# Supplementary material for: Effects of supplementary feeding on the rumen morphology and bacterial diversity in lambs
Source: PeerJ. 2020 Jun 19;8:e9353. doi: 10.7717/peerj.9353 (PMC7307561; doi:10.7717/peerj.9353)
Supplement: Supplemental Information 3 [file peerj-08-9353-s003.gz › peerj-08-9353-s003]

@6HNMW:00666:05778
TACGGAGGGTGCAAGCGTTAATCGGAATAACTGGGCGTAAAGGGCATGCAGGCGGTTCATCAAGTAGGATGTGAAATCCCCGGGCTCAACCTGGGAACAGCATACTAAACTGGTGGACTAGAGTATTGCAGGGGGAGACGGAATTCCAGGTGTAGCGGTGGAATGCGTAGATATCTGGAAGAACACCAAAGGCGAAGGCAGTCTCCTGGGCAAATACTGACGCTCATATGCGAAAGCGTGGGTAGCAA
+
;;4=84::,:??@>B:;;69?B@A?B>@A@CCDD<@@;;;6;B=CBBBCCEAGIAC?BBA@@>AB@B6;;559990999;4?B9A@??5>8@BB=B>BBCBBBAB;;;6;AA>AA>?:::B@?@BA9?;;;<<>,<<<9:6:=B;A=;;7;B@BBAB@BD@D@<<<AAAA:99@998?C=BB?@??.99,9:>>?;?=B985>?;8<:?8=>?80/0:===????@A99:=9==7>;===>68443;;
@6HNMW:00672:05781
TACGTAGGGGGCAAGCGTTATCCGGATTTACTGGGTGTAAAGGGAGCGCAGACGGATGTGCAAGTCTGATGTGAAAGCCCGCGGCTCAACCGCGGGACTGCTTTGGAAACTGCCAGTCTGGAGTACTGGAAGGGTAAGCGGAATTCCTGGTGTAGCGGTGAAATGCGTAGATATCAGGAGGAACACCGGTGGCGAAGGCGGCTTACTGGACAGCAACTGACGTTGAGGCTCGAGAGCGTGGGGAGCAAACAGG
+
AAAA?::;;;)9?=@@AC?BBC<@=@BB<BCBBB>BBBBF=CC>BCCCBBCBCB@CDCABAA=AAA@@@CCBCBC8::A5?::8:CCC@C@CBCB>BCAABBA<A?AA<A9;:@BBBCBB@AAABCBC?B@DD>AA>ACC?C?B@C@BB>BBBABBC?ACBG=CCBAAAAAABBBBD?>@>=@BAA>B:>>:??@8>;>@=AD>>?BB@AB;;;A:?<==?>A;?>?<?CCCDC??:>8888)8=::;3;==:
@6HNMW:00675:05794
TACGGAGGGTGCAAGCGTTAATCGGAATAACTGGGCGTAAAGGGCATGCAGGCGGTTCATCAAGTAGGATGTGAAATCCCGGGCTCAACCTGGGAACAGCATACTAAACTGGTGGACTAGAGTATTGCAGGGGGAGACGGAATTCCAGGTGTAGCGGTGGAATGCGTAGATATCTGGAAGAACACCAAAGGCGAAGGCAGTCTCCTGGGCAAATACTGACGCTCATATGCGAAAGCGTGGGTAGCAAACAGG
+
55:@9<==5555;9>@BA9A=554.42445999;099444)44)444459949;9=6;;<<A;AA;;5;;::>==59;:05;)55657<4555)57;;9=;:?996D<ABC?BC@CBBB;::::@=@?@AAAA/=>=;;6;>@<@6::49A>999?6;A:=:==666>>;:::::94;8<>9;@@9@@8D@CAB>A>?;;:A@?=><>5:99/9<>@BCCCCCCBB:99998A9??A?@@9?><777*7>><
@6HNMW:00680:05788
TACGGAGGGTGCAAGCGTTAATCGGAATAACTGGGCGTAAAGGGCATGCAGGCGGTTCATCAAGTAGGATGTGAAATCCCCGGGCTCAACCTGGGAACAGCATACTAAACTGGTGGACTAGAGTATTGCAGGGGGAGACGGAATTCCGGGTGGTAGCGGTGGAATGCGTAGATATCTGGAAGAACACCAAAGGCGAAGGCAGTCTCCTGGGCAAATACTGACGCTCATATGCGAAAGCGTGGGTAGGCAAACAG
+
@@@@:?@@;@CCD@EAAA>@?CAA7;5;A=ABBC=@@?@@<@@<AA0/0;:6:@8C@BCA@B?BBA@-00?>>@@9=@@@7@C=CDCC@BABCC?BFFJDA@@C@@@C;@@B>AB@;::A@AAAAA=??AAAAA/@@@;;5;5;5;4;;,992555555:9492////;445;::::9486::043:-//(/*0//(/(////3393333(377.7;::///9:98333333<>>6=;77:>4>//*/9;29=?
@6HNMW:00689:05808
TACGGAGGGTGCAAGCGTTAATCGGAATAACTGGGCGTAAAGGGCATGCAGGCGGTTCATCAAGTAGGATGTGAAATCCCCGGGCTCAACCTGGGAACAGCATACTAAACTGGTGGACTAGAGTATTGCAGGGGGAGACGGAATTCCAGGTGTAGCGGTGGAATGCGTAGATATCTGGAAGAACACCAAAGGCGAAGGCAGTCTCCTGGGCAAATACTGACGCTCATATGCGAAAGCGGTGGGGAGCAAACAG
+
A?::2:?@9?AAA>A@@@;@>AA@<@7;;>BCIE?BBBBD>DE?C@@@@;;5;;5;=AA@AB?B@@@<>969C?D:>?@@*:9)5555497555)57<5559444:;>4><<7::5::<<<=AABB79499;>;,8;755059>8>6669:95655:5:<7<7<<566<:::@4448-5.5<.66;8=<05.544.405;:;>==9<<<4:9808844944999>;9;;;;988/8//)/666*69::;4:;;
@6HNMW:00693:05777
TACGTAAGGGGCAAGCGTTATCCGGATTTACTGGGTGTAAAGGGAGCGCAGACGGAATGGCAAGTCTGAAGTGAAAGCCCGCGGCTCAACCGCGGGACTGCTTTGGAAACTGTCAGTCTGGAGTACTGGAAGGGTAAGCGGAATTCCTGGTGTAGCGGTGAAATGCGTAGATATCAGGAGGAACACCGGTGGCGAAGGCGGCTTACTGGACAGCAACTGACGTTGAGGCTCGAGAGCGTGGGGAGCAAACAGG
+
ABBBCD?BBB9AC?CA@A@BBB@C@DDG>BBBBB<ABBCC>BB=CCBBBCA@B=-.*.:6..-.9995525<<<</49<5;<<17000*0)0/9:2///:<>>6>9==6<>=>??A@>>?<?AA?>><1;/77)3A<ABB?@<@4549>6?@BBA@@=B9::.99;?@?ABBCAAAC@AA=A<@?@6:68A<?=>97::9398*//9:567333;6:343;;:)///3666333399788;;/888==588<6
@6HNMW:00682:05831
TACGGAGGGTGCAAGCGTTAATCGGAATAACTGGGCGTAAAGGGCATGCAGGCGGTTCATCAAGTAGGATGTGAAATCCCCGGGCTCAACCTGGGAACAGCATACTAAACTGGTGGACTAGAGTATTGCAGGGGGAGACGGAATTCCAGGTGTAGCGGTGGAATGCGTAGATATCTGGAAGAACACCAAAGGCGAAGGCAGTCTCCTGGGCAAATACTGACGCTCATATGCGAAAGCGTGGGTAGCAAACAGG
+
>BCC@CED=@@@@=@BBD@B@BCD?B@CD@CDDE>BBBBB?CD=BB;;;BC?BC?CAECICC@BBDD@CAAABBD?FDDF7;;0;;;:;B;;:;4;=BBBBCBABBBA=BBB@BC@CCCCCBA?@@598>>??@.=>?;;5;=A=B=AA@CCCCC;;8;C?A?AA;;:@@BCCAAAC@DADE@CCC?CD8:8;CB>C@C:;;CCD@CCC>CBB>BACBBBBBBBBBCBBBCDBC=BAB???9?9:9DG>BBB?
@6HNMW:00682:05843
TACGGAGGATGCGAGCGTTATCCGGATTTATTGGGTTTAAAGGGTGCGCAGGCGGCGCGAAAAGTCAGCGGTCAAAGTTCCGGGCTCAAGCCCGGTGACGCCGTTGAAACTTTCGTGCTGGAGTTCGTGCGAGGGAGGCGGAATGCGTTGTGTAGCGGTGAAATGCATAGATATGACGCAGAACCCCGATTGCGAAGGCAGCTTTCCAGCACGCGACTGACGCTGAGGCGCGAAAGCGTGGGGAGCAAACAGG
+
CCCD@@A>@AAAAAA;9::@?;;?;CCC>DC@CC>BB<BC>CC=BB;;;BB>AD>??:9499+9::8::<7<:;;4;:7=044/////(///(/4//3777,343:::3<==4<>:>>??<BBA?@@:::>>==5:>:>A=B?AB===9:;:===5505::=4=>699:@D;;::;;;9:::5;;;.:9;:==:::>:>>>9::.0:0000/998:;=BBA=@@@>>:996>>>8>699CDD;@@@AA9@AB?
@6HNMW:00689:05818
TACGTAGGGGGCAAGCGTTATCCGGATTTACTGGGTGTAAAGGGAGCGCAGACGGATGTGCAAGTCTGATGTGAAAGCCCGGGGCTCACCCCCGGGACTGCATTGGAAACTGTGCGTCTGGAGTACTGGAAGGGTAAGCGGAATTCCTGGTGTAGCGGTGAAATGCGTAGATATCAGGAGGAACACCGGTGGCGAAGGCGGCTTACTGGACAGCAACTGACGTTGAGGCTCGAGAGCGTGGGGAGCAAACAGG
+
@@;;:AABBB3AB>A@AD@BCF@C?BBD=AADDD>BBCDD?BB<BBA::;AAAA?A@@@@@@?BABCCBCDGDGC?BBC>CBC9ABA@A@@?0@A;BC@;;=B?B@DC=@@B@@ACDCCC>@@AA@BC@B@BL@EF?AAB@B?B?B@BB@DCCBC@@=ABAD=BBCBCCCCCBBBBB?AA;?;??A<@=AB=@@B5;5<;7;B?BFCC@C@;;;C?CBDCCCB?B;;8;AABCC???BBAAB9ABBBB>BBB?
@6HNMW:00707:05821
TACGGAGGGTGCGAGCGTTAATCGGAATGACTGGGCGTAAAGGGCACGCAGGTGGCGAGATAAGTTGGATGTGAAATTCCCGTGCTTAACATGGGGAACTGCATCCAAAACTGTTGAACTGGAGTACTGTAGAGGGAGGTAGAATTCCACGTGTAGCGGTGAAATGCGTAGAGATGTGGAAGAATACCAGAGGCGAAGGCGGCCTCCTGGACAGATACTGACACTGAGGTGCGGAAAGCGTGGGTAGCAAACAG
+
ABAC@CCC?B@><<00/505(--/)/)///>AAG6>>@DE=?>7AC@AAB@=;>6;;;=>CC@BC@C@BBBA??:5>;@@9@@:?<8<8?<7<==+0)0;;>=>?9;;;+798><>?;>?A<ACB???>><<333(25/5<>?<@<@<@AAAA@@@??;===>-88;;;==>>;::=B8=9=?::::8<<97188717466/6;@@=AB;@@@@;;;;;;;;A>>8985;;8838A;@::976(6:;>>>4999
@6HNMW:00710:05852
TACGGAGGATCCGAGCGTTATCCGGATTTATTGGGTTTAAAGGGAGCGTAGATGGATGTTTAAGTCAGTTGTGAAAGTTTGCGGCTCAACCGTAAAATTGCAGTTGATACTGGATATCTTGAGTGCAGTTGAGGCAGGCGGAATTCGTGGTGTAGCGGTGAAATGCTTAGATATCACGAAGAACTCCGATTGCGAAGCAGCCTGCTAAGCTGCAACTGACATTGAGGCTCGAAAGTGTGGGTATCAAACAGG
+
DDBB@CC??@@?BAAAAA=A@A;@=@AA;AB?BB>BB=BB:AA<AABBAAAB??;?AAAA=B@BBBBCC?>>999+9>?9A@@=@CAA?A>AAAAA8A;?ACGCACCCBCCD@CBBBCD?A;;;BBCCB@C??=?AA=AA<@:?;?BCC@CBBBC;;9;BBB<AAAB?BBBBBAB:::@;@>;?::3:==3:9@@4:9@CC?BBA@@?A>978>=ABBBB?@7;00,0@@@@A<@;>>CD:BAB=AA<?;;<
@6HNMW:00664:05878
TACGGAGGGTGCAAGCGTTAATCGGAATAACTGGGCGTAAAGGGCATGCAGGCGGTTCATCAAGTAGGATGTGAAATCCCCGGGCTCAACCTGGGAACAGCATACTAAACTGGTGGACTAGAGTATTGCAGGGGGAGACGGAATTCCAGGTGTAGCGGTGGAATGCGTAGATATCTGGAAGAACACCAAAGGCGAAGGCAGTCTCCTGGGCAAATACTGACGCTCATATGCGAAAGCGTGGGTAGCAAACAG
+
CCBA>;:;6;@AB?BCCE@D?BBC@B?AA;@@@@;@AABB>CC>CDBBBCC@CCBCABCCBB>BCBB?BBBBBCC>CBBB8B?6@;;<>B@CGC?C@CCCIA@@A@A@;@CC?CB?@@@AA@@@?=:=;89899)9?>>=:>692:=BA?BBBCAAA=A@?C@CA@@BBDBAA@@@?=C@CC@BBB>BB<B?ACB=A=@@@AC@@=?AC=CDC<@A@@?>@@>>;=:;88:433(3333;<4;;;:==7543
@6HNMW:00673:05909
TACGGAGGGTGCAAGCGTTAATCGGAATAACTGGGCGTAAAGGGCATGCAGGCGGTTCATCAAGTAGGATGTGAAATCCCCGGGCTCAACCTGGGAACAGCATACTAAACTGGTGGACTAGAGTATTGCAGGGGGAGACGGAATTCCAGGTGTAGCGGTGGAATGCGTAGATATCTGGAAGAACACCAAAGGCGAAGGCAGTCTCCTGGGCAAATACTGACGCTCATATGCGAAAGCGTGGGTAGCAAACAAGG
+
@@@@>BAA<@@@A>B;;;?C@DDCAC@CC?BA@@:BA@AA0;;/;A;;;AA=;;8<@CCCECACCCC@C9;:CEC=BBAA.9:.;A@@=@=;;;7;>CCCCCBBBCCC@BBB?AA?@??CBAAA??;=@::9:9(:>>BA>B?B?C?BB?BBBCB;;:;B?B?@;;;;AACCAAA?@<B=AB@BBB?CB8;7<AA5;6;;;;A@?;>@?:@AA<AAAEDCBBCBABBA@@A999/9>873<37748::1//*/5
@6HNMW:00684:05860
TACGTAGGTGGCAAGCGTTGTCCGGAATTATTGGGCGTAAAGCGCGCGCAGGCGCTTTCTAAGTCCATCTTAAAAGTGCGGGGCTTAACCCCGTGATGGGATGGAAACTGGAAAGCTGGAGTATCGGAGAGGAAAGTGGAATTCCTAGTGTAGCGGTGAAATGCGTAGAGATTAGGAAGAACACCGGTGGCGAAGGCAGTCTCCTGGGCAAATACTGACGCTCATATGCGAAAAGCGTGGGTAGCAAACAGG
+
@;;:BBB?BB?AD?@@??;:::>A=@<A>AC@DD=BAABA;@@@A;;:;BA?AAACC?CDD9;;@=A@CC=BDD169A<C??1669;7;>>2>>B>BBB>BAA=AA;??=9<>7?@@=9BBCCCCC?@?490896:>?8<?E?B@?=8<<;:::948777(33888<BBBDC?BB>B>@A=?>:8@>@A>AAA=A?BBBBCBB?ABB;?==5???@AAB999@?999@@9999(9>AABC;ABBCCC>BAA<
@6HNMW:00695:05868
TACGGAGGGTGCAAGCGTTAATCGGAATCACTGGGCGTAAAGCGCACGTAGGCTGTTATGTAAGTCAGGGGTGAAATCCCACGGCTCAACCGTGGAACTGCCCTTGATACTGCACGACTTGAATCCGGGAGAGGGTGGCGGAATTCCAGGTGTAGGAGTGAAATCCGTAGATATCTGGAGGAACATCAGTGGCGAAGGCGGCCACCTGGACCGGTATTGACGCTGAGGTGCGAAAGCGTGGGGAGCAAACAGG
+
CAA?:;990;@?A>AAAB>B?BBB@B@CCCCCCC>CGCDD;;;CBBCGGBB?AA@>;@A@BD?AABAAAB:ACCC>CBB=BAA>ABCB@B>AAB?B?ABBBB<C?CCCCCCCCCC:;:B?BB@CC@CC=CCBAA<?B>::5:4:5;>==;?AAAA?@@?ABA<BC;??AAA@AABBB?BC@E@BB>?D???>ABA>F>;;8::<<<>=8>=:>:??@9A>B;;;AA=8;;;===5=@;;;==/:;;==4==<7
@6HNMW:00698:05886
TACGGAGGGTGCAAGCGTTAATCGGAATAACTGGGCGTAAAGGGCATGCAGGCGGTTCATCAAGTAGGATGTGAAATCCCCGGGCTCAACCTGGGAACAGCATACTAAACTGGTGGACGTAGAGTATTGCAGGGGGAGACGGAATTCCAGGTGTAGCGGTGGAATGCGTAGATATCTGGAAGAACACCAAAGGCGAAGGCAGTCTCCTGGGCAAATACTGACGCTCATATGCAGAAAGCGTGGGTAGCAAACAGG
+
<<;;5;;;,;AAB?C@@@=A>BBA@C@BB@CCBC=C@?@B<AC=D@@AAAA?;;50,0///:4<:::37///777.7:::&//)////2749<<3<8<==>@==<<<E=BBB?AA=@;:;9888<B=7<99;:9:$/////)/6;7<9<<9<<;;><>;>A>A;999@@AAAA???@@8@?AA?ADD<@@6;8;@A=A?AB@@@BA@CCD>CCC;:;=00/8<<<::9668///:;289:333(33339:2:;:4
@6HNMW:00707:05892
TACGGAGGGTGCAAGCGTTAATCGGAATAACTGGGCGTAAAGGGCATGCAGGCGGTTCATCAAGTAGGATGTGAAATCCCCGGGCTCAACCTGGGAACAGCATACTAAACTGGTGGACTAGAGTATTGCAGGGGGAGACGGAATTCCAGGTGTAGCGGTGGAATGCGTAGATATCTGGAAGAACACCAAAGGCGAAGGCAGTCTCCTGGGCAAATACTGACGCTCATATGCGAAAAGCGTGGGTAGCAAACAGG
+
BA;;5;;:0::;?9=@B?>B?AAA>A>AC@DCDC<AA;;;0;;/;@???9909B=B?CABCE>B@;;6:;;;AAA;ABBB.<;0;::9;A=B@B<B>BBBCBAAA::;6;AB?CD@AA@CC:::BB?AA@@?@?,===;;7;?B>B@BC@BDCCCCC?BB?B>AB;;;BA@@@@@@@@EABB?BCC>CD6;6;@A<A@C<;<ACB?BBB>CCC?BBBBCEA@@CBA?>=?=9789*9=><<;8;843;<4<=<6
@6HNMW:00667:05951
TACGGAGGGTGCAAGCGTTAATCGGAATAACTGGGCGTAAAGGGCATGCAGGCGGTTCATCAAGTAGGATGTGAAATCCCCGGGCTCAACCTGGGAACAGCATACTAAACTGGTGGACTAGAGTATTGCAGGGGGAGACGGAATTCCAGGTGTAGCGGTGGAATGCGTAGATATCTGGAAGAACACCAAAGGCGAAGGCAGTCTCCTGGGCAAATACTGACGCTCATATGCAGAAAGCGTGGGTAGCAA
+
@A;;5;;<.;@AA@BBCB@D@AAA6:6;@>BABB;@@?@?6?@8@@@@@BB>BB?B>BAAAB>BBBBA@@@BBDB9;;;<.;<.5555497:>>3;6665556====A7>==9;;;<<@A@A?@@A?AA?????,=>>00+0+0)08096:@@AC9949>9==@@@@BBBAB;;9>?<B<AA>B><8<=+0*0<;8;:095;<:<7:8<5<8;0774::<<>>CC==@@@99:AB9?<<789/883699
@6HNMW:00673:05958
TACGGAGGGTGCAAGCGTTAATCGGAATAACTGGGCGTAAAGGGCATGCAGGCGGTTCATCAAGTAGGATGATGAAATCCCCTTTGGGCTCAACCTGGGAACAGCATGGGACTAAACTGGTGGACTAGAGTATTGCAGGGGGAGACGGAATTCCAGGTGTAGCGGTGGAATGCGTAGATATCTGGAAGAACACCAAAGGCGAAGGCAGTCTCCTGGGCAAATACTGACGCTCATATGCGAAAGCGTGGGTAGCAAACAGG
+
0//E<?A?<?CCC=A@@@>B@CCC@C@BB?BBBB=@@BCC=BA<AA;:;@B>BC>B>BCCCCACCCB=@@;;;@@@0;<CB.;;4;C;B:999<5555)949;:::499)4;444)5:95:<388844488=:7;;<B===+554>>:>;>9=:=>9<<=:::<9<B?B;989>>AA@@0//<869;9949B@;@A6;6;BB=A?A;:9???;?@A<@BC=;;;ABAABBAAA@:::AABD>CBBBBB>AA@?@B;???=
@6HNMW:00697:05946
TACGTAGGCAGCAAGCGTTGTTCGGAATTACTGGGCGTAAAGGGTGCGTAGGCGCGCTCTAAGTTTGGTGTGAAATCTCCCGGCTTAACTGGGAGGGTGCACTGAAAACTGGGGCGCTCGAGTATGGGAGAGGAAAGCGGAATTCCTGGTGTAGCGGTGAAATGCGTAGAGATCAGGAGGAACACCTGCGGTGTAGACGGCTTTCTGGACCATAACTGACGCTGAGGCACGAAAGCGTGGGTAGCAAACAGG
+
BBBBBBB>AB@@@=@@;;5;@=AB=A=B>ACBCC>BBBBD;A@;@ABAADC<;;:;A@CEC@CCD>B@BAACCC9@::;@8??@A=A?BAAA;A@@:AA@@B>>>CC:BABCC:AAA@BA?>>??BC<BBAB?BF>BBB?B@@=B<AA:><A>>>><>ACC>>>>BABCAA@BCCC?@@;?<?@A?BBBC@BB@@==0/,/>@6<9:6>@7;;D>BBAA@@>888868AA>@@9@>A9;;599<:;>7=><<
@6HNMW:00671:05998
TACGTAGGGGGCAAGCGTTATCCGGATTTACTGGGTGTAAAGGGAGCGCAGACGGATGTGCAAGTCTGATGTGAAAGCCCGGGGCTCACCCCCGGGACTGCATTGGAAACTGTGCGTCTGGAGTACTGGAAGGGCAAGCGGAATTCCTGGTGTAGCGGTGAAATGCGTAGATATCAGGAGGAACACCGGAGGCGAAGGCGTTTGCTGGACAGTAACTGACGTTGAGGCTCGAAAGCGTGGGGAGCAAACAGG
+
CA@@@A@@AA2@C<@@@@?ABB?B@CCD=BBBBA<AB;;;/;@;:;;AABBBBB>BCBBCAA>ABBBDCCDDDDF>;::.:?=3>CC;;;;;*;C;CC;;;@<5;7@<4@@@BBB@@@BB@CEFBBAA5;4;;0;B>BBB?C?B?B@GFACCCDCA@=@BBB=:;;BBCBCBA@@CB?BD>@=@BA?B@BA>ABB=@=;;;</<AAA?BBBBCC?BBBBCBB@BCC?A@?;;<0;?@9:::-977==9@BB>
@6HNMW:00681:05966
TACGGAGGGTGCAAGCGTTAATCGGAATAACTGGGCGTAAAGGGCATGCAGGCGGTTCATCAAGTAGGATGTGAAATCCCCGGGCTCAACCTGGGAACAGCATACTAAACTGGTGGACTAGAGTATTGCAGGGGGAGACGGAATTCCAGGTGTAGCGGTGGAATGCGTAGATATCTGGAAGAACACCAAAGGCGAAGGCAGTCTCCTGGGCAAATACTGACGCTCATATGCGAAAGCGTGGGTAGCAA
+
=@>A?=BB<ABBB>BAAA=B?BDD@C@CC@CCCC>BCCCC9;;7;C;;;CB?BB=B@CBBBB@BBBB@B;;=CCC?GGIG<BB>B;;;@F@BBB;@;;;;@A@A@BBC>CCC@CE@AAABBBA@@??AAABBBB3BBABB?B?BAE@CC?AABA;:;6;;@G?BB;;;A;;:>;;88-645>==A=5::095>99297595:>;;8<<<4:9>7>?;?AB@???=>:873:333(38879;3444;;;
@6HNMW:00690:05992
TACGGAGGGTGCAAGCGTTAATCGGAATAACTGGGCGTAAAGGGCATGCAGGCGGTTCATCAAGTAGGATGTGAAATCCCCGGGCTCAACCTGGGAACAGCATACTAAACTGGTGGACTAGAGTATTGCAGGGGGAGACGGAATTCCAGGTGTAGCGGTGGAATGCGTAGATATCTGGAAGAACACCAAAGGCGAAGGCAGTCTCCTGGGCAAATACTGACGCTCATATGCGAAAGCGTGGGTAGCAAACAG
+
<@CC?>@@8;:;;5:>?=8>:><C@C?BC?C99;69==AA<BA;AA;69@@8@B:>:AAA6:69@>?6:9>;AB>299AA4@A8B?A@@C@CDF>DAECBBBBAA;;;0;@@;@@<@@AA;::A@=:>>:::::):ABCB?C?A?A@DC@CCCICBC?AA@DABCBCBCBBBA;;;A>B?CFACCC@CC>C@CBB?B?;<;:;;9:>AB<CAA=B@@@CA@@@@@<>:99>:<A:>:<;<<5:553==4:;:
@6HNMW:00703:05993
TACGGAGGGTGCAAGCGTTAATCGGAATAACTGGGCGTAAAGGGCATGCAGGCGGTTCATCAAGTAGGATGTGAAATCCCCGGGCTCAACCTGGGAACAGCATACTAAACTGGTGGACTAGAGTATTGCAGGGGGAGACGGAATTCCAGGTGTAGCGGTGGAATGCGTAGATATCTGGAAGAACACCAAAGGCGAAGGCAGTCTCCTGGGCAAATACTGACGCTCATATGCGAAAGCGTGGGTAGCAAACAG
+
////)/::17844.4444:>:<=A?B?AB>@;;;0;@9:9)44)4:44555.5=4=4?BBAB49;;;49??B@CA29:9;*;9,55558=?BCJ>C@CDCC@A@CBCI>@AB=;;5:@@??;@???7;<<;;;;+////7273:6<8=>7;;>;;;>=@@AC?BBA@@???@@=:<;*.*-70--/)//)/5/557<5:44444:5;;<6<==5:;;==<<<<::99445;::>8;;;:9919:::<>5543
@6HNMW:00710:05960
TACGTAGGGAGCAAGCGTTATCCGGATTTATTGGGTGTAAAGGGTGCGTAGACGGATAAACAAGTTAGTTGTGAAATACCTCGGCTTAACTGAGGAACTGCAACTAAAACTATATATCTTGAGTACTGGAGGGGAAAGCGGAATTCCTAGTGTAGCGGTGAAATGCGTAGATATCAGGAGGAACACCGGTGGCGAAGGCGGCTTACTGGACAGCAACTGACGTTGAGGCTCGAGAGCGTGGGTAGCAAACAGG
+
BBBCCCCF>;;;C@CBBB=@@A<@<A@@:@B?BC>CCCGCFCD>;;;;BBBBBB>B;;<0;B5;;=ABA>BB@CC>BDDGJCC?AH@C@CCBBB>A=@@AA@=B::::-:BBBBAAACD9;;@@;;;A@BBBB:B@;@;;7;@E?C@BBBCBBBB@@=@ABB=@AABBJEBBBBBAC=@@=@;??A8>9??8<<@4:6;B?CC@CCCB@CCAB@C?CAAACBB=B::8;@@BBCBBBBCBC?CECDCC>CBB?
@6HNMW:00665:06014
TACGGAGGGTGCAAGCGTTAATCGGAATAACTGGGCGTAAAAGGGCATGCAGGCGGTTCAATCAAGTAGGATGTGAAATCCCCGGGCTCAACCTGGGAACAGCATACTAAACTGGTGGACTAGAGTATTGCAGGGGGAGACGGAATTCCAGGTGTAGCGGTGGAATGCGTAGATATCTGGAAGAACACCAAAGGCGAAGGCAGTCTCCTGGGCAAATACTGACGCTCATATGCGAAAGCGTGGGTAGCAAACAGG
+
5544.4::2344/)/://)/49//+5?=?8>:9;0999444&44)499::=>9<<5:655.59949:54.5<<<<??8@=<<,//)////)/4777394;;;<<====>?8=AA899?AACC@AA@??=A?87777$738::5:5949455.559<<99166696;<554444444844./)//4///)//)/)/9939899999983444(4<<4;:;;655<<<<;::;<<:880<3//8:(/0//7;27::4
@6HNMW:00672:06053
TACGGAGGGTGCAAGCGTTAATCGGAATAACTGGGCGTAAAGGGCATGCAGGCGGTTCATCAAGTAGGATGTGAAATCCCCGGGCTCAACCTGGGAACAGCATACTAAACTGGTGGACTAGAGTATTGCAGGGGGAGACGGAATTCCAGGTGTAGCGGTGGAATGCGTAGATATCTGGAAGAACACCAAAGGCGAAGGCAGTCTCCTGGGCAAATACTGACGCTCATATGCGAAAGCGTGGGTA
+
CBA@=:9949@?A>BB;<5;;?@?=A=BC@DCCE?BCCBB<BB=BCCCB@@>@C@CACCECC>BBBB?CCCBCCL>BBBB8BB<AACB?CABCC?CIBABDIEDBBBC>BBB>AB@A;;;CBBABB=@?BCACC1::@;;7;@C?B@CC?CBABB<;9;C@C?D;;;;CAABBB@@@@D@CDFGCC?BB8;5;AC<?=@;;;;CB?CCC>CDC>D:<<@@@BDBCBDBBDC@@@=@BCCAA9;?
@6HNMW:00682:06033
TACGTAGGGGGCAAGCGTTATCCGGATTTACTGGGTGTAAAGGGAGCGCAGACGGATGCGCAAGTCTGATGTGAAAGCCCGGGGCTCACCCCCGGGACTGCATTGGAAACTGTGTGTCTGGAGTACTGGAAGGGCAAGCGGAATTCCTGGTGTAGCGGTGAAATGCGTAGATATCAGGAGGAACACCGGAGGCGAAGGCGGCTTGCTGGACAGTAACTGACGTTGAGGCACGAAAGCGTGGGGATCGAACAGG
+
BA@AA;:;:;'8;5?@@??BBA?@>A@A<BCCCF>BBBBB/;:0;AA@BBBBBB?BBB@@@A=ABBBBBCCCCCE=A>@:AAB3A?@;;;;;*;A8AAAABBB=B=AA;ABCBBBCBBBC?BBCCCCC?B=@@;AI:=;EBKAG@C@CCBCCCABAA?ALFG>BCBCCBBA@?AA:;6:@?B>AAD?C?::6:@A;@=@C?BB?BCBC?CCAAAC@BBBCBCB?B::7:@B;;;6;BBAAAA8ABBBB?CCCA
@6HNMW:00707:06033
TACGGAGGGTGCAAGCGTTAATCGGAATAACTGGGCGTAAAGGGCATGCAGGCGGTTCATCAAGTAGGATGTGAAATCCCCGGGCTCAACCTGGGAACAGCATACTAAACTGGTGGACTAGAGTATTGCAGGGGGAGACGGAATTCCAGGTGTAGCGGTGGAATGCGTAGATATCTGGAAGAACACCAAAGGCGAAGGCAGTCTCCTGGGCAAATACTGACGCTCATCATGCGAAAGCGTGGGTAGCAAACAG
+
CDB@=@>>9?A>A?BBBC@B@BBB?B?BB?BBCD?CDDDE>CC>BCCCCBB@BB?B@@@@:97;BCC@B;;;BBB<BBCC9AA<B:;;@CACCC?CACCBCCCCDBA?9@::4:?=@ACCCA@AA@<@@>===<,<@?AA?C>B@B@BB@BDCCC;;7;B>A5;;;;;BCCCB;;;@=AAFFACBAAFK>C@CB@<@?BBABB@@<@AA695=7B@<ACB55/:99///<99;>?6=6659905554/;1777
@6HNMW:00713:06037
TACGGAGGGTGCAAGCGTTAATCGGAATAACTGGGCGTAAAGGGCATGCAGGCGGTTCATCAAGTAGGATGTGAAATCCCCGGGCTCAACCTGGGAACAGCATACTAAACTGGTGGACTAGAGTATTGCAGGGGGAGACGGAATTCCAGGTGTAGCGGTGGAATGCGTAGATATCTGGAAGAACACCAAAGGCGAAGGCAGTCTCCTGGGCAAATACTGACGCTCATATGCGAAAGCGTGGGTAGCAAACAGG
+
<A@@=;<;0;;<B<@AA@?A?A;;6;;>B;A@AA8@AA@@;@C=CCBB@BA?BB7<7;@A@A?BA@@=A;;;BBA9AABA7@C9;=AA@C?CCC>C@DEDBCCBBBBD>DAA?AA?AAAAABBCBB@BCA@@AA.@@@AA=A?B?C:<;ACCCGCBB@BB?A<?@@@@AA@@?BBBB?D@CC?BBB>B@<A?BBB@C@BBAAAAB@BCC=AAA;@?@@;::@@@@AA:99A@?@7:9?>>>8<?<737)7;=9
@6HNMW:00668:06063
TACGGAGGATCCGAGCGTTATCCGGATTTATTGGGTTTAAAGGGAGCGTAGGCGGACGCTTAAGTCAGTTGTGAAAGTTTGCGGCTCAACCGTAAAATTGCAGTTGATACTGGGTGTCTTGAGTACAGTAGAGGCAGGCGGAATTCGTGGTGTAGCGGTGAAATGCTTAGATATCACGAAGAACTCCGATTGCGAAGGCAGCTTGCTGGACTGTAACTGACGCTGATGCTCGAAAGTGTGGGTATCAAACAGG
+
BCCE@BA>BAA@CBB@??@BBB?D?CCC>AA499.:@/99+:?8@ABBCCD@CC>CA;;;5:29C>>99266>>>469946=<>CCBA>>-00A@A7A0:;CCC?CCBBB@@@;@ABBB>A@ABBB;;:AA:96:??;@C@D>@?@BDD@BBACD::9:AAD=BBBC?BBACCCC899C@BB>AAB>AAC999BB=A>BBBBC:;;DC@ABB@@C?BBCCCDDBCCHCCBABII?EAA@@@:@@@@BB=BAA>
@6HNMW:00685:06074
TACGTAAGGGGCAAGCGTTATCCGGATTTACTGGGTGTAAAGGGAGCGCAGACGGAATGGCAAGTCTGATGTGAAAGCCCGGGGCTCACCCCCGGGACTGCATTGGAAACTGTGTGTCTGGAGTACTGGAAGGGCAAGCGGAATTGCCTGGTGTAGCGGTGAAATGGCGTAGATATCAGGAGGAACACCGGAGGCGAAGGCGGCTTGCTGGACAGTAACTGACGGTTGAGCTCGAAAGACGTGGGAGCAAACAGG
+
BAAAAB?BCD9AA=?:::6;;C@CABCD?BBCDD>CCCBB>BI>BBBCCDDCCC@C?:969A=@@A@@A@@::5@3>?A<BAB8??AABDDF1::5:@@ABCC@B?CB>BBBBADDBBBB?BBBBBBB?B?BA9>=0//0)0;>,009=>6==@@A?A;><;=700,0>@AABBA@@BA;><./)/66(/(..(-23(.(.3.390557738==8555=7787:1:1885222255,2222255'22666/5554
@6HNMW:00685:06104
TACGGAGGGTGCAAGCGTTAATCGGAATAACTGGGCGTAAAGGGCATGCAGGCGGTTCATCAAGTAGGATGTGAAATCCCCGGGCTCAACCTGGGAACAGCATACTAAACTGGTGGACTAGAGTATTGCAGGGGGAGACGGAATTCCAGGTGTAGCGGTGGAATGCGTAGATATCTGGAAGAACACCAAAGGCGAAGGCAGTCTCCTGGGCAAATACTGACGCTCATATGCGAAAGCGTGGGTAGCAAACAGG
+
BBA?=;99.9@?@>AAAB?B@BBB@B@CC@DDDD=BBBCC=BB<BA9;;AA>BB@BACCCBB?BCCB?C@@@CDF?CCCC;@@8B:;;?B?ABB>B?BBBBBAABBBB<BCC>@@@BCCBBBBABC@DBBBABB2@A>::4;;@<@=BB@CCCCB;;8;B=B=@@@@@BBBBACBAA?BACCACCC?BD9;:;BB=B@C@A@@@C?BBB>BDC?AABCCCCBBA@@AABBCCCE>D@AACD<::8BBB>BBC@
@6HNMW:00698:06070
TACGGAGGGTGCAAGCGTTAATCGGAATAACTGGGCGTAAAGGGCATGCAGGCGGTTCATCAAGTAGGATGTGAAATCCCCGGGCTCAACCTGGGAACAGCATACTAAACTGGTGGACTAGAGTATTGCAGGGGGAGACGGAATTCCAGGTGTAGCGGTGGAATGACGTAGATATCTGGAAGAACACCAAAGGCGAAGGCAGTCTCCTGGGCAAATACTGACGCTCATATGCGAAAGCGTGGGTAGCAAACAGG
+
:::><>CC=;:;C<@?;;5;?BBA?C?BB>AA;>6666B>=BC>CBABA;;5;;5:=BBBCBADCCB@CBFDDDG>ICCC<DF>B:9;?B@CCD?D@BBBBEEBCBCC<B@@>@C@AAABBBBBBB?AB@AAAA2@BABB<@=A;A;CB?BBBBBBB@BE?A<A000>>AABBB@@?A=>9>>900/49<3<8?>D:?<;995C<<<<>B7@=<6?@@A@AABA@AA@@@A::9A;??@?;<7=;978808;;6
@6HNMW:00665:06143
TACGGAGGATGCGAGCGTTATCCGGATTTATTGGGTTTAAAGGGTGCGCAGGCGGCGCGAAAAGTCAGCGGTCAAAGTTCCGGGCTCAACCCGGTGACGCCGTTGAAACTTTCGGGCTGGAGTTCGTGCGAGGGAGGCGGAATGCGTTGTGTAGCGGTGAAATGCATAGATATGACGCAGAACCCCGATTGCGAAGGCAGCTTTCCAGCACGCGACTGACGCTGAGGCACGAAAGCGTGGGGAGCGAACAGG
+
BBCM@CC@C@@ABCBAAB?BBC@C?BBB>BB@CC=BA;>>,:9,9>?@@AA=AD?:::BBBA:AAAAA?@;?:::,8=1;28<5;=<>:?A;@:@@?@BA;;:5;:=5<<;0=>@7:;;:=7=5<</..57:;18818:49/77<>>6:;>>>A;;0;<>D9>>@A????????BAAB@?@@BGH9@@@000@@;;90000<>3:97::==?=743878@@@?AA@;??@@@A;AAB@@@A6@@?@A499A<
@6HNMW:00669:06154
TACGGAGGGTGCAAGCGTTAATCGGAATAACTGGGCGTAAAGGGCATGCAGGCGGTTCATCAAGTAGGATGTGAAATCCCCGGGCTCAACCTGGGAACAGCATACTAAACTGGTGGACTAGAGTATTGCAGGGGGAGACGGAATTCCAGGTGTAGCGGTGGAATGCGTAGATATCTGGAAGAACACCAAAGGCGAAGGCAGTCTCCTGGGCAAATACTGACGCTCATATGCGAAAGCGTGGGTAGCAAACAGG
+
@?@A=AAA<;;;B<@@BB?BACCA>A>;;5;AAB<BBBDF=CC=CCBB@>A5:;5;>BBBAA?BA@C@CBBBFCC=BCBB7A?8A;;;;A<ABB9B>B@@@DEBBCCD>@@@>@B?ABCBBBAAA@39999999):@@;;5;=@>B=AA>AAABBBB?BB?B@@@@BCBDCCAAAAA<A>@C@DEA;@@,0-0=@;@?@;;;@@@=???9?BB9@?CA@@?@??>>=987<===5;::333(37778=2::<6
@6HNMW:00671:06113
TACGGAGGATGCGAGCGTTATCCGGATTTATTGGGTTTAAAAGGGTGCGCAGGCGGCGCGAAAAAGTCAGCGGTCAAAATTCCGGGCTCAACCCGGTGACGCCGTTGAAACTTTCGTGCTGGAGTTCGTGCGAGGGAGGCGGAATGCGTTTGTGTAGCGGTGAAATGCATAGATATGACGCAGAACCCCGATTGCGAAGGCAGCTTTCCAGCACGCGACTGACGCTGAGGCACGAAAGCGTGGGGAGCGAACAGG
+
=BCB?BB>AAA@D@?>AA?A@A?B??A=444039/8;.777&33(38;;;;>,//)/-5.----$--/8;99473333&338166.68..(.9'.(.53222+253222'258/6678822,253.333......'27...(-,-----2,27355722+2222'2568:=:55579<=444::69;;+966(//88383933333(37:9::::6556------/78:4::::??8=?<;;;;&77=>?478A;
@6HNMW:00677:06126
TACGTAGGGGGCAAGCGTTATCCGGATTTACTGGGTGTAAAGGGAGCGCAGGCGGTGCGGCAAGTCTGATGTGAAAGCCCGGGGCTCAACCCCGGGACTGCATTGGAAACTGTCGTACTTGAGTATCGGAGAGGTAAGTGGAATTCCTAGTGTAGCGGTGAAATGCGTAGATATTAGGAGGAACACCAGTGGCGAAGGCGGCTTACTGGACGATAACTGACGCTGAGGCTCGAAAGCGTGGGGAGCAAACAGG
+
@@CBBCCCCC3@@=@CBB=@@A?C>A@C:;;;@B0;:B?>4C>6>==AB@B>AA>AA@@<<;5;;9@@@?BB@<<1=?@9@@A9BCCD?BCC:CD<987=<;;5;5;=1>??>>8@A@A79:?@@AAB>@@AA;A@=;;:;@6;9;?BBD;;<BBBEFFGGH?BBBCBCDFCBBACC?;;7;=A;;8;ABB?==@+0,0<+00:A@@@=@B:::B?BABBBBA@B::4:AAAAB<A@@;==@4999=?6>?:5
@6HNMW:00683:06149
TACGGAGGGTGCAAGCGTTAATCGGAATAACTGGGCGTAAAGGGCATGCAGGCGGTTCATCAAGTAGGATGTGAAATCCCCGGGCTCAACCTGGGAACAGCATACTAAACTGGTGGAACTAGAGTATTGCAAGGGGGGAGACGGAATTCCAGGTGTAGCGGTGGAATGCGTAGATATCTGGAAGAACACCAAAAGGCGAAGGCAGTCTGCCATGGGCAAATACTGACGCT
+
5>>=;?CC=CC;;7;?:;4:<??D<C?BB>B;::65>9>?5@@8>>=;<:;8;;697996668<>=>05555559)55>>+99095554949990945554499:444(44/377)/)/888833394933,37777$77755.5497>466:=;;;==;.4439397///8889;444=4;5;<7544.444&4.4//)/)//--5555(//::.777.7:9:554<:7
@6HNMW:00690:06128
TACGTAGGTGGCAAGCGTTGTCCGGAATTATTGGGCGTAAAGCGCGCGCAGGCGCTTTCTAAGTCCATCTTAAAAGTGCGGGGCTTAACCCCGTGATGGGATGGAAACTGGAAAGCTGGAGTATCGGAGAGGAAAGTGGAATTCCTAGTGTAGCGGTGAAATGCGTAGAGATTAGGAAGAACACCGGTGGCGAAGGCGACTTTCTGGACGACAACTGACGCTGAGGCGCGAAAGCGTGGGGAGCAAACAGG
+
@@@@@DB>AA?BD@@A@D>AAB?C@C?C=??=?@<A@AAG;@@;;;A@A@@;A@@BB<AAD?AAD>B@@;;AAA6;;>==>>4><8<4;;;5;@@A@AB<AAA9??9??;4<?7;>:97:@ACBBB?BA@A@CB=B??<?<><??BA@@>??<>A=@@AA<AA?=>CCBBBB@BB>A?>>;?AA9>;??:=?@9===9::AA;@AA>AA???A=ABBB>>?AA995:AAABC=AACCCED;?>>DC?BB@<
@6HNMW:00703:06133
TACGGAGGGTGCAAGCGTTAATCGGAATAACTGGGCGTAAAGGGCATGCAGGCGGTTCATCAAGTAGGATGTGAAATCCCCGGGCTCAACCTGGGAACAGCATACTAAAACTGGTGGACTAGAGTATTGCAGGGGGGAGACGGAATTCCAGGTGTAGCGGTGGAATGCGTAGATATCTGGAAGAACACCAAAGGCGAAGGCAGTCTCCTGGGCAAATACTGACGCTCATATGCGAAAG
+
A@@B@@@@;@AA?4;;;;6;=@@B?B@AA?AABB<999?A8@@:@BACCAB?BCACECAAAK@CCAA?ABBBCCI=BBCB7@A8AAAA?C@BDC<@>@ABAA@@A<;;;*;;;5;@:?<::8=???<8<=888787$77;@;8=9=8=;;A8665;;;96?:24299994444;;;;;;-5.55.5;;399)4.4983:7:555:33-333(38:199559444;;;;<<<::99919
@6HNMW:00710:06143
TACGGAGGGTGCAAGCGTTAATCGGAATAACTGGGCGTAAAGGGCATGCAGGCGGTTCATCAAGTAGGATGTGAAATCCCCGGGCTCAACCTGGGAACAGCATACTAAACTGGTGGACTAGAGTATTGCAGGGGGAGACGGAATTCCAGGTGTAGCGGTGGAATGCGTAGATATCTGGAAGAACACCAAAGGCGAAGGCAGTCTCCTGGGCAAATACTGACGCTCATATGCGAAAGCGTGGGTAGCAAACAGG
+
BBBD@BBB=B@>?9?:;;=@@BCB@C@BBACCBB>A@ABD>DC=CB;;;CC?BB@B?BCDDD@DBBB?BCCCCCD=CCBB7??8?:9;?B?BBC?C?BBCCBBBCBBB=A@@=@@;?BBBBBCBAA=?A>>>>=.=??>@<@=A=A<BB@BBBCCAA=AB?A?AB;;:BABBBBBBB?C@GGACGE?BB=A<@BB=A?B:;;CCB?CCB>BBB=@ACBCCCCCCCBBB@AADDE<AACCCC=CCCBBA<AA@=
@6HNMW:00674:06196
TACGGAGGGTGCAAGCGTTAATCGGAATAACTGGGCGTAAAGGGCATGCAGGCGGTTCATCAAGTAGGATGTGAAATCCCCGGGCTCAACCTGGGAACAGCATACTAAACGTGGTGGACTAGAGTATTGCAGGGGGAGGACGGAATTCCAGGTGTAGCGGTGGAATGCGTTAGATATCTGGAAGAACACCAAAGGCGAAGGCAGTCTCCTGGGCAAATACTGACGCTCATATGCGAAAGCGTGGGTAGCAAA
+
9;9@:9:9,7494389=;7<8<=B?B?BB>BBBB;AB??>,::,0>00000*0<8<;A@<<@;9:94.9::::::15//0&00*//0/7<8==E5C8B=BBBCA@>>A9000<9<@<BCC@@?00//596/////$33,38838+/)/5886;<?;BBB=?>6;990000*0@@@ABBBC@E;;;@CA@;@@-0+0==+0-0;;;CA?=999,9:=6=@@BBA??@B:99ABCBCCE>A@B???9?:90??8
@6HNMW:00680:06183
TACGTAGGGAGCAAGCGTTATCCGGATTTACTGGGTGTAAAGGGAGTGTAGGTGGCCATGCAAGTCAGAAGTGAAAATCCGGGGCTCAACCCCGGAACTGCTTTTGAAACTGTAAGGCTGGAGTGCAGGAGGGGTGAGTGGAATTCCTAGTGTAGCGGTGAAATGCGTAGATATTAGGAGGAACACCAGTGGCGAAGGCGGCTCACTGGACTGTAACTGACACTGAGGCTCGAAAGCGTGGGGAGCAAACAGG
+
BAAAA;;;6;ABB@BBBC?BCC>C?BBB>BCBB=498;;;)73)389;78828949078@893899;@A=A=====/8838==39::<7=;;/;/3.3==3333&3;@3;;@;;4;5<@@:???@@AA<599:*:?A@@@@D<@<@6;;@@BAAABB?BBAA=::9?@@???CA=@@=@A?B;>?@<@@A@900/5:*/05:9::96<5///..5059665222?>>8?>>777.7@@BBCC9ABADG9>>@<
@6HNMW:00686:06189
TACGGAGGGTGCAAGCGTTAATCGGAATAACTGGGCGTAAAGGGCATGCAGGCGGTTCATCAAGTAGGATGTGAAATCCCCGGGCTCAACCTGGGAACAGCATACTAAACTGGTGGACTAGAGTATTGCAGGGGGAGACGGAATTCCAGGTGTAGCGGTGGAATGCGTAGATATCTGGAAGAACACCAAAGGCGAAGGCAGTCTCCTGGGCAAATACTGACGCTCATATGCGAAAGCGTGGGTAGCAAACAGG
+
DDDE@;::69?>@?CBBC@D@D??<?=?@=B@BB=;;;AB=BC>CCBCCBB?BC@C@CCCCC@CCCD@C:;;DEC?CDDD7::6:;;;>B@CFD?C@CCCEBBBBBBB<BAA?@?;?A@?@BCBAB@BCBCCCB3BC@;;;;@D@D@CC@BBCCBCB@BC?C@@@@BCCBBBA@@BB>B?BGBCCCGHI>A?ACC@C?BBBDDCC@BCH?BCB>BABBBBBBBAAAA@@ACAAA<ABA???9?977;?67989
@6HNMW:00691:06187
TACGGAGGGTGCAAGCGTTAATCGGAATAACTGGGCGTAAAGGGCATGCAGGCGGTTCATCAAGTAGGATGTGAAATCCCCGGGCTCAACCTGGGAACAGCATACTAAACTGGTGGACTAGAGTATTGCAGGGGGAGACGGAATTCCAGGTGTAGCGGTGGAATGCGTAGATATCTGGAAGAACACCAAAGGCGAAGGCAGTCTCCTGGGCAATACTGACGCTCATATGCGAAAGCGTGG
+
CA??4;<<)4;;;7<9;9?A=::;<@=@@>;;;?:554B<)9949=>@BBB?BC=A?A@@;;8<>BB?C@@ACCD;;000+0>5<00/4=39<<3=7>>;;::::<<=:?;;8<<7?::<<????B?AABBDED3B???>;@=A=A=??;@BB@@@@@CC@C?BBAAABBBBCA@@?9@<@@=BAA=AB0;5;?=9=<@000<>86:@@800-0@000C@@?BA@@BCBB<=?4?==433
@6HNMW:00696:06198
TACGGAGGGTGCAAGCGTTAATCGGAATAACTGGGCGTAAAGGGCATGCAGGCGGTCATCAAGTAGGATGTGAAATCCCCGGGCTCAACCTGGGAACAGCATACTAAACTGGTGGACTAGAGTATTGCAGGGGGAGACGGAATTCCAGGTGTAGCGGTGGAATGCGTAGATATCTGGAAGAACACCAAAGGCGAAGGCAGTCTCCTGGGCAAATACTGACGCTCATATGCGAAAGCGTGGGTAGCAAACAGG
+
;;@A?ABC>CCCC@BBBC@C=@@@=@?BC@CCDD>BBCDC?CC>@@ABBB@<@@0//<<>><>@?B@BBAABBB>BCFF;BB=B;;;@B?BCC?DACCCCBBBCBCD>BBB?BD?BBCCCB???C@BBBBBBB2?;=00+08<8<=AC>ABBCB;<9;B?C?@@@@@@@BB@@@BB?C?CH@CCB?BB7;6;A@>A>A@@ADGF@CCB=BAA=AABBBBCAABCCB??@AAAA<AAAAAA;@9:9::5:AA>
@6HNMW:00703:06208
TACGGAGGGTGCAAGCGTTAATCGGAATAACTGGGCGTAAAGGGCATGCAGGCGGTTCATCAAGTAGGATGTGAAATCCCCGGGCTCAACCTGGGAACAGCATACTAAACTGGTGGACTAGAGTATTGCAGGGGGAGACGGAATTCCAGGTGTAGCGGTGGAATGCGTAGATATCTGGAAGAACACCAAAGGCGAAGGCAGTCTCCTGGGCAAATACTGACGCTCATATGCGAAAGCGTGGGTAGCAAACAAGG
+
5<<>9BB>@:@@B?CABB?C@CCD@D>A@@C@@@;@@@BC0;;0;;;>ABA@@@:@=A;;;<=AA@@?B@>?@@B<BBCC7??.55956;:?AA8?:;;99;:566=>5=BB>@@=AA@@@@A@AA>ABBBBCC3B::;B@C@C@B>AB6;;9995929>;>;<>;;;;=>>@955;:@29949?>=CC>C@CCA=A=A000??>;=@@<@AB<BA@@@BA@<<00/;;</444(48888809::9::.//)/3
@6HNMW:00682:06220
TACGGAGGGTGCAAGCGTTAATCGGAATAACTGGGCGTAAAGGGCATGCAGGCGGTTCATCAAGTAGGATGTGAAATCCCCGGGCTCAACCTGGGAACAGCATACTAAACTGGTGGACTAGAGTATTGCAGGGGGAGACGGAATTCCAGGTGTAGCGGTGGAATGCGTAGATATCTGGAAGAACACCAAAGGCGAAGGCAGTCTCCTGGGCAAATACTGACGCTCATATGCGAAAGCGTGGGTAGCAAACAGG
+
@@@C=@@@;@@?B?CCCCAE@DBC@B@BB?BCCC=BA@@?:@@;@CABBAA=AA=C?BBDFC@CCCC@CBBBBBE>BCCC9CF>F::;?B>@AA>A?CCCCDBBCAA@6@00-0@?@ABCCBB@@??B?=?@?@.>@@:;8;>B=AAAA<ACBBBBB>BC@B?BB@@@AACCCBBBC@E?BB@CCC?DD>A=@BB?B@CABCCCC>ABD=ABA=::;CCDBAACDCBAAAA@AA<AABBBC>D988CE>BBB?
@6HNMW:00682:06251
TACGTAGGGAGCAAGCGTTATCCGGATTATTGGGTGTAAGGGTGCGTAGACGGAGAACAAGTTAGTTGTGAAATCCTCGGCTTAACTGAGGAACTGCAACTAAAACTATTTTTCTTGAGTACTGGAGGGGAAAGCGGAATCTAGTGTAGCGTGAAATGCGTAGATATTAGGAAGAACACGGTGGCGAAGGCGGCTTTCCTGGACAGCAACTGACGTTGAGGCACGAAAGTGTGGGGAGCAA
+
@@BCB;:;0;@?@5;;@>;?@>;@;::38<8::5::00+//(/69<9;;;/0*/:?<@@:???BBB8:0;;:500+000)/3383889//(/(/886848?:;?.=>98989'9;5;<=;0000)/888(,,(*22(,(,,,666:;8.//.366.66885555252/5605/53/5//.4550:==6=455./..'.0./(.33:8;69;?=777;A9907<5;:>5::;6888)58//8
@6HNMW:00684:06211
TACGTAGGTGGGCGAAGCGTTGTTCCGGAATTATTGGGCGTAAAGGCGCGACGGCAGGCGGCTTTCTAAGTTCCATCTTTAAAAAGTGACGGGGGCTTGAACCCCGGTGAATGGGATGGAAACTGGAAAGCTGGAGTATCGGGAGAGGAAAGTGGAATTCCTAGTGTAGCGTGAAATGCGTAGAGATTAGGAAGAAACACCGGTGGCGAAGGCGACTTTGCGTG
+
544:;//)///(///5;;980,,(,(,(,(,0583::27///7(/)///////)/;;)/-(-58,2,-(--(-(---//)/:::$/44444;;;$44345.599&5.555.4==)449.44)4998>>6==>>255543888(3333-3=443329482749333988733/669(/////8888;B=>>9=*0//(.33(3.386;33032;<<@=>*77337
@6HNMW:00689:06211
TACGGAGGATCCGAGCGTTATCCGGATTTATTGGGTTTAAAGGGAGCGTAGGCGGACGCTTAAGTCAGTTGTGAAAGTTTGCGGCTCAACCGTAAAATTGCAGTTGATACTGGGTGTCTTGAGTACAGTAGAGGCAGGCGGAATTCGTGGTGTAGCGGTGAAATGCTTAGATATCACGAAGAACTCCGATTGCGAAGGCAGCTTGCTGGACTGTAACTGACGCTGATGCTCGAAAGTGTGGGTATCAAACAGG
+
@A@C@DD@CDC@BA@@??=@AC=@<???9?A;@@9>?+98+9>89::<???;?B>BB;==@C@CCCBBB:=;CFK@EEF>DDCABDBB?C9;;BBB7B6;;BBB?CBCAA@CB?BBCDB?BAAACC;;9@C::5:??;@B?A?B?BCCC?BBCBBBB?BCDD=BBBB?BBBBBBBBB8979A>@@@<@@@,00>>9><CAAAC?B@A@=@C;;;B@BBCBBDDCCBBAB<;<FF>BBC@@@=@BBBBB=BBDA
@6HNMW:00699:06219
TACGGAGGGTGCAAGCGTTAATCGGAATAACTGGGCGTAAAGGGCATGCAGGCGGTTCATCAAGTAGGATGTGAAAATCCCCGGGCTCCAACCTGGGAACAGCATACTAAACTGGTGGACTAGAGTATTGCAGGGGAGACGGAATTCCAGGTGTAGCGGTGGAATGCGTAGATATCTGGAAGAACACCAAAGGCGAAGGCAGTCTGCCTGGGCAAATACTGACGCTCATATGCGAAAGCGGTGG
+
BA?=8=>>8=??A>ABBB@C?@@@=@<@A?CBCK?;;<BG;A@<AAAAB;;5;A5:2:A>9;6;:59495<<9999&59;;.<;.///)/4:4///,/8>@G@B@@?=@A<;;9=?B?@@@@@:999929;8999-3;7995:8<:>:==:==B>CCC@CD=A<@B@AAC;;<CBA@@<@<?B?ECC@CA<@<;;:9>;>;;;;000:>::3/00*774;;;?@=B=B>B>>:;:91933-377
@6HNMW:00703:06219
TACGGAGGGTGCAAGCGTTAATCGGAATAACTGGGCGTAAAGGGCATGCAGGCGGTTCATCAAGTAGGATGTGAAATCCCCGGGCTCAACCTGGGAACAGCATACTAAACTGGTGGACTAGAGTATTGCAGGGGGGAGACGGAATTCCAGGTGTAGCGGTGGAATGCGTAGATATCTGGAAGAACACCAAAGCGAAGGCAGTCTCCTGGGCAAATACTGACGCTCATATGCGAAAGCGTGGGTAGCAAACAGG
+
>>:?5>?=6=5557<<>>.9.4995<459?BB=C>DBAAB0;;/9?94955.59.9;;;9AA>BBBB?C;;:CBI?EDGC6;;0;@AA=A=;;</;>BBBBBB;;;BB;@@B?AC?A;;;BAA=@>,00/0/000#0-/0/)/6:6:6;A466>AAAC@CDGM@AA;;;;:@@BBCDD>A?ACBBBB=BD4:9@<*0+00008;>;;<>7>>>85566><<<>CBBBA@@>:::5:??788.887888.99=9
@6HNMW:00705:06213
TACGTAGGGGGCAAGCGTTATCCGGATTTACTGGGTGTAAAGGGAGCGCAGACGGATGCGCAAGTCTGATGTGAAAGCCCGGGGCTCACCCCCGGGACTGCATTGGAAACTGTGCGTCTGGAGTACTGGAAGGGCAAGCGGAATTCCTGGTGTAGCGGTGAAATGCGTAGATATCAGGAGGAACACCGGAGGCGAAGCGGCTTGCTGGACAGTAACTGACGTTGAGGCTCGAAAGCGTGGGGAGCAAACAGG
+
CBAAAACDDD2BB?A@@@<@BB?C?CCC<AA@@@=@BBFF=BB<@@@AABBBBC?CCC@@@A=AA::;CAAACCC=AAB=CCC:BCC;;;::*;D;@A;;;CG@C@CG?ECCA@@A;;;B?BBBBAAC?B>BB<BB?BBEAH?B?B@CCADEC;;;A=BBBE>;;;CCCBBBBBB@@=@@<@?AAA>B?;;50<<+//<6<<:?==?<@?<<<@<<;@;>>==@@@<@AA@@@;@DABBCC6@=999.8?@<
@6HNMW:00671:06270
TACGGAGGATGCGAGCGTTATCCGGATTTTATTGGGTTTAAAAGGGTGCGCAGGCGGCGCGAAAAAGTCAGCGGTCAAAGTTCCGGGCTCAACCCGGTGACGCCGTTGAAACTTTCGTGCTGGAGTTCGTGCGAGGGAGGCGGAATGCGTTGTGTAGCGGTGAAATGCATAGATATGACGCAGAACCCCGATTGCGAGGCAGCTTTCCAGCACGCGACTGACGCTGAGGCACGAAAGCGTGGGGAGCGAACAG
+
;;??:>@499;;9?@:99::<@+0+0000)0/4;;4=@055505<2://///:6:<8:::44444$/99////5:/45/547:1671///93992:6:::::<5:;7<<A766B9@@=A=<?8><<25555554:;1::5:>8<8;<:::9<<<<=;44.4444)5::<===>B><<;?;>;>;29;;-::42000.-(----//)-065///9995//99////7/5.499444)4999:>>2<<<;;7554
@6HNMW:00676:06300
TACGGAGGGTGCAAGCGTTAATCGGAATAACTGGGCGTAAAGGGCATGCAGGCGGTTCATCAAGTAGGATGTGAAATCCCCGGGCTCAACCTGGGAACAGCATACTAAACTGGTGGACTAGAGTATTGCAGGGGGAGACGGAATTCCAGGTGTAGCGGTGGAATGCGTAGATATCTGGAAGAACACCAAAGGCGAAGGCAGTCTCCTGGGCAAATACTGACGCTCATATGCGAAAGCGTGGGTAGCAAACAGG
+
BAAA?;::59?=B<@@BB?BACCC@C@BBACCCE?BAAAB9@@;@A;;;BA>B@=B?EHIFCACCCC@C;;;CJF=BBBA6;;/;<;;?B?;;<8<@CBCCDBBBCDD=BBA?AA?CBABACAAAC@DEBBBBB2AAA;;7;=B=A=@A@CCDIICC@CCADADC@@@B@@@@@BCD@C@HEFCCB?BB7;6;BB?C@F;;;BBCACCC=CCD>AABCCCA@@BAAAAAAADCC=BAA@@@=@:99AB;@AA=
@6HNMW:00687:06284
TACGGAGGGTGCAAGCGTTAATCGGAATAACTGGGCGTAAAGGGCATGCAGGCGGTTCATCAAGTAGGATGTGAAATCCCCGGGCTCAACCTGGGAACAGCATACTAAACTGGTGGACTAGAGTATTGCAGGGGGAGACGGAATTCCAGGTGTAGCGGTGGAATGCGTAGATATCTGGAAGAACACCAAAGGCGAAGGCAGTCTCCTGGGCAAATACTGACGCTCATATGCGAAAGCGTGGGTAGCAAACAGG
+
==??<:::0;@@B>BBCC@C@CCC@C?BB@BBEC>CCBBC=CG>BC@@@@@<;;6;?CCDCC@BA@@?BBBBDDHGCCCC:BB8A;;;=@=@@A;A@CCCDCBBBBBD>C:;::A=AA@@@@??AA@CCCCDDD3CAA;;8;@B>B?BB?CCCCCBB@BC@D@CCA@@BB@@@ACEB@EACCACCC>BB;@=@CC@E@DCAAAAA>@@A<ABD>CDBBCCCABA@??BCCBBCC<AAC@@=:@:77??8>?<2
@6HNMW:00693:06268
TACGTAGGTGGCGAGCGTTATCCGGAATTATTGGGCGTAAAGGGTGCGTAGGCGGCTGATTAAGTTCGTGGTTAAAGCGTGGGGCTCAACCCCATAAAGCCACGGATACTGGTCAGCTAGAGTACTGGAGAGGGCAGTGGAATTCCATGTGTAGCGGTAAAATGCGTAGATATATGGAGGAACACCGGTGGCGAAGGCGGCTGCCTGGACAGAGACTGACGCTGAGGCACGAAAGCGTGGGTAGCAAACAG
+
;<;::88344.4;;?:;A>BBD?B>A6;6;;=AD<B;;<C=BA=;;;@?>@<;;2;9>>@5>:>=7;??@>B5;;.9>>CCCC9BBCC5999449=@/6;;;:A>:::@?@;?A@BAGCCCAAA;9:=BBACC<;<9:>:=4:4:=@955;8884/+/:;:00////;9>:==::87=A<A>ABB?D;=>?AA@@C@BB?BBBB@CC?AB;;:;9///>>///:<>;???==B577>??A:>877@@8?@@
@6HNMW:00694:06296
TACGGAGGGTGCAAGCGTTAATCGGAATAACTGGGCGTAAAGGGCATGCAGGCGGTTCATCAAGTAGGATGTGAAATCCCCGGGCTCAACCTGGGAACAGCATACTAAACTGGTGGACTAGAGTATTGCAGGGGGAGACGGAATTCCAGGTGTAGCGGTGGAATGCGTAGATATCTGGAAGAACACCAAAGGCGAAGGCAGTCTCCTGGGCAAATACTGACGCTCATATGCGAAAGCGTGGGTAGCAAACAGG
+
5:;@>9:9/:??@>B;;;<A?A@@=@?CC@ECCD>BBAEE>DA<=>000<<8<>8@6A@@@CACCDDAA;;;CCC>CCGF<FJ>C==;@CADHH>B?ACCCBBBBBBB<B;;6;@;@AB@DCB???@ABCCCDB3B:9;;7;=A>B?BC?BBDDDCC>AD=A8;;@@;;;BCAAACG?B@BC?BCC4;;0;5;@B?B@CAAABBA?><=69::/:::@@AACBB???@A>>?AA:@ABBCC>CCCBBB:?>A3
@6HNMW:00695:06273
TACGTAGGGGGCAAGCGTTATCCGGATTTACTGGGTGTAAAGGGAGCGCAGACGGATGTGCAAGTCTGATGTGAAAGCCCGGGGCTCACCCCCGGGACTGCATTGGAAACTGTGCGTCTGGAGTACTGGAAGGGCAAGCGGAATTCCTGGTGTAGCGGTGAAATGCGTAGATATCAGGAGGAACACCGGAGGCGAAGGCGGTTTGCTGGACAGTAACTGACGTTGAGGCTCGAAAGCGTGGGGAGCAAACAGG
+
BCCBBCCCCC3CC?@?BC@CBB?B@CCC>CDCCC>CCBAA<AB9@@B?@@ABBC@CBBBCCB?ACABBCDCGCCH=BBB7;;:.:BB:;;::*:C;CC;;;BB>A5;;0;ABAABB@@@C@AAACBBC@C7;;6;B=ABB@CAD@C@BB@CDCA@@@?@BCC=:;:BEDC@@@AA@@=@A>A?BCC@G?BB=?@A4;5;;5;D=BCCD?CCCDBB?BCBBA;;5;;;5;B@;;;6:A:88CC9AAABC>BBB?
@6HNMW:00705:06309
TACGTAGGGAGCAAGCGTTATCCGGATTTATTGGGTGTAAAGGGTGCGTAGACGGATAAACAAGTTAGTTGTGAAATACCTCGGCTTAACTGAGGAACTGCAACTAAAACTATATATCTTGAGTACTGGAGGGGAAAGCGGAATTCCTAGTGTAGCGGTGAAATGCGTAGATATTAGGAAGAACACCGGTGGCGAAGGCGGCTTTCTGGACAGCAACTGACGTTGAGGCACGAAAGTGTGGGGAGCAAACAGG
+
CCBBBCCC=?@?BADBBB@BBA=@=@@@:@A=@A<A@?AA8??8888A@ACBAA>ABBE>CB:==?@@@?AAABB>BBB?BBB>BB>B?BBB7858@CBBBC@BBBBB8BBBBB778CC598A@?@BB>A=@@5?>4>8818:>:?=@<;;BA<===9<??>9@<<<??>>A<<9=@=?<AE:=<=<A=BB<A??<?<@@<??B:;;;>@???@@=988>?>@7;;?<@@?>>A:@@>8888)8<98919AA=
@6HNMW:00666:06357
TACGGAGGTGCAAGCGTTGTCCGGAATCATTGGGCGTAAAGAGTTCGTAGGCGGTTTGTTAAGTTTGGTGTTAAATCCCGAGGCTCAACCTCGGCACGGCACTGGATACTGGCAGACTTGAATGCGGTAGAGGTAAAGGGAATTCCTGGTGTAGCGGTGAAATGCGTAGATATCAGGAGGAACATCGGTGGCGTAAGTGCGCTTTACTGGGCCGTGATTGACGCTGAGGAACGAA
+
>?CC@9<:5?<A89:ACACBC@C@C@CCCC@CJ>BACCD6:;AA=@999949939@9=>;>:9?B9@<@?@<@@<ABB;A9:699???C:@;;9==BC@CCBBB?B9:599.494444.4=9=:;;8::9995444(44(4.4.37;;8<<;;;;;8:<<>6==>@@>>;::8;;88==:?9<>>5929929//:5////;;;;5;;;<=8=8;<>;:5::843454;7<254:;
@6HNMW:00674:06321
TACGTAGGGGGCAAGCGTTATCCGGATTTACTGGGTGTAAAGGGAGCGCAGGCGGTGCGGCAAGTCTGATGTGAAAGCCCGGGGCTCAACCCCGGGACTGCATTGGAAACTGTCGTACTTGAGTATCGGAGAGGTAAGTGGAATTCCTAGTGTAGCGGTGAAATGCGTAGATATTAGGAGGAACACCAGTGGCGAAGGCGGCTTACTGGACGATAACTGACGCTGAGGCTCGAAAGCGTGGGGAGCAAACAGG
+
BBBBB>>>>>0?B<@@CC@CCC?C?BBD>CCCCC<ABABB<BD>BBBBBBD@:9;9BBB?BB?AAA@ACBDCBAB<@AB=AAA9BBBB?CDC9CG=AA??@BC@A5::8:BBBCCEBBB=?@@@C@AA>AB;<9;D@CAA>@8;7;@CBCGBBBCBD?DCCC=AAACCCDBBBC@CB@BB?B?CCC@C@@@=>:>+0+00+0@>BBBA=A@000@<A@AAABBBC;;6;@@BCH?C;;;???3;;;AA=ABB?
@6HNMW:00675:06348
TACGTAGGTGGCAAGCGTTGTCCGGAATTATTGGGCGTAAAGCGCGCGCAGGCGCTTTCTAAGTCCATCTTAAAAGTGCGGGGCTTAACCCCGTGATGGGATGGAAACTGGAAAGCTGGAGTATCGGAGAGGAAAGTGGAATTCCTAGTGTAGCGGTGAAATGCGTAGAGATTAGGAAGAACACCGGTGGCGAAGGCGACTTTCTGGACGACAACTGACGCTGAGGCTCGAAAGCGTGGGGAGCAAACAGG
+
ABDBB@?;::4:?<;:;C=@@D@C@C?C?CC?BC9??;;;,9????@@@@>=;;9>>8AB@@CCB@BCCB=A@@3>9:9;;<*;C=B<AAA9ABBBCBC<BCC>AA=ACD?DC=BCBB@BBCDCCC@BA?=9>>9?=?;??A>A>BBAABA<>9979CBB<BB@AABBAAAB?BB?B?BB?BBC=@===:=@A;=<=BCCBC<BAA=@AAA<><>BBBCCBBB7757BCCCA;C@@>==;2999>@;@=?:
@6HNMW:00705:06339
TACGTAGGGGGCAAGCGTTATCCGGATTTACTGGGTGTAAAGGGAGCGCAGGCGGTGCGGCAAGTCTGATGTGAAAGCCCGGGGCTCAACCCCGGGACTGCATTGGAAACTGTCGTACTTGAGTATCGGAGAGGTAAGTGGAATTCCTAGTGTAGCGGTGAAATGCGTAGATATTAGGAGGAACACCAGTGGCGAAGGCGGCTTACTGGACGATAACTGACGCTGAGGCTCGAAAGCGTGGGGAGCAAACAGG
+
@@@@>::99:';=39;;9<AAB@C?CCJ>BBBCK?CCCDH>BB=AA@BBAC@:;:;BAB?BB?@ABCBB???BCB=BBB>BFE9BBAA>BCD:CC>CCBAABC@C?BB=???CBB???A@BABBJECC?@A;;5;A4;;A=A>A5;8;CJCCCCB;;9;AAF?;;;BACCDCBB>;;5;;5;=@@@=@B?@;=@B5;8;B>BB>@@@B?AC;;;B?CBCBBBAAB;:8;CCBAB=B;;:@@?2;::::.9=?9
@6HNMW:00708:06325
TACGGAGGGTGCAAGCGTTAATCGGAATAACTGGGCGTAAAGGGCATGCAGGCGGTTCATCAAGTAGGATGTGAAATCCCCGGGCTCAACCTGGGAACAGCATACTAAACTGGTGGACTAGAGTATTGCAGGGGGAGACGGAATTCCAGGTGTAGCGGTGGAATGCGTAGATATCTGGAAGAACACCAAAGGCGAAGGCAGTCTCCTGGGCAAATACTGACGCTCATATGCGAAAGCGTGGGTAGCAAACAGG
+
BCBA>;99,8;;A>AABB?B@CDC@C@CB?BCBB>BBBBC6::0;@@@?;;5;;7;@CBBCDADCBB?B;;;DDD>BBBA.;;0;CCB=B@CBC?CACBBB@@@B;;;:<CC@CE@D;;;@?BBBB:?=77788)8??@@=@?C=B?@C?CCBBBAA=AC@C@DE;;;CB@@@BAAA@CACC@CCC@CC8;9;BA?D?A;;:9998444(488(44<::;;;;;><<;;<<<><6==@@?=347333903344
@6HNMW:00668:06381
TACGGAGGGTGCAAGCGTTAATCGGAATAACTGGGCGTAAAGGGCATGCAGGCGGTTCATCAAGTAGGATGTGAAATCCCCGGGCTCAACCTGGGAACAGCATACTAAACTGGTGGACTAGAGTATTGCAGGGGGAGACGGAATTCCAGGTGTAGCGGTGGAATGCGTAGATATCTGGAAGAACACCAAAGGCGAAGGCAGTCTCCTGGGCAAATACTGACGCTCATATGCGAAAGCGTGGGTAGCAAACAGG
+
A@@@@AAA<@@?A=A@;;6;?BDA?A?;;7;AAA<;;;BC=DG>BBBBAAA?BE?DACCCGCAFCCC@DBBBCCD?CCCC;CF>B:;;>B>BGE?E;;;CCBA@@?BC>CAA?AB?DBBDBBBCCB6:787788)9?@;;9;?B<BA;<9<BBBCA@<@A<@<@BBB@@ADDDBBBB>BABBABBB@BE8;:;CC?B@BBABBBA?BBB>BBC>::;CCBBAACBBBCCBBABB<AAA@CD<?>=8CC7=>>>
@6HNMW:00668:06393
TACGTAGGTGGCAAGCGTTGTCCGGAATTATTGGGCGTAAAGCGCGCGCAGGCGCTTTCTAAGTCCATCTTAAAAGTGCGGGGCTTAACCCCGTGATGGGATGGAAACTGGAAAGCTGGAGTATCGGAGAGGAAAGTGGAATTCCTAGTGTAGCGGTGAAATGCGTAGAGATTAGGAAGAACACCGGTGGCGAAGGCGACTTTCTGGACGACAACTGACGCTGAGGCGCGAAAGCGTGGGTAGCAAACAGG
+
CB@@@A@<@?<:;5;;;@5;:9:<;<9><@@=@>2>>9:;,9;B;;;AA@?>;;9@@8@BC?CCC?BBEF?CBB5;;A@AAA8A@?A?BBB:?@CCCCC>CBB=??:?BB@CD=BBBB@CBBBBBA<?@@A>@A8?>>;?9>9>?BBAAAA??>?<?@AC<?<>779@==;;7;A=C<AA=@@@<@;@?>BBB7948?>?@@:@AA;??999@=@CCCCBBBB??<:>>>BB:??@??>9??@?AD9=>=<
@6HNMW:00679:06395
TACGTAGGTGGCGAGCGTTATCCGGAATGATTGGGCGTAAAGGGTACGTAGGCGGCCAGATAAGTCTGGTGTGAAAGGCTGCAGCTCAACTGCAGCACTGCACTGGAAACTGTCCGGCTGGAGTGCAGAAGAGGGCGATGGAACTCCATGTGTAGCGGTAAAATGCGTAGATATATGGAAGAACACCGGTGGCGAAGGCGGTCGCCTGGTCTGCAACTGACGCTGAAGTACGAAAGCGTGGGGAGCAAATAGG
+
B@>;99;4;>=?AAA@@@?BAB?A5;5;@=@;AB;@ABBB<AA;AA@@@;:5;;5;>BBBBD?C;;;:=AB@@AA.;2:@:;:99B@B@F;;;BBBCBC@@ABBD@EE>BBAAC?C@DCB?BCDCCHGC>B;;;0;@@@A=B5;;@5;;@@@CA?A=9::9:*:>@BABABBCBCAA>A?BB@:;;;@=;;6;AB?BADD@ABBC@CC@;;;BBB8;;ABA;;;@B<@@@@AAB<B::;ACC8??BBB>BBC?
@6HNMW:00682:06387
TACGTAAGGGGCAAGCGTTATCCGGATTTACTGGGTGTAAAGGGAGCGCAGACGGAATGGCAAGTCTGAAGTGAAAGCCCGCGGCTCAACCGCGGGACTGCTTTGGAAACTGTCAGTCTGGAGTACTGGAAGGGTAAGCGGAATTCCTGGTGTAGCGGTGAAATGCGTAGATATCAGGAGGAACACCGGTGGCGAAGGCGGCTTACTGGACAGCAACTGACGTTGAGGCTCGAGAGCGTGGGGAGCAAACAGG
+
CBED@@:>>=3>@=AAAD=@AC@B@A@@=@BBCD>BBACD?CC>BB:;:B@@@C@C@@A>AB=@ABBBB?A@A@D/900+000+0>==<@3::AA9AA99;AC;B?BB>CCBB;<<BBCA?BCA@@?=9=:>>6>B:@@D@B?B@C@DC?CBBBBAA=A@@A;ABBBCCCBBBCBAA<AA7<7;AA>A?BB@DBA?A???=?C8::BA?BB@@@B<>997A?@+000+0:==A@>@0/0/00(0:<<<3<<<5
@6HNMW:00685:06375
TACGGAGGGTGCAAGCGTTAATCGGAATAACTGGGCGTAAAGGGCATGCAGGCGGTTCATCAAGTAGGATGTGAAATCCCCGGGCTCAACCTGGGAACAGCATACTAAACTGGTGGACTAGAGTATTGCAGGGGGAGACGGAATTCCAGGTGTAGCGGTGGAATGCGTAGATATCTGGAAGAACACCAAAGGCGAAGGCAGTCTCCTGGGCAAATACTGACGCTCATATGCGAAAGCGTGGGTAGCAAACCAGG
+
7<=B>:;;,9=@?:?AA@?A?BDB@C>A@=BBBE?A@@BA8@@8@@A@BAB>BB<A=AAABB?BBBB?BDCBBBB=BCDD;CC=C;;9?B@DHG?GA;;;BCCBCBBB>BCC@CD@@@@C:::BCC?BBABBBB3BAABB@B@B@B?BB@CCCDB;;5;@;@>@@@AAB;;:@@??=;A>A@<AA@:==+0+0@@6>;>@@@@@@;>@@;?AA9??@@@@@@@CBBBB:;9BBC:A@;;::4;:7699(/*/94
@6HNMW:00685:06380
TACGGAGGGTGCAAGCGTTAATCGGAATAACTGGGCGTAAAGGGCATGCAGGCGGTTCATCAAGTAGGATGTGAAATCCCCGGGCTCAACCTGGGAACAGCATACTAAACTGGTGGACTAGAGTATTGCAGGGGGAGACGGAATTCCAGGTGTAGCGGTGGAATGCGTAGATATCTGGAAGAACACCAAAGGCGAAGGCAGTCTCCTGGGCAAATACTGACGCTCATATGCGAAAGCGTGGGTAGCAAACAGG
+
=@@@=;::0;?@?=ABBB@C?BCD?B@CDACBBB>BB@@A8@@6@A:;;BCAFD@C?CDDFDABBBB@BBCCDDD=A>>>+00+0000*0;000,0;BBCDBBBCCCD>CBA>AAABCBBBBBBBB?BCCCBBC3BBB;;9;?B>B<AA?ACBCDDD?AAAE?BBBBAD@@@BBBBB@C@CC?BCB=AB7;7;AD>A>A;;;CCA?9::8:A@9::;BBBABABAKA?@@CCCC>BBDBBB=A999??8?@@9
@6HNMW:00688:06398
TACGTAGGTGGCAAGCGTTGTCCAGAATTATTGGGCGTAAAGCGCGCGCAGGCGCTTTCTAAGTCCATCTTAAAAGTGCGGGGCTTAACCCCGTGATGGGATGGAAACTGGAAAGCTGGAGTATCGGAGAGGAAAGTGGAATTCCTAGTGTAGCGGTGAAATGCGTAGAGATTAGGAAGAACACCGGTGGCGAAGGCGACTTTACTGGACGACAACTGACGCTGAGGCGCGAAAGCGTGGGGAGCAAACAGG
+
CCCCC??<?@=@C?BABB<????BAA>A?CC=AA<???BC>CCC897@@BB;=>DCF@CCB=AA@:???;4;>>/:;;:@@A6@B<A5;;:/::88875(655-55(55515C9;?8;5:>=>@??;?:;;=@@9@><:<<><=;C>>=?A::8B=@@>C:@@@>>;;:==>;>@=@<;;7;;;=A=AA<A??<?=@666::*//=<799----(---.355666503.....'.557888+89:9:166=7
@6HNMW:00689:06384
TACGGAGGGTGCAAGCGTTAATCGGAATAACTGGGCGTAAAGGGCATGCAGGCGGTTCATCAAGTAGGATGTGAAATCCCCGGGCTCAACCTGGGAACAGCATACTAAACTGGTGGACTAGAGTATTGCAGGGGGAGACGGAATTCCAGGTGTAGCGGTGGAATGCGTAGATATCTGGAAGAACACCAAAGGCGAAGGCAGTCTCCTGGGCAAATACTGACGCTCATATGCGAAAGCGTGGGTAGCAAACAGG
+
EBAA?;::59?=@=@@AD?A?B@@>@@CC@CCCC>BB@A@4996:@?CD;;6;@=A?CBCCC>CCBA=B9;:CCD?BAA@.::.;@@A?C?BCB>CACCHDBBACCDD>BBA=??<?@BDDBBABB=>?88887)8@?:;7;=A=A<@@>ACBDC<;6;B<@=@C@@@CC;;;AA@@=A?BB>CCC>CC9;6;CC>A?BBBBAAA>;;;.:>>9@ABBCBCCCCCCBBBCCBBB>AAACCF>BBBCCC>BAA?
@6HNMW:00707:06385
TACGTAGGTGGCGAGCGTTGTCCGGAATTATTGGGCGTAAAGGGAGCGCAGGCGGGAGGCCAAGTCCATCCTAAAAGTTCGGGGCTCAACCCCGTGAGGGGATGGAAACTGGTCTTCTTGAGTGCAGGAGAGGAAAGCGGAATTCCTAGTGTAGCGGTGAAATGCGTAGATATTAGGAGGAACACCAGTGGCGAAGGCGGCTTTCTGGACTGTAACTGACGCTGAGGCTCGAAAGCCAGGGGAGCGAACGG
+
999@@@?;;;5;B@@;;;<@B@?B?B?B499299,:;99>3>D5@AACBBCAAAA;AB>A7;7;;C@CCC@CCCD<BC@BBDB9AAAA<@@@7@ABCCED;CBB?BB8::A?BBG@BB?BBBBCCCC@C????BD=?9:4:<@<A=ABBBAA@=AA=A@BB<???BAAAA@@@<??:?B?B@BCC:>;;;:;;;4;7<>9===6=@@<@>>>>>:>????BAAC;;5;@>@BC=CC=?@@@3@@A@@5:;;
@6HNMW:00715:05781
TACGGAGGGTGCAAGCGTTAATCGGAATAACTGGGCGTAAAGGGCATGCAGGCGGTTCATCAAGTAGGATGTGAAATCCCCGGGCTCAACCTGGGAACAGCATACTAAACTGGTGGACTAGAGTATTGCAGGGGGAGACGGAATTCCAGGTGTAGCGGTGGAATGCGTAGATATCTGGAAGAACACCAAAGGCGAAGGCAGTCTCCTGGGCAAATACTGACGCTCATATGCGAAAGCGTGGGTAGCAAACAGG
+
BBAA@DDE>DC@@=@AAA=@=ACB=A?ACGEDCD?DCBBA;@@:@@A@@@B=AB<B?DABAC?BAAA?BBBBCCD>CDED7;;6;;;;>BACFI>EACCCDCCCCCCC=CBB@BC?BCBBA???A@;>@99999)9@?;;5;5;5;<AA@CDCCCCFACC?B?;;;;;DBBCBBBBE@GACCAAAB?DC;@?@CB?B?B;<<BCD?BBC>CAB:9:;@BBDE;<:DCAA@@AAC>BAAABC;@@?>??9?A@<
@6HNMW:00733:05786
TACGGAGGGTGCAAGCGTTAATCGGAATAACTGGGCGTAAAGGGCATGCAGGCGGTTCATCAAGTAGGATGTGAAATCCCCGGGCTCAACCTGGGAACAGCATACTAAACTGGTGGACTAGAGTATTGCAGGGGGAGACGGAATTCCAGGTGTAGCGGTGGAATGCGTAGATATCTGGAAGAACACCAAAGGCGAAGGCAGTCTCCTGGGCAAATACTGACGCTCATATGCGAAAGCGTGGGTAGCAA
+
654:7///(////)--::)/)/::)/)595=559,5545>6=>>C@?;>AA=BC7;8;BBAB@;;;B?B=;;HED>IFJJ<BB>B;;;?C@BCD<B?A;:9?==9499,9::5;<9=>CBBBBB??<????EEH3???;;5;;B4;69A@=<<<6555::.4.455<;<>>;;;:::6<8<=8;;;5:=4<055;5:5:::554<7:9:28880835588::333333/////91///:;;(337333
@6HNMW:00742:05797
TACGGAAGGTCCGGGCGTATCCGGATTTATTGGGTTTAAAGGGAGCGCAGGCCGCCCCTTAAGCGTGTTGTGAAACCCGGGCGCTCAACGCCGGCGTGCAGCGCGTACTGGGGGGCTTGAGTGCGCGCCGACGCCGGCGGAATTCGTCGTGTAGCGGTGAAATGCTTAGATATGACGAGGAACCCCGATTGCGAAGGCAGCCGGCGGGAGCGCAACTGACGCTCATGCTCGAAGGCGCGGGTATCGAACAGG
+
9;;B?A;@9;0+0<5<00/::5;4/55)5949@:@@4@A:AA<A@BBA;;4;5;;AA3A7;8;CBB@C?BAAA>6@C=@@:@:9;999;00+/399/55:554;;A@<988<<=&@C>A@@@00/9//)/8:;;(-,--3906*--666689759;7:99:1443=1888333AAC999;@3:9:-8??179??;?:?>@@=A=AAA<@@@D:;9:BJBBBAAABAAA@ABB?B?CBBCD=@@ABBC@CCC>
@6HNMW:00756:05779
TACGTAAGGGGCAAGCGTTATCCGGATTTACTGGGTGTAAAGGGAGCGCAGACGGAATGGCAAGTCTGAAGTGAAAGCCCGCGGCTCAACCGCGGGACTGCTTTGGAAACTGTCAGTCTGGAGTACTGGAAGGGTAAGCGGAATTCCTGGTGTAGCGGTGAAATGCGTAGATATCAGGAGGAACACCGGTGGCGAAGGCGGCTTACTGGACAGCAACTGACGTTGAGGCTCGAGGAGCGTAGGGGAGCAAACACGG
+
7<555<7@<<&73-4<9909AA=B=;;;.;====5=?99:,:@;9::AACCCBA?A?BA=AB=@@@@BA?@B;;;0:;@0::@::;00+0*003:1::::444(4.44(4<<<895;;AA=ABB???A;>287*376@>C@C@C?@?AE@CCAA?;;7;>>>466669==@AAAAAB?BB?B7;;@9?9>>9?@C>B@CC?BD9::AB=>??AAA=?=?>=>;;000+0:.,--(---6--/99.:9889*///:4
@6HNMW:00716:05828
TACGTAAGGGGCAAGCGTTATCCGGATTTACTGGGTGTAAAGGGAGCGCAGACGGAATGGCAAGTCTGAAGTGAAAGCCCGCGGCTCAACCGCGGGACTGCTTTGGAAACTGTCAGTCTGGAGTACTGGAAGGGTAAGCGGAATTCCTGGTGTAGCGGTGAAATGCGTAGATATCAGGAGGAACACCGGTGGCGAAGGCGGCTTACTGGACAGCAACTGACGTTGAGGCTCGAGAGCGTGGGGAGCAAACAGG
+
CCBB@?:>??2?@;@??@=ABC@C@BBC=BCBCB>BCECC>CD=AAAA@@A@@B@C@BB@CC@BBBCED?BBBCD;???688=;?B@?>A????D>CC@@ACD=C?BB=BCCCCAAABBB@BBBBBBB?B?CD>CC<@@B?B?B?B@BB@CDCA@@@=@BBC>;;;CDCDCDBBB@A=::7:?@@@@C>??=?AA9?<??<?C@BBAB?BCBBBB?BBBBCCC<?9979AAABCBAACCCCC:BBBA@:@?>;
@6HNMW:00717:05812
TACGGAGGGTGCAAGCGTTAATCGGAATAACTGGGCGTAAAGGGCATGCAGGCGGTTCATCAAGTAGGATGTGAAATCCCCGGGCTCAACCTGGGAACAGCATACTAAACTGGTGGACTAGAGTATTGCAGGGGGAGACGGAATTCCAGGTGTAGCGGTGGAATGCGTAGATATCTGGAAGAACACCAAAGGCGAAGGCAGTCTCCTGGGCAAATACTGACGCTCATATGCGAAAGCGTGGGTAGCAAACAGG
+
====7449,9?@@=@;;;?D@CDCAD@BBACDDE=CCEDD=@@;@A;;;CCACFBHACAAAC@CCBB@B;;;CDE?BBBB.;;0;BCB@B?;;;9;@CCCDBAAA;;;6;BB@CC>@???@?ABFF@BCAAAAA.>==;;9;=A@C@CCAECABAAA@DFAGAA@BBBECCBBCCBB@D@BB@BCB?CC7<9;CB?B@C@ACBBA@BAA=AAA;=:;;;@>@BAAAA@@?CBCC>@??DCF>B?>;==299A4
@6HNMW:00722:05839
TACGGAGGGTGCAAGCGTTAATCGGAATAACTGGGCGTAAAGGGCATGCAGGCGGTTCATCAAGTAGGATGTGAAATCCCCGGGCTCAACCTGGGAACAGCATACTAAACTGGTGGACTAGAGTATTGCAGGGGGAGACGGAATTCCAGGTGTAGCGGTGGAATGCGTAGATATCTGGAAGAACACCAAAGGCGAAGGCAGTCTCCTGGGCAAATACTGACGCTCATATGCGAAAGCGTGGGTAGCAAACAGG
+
BBBA?::;/;;;:;@@@@@G@BBB7;6;A>@@AC<BA??>,9:,:@99:CC:CC@I@CCCCIBCB::7:AABCCC<@?A=.:;/<;<<4;@@AC>AACEDCCBBBCBF=BBB@@?<@@@@AA@@9:8:A@@AAA.>@A;;7;>C>C=@A?;;;CBBB@CC@CADBCBBBBBAAAA@?;A?BB?BCC@CD=B>AAA<@;?:;:BBC@CCC>@??9??@BBCCB@@@@A@BBCDCC>BAA???9=??78838??8
@6HNMW:00748:05849
TACGGAGGGTGCAAGCGTTAATCGGAATAACTGGGCGTAAAGGGCATGCAGGCGGTTCATCAAGTAGGATGTGAAATCCCCGGGCTCAACCTGGGAACAGCATACTAAACTGGTGGACTAGAGTATTGCAGGGGGAGACGGAATTCCAGGTGTAGCGGTGGAATGCGTAGATATCTGGAAGAACACCAAAGGCGAAGGCAGTCTCCTGGGCAAATACTGACGCTCATATGCGAAAGCGTGGGTAGCAA
+
9:9@<@@=9<9;904999.4.444.58<C@DCC?>CA??C:@>:@@94555.5<8<:>><<94/0/739:55559)55>>0<>6><;<<@:=>A)5.555<<===<??8?5505C@CBCCC?@?BB?:9:BBBB1::>@@5;59;?.5626577///)/75;)/55<>::=>;;;A<4;.556555.55,5.5::5;5////777)44:1:9:2:;;<:5444:88833444::1;554;<1455699
@6HNMW:00757:05819
TACGTAGGTGGCGAGCGTTATCCGGAATCATTGGGCGTAAAGAGGGAGCAGGCGGCCGTGAGGGTCTGTGGTAAAAGACTGAAGCTCAACTTCAGTGAGCCATGGAAACCGGACGGCTGGAGTGCGGCAGAGGATCGTGGAATTCCATGTGTAGCGGTGAAATGCGTAGATATATGGAGGAACACCAGTGGCGAAGGCGACGGTCTGGGCCTGCACTGACGCTCATTCCCGAAAGCGTGGGGAGCAAATAG
+
@@@AB;:49?<?ABBBBB?AAC=?;??:::@<>>8@999A8?:9:,9@;=;=@@9>,/0:9>>7=<=CCC?BBCC6??99:A@EBBBB<??8;;;8699:8>==:>E:A:A>A??<?BA=@@????:?@@??;?ABAAA?B>B;?;?997BCAA@C?B>><7>@@@@AA@988;::499387787.6:;<8=:?2829998@:??@@@<A?AAAA?::9?>>AA><087*7>?.88@@@@@1@>:992988
@6HNMW:00760:05847
TACGTAGGTGGCAAGCGTTGTCCGGAATTATTGGGCGTAAAGCGCGTGCAGGCGCTTTCTAAGTCCATCTTAAAAGTGCGGGGCTTAACCCCGTGATGGGATGGAAACTGGAAAGCTGGAGTATCGGAGAGGAAAGTGGAATTCCTAGTGTAGCGGTGAAATGCGTAGAGATTAGGAAGAACACCGGTGGCGAAGGCGACTTTCTGGACGACAACTGACGCTGAGGCGCGAAAGCGTGGGGAGCAAACAGG
+
BCCBB??;?B;AA=@@@B<?@D>A<A:=2669==4><<<>6=<=@AAGGCCA;;;CC=CBC@BCC@CCBB>BAA7@AAACFD;BB@B?BAA9AAAAADC=BCB?BF>CBB@BC;??AB<??AAA@A>A?9949>8=AB>B?B?B?B@=BBCA?8<6;855-585559=?A>>4>@:><@@=;:97=7791<<<2919888<9099<4<=@@??;?AABBCBAB8818;==<?7;<85555'55869.:;:4
@6HNMW:00762:05815
TACGGAGGGTGCAAGCGTTAATCGGAATAACTGGGCGTAAAGGGCATGCAGGCGGTTCATCAAGTAGGATGTGAAATCCCCGGGCTCAACCTGGGAACAGCATACTAAACTGGTGGACTAGAGTATTGCAGGGGGAGACGGAATTCCAGGTGTAGCGGTGGAATGCGTAGATATCTGGAAGAACACCAAAGGCGAAGGCAGTCTCCTGGGCAAATACTGACGCTCATATGCGAAAGCGTGGGTAGCAAACAGG
+
CBCEABAA<@@?A<@?@@?B@BBC@D@CD@BBBB>BBBBC>DD>DDBCBBB?BC@CAECCCDACBBC@C@ABCFF>CBFF;EH>C::;@C@DCD?D@DCCCBCBCBAA9@::5:C=@CBBBBAAAB>AA99999)9??;;5;>A>B@CCACCCCC;;<;J@C@CCA@@C@@@BCAAA@F@BBAEBB=AA7;7;CB@C@CA@@AA@=@AA;BEB?CBCCCCBBBBBBBAAACCGE=B:;8CD>AA@::=6:::8
@6HNMW:00763:05820
TACGGAGGGTGCAAGCGTTAATCGGAATAACTGGGCGTAAAGGGCATGCAGGCGGTTCATCAAGTAGGATGTGAAATCCCCGGGCTCAACCTGGGAACAGCATACTAAACTGGTGGACTAGAGTATTGCAGGGGGAGACGGAATTCCAGGTGTAGCGGTGGAATGCGTAGATATCTGGAAGAACACCAAAGGCGAAGGCAGTCTCCTGGGCAAATACTGACGCTCATATGCGAAAGCGTGGGTAGCAAA
+
;;;C@CCC>CBBA6;:;:>A@BCC?C@CC@CCCC=AA@@@9AA=BBA@;;;6:A@B?ABAAA=@BBB?BBBBBBB>BDFE<CD;B<;:=B=@BB<B<@ABBBBBCCCC=B;;5;@:@AAA@@@@::5:A>@?@@.>??;;4;;@9@=@@<@BAAA??;?B=A=BA;;;A;;;;9=9929=@@>ABA=AF>C?BBB?B@CBBAB;:6:AB<BDKGABBBBCBB@@@A??=?<;??<@=;;@B7>:5//;2
@6HNMW:00749:05894
TACGGAGGGTGCAAGCGTTAATCGGAATAACTGGGCGTAAAGGGCATCAGGCGGTTCATCAAGTAGGATGTGAAATCCCCGGGCTCAACCTGGGAACAGCATACTAAACTGGTGGACTAGAGTATTGCAGGGGGAGACGGAATTCCAGGTGTAGCGGTGGAATGCGTAGATATCTGGAAGAACACCAAAGGCGAAGGCAGTCTCCTGGGCAAATACTGACGCTCATATGCGAAAGCGTGGGTAGCAAACAG
+
<ABL@BBC?CCBB=@@BB?C@CCC@D@CC?CCDD>BA@@B=CC=CBC><<8992549>=;B5;;::6:::;BCC>CFGJ7<;7:@@@@E@BCB=B>BCCAAA@@;;;0;@@=AA=AC@?????AA@CAA@CCD3BBB;;9;?C?C?AA:9:@@;9:8:D=B=B@;;:?A@?989BB8?9;;5999399097<<<9<9===>===?=BB<@@D>BB@@?BBBCCCBBBBBA;?B=A>>8=C<CCB===389;
@6HNMW:00720:05913
TACGGAGGGTGCAAGCGTTAATCGGAATAACTGGGCGTAAAGGGCATGCAGGCGGTTCATCAAGTAGGATGTGAAATCCCCGGGCTCAAGCCTGGGAACAGCATACTAAACTGGTGGACTAGAGTATTGCAGGGGAGACGAATTCCAGGTGTAGCGGTGGAATGCGTAGATATCTGGAAGAACACCAAAGGCGAAGGCAGTCTCCTGGGCAAATACTGACGCTCATATGCGAAAGCGTGGGTAGCAAACAGG
+
BBBB=;;;0:>@=:?>@??B@EDF@D@;;5;;;;0:===93:=6><<<=9:4;@4:49CBBDG;;9E?ABA@955)////&//)////)//2555)5499;////////)//47993:555=?;>A@>@=0000,0.-..-0>8>6>;;@@@>@?C?@A?B?AB;;;BA@@???BB?C?AA@CCCACF>A?ABB>C@A:;;AAB>@@@;@BC<AABBBB@A@BAAC;;<A>>>9@AABAB>B@??BB<BBB>
@6HNMW:00724:05912
TACGTAGGTGGCAAGCGTTGTCCGGATTTATTGGGTTTAAAGGGTGCGCAGGCGGCGCGAAAAGTCAGCGGTCAAAGTTCCGGGCTCAACCCGGTGACGCCGTTGAAACTTTCGTGCTGGAGTTCGTGCGAGGGAGGCGGAATGCGTTGTGTAGCGGTGAAATGCATAGATATGACGCAGAACCCCGATTGCGAAGGCAGCTTTCCAGCACGCGACTGACGCTGAGGCACGAAAGCGTGGGGAGCAAACAGG
+
;;;BB<;5;;5;A;?=::69?B?C@BBB<BC?CC>EE:??8=@8:::99783=>6;;>@A@A9ABBB99:;?@AA<BC?B?AA;A:99=A@:B?BBBAA>588=>==7>AA7@?;;;8>6:::5777:>?<=<5791:>4>;;8;9>5>@>;;8..-.7;>4A=>>=;<:8<<>CCCCBBAAEGG9FCE?CBBD?F?C;;;AC8A<ABBABBB:99BBBBAA@CAA=ACDCDG>BBCCBBB:@@@AA<ABB?
@6HNMW:00730:05943
TACGGAGGGTGCAAGCGTTAATCGGAATAACTGGGCGTAAAGGGCATGCAGGCGGTTCATCAAGTAGGATGTGAAATCCCCGGGCTCAACCTGGGAACAGCATACTAAACTGGTGGACTAGAGTATTGCAGGGGGAGACGGAATTCCAGGTGTAGCGGTGGAATGCGTAGATATCTGGAAGAACACCAAAGGCGAAGGCAGTCTCCTGGGCAAATACTGACGCTCATATGCGAAAGCGTGGGTAGCAAACAGG
+
BBCCACBC=A@@?=@@@A?A?CBB@C@CC?CCCC>BBBDC=CD>CCBBB??;?B?BACCCBB>ACBA?BBBBCBC=BA@@4>?8B::;?B>;<;:;ACCCCCCCCCBB<A:969@;>A@BC@??BB?BCAABBB2CAA@@=@<@?C=@B@BBCCCAA?AB@D@CC@@@CBBCCCCCC@C@CCADCC;>@.;5;CD=B@CAA@AA@=;;;6;AA;BCCCCBBC@@@BB@@@A@@@9====@@=@@=@BB?BCC@
@6HNMW:00742:05954
TACGGAGGGTGCAAGCGTTAATCGGAATAACTGGGCGTAAAGGGCATGCAGGCGGTTCATCAAGTAGGATGTGAAATCCCCGGGCTCAACCTGGGAACAGCATACTAAACTGGTGGACTAGAGTATTGCAGGGGGAGACGGAATTCCAGGTGTAGCGGTGGAATGCGTAGATATCTGGAAGAACACCAAAGGCGAAGGCAGTCTCCTGGGCAAATACTGACGCTCATATGCGAAAGCGTGGGTAGCAAACAGG
+
CCBB?AAB<AAAA?ABBB@B@DBA>A?CC@CDDD>B@9996:>6@AABB@@=AB?BACCCCC?CCDC@CBBBDLD<:9:9.:A8B;;;@CABCC?CBFBBBBBA@@@@;@BB@BBACC<<<BBBBB?ADDCDGD3CCA@@=@>A>B=BB>BB;<;;;7;@?C?BBBA@DCBBBBBDD?D?CCABAA@II;;<;DE@D@BAAABBD?ACD>CCC>BCCCDCCCEBCBCBBCCBCE@@?@BCC=?:87:=9;?@>
@6HNMW:00746:05919
TACGTAGGGGGCAAGCGTTATCCGGATTTACTGGGTGTAAAGGGAGCGCAGGCGGTGCGGCAAGTCTGATGTGAAAGCCCGCGGCTCAACCGCGGGACTGCTTTGGAAACTGTCAGTCTGGAGTACTGGAAGGGTAAGCGGAATTCCTGGTGTAGCGGTGAAATGCGTAGATATCAGGAGGAACACCGGTGGCGAAGGCGGCTTACTGGACAGCAACTGACGTTGAGGCTCGGAGGAGCGTAGGGGGAGCAAAACAAG
+
CCCCA@@@@@0@A>AB@@=@@B?B@@@@;<;;BB:@@BBB=CD?BAAGDDG?BB@BBCC?;;5;9994:;<<@A@48;;099:3:C??=?=@@DE>BBABBBG;B5;;0;@CB:;:<;@?<>?9:449494:<3<=7BBB?B=@?@>BB7;;ACBBB@CCCC>BCCBACBBBBBBCC@CC@EACBC6;687:??<8:+/06::*////(//9989283339993///378-/(//(/677333333$373333&3917
@6HNMW:00757:05932
TACGGAGGGTGCAAGCGTTAATCGGAATAACTGGGCGTAAAGGGCATGCAGGCGGTTCATCAAGTAGGATGTGAAATCCCCGGGCTCAACCTGGGAACAGCATACTAAAACTGGTGGACTAGAGTATTGCAGGGGGAGACGGAATTCCAGGTGTAGCGGTGGAATGCGTAGATATCTGGAAGAACACCAAAGGCGAAGGCAGTCTCCTGGGCAAATACTGACGCTCATATGCAGAAAAGCGTGGGTAGCAA
+
CBBB?CCC=@??@=A?@@=A>ABA>B?;;9;CBB=CCBBC>CD>CC;;=BB?CEAGADBCBB@BDCHACDECBBD>DDGJ;B@:A:;;9;@CDD=C@CBAB@>>@9::;&9?B=AC?BCD???AAAA?ABABBBA2??>@@<A=@;A?@A<?@>@A>B>@?@C?BBAA?;00/0/99:6<8<=8;;:5::0:5:::8=95944:93-3:<6777*77=@@???A8848773337333&38:99923339::
@6HNMW:00757:05952
TACGGAGGGTGCAAGCGTTAATCGGAATAACTGGGCGTAAAGGGCATGCAGGCGGTTCATCAAGTAGGATGTGAAATCCCCGGGCTCAACCTGGGAACAGCATACTAAACTGGTGGACTAGAGTATTGCAGGGGGAGACGGAATTCCAGGTTGTAGCGGTGGAATGCGTAGATATCTGGAAGAACACCAAAGGCGAAGGCAGTCTCCTGGGCAAATACTGACGCTCATATGCGAAAGCGTGGGTAGCAAA
+
@A;;6;AA;@BBB>B<;;4<;@AC@D@CC?BBBC=AA@AD?DG?CGBBBBB?BCACACCCCD@CBB@<@:;:BBB=B@A@3?A6@<;<=B?ACA>BACCCCBBBBBBB<B;;5;A>@@@CCCBBBC>AA:::::)9@AAA=@?C?B>AA7;69@@@5969@;>;?A@@@AA?@@@@@@?E=;<7;AC;@@6;5;BC=A>A;;;CCB?@?>6;;;6:ABBBCCCA@@@?@?AA49:59?>?<=<>>::;;2
@6HNMW:00759:05944
TACGTAAGGGGCAAGCGTTATCCGGATTTACTGGGTGTAAAGGGAGCGCAGACGGAATGGCAAGTCTGAAGTGAAAGCCCGCGGCTCAACCGCGGGACTGCTTTGGAAACTGTCAGTCTGGAGTACTGGAAGGGTAAGCGGAATTCCTGGTGTAGCGGTGAAATGCGTAGATATCAGGAGGAACACCGGTGGCGAAGGCGGCTTACTGGACAGCAACTGACGTTGAGGCTCGAGAGCGTGGGGAGCAAACAGG
+
99::44.444&33-4444.4::5:.44909<9;;055;<=0;90555;;>>>>?<?:?>;>=8:994//)///77.7::37:=8=:9969+//992677:<;;5;7:</54449::;<==9;;;>===7=7<;5:<2:55.43;5;:=>:?>>666;5;>??7=???=>?>=>>6669BC@C@DDE?B?<@7?==8B><A=A=<@@BB8=C888B?B@@;=:;7;8855<@@BB=BB@@?@@5>>>BF>DB@;
@6HNMW:00725:05992
TACGGAGGGTGCAAGCGTTAATCGGAATAACTGGGCGTAAAGGGCATGCAGGCGGTTCATCAAGTAGGATGTGAAATCCCCGGGCTCAACCTGGGAACAGCATACTAAACTGGTGGACTAGAGTATTGCAGGGGGAGACGGAATTCCAGGTGTAGCGGTGGAATGCGTAGATATCTGGAAGAAACACCAAAAGGCGAAGGCAGTCTCCTGGGCAAATACTGACGCTCATATGCGAAAGCGTGG
+
;::@=:;<0;;;924:49.439:=:>9<B<;95D>699BA8@@:@???@;;5;B7969CBCCAABAC@C;;;BCD?BBBB7AA;AAAAACACCC=C@CCC>B=@>:>>8>A@<AA=AA:;:>A>>?5:99A???2??=?>8>9;5>9AC<<<>@@<<8=<8<:==<BBB995:<:44.5.555)599.555&56954.459445==<9<<>5533(33499444448;9885::>>6;99333
@6HNMW:00728:05984
TACGTAGGGGGCAAGCGTTATCCGGATTTACTGGGTGTAAAGGGAGCGCAGACGGATGTGCAAGTCTGATGTGAAAGCCCGGGGCTCACCCCCGGGACTGCATTGGAAACTGTGCGTCTGGAGTACTGGAAGGGCAAGCGGAATTCCTGGTGTAGCGGTGAAATGCGTAGATATCAGGAGGAACACCGGAGGCGAAGGCGGCTTGCTGGACAGTAACTGACGTTGAGGCTCGAAAGCGTGGGGAGCAAACAGG
+
CAA?>99999);B;@BCB=@AD@C@CCC>DCBCC>;;;BB=BB=BBBBAB@A@B?B@AACCD@CAAA:;;BCBCC7;;A8@@A3AA?;:;;;';C;?@?@AAB=B;<<3<000@@>@@@B?B@??BBC@C?BB<@@>@AD@DAC@C?CB?@@A@@@@=@BCC?BBBCBBBBA@A@==9993::=9:4:???;?AB6:49@;=@;@AAB@BBBCBB@BBBDCA@>A::39@@=@@9?@@?AAA6??;::7:==9
@6HNMW:00737:06005
TACGGAGGGTGCAAGCGTTAATCGGAATAACTGGGCGTAAAGGGCATGCAGGCGGTTCATCAAGTAGGATGTGAAATCCCCGGGCTCAACCTGGGAACAGCATACTAAACTGGTGGACTAGAGTATTGCAGGGGGAGACGGAATTCCAGGTGTAGCGGTGGAATGCGTAGATATCTGGAAGAACACCAAAGGCGAAGGCAGTCTCCTGGGCAAATACTGACGCTCATATGCGAAAGCGTGGGGAGCAAACAGG
+
DBCB?BBB<B@?@?AA?@=@?BCD@C?BC@CDDD>@@@AC;@@<@BBBBCC?BB?B>BBBBCACCCC?CBBBDCC>CCEE79949::;AD@CCC=CACCDBCBAA@@>6@;;7;C?CBCBB???AA>ABBBBBB3AAAAA>B@B@D@CB@CCCCCCC@BB@C?BB:::BBAAACBBB?CACC@CEDACG=@>@CC;?=?9::BBC@CCE>BAA<AAABBCAAAABAAABBCDDE>CCCBCCC:AAABB=:99>
@6HNMW:00741:05976
TACGGAGGGTGCAAGCGTTAATCGGAATAACTGGGCGTAAAGGGCATGCAGGCGGTTCATCAAGTAGGATGTGAAATCCCCGGGCTCAACCTGGGAACAGCATACTAAACTGGTGGACTAGAGTATTGCAGGGGGAGACGGAATTCCAGGTGTAGCGGTGGAATGCGTAGATATCTGGAAGAACACCAAAGGCGAAGGCAGTCTCCTGGGCAAATACTGACGCTCATATGCGAAAGCGTGGGTAGCAAACAGG
+
;;:C@ABB>CABB?AA;;:;@CDF@C?BB@DDDE?BBBBG>CD?CC@@@CC@CC@C@CCCCC@DCCC?C@@ACCC=CCDD9CC>C99;@C@BCF>A?ABCDCBCBBBD>CBB@CB?BBBBBBBBBB?BDBBBBB2@??::6:=A?B@CC@CBBCBBA<@B?B?BCDBBBC@@@BBBB?CACIACCC?CC9;9;BC?B?BBCBBCE?AAA<ACC<ABBBBBCCBBBBB??@CCCD=ABCDCC=BBAAAA<ABA?
@6HNMW:00742:05978
TACGTAAGGGGCAAGCGTTTATCCGGATTTACTGGGTGTAAAGGGAGCGCAGACGGAATGGCAAGTCTGAAGTGAAAGCCCGCGGCTCAACCGCGGGACTGCTTTGGAAACTGCCAGTCTGGAGTACTGGAAGGGTAAGCGGAATTCCTGGTGTAGCGGTGAAATGCGTAGATATCAGGAGGAACACCGGTGGCGAAGGCGGCTTTCTGGACAGCAACTGACGTTGAAGGCACGAAAGTGTGGGGAGCAAACAGG
+
<<:444.444&394:8444(4;;7=266>5>==>@8?==<@06505=;@;99@@A7999@=BA=A559955::944(444(37<2;=?>7?9=?>?6??=9;9:,:8==5>>;;8=>=@AA=??B?>;>8>/77)873>::.5.5.5455.5<666?>9BCCC=A??@@@BCBCBCB@@@A?@+000+0;;:7?@=9=>87.7>9693829<?=:;7:@@;:9:633-31;<773=1<8B??AA+99898*8979
@6HNMW:00717:06036
TACGGAGGGTGCAAGCGTTAATCGGAATAACTGGGCGTAAAGGGCATGCAGGCGGTTCATCAAGTAGGATGTGAAATCCCCGGGCTCAACCTGGGAACAGCATACTAAACTGGTGGACTAGAGTATTGCAGGGGGAGACGGAATTCCAGGTGTAGCGGTGGAATGCGTAGATATCTGGAAGAACACCAAAGGCGAAGGCAGTCTCCTGGGCAAATACTGACGCTCATATGCGAAAGCGTGGGTAGCAAACAGG
+
@@AB@A@@;@@=@?A;;;?A?BBB?C@CCACCBD>CBBAA:@@;@AABCB@>AA=AACAAAD?BBBA>BBBCCCC=AAAA9AD>CBBB@C@CCC=C?CCDC@A@CCCC>A;;8;B>;;;A@@AB??=?CCDDDD3CBCBB=A?B?B?AA@CCCDCBC@CC<A=<<<BBCCDBAA:::;A?BBBCC@;>>,0*0;@:<;?:99?BA<@@C=???9=??@AAACADBBBCCCCCBC9>><788+7>7;8=6::<8
@6HNMW:00719:06028
TACGGAGGGTGCAAGCGTTAATCGGAATAACTGGGCGTAAAGGGCATGCAGGCGGTTCATCAAGTAGGATGTGAAATCCCCGGGCTCAACCTGGGAACAGCATACTAAACTGGTGGACTAGAGTATTGCAGGGGAGGACGGAATTCCAGGTGTAGCGGTGGAATGCGTAGATATCTGGAAGAACACCAAAGGCGAAGGCAGTCTCCTGGGCAAATACTGACGCTCATATGCGAAAGCGTGGGTAGCAAACAGG
+
CCCC?BBB<A@??=@??@<@@DED@C?CC@CDCC>A@?AE>CC>CCBCBDC@BB@CACCCCC@9:;C@BBCCBBB>BDDD8AA:?::;?B?BGF?FADCCCCBBBBBE=C@A>@D@BBBBA@?@993:?:999-78:=@@?B?B?B<@@?BB@BCCB?BC@B@CCA@@BAABBBABCAFAGG@GAA>AC;A=@BC?CAB@AACCC@BBC=CCD=CBBBBBBCCCBBBBBCCCDE>C??@BD=BBCCCC99:92
@6HNMW:00727:06018
TACGTAGGGGGCAAGCGTTATCCGGATTTACTGGGTGTAAAGGGCGCGTAGGCGGGAATGCAAGTCAGATGTGAAATCCAAGGGCTCAACCCTTGAACTGCATTTGAAACTGTATTTCTTGAGTGTCGGAGAGGTTGACGGAATTCCTAGTGTAGCGGTGAAAATGCGTAGATATTAGGAGGAACACCAGTGGCGAAGGCGGTCAACTGGACGATAACTGACGCTGAGGCTCGAAAGCGTGGGGAGCAAACAGG
+
@CAAAAAAAA0?>:@@;;5;BB=B?BEE:;;DCC=;;;CE<BB=<;;BBCC?CCD=B?;;;D?DDCCCCCCBBCC=BA;@4::.;DBA?BC>C@CC@B@@@?@>8:;;0;@@@CCC0;<=A@ABBBCC?AAAC?B?CB;;8;=?=@?CCCCCECCCB>A;;;;.;BABBBBCCCB@BD@@@<A>B@A?ACCC;@@A5;5<;5;BB=@@B=ACBCCE?BBB@@@AAB;;6;B;;:C=C@@@CCJ;BBBCC>BBA=
@6HNMW:00731:06010
TACGGAGGATGCGAGCGTTATCCGGATTTATTGGGGTTTAAAAGGGTGCGCAGGCGGCGCGAAAAAGTCAGCGGTCAAAGTTCCGGGCTCAACCCGGTGACGCCGTTGAAACTTTCGTGCTGGAGTTCGTGCGAGGGAGGCGGAATGCGTTTGTGTAGCGGTGAAAATGCATAGATATGACGCAGAACCCCGATTGCGAAGGCAGCTTTCCAGCACGCGACTGACGCTGAGGCACGAAAGCGTGGGGAGCGAACAGG
+
CCBB@D?=A000<=<099>ACC?C?AA@9>A29:9-9@,989&77)33399994:A8<==::999(9>?>@=;8<899+7=5;2<B8?;@?;>D@C@C>??@@<0/)/<<(..3-3869=>=:55:169226><>>7==5>=/6-522588'57:;<>?=8=6656'678725289>>?AAAAABB?BCB:AB@39:::39=>000==+0+000/37833797;;@??A??:??>899,:A>=<>?2<@>9:49><8
@6HNMW:00744:06027
TACGGAGGGTGCAAGCGTTAATCGGAATAACTGGGCGTAAAGGGCATGCAGGCGGTTCATCAAGTAGGATGTGAAATCCCCGGGCTCAACCTGGGAACAGCATACTAAACTGGTGGACTAGAGTATTGCAGGGGGAGACGGAATTCCAGGTGTAGCGGTGGAATGCGTAGATATCTGGAAGAACACCAAAGGCGAAGGCAGTCTCCTGGGCAAATACTGACGCTCATATGCGAAAGCGTGGGTAGCAAACAGG
+
BCBA@@@@;:;;A@C;;;@B@DCC?B@BC?BBEC>BBBCC=CC=CBBBB@@<@B@C>BBCCC?CCBB?BBBCCCD=BBBB9AC>F:;;@C?BBC=B?CBCBBBDHCCB>B@?>?B?BBBBBCCCBB>AABBBBB3AAB;;6;>A=B<@A>BBBCB;;8;B?B@DCABADDBBCABALAF@JH@HDD@CD>A?@DGAG@D@@@CBB?BCC?CCC>CBBBBCCCBBBBBAAAAACC>BBAA@@8?899>>6>=>=
@6HNMW:00753:06048
TACGTAGGGGGCAAGCGTTATCCGGATTTACTGGGTGTAAAGGGAGCGCAGACGGAATGGCAAGTCTGAAGTGAAAGCCCGCGGCTCAACCGCGGGACTGCTTTGGAAACTGTCAGTCTGGAGTACTGGAAGGGTAAGCGGAATTCCTGGTGTAGCGGTGAAATGCGTAGATATCAGGAGGAACACCGGTGGCGAAGGCGGCTTTCTGGACAGCAACTGACGTTGAGGCACGAAAGTGTGGGGAGCAAACAGG
+
BCBBBCBDCC2CC?BCBC@BBD@C=>>>/;;@AA<@@@BD=CC>AABDBCFCCC@C@BB@BE?BA@ACC@CCAAA9;;;0:@A=@??>:?4::BA788CCCDD>C>@@;@ABBABABBCE@@@??@?A?A299,9=9?@>=A=A>B?CE@BBCC;;:4:ABC=CCCABACDABB@@@@;;6;?B@@=@?@@;??A<A?997:CC<BAC@BC@===<@AABA?<08432893333(3887788.8:998/8333
@6HNMW:00759:06010
TACGGAGGGTGCAAGCGTTAATCGGAATAACTGGGCGTAAAGGGCATGCAGGCGGTTCATCAAGTAGGATGTGAAATCCCCGGGCTCAACCTGGGAACAGCATACTAAACTGGTGGACTAGAGTATTGCAGGGGGAGACGGAATTCCAGGTGTAGCGGTGGAATGCGTAGATATCTGGAAGAACACCAAAGGCGAAGGCAGTCTCCTGGGCAAATACTGACGCTCATATGCGAAAGCGTGGGTAGCAAACAG
+
/7:::/:9)9?;:29;=95;<@@D@C?BB@CCCE>B@@@B<A@;@B;;;A@9;A9A>B@@:;8;@@@>B@@ACDF<BDMJ9BA;B;;;9@>@AA>A?CDBBBBBBDCC=C;;9;B?B@AAA:::??=?BDCCCC2ABCEFAC@C@B@CD=;;BCDBCABC@B?BCA@@CBAAA@@::8;?CDACCDACC8;7;BB:@=;;::?==9;<A9?A?<BBBCCBBBBBCCAA@@@999/9<<79:/3337991333
@6HNMW:00714:06098
TACGGAGGGTGCAAGCGTTAATCGGAATAACTGGGCGTAAAGGGCATGCAGGCGGTTCATCAAGTAGGATGTGAAATCCCCGGGCTCAACCTGGGAACAGCATACTAAACTGGTGGACTAGAGTATTGGCAGGGGAGAACGGAATTCCAGGTGTAGCGGTGGAATGCGTAGATATCTGGAAGAACACCAAAGGCGAAGGCAGTCTCCTGGGCAAATACTGACGCTCATATGCGAAAAGACGGTGGGTAAGCGAAAACAAG
+
>@;;5;;<.:99;8==;;9<@CCD@B>@@=;;:C;:9495)5:1:5559;949A2:4965;<;=5555;999@<<0?;<<0<>4=555.55999)5.59977//////(/:;7<>:555:999666)/)/////&//3,5<5:9<272//)/7:;=<<:<<7>:>?965BBA>?>?<=6;7;<8:44.44)4<==88>:>@ABCA<8;9989::2/0/887??A=99:3333----&-,,2(,,2/**(,-----&/606
@6HNMW:00715:06073
TACGTAGGGGGCAAGCGTTATCCGGATTTAACTGGGTGTAAAGGGAGCGCAGGCGGTGCGGCAAGTCTGATGTGAAAGCCCGGGGCTCAACCCCGGGACTGCATTGGAAACTGTCGTACTTGAGTATCGGAGAGGTAAGTGGAATTCCTAGTGTAGCGGTGAAATGCGTAGATATTAGGAGGAACACCAGTGGCGAAGGCGGCTTACTGGACGATAACTGACGCTGAGGCTCGAAAGCGTGGGGAGCAAACAGG
+
>AAAA@@@@@,@B<@@AB@CCC40+000+0)00//*/AB>@8@A7=BBBBBB@BBA@AAC>@@?B@@@CBAAA???9@?A;ABB:CCCB?BAA6@@8@9::BBB?B?BD>CBBBBBBBBC?BBBBAACA?BB;<7;C@BAA?@@C@C@BBCCCBBBCC?ABBB=AAABAA@BA;;7;;>AB7<9;BB?CAAA=??A9;8;C>BBABDBC?CA;;;A>BCBBAAA;;9@=@@@A@D8>444444*9<<<<5?AA?
@6HNMW:00749:06105
TACGGAGGGTGCAAGCGTTAATCGGAATAACTGGGCGTAAAGGGCATGCAGGCGGTTCATCAAGTAGGATGTGAAATCCCCGGGCTCAACCTGGGAACAGCATACTAAACTGGTGGACTAGAGTATTGCAGGGGGAGACGGAATTCCAGGTGTAGCGGTGGAATGCGTAGATATCTGGAAGAACACCAAAGGCGAAGGCAGTCTCCTGGGCAAATACTGACGCTCATATGCAGAAAGCGTGGGTAGCAAACAG
+
;;;C@AAB;AB;;5;@@?5;5;??;@>AA@B@AB;@@>BA=BB<@@000==;>@8B=BBB>B?BCCC@B@@@BCC=BBCC9BB>CCCDADACCC?C?CBB;;;;;;<<0;??<@B>A@@><879>==><;;;<<,;879?8>2:4;=BB?BBCCCBB=;;@C?BCAA@CAAA;;;;??C?BC@BCC>AA0;5;;;5;;@;;;@AA<;;C=BB@<A@:;;A@@ACAA:00:000@@9A=@;<B<AB<==B>BA?
@6HNMW:00750:06084
TACGGAGGGTGCAAGCGTTAATCGGGAATAACTGGGGCATAAAGGGCATGCAGGCGGTTCATCAAGTAGGATGTGAAAATCCCCCGGGCTCAACCTGGGAACAGCATACTAAACTGGTGGACTAGAGTATTGCAGGGGGGAGACGGAATTCCAGGTGTAGCGGTGGAATGCGTAGATATCTGGAAGAACACCAAAGGCGAAGGCAGTCTCCTGGGGCAAATACTGACGCTCATATAGCGAAAAGCGTGGGGTAGCAAA
+
/044.444)44493///7)/)//--(-3//)/////&/:<<<)56)///77//)//4:4<<>9925://)////////&44444$5>2556<9=7;;;3;7<<<<@;;;>AA<@???>@9?>>995>::87:830/0/0#0////7;5;6;4658<<666=<=@>29499999>=>AA?<::*0*/;:;>;6?<4979?D@C?BCBCA>>:99:9*9=?5=?@@@AAAA?<:0///--/6::&0/8999:*/337666
@6HNMW:00751:06067
TACGGAGGGTGCAAGCGTTAATCGGAATAACTGGGCGTAAAGGGCATGCAGGCGGTTCATCAAGTAGGATGTGAAATCCCCGGGCTCAACCTGGGAACAGCATACTAAACTGGTGGACTAGAGTATTGCAGGGGGAGACGGAATTCCAGGTGTAGCGGTGGAATGCGTAGATATCTGGAAGAACACCAAAGGCGAAGGCAGTCTCCTGGGCAAATACTGACGCTCATATGCGAAAGCGTGGGTAGCAAACAGG
+
CCCC@CBB=>@?@;@?AB?A@CDC@C@CC?BCCD=BBBCE=CC=BBACB@@>@E?C@CCCCC@CBDC?BBBBBDD=CADD9DD=BAAA?B?BCC?CADCCBBBCCCDD>C9989B=BBBBBCBBBB>AA>=>>>,=??;;6:>A=A@BB@CCFIJAB?BA@C@CDBBBDDBBACCCC?C@CC@CCC?CC=@>@EE@C@C@@ABCC?BAC>CCC<AACCBBBBCDCBA??@ABBB>BBBBBC=BAA?@?:?AA?
@6HNMW:00721:06137
TACGGAGGGTGCAAGCGTTAATCGGAATAACTGGGCGTAAAGGGCATGCAGGCGGTTCATCAAGTAGGATGTGAAATCCCCGGGCTCAACCTGGGAACAGCATACTAAAACTGGTGGACTAGAGTATTGCAGGGGGAGACGGAATTCCAGGTGTAGCGGTGGAATGCGTAGATATCTGGAAGAACACCAAAGGCGAAGGCAGTCTCCTGGGCAAATACTGGACGCTCATATGCGAAA
+
:;;;7:@<;0000)/9//)439::8<8<@;@555)59455)55)5955555.5<8<9==55549999055>=<;<09999+9<4=>??:=9=GG>B?BBC???>>::::&94488818///////7:49::::99)9///9)/)/4;656.5999;;;8==8<7::::877///////)57::7<::3990939:;3:5:8:88885333(3::189544383333334889:3333
@6HNMW:00721:06149
TACGGAGGGTGCAAGCGTTAATCGGAATCACTGGGCGTAAAGCGCACGTAGGCTGTTATGTAAGTCAGGGGTGAAATCCCACGGCTCAACCGTGGAACTGCCCTTGATACTGCACGACTTGAATCCGGGAGAGGGTGGCGGAATTCCAGGTGTAGGAGTGAAATCCGTAGATATCTGGAGGAACATCAGTGGCGAAGGCGGCCACCTGGACCGGTATTGACGCTGAGGTGCGAAAGCGTGGGGAGCAAAC
+
FDCC@A@@:>>>@:>@@@?B@BBC@C@CCCD@@B::::CD>CCBCCCCCCF?BC@@=@BBBC@BBCBBBB9BBBB<BCC>C@@>@BBB>B>@@B>@>B==@C>C?BCDDBBBBBB:::C@CC?BC@CC<AADDD=BB@:95:5:5:?@@=BAAAA=AA?@?C?CD@DBBBBAAABBC>AB@E?CCB?B???=@??9;78818188:==::;4;7=;:4?@@>=9>=<8888;:D;DBA>>?>1;;>=?6>
@6HNMW:00721:06157
TACGGAGGGTGCAAGCGTTAATCGGAATAACTGGGCGTAAAGGGCATGCAGGCGGTTCATCAAGTAGGATGTGAAATCCCCGGGCTCAACCTGGGAACAGCATACTAAACTGGTGGACTAGAGTATTGCAGGGGGAGACGGAATTCCAGGTGTAGCGGTGGAATGCGTAGATATCTGGAAGAACACCAAAGGCGAAGGCAGTCTCCTGGGCAAATACTGACGCTCATATGCGAAAGCGTGGGTAGCAAACAGG
+
@A@EACCB?CCBD@ABBB?B>BBB>B>BC?B@A@;>@>AA<AD=CB@@@BCACC@C?<;;BC=AABA>@BCBBBC>AADD7;;.;;;;7:@CCJ?C?;;;@@@ABBBC>CED@CC@CCBAA???AA=@A>==>=,=>@AA=@=@=@@BC@CDEBBAA=AA=A=@B;;;ACA@@@@@?;B@AA?AED;A@6;5;AA5;7<<;;@@?<::9-:<=6=?@AAAA@AAABBBBBBABC>CB???@:>?BBCC<<:<6
@6HNMW:00722:06127
TACGGAGGGTGCAAGCGTTAATCGGAATAACTGGGCGTAAAGGGCATGCAGGCGGTTCATCAAGTAGGATGTGAAATCCCCGGGCTCAACCTGGGAACAGCATACTAAACTGGTGGACTAGAGTATTGCAGGGGAGACGGAATTCCAGGTGTAGCGGTGGAATGCGTAGATATCTGGAAGAACACCAAAGGCGAAGGCAGTCTCCTGGGCAAATACTGACGCTCATATGCGAAAGCGGTGGGTAGCAA
+
594424:4,49<?:?9954/:><;*0*/;5::<<8:=??:0=@8@@;;:BC@>A<@@BBBBB@B>BB8:9<<<<=4@BBB7AB9B;:9=B?BCC>B@BCCC@@@BBBF>B@@?AD?BBBBB@@@::6:CDDGC9BBDBB>B=A5;49929B;99=B=BC>?=@B:::AA>@@????4;79B<?@C8??,9499=8=8??@=??9599<6;;;5=?AACC989988=?>??9880;3304==3888866
@6HNMW:00739:06113
TACGTAGGGGGCAAGCGTTATCCGGATTTACTGGGTGTAAAGGGAGCGTAGACGGTAGTGCAAGTCTGAAGTGAAAATCCGCGGCTCAACTGCGGAATTGCTTTGGAAACTGTATAACTAGAGTACCGGAGGGGTAAGCGGAATTCCTGGTGTAGCGGTGAAATGCGTAGATATCAGGAGGAACACCGGTGGCGAAGGCGGCTTACTGGACAGCAACTGACGTTGAGGCTCGAGAGCGTGGGTAGCAAACAGG
+
BBAABCCCCC3BC?BA@@?BCB?B?BBB<BBACB>@AADD?ED>:::CCBBBCB?ABBBD@?<@BBBBB?ABBCCB:BD6;;;5;BBB@CCBBC?B?C?ACCD=B@BB=BBBABBB?BBCA;;;BA;?=@CCD9BB9:;C@E@B@B@BB@BBBBA@@<@@@@:@ABABCCCCCCCBB?AA>B?BBB>A>AC?AAB4:4:;4;C>CCCC?CC;;;B@CCCCCCD=@;;6;;AACCBBBCBBD>AABABB=BBB?
@6HNMW:00720:06162
TACGGAGGGTGCAAGCGTTAATCGGAATAACTGGGCGTAAAGGGGCATGCAGGCGGTTCATCAAGTAGGATGTGAAATCCCCGGGCTCAACCTGGGAACAGCATACTAAACTGGTGGACTAGAGTATTGCAGGGGGAGACGGAATTCCAGGTGTAGCGGTGGAATGCGTAGATATCTGGAAGAACACCAAAGGCGAAGGCAGTCTCCTGGGCAAATACTGACGCTCATATGCGAAAG
+
=BBB?ACB<@@B@+0000+0*/:97=:;;9<>@@>B>>>?0;:;&4;445;<755.55@>>?B>B;;:@CCCCBAA6AABA7AE<BCAA>B=;;:/9<9:9?==@=;>>8:?>::?<@@@????@@?<====9;8,8<8998=8>;@;@B?ABA@BA@=A@=C@:;;BCB;;:A==<<2925B<>>9499,5.9:::<8?::9@>:5:<<3<<C:?999@???CC@AB??@B;??<@
@6HNMW:00714:06226
TACGGAGGGTGCAAGCGTTAATCGGAATAACTGGGCGTAAAGGGCATGCAGGCGGTTCATCAAGTAGGATGTGAAATCCCCGGGCTCAACCTGGGAACAGCATACTAAACTGGTGGACTAGAGTATTGCAGGGGGAGACGGAATTCCAGGTGTAGCGGTGGAATGCGTAGATATCTGGAAGAACACCAAAGGCGAAGGCAGTCTCCTGGGCAAATACTGACGCTCATATGCGAAAGCGTGGGTAGCAAACAGG
+
<>@C?@@@8=>:;5;@@@;@;>>A:@;@D@BABC=@@@@@6>?5?B:9:BB?DF?C?CDGGCACCBB?B;;;CCC=BADC7@A;ACBB?A?BIMFE@CCCCAAAA@@@9@@?<@@=@AABBE:::D????BBBB/=;;00+08<:=;@B?AABBB@B>A@?B?@@@BBBDECFA@@B=B>BC@CCC5;;0;4;@@=B@CBBCDCC?BAB;;;;6:AAAABBC@@@CB?:;;AAA<@>>999/9977=?5;>=9
@6HNMW:00717:06234
TACGGAGGGTGCAAGCGTTAATCGGAATAACTGGGCGTAAAGGGCATGCAGGCGGTTCATCAAGTAGGATGTGAAATCCCCGGGCTCAACCTGGGAACAGCATACTAAACTGGTGGACTAGAGTATTGCAGGGGGAGACGGAATTCCAGGTGTAGCGGTGGAATGCGTAGATATCTGGAAGAACACCAAAGGCGAAGGCAGTCTCCTGGGCAAATACTGACGCTCATATGCGAAAGCGTGGGTAGCAAACAGG
+
BBA@=;:;.:@=@?B;;;<@<@BC@D@CB@B;;:4;@??B;@@;@@@ABBC>BB=A?ABBBC@BBDC6;;;995909===*99,99557<9;;A4A:@ABCCB@AACC>CDD@DC@CAAAB@??BC?AAA?@@A1?AA;:7:?B?C?BCABAACC:;8:@<@<@@;:;:999>>?@A<A?9989B@7@D,92:==9=;@;;;B@?<?CC>CCD>:9:@BBBBBCABAA9:6<=>7B<<:9918343;;44557
@6HNMW:00718:06244
TACGGAGGGTGCAAGCGTTAATCGGAATAACTGGGCGTAAAGGGCATGCAGGCGGTTCATCAAGTAGGATGTGAAATCCCCGGGCTCAACCTGGGAACAGCATACTAAACTGGTGGACTAGAGTATTGCAGGGGGAGACGGAATTCCAGGTGTAGCGGTGGAATGCGTAGATATCTGGAAGAACACCAAAGGCGAAGGCAGTCTCCTGGGCAAATACTGACGCTCATATGCGAAAGCGTGGGTAGCAAACAGG
+
@@;;59;907@@@?BABB=@<@A@=@>AC?CCCC>BBBBB<BA<AC;:;@@9;;6;?FBBDB@AAAB>BBCCCCC=ABCE<CD?C<;;@CAEKK=;<=CCCCCBBBDB=B@@=@A=ABAAAAAAAB?B???@@?.?>>BB?B?C@C@BB?CB;<<CA?AH@D@CBBBA;<;;;:AAC@D@CCACCD@BD9;9;@C@BABCCCBBA?AAA=ABC>;:;BB@@@AA;;:@@AA;;;8;CABBB<@A;?<=<A@@?
@6HNMW:00736:06211
TACGTAGGGGGCAAGCGTTATCCGGATTTACTGGGTGTAAAGGGAGCGCAGGCGGTGCGGCAAGTCTGATGTGAAAGCCCGGGGCTCAACCCCGGGACTGCATTGGAAACTGTCGTACTTGAGTATCGGAGAGGTAAGTGGAATTCCTAGTGTAGCGGTGAAATGCGTAGATATTAGGAGGAACACCAGTGGCGAAGGCGGCTTACTGGACGATAACTGACGCTGAGGCTCGAAAGCGTGGGGAGCAAACAGG
+
>ABCB@?>>>,;?;??AB?ABB<@=@AB<BBBBB=BBBCD>ED>BBCCEB@=9999BCC@BC@CB@@ACCCBBDD>AAC>BBC:BBBB?BBB6@@9@@>??AA>A?CC<AAAACCA@@@=@:;;ACCB?BB;;9;B?C;<5;5;5;>ABAB@B@BCC@CCKL>AABDCCCCCCD@CC@BB?B@CEC@D;;;4;;A5;5;;5;B?CCDCBFC<<;A=BABBB;;;C<<7<CBBBC>C;;;BBB7;;;A@;@BB?
@6HNMW:00739:06210
TACGGAGGGTGCAAGCGTTAATCGGAATAACTGGGCGTAAAGGGCATGCAGGCGGTTCATCAAGTAGGATGTGAAATCCCCGGGCTCAACCTGGGAACAGCATACTAAACTGGTGGACTAGAGTATTGCAGGGGGAGACGGAATTCCAGGTGTAGCGGTGGAATGCGTAGATATCTGGAAGAACACCAAAGGCGAAGGCAGTCTCCTGGGCAAATACTGACGCTCATATGCGAAAGCGTGGGTAGCAAACAGG
+
@@@@=@??9@A?A?BA@@=@@BBB?C@CDADCCC=CCCCC<@?;?AAABBB>BCACICBBBC@CCCDAB:;;CCC>CBBB7??6?:;;5;@BBC>C@BBCDBCBBBAD>CCA@AC@AAAABBBABB@BBABBBA/<?@;;7;?B>B=<<7;ACCCCC?CB@D@CCAAACCBDCBB??<A>@@<@@@?BB7;7;BB>B@C;;<CCC=BBB=BBC>CB@@@DCBCBBBBBAAB@??9?AA???8??==>?:?@@:
@6HNMW:00749:06257
TACGGAGGGTGCAAGCGTTAATCGGAATAACTGGGCGTAAAGGGCATGCAGGCGGTTCATCAAGTAGATGTGAAATCCCCGGGCTCAACCTGGGAACAGCATACTAAACTGGTGGAGTAGAGTATTGCAGGGGGAGACGGAATTCCAGGTGTAGCGGTGGAATGCGTAGATATCTGGAAGAACACCAAAGGCGAAAGGCAGTCTCCTGGGCAAATACTGACGCTCATATGCGAAAGCGTGGGTAGCAAACAG
+
@B@A?CCC<CB;:44>::49:B>@:><=@9=555)599<@6==6655;;<<8<A7;7;<<<;.5////777///)5555'55)5<995;266?8?:==665=<555<3;:<64/)/////9999967769999)//::<1/,/5;)//6:9-////)//)/27455<<<54495448?:==9=5/)/9)/)//0/(/57//6<<<7;;;4;;=4555::<:;;443877344::4:;:866.6////;199;
@6HNMW:00753:06232
TACGGAGGGTGCAAGCGTTAATCGGAATAACTGGGCGTAAAGGGCATGCAGGCGGTTCATCAAGTAGGATGTGAAATCCCCGGGCTCAACCTGGGAACAGCATACTAAACTGGTGGACTAGAGTATTGCAGGGGGAGACGGAATTCCAGGTGTAGCGGTGGAATGCGTAGATATCTGGAAGAACACCAAAGGCGAAGGCAGTCTCCTGGGCAAATACTGACGCTCATATGCGAAAGCGTGGGTAGCAAACAGG
+
CCCF@A@B<?@@A@A@@@<@?BBB?B?CC@DDDD>AABCC=CB=BA:;;@@<@B>B@CCDCC>BABB@C@@@DDC>CCFF;BA<@::;?B>@AB<A?BCCCBCBCCCB=B@?;@@<@ACCCBBBBA;<?98887)7>?>@=@?C?B:;;@BCJICAA?AB@BACCBBBBBBBA@@@@=B>BB>BBB=BB=B?BEE@C?BA@@A@@=ABB=BBB<??@BBCDDCCCBBBBBC@@@;?AA@AC<AA@@@?;@@@?
@6HNMW:00757:06237
TACGTAGGTGGCAAGCGTTGTCCGGAATTACTGGGTGTAAAGGGAGCGCAGGCGGGAAGCCAAGTCAGCTGTGAAAACTACGGGCTTAACTTGTAGACTGCAGTTGAAACTGGTTTTCTTGAGTGAAGTAGAGGTTGGCGAATTCCGAGTGTAGCGGTGAAATGCGTAGATATTCGGAGGAACACCGGTGGCGAAGGCGGCCAACTGGGCTTTAACTGACGCTGAGGCTCGAAAGTGTGGGGAGCAAACAGG
+
BB@A@@A?BB?AC=A@@@<??B@B?CAD?BBBAB8@@@AA<@C>BBABBCB@AAA:A?AB?B?BBCBBBB@@CCCC<CBBCGL?CC@B>BB=A@CCCC@@ABB@=AAA=ACC@CCC8@@>@ADC<<=;CCDBC@B?B=;;;5;49899455<<<<=8=56606@AABBDBCCE?AA?AA?C?BBC=A>BB?BBC@B@BB?A@C?CDEC>CFF=A>BCCBCCCCCA@>AA@@?B<AAAABBB9?@@DE>CCC>
@6HNMW:00714:06282
TACGGAGGGTGCAAGCGTTAATCGGAATAACTGGGCGTAAAGGGCATGCAGGCGGTTCATCAAGTAGGATGTGAAATCCCCGGGCTCAACCTGGGAACAGCATACTAAACTGGTGGACTAGAGTATTGCAGGGGGAGACGGAATTCCAGGTGTAGCGGTGGAATGCGTAGATATCTGGAAGAACACCAAAGGCGAAGGCAGTCTCCTGGGCAAATACTGACGCTCATATGCGAAAGCGTGGGTAGCAAACAGG
+
B@@@>AAB<?@@A>A;;;<@=@CB@C@DD@B@@@:@B@?A;@@:@CABBCC@CB?BAD:;=C9;<BB>B@@@BCB<BAAA.;;/<<;;=B?BBC?C@CCCCCCCC;<;0;::=AC?CCCCCCBCCD@AAAAA@?.@@@AA>A?B@D?BB?AAACCCD?BB7;6;BBABBBBBBBBAB?C@CG@BBB=AA0;7;BC@D@CBAADCC>@AC>CCC>BABBBBB@@@BB??@B@;;;6;@@AAB:>988>>8=?=<
@6HNMW:00714:06307
TACGTATGGAGCAAGCGTTATCCGGATTTACTGGGTGTAAAGGGAGTGTAGGTGGCCATGCAAGTCAGAAGTGAAAATCCGGGGCTCAACCCCGGAACTGCTTTTGAAACTGTAAGGCTGGAGTGCAGGAGGGGTGAGTGGAATTCCTAGTGTAGCGGTGAAATGCGTAGATATTAGGAGGAACACCAGTGGCGAAGGCGGCTCACTGGACTGTAACTGACACTGAGGCTCGAAAGCGTGGGGAGCAAACAGG
+
9B@CCCAA=?@@A>;;9B?BBC?B?BCB=B@@@@;@AABB<AA=ADBBBDC@BB@C@D@@::8;CBB;;:;ECCEE=BB?BCC9CCBB?BCC<CAD>BAA;;;;.;BB<BBBBB?A?AEDAABBCBBB>;::9.:C@A@@=@?B?C@BBCCCBBBCC????C;:::?CCCBBCC@BB@CC?B@BAA=@???9?@@?A?9949AA???B>AAAC??<????==<>AA@=ACBBBB;=<@=<<</676=?5>??8
@6HNMW:00733:06286
TACGGAGGGTGCAAGCGTTAATCGGAATAACTGGGCGTAAAGGGCATGCAGGCGGTTCATCAAGTAGGATGTGAAATCCCCGGGCTCAACCTGGGAACAGCATACTAAACTGGTGGACTAGAGTATTGCAGGGGGAGACGGAATTCCAGGTGTAGCGGTGGAATGCGTAGATATCTGGAAGAACACCAAAGGCGAAGGCAGTCTCCTGGGCAAATACTGACGCTCATATGCGAAAGCGTGGGTAGCAAACAG
+
;@@B?CBB=BC:;6;;;;2:=@?A?B?CC@DBBB=AB;;;7;A;BA;9:BB?BB>C@CCCBB>A@@A=A;9;AAJ>CCEF9AC>AACB?B?;;;0;>AA@;;:@A::;6:@@;@B>@?@CDCBBBB>@ACCDDC3BCCBB@B@B?B@AA=ABBBABB?BB>A?A;;;;AAA@B@@@A:A<AC@BBB8@A4979@C?C?B;::::><<>D>CCB<?>??@@???@B?@??@<437*8///;;5///:991769
@6HNMW:00733:06301
TACGGAGGGTGCAAGCGTTAATCGGAATAACTGGGCGTAAAGGGCATGCAGGCGGTTCGTCAAGTAGGATGTGAAATCCCCGGGCTCAACCTGGGAACAGCATACTAAACTGGTGGACTAGAGTATTGCAGGGGGAGAGCGGAATTCCAGGTGTAGCGGTGGAATGCGTAGATATCTGGAAGAACACCAAAGGCGAAGGCAGTCTCCCTGGGCAAATACTGACGCTCATATGCGAAAGCGTGGGTAGCAAACAGG
+
/05>>599/8@?@=A;<;5;>?@A>A<@A:@@@B=AABBD<AA<;;;@AAA>BC>B?BDBBC?BAA@?BBBBBBC>BBDJ.;<0;@AA?CGCDD>A>ABCCBBAAAA@<@@A=AC>AACCCAAABA<==99999)9>=>:939;@<A:>?@BC???AA>AC@C@CBBB>9999577<=5@?AC=BBB=@@0;5;;;5;>@?@CA;;;0;BB<CCC=@@GCDCBCECCAAABBBCCC=BADCCC<??AACD<BAB?
@6HNMW:00735:06289
TACGGAGGGTGCAAGCGTTAATCGGAATAACTGGGCGTAAAGGGCATGCAGGCGGTCATCAAGTAGGATGTGAAAGTCCCCGGGCTACCAAGCCTGGGAACAGCATACTAAACTGGTGGACTAGAGTATTGCAGGGGAGGACGGAATTCCAGGTGTAGCGGTGGAATGCGTAGATATCTGGAAGAACACCAAAGGCGAAGGCAGTCTCCTGGGCAAATACTGACGCTCATATGCGAAAGCGTGGGTAGCAAACAGG
+
9;;@>;;;0:><=9?>>>8>;@AC@CABBACCCD?CFCCC;@@:B@ABAB@>>>+//77996;:9947777///)//999&--(,,--(-(--(,,,(,0*,-,,---///)//5.4<.55=<<9:::838:8889.8:5<56169>9>:<=6///;:::,656;:99999?<;@000:6)/)9=9==949;)/)///4:5/555<<=:>>>4::8/44555<<<<?>:<@@>@@@@9A@>:>>5;;8::;2;<;4
@6HNMW:00737:06275
TACGGAGGGTGCAAGCGTTAATCGGAATAACTGGGCGTAAAGGGCATGCAGGCGGTTCATCAAGTAGGATGTGAAATCCCCGGGCTCAACCTGGGAACAGCATACTAAACTGGTGGACTAGAGTATTGCAGGGGGAGACGGAATTCCAGGTGTAGCGGTGGAATGCGTAGATATCTGGAAGAACACCAAAGGCGAAGGCAGTCTCCTGGGCAAATACTGACGCTCATATGCGAAAGCGTGGGTAGCAAACAGG
+
BAAC?;;<0;@>A<@@AA=@=@CC?C@BB>D;;:6:==>@<AB=BBBBBBB?BC@C?BBBBC@BBCD@CCCBCCF>BB@@7>>6@:;;?C@BDC>CAGECA@ABBBBB<BAA>AC@CCCBCCBBBB>@B::999)9@?;;5;=@=A?BB?BBBBB;;6;A=A?BB@@ABAAAA:::A?B@BB@CDF?CC<A?ACC@CAB:;;CDE?CCC>BBB>BCCBBCCBBBBCBAAABABB<AAB???8????@B:@AB?
@6HNMW:00727:06321
TACGGAAGGTCCGGGCGTTATCCGGATTTATTGGGTTTAAAGGGAGCGTAGGCCGGAGATTAAGCGTGTTGTGAAATGTAGACGCTCAACGTCTGCACTGCAGCGCGAACTGGTTTCCTTGAGTACGCACAAAGTGGGCGGAATTCGTGGTGTAGCGGTGAAATGCTTAGATATCACGAAGAACTCCGATTGCGAAGGCAGCTCACTGGAGCGCAACTGACGCTGAAGCTCGAAAGTGCGGGTATCGAACAGG
+
CBDD@C@C?BC@CC;@;96;EE=C@ABA;BC?CB;BD;@A<@D>AA@ABCCAI?A?ABBC?C@CBBBBB?CDBAB=9:9@@@@:::A@>?AAA;;;>@@@BBBABABC@BBB@CD>C@B?BBBBCBAAABAB=BBBD7:9=A>B?BCBC?BBBBCAA>CBBB>BBBC@CBBAAA?@?BC?AA>ABD@CAA<>>>=8=8@@@BDCCCCD@BAABBC@CAAA@@@@@@=@AB@888*8<889@9>>=>>98::<>
@6HNMW:00733:06314
TACGTAGGGGGCAAGCGTTATCCGGATTTACTGGGTGTAAAGGGAGCGCAGACGGATGTGCAAGTCTGATGTGAAAGCCCGGGGCTCACCCCCGGGACTGCATTGGAAACTGTGCGTCTGGAGTACTGGAAGGGCAAGCGGAATTCCTGGTGTAGCGGTGAAATGCGTAGATATCAGGAGGAACACCGGAGGCGAAGGCGGCTTGCTGGACAGTAACTGACGTTGAGGCTCGAAAGCGTGGGGAGCAAACAGG
+
BC@??:9:9:)9=>;;;@@BCC?A?@DD=A@CEG?@A@AA:@@:@BBBBBCA;:8:BBBABB?BBBBCCBCB@@@:@>C.:;:.;BCABBBB0BC=BBAAABA=A>BB9BAA;;;A@@@A=@BDCFBC?B7;;7;B@CCIGF@C@C@CCAHCCBCCB?ABAD>AAACCCCCCBBCBB?BC?C?CCC=A=::6:@A<A<;;7;C=AACB@CCCBCC@CCCCCBB?B:97:AA??@<@AAADEE9;;;AA9=>>:
@6HNMW:00734:06318
TACGTAGGGGGCAAGCGTTATCCGGATTTACTGGGTGTAAAGGGAGCGCAGACGGATGTGCAAGTCTGATGTGAAAGCCCGGGGCTCACCCCCGGGACTGCATTGGAAACTGTGCGTCTGGAGTACTGGGAAGGGCAAGCGGAATTCCTGGTGTAGCGGTGAAATGCGTAGATATCAGGAGGAACACCGGAGGCGAAGGCGTTTGCTGGACAGTAACTGACGTTGAGGCTCGAAAGCGTGGGGAGCAAACAGG
+
ABAA@;;;::);@=ABBB>BAA>A=?A@;BBBBD?CCCIG?IC?DBBCCCCCBC;;;ACA;<:;CBBCCCECBBB<@A@9BBB7BB;;9CCC5CD<BA9;:AA@C@CE>CBBBBB@@?>>?@@?:8399)549>59646==8>:<8<:<<5;::544<79?@@8;;;@@@C:99<;7738?;?<?>?8?9=@<>?;8<;595509<>??=B;;;>8<:44444.44929545>>8=B==<<;.77377*7<<8
@6HNMW:00738:06310
TACGGAGGGTGCAAGCGTTAATCGGAATAACTGGGCGTAAAGGGCATGCAGGCGGTTCATCAAGTAGGATGTGAAATCCCCGGGCTCAACCTGGGAACAGCATACTAAACTGGTGGACTAGAGTATTGCAGGGGGAGACGGAATTCCAGGTGTAGCGGTGGAATGCGTAGATATCTGGAAGAACACCAAAGGCGAAGGCAGTCTCCTGGGCAAATACTGACGCTCATATGCGAAAGCGTGGGTAGCAAA
+
>@@@=@CC>:;;A=@?;;8;@BBC?B@CD?BDCF>@;;;C9@@:@D;9:;949@:@=BCCCDAGGCC;;;:;ABB;BBBB9CB<BAAA@CBCCI=H@CCCDCDCCBBB=BBB>BC=A@@@BB???A?CBBADDD3BDD;;7;>A=A<AA8;;ACEAA?AC@B?CB;;;BBBBBAA@@<A?CC@CCC@CC9;9;CC?D@CAA@BBA?BCC<@@@9@?;;;BB@@AAAABC::9DD>CAABDC>BBBA?@8
@6HNMW:00741:06318
TACGGAGGGTGCAAGCGTTAATCGGAATAACTGGGCGTAAAGGGCATGCAGGCGGTTCATCAAGTAGGATGTGAAATCCCCGGGCTCAACCTGGGAACAGCATACTAAACTGGTGGACTAGAGTATTGCAGGGGGAGACGGAATTCCAGGTGTAGCGGTGGAATGCGTAGATATCTGGAAGAACACCAAAGGCGAAGGCAGTCTCCTGGGCAAATACTGACGCTCATATGCGAAAGCGTGGGTAGCAAACAGG
+
CDDC@CBB<B@?@?BAAB?B@BBB?C?CC@BBBD=BBCDE=BC>CD::9CC@CC@D@GCCBB?ABBB?BBCBCCC>CCDD7:9.:::;?B=ABB>BACCDCBBBCCDD:BAC?BB?ABBCCCCCBB>@@AAABB1?A?;;9;=B@C?BB@BFBCAAB@DC?C?BBBBCCCBBBBBAA?B@CB?BBA=@@.:6:DC=A@A@@@AAA@EBB>BCC?BBCCAAACBABBBBBCB:::8:BBAAB<@:77;;<???<
@6HNMW:00753:06336
TACGGAGGGTGCAAGCGTTAATCGGAATAACTGGGCGTAAAGGGCATGCAGGCGGTTCATCAAGTAGGATGTGAAATCCCCGGGCTCAACCTGGGAACAGCATACTAAACTGGTGGACTAGAGTATTGCAGGGGGAGACGGAATTCCAGGTGTAGCGGTGGAATGCGTAGATATCTGGAAGAACACCAAAGGCGAAGGCAGTCTCCTGGGCAAATACTGACGCTCATATGCGAAAGCGTGGGTAGCAAACAG
+
ABBB?BBA<A@?@?BAAB=@<ABC>B?BB?BCCC>BBBBB=BD>DC;;;CC@CBACIDCCBA?ABCB?B;=;CCKGECCC;DH>CCBB=@>;;;0;>ABCCDCCBBCM?C@@=@@=:;;AAAAABC????AAAA2AA?@@>B?BACAEG@BA@@;:;<@A=A@AB;;;ABB@@@@??>C;9:@DDD?CC=C@CBB?B@B;;;AA@?AAC<ABB=BBBBCBAAAAA@@@?844::2=455<<5988:::29::
@6HNMW:00758:06329
TACGGAGGGTGCAAGCGTTAATCGGAATAACTGGGCGTAAAGGGCATGCAGGCGGTTCATCAAGTAGGATGTGAAATCCCCGGGCTCAACCTGGGAACAGCATACTAAACTGGTGGACTAGAGTATTGCAGGGGGAGACGGAATTCCAGGTGTAGCGGTGGAATGCGTAGATATCTGGAAGAACACCAAAGGCGAAGGCAGTCTCCTGGGCAAATACTGACGCTCATATGCGAAAGCGTGGGTAGCAAACAGG
+
9B9:499:(3:=83:;B=?B?BAA=A=;;7;ACD=@B@@B0;;7;@@ABCC=;;7;5:DAAA?ABAA<@@@BBBB<@>@@,00+000/2<27<A5A:FCB==@@@59:69BB<@@=@@CCCAAA:939=9:9:9)9==;;4:;@;@?A@<>?@@?596:>;@=B@@@AAAA@@:::97@=@A>@AA6>?:?=@AB4;6;;9=@>>:<<>6:::-::9@ABA@@?@;;>?::555/5;::==4:::<==8;;;7
@6HNMW:00758:06332
TACGGGGGATGCGAGCGTTATCCGGATTTATTGGGTTTAAAGGGCGCGTAGGCGGGACGTCAAGTCAGCGGTAAAAGACTGCAGCTAAACTGTAGCACGCCGTTGAAACTGGCGACCTGGAGACGAGACGAGGGAGGCGGAACAAGTGAAGTAGCGGTGAAATGCATAGATATCACTTGGAACCCCGATAGCGAAGGCAGCTTCCCAGGCTCGTTCTGACGCTGATGCGCGAGAGCGTGGGTAGCGAACAGG
+
BB@@@@@0?ABBA?@?BB?BDD=A=@@A;AC?BC>CC;AA;@A6@@AAACC@CCL>DBA@AG@CCBBA;;8;CCC;DEHABACB@AAB<B;;;BBBCBBB;;;@GED>CCC@CC;;9;B>ACBBBCGCDBAAA=;;5;A>A?DEAFBBB?BBBBBC?CCBB>CECICCCCCA@ACBB@B?C@CDD9CBCCCCCC?B>BAAAA;AA9;;6;CBBC@CCCCCCCCBBCCCABDGEBBAB@@@;@AB@@A@CBB?
@6HNMW:00758:06340
TACGTAGGTGGCGAGCGTTATCCGGATTTACTGGGTGTAAAGGGCGCGTAGGCGGGAATGCAAGTCAGATGTGAAATCCAAGGGCTCAACCCTTGAACTGCATTTGAAACTGTATTTCTTGAGTGTCGGAGAGGTTGACGGAATTCCTAGTGTAGCGGTGAAATGCGTAGATATTAGGAGGAACACCAGTGGCGAAGGCGGTCAACTGGACGATAACTGACGCTGAGGCGCGAAAGCGTGGGGAGCAAACAGG
+
BACB@??;?B??AA@@?A????>B?AAA<ABBCC=CAABD>BB<::9@@@@>ABB>BA???B>ACA????A?BAF=:9298==5?=?@:@A:=8>?<>;;>9:9,:>@6A;:;A@A8AA;>@CCBBBC?BB?@;@;@?9;5;<@=?=@@@BBACB994900A6000==@DBBBA=@A<?>=A=@@@<@>@?879949=??:?>>499?=@@999@;@@AAA:99=4929<595=4:666>>>2;;;=>6;;>:
@6HNMW:00759:06323
TACGTAGGGAGCAAGCGTTATCCGGATTTATTGGGTGTAAAGGGTGCGTAGACGGATAAACAAGTTAGTTGTGAAATACCTCGGCTTAACTGAGGAACTGCAACTAAAACTATATATCTTGAGTACTGGAGGGGAAAGCGGAATTCCTAGTGTAGCGGTGAAATGCGTAGATATTAGGAAGAACACCGGTGGCGAAGGCGGCTTTCTGGACAGCAACTGACGTTGAGGCACGAAAGTGTGGGGAGCAAACAGG
+
BBECCCCC>;<;C@BBCB?BBB?A?@AA:?>:@=;878BB;AB=799ABBBA@@=>>==3<<8>?=@@@8::ABB=BBC?B>>;>A>B?AAB79599??@AA>999@@69:9BCBABBB489::AABC@AAAA1;:/:8818:=9?=A;;;AA;;;>8<<>>5;;;>===@@??<?@<B=DD:>=@<@<>><AAD=B=8818::/;==:?;;:>>::97>>9949<8389////)/566ADD2:;8<>9=;;6
@6HNMW:00763:06318
TACGGAAGGTCCGGGCGTTATCCGGATTTATTGGGTTTAAAAGGGAGCGTAGGCTGGGGTATAAGCGTGTTGTGAAATGTAGACGCTCAACGTCTGACTTGCAGCGCGAACTGTATCTCTTGAGTACGCACAACGTTGGCGGAATTCGTCGTGTAGCGGTGAAATGCTTAGATATGACGAAGAACTCCGATTGCACAAGGCAGCTGACGGGAGCGCAACTGACGCTGAAGCTCGAAAAGTGCGGGTATCGAAACAG
+
CCBB?B@C@?<;<=5<00)/773937::3;<5<@6@;)555&55)5559;<><<;;@D2BBCB@D;;<9;5:55>>7AA@@@9;:>:;9:>;455;;:=055::>?@AB?BBBBCAAACD@AAAB:::?0/06;//(/3//*/5<7:<<B==:?@???;@=??:888?6:00/====;;;:<>:?;9498805----(-09<<;;9;555)5555:>787::9/////)5<<95555&5;9555)5:54444)445
@6HNMW:00729:06380
TACGGAGGGTGCAAGCGTTAATCGGAATAACTGGGCGTAAAGGGCATGCAGGCGGTTCATCAAGTAGGATGTGAAATCCCCGGGCTCAACCTGGGAACAGCATACTAAACTGGTGGACTAGAGTATTGCAGGGGGAGACGGAATTCCAGGTGTAGCGGTGGAATGCGTAGATATCTGGAAGAACACCAAAGGCGAAGGCAGTCTCCTGGGCAAATACTGACGCTCATATGCGAAAGCGTGGGTAGCAAACAGG
+
CCB@=;9:.9@?A@D@AA@C@BBB@B@CC@CBBB>BFCED=CB<AA:;9CF@CCAC@BBCCD@CCCC?CBBBCCC>CCCC7??8?99;@C@BCC>CACHCDCCCABBD>DBB?BC@CCBBBCCCCC>BAAACCC3CCC:;:;?B>A>@@>BBCCCBB?CC@C@CCBBACBBCBBBBC?C@CC@AAA?CC8:6:CB4:6::;;AA@>@@@9@BB<;:;BBCCCDCCCCAABDEDD>AA@@??9?@@@CA<BBB?
@6HNMW:00729:06390
TACGGAGGGTGCAAGCGTTAATCGGAATAACTGGGCGTAAAGGGCATGCAGGCGGTTCATCAAGTAGGATGTGAAATCCCCGGGCTCAACCTGGGAACAGCATACTAAACTGGTGGACTAGAGTATTGCAGGGGGAGACGGAATTCCAGGTGTAGCGGTGGAATGCGTAGATATCTGGAAGAACACCAAAGGCGAAGGCAGTCTCCTGGGCAAATACTGACGCTCATATGCGAAAGCGTGGGTAGCAAACAGG
+
DBAA?;::5:?=?=A@@@<@?BCB?C@DD@C@@?8=>9996;D<BBCCC::8:B=A?CCCCC?CAA@?BCCCCCC=CGFF;@A<A;:;@C@CCC?C@CCCCCCCCCCC=C9989E@DBB9:9CCBC@BA===>=,;=<9:6;=A=B@BB@BBCCC;;8;B?B@CC@@@CCBBBCCCC?CACJ@CCC@CC=@<@@@;@?C;;;BBC?ABC>CDE>@@@CCDDCCCBBBAAACCCD>CBBBAA<C:::AB=ACC?
@6HNMW:00733:06380
TACGGAAGGTCCGGGCGTTATCCGGATTTATTGGGTTTAAAGGGAGCGCAGGCGGAGACTTAAGCGTGCTGTGAAATGCTGCGGCTCAACCGTGGAAGTGCAGCGCGAACTGGGTTTCTTGAGTGAGTGCGAGGTATGCGGAATTCGTGGTGTAGCGGTGAAATGCTTAGATATCACGAAGAACCCCGATTGCGAAGGCAGCGTACCAGTCCTTAACTGACGCTAAAGCTCGAAAGTGCGGGTATCGAACAGG
+
AA@B=A<@=?C?AA;A::4;AG2;4;;9,;C;A@=AD>HD?DL>ABABB@A<AB@BABBB?B@BCCC::;AAA@@;@@>BA;;7;CCDAF;;:B>B=AABBBBAAABD?@A@A8AA<AB?CCCCCCBBCCBBCAAAAABCAD?C@CBAA?ABCCFBB?BCDJ?CCBB@CCDCCBBBBBB?BC?BEC9ABCACCCC7;7;BBAAABB>AAAA?B?B?CCCBC:9:BA<A?==989.9??;??9::9B=B@DAA:
@6HNMW:00740:06397
TACGGAGGGTGCAAGCGTTAATCGGAATAACTGGGCGTAAAGGGCATGCAGGCGGTTCATCAAGTAGGATGTGAAATCCCCGGGCTCAACCTGGGAACAGCATACTAAACTGGTGGACTAGAGTATTGCAGGGGGAGACGGAATTCCAGGTGTAGCGGTGGAATGCGTAGATATCTGGAAGAACACCAAAGGCGAAGGCAGTCTCCTGGGCAAATACTGACGCTCATATGCGAAAGCGTGGGTAGCAAACAGG
+
B;;;>;;;0;;;:>;;;;7;?BBC@C@CB@CBBB>BBA?A7;;0;B;;;@A<BB>B?BBCCB>BCAA?A;;;BBD=DCCC6:;/;A;;9;@CCC>CACCCCBBCBGCC;@::7;A?BBCCBBBBCC<??=====,=>@;;7;?D>C?CD@BDBCB;;5;A5;5;A??@B;;;AABBB?C@FE@IDC=AA8@<?@?<?<@@@@DA@=?@=6===9@AAAABCBBBCA??@?A;>?6=<<777*7;7778179;6
@6HNMW:00760:06395
TACGTAGGGGGCAAGCGTTATCCGGATTTATTGGGTGTAAAGGGTGCGTAGGCGGTATAACAGGTCTGTGGTCTAAGCCGAAGCTTAACTTCGGTTCGCCACAGAAACCATTTTACTTGAGTATGGCAGAGGCAAGTGGAATTTCTAGTGTAGCGGTTAAATGCGTAGATATTAGAAGGAACACCAGTGGCGAAGGCGACTTGCTGGGCCATCACTGACGCTGAGGCACGAAAGCGTGGGGAGCAAACAGG
+
;@@?BCEEEE3AA=@??@<@B=7;7;;?7>?:==6655<<)5506<<>ACCABB@C;;;?AAA=AA;;:;4:=>B?@A>AC>??@4:5:?6;=9@<@AC???@99929=AAAA6B9938977>@B?BBB:;7;;500-0606;*-/3...397664=,550655<@A@@>>;055=8=8=8<<<8=;;;9>><7>;:0//>;>@:99)/)45;;99>;655/://)/9//5@4;;<;;?@166===6==@9
@6HNMW:00764:05790
TACGTAGGGGGCAAGCGTTATCCGGATTTACTGGGTGTAAAGGGAGCGCAGACGGATGCGCAAGTCTGATGTGAAAGCCCGGGGCTCACCCCCGGGACTGCATTGGAAACTGTGCGTCTGGAGTACTGGAAGGGCAAGCGGAATTCCTGGTGTAGCGGTGAAATGCGTAGATATCAGGAGGAACACCGGAGGCGAAGGCGGCTTGCTGGACAGTAACTGACGTTGAGGCTCGAAAGCGTGGGGAGCAAACAGG
+
@???>;;;;;):=.499=:>>B@C;;:C>CGCHF?;;;FE>CF>CCBCBCDB@A=A000A@>;@B;:9BBB@BCC>BBC=CFG<BBCBDEDD1;;6;DA@BAB?B?CC>B;;;ABBCBCC?ABBCCBC?C=@@=@E@EDEAE?A=@@BB?BBAAB<<7;BAC;;;;AABAAAAAAAB?BD@A@BAA<@=??;?AC?B@BC@BD@CCCB?BCCCBB?BBABB@@<@::39@@=??9?@@@@AB9DCBCE=BBA?
@6HNMW:00777:05792
TACGGAGGGTGCAAGCGTTAATCGGAATAACTGGGCGTAAAGGGCATGCAGGCGGTTCATCAAGTAGGATGTGAAATCCCCGGGCTCAACCTGGGAACAGCATACTAAACTGGTGGACTAGAGTATTGCAGGGGGAGACGGAATTCCAGGTGTAGCGGTGGAATGCGTAGATATCTGGAAGAACACCAAAGGCGAAGGCAGTCTCCTGGGCAAATACTGACGCTCATATGCGAAAGCGTGGGTAGCAAACAG
+
=@??=;;9)498;8<<@=?B=A@BAMACC?B;;;0;@?@A<AB<BB@@@;;5;;5;?BEBBBA;:;B@BBBCCHL>BACF.;;0;;:9.9<99:4:=AB?@ABAAABB:;;C@AB?BCCBCAAABB@BBBBCCC2997@@<@?A@CAHH@CBBBB;;5;?;?=AC;;;@@@AA?@?B>B@BB@CCE@CC7;6;AA<@=@@@BEA>;9:9/9==6?CBBBB;99AAA::::?==@:@@?877.7;7;;;1877
@6HNMW:00793:05785
TACGGAGGATGCGAGCGTTATCCGGATTTATTGGGTTTAAAGGGTGCGCAGGCGGCGCGAAAAGTCAGCGGTCAAAGTTCCGGGCTCAACCCGGTGACGCCGTTGAAACTTTCGTGCTGGAGTTCGTGCGAGGGAGGCGGAATGCGTTGTGTAGCGGTGAAATGCATAGATATGACGCAGAACCCCGATTGCGAAGGCAGCTTTCCAGCACGCGACTGACGCTGAGGCACGAAAGCGTGGGGAGCGAACAGG
+
CCEC@BB?BBBA@@@9;;@BCC@C@CCD>CD@CC=CC=BB<BD;A;:;BBD@BB<;;A@@@@3?AAA@@@=@???9?A>B@CC>D???=AA9B>ABBBBB?BF@CDD>CCF>CBBBBEE@BAA@BCBBBFBBB=CA?ACADA9:9BA7:9CCABA@>@CBC?BBCBBCCDA:;;CCCCAAA@CEF;C@@=@;;;5;5;;<;AA<A?;;;DCCABABBBBAAAAA;<:;CBBBB@B<;;LDD;AA@@?@BDD@
@6HNMW:00798:05780
TACGGAGGGTGCAAGCGTTAATCGGAATAACTGGGCGTAAAGGGCATGCAGGCGGTTCATCAAGTAGGATGTGAAATCCCCGGGCTCAACCTGGGAACAGCATACTAAACTGGTGGACTAGAGTATTGCAGGGGGAGACGGAATTCCAGGTGTAGCGGTGGAATGCGTAGATATCTGGAAGAACACCAAAGGCGAAGGCAGTCTCCTGGGCAAATACTGACGCTCATATGCGAAAGCGTGGGTAGCAAACAGG
+
BCCC@@?@:??>A=AABB?BAEEE@C@BB?BBBB<@@@>@8A@8@BBBB;;7;:7;BCCCDD?BBBA>AB@BCCC?CDED;DD>B99;=@>@BB>B?BDCDCBBBCDD>CCC?BB@BCAAABBBBB?AA@AAAA2@CAAA=A;A=A>BB@DCBBB@@>AC?C@CCCCCCBBBBBBBB@CABC?BCC@CC=A>@CC?B?B@??BAA>ACD>CCC>CC@@ACBBABBAA:99@?@A<@??77728<==??:?@?2
@6HNMW:00769:05822
TACGGAGGGTGCAAGCGTTAATCGGAATAACTGGGCGTAAAGGGCATGCAGGCGGTTCATCAAGTAGGATGTGAAATCCCCGGGCTCAACCTGGGAACAGCATACTAAACTGGTGGACTAGAGTATTGCAGGGGGAGACGGAATTCCAGGTGTAGCGGTGGAATGCGTAGATATCTGGAAGAACACCAAAGGCGAAGGCAGTCTCCTGGGCAAATACTGACGCTCATATGCGAAAGCGTGGGTAGCAAACAGG
+
;;;A=@?@9?@?A>A;;;@A@B@@=@?AA>ABBB=BBBCC>CC>DCBBB@@>@D@B@CCBAB@CCBA>ABBABBF<ABFF8@@6@;<;;A>@AA<A?BBDFH;;;CBB=B;;7;@;@AAABCBBBB@CACCCDD3C>>;;5;<@@C@BB?AABCCAB?CC?C>@@@@@AACBBBCBC@E@FCACCC@BB9;9;CC?B@BA@@BBB@CCC>BBC>AABBBBBCDDBBB??@B??@<@>?>?A9983333(4::7
@6HNMW:00792:05811
TACGTAAGGGGCAAGCGTTATCCGGATTTACTGGGTGTAAAGGGAGCGCAGACGGAATGGCAAGTCTGAAGTGAAAGCCCGCGGCTCAACCGCGGGACTGCTTTGGAAACTGCCAGTCTGGAGTACTGGAAGGGTAAGCGGAATTCCTGGTGTAGCGGTGAAATGCGTAGATATCAGGAGGAACACCGGTGGCGAAGGCGGCTTACTGGACAGCAACTGACGTTGAGGCTCGAGAGCGTGGGGAGCAAACAGG
+
ABC@?@2:::-:92;;:;4;?=8=8:@@:@A@C@>@@@CE@DG=A;;;AABBBC?C@;;8:C=@@BB@@=@B@@@9@AA9@?A>AADGDD?@999/9>=@BCB=C?AA9A@@?=@BCABA@A????AA0727;9>@=BBDABABBDACCACCCB;;;@CCCC>CBCBBBDCBCAACC8;;>A>ABB?C??=9?8838>=C?CB>?><;6;>>?@B?CCBBBAA=@??<?AAA::7?>773==2@@@@B=AA@7
@6HNMW:00800:05836
TACGTAGGGGGCAAGCGTTATCCGGATTTACTGGGTGTAAAGGGAGCGCAGACGGATGCGCAAGTCTGATGTGAAAGCCCGGGGCTCACCCCCGGGACTGCATTGGAAACTGTGTGTCTGGAGTACTGGAAGGGCAAGCGGAATTCCTGGTGTAGCGGTGAAATGCGTAGATATCAGGAGGAACACCGGAGGCGAAGGCGGCTTGCTGGACAGTAACTGACGTTGAGGCTCGAAAGCGTGGGGAGCAAACAGG
+
>@>?@@AAAA,?A6;;;C=???7;7:AC;ABBCD=@AABB;@A<BBBBCECBA@=@AAAAAB?B;<;B@AAA@BA9AAA0;;;.<??;;;;;*;A.;:@@BBB;B4;<0;BABBC@A@@B?ABAAACB@BACG>AB@BBFACAC@C?AA;=@596;>?B>CC>BBBCBBBBBBA?::6;@<@?D?@=@?AB@BBB5;4::4:C?CBCC@CCBAAC?BBBBEDC?B@@<@@@AAA=AAAA@@@6???AA=AAB?
@6HNMW:00806:05814
TACGGAAGGTCCAGGCGTTATCCGGATTTATTGGGTTTAAAGGGAGCGCAGGCTGATGATTAAGCGTGACGTGAAATGTAGCCGCTCAACGGCTGAACTGCGTCGCGAACTGGTTATCTTGAGTGAGTTCGATGTGGGCGGAATTCGTGGTGTAGCGGTGAAATGCTTAGATATCACGAAGAACTCCGATTGCGAAGGCAGCCCACAAGGCCTTTACTGACGCTAAAGCTCGAAGGTGCGGGTATCGAACAGG
+
;::A=A?C?AC?;;6:@@;@BC@DADBE>CC?CD>CC>CC<@B:@>>B@9;;;FFDBCCC?B?BBBBECEAAACC?CDBCBC?AACBB@BC@DCBC@C???AB@AACC?CBB?B>AACB@BBBBBBBB@CBBBBBBB>BB?B@B?BACC@CB?@@??<?ABC:????=?BBCCCBBBBB?BA?BCC>B>>499>>9:4<>???8?@C;?<??AB=BBCBBBBBAAA:AA@@@;6949799A:BAAAAA:?>A<
@6HNMW:00786:05899
TACGTAGGGAGCAAGCGTTATCCGGATTTATTGGGTGTAAAGGGTGCGTAGACGGATAAACAAGTTAGTTGTGAAATACCTCGGCTTAACTGAGGAACTGCAACTAAAACTATATATCTTGAGTACTGGAGGGGAAAGCGGAATTCCTAGTGTAGCGGTGAAATGCGTAGATATTAGGAAGAACACCGGTGGCGAAGGCGGCTTTCTGGACAGCAACTGACGTTGAGGCACGAAAGTGTGGGGAGCAAACAGG
+
BBBCCBBB<@@@A?A@AB?BBB@C@AAA<AB?CE=AA>>>3<>89:9?BBBBBB?BBBA<@@8<<9>@A?BBBCD>ACC@C=><>B>A>B??=><>?CBCCC?BAA@@8AAABCBBBBA7;>BBBBBB@AAAA5AA4=87184:4:8=;;:@A:;8838?AD9A@=>;;;@A>>:::7::?A;;:;:?:>?:>?@9=9=?;???7>;;5;?<<<<7///;;;;7B:;6;==>>>7>>???BB3>===>7>??;
@6HNMW:00772:05936
TACGGAGGGTGCAAGCGTTAATCGGAATAACTGGGCGTAAAGGGCATGCAGGCGGTTCATCAAGTAGGATGTGAAATCCCCGGGCTCAACCTGGGAACAGCATACTAAACTGGTGGACTAGAGTATTGCAGGGGGAGACGGAATTCCAGGTGTAGCGGTGGAATGCGTAGATATCTGGAAGAACACCAAAGGCGAAGGCAGTCTCCTGGGCAAATACTGACGCTCATATGCGAAAGCGTGGGTAGCAAACAGG
+
A@@CACCC=B:9;?BCBD@B?BCEAD?BB?BCCC=;;;BC=DD>CD@@@BC?CCACACCBBB=A;;;>B;;;CCD=AAAB7AA9B;;;@D?BCC>C@BBCCDCBB@@@;@BC?DB@BBBAAA@B::8:ABBEBC2BBBCC@CADAD@CCACBCCC;;:;B@E@@@ACBCAAAA@@@@6;8;B?CBB>AC7<:<BA?E@CA@@BDBACCC<???9?@AACAABCBBAAAAABCCD=CBCBBA<A???>C:>>>>
@6HNMW:00778:05943
TACGGAGGGTGCAAGCGTTAATCGGAATAACTGGGCGTAAAGGGCATGCAGGCGGTTCATCAAGTAGGATGTGAAATCCCCGGGCTCAACCTGGGAACAGCATACTAAACTGGTGGACTAGAGTATTGCAGGGGGAGACGGAATTCCAGGTGTAGCGGTGGAATGCGTAGATATCTGGAAGAACACCAAAGGCGAAGGCAGTCTCCTGGGCAAATACTGACGCTCATATGCGAAAGCGTGGGTAGCAA
+
@@A@?ABD?AAAA6:;AA=@=AAA<@=@B@CBBB;;::?@0;;0;B@ABAA5;;5;=A@CAB5;;=>=AABBBCC>BCCC.;;0;;;;;@<@BB8B?B;::AA??;;;69@?;@@:9444489:<=:======?+;?<>>:@:@=@@CC=AABAAAA?BB>A?B@;;;>??::9>>@>D=@@=90/277*/)/;;3<4=944;9838::(55A8?>;??C@><<000::::88<5;:33391333656
@6HNMW:00795:05945
TACGGAGGGTGCAAGCGTTAATCGGAATAACTGGGCGTAAAGGGCATGCAGGCGGTTCATCAAGTAGGATGTGAAATCCCCGGGCTCAACCTGGGAACAGCATACTAAACTGGTGGACTAGAGTATTGCAGGGGGAGACGGAATTCCAGGTGTAGCGGTGGAATGCGTAGATATCTGGAAGAACACCAAAGGCGAAGGCAGTCTCCTGGGCAAATACTGACGCTCATATGCGAAAGCGTGGGTAGCAAACAG
+
CCDD?BBB<A@@A?@AAB?A?ABA>A?AA>CCKK?@@@DC?CC=CA;;;AA>BB@B@CCGCC?BBBA=A@@@CDD>CEFG;AA:B@@@=B?BBC=C@CA@@@@@BBAB<B;;7:C?BBBAAABAAA@BBAAAAA.>=?;;5;<@=A=AA?CCABABB?AC?B?BA@@@@@@AABBBB@CACD@CCCGJM=A=@@@<@@C;;;ABA@CCC=CCF>BCBBBAAAACAA?@AAAAAA<A??=;=7<<;;>?8=?<
@6HNMW:00773:05968
TACGGAGGGTGCAAGCGTTAATCGGAATAACTGGGCGTAAAGGGCATGCAGGCGGTTCATCAAGTAGGATGTGAAATCCCCGGGCTCAACCTGGGAACAGCATACTAAACTGGTGGACTAGAGTATTGCAGGGGGAGACGGAATTCCAGGTGTAGCGGTGGAATGCGTAGATATCTGGAAGAACACCAAAGGCGAAGGCAGTCTCCTGGGCAAATACTGACGCTCATATGCGAAAGCGTGGGTAGCAAACAGG
+
@B@C>;;;0;C@A>BCBC?B?BBB?B@CC@BBBB<BBBCC>BC<CC;;;CC?BB=A>AA;9;59==><@>?A@AC>GCGD<HIIBBAAAE@HEFGEA;;;BLEDECCB=A@@<@B=AABAABBAAB?DB?????,===;;5;7;5;?CB@BBBCC@A?AC?B@AA@@@A@@@?@??A7:;9D@CCD@CB<@<@AA?A?BB@@@A>9==>7?AA=ACAAABAACB????BAA<AB>BBBACC8<74/9;2///6
@6HNMW:00778:05999
TACGTAGGGGGCAAGCGTTATCCGGATTTACTGGGTGTAAAGGGAGCGCAGGCGGTGCGGCAAGTCTGATGTGAAAGCCCGCGGCTCAACCCCGGAACTGCTTTTGAAACTGTAAGGCTGGAGTGCAGGAGGGGTGAGTGGAATTCCTAGTGTAGCGGTGAAATGCGTAGATATTAGGAGGAACACCAGTGGCGAAGGCGGCTCACTGGACTGTAACTGACACTGAGGCTCGAAAGCGTGGGGAGCAAACAGG
+
AACCDDCCCC3CC?CBBB@CBC?C>@@@;@DDBD=AAABC;BD=BA@BB@@<;;5;;;@@A@>B@@ACBBBCAAA=@??.98929<?>8@@@6@=@=@@@BDCC<CCB=BBBBB@B?BAA=CBB;;;;59;9;.;BBBBD@E@C?C?BBBBBBBA@@=?AAA9000>>>@AAAA@DF?AB?B@?@@?BBBB?BBB>A;9949A@889?:?==??@;>>>>===:??A=AB???B<AABBBBB8::8AA9AAA<
@6HNMW:00780:05993
TACGGAGGGTGCAAGCGTTAATCGGAATAACTGGGCGTAAAGGGCATGCAGGCGGTTCATCAAGTAGGATGTGAAATCCCCGGGCTCAACCTGGGAACAGCATACTAAACTGGTGGACTAGAGTATTGCAGGGGGAGACGGAATTCCAGGTGTAGCGGTGGAATGCGTAGATATCTGGAAGAACACCAAAGGCGAAGGCAGTCTCCTGGGCAAATACTGACGCTCATATGCGAAAGCGTGGGTAGCAAACAGG
+
<<:>7<@A9:::?9=?@?:?@BC@<@;00,099;399;>>4<<6?:9AC;;:;C>C@BBAAB?BCCCGI;;;DCD>CGJJ7<;8;ABB?CACCJ=C@CCCCDDBBAA@<AAA=@?;?B@@@AAAAB?BBBBCDC3A@@;;5;<A=A7;;?CBBCBAA=?@=@=A>000@>=?@:99=:?;ACACCC=@@8>;@>A=B@B@@@A@>=?@@<@CD=B?@@A@?=?==<>:9:?<<>3::00/;29//3;;29997
@6HNMW:00783:06008
TACGGAGGGTGCAAGCGTTAATCGGAATAACTGGGCGTAAAGGGCATGCAGGCGGTTCATCAAGTAGGATGTGAAATCCCCGGGCTCAACCTGGGAACAGCATACTAAACTGGTGGACTAGAGTATTGCAGGGGAGACGGAATTCCAGGTGTAGCGGTGGAATGCGTAGATATCTGGAAGAACACCAAAGGCGAAGGCAGTCTCCTGGGCAAATACTGACGCTCATATGCGAAAGCGTGGGTAGCAAACAGG
+
BBAA>AAB<A@@@>@A@B?B?BCB?C?BD@AABB<AC@@?0;;0;@ABBCCAAA?AACCCCC@BBBB?A9;;@@@8;;;;.;;0;:997@<99:)97BACCFCCC;<;0;??<@C@BCBCCBBBAA<@@9999-9?A@@;@<@<@>@B=BBBBBAA?ACADACBAA@BBAAAAAAC?DACCADCCACH:;:;BA<A?A:;;ABB?BCB>BCC>BBBCBBBBCC@??BBCCCCE>DDDCCC>89589958733
@6HNMW:00787:05988
TACGGAGGATGCGAGCGTTATCCGGATTTATTGGGTTTAAAGGGTGCGCAGGCGGCGCGAAAAGTCAGCGGTTAAAGTTCCGGGCTCAACCCGGTGACGCCGTTGAAACTTTCGGGCTGGAGTTCGTGCGAGGGAGGCGGAATGCGTTGTGTAGCGGTGAAATGCATAGATATGACGCAGAACCCCGATTGCGAAGGCAGCTTTCCAGCACGCGACTGACGCTGAGGCACGAAAGCGTGGGGAGCGAACAGG
+
CCCC@CC=@:9;;AAABB?BBB@C?CCD=CC?CD?DD>B@:@@6;;;B;;;@CC@AAABBBB8ABBAAABAC@CC>BA?B>BB>BCBB?CB>B@???BAA<>B9:9:,999,7<<7<BB8BB@?@BA@?>999,37,7>6=2<@=??=ABAABB9729<<=1888B@@@A?=>?CBBBBCA4>>>4:AA:=@@@2838??>@D<A>ACBBCCBBBBB>>>CAAA8848@@@@C=B@@AAAA6AAABB?B>=8
@6HNMW:00788:05960
TACGTAAGGGGCAAGCGTTATCCGATTTACTGGGTGTAAAGGGAGCGCAGACGGAATGGCAAGTCTGAAGTGAAAGCCCGCGGCTCACCCCCGGGACTGCATTGGAAACTGTGCGTCTGGAGTACTGGAAGGGCAAGCGGAATTCCTGGTGTAGCGGTGAAATGCGTAGATATCAGGAGGAACACCGGAGGCGAAGGCGGCTTGCTGGACAGTAACTGACGTTGAGGCTCGAAAGCGTGGGGAGCAAACAGG
+
CDCCA@49:9-8?;@@BB?BCD;;:CB<B@@@A=AA;;;6;B=BBBGECBBBC@BADC@CD@CCBBBC@CABBC=:::-88929@A=@@??.?A9??@@BAB?B>AC=CAAABBCCBBE@BAAAB?B?A@CC>CC@BCC@B@BAC@CHADDDBBCD@BBBD>@@@AABBBBABABD?BB?A????:@>@@:==@5;5;@=AB7;;BB@BDECBB?@@;;9:0*000+00@000,0=<:?;?6>>::>8;;??
@6HNMW:00773:06058
TACGGAGGGTGCAAGCGTTAATCGGAATAACTGGGCGTAAAGGGCATGCAGGCGGTTCATCAAGTAGGATGTGAAATCCCCGGGCTCAACCTGGGAACAGCATACTAAACTGGTGGACTAGAGTATTGCAGGGGGAGACGGAATTCCAGGTGTAGCGGTGGAATGCGTAGATATCTGGAAGAACACCAAAGGCGAAGGCAGTCTCCTGGGCAAATACTGACGCTCATATGCGAAAGCGTGGGTAGCAAACAGG
+
CC;:7;AA<AA?A=AA;;7;?BDB@B@CC@BBBE>CCBBB;@A;ACCGCDF@CC@C?BBAAC?CCCB?BDDCCFC>BBCC;CC>CBAAAFGCCC@CACBBKEEGDDCB=BA@?@B@BB@@@BBBCC?BAAAAA@,?>>;;6;;@=A5;;5;B@@AAA=@C?B=@@;;;@@;;:@@CC?CACCABBB@DD9;7;BB=A=BBBBCDF@CCC>AAA<ACBBBBCAAABB:::;?>??9=>=000*00////(/895
@6HNMW:00782:06057
TACGTAGGTGGCGAGCGTTGTCCGGAATTATTGGGCGTAAAGGGAGCGCAGGCGGGAGGCCAAGTCCATCCTAAAAGTTCGGGGGCTCAACCCCGTGAGGGGATGGAACTGGTCTTCTTGAGTGCAGGAGAGGAAAGGCGGAATTCCTAGTGTAGCGGTGAAATGCGTAGATATTAGGAGGAACACCAGTGGCGAAGGCGGCTTTCTGGACTGTAAACTGACGCTGAGGCTGCGAAAGCCAGGGGAGCGAATGGG
+
AA@ECCC@CF?BAB;;:B@D@D<D@D@D000*00+00/0@8@@8A999@:946@@8>>7>./)0/0)0/0*/:::+::)44444$4:44.444&48:<<<<+//9)/)///)/7;8==7==;;;333,/9;;686)-(-505(-(-0888:3336994::<;5<<3338837336=A6BB5/*/33.....2222,3(..(.33'..3.2228222'28555>>77//)////:<=3;;:<<<:&44444.55>4
@6HNMW:00798:06054
TACGTAGGGAGCGAGCGTTGTCCGGAATTACTGGGTGTAAAGGGAGCGCAGGCGGGACTGCAAGTCAGATGTGAAAGGAGGGGCTTAACCCCCTAACTGCATTTGAAACTGTGGTTCTTGAGTGAAGTAGAGGTAAGCGGAATTCCTAGTGTAGCGGTGAAATGCGTAGATATTAGGAGGAACACCGGTGGCGAAGGCGACTTTCTGGACGACAACTGACGCTGAGGCGCGAAAGCGTGGGGAGCAAACAGG
+
DBCCCCCC=??>@@@@@A>BCFAJ@CAC@CCA@@;@BBDC>CD>CCD::;CABBF>CCCBBBACCCBBCBBBBBC<A=;999-9A>D?BBBB2@@?@:998@@8BDD>C@@@D?B?;<7;@@@AA=??BC@?=?@=@;;:;@B?C@CCCBBBBAAA=@@@A<AAAAABBBBBC?BB?AA<><>CC@LACCACCC=A?ACBBBC>BBB?BB;;;B?ACEDBBBCC<;:;BBBDE?C@@BA@@3;;;AA<ABB?
@6HNMW:00807:06044
TACGTATGGAGCAAGCGTTATCCGGATTTACTGGGTGTAAAGGGAGTGTAGGTGGCCATGCAAGTCAGAAGTGAAAAATCCGGGGCTCAACCCCGGGACTGCATTGGAAACTGTCGTACTTGAGTATCGGAGAGGTAAGTGGAATTCCTAGTGTAGCGGTGAAATGCGTAGATATTAGGAGGAACACCAGTGGCGAAGGCGGCTTACTGGGCTTTAACTGACGCTGAGGCTCGAAAGCGTGGGGAGCAAACAGG
+
<<:4444:28>>@7@ABB?@@@+0+000,00;?:;?CCCC>CD;;9:@?;C?CC@@;=;00/)/9////)/955555$59.555'59995<<<0<>066<666A:A8=<5;;;<<<<@@@69969@A>=9<000)0/*/7=4?@D@D@CB????99:C@CCCC=999CCCBBB;;6;A;AA=B8;;D@BBBC<?;:4;<@@=@A?@@AAA<ACIGI@CCCGGCCBC;<5;000/:1=///<<<0;>994)4<<5
@6HNMW:00809:06045
TACGGAGGGTGCAAGCGTTAATCGGAATAACTGGGCGTAAAGGGCATGCAGGCGGTTCATCAAGTAGGATGTGAAATCCCCGGGCTCAACCTGGGAACAGCATACTAAACTGGTGGACTAGAGTATTGCAGGGGGAGACGGAATTCCAGGTGTAGCGGTGAAATGACGTAGATATTAGGAGGAACACCAGTGGCGAAGGCGCTTTCTGGATCTGTAACTGACACTGAGGCTCGGAAAGCGTGGGGAAGCGAACAGG
+
CDCC@@?@9:;;C<@@@A>@@FEE@B@BA=A;;;0;@;<;)9?2?@:@9992:;5;9ACB;;4:;998===9555)59==3>>5>9:9:>=@BB<B?BBB;;;;;AAB=BBMADD?AACCCBAA994:=?AABB3AA?;;4:4:29255.55599;:6;;9<29566<;;55554.44387284///5:/-/)///16677888*--73---566646866///////(/;77177.33389;9+3.387;17773
@6HNMW:00767:06086
TACGTAGGGAGCAAGCGTTATCCGGATTTATTGGGTGTAAAGGGTGCGTAGACGGATAAAACAAGTTAGTTGTGAAATACCTCGGCTTAACTGAGGAACTGCAACTAAAACTATATATCTTGAGTACTGGAGGGGAAAGCGGAATTCCTAGTGTAGCGGTGAAATGCGTAGATATTAGGAAGAACACCGGTGGCGAAGGCGGCTTTCTGGACAGCAACTGACGTTGAGGCACGAAAGTGTGGGGAGCAAACAGG
+
AA@A@@AA<ABCD@CCCB?BBB@B?A@@;@@<@D;:;;AB;@D;;;;;@@BB@@<@;;;;.<A9@A@CDDACBBBB=CAB@BDC?CB8;6;AA@A>A@A@@AC=@@@AA6ABCBCCCCCC;;;CB;;;@>>?@@7@C0;;@>A=A<A=AAA;;;CBBB?A;;;0;;;@ABBBCCC;;;@D@BB?CBC@C@CG@BBB=A=AB=AAB=BCC@CCA;;;?CBABB;;5;<;5;@@ABD>@@@?ABB9::9CC;??>9
@6HNMW:00780:06096
TACGGAGGGTGCAAGCGTTGTCCGGAATCATTGGGCGTAAAGAGTTCGTAGGCGGTTTGTTAAGTTTGGTGTTAAATCCCGAGGCTCAACCTCGGCACGGCACTGGATACTGGCAGACTTGAATGCGGTAGAGGTAAAGGGAATTCCTGGTGTAGCGGTGAAATGCGTAGATATCAGGAGGAACATCGGTGGCGTAAGCGCTTTACTGGGCCGTGATTGACGATGA
+
=CCD@CBB;@@@@=A@@@@CCCAC?B@B;=;@EE>BBBCF>BCBCBCCCCC?@@=@B;BB7;89=>5>9;:>588(438(333-3:;;8<9===>BAABACCCBB?BAAA;;6:CCA@@=@A=A@BB?AA??@=@@@<@@9@>A=@=AB=?@DCBBB?@9:959AAABBABBBAAAC?B?:>9:::7;6;A@CCCC?B====<5<<9::58384944044<:8333
@6HNMW:00784:06105
TACGGAGGGTGCAAGCGTTAATCGGAATAACTGGGCGTAAAGGGCATGCAGGCGGTTCATCAAGTAGGATGTGAAATCCCCGGGCTCAACCTGGGAACAGCATACTAAACTGGTGGACTAGAGTATTGCAGGGGGAGACGGAATTCCAGGTGTAGCGGTGGAATGCGTAGATATCTGGAAGAACACCAAAGGCGAAGGCAGTCTCCTGGGCAAATACTGACGCTCATATGCGAAAGCGTGGGTAGCAAACAGG
+
BBLC?CBD@CC@?=@@AB?B@BAB?B>BA@CABB=BBBBG=BB=BBA@@CD?A@=A?BAAACACDCC?B@@ACCF?BBBB9AA9A;;;>A?BBC>A?ACCCCBBCDED>CBC>BD?@@@ABBBB?@=@BFEHDD3CBB@A=A?C?C@CBABCCCDDCECEAC=@@;;;CC@@@A@?A;A=AG@9:9=AB,96;@@=A@C;::CCB?BCC=CBB<@@@@@000000///:<<455/4<;;;=8=<<<=<5<::<
@6HNMW:00789:06081
TACGGAGGGTGCAAGCGTTAATCGGAATAACTGGGCGTAAAGGGCATGCAGGCGGTTCATCAAGTAGGATGTGAAATCCCCGGGCTCAACCTGGGAACAGCATACTAAACTGGTGGACTAGAGTATTGCAGGGGGGAGACGGAATTCCAGGTGTAGCGGTGGAATGCGTAGATATCTGGAAGAACACCAAAGGCGAAGGCAGTCTCCTGGGCAAATACTGACGCTCATATGCGAAAAGCGGTGGGGAGCAA
+
/6::5:A>3:;?@;@BA@>C@CDEAH?BC?CBBB<A@;;<.;@6AD;;;;;6;;7;?ICC<<9;CBA?BCCB@AC<ABBC9BF=BBB@=@=BBC?B@CDCBCBBBBBB>BBB@AA>@><0000000)/6333333#389997;:?:@9698@999BBC@BB@B@B@@@BBBBA@?@@?<A?CC?AAB;@@.;4;>?>B@AA@@A@?<?@?9>>>7?@A@A@@@AA:0/80//////&/33-3333&38869
@6HNMW:00790:06109
TACGGAAGGTCCGGGCGTTATCCGGATTTATTGGGTTTAAAGGGAGCGTAGGCCGGAGATTAAGCGTGTTGTGAAATGTAGACGCTCGACGTCTGCACTGCAGCGCGAACTGGTTTCCTTGAGTACGCACAAAGTGGGCGGAATTCGTGGTGTAGCGGTGAAATGCTTAGATATCACGAAGAACTCCGATTGCGAAGGCAGCTTACGGGAGCACAACTGACGCTGAGGCTCGAAAGTGCGGGTATCGAACAGG
+
BDBB?B?B?BB>BB<AAB@BBEAF@CBB=BC@HG?EE6<;0;;9ACAAAFEAD?@?@=AE@C@BBBA??=@BBBD>;;;?@@BCBCGBA@@@DAACGGBBBDDA==00*/::39;8?<@;@:::@?>?AAAC=CDDD=BB>A5:4:@AA???::8=;6;;>;9737;;?A=>>;<>=7/)/9)//?<???;??5=:8;C999B:9:::.9<8=;;255@B@99:::5.59;;<=<<@>>>C4996;:<:>CC@
@6HNMW:00811:06077
TATTTTCGTAAGGGGCAAGCGTTATCCGGATTTACTGGGTGTAAAGGGAGCGCAGACGGAATGGCAAGTCTGAAGTGAAAGCCCGCGGCTCAACCGCGGGACTGCTTTGGAAACTGTCAGTCTGGAGTACTGGAAGGGTAAGCGGAATTCCTGGTGTAGCGGTGAAATGCGTAGATATCAGGAGGAACACCGGAGGCGAAGGCGGCTTGCTGGACAGTAACTGACGTTGAGGCTCGAGAGCGTGGGGAGCAAACAGG
+
BCBCB7@A@@=@DC8BC?@@BB?CCC@C@BBB>BDDCD=BCCDD>DD>ABBCCDDCBC@B@BB@BD?BB@@@@=@CBBB;9;;09==9?ACA?B=??DC>??>DCCC=C@CC=CBBBBBBBBBC@BBBBBBC?B?BA<AA?BBB?B?B@BACGABBBA@:;8;BBB<BCAAACBB;;;;AC?BB@B?CCC@C?AA>BBB?C?BB@BC=??BB?BDDCBB?ABCCCDC=@::39>@>@ABBEBBBBB9???BB>AAA>
@6HNMW:00766:06112
TACGGAGGGTGCAAGCGTTAATCGGAATAACTGGGCGTAAAGGGCATGCAGGCGGTTCATCAAGTAGGATGTGAAATCCCCGGGCTCAACCTGGGAACAGCATACTAAACTGGTGGACTAGAGTATTGCAGGGGGAGACGGAATTCCAGGTGTAGCGGTGGAATGCGTAGATATCTGGAAGAACACCAAAGCGAAGGCAGTCTCCTGGGCAAATACTGACGCTCATATGCGAAAGCGTGGGTAGCAAACAGG
+
@@=E;=><*////)/;44.43944.57<@8B==B<AAAA@;@C>DDBBBCB>BC?B?ACABB>BBBB7;9?@==>8>ABA8BB=C9;9=@=@BB4949@@9999?99;6:@@>@B@CBBBC???BE=?@BBAAB.::9;;5;>@;A?BB?BBCCC@A>AB?B<@@@@@CBB@@@BBB@EACDAFAA9AA000@<6<<=000@<:609:5:@?>BBBBBCAAC;;:???AAABB=??@CCF>BBBBBB>????
@6HNMW:00808:06122
TACGTGGGGGAGCAAGCGTTGTCCGGATTTACTGGGTGTAAAGGGAGCGCAGACGGAATGGCAAGTCTGAAGTGAAAGCCCGCGGCTCAACCGCGGGACTGCTTTGGAAACTGTCAGTCTGGAGTACTGGAAGGGTAACGGAATTCCTGGTGTAGCGGTGAAATGCGTAGATATCAGGAGGAACACCGGTGGCGAAGGCGGCTTACTGGACAGCAACTGACGTTGAGGCTCGAGAGCGTGGGGAGCAAACAGG
+
5<<:49999$49<959444.55;8=8===7=@>@@7<A<EF>CD?BABB@@@@?B>B:::@CC@CCCBBB>BCCCD?CCC=BBC8;:?C;@=@?AA9?::49990;26;*////88:778=79=>7887>==BB=AA<;;678815.22,288733389//0)///66697:5559>7<=2:39=>0812747/.*.266433.5969/5777567:8//../288716<;==><A>9////)//-7;.-//5
@6HNMW:00809:06159
TACGGAGGGTGCAAGCGTTAATCGGAATAACTGGGCGTAAAGGGCATGCAGGCGGTTCATCAAGTAGGATGTGAAATCCCCGGGCTCAACCTGGGAACAGCATACTAAACTGGTGGACTAGAGTATTGCAGGGGGAGACGGAATTCCAGGTGTAGCGGTGGAATGCGTAGATATCTGGAAGAACACCAAAGGCGAAGGCAGTCTGCCTGGGCAAATACTGACGCTCATATG
+
;;;B?ACC=AA;;5;A@@>B>AB@9=900,0==9/9=999/9@4@;;<<<<8694699;9AA:?@@A=@@=B:9;.;@AA3@A8AAAA>B@DIGIGABBCC@@ABBAB=A<<7;B?@@@AA=?@:939=<<=?>,<A<::6:=A<@>@D=?@B?:69=@=?DA@@?B@@999>;=:92;66646D>.5545;>@@<B??===>0/0;88;8;;;2:>?>>99=;;::9:66
@6HNMW:00811:06115
TACGGAAGGTCCGGGCGTTATCCGGATTTATTGGGTTTAAAGGGAGCGCAGGCCGCCCCTTAAGCGTGTTGTGAAACCCGGGCGCTCAACGCCGGCGTGCAGCGCGTACTGGGGGGCTTGAGTGCGCGCGACGCCGGCGGAATTCGTCGTGTAGCGGTGAAATGCTTAGATATGACGAGGAACCCCGATTGCGAAGGCAGCCGGCGGGAGCGCAACTGACGCTCATGCTCGAAGGCGCGGGTATCGAACAGG
+
DCBB?B@C@CD@BB6<;;4;BB?BBCCE=BB<AA8>B,;;8;>;@A@CDCB?A>;;;;.;<@<ACBBAA@CCCBE>FE>CC>BBBB@@:>00-/4:>/99AA@??=@@884;??@'AC@CAAAC@A?>=>????<@?AA?A?A?BBBBBCCBA<@?<?798.9@@@?AAAA@@@AABAB?B?BBB6A::6:>AA;?>?ABA?B?@@@:@A;;;H@CCG;;;CBCCB<<:A;:495;;;@@8@>BBDC@CCC?
@6HNMW:00766:06170
TACGGAGGGTGCAAGCGTTAATCGGAATAACTGGGCGTAAAGGGCATGCAGGCGGTTCATCAAGTAGGATGTGAAATCCCCGGGCTCAACCTGGGAACAGCATACTAAACTGGTGGACTAGAGTATTGCAGGGGGAGACGGAATTCCAGGTGTAGCGGTGGAATGCGTAGATATCTGGAAGAACACCAAAGGCGAAGGCAGTCTCCTGGGCAAATACTGACGCTCATATGCGAAAGCGTGGGTAGCAAACAGG
+
CCCC?CDD>C@?>8=?::6;?BCC@C@CC@CCDD>BBABB<A@:?@:;;AA>@A?AACCCCC@CCCC@CCCBBBD>CCCC9@@:@99:@C@CCC>CACCCBCCCCCCC=C9989C@BBBBBBBBBB<>>???@?.<<>::6;=A>A?BC?BBCCB;;:;C@FADCA@@CCBBCAAAA>B?CC@CCC?@B4:6:AB=B@B@@ACCC@CBB>BBC>BBBBBBBBCCBBBAABBBBC>BBCBBB>BBBBDA=A@@<
@6HNMW:00773:06195
TACGGAGGGTGCAAGCGTTAATCGGAATAACTGGGCGTAAAGGGCATGCAGGCGGTTCATCAAGTAGGATGTGAAATCCCCGGGCTCAACCTGGGAACAGCATACTAAACTGGTGGACTAGAGTATTGCAGGGGGAGACGGAATTCCAGGTGTAGCGGTGGAATGCGTAGATATCTGGAAGAACACCAAAGGCGAAGGCAGTCTCCTGGGCAAATACTGACGCTCATATGCGAAAGCGTGGGTAGCAAACAGG
+
CBCC@CCC>B@??;@9:97;@BCC?C?CC@CCCC=@@@BB=BC=CCCCCBB?BCAC@CCBBB@DGCD?CBCCCCD>DDDE9CC=CAAA@CABCC?CACCCBCCCCBBA<A??=?C@@A@CCBBBBC?BBACCCC3C??00-0<@<@@@B@CCCCC;;:;B?B@DD:::BBAAAAAAA?C@CC@CCC?CD9:;:DD?C@C;;;CCD@CCC=CCC=BBBBBBBBAA@BBBAB@A@B8>>C?>>7>899@@9?BB@
@6HNMW:00787:06174
TACGGAGGGTGCAAGCGTTAATCGGAATAACTGGGCGTAAAGGGCATGCAGGCGGTTCATCAAGTAGGATGTGAAATCCCCGGGCTCAACCTGGGAACAGCATACTAAACTGGTGGACTAGAGTATTGGCAGGGGGAGACGGAATTCCAGGTGTAGCGGTGGAATGCGTAGATATCTGGAAGAACACCAAAGGCGAAGGCAGTTCTCCTGGGCAAATACTGACGCTCATATGCGAAAGCGTGGGTAGCGAAACAGG
+
9999;=??9;49@54444.48=<@9A8@@?BB@C<>>@AA=AC>CBAA;;:299257<<<;;6;@@@;@BBBBCC>CIGC<AA-000/2949<<3<,66;;==>>>??7>;?;>:.99?884989=*/)///666'668;<7927)/)//4:;;<955.497;7566>><<=<;;==>9@666?@@:.99,92990:<+0000*079)/5=5===244::;:;=<<<<54399333(388:<<,33:877818::6
@6HNMW:00791:06178
TACGTAGGGGGCAAGCGTTATCCGGATTTACTGGGTGTAAAGGGAGCGCAGACGGATGCGCAAGTCTGATGTGAAAGCCCGGGGCTCACCCCCGGGACTGCATTGGAAACTGTGCGTCTGGAGTACTGGAAGGGCAAGCGGAATTCCTGGTGTAGCGGTGAAATGCGTAGATATCAGGAGGAACACCGGAGGCGAAGGCGGCTTGCTGGACAGTAACTGACGTTGAGGCTCGAAAGCGTGGGGAGCAAACAGG
+
BBBBBAAAAA2@A?A:;;=@@A?B?BCC>CCBCC>BCBDD?DF>CCBAA@;;;A?DBAAA;;5;A?@@CCCB;;;8;BE=DFC:DCA;;;;;*;D=B;;:;CB@C?CC?CGG;;;@;;;A?@@@BCBC@C@CE=AA?ABB=B?A?A?CC@CCCCBBB=A@BB<B@@@CBBBBABA;;6;B>A>@A@:@<00,000,0+;?9?B=AABB?BB999?<@BAAB::6:@?;??=:99,9==:<:=097777*7=>:
@6HNMW:00769:06220
TACGGAGGGTGCAAGCGTTAATCGGAATAACTGGGCGTAAAGGGCATGCAGGCGGTTCATCAAGTAGGATGTGAAATCCCCGGGCTCAACCTGGGAACAGCATACTAAACTGGTGGACTAGAGTATTGCAGGGGGAGACGGAATTCCAGGTGTAGCGGTGGAATGCGTAGATATCTGGAAGAACACCAAAGGCGAAGGCAGTCTCCTGGGCAAATACTGACGCTCATATGCGAAAGCGTGGGTAGCAAACAGG
+
CCCC=99:4:A@A?BBBB>A?B;;9;?BB?CBBB<;;;BB=BB=CB::;@@<@B>B@CBBBB@CB@@>@BBBBBB>BBCB699,;;;;=B?CEC?C@CDEDBBBB;;:6:??=@C@CBCBBBBBBC?BBCCCCC1>=A::6:>A>C?AA?CBBBBB@=@B@C?CCCBBAAACAAAAA?B@CD?B@D=AA00-0@@;@@@;;;CBB?@@@:@CB?BBDCCBBB:::AC?>?BAAB<ACDA@@8?977>?;@@@>
@6HNMW:00769:06254
TACGGAGGGTGCAAGCGTTAATCGGAATAACTGGGCGTAAAGGGCATGCAGGCGGTTCATCAAGTAGGATGTGAAATCCCCGGGCTCAACCTGGGAACAGCATACTAAACTGGTGGACTAGAGTATTGCAGGGGGAGACGGAATTCCAGGTGTAGCGGTGGAATGCGTAGATATCTGGAAGAACACCAAAGGCGAAGGCAGTCTCCTGGGCAAATACTGACGCTCATATGCGAAAGCGTGGGTAGCAAACAGG
+
B@AA=;;;0;A@B?AA:;7;>ACC?A?AC@FFED=BCCBB:@@:@B@@@BFACB@CACDCCD@DBBB?B:;;CDC?CCCC9@A:@;;;@B@CCC?CADEDCECCCBBA<AAA@BB?BBBBBBBBBB<?>????A1>>?998:?B?B?AA>ABBCBAA?AC?B?BBAAABAAAA@@??=A@CC@BBC@DD:;7;AA;?=@:::BBA?AAA;@@@99:;BBCBCCBBBCBBCDBBB=BDCBAA;@@@@@@:@AB?
@6HNMW:00776:06226
TACGGAGGGTGCAAGCGTTAATCGGAATAACTGGGCGTAAAGGGCATGCAGGCGGTTCATCAAGTAGGATGTGAAATCCCCGGGCTCAACCTGGGAACAGCATACTAAACTGGTGGACTAGAGTATTGCAGGGGGAGGACGGAATTCCAGGTGTAGCGGTGGAATGCGTAGATATCTGGAAGAACACCAAAGGCGAAGGCAGTCTCCTGGGCAAATACTGACGCTCATATGGCGAAAGCGTGGGGAAGCGAAACAAGG
+
---5(//9/5555.5;99.4.5==7=@6946<<>2;@5:;.;B;?A@>@::6;B>A=::7;;9;=<@:>9=?9::.4;;;.<<4;5447;6;;=8=9=BCCBBAAAEE>BBB?B@<@@00/66::86;:66666'//(///)/7A7<8><=<<==5669==7@4995548:=::::<<06.5555559=<2;.444243845/::9)//6.68929::88876///--5//)////(/888777&/)/////(//(/3
@6HNMW:00777:06216
TACGTAGGTGGCAAGCGTTGTCCGGAATTATTGGGCGTAAAGAGCATGTAGGCGGGCTTTTAAGTCCGACGTGAAAATGCGGGGCTTAACCCCGTATGGCGTTGGATACTGGAAGTCTTGAGTGCAGGAGAGGAAAGGGAATTCCCAGTGTAGCGGTGAAATGCGTAGATATTGGGAGGAACACCAGTGGCGAAGGCGCCTTTCTGGACTGTGTCTGACGCTGAGATGCGAAAGCCAGGGTAGCAAACGGG
+
;;BCCA@=;;5:>?CBBB9BBB?B?C@B?BG?BB>CA@@B;B;;;;;9;@@:=@@8:;;;.;=A9B4:;C;;;CID3;:;>=9+9?8C.:;9&4<<AD;66;?B????BAA>B?CCAA=B@BABCCC@CCCD?CC0;;09=@;BJ>BB@@@@@00-0@AA>AACCCCCBBBB?@A;AA?B?;;;ACCCDAGCC?A?@=>?CC;9;A=:::9@=:9:::9;;:ABBBAA@AAC>CFBGGG=CCCFDD>CED<
@6HNMW:00793:06256
TACGGAGGGTGCAAGCGTTAATCGGAATAACTGGGCGTAAAGGGCATGCAGGCGGTTCATCAAGTAGGATGTGAAATCCCCGGGCTCAACCTGGGAACAGCATACTAAACTGGTGGACTAGAGTATTGCAGGGGGAGACGGAATTCCAGGTGTAGCGGTGGAATGCGTAGATATCTGGAAGAACACCAAAGGCGAAGGCAGTCTCCTGGGCAAATACTGACGCTCATATGCGAAAAGCGTGGG
+
>;;:;;;;6;BBC<@?;:7;?BB@:=800*////)/;;==6=>7;;;>A:9.9=998<@ABB@DDDD@CDBC;;;4;CBB7BB9A;;;2:;:::,9.5599:9445<<4<<<7556:@??@77:99*0///;;;)979//)-3705(-/)//9:555.598>5;;<=;::<>>==;<1949>=@@B:B=<A>@CG;@<995::::6333(3::19:555:;;;<<=::3333333&/666666
@6HNMW:00794:06248
TACGGAGGGTGCAAGCGTTAATCGGAATAACTGGGCGTAAAGGGCATGCAGGCGGTTCATCAAGTAGGATGTGAAATCCCCGGGCTCAACCTGGGAACAGCATACTAAACTGGTGGACTAGAGTATTGCAGGGGGAGACGGAATTCCAGTGTAGCGGTGGAATGCGTAGATATCTAGAAGAACACCAAAGGCGAAGGCAGTCTCCTGGGCAAATACTGACGCTCATATGCGAAAGCGTGGGTAGCAAACAGG
+
=>=B9:?A;;::@>@9997>6;44.4.4<75555)5:::;)44)4:445;;4;@6>6@A@9:49;::@D@@>::9)5995&5909<::.5.55<)5.59;77/////:1:79.44388:::89833-3933333$3/6//)/25380-//////557<<.5.59;999944//9////5//)/69388(/)///(/(/766///(///(/::28333:3338876/////99:1/338;;,33379816673
@6HNMW:00804:06257
TACGTAAGGGGCAAGCGTTATCCGGATTTACTGGGTGTAAAGGGAGCGCAGACGGAATGGCAAGTCTGAAGTGAAAGCCCGCGGCTCAACCGCGGGACTGCTTTGGAAACTGCCAGTCTGGAGTACTGGAAGGGTAAGCGGAATTCCTGGTGTAGCGGTGAAATGCGTAGATATCAGGAGGAACACCGGTGGCGAAGGCGGCTTACTGGACAGCAACTGACGTTGAGGCTCGGAGGAGCCGTAGGGGAGACAAACAAG
+
@@969A;>>>25839@@<;@AB<A=@BB6;:?@?0:;BCC=CC=BBBDCJCCCA<A900,00,0<004?9=@@<>25;A9@??9??9949=?;=>588??ABB=B>AA<A999@CCCCBB7:8873334;6;=6=?7=>B?A>@45.5949<<<<;<.5555)555559::=<654>5552/4999)/)/616/40/6::6;;+//6659/348705----75(,//389/3,393///(//--99+5---//(/64;
@6HNMW:00812:06216
TACGGAGGGTGCAAGCGTTAATCGGAATAACTGGGCGTAAAGGGCATGCAGGCGGTTCATCAAGTAGGATGTGAAATCCCCGGGCTCAACCTGGGAACAGCATACTAAACTGGTGGACTAGAGTATTGCAGGGGGAGACGGAATTCCAGGTGTAGCGGTGGAATGCGTAGATATCTGGAAGAACACCAAAGGCGAAGGCAGTCTCCTGGGCAAATACTGACGCTCATATGCGAAAAGCGTGGGTAG
+
5<<@9BCC?CA@@=@AAA8@<ACB@C@CD>9;;A8>>>>?5>>5::4;:9909@=<8>AAADABBA>;>0/079:39;>>&96055;;8=8<?@6>:C@@@@@?>:;;6:CG?BB<@;99<8???<8;;;;;>>.<;;99292:299>=699;><;;65525.54444:454/8://+/7<<8<==155)56;5566:;;;==<>78880433(387777:///766/3484333&3888891333
@6HNMW:00786:06278
TACGGAGGGTGCAAGCGTTAATCGGAATAACTGGGCGTAAAAGGGCATGCAGGCGGTTCATCAAGTAGGATGTGAAATCCCCGGGCTCAACCTGGGAACAGCATACTAAACTGGTGGACTAGAGTATTGCAGGGGGAGACGGAATTCCAGGTGTAGCGGTGGAATGCGTAGATATCTGGAAGAACACCAAAGGCGAAGGCAGTCTCCTGGGCAAATACTGACGCTCATATGCGAAAGCGTGGGTAGCAA
+
554@9<A>:<9;:9?@@@5<59@B?C@BA=A::;0;C;;;;&;4.4;566?@:?C?B>;<<AA=A@AA=@BAACBB=BDCD7AA;AAAA@CACGC>B=;;;ADB;;;DC>CA@=@A?@?@A@@????;977;;;;,878=>;>=@:>:>B<@ACCCBC?A>8<:000009>;:00099194;=8;;;.55)5499<5:.5995<<<7<<<8<>C>BBA@>>>99:@?AA@@@:9=5=979::2////9;
@6HNMW:00791:06275
TACGTAGGGGGCAAGCGTTATCCGGATTTACTGGGTGTAAAGGGAGCGCAGACGGATGCGCAAGTCTGATGTGAAAGCCCGGGGCTCACCCCCGGGACTGCATTGGAAACTGTGCGTCTGGAGTACTGGAAGGGCAAGCGGAATTCCTGGTGTAGCGGTGAAATGCGTAGATATCAGGAGGAACACCGGAGGCGAAGGCGGCTTGCTGGACAGTAACTGACGTTGAGGCTCGAAAGCGTGGGGAGCAAACAGG
+
CBBA@><<<<,<?=?@@A>ABC?DACCC=CDDCC>CCCDE>DE=BB9;:CDDED@E@AA@@C?BBBBBBBBBBBB6AAA/;;;.;BCCBCBC1@@:@ABABBB=C=A@;@BA;;;B<;;B=@@BBBCC@C?AA;@B?BCC@H@B@B@BB@CCCBB;;::BDD=@@ACCCCCA@@C??9??;@=@A@=A=:979AC=A@AH@CE@CFDD@CC@@@@>ADCCCCE?D::7:AA@@A:@@@>=??5?@ABD?BCB?
@6HNMW:00795:06285
TACGGAGGGTGCAAGCGTTAATCGGAATAACTGGGCGTAAAGGGCATGCAGGCGGTTCATCAAGTAGGATGTGAAATCCCCGGGCTCAACCTGGGAACAGCATACTAAACTGGTGGACTAGAGTATTGCAGGGGGAGACGGAATTCCTGGTGTAGCGGTGAAATGCGTAGATATCTGGAAGAACACCAAAGGCGAGGCAGTCTCCTGGGCAAATACTGACGCTCATATGCGAAAGCGTGGGTAGCAAACAGG
+
BAAA@CCF?CBBB?CAAA@B@CCC?A?@C@CCCC=B;9:>,99,9==:@;?5?D>A@BIEHDGCCCC@B@@@BCC?BCFE:CC?C;;;@B@BHHICBFFFCCCBBBAA9A@@<@D@AAABBBBBBB?AAACDDD3BAA;;5;5;5;@CD@BCBAABB?BCFE>;=;@ABCBBBAA@@<?;??;?>?9;>5=;@000<@==?BBA=99929@@9???CABA@?>???AA???@@8??AAAA<??>??A2:9?:
@6HNMW:00797:06277
TACGGAGGGTGCAAGCGTTAATCGGAATAACTGGGCGTAAAGGGCATGCAGGCGGTTCATCAAGTAGGATGTGAAATCCCCGGGCTCAACCTGGGAACAGCATACTAAACTGGTGGACTAGAGTATTGCAGGGGGAGACGGAATTCCAGGTGTAGCGGTGGAATGCGTAGATATCTGGAAGAACACCAAAGGCGAAGGCAGTCTCCTGGGCAAATACTGACGCTCATATGCGAAAGCGTGGGTAGCAAACAGG
+
CD@@?@BD=BBBB@B@@@>A>@CD?B?@AAHDGD>CBBBB<BB<ABA@@@B=@A?A@CCCCF@CBBB@CAAB@A@;@BBB8BB<B;;;@B?BCC>C?BBBCCBEDBBB=BCD?CC?BCBEC@??BD?BACCDGD2AA@@@<@>B?B=@A?BBBCBAA?AC?B>AA;;;AA@@@CAAA=B?BE@BBB?CC<B=@;;5;=A;;;B@@=@AB=@??9?BBBBDBBBBDCCBBCCDBB>BAAABC=B::9AB=BBB=
@6HNMW:00802:06287
TACGTAGGGGGCAAGCGTTATCCGGATTTACTGGGTGTAAAGGGAGCGCAGACGGATGTGCAAGTCTGATGTGAAAGCCCGGGGCTCACCCCCGGGACTGCATTGGAAACTGTGCGTCTGGAGTACTGGAAGGGCAAGCGGAATTCCTGGTGTAGCGGTGAAATGCGTAGATATCAGGAGGAACACCGGAGGCGAAGGCGTTTGCTGGACAGTAACTGACGTTGAGGCTCGAAAGCGTGGGGAGCAAACAGG
+
0@?BB:;:::):?;@;;;?BBB8;7;BB=CGCCC>CCBBB<BC=;;<ABBBBBB?BCCBB;;8;BBBBBBCEGDD=@@@:@AA7@CBAA@@A0AC<CCBBBBB>A5<<8;BBBBBB;;;:4;;@@@@B<?;@>=CC@CCB?@696:<BC?CCCCBCC?B@@@:A@@CCCBB::;<;A>AC@CACBD6<7::2:?B2929:99)955929>999@;;;?@B@@;@::6:?@AAB=BBAA@@A8;;:CD>CBB?
@6HNMW:00810:06264
TACGTAAGGGGCAAGCGTTATCCGGATTTACTGGGTGTAAAGGGAGCGCAGACGGAATGGCAAGTCTGAAGTGAAAGCCCGCGGCTCAACCGCGGGACTGCTTTGGAAACTGTCAGTCTGGAGTACTGGAAGGGTAAGCGGAATTCCTGGTGTAGCGGTGAAATGCGTAGATATCAGGAGGAACACCGGTGGCGAAGGCGGCTTACTGGACAGCAACTGACGTTGAGGCTCGAGAGCGTGGGGAGCAAAC
+
BBBBBE@CCC8BB<@@AA?@@@>A@BCC>CDCCC<BA<;;0;A9;;;A@C@@AB@D@EF@BB?BBBCDC?CBDDC:999-8==;?@@@=A?BABC>@AAAAAA:@?BB<AACA?@@CAAA@???ABB@=@59:5:@;@;;5;<@<@<@B?BBBBB@@<@@@@9;<<CBBCCCCBAA@<@@;@?B@@=@=>>:>>?:??9:5:?;>@@A497=<<C?BAABA??;???8?A???@=@>874=B9@BA>?79
@6HNMW:00773:06317
TACGGAGGGTGCAAGCGTTAATCGGAATAACTGGGCGTAAAGGGCATGCAGGCGGTTCATCAAGTAGGATGTGAAATCCCCGGGCCTCCAACCTGGGAACAGCATACTAAACTGGTGGACGTAGGAGTATTGCAGGGGGAGACGGAATTCCAGGTGTAGCGGTGGAATGCGTAGATATCTGGAAGAACACCAAAGGCGAAGGCAGTCTCCTGGGCAAATACTGACGCTCATA
+
5@@@;;<;,44447==550585;;?B?BB=BAAA8;;9@@6@=6=@:59@A=BB>BBCBBBD@BA@@+0/7///<58899)55(-(--(-383===5=:==65/:8///;5;;;69=68-----(--89=8=<<<;;;)33333-328284::6:<:;;8828<.3.38899888344<996@:==:;6625>4<8<>>=<9<955<<<9==<6???8985:::;;:94443
@6HNMW:00777:06357
TACGGAGGGTGCAAGCGTTAATCGGAATAACTGGGCGTAAAGGGCATGCAGGCGGTTCATCAAGTAGGATGTGAAATCCCCGGGCTCCAACCTGGGAACAGCATACTAAACTGGTGGACTAGAGTATTGCAGGGGGAGACGGAATTCCAGGTGTAGCGGTGGAATGCGTAGATATCTGGAAGAACACCAAAGGCGAAGGCAGTCTGCCTGGGCAAATACTGACGCTCATATGCGAAAAGCGTGGGTAGCAAAACAGG
+
;<;;7<<>==BA@:?;;;4;5;;;*0*//39:<=8==<@?3>=5=>?>>?=9::2989:56925;;;.445555@1:999&//)///)/)/)/77.749;666===@AA9>;<5;;5;9?<<<:;00)/9999:9'/3344.45<7<7;;:>;;;<552952929=999@??BBABDC;@=9945@@295,5.5592974/--5---(-55,---(/:::::8866------5/333&38;:;<39973333&3776
@6HNMW:00779:06341
TACGTAGGGGGCAAGCGTTATCCGGATTTACTGGGTGTAAAGGGAGCGCAGACGGATGCGCAAGTCTGATGTGAAAGCCCGGGGCTCACCCCCGGGACTGCATTGGAAACTGTGTGTCTGGAGTACTGGAAGGGCAAGCGGAATTCCTGGTGTAGCGGTGAAATGCGTAGATATCAGGAGGAACACCGGAGGCGAAGGCGGCTTGCTGGACAGTAACTGACGTTGAGGCTCGAAAAGCGTGGGGAGCAAACG
+
=BCBCCCCCC3CC@A9;;7;;B<@<@AA7;;BBC>DA?>@,99.9=A=@@>>AB<?:::/0/6;;;?CCCBBBCJ>AAD>DDC;BBA;:;;;*;;09?==9954949=3;;>>CCCCC?>499?==BC@CACD=AA=AA@;=9=9=2992::B?@@A>AAAA<;;:@@BB?::8@@B@CC?B>877>C>BB>??<6;:9=9=@;@@?@;@B=;;;8=994=90*000*0>>0/00&/889999+74387.7;
@6HNMW:00779:06349
TACGGAGGATGCGAGCGTTATCCGGATTTATTGGGTTTAAAGGGTGCGCAGGCGGCGCGAAAAGTCAGCGGTTAAAGTTCCGGGCTCAACCCGGTGACGCCGTTGAAACTTTCGTGCTGGAGTTCGTGCGAGGGAGGCGGAATGCGTTGTGTAGCGGTGAAATGCATAGATATGACGCAGAACCCCGATTGCGAAGGCAGCTTTCCAGCACGCGACTGACGCTGAGGCACGAAAGCGTGGGGAGCGAACAGG
+
AABB@BC@CBCB@@@AAA?BBB?B?AAB=::89D;@@;@@;>@;????;=@:@@>ABBBBHE:??;@;00+0)00,0@;@:>=8ABAB?BB=B@B?>?BB598?=>>7??>4>==8789359747C>;;7AFD8>>5;:9<5655:;:>>@?????;>==@9::;A===>>===C@@????:???5?AC<????==<=000;=5=;00999@=?@BBBBB@@@@9:4:??AAC=A>??BBB:BBBBC@BBB?
@6HNMW:00787:06342
TACGTAGGTGGCAAGCGTTGTCCGGAATTATTGGGCGTAAAGCGCGCGCAGGCGCTTTCTAAGTCCATCTTAAAAGTGCGGGGCTTAACCCCGTGATGGGATGGAAACTGGAAAGCTGGAGTATCGGAGAGGAAAGTGGAATTCCTAGTGTAGCGGTGAAATGCGTAGAGATTAGGAAGAACACCGGTGGCGAAGGCGACTTTCTGGACGACAACTGACGCTGAGGCGCGAAAGCGTGGGGAGCAAACAG
+
AA@CCBB?AC?BB?;;;;6;AA>B=@=@=AA=AB9AC;;;6;@BBBBDCCC>;;;BB<BBB?B;:79BABAEEE;;;;:;;;*9:59-333&3;<;<AC>CBC?BB;?:93::+7=>?8;;@;BBC?BB8><?C=A??;?6A/844<<8==<=:?<A@<=5=587;<?==88/89184:<7:77/517<8AAB?B=AAB@AB>B>>:?9:;00*/>>>?BBBC>?9::;==A:B>>??EG6>=>AA7===
@6HNMW:00788:06320
TACGGAGGATCCGAGCGTTATCCGGATTTATTGGGTTTAAAGGGAGCGTAGATGGATGTTTAAGTCAGTTGTGAAAGTTTGCGGCTCAACCGTAAAAATTGCAGTTGATACTGGATATCTTGAGTGCAGTTGAGGCAGGCGGAATCGTGGTGTAGCGGTGAAATGCTTAGATATCACGAAGAACTCGATGCGAAGCAGCCTGCTAAGCTGCAACTGACATTGAGGCT
+
AA><6;B*0/8)//88::-84949644528=8==7@A/77,/>5<=///:63//(////;2;5::?==87=<<<=6BBB;==@9>>33,3173////$/(//7796=666===9;555443844443///)///)---(/8(/(/35<<.//9////38/--(////)/778/333338-//)//-----/6649:::=7:::::4:83339498888<;6<88388
@6HNMW:00788:06353
TACGGAGGGTGCAAGCGTTAATCGGAATAACTGGGCGTAAAGGGCATGCAGGCGGTTCATCAAGTAGGATGTGAAATCCCCGGGCTCAACCTGGGAACAGCATACTAAACTGGTGGACTAGAGTATTGCAGGGGGAGACGGAATTCCAGGTGTAGCGGTGGAATGCGTAGATATCTGGAAGAACACCAAAGGCGAAGGCAGTCTCCTGGGCAAATACTGACGCTCATATGCGAAAGCGTGGGTAGCAAACAGG
+
AABC?BBC>BBAB@B?@@=A=ABB?B@BC@CCDD=BCCCC=CB=BB999CC@CCACBCCCCB?BCCC@DCCCCCD=B@@@7@@8@9:;@C@CGG>C@CCCCBBBBCFD>BCC?BB?CCCCBBBBBC?BBBADCC3BBBAA>A@B?BBCCACCCCAAA>BB?C@BBCCECCA@@CBAA=B@CC@CDG?CC:;7;AA=A?B:;;@CE?BBC=???9?AABCCCCCFABABCCBBBB<AAA@>>8>0//:=8<???
@6HNMW:00808:06311
TACGGAGGGTGCAAGCGTTAATCGGAATAACTGGGCGTAAAGGGCATGCAGGCGGTTCATCAAGTAGGATGTGAAATCCCCGGGCTCAACCTGGGAACAGCATACTAAACTGGTGGACTAGAGTATTGCAGGGGGAGACGGAATTCCAGGTGTAGCGGTGGAATGCGTAGATATCTGGAAGAACACCAAAGGCGAAGGCAGTCTCCTGGGCAAATACTGACGCTCATATGGCGAAAAGCGGTGGGTAGCAAACAGG
+
BBAB9:::0:;983:>@A?B?BCC@B@BA=@??@;@AAAB=BB=B@@@A:;69@9A=ECBAB@ADCD@BBCDCCC>CCCC;CD=EAAB@C?@A@:@?AAA@;;;@CBD<A@C?BB@@@@BBCCAA@9?=99999)99744.48<8@???;996A?;;>BB>B=AAA;;;??==@999:B;AA@AA?=@@:A=ABB@C?BBEBCBB@BBC>DDH?BBBBBBBBBAA@??9:4://00&0/0*/:>1///4492:9=7
@6HNMW:00765:06392
TACGGAGGGTGCAAGCGTTAATCGGAATAACTGGGCGTAAAGGGCATGCAGGCGGTTCATCAAGTAGGATGTGAAATCCCCGGGCTCAACCTGGGAACAGCATACTAAACTGGTGGACTAGAGTATTGCAGGGGGAGACGGAATTCCAGGTGTAGCGGTGGAATGCGTAGATATCTGGAAGAACACCAAAGGCGAAGGCAGTCTCCTGGGCAAATACTGACGCTCATATGCGAAAGCGTGGGTAGCAAA
+
ABBC=;;;0;?@?8>?BA>B?ABB@C@CC@CDHG>AA@AD6;:6;@;;;BB=AA=A?;;;;;7;BAC@CBBBCCD>DMFD7;:/:;;;=@@@BA>AABBBCCC;<;@@8@;:5:C=@@@CBBBBBB?BBABBAA/===;;5;5;@B?CC?CBBBC;;6;A=@?@?@@@BABECFBCB>B=AB@AB@=CB7;7;BB>B@;;;@ABB@BCC>BBB=ABACCCBCCBBCBBBBCAAA=@@@999/9<;=;=8
@6HNMW:00768:06361
TACGGAGGATCCGAGCGTTATCCGGATTTATTGGGTTTAAAGGGAGCGTAGATGGATGTTTAAGTCAGTTGTGAAAGTTTGCGGCTCAACCGTAAAATTGCAGTTGATACTGGATATCTTGAGTGCAGTTGAGGCAGGCGGAATTCGTGGTGTAGCGGTGAAATGCTTAGATATCACGAAGAACTCCGATTGCGAAGGCAGCCTGCTAAGCTGCAACTGACATTGAGGCTCGAAAGTGTGGGTATCAAACAGG
+
EFCC@A@>AEG?BBBBBB@CCC@C>@??:@C?CE>DD>DD>CC>:;:CCAAACD@DABAC>C?CCCBBA=@@@BB8;;;7;CC@CDAA>A@BBADD;F>@ACCB@BBCCB@A>@BBBBB?B@@???C@@;@9959@A<AF?B?B@BCCC@CBBAA::8:AAD>BB::9:BBBCBCBBBC>AA@BBA=@?:7::;;*0,0@@@<ACCCC<?????C@CAAAA@@<@:94:B=>??8???@GD>B???CC>C??<
@6HNMW:00773:06366
TACGGAGGGTGCAAGCGTTAATCGGAATAACTGGGCGTAAAGGGCATGCAGGCGGTTCATCAAGTAGGATGTGAAATCCCCGGGCTCAACCTGGGAACAGCATACTAAACTGGTGGACTAGAGTATTGCAGGGGGAGACGGAATTCCAGGTGTAGCGGTGGAATGCGTAGATATCTGGAAGAACACCAAAGGCGAAGGCAGTCTCCTGGGCAAATACTGACGCTCATATGCGAAAGCGTGGGTAGCAA
+
ABBB@CCB=AC996;@@@@C@CCD@CAAA=ACCD>BBAAD<DL?EC000B=:00,:9CA@@C@B@@B?CBBBBCC;;;:;.;A9BABA@F@BBB8<7;BBBBBCBBCB=B;;6;@9@@@@?AAA::6:===??@.@@@BB@C@CAE@CCAECCCCBA=AA=A=AB@@@C@AAA@:989@>AC?CBC=AA6;6;@A>A?B;;:A@@;??@9@@A;AABBBBBCBCAAAA:::;<?9A??:;;5///655
@6HNMW:00777:06362
TACGTAGGGAGCGAGCGTTGTCCGGAATTACTGGGTGTAAAGGGAGCGCAGGCGGGACTGCAAGTCAGATGTGAAAGGAGGGGGCTTAACCCCCTAACTGCATTTGAAACTGTGGTTCTTGAGTGAAGTAGAGGTAAGCGGAATTCCTAGTGTAGCGGTGAAATGCGTAGATATTAGGAGGAACACCAGTGGCGAAGGCGGCTTACTGGACAGCAACTGACGTTGAGGCTCGAGAGCGTGGGGAGCAAACAGG
+
BBCDCBDE=BCBAA@@@B=ABB?BAF@DABBBBB<@B@@@8??5=@??>@?<@AB>CCBBBB@BDB?>>@A@?@=6<397393$3;6;29999)9=7;AB??:=7=<>444@?A>A>:::==??CC@AAA?::4:@<=BB?B?B?B?BBCCCC??::6:?@A;AABBCCBBBBAA??<?A>A=AAB?BBB@;>00*0*00<AA=BBBB;>=77=@<@998?><8???499>=770/...777)..267'2283
@6HNMW:00783:06365
TACGTATGGAGCAAGCGTTATCCGGATTTACTGGGTGTAAAGGGAGTGTAGGTGGCCATGCAAGTCAGAAGTGAAAATCCGGGGCTCAACCCCGGAACTAGCTTTTGAAACTGTAAGGCTGGAGTGCAGGAGGGGTTGAGTTGGAATTCCTAGTGTAGCGGTGAAATGCGTAGATATTAGGAGGAACACCAGTGGCGAAGGCGGCTCACTGGACTGTAACTGACACTGAGGCTCGAAAAGCGTGGGGAGGCAAACAGG
+
00/8095=8:;?B?BBBC@B@A>A?AAB9@>:::3;;;>@8<<8<?=<===:<A:?7;;?=?;=<=@00+0A>@BC0@B:?B>3>=0.,.<=0A6A6..--5777,--8//5559497<<>9>>=;<<@:>>@?0:277//)/)/)/17)448889888828333(3:9888;99//(//06906189;8=777588939,33,33666:9777555=376:8622233717322222&29666;;.2202;A95554
@6HNMW:00786:06372
TACGGAAGGTCCGGGCGTTATCCGGATTTAATTGGGTTTAAAGGGTGCGCAGGCGGCGCGAAAAGTCAGCGGTTAAAGTTCCGGGCTCAACCGGTGACGCCGTTTGAAACTTTCGGGCTGGACGTTCGTGCCGAGGGAGGCGGAATGCGGTTGTGTAGCGGTGAAAATGCATAGATATGACGCAGAACCCCGATTGCGAAGGCAGCTTTCCAGCACGCGACTGACGCTGAGGCACGAAAGCGTGGGGAGCGAACAGG
+
555:38.50596::1://*///2949@@)5055:;0990990993;<<<>@@9;0*00///::*5-/////296:<5::18.44(/999)/)/4:///55.555)5;<09;<6:::1:99)///:4:::55.4444)5<;@@9>3<</0+0)00:>8339493333&3339:;;<==@@A@@@?@A5;;;.;;;5;?:;4:2::99BC=C@:9:A@@@@:::A99;?@@;;6;A@BAB:@AA;:::-:>DBD?AAB?
@6HNMW:00794:06368
TACGTAGGGAGCAAGCGTTGTCCGGATTTACTGGGTGTAAAGGGTGCGTAGGCGGCCGAGTAAGTCAGATGTGAAATCTATGGGCTCAACCCATAAACTGCATTTGAAACTACTTGGCTTGAGTGAAAGTAGAGGCAGGCGGAATTCCCTGTGTAGCGGTGAAATGCGTAGAGATAGGGAGGAACACCAGTGGCGAAGGCGGCCTGCTGGGCTTTAACTGGACGCTG
+
A@@?@>=@9@@@@>;;9;499@=@=ACE99:FCC=C;;;D?DG?;;;A@@C@AA?A=@@B;;6::?AB?@?@>>@-0008///(/;8858=3<333,3335::>6===3;88894;:>?====:777*7;7>::499:39=9;6;-73*3738799886::><9777;;;====:::>8:?;>6>//+///;588@;>:<<8<5:444::388;3:58//)//7:67
@6HNMW:00814:05760
TACGGAGGGTGCAAGCGTTAATCGGAATAACTGGGCGTAAAGGGCATGCAGGCGGTTCATCAAGTAGGATGTGAAATCCCCGGGCTCAACCTGGGAACAGCATACTAAACTGGTGGACTAGAGTATTGCAGGGGGAGACGGAATTCCAGGTGTAGCGGTGGAATGCGTAGATATCTGGAAGAACACCAAAAGGCGAAGGCAGTCTCCTGGGCAAATACTGACGCTCATATGCAGAAAGCGTGGGTAGCAA
+
@@DC?;;;0;@?@<@C;;7;>A@<7@=>@=@@@B<999@D6;;:;A@DDAA><<5;@;;;AC@BCA@=AAAABCJ?CBBB6:;0;BBB?BACBC>CACFCCCBBBBBB>BCC?CC@CBBBBBAAAA>AABBBCC3@@@;;5;=A<A?BBABBCB;:;?BB?B@BBBAAA;::@>=;>1949=9=>9.949&92:9929:>:88BB=9<==5==C4AA@@?>>@>?89797<77888-896666.///677
@6HNMW:00814:05796
TACGTAGGTGGCGAGCGTTATCCGGAATTATTGGGCGTAAAGGGTGCGTAGGCGGCTGATTAAGTTCGTGGTTAAAGCGTGGGGCTCAACCCCATAAAGCCACGGATACTGGTCAGCTAGAGTACTGGAGAGGGCAGTGGAATTCCATGTGTAGCGGTAAAAATGCGTAGATATATGGAGGAACACCGGGTGGCGAAGGCGGCTGCCGTGGACAGAGACTGACGCTGAGGCACGGAAAGCGTGGGGAGCAAATAG
+
;:??888344.4::99994944.4.55:.5516>4>?><@8@@7<6567994//)/////)/)/5.55<=9>:>G7<<<==;;&54443=;>0=9>>8><1:::)///69;7<=?@?A00/::99<@;>>@;;3/////)/5:179:>:::;=:98434999$9833374;3338==388,3,377,33(335;7849366(/.33(./:5677<;888886///6///399;=6::2?:::7>>-77<9=0;66
@6HNMW:00823:05792
TACGTAGGTGGCGAGCGTTATCCGGAATCATTGGGCGTAAAGAGGGAGCAGGCGGCCGTGAGGGTCTGTGGTAAAAGACTGAAGCTCAACTTCAGTGAGCCATGGAAACCGGACGGCTGGAGTGCGGCAGAGGATCGTGGAATTCCATGTGTAGCGGTGAAATGCGTAGATATATGGAGGAACACCAGTGGCGAAGGCGACGGTCTGGGCCTGCACTGACGCTCATTCCCGAAAGCGTGGGGAGCAAATAGG
+
CC@@@;;6;A=AA;::9:=?@A?B@A=@BBC?BD<A@;;;0<ABB>CCDCC@A@=@7;;BBCG?CCCBBB@CCIC=BDAAAA=ABCCC?BC?BBAAA@;;5;;A=AB=C?A?B;;7;BA=CABBAB@ECBBB?BBBBBC?C7;7<=@AACDBAAAA>ABBB=?@@ABBCCCBAACC@;:6:=A>@<@@@?;@@A=A>A;;;A=BBCCD>D@CCBCAAA?:::?DAA=@@9>??8?@ABBCB:BBBCC>BAA?
@6HNMW:00832:05766
TACGTAGGGGGCAAGCGTTATCCGGATTTACTGGGTGTAAAGGGAGCGCAGGCGGTGCGGCAAGTCTGATGTGAAAGCCGGGGCTCAACCCCGGGACTGCATGGAAACTGTCGTACTTGAGTATCGGAGAGGTAAGTGGAATTCCTAGTGTAGCGGTGAAATGCGTAGATATTAGGAGGAACACCAGTGGCGAAGGCGGCTCACTGGACTGTAACTGACACTGAGGCTCGAAAAGCGTGGGGGAGCAAACAGG
+
@AAAAABBBB2?@=@ABC>BB?9A8A@A8>>AAA<@@@CC=CF>;:;BAAC>;;6;99?;@B>B@A?>;:9>?:@07713::+9:<=9???0?;80//88333,38(3399<<=88:556==;;<B?BAAA:9929994=29.9.4<<A@<:;;;5;9==6666>>=<@@9915@<>?0949?>:@;00+///7<49<:;;;666;6;<<<<>8<<==;?;=@??:=999444&44444444$5;;;;4<;;6
@6HNMW:00855:05793
TACGGAGGGTGCAAGCGTTAATCGGAATAACTGGGCGTAAAGGGCATGCAGGCGGTTCATCAAGTAGGATGTGAAATCCCCGGGCTCAACCTGGGAACAGCATACTAAACTGGTGGACTAGAGTATTGCAGGGGGAGACGGAATTCCAGGTGTAGCGGTGGAATGCGTAGATATCTGGAAGAACACCAAAGGCGAAGGCAGTCTCCTGGGCAAATACTGACGCTCATATGCGAAAGCGTGGGTAGCAAACAGG
+
BBBB?<:;6;A?@>B;;;>B?BCC?@?AB?C;;;9;B@@I=BB>BCBBBCC@BBAEADBBBB>BABB?BAAADCC>CCDE7::8:B@B@C=@AA>A@CCCCCCDBAAC>CCC?CC@ABBCDBBBBB?CA@@@@@2@A@@@=A=A?C?BB?BBBBBBC@CD@B?BB<;;B@@???A?@>B?CC@B@>8<<+0*0>@9=;@:::??=9>AB<BGF>BBCBCCBCCBAAAABBBBBC>BAA@BC>?733::,33;4
@6HNMW:00857:05800
TACGTAGGTGGCAAGCGTTGTCCGGAATTATTGGGCGTAAAGCGCGCGCAGGCGGCTTTCTAAGTCCATCTTAAAAGTGCGGGGCCTTGAACCCCGTGATGGGATGGAAACTGGAAAGCTGGAGTATCGGAGAGGAAAAGTGGAATTCCTAGTGTAGCGGTGAAATGCGTAGAGATTAGGAAGAACACCGGTGGCGAAGGCGAGCTTTCTGGACGACAACTGACGCTGAGGCGCGAAAGCGTGGGGAGCAAACAG
+
/54488875625=8;5665:9;69497<,//6<;1/////)55555//::;*00)/7;170/)/9:.49:439::.:<@<=>>2A?A89;:@>?&44:7///(///)//(-25055(----(-5577/70388>/999&3;;8;6:=?;>;>7938889/438=08822579;7852;;:><@B=AAC3815>1;8:6:386/./55....277333707>ABBBB@A:;4:::988)87;9<>?288;:<4778
@6HNMW:00859:05801
TACGTAGGTGGCAAGCGTTGTCCGGAATTATTGGGCGTAAAGGGCGCGCAGGCGGCGTCGTAAGTCGGTCTTAAAAGTGCGGGGCTTAACCCCGTGAGGGGACCGAAACTGCGATGCTAGAGTATCGGAGAGGAAAGCGGAATTCCTAGTGTAGCGGTGAAATGCGTAGATATTAGGAGGAACACCAGTGGCGAAAGCGGCTTTCTGGACGACAACTGACGCTGAGGCGCGAAAGCCAGGGGAGCAAACAGG
+
@@@BC;;5;?:@?9;89?;??A?B=?=?@BB?CC=BAAA?6>?6@@@AB@=;:;4;;99;9:=BBBC?BBB?BBB7BBAA@CC9BB?@<@@A6ACCCCCC;DB>@@A<?;;;@A>@?CCBBBBA@;<7;BBB?BB=BCA>A=@<@@AABC@@AB@@=@BBB=CBBCC@@@AAA>AB=AA>A?:::?B9::?@?@@;@AC@ABB<BBB?@@0000+0=000CC?@@?7?;;;;=5:;9A=??1?=<<?7?=A=
@6HNMW:00851:05844
TACGGAGGGTGCAAGCGTTAATCGGAATAACTGGGCGTAAAGGGCATGCAGGCGGTTCATCAAGTAGGATGTGAAATCCCCGGGCTCCAACCTGGGAACAAGCATACTAAACTGGTGGACTAGAGTATTGCAGGGGGAGACGGAATTCCAGGTGTAGCGGTGGAATGCGTAGATATCTGGAAAGAACACCAAAGGCGAAGGCAAGTCTCCATGGGCAAATACTGACGCTCATATGCAGAAAGCGTGGGTAGCAAACAG
+
554;5444)3::=:@A;:5;9==?4;59>;>=>>8>>@@@:AB<@@CCCBB@BB=B?;;<CCBGCBB?C@A@@ED=BCBB9BC0<<929.57<BB6@=:;49@@?@::9A8@??;?B9@@@?:9499;7<===>>=1:=:49.9.5.57@@99=666569==8<8;555:===;;::::.55)5;4555.55)579773:3//)-5877(////)///)/9555>9995555555;;;;@7=666=<34544-7/666
@6HNMW:00854:05840
TACGTAGGGAGCAAGCGTTGTCCGGATTTACTGGGTGTAAAGGGTGCGTAGGCGGCCGAGTAAGTCAGATGTGAAATCTATGGGCTCAACCCATAAACTGCATTTGAAACTACTTGGCTTGAGTGAAGTAGAGGCAGGCGGAATTCCCTGTGTAGCGGTGAAAATGCGTAGAGAATAGGGAGGAACACCAGTGGCGAAGGCGGCCTGCTGGGCTTTAACTGACGCTGAGGCACGAAAGCGTGGGTAGCAAACAG
+
A;;99::=6999?2444525::7=266=4666;?6>>??@6<<5;;?969@?;;6;5:5;<=8=<<;?;A::8AA<A@@A=??:@9<>2:9+998>7=>BB@@>:=??8>?>CC@C?:>::888>@>?><??=8<33,385:-3-7808;;;::8//(/////&/6;;777733.38;<2::6<63736:55326./)/27:3:6;;<9::1555/47;;555:9455=8=<::9:133343;19<:8881887
@6HNMW:00862:05839
TACGGAGGGTGCAAGCGTTAATCGGAATAACTGGGCGTAAAGGGCATGCAGGCGGTTCATCAAGTAGGATGTGAAATCCCCGGGCTCAACCTGGGAACAGCATACTAAACTGGTGGACTAGAGTATTGCAGGGGGAGACGGAATTCCAGGTGTAGCGGTGGAATGCGTAGATATCTGGAAGAACACCAAAGGCGAAGGCAGTCTCCTGGGCAAATACTGACGCTCATATGCGAAAGCGTGGGTAGCAAACAGG
+
CAA?:;99.:@>B=A@CE@B@CBC?B?CD?CCDD=@A@EE>CB>BBCCCCC@AA>A@CCCCC@BBBC?B@@ACCC>CCCC7??5@@@A@B@CCD?C@BBCDBBBBBBC=CAA?AB?BBBCCBBBCC?BACCCBB1BBB9:99@C@C@BB@CBBBBB@=@C?B?BC@@ABB@@@BBBB?CBCC@CCC@CC:;7:BD=C@B@@@BAA?BAA=AAA<ABBBCCBAAAA?@?@@CCCD>BBB?=<5<<;;==8=>?2
@6HNMW:00819:05888
TACGGAGGGTGCAAGCGTTAATCGGAATAACTGGGCGTAAAGGGCATGCAGGCGGTTCATCAAGTAGGATGTGAAATCCCCGGGCTCAACCTGGGAACAGCATACTAAACTGGTGGACTAGAGTATTGCAGGGGGAGACGGAATTCCAGGTGTAGCGGTGGAATGCGTAGATATCTGGAAGAACACCAAAGGCGAAGGCAGTCTCCTGGGCAAATACTGACGCTCATATGCGAAAGCGTGGGTAGCAA
+
;ABB@;<;0;A?@=A;;;;?;@@@:B@CCAJBBB>BAA@B=BB=CDCDCBB@BC@CABBAAC@BBBB?BAAACCD>CDIH9AA;AA@@?D@BBB=C@CCCCCCBBAAA;@@A@AA>AAA::4;8848<988<<;);;<66299==C@CB?BA@@A@A?BA>A?;;;BBA@@??999>1:49929>;3=9,9299<9<=A999B@;8<=B<BBC<CB?@@????=00000///33(3343;=5888655
@6HNMW:00843:05903
TACGTAGGGGGCAAGCGTTATCCGGATTTACTGGGTGTAAAGGGAGCGTAGACGGAAGAGCAAGTCTGATGTGAAAGGCTGGGGCTTAACCCCAGGACTGCATTGGAAACTGTTGTTCTAGAGTGCCGGAGAGGTAAGCGGAATTCCTAGTGTAGCGGTGAAATGCGTAGATATTAGGAGGAACACCAGTGGCGAAGGCGGCTTACTGGACGGTAACTGACGTTGAGGCTCGAAAGCGTGGGGAGCAAACAG
+
@A@A@;:::;);D=BBBC@DCEAD>@@A=ABCDE>BCCCC>BB=AA@BBCCCCB@B@BABBB?BBCECCCBBCBB<A>ACGCC;CC@C=??>8>B>BCBAAAA<@:??:ACCD@DC???>B?>>AA>A>AABB?BB?BBD@F?B@B>B@@B>@??==:=?@>6<<676AA==>?<?A:=><><>??<?===:=@A<@;@@=BB:==AA=A?B?AA;>;;7=9>98:<<:77;;;3A997776*77758-7==
@6HNMW:00851:05877
TACGGAGGGTGCAAGCGTTAATCGGAATAACTGGGCGTAAAGGGCATGCAGGCGGTTCATCAAGTAGGATGTGAAATCCCCGGGCTCAACCTGGGAACAGCATACTAAACTGGTGGACTAGAGTATTGCAGGGGGAGACGGAATTCCAGGTGTAGCGGTGGAATGCGTAGATATCTGGAAGAACACCAAAGGCGAAGGCAGTCTCCTGGGCAAATACTGACGCTCATATGCGAAAGCGTGGGTAGCAAACAGG
+
@CCC@BBC=AAAA=@@AA=A@B@@=@>BB@CCCC>BBBBE>DD=BBA@@BB>BCAC@CAABB?BBBB@DBCBCCC>DDDD;EE=C:9;?B?BBB>C@CCCBCABCDED?DBB@AA=ABAAACAAAC?AAAAAAA1??A;;6;=A=@<@A>BBBAAAA?AD@B@CA;;;B@@@@AAAB?B@CC@BCC=@@7;7;BB@C?CA@@AAA>AAB>BDC>AABCBBAAAA???ABBACCF>BBBBCC=AA@@BB>BBB?
@6HNMW:00856:05903
TACGGAGGGTGCAAGCGTTAATCGGAATAACTGGGCGTAAAGGGCATGCAGGCGGTTCATCAAGTAGGATGTGAAATCCCCGGGCTCAACCTGGGAACAGCATACTAAACTGGTGGACTAGAGTATTGCAGGGGGAGACGGAATTCCAGGTGTAGCGGTGGAATGCGTAGATATCTGGAAGAACACCAAAGGCGAAGGCAGTCTCCTGGGCAAATACTGACGCTCATATGCGAAAGCGTGGGTAGCAAACAGG
+
@@@B?BAA;@?>=9??;;5;>ABD?BACC@CCDD=BBABA6;:6:B;;;BBACBAC@CCCCDABBBC@CBBBAAA>AGDD4??:?::;@CABCB?B?BB@@@BBBBBA<ACC@CEAA::;B@@@CD?BBCCCCE3AAA;;5;=@=A?BB>BBBCBBC?BC?B?BB@@@A@@@@@AAD?C@CC?;;;?AA;A=@AB@C?AAAABCB?BDD=BAD>DBCCBBAAABBAAABAAADF>BBBBBB=B999??8=>>8
@6HNMW:00862:05896
TACGTAGGTGGCAAGCGTTGTCCGGAATTATTGGGCGTAAAGAGCATGTAGGCGGGCTTTTAAGTCCGACGTGAAAATGCGGGGCTTAACCCCGTATGGCGTTGGATACTGGAAGTCTTGAGTGCAGGAGAGGAAAGGGAATTCCCAGTGTAGCGGTGAAATGCGTAGATATTGGGAGGAACACCAGTGGCGAAGGCGCCTTTCTGGACTGTGTCTGACGCTGAGATGCGAAAGCCAGGGTAGCAAACGGG
+
BB@A@@@=?B;@A=@ACC@BCB?B?B?B>BB?CE>BA@BI>BBCDDCCBCBACCB;;;;;.;=ADC?@@@A@BBBB7@@;;;;.;?:?3>@>3==?CA>@@@;?<@?BBAB>C>B;9:25599<=;;7;=BB<@@.;9.4.5.5:19;;==A=55.955909::555<<;;?=?A::;6;>BBB;;9=>:;00)/)///)//(4882343988999;;366=BBBBB@@CCC=CC@BBD>B@@@BD=ABB=
@6HNMW:00821:05951
TACGTAGGTGGCAAGCGTTGTCCGGAATTATTGGGCGTAAAGCGCGCGCAGGCGCTTTCTAAGTCCATCTTAAAAGTGCGGGGCTTAACCCCGTGATGGGATGGAAACTGGAAAGCTGGAGTATCGGAGAGGAAAGTGGAATTCCTAGTGTAGCGGTGAAATGCGTAGAGATTAGGAAGAACACCGGTGGCGAAGGCGACTTTCTGGACGACAACTGACGCTGAGGCGCGAAAGCGTGGGGAGCAAACAGG
+
BC@@@@=9992:A<?>@@=AABAE@CADABB>BB9AB;;;0;@@AAAAABC@;;;DD>DCC>B@@=@@@B<?@?5>?>>@BB9AB@CACCC9BBBB@@@<??A;?>:>@@;?B8@@AB?BCBBCBB<??7757C8A@B?B?B>B>BBBBBB=??A>ABBD><=<@@@@@@@?<>>9>7;;;>>>8<:<>7?>>7<;<ACCAA9AAA<?<899849ABBBBCCC8838<<AAA9?>:<;AB5<<89:69AA=
@6HNMW:00829:05952
TACGTAGGGAGCGAGCGTTATCCGGATTTATTGGGTGTAAAGGGTGCGTAGACGGGAGAACAAGTTAGTTGTGAAATCCCTCGGCTTAACTGAGGAACTGCAACTAAAACTATTTTTCTTGAGTGCTGGAGAGGAAAGTGGAATTCCTAGTGTAGCGGTGAAATGCGTAGATATTAGGAGGAACACCAGTGGCGAAGGCGACTTTCTGGACAGTAACTGACGTTGAGGCACGAAAGTGTGGGGAGCAAACAGG
+
BC;;;;:;0;@A@AAA??<?BD?B?CCC=CC?CB<BBBBA=BD>A>=?BBBBAAC>CBB=@@<@@;@AA999BA?;?>=7=<;7=B>C?B===B?B@BBBBD@BAA@?2@??????.?@8@>=>A><>:=<;=/66,8<=8=;A5:5;>==????>83799>4///99>@@@?@;;:5;@8=:=CB=BA::49><3949556==0<<?;??>>=D<AABC@:616//*/<<:::2:@?????2;;;>>7;;;;
@6HNMW:00830:05931
TACGGAGGGTGCAAGCGTTAATCGGAATAACTGGGCGTAAAGGGCATGCAGGCGGTTCATCAAGTAGGATGTGAAATCCCCGGGCTCCAACCTGGGAACAGCATACTAAACTGGTGGACTAGAGTATTGCAGGGGGAGACGGAATTCCAGGTGTAGCGGTGGAATGCGTAGATATCTGGAAGAACACCAAAGGCGAAGGCAGTCTCCTGGGCAAATACTGACGCTCATATGC
+
CC>=;9:4,999>;??BA6989=?;@=>@<?<<?6;@?@B6BD>CCCCBBB@CG@C?@A::949;;?9=5566<=4<>>>)00)///)/7<7<==5=8A>@==@?@?BD<@A@@@A<A000?::::=755:::?:1:>89=2949297B>9>?>>@;?<?A;?;@@@@@@@@B@:::?:>:00+0<:5><7?;>@@;?;????BC=8;9?8???800/00>0/4;9998788
@6HNMW:00852:05932
TACGGAGGGTGCAAGCGTTAATCGGAATAACTGGGCGTAAAGGGCATGCAGGCGGTTCATCAAGTAGGATGTGAAATCCCCGGGCTCAACCTGGGAACAGCATACTAAACTGGTGGACTAGAGTATTGCAGGGGGAGACGGAATTCCAGGTGTAGCGGTGGAATGCGTAGATATCTGGAAGAACACCAAAGGCGAAGGCAGTCTCCTGGGCAAATACTGACGCTCATATGCGAAAGCGTGGGTAGCAAACAGG
+
DCBBABBB=AA@@<@999=@@BBB?B?CC@CDDE>@AACB=BE>CCBBB@@>@C@CACCCCD@ABBE@CBCCCED>CEDD7AA<BBBB@CABCC?CACDCCCCCBBCB<B??>?C?BBCCBBBBAA=ACCCCAB1A@?:949=?=B?BB?BCBB;;;7;B>C@@@ABBECBBBA@@B@FBED@DDD@CC9:9:BB=A?B@@@ACC=AAB>BDD>CCBBBCBBBCAABA@ACBBB=@??:::39@@>??9?@@<
@6HNMW:00858:05927
TACGGAGGGTGCAAGCGTTAATCGGAATAACTGGGCGTAAAGGGCATGCAGGCGGTTCATCAAGTAGGATGTGAAATCCCCGGGCTCAACCTGGGAACAGCATACTAAACTGGTGGACTAGAGTATTGCAGGGGGAGACGGAATTCCAGGTGTAGCGGTGGAATGCGTAGATATCTGGAAGAACACCAAAGGCGAAGGCAGTCTCCTGGGCAAATACTGACGCTCATATGCGAAAGCGTGGGTAGCAAACAGG
+
@@@B=@?@;@A@A?BBBC?B?CBB@B@CB@CCCC>BBBCC>CC>CCBCD@@?AHAC@CCCCB?BDCD@BB@BBDF?CCCC9BC<ABBBAE@CCC>CABBBBBBAECA@<AAA>AD@BBBBBBABAA>ABCCDCC3CCC;;:;AC?FACB@BBCCA@@=@B?B@CE@@@CDCC??:::>B?@A?BDC?BC:;:;CD?E@DBBBCBC?BBD>CCC=CBBBABBBBBBBB>?@BBCF>BAC???8??<?>>:>AC?
@6HNMW:00863:05950
TACGTAAGGGGCAAGCGTTATCCGGATTTACTGGGTGTAAAGGGACGCAGACGGAATGGCAAGTCTGAAGTGAAAGCCCGCGGCTCAACCGCGGGACTGCTTTGGAAACTGTCAGTCTGGAGTACTGGAAGGGTAAGCGGAATTCCTGGTGTAGCGGTGAAATGCGTAGATATCAGGAGGAACACCGGTGGCGAAGGCGGCTTACTGGACAGCAACTGACGTTGAGGCTCGAGAGCGTGGGGGAGCAAACAG
+
9@;:99.4::+;:48844.4;;5:7::909:9;;4;;?CC>BB=C655<<>@@.9.55.5<.559:5/)/7///)//9.777377//)/)/7880///////)/)/7.777788=99:;.44:9::::?>CB<B@>AAA=B>B?B?CC?CAA000@:00;;/:9999@?@@A999<7;>:?;=88281776;;;4929@:?@?AAA@:?>989><@><=>9:399818>A>?>777;33333$377;;3;<?
@6HNMW:00820:05964
TACGTAGGGAGCAAGCGTTATCCGGATTTATTGGGTGTAAAGGGTGCGTAGGCGGTATAACAGGTCTGTGGTCTAAGCCCGAAGCTTAACTTCGGTTCGCCACAGAAACCATTTTACTTGAGTATGGCAGAGGCAAGTGGAATTTCTAGTGTAGCGGTTAAATGCGTAGATATTAGAAGGAACACCAGTGGCGAAGGCGACTTGCTGGGCCATCACTGACGCTGAGGCACGAAAGCGTGGGGAGCAAATAGG
+
CCB;;;AA9;;<B=@?;;6;@C@CABBC>BD>BB6;;:<<6;C;BB@;;;A=@B?@@BC@CCCACDC@@@:@=?A=BBB8AA?BBC@C@CC@=>;>,00B-00>>=@<@9@@A?6AAA>AB@@@BB?ACC@A=@D>@A@?B<@A8::ABBBCAB::498?@9??ABBBAAABB>AAB@B?B?CDC?B@BB?C??<??A=AAB@BBBBD<A;???=@@@AA@?????;?@A@AB=????AAA6@@?==5=:::
@6HNMW:00829:05980
TACGGAGGGTGCAAGCGTTAATCGGAATAACTGGGCGTAAAGGGCATGCAGGCGGGTTCATCAAGTAGGATGTGAAATACCCCGGGCTCAACCTGGGAACAGCGATACTAAAACTGGTGGACTAGAGTATTGCAGGGGAGACGGAATTCCAGGTGTAGCGGTGGAATGCGTAGATATCTAGGAAGAACACAAAGCGAAGGCAGTCTGCCTGGCAAATACTGACGCTCGATATAGCGAAAGGCGTGG
+
;9497:<<5;>=@;@<55.47:54.57==49<7:1:///;)//,/777;79.555)5.55:<<6;;=>59999555)55599&55)5:;<9=:>??06.//////77//444&48:8<>8<::54/9://)//////&/3355497<4966615===<;>9:;5;<@B;:;@@?==0////59)/-05---9(----(-35///----0-/(/::2778=<;9865----6664355:09232266
@6HNMW:00830:05993
TACGGAGGGTGCAAGCGTTAATCGGAATAACTGGGCGTAAAGGGCATGCAGGCGGTTCATCAAGTAGGATGTGAAATCCCCGGGCTCAACCTGGGAACAGCATACTAAACTGGTGGACTAGAGTATTGCAGGGGGAGACGGAATTCCAGGTGTAGCGGTGGAATGCGTAGATATCTGGAAGAACACCAAAGGCGAAGGCAGTCTCCTGGGCAAATACTGACGCTCATATGCGAAAGCGTGGGTAGCAAACAGG
+
BB@>9:99.:@=@=@@@@?A?BAB>@?@CAEEDF>BB@@@8A?8@A;;;CB@BCBC@CBBBDACCBC?B@@@CCC>CGDE799,999;;@>@AA>AACDCCCBBBCCC=CCC?BB?BBBBAAAABB?AAAAAAC1??@9:4:9@;>=AB>CCCCBCB?BD@B@BCBBBCCBBBBBBA?C=AA>AA@@FD:;9:BB=B@B@AACCDACCC=BCC?AABBBBAAABCBB??@ABBD=BBCBBB<@???AA:ABB<
@6HNMW:00831:05982
TACGGAGGGTGCAAGCGTTAATCGGAATAACTGGGCGTAAAGGGCATGCAGGCGGTTCATCAAGTAGGATGTGAAATCCCCGGGCTCAACCTGGGAACAGCATACTAAACTGGTGGACTAGAGTATTGCAGGGGGAGACGGAATTCCAGGTGTAGCGGTGGAATGCGTAGATATCTGGAAGAACACCAAAGGCGAAGGCAGTCTCCTGGGCAAATACTGACGCTCATATGCGAAAGCGTGGGTAGCAAACAGG
+
B@@@?CBC=A@@@?AABB?B?CBB?C@BD?BBDD>CBBBC=BB<BABABCE@CC@C@CCCCDAC@@A>@CCCCCC=CEDD6::.;;:;?B?BBB?BACBBBBBBDCCE>CBB@BB?BBBBCA@@BC?FDAA@@@2?@?:;6;<@<@8;;?BBCCBCC@CC@D@CBAAACCCBBBCBB?B?CC@CBB=@@0;5;BB=B?B;;;BAA@CCC=BCC>CCCBBCCCCBBBBA@ABBBB=BBDCCC>B9::?@9???=
@6HNMW:00841:05984
TACGTAAGGGGCAAGCGTTATCCGGATTTACTGGGTGTAAAGGGAGCGCAGACGGAATGGCAAGTCTGAAGTGAAAGCCCGCGGCTCAACCGCGGGACTGCTTTGGAAACTGCCAGTCTGGAGTACTGGAAGGGTAAGCGGAATTCCTGGTGTAGCGGTGAAATGCGTAGATATCAGGAGGAACACCGGTGGCGAAGGCGGCTTACTGGACAGCAACTGACGCTGAGGCTCGGAAAGCGTGGGGAGCAAACAG
+
;;:8994:99&7;:<566:>???B@BBB<@?@A<6:@:9;/9>7999999;;=B?B@CC@CC@B@B@90-0//8:(/00(//93:>540474349244545>;(405808:;;7;;====9==@A@?A;?49947?;B9:2:2:2:4?@=@BBAAAC@B@@@,000<<BAAB;;;>;79:6:?A::59>883998<A;7949>9?9776;>;;<?;>><733///0/157-/(/6.68668;;+33:::3:86
@6HNMW:00854:05963
TACGGAGGGTGCAAGCGTTAATCGGAATAACTGGGCGTAAAGGGCATGCAGGCGGTTCATCAAGTAGGATGTGAAATCCCCGGGCTCAACCTGGGAACAGCATACTAAACTGGTGGACTAGAGTATTGCAGGGGGAGACGGAATTCCAGGTGTAGCGGTGGAATGCGTAGATATCTGGAAGAACACCAAAGGCGAAGGCAGTCTCCTGGGCAAATACTGACGCTCATATGCGAAAGCGTGGGTAGCAAACAGG
+
9;BB@@@@;@@?A=A;;;=@@CCC?C?BB@BBCC>C900@@E@<==0/0::8<A:D:BCBDF?BBED@EBABCBB;<;<;.;C9BAAB@C@BCE>C@CCCBBBDBBBD>BAA>AB?BBBCCBBBBB?BBBCCCC3@@@::6:=A<A6:;6;BBC@;;6;?;??AA;;:CAB??@CBB?B@BBABBB@BB=B?BCC?B>A;;;?AC?AAA<ABB=CCBBBB???BCAAAB@?==?8@@@?AB:><88;;33336
@6HNMW:00859:05993
TACGGAGGGTGCAAGCGTTAATCGGAATCACTGGGCGTAAAGCGCACGTAGGCTGTTATGTAAGTCAGGGGTGAAATCCCACGGCTCAACCGTGGAACTGCCCTTGATACTGCACGACTTGAATCCGGGAGAGGGTGGCGGAATTCCAGGTGTAGGAGTGAAATCCGTAGATATCTGGAGGAACATCAGTGGCGAAGGCGGCCACCTGGACCGGTATTGACGCTGAGGTGCGAAAGCGTGGGGAGCAAACAG
+
BA::4::9/:;;A>ABCC?B?CBB@B@C@@B9994:CBCC>CA;;;BBBAA=A@@@=@@@FD@DBBBAAA8ABAD<@@@<@DC@CCAC@D@@A@<@;?@@AA=B>AADDDAA@CB;;;B@BF@CC@BA8@?;::.;?;>=:?=@;@?::7:AAAB>AAAADF>BB?BB@@?>>AA@@;@@;@>AA??:9:D?BB=:>;88185;;;@A=:;7;5;>@;BAAA@=>9818;;??@9??===>=/;;=<<4;88
@6HNMW:00822:06021
TACGTAAGGGGCAAGCGTTATCCGGATTTACTGGGTGTAAAGGGAGCGCAGACGGAATGGCAAGTCTGAAGTGAAAGCCCGCGGCTCAACCGCGGGACTGCTTTGGAAACTGTGTGTCTGGAGTACTGGAAGGGCAAGCGGAATTCCTGGTGTAGCGGTGAAATGCGTAGATATCAGGAGGAACACCGGAGGCGAAGGCGGTTTGCTGGACAGTAACTGACGTTGAGGCTCGAAAGCGTGGGGAGCAAACAGG
+
9?=000+07:*6;::999459>@D?BBD?DBBDE=BBBCC>EF@CC;<<C<;;D@C?BB?@@<@@@@AB@BA@AA6;;B099:39??A<B=AAAA:@@=@@@@8?9?@9@@A?AAB:::A?BB@@?AA>@3::/9>9>?B?A8?8?:?@>???89:C????E>BB?@@BBBCC:::B=@@<@<9889>475/566050..(.9.55//+8;<=795999AA@>16//*/::=AB9>>===DD5?>?AA9@AC=
@6HNMW:00832:06026
TACGGAGGGTGCAAGCGTTAATCGGAATCACTGGGCGTAAAGCGCACGTAGGCTGTTATGTAAGTCAGGGGTGAAATCCCACGGCTCAACCGTGGAACTGCCCTTGATACTGCACGACTTGAATCCGGGAGAGGGTGGCGGAATTCCAGGTGTAGGAGTGAAATCCGTAGATATCTGGAGGAACATCAGTGGCGAAGGCGGCCACCTGGACCGGTATTGACGCTGAGGTGCGAAAGCGTGGGGAGCAAACAG
+
BCBB?;<<0;@?A:@><;5;>B;;6;>AACCCCC>CHCEC>BCFCCBB;:96=99=4=9:5945@@@AAA7@>@?8<@@<@BC>AAAA?A=@??;@;??BEI>B@CFFBBBBBBBBBBD@BB@BB5;;8;A@CI?BB?BD@D?B?A?BDAED?A@?AAAAAA;A@>BBBBCCC:::B?BB?B>AABAACCC<>=@:?:87084::656/26.7.775/8;>73799962258<D5><;7787(7775A3;66
@6HNMW:00845:06043
TACGGAGGGTGCAAGCGTTAATCGGAATAACTGGGCGTAAAGGGCATGCAGGCGGTTCATCAAGTAGGATGTGAAATCCCCGGGCTCAACCTGGGAACAGCATACTAAACTGGTGGACTAGAGTATTGCAGGGGGAGACGGAATTCCAGGTGTAGCGGTGGAATGCGTAGATATCTGGAAGAACACCAAAGGCGAAGGCAGTCTCCTGGGCAAATACTGACGCTCATATGCGAAAGCGTGGGTAGCAAACAGG
+
AA@B=@?@;??>A=A?AB<@=AAA?B>@@ACEFF?BAA@C<AA=BBBCBAB?:9::@GCCBEACCBB?CCCCDDC>CCCC9BC=C::;@CBCFD?CACCCCCCCBBBA<A@@<@A=@AACCCBCCC?BBCBCBB3BBBCD?B>B>B?BC@CCCCC;;:;C@C?CD@@@B@@ACDCCC@FECCABAA?BC0;7;CA>B@CBBBCAC@A@@<@AA9000><@@@DBAABBBCBBBC>?@?@??6======9???=
@6HNMW:00862:06041
TACGGAGGATCCGAGCGTTATCCGGATTTATTGGGTTTAAAGGGAGCGTAGATGGATGTTTAAGTCAGTTGTGAAAGTTTGCGGCTCAACCGTAAAATTGCAGTTGATACTGGATATCTTGAGTGCAGTTGAGGCAGGCGGAATTCGTGGTGTAGCGGTGAAATGCTTAGATATCACGAAGAACTCCGATTGCGAAGGCAGCCTGCTAAGCTGCAACTGACATTGAGGCTCGAAAGTGTGGGTATCAAACAGG
+
CB@@=@A>ABD?CBB9:9@BDD?C?BBB=BH@DC<A@9??8=@8>><AB@@A??;?AAAB=B?BBAAAA>?>BBD>CBB588?;?BCE?B?BB@@@5@000>>>9BACMICC?BCCDDD@B@@@@AABD?A??=?BCACC>A>A=ACDC?CBBBC<;8;AAA<@@@C@BBBAAAAAAAA?BB?BBB?B??<??@A395:BAA?AACBA?BB:::C@BBAAAAA=@:959AAABB>BA?===6==>>CE>BBB?
@6HNMW:00822:06106
TACGGAGGGTGCAAGCGTTAATCGGAATAACTGGGCGTAAAGGGCATGCAGGCGGTTCATCAAGTAGGATGTGAAATCCCCGGGCTCAACCTGGGAACAGCATACTAAACTGGTGGACTAGAGTATTGCAGGGGGAGACGGAATTCCAGGTGTAGCGGTGGAATGCGTAGATATCTGGAAGAACACCAAAGGCGAAGGCAGTCTCCTGGGCAAATACTGACGCTCATATGCGAAAGCGTGGGTAGCAAACAGG
+
@AAM?CBM?@@@@;@AAA?B@BDE@E@CC@C;;;/:A:;;8;D>DE;;=CC@CD@C@CCCBB?BCBA>BCBCCKJ?BBBB9AB<BA@@@B@BFF>C@CBBBBBBBBA@<@@@;@C?ABBBBBBBBC?AAADDDF3A@@;;7;>B=A=AA=@CCBB@@=@B@C@CCBBAAACAA???D?D@CC@@@@=@A0;5;AA>A@B;;;CCC?BBB=AAA:@AAABBBBBBCBBBBBBBBB=BCBAAA;@=?=<<5<=<9
@6HNMW:00824:06065
TACGGAGGGTGCAAGCGTTAATCGGAATAACTGGGCGTAAAGGGCATGCAGGCGGTTCATCAAGTAGGATGTGAAATCCCCGGGTCAACCTGGGAACAGCATACTAAACTGGTGGACGTAGAGTATTGCAGGGGGAGGACGGAATTCCAGGTGGAGCGGTGAAATGCGTAGAGATTAGGAAGAACACCGGTGGCGAAGGCGACTTTCTGGACGACAACTGACGCTGAGGCGCGAAAGCGTGGGGAGCAAACAGG
+
BAAA::;;0;BAB?CCCC@B?BAA?B?BB?BABB=@@ACC=CD=CBBBA@@=@D@D@BCCAA?ACCC@BBCDCCC>BFDF.;;0995499599)57>;;;;;555>=59>>5;>::0/0778/44;8<<<<>?=+;;4855047;7=6::7;;7;;::>777A5777<@??BBB=>BC>B@BB@AA<9>47808==7=8=888;;17<<7<<000;5;=>>@>???9949@==BB:??>8888)8::::1;==7
@6HNMW:00824:06066
TACGGAGGGTGCAAGCGTTAATCGGAATAACTGGGCGTAAAGGGCATGCAGGCGGTTCATCAAGTAGGATGTGAAATCCCCGGGCTCAACCTGGGAACAGCATACTAAACTGGTGGACTAGAGTATTGCAGGGGGAGACGGAATTCCAGGTGTAGCGGTGGAATGCGTAGATATCTGGAAGAACACCAAAGGCGAAGGCAGTCTCCTGGGCAAATACTGACGCTCATATGCGAAAGCGTGGGTAGCAAACAGG
+
;;;E?;<;6:;;;>CD@@<@>@A@?B@CBACBBB=B@@??;@@9ABAA@;;2;B>B=BB;;<?BBBA=A@@ABBB=BCDE<BB<B<;;=B?@AC<C>BCCCAAACBBB:;;B?AC@CBCCCCBCBB?BB???==,=99;:4:=@9@<?@?BB@BC9::;B@B@BC;;;BBACAAAAA>B@DDECCB@CC9;9;BB?CAC<<<CGD@AAA<AAA<BCBBBC@@@AAAABACCBBC=ABA??@9@@@@AA=@?;=
@6HNMW:00827:06065
TACGGAAGGTCCGGGCGTTATCCGGATTTATTGGGTTTAAAGGGAGCGTAGGCCGGAGATTAAGCGTGTTGTGAAATGTAGACGCTCAACGTCTGCACTGCAGCGCGAACTGGTTTCCTTGAGTACGCACAAAGTGGGCGGAATTCGTGGTGTAGCGGTGAAATGCTTAGATATCACGAAGAACTCCGATTGCGAAAGGCAGCTCACTGGAGCGCAACTGACGCTGAAGCTCGAAAGTGCGGGTATCGAACAGG
+
;;AA>A>B?A@9<<5<00)09:3:7/55)5;.55)55)5909<4669=<;;5;;<;@BDB?B?BBBCBB?BB?@@<@:;:989<<<::49=;;;<<?>?66666==>=:=;;5:=3::?;;::<<;;999;:(////(/606(/(/8:<055;;=<<7;737*399<8=>888;7///6(//(/6846773:9333(33:=<A<ABB=B9999@?A=?>===:9454.4<<;;<A7<<<>>A8<A<<<<455<9
@6HNMW:00837:06081
TACGGAGGGTGCAAGCGTTAATCGGAATAACTGGGCGTAAAGGGCATGCAGGCGGTTCATCAAGTAGGATGTGAAATCCCCGGGCTCAACCTGGGCAACAGCATACTAAACTAGGTGGACTAGAGTATTGCAGGGGGAGACGGAATTCCAGGTGTAGGCGGTAGGAATGCGTAGATATCTGGAAGAACACCAAAGGCGAAGGCAGTCTCCTGGGCAAATACTGACGCTCATATGCGAAAGCGGTGGGTAGCAA
+
@@AC=;;;0:<==8<>;:6:<@AB@B?CCABBBC=;;5:@3::4;=555;@<AA=@=??;;;4;<5505;;699C>DHGD:CH<C;00>A<<<<///7:66///;<;;;5;5557<;7;;;999443816555555$---9939+4-3633-/99--(-73---1616::::@A<88>=99.516=?=@@:?=,92:9:49;>::9DDD?BAB=BDD>BB@A@CCCBC;;;??@A;98/8//+/:;2///;;;
@6HNMW:00855:06072
TACGTAGGGGGCGAGCGTTATCCGAATTTATTGGGCGTAAAGCGTGTGTAGGCGGTTTATTAAGTCTAAGATTAAAGCCTGAGGCTCAACCTCAGTTCGTTTTAGAAACTGGTAGACTTGAGTGTGGTAGAGGCAAGTGGAATTTCTAGTGTAGCGGTTAAATGCGTAGATATTAGAAGGAACACCAGTGGCGAAGGCGGCTTGCTGGGCCATTACTGACGCTGAGACACGAAAGCGTGGGGAGCAAACAGG
+
CCAAA@>?>>0=@AA@AA@CBC@BC@CC=BB?BB=BBAEE>BBBBB@@?@B?BB>BC>CC@C@BBCCC@CCC?BB<B@;@A:969CCD@C@BBAAA>CBCCC;CCCE>DCC?CBBBCC@CBBBB@@<@BB@B@BB?ABB<@=@A=ABBBBBBBBBB>B@CC<@A@>>?BBDBD?BBB?C?B?BBB?CC?;8;BA5;7;=;>C:>>;;;1;18:?CBBCCE??@?>BBBBBBCC;>>B<6991;9@BB>@BB=
@6HNMW:00855:06079
TACGGAGGTGCAAGCGTTAATCGGAATAACTGGGCGTAAAGGGCATGCAGGCGGTTCATCAAAGTAGGATGTGAAATCCCCGGGCTCCAACCTGGGGAACAGCATACTAAACTGGTGGACTAGAGTATTGCAGGGGAGACGGAATTCCAGGTGTAGCGGTGGAATGACGTAGATATCTGGAAGAACACCAAAGGCGAAGGCAGTCTGCCATGGCAATACTGACGCTCATATGCGAAAGCGTGG
+
//44.44.44495;:;=8<5;;=9>=@@;@A==6====A8@@8C@669@A=AG?B=A:;595)5999.5599<AA666@@2>>6>65156;54555&56;:<<=;;;??>6<90*00+0/555///:?;=:9:99.9335<16.55;.55.55<9554.494:3/////944494455<5<8;;49//)/7)/)/;;5;8//-65-,,(,,,(,,(-:///<:::=<>::::;8880884439
@6HNMW:00855:06089
TACGGAGGGTGCAAGCGTTAATCGGAATAACTGGGCGTAAAGGGCATGCAGGCGGTTCATCAAGTAGGATGTGAAATCCCCGGGCTCAACCTGGGAACAGCATACTAAACTGGTGGACTAGAGTATTGCAGGGGGAGACGGAATTCCAGGTGTAGCGGTGGAATGCGTAGATATCTGGAAGAACACCAAAGGCGAAGGCAGTCTCCTGGGCAAATACTGACGCTCATATGCGAAAGCGTGGGTAGCAAACAGG
+
@A@C?@@@;@A?A<@@BB?B@DCC@C?CC@CCCI?CAA@C>BD>BBAAA@@=AB?B?CCABA@BBBC@C;=<CCI?CBFD6;;0;A@A<A>;;;7;@BDDDDCBBBCC=AAA=@?;?@AAAAAACD<>==><<<,=?@AA?AAC@C@CBACCBCB;;6;@?B?BB;;;CBBBCBAAA?C@BB@BCI@CD:;:;BB?BACBBAAAB?A@@9???9>??CC???A@???AAAAAAB>BBBBCC<@977?A=?@=:
@6HNMW:00858:06078
TACGTAGGGGGCAAGCGTTATCCGGATTTACTGGGTGTAAAGGGAGCGCAGACGGATGCGCAAGTCTGATGTGAAAGCCCGGGGCTCACCCCCGGGACTGCATTGGAAACTGTGCGTCTGGAGTACTGGAAGGGCAAGCGGAATTCCTGGTGTAGCGGTGAAATGCGTAGATATCAGGAGGAACACCGGAGGCGAAGGCGGCTTACTGGACGATAACTGACGCTGAGGCACGAAAGCGTGGGGAGCGAACAGG
+
CCBBBBCCCC3BB>BABB@CCC@B@BBC=CCCCD>BBBDC>CD=BBBAAACCCC@C:;:;;;?BBBCCDBCCCBB=@@@8@@@7@BDBBBBB5AF>DCBBBBB@CBGG>DBCBBBAABAB=A@BBCBC?C=AA>AD?BBB>B>B=B?CB?CCCAAA@>@BED>CCBBBCBBBAAAAA>AB?B?BDD@C@@@=>AD8:9:C?CC@CCAA;@@000A@AAAAACDDC;;:;BBBCF?CBBBBCC;GCBBB@DCC?
@6HNMW:00818:06138
TACGTAGGGGGCAAGCGTTATCCGGATTTACTGGGTGTAAAGGGAGCGTAGACGGCGATGCAAGTCTGAAGTGAAATACCCGGGCTCAACCTGGGAACTGCTTTGGAAACTGTATGGCTAGAGTGCTGGAGAGGTAAGCGGAATTCCTAGTGTAGCGGTGAAATGCGTAGATATTAGGAAGAACACCAGTGGCGAAGGCGGCTTACTGGACAGTAACTGACGTTCAGGCTCGAAAGCGTGGGGAGCAAACAGG
+
AAAA?><>><,?C7;;BB>BBB?C?AAJ?DCCCE>BBBCG?DD>CBBBBBBBBB?ABCB;;;@DDCCDD@BBCCD;A:::/::.:BBB?C@CCD?C?BAC;;;8;=@D>DBBADBCACDAAACCCDDC?CBBB@AA<??B?B@C@C?BABBBA????=?CCD>?>>B??>BBBB?AB?B?BC?ABB@CB@@=@@<8=<AA=@A=>>>?9>=888C=B@@@=>B@C@@=@AACCE>BBBAABB8??BBB>BBC@
@6HNMW:00831:06137
TACGGAGGGTGCAAGCGTTAATCGGAATAACTGGGCGTAAAGGGCATGCAGGCGGTTCATCAAGTAGGATGTGAAATCCCCGGGCTCAACCTGGGAACAGCATACTAAACTGGTGGACTAGAGTATTGCAGGGGGAGACGGAATTCCAGGTGTAGCGGTGGAATGCGTAGATATCTGGAAGAACACCAAAGGCGAAGGCAGTCTCCTGGGCAAATACTGACGCTCATATGCGAAAGCGTGGGTAGCAAACAGG
+
99BC????<?@A@:<<00)/)/;:3<7:;7;=>D>BBBBD>BC=BB@@@B@9AC2;79B@@D;99CB;@;;;5=90?DFF9DD<A996698<<>7==ABB@@@;:;GG<C;;5;?>;99CBBBBAB?:98BEDD3BBB;;7;?B<@=;;5;C<;;@@=9949;A@999A@@>?998:7B:AA?@?:4=:*0*0:>;A@?AA@@@:7:<<6878*8?=A@BBBBCCAA?><=333*7888;=193339<48887
@6HNMW:00840:06148
TACGGAGGGTGCAAGCGTTAATCGGAATAACTGGGCGTAAAGGGCATGCAGGCGGTTCATCAAGTAGGATGTGAAATCCCCGGGCTCAACCTGGGAACAGCATACTAAACTGGTGGACTAGAGTATTGCAGGGGGAGACGGAATTCCAGGTGTAGCGGTGGAATGCGTAGATATCTGGAAGAACACCAAAGGCGAAGGCAGTCTCCTGGGCAAATACTGACGCTCATATGCGAAAGCGTGGGTAGCAAACAGG
+
ADDB?@@@;@A@A=A@@@<@<@CC?CACCBCCCC>BBBAD=BB=BBBBBBDAEC@CBDBBBD?BBCC@CAABCGG?CCEE9AA<ACBB@CABCC>CADCCCBBBBBBB=BCC?BB?BBBBBBBBCD?BBBBBAA2@AA;;:;>B?B?BB@BBBECCC@CC@D?BBA@@CBAAABCBB?C@DD@CCB>AA6;4:?B=A?BBCBB@@?:99/9==699:??@DCCECDCAA@?>BB=BAA899,9=<977*7<;8
@6HNMW:00850:06149
TACGGAGGGTGCAAGCGTTAATCGGAATAACTGGGCGTAAAGGGCATGCAGGCGGTTCATCAAGTAGGATGTGAAATCCCCGGGCTCCAACCTGGGAACAGCATACTAAACTGGTGGACTAGAGTATTGCAGGGGGGAGGACGGAATTCCAGGTGTAGCGGTGGAATGCGTAGATATCTGGAAGAACACCAAAGGCGAAGGCAGTCTCCTGGGCAATACTGACGCTCATA
+
/<886444)38887::>=8<8;BB?C@CA>A;;;09@9:9)4<1>>5555575:29.590//)/99:7<>>@??>25555&55)5>>.5169;<<4;5565::;:4444)4::7<>5::<5549;33-3:377778$88279;6<.5050559665////)//)/)/;;:455<<:::88.5.55.5994;>2646?>8=8<;665<;5444(43-39??@@@@::4433
@6HNMW:00856:06110
TACGGAGGGTGCAAGCGTTAATCGGAATAACTGGGCGTAAAGGGCATGCAGGCGGTTCATCAAGTAGGATGTGAAATCCCCGGGCTCAACCTGGGAACAGCATACTAAACTGGTGGACTAGAGTATTGCAGGGGGAGACGGAATTCCAGGTGTAGCGGTGGAATGCGTAGATATCTGGAAGAACACCAAAGGCGAAGGCAGTCTCCTGGGCAAATACTGACGCTCATATGCGAAAGCGTGGGTAGCAAACAGG
+
49:?;?@@5>@@@>ACDC@C@CB@?AADCADCCC>BB@@@8>@6BA99:;:2:;4:9@@>?C?BBA@=ABBBBCJIAAAA7AA8@;;:=A>ABB>B@BBBBA@??>>?9?:;5;@?BBBBC@ABCC=@>::::9(:==;;5;=@=C?BB?B@@AA9;6:A=@?@@;;;AA???BBAA>B@BB@BBB=BC7;8;BB?B@CCBBBCB@BBB>BED=BBBBAABB@??B???@?>??6>A=999,9><7773777;
@6HNMW:00840:06172
TACGGAGGGTGCAAGCGTTAATCGGAATAACTGGGCGTAAAGGGCATGCAGGCGGTTCATCAAGTAGGATGTGAAATCCCCGGGCTCAACCTGGGAACAGCATACTAAACTGGTGGACTAGAGTATTGCAGGGGGAGACGGAATTCCAGGTGTAGCGGTGGAATGCGTAGATATCTGGAAGAACACCAAAGGCGAAGGCAGTCTCCTGGGCAAATACTGACGCTCATATGCGAAAGCGTGGGTAGCAAACAGG
+
CBAA=:994:?=@=A@AA>@@BBB@B?CC?BDDD>@@@@D;@@;@A;;;@A=AB@BADDCBB>BCBC@CCCCCCC=CCDD8AA:?9:;?B?BCC>C@BBBCCCBBBCC=CAA>AE@BBBBBBBBBB@BBBBBBB2@@@;;6;>B>B?AA@CCCCBCB?BC?C@DBBBBBBC@@@BDC@CBCC@CCC?CC8;8;CC?C?CBBBCAA=@@@;?AA=BBBBABBBCCAAA??@B???9?@ABBB>CAAAAA;???<
@6HNMW:00846:06193
TACGGAGGGTGCAAGCGTTAATCGGAATAACTGGGCGTAAAGGGCATGCAGGCGGTTCATCAAGTAGGATGTGAAATCCCCGGGCTCAACCTGGGAACAGCATACTAAACTGGTGGACTAGAGTATTGCAGGGGGAGACGGAATTCCAGGTGTAGCGGTGGAATGCGTAGATATCTGGAAGAACACCAAAGGCGAAGGCAGTCTCCTGGGCAAATACTGACGCTCATATGCGAAAGCGTGGGTAGCAAACAGG
+
A@@A>@?@9?@?B?CA@@@B@C@A>A@BB?CBBB=BABBB=BC=BBCAA;;4;B>B?CCFDFACCBC?CBCCCHF?CCCC;CC=B::<>B@CIH?I@BCECC@BADCC?CBC@CC?BBAAA@@?AC<??@@@@A.@AA;;7;=A=A6;;?BCBBB;<9;C?B?BCBBBDB@@AABAB@C@CC?CCCGIH=A?ACC?CACAAACCCAEDD>DDF?9:<BBBBB@@@AAAAABBBD<A@D::9/:==<<?9?@A;
@6HNMW:00848:06182
TACGGAGGGTGCAAGCGTTAATCGGAATAACTGGGCGTAAAGGGCATGCAGGCGGTTCATCAAGTAGGATGTGAAATCCCCGGGCTCAACCTGGGAACAGCATACTAAACTGGTGGACTAGAGTATTGCAGGGGGAGACGGAATTCCAGGTGTAGCGGTGGAATGCGTAGATATCTGGAAGAACACCAAAGGCGAAGGCAGTCTCCTGGGCAAATACTGACGCTCATATGCGAAAGCGTGGGTAGCAAACAGG
+
AB@@;;::0;@?A=A;;;5;<@@@?C@BB@CBCB>B<;;E8;;7;C;;;CE@CC@CGCCBCC@B@@@?BBBCCIC>CHDD9AA;@BBB@B@BCH=B@BDEEBBBBCCB=B@@>@B?BBBABDCCBB?:99BBBB2@@@;;7;@C>B?<;7;CBAB@@>@B@C@BBBA@@@BBAAAAA?C@BB@BAA=?@0<5<BD>A?A;::DCC@BBC>BBC>::;CCBAABBBBCBBBCBBD>DAA977*9?<777)7<;5
@6HNMW:00849:06209
TACGGAGGATCCGAGCGTTATCCGGATTTATTGGGTTTAAAGGGAGCGTAGGCGGATGCTTAAGTCAGTTGTGAAAGTTTGCGGCTCAACCGTAAAATTGCAGTTGATACTGGGCGTCTTGAGTACAGTAGAGGCAGGCGGAATTCGTGGTGTAGCGGTGAAATGCTTAGATATCACGAAGAACTCCGATTGCGAAGGCAGCCTGCTGGACTGTCACTGACGCTGATGCTCGAAAGTGTGGGTATCAAACAGG
+
AA?>:996:DD?CBB898?BBB???AAC;AB>BD=A@7;=3<?8989ABAB?BC@EBBBC>A=ACEBBC>AACCC>BBJ>CBB>ACCC@D@BBFDD8A;@ABBB>BCCCCBAA<;;;@B?BBBBCDBAAADBB?BBB?CC@C?A>ACA@>ABAAB??=?BBB>BCCC?B@@ABBCBAAA?BB?BBB?BBB<@>BC@B?CBBB@BCBCC?AAABCFFFCCC@@@@CBA@@CCAAA<ABB@@A<ABBBCC=BBB?
@6HNMW:00853:06185
TACGGAGGGTGCAAGCGTTAATCGGAATAACTGGGCGTAAAGGGCATGCAGGCGGTTCATCAAGTAGGATGTGAAATCCCCGGGCTCAACCTGGGAACAGCATACTAAACTGGTGGACTAGAGTATTGCAGGGGGAGACGGAATTCCAGGTGTAGCGGTGGAATGCGTAGATATCTGGAAGAACACCAAAGGCGAAGGCAGTCTCCTGGGCAAATACTGACGCTCATATGCGAAAGCGTGGGTAGCAAACAGG
+
CCAA=;:9,:?>A?BBBB@C@BDC@B@BCACCCE>CCBB@<A@:@BBBBGD@CC@CBCCCBC?CCCD?BBBCCDG<;;:;-;90;AAA@B@CDC>C@CCDCBBCBBAC=CCC@BB?B?@@B???BB?BCA@@@@,=<<;;6;?B>B?AA@CCCCCAA?@D?B?BCBCBCBCBBBBAA?B@BC@BDG@DD:;:;BB=A?B@@?BBB?CBB>BCC>CDBBBCBAAA9:9AAACBBC=BBCCDD>BB@@BB=BBB?
@6HNMW:00815:06258
TACGTAGGGGGCAAGCGTTATCCGGATTTACTGGGTGTAAAGGGAGCGCAGGCGGTGCGGCAAGTCTGATGTGAAAGCCCGGGGCTCAACCCCGGGACTGCATTGGAAACTGTCGTACTTGAGTATCGGAGAGGTAAGTGGAATTCCTAGTGTAGCGGTGAAATGCGTAGATATTAGGAGGAACACCAGTGGCGAAGGCGGCTTACTGGACGATAACTGACGCTGAGGCTCGAAAGCGTGGGGAGCAAACAGG
+
CCBA?A>@@?0?@<@@@@=@DC@D?CCD=BBCCC=@@@CD>FF=9::AAAC@CCACAA@?@A?CCCBCCBA?@@@6:9B=CDD;CBA@<???5?A=ABBBBBC>B>CD>BAAABBBBBB>@AAACCEE@BB@@<@B=BAB;?<?<@?CCCCCBBBAA>BBBD>9:9BBGDDC@C@CC>AA?@<@B@<BABB?BBB?B?BC@CD?ECBC@CBCCAA@BCCCCCCCC99;9CCCCF>C;;;CJE9AA;;;6;BB?
@6HNMW:00818:06228
TACGTATGGAGCAAGCGTTATCCGGATTTACTGGGTGTAAAGGGAGTGTAGGTGGCCATGCAAGTCAGAAGTGAAAATCCGGGGCTCAACCCCGGAACTGCTTTTGAAACTGTAAGGCTGGAGTGCAGGAGGGGTGAGTGGAATTCCTAGTGTAGCGGTGAAATGCGTAGATATTAGGAGGAACACCAGTGGCGAAGGCGGCTCACTGGACTGTAACTGACACTGAGGCTCGAAAGCGTGGGGAGCAAACAGG
+
BCBDCDBB?A@@A?AAAB?BBD@C?CDD>CCBCC>BBCIF>BB=BCBCCAA=AC?B@EBBBB?BCBBBD@BBABB@7@B;@@@9@CCC@DDD;C?C=?>?:999-9CC=CBBCCAC@CGC@AAACAAA=;;;;.<C@@AA?@6:6:>ABABBBBBBD@B@@@:899BBBBBBBB?BB?A@>A>@AA?BB??<?A>6;86607>>>??@;?><===<A@@@<<<<<;;6;<<99:0::::<==1:::@@:@AA<
@6HNMW:00819:06255
TACGTAGGGGGCAAGCGTTATCCGGATTTACTGGGTGTAAAGGGAGCGCAGGCGGTGCGGACAAGCTCTGATGTGAAAGCCCGCGGCTCAACCGCGGGACTGCTTTGGAAACTGTCAGTCTGGAGCTACTGGAAGGGTAAGCGGAATTCCTGGTGTAGCGGTGAAATGCGTAGATATCAGGAGGAACACCGGTGGCAGAGGCTGCTAACTGGACAGCAACTGACGTTGAGGCTCGAGAGCGTGGGGAGCAAAC
+
@@===::9<<,//)//993:9;5:.45@066==@2<@555)59055555::.5/27755(--60----//34;=///(/88(//60668<6;39333(3;93494)/)/:1778/////88;69---5---(-(--(,-(///(/(/(/(33177779550599>)666;:999944449290+0*0--(-(-,(,,,,((**(((*(**,(,252,,(,,,22,-(///)////3888;83333&379::18
@6HNMW:00828:06218
TACGGAGGGTGCAAGCGTTAATCGGAATAACTGGGCGTAAAGGGCATGCAGGCGGTTCATCAAGTAGGATGTGAAATCCCCGGGCTCAACCTGGGAACAGCATACTAAACTGGTGGACTAGAGTATTGCAGGGGGAGACGGAATTCCAGGTGTAGCGGTGGAATGCGTAGATATCTGGAAGAACACCAAAGGCGAAGGCAGTCTCCTGGGCAAATACTGACGCTCATATGCGAAAGCGTGGGTAGCAACAGG
+
5;<<8544)4=94.49993:59<?0926>9AB@>5665<<1:?8;99555<9;;7<:>666D@D@@@@BBB?955)5595'5=5=9//5;3///)/)/7//5>>===>>CBB?@B>A888;<????99373333$37755.5.5.9259.95/::/0,/;5:288///7//38:333-5.5:5:54.4:093444.46<:<:5434888188;133444:99:;<<<==;<<>>6;;;333(39933,33/4
@6HNMW:00862:06224
TACGGAGGGTGCAAGCGTTAATCGGAATAACTGGGCGTAAAGGGCATGCAGGCGGTTCATCAAGTAGGATGTGAAATCCCCGGGCTCAACCTGGGAACAGCATACTAAACTGGTGGACTAGAGTATTGCAGGGGGAGACGGAATTCCAGGTGTAGCGGTGGAATGCGTAGATATCTGGAAGAACACCAAAGGCGAAGGCAGTCTCCTGGGCAAATACTGACGCTCATATGCGAAAGCGTGGGTAGCAAACAGG
+
BABA=@@>8;;;A<@AAA?B=@@C@B?AA=@@AA;@A@@A0;;.;?@BCCCA?B:B?BBBBB@BBCB9:;BAAGG=AAAA.;;.9=59.96===5>;;955ABBBBBE>BCB?BC?BB???BBAAA=??BBHFD3B99;;5<5<5;5<BACCCCA@@>@@<A<AA<;;@@?@B???A>B@CC?CAA5;;0;5;AA>A@FBBBCCC?AA@9:9:/:@@@CCAAACCCBBBBA<<A<@@??>;88=88=>6:::4
@6HNMW:00863:06247
TACGGAGGGTGCAAGCGTTAATCGGAATAACTGGGCGTAAAGGGCATGCAGGCGGTTCATCAAGTAGGATGTGAAATCCCCGGGCTCAACCTGGGAACAGCATACTAAACTGGTGGACTAGAGTATTGCAGGGGGAGACGGAATTCCAGGTGTAGCGGTGGAATGCGTAGATATCTGGAAGAACACCAAAGGCGAAGGCAGTCTCCTGGGCAAATACTGACGCTCATATGCGAAAGCGTGGGTAGCAAACAGG
+
CCCD@CCC=B@?>;?:;;?B@EDE@E@BB?CCCC=BBABB=BC=C?@@CCC?BB?B?BCCCC@DCBB?CBBBDCE=BBDD;JJFC;;=@C@CIH?CFBBBDDCCCBCC>CCC?A@=@@@AABAAAA?AB=@@==,=>?AA>B8;:;ACD@CBBBB@A=AA@C=;;;;;ABBAAAA@?9A@CC@CBB@DE>B@CA@<@@B<<;B@@<@AA<ABD>@A@BBAAACAAAA@=@@89:/9?>87838>;9==/3332
@6HNMW:00814:06280
TACGGAGGGTGCAAGCGTTAATCGGAATAACTGGGCGTAAAGGGCATGCAGGCGGTTCATCAAGTAGGATGTGAAATCCCCGGGCTCAACCTGGGAACAGCATACTAAACTGGTGGACTAGAGTATTGCAGGGGGAGACGGAATTCCAGGTGTAGCGGTGGAATGCGTAGATATCTGGAAGAACACCAAAGGCGAAGGCAGTCTCCTGGGCAAATACTGACGCTCATATGCGAAAGCGTGGGTAGCAAACAGG
+
;:;;@DGG>BCAA69<A@<@@CAB>B>@A=ACDD?;;<@A;AC;@@;;;BF@CC@FACBBBC@CBCB>AB@ABCC?CDDD<HKF=<;A>B>@AA6A;AA@A@@@AABE@BAB?@@:;;;;;?@@@A>?>?????.=AA;;:;?C@CACD?ABCCBBB>BB>A>@@@A?@@;;;;;@@;@=BB?CCC@DF=@=@AA=A?@;:9AA@;??@;@CC=D@@@BAAAA@00000/98;>8854<<<5:93339197;9
@6HNMW:00826:06273
TACGGAGGGTGCAAGCGTTAATCGGAATAACTGGGCGTAAAGGGCATGCAGGCGGTTCATCAAGTAGGATGTGAAATCCCCGGGCTCAACCTGGGAACAGCATACTAAACTGGTGGACTAGAGTATTGCAGGGGGAGACGGAATTCCAGGTGTAGCGGTGGAATGCGTAGATATCTGGAAGAACACCAAAGGCGAAGGCAGTCTCCTGGGCAAATACTGACGCTCATATGCGAAAGCGTGGGTAGCAAACAGG
+
CB::4::9-8?@?;??;;4;=@@A>B?BB@CCDC=BBBDD>CC=CB@@@BC<AB>B?BBB:94;BBA?B@@@BBB>BFDD7;;7<;@A>B?BBB>C?BBCCCCCDDDC=B;;5;@;?@@ACBBBBD?BAADCCC3BBC;;7;?C>B@BB>BBBDBCB=B@=@=@@@@@BBBBBAABB?CAEHAHAA>@A-0-0@@:@?@@@ACCC?@@@<@BB>@@ABDCCCCCCCCBBBCCCC=BB@??@9?=>>>>8=;=9
@6HNMW:00860:06260
TACGGAGGGTGCAAGCGTTAATCGGAATAACTGGGCGTAAAGGGCATGCAGGCGGTTCATCAAGTAGGATGTGAAATCCCCGGGCTCAACCTGGGAACAGCATACTAAACTGGTGGACTAGAGTATTGCAGGGGGAGACGGAATTCCAGGTGTAGCGGTGGAATGCGTAGATATCTGGGAAGAACACCAAAGGCGAAGGCAGTCTCCTGGGCAAATACTGACGCTCATATGCAGAA
+
CCBC;:;;04444.4:44068=AA?A=@A;A@AA8@A>@@:>A9999><9;5;A5;5;;A===@??@?CBBBBBB>CCCC.<;0;A;;4:49:;.:;AAA?@?CC?DD:;@?@BB?@?>BB:???>,0/66666,//3<<=@9B=B8;;:;>;@B@B?BB?B?A@@@@=<<;0/////(/2997>=939:)9299929=A>>?>B<>@??9:;;5000:::=?AB<<;:333//66
@6HNMW:00840:06354
TACGTAGGTGGCAAGCGTTGTCCGGATTTACTGGGTGTAAAGGGCGCGTAGGCGGGATTTTAAGTCAGATGTGAAATGTCGGGGCTCAACCCCGGAACTGCATTTGAAACTGAAGTTCTTGAGTATCGGAGAGGCAGGCGGAATTCCTAGTGTAGCGGTGAAATGCGTAGATATTAGGAGGAACACCAGTGGCGAAGGCGGCCTGCTGGACGCAACTGACGCTGGAGGCGCGAAAGCGTGGGGAGCAAACAGG
+
CCABABC@BC>@A=?@@B=@@C@C@CCC=BBCCC>BBBBB;BB=BBBCBBB?BAB;@@@@3?7@<@?DC99:CDE>CBBCDCC8@::;@CDD9?=??A@@????8?BC>BBBC=?@?BB?BBA???8849BBB?CBB?BB?B?B?A?CDAA>>=;9;6;:::1::;:::<8889166/5;6<:<;<<;;;;;=?@<?<>>:>=@@@@@<@@@;;7;B?;<:;//+/717=988=5==>=GDD;;:;BB8>=@=
@6HNMW:00851:06331
TACGGAAGGTCCGGGCGTTATCCGGATTTATTGGGTTTAAAGGGAGCGCAGGCCGCCCCTTAAGCGTGTTGTGAAACCCGGGCGCTCAACGCCCGGCGTGCAGCGCGTACTGGGGGGCTTGAGTGCGCGCGACGCCGGCGGAATTCGTCGTGTAGCGGTGAAATGCTTAGATATGACGAGGAACCCCGATTGCGAAGGCAGCCGGCGGGAGCGCAACTGACGCTCATGCTCGAAGGCGCGGGTATCGAACAGG
+
BA;;9;?B?CC@CC>CAD@BBB@D?;;;7:@=AJ0<<)9D5>;<ACBBBDE@C>BBEL;D@B:;;CBBCACCDCD;BB0;;0;;;@BB6;;B>6@?=BBBBB@@@;;;AA;<?=>=&?@=ABBBBBBBB@788CC?C?AA;?;?9;?:>;8<8<=>A7<444/4;;=7==8==>BBB9::?B@EGC9B::499@@3:4:;;B@E@BBB=@@@CA@=AC;;;;BCCCCICCBBB=@?BBBBF?DDBBBB@CCC?
@6HNMW:00848:06368
TACGGAGGGTGCAAGCGTTAATCGGAATAAACTGGGCGTAAAGGGCATGCAGGCGGTTCATCAAGTAGGATGTGAAATACCCCGGGCTGCCAACCTGGGCAACAGCGATAACTAAACTGGTGGACTAGAGTATTGCAGGGGGAGAACGGAATTCCAGGTGTAGCGGTGGAATGCGTAGATATCTAGGAAGAACACCAAAGGCGAAGGCATTCTGCCATGGGCAAATACTGACGCTCATATGCAGAAAGCGGTGGGTAG
+
B?;;5;;;)4888.4444.4.44:5:.444)555<)55444)4;29::9;97)//)/)/7///4<///5/-,-588(---77+78/8--6169=7=>>266155544954.4::<3;:<7::7::9;<<==<<9?966999,00/6==;=<A:@=9;6;AADDCC?BA<?<???AABBB@@@;0..<:)--68//(37.7499:060//.(.357(./37.7;<5;;88333887;8;35788<8=5=?@<99=3222
@6HNMW:00858:06398
TACGGAGGGTGCAAGCGTTAATCGGAATAACTGGGCGTAAAGGGCATGCAGGCGGTTCATCAAGTAGGATGTGAAATCCCCGGGCTCCAAGCCTGGGAACAGCATACTAAACTGGTGGACTAGAGTATTGCAGGGGGAGACGGAATTCCAGGTGTAGCGGTGGAATGCGTAGATATCTGGAAGAACACCAAAGGCGAAGGCAGTCTCCTGGGCAAATACTGACGCTCATATGCGAAAGCGTGGGTAGCGAAACAAGG
+
A@CC@CCD=BBCB@BCBB?B@DDD?C?CD?CCCC=AB?@@/;;0;A@B@BC>AA=;?BCCCC996@B?@BB>@=@6@@@@,..+...*-*--3---(-(/599779///;.7//,5>8:;<=<<>=<<7;@99;:;);=<;:2:9?9=:??=@@@@@;>:>>::8=@599>::00////)57<<<>>?;AA0649;96@8AA@>@>9849;/9??6====>>>:<=:;5534488;3;:::==3;333338033,33
@6HNMW:00863:06373
TACGGAGGGTGCAAGCGTTAATCGGAATAACTGGGCGTAAAGGGCATGCAGGCGGTTCATCAAGTAGGATGTGAAATCCCCGGGCTCAACCTGGGAACAGCATACTAAACTGGTGGACTAGAGTATTGCAGGGGGAGACGGAATTCCAGGTGTAGCGGTGGAATGCGTAGATATCTGGAAGAACACCAAAGGCGAAGGCAGTCTCCTGGGCAAATACTGACGCTCATATGCGAAAGCGTGGGTAGCAAACAGG
+
=?<A8;?<4?;?<9D???9<:==B?B@CC@CCDC>BBBBB=CB<CC9;:DD@CCAC@CCCCB?BFBB>CBBBCCC>CBBB8@@<BBBB@C?@AA>AADDDCCCBBBBB>BBB@BD@@@@BBBBBBC?BBBBBBB2AAA;;:;?B?B@BB@CCCCCBB@BC@C@BB@@@CBAAAAAAA?CACC@CCF@CD;;:;CC;A=A;;;BCC@CCC>BCB>BBCBBBCCBBAAABBBC@@A<000???8?==:;;45747
@6HNMW:00869:05794
TACGGAGGGTGCAAGCGTTAATCGGAATAACTGGGCGTAAAGGGCATGCAGGCGGTTCATCAAGTAGGATGTGAAATCCCCGGGCTCAACCTGGGAACAGCATACTAAACTGGTGGACTAGAGTATTGCAGGGGGAGACGGAATTCCAGGTGTAGCGGTGGAATGCGTAGATATCTGGAAGAACACCAAAGGCGAAGGCAGTCTCCTGGGCAAATACTGACGCTCATATGCGAAAGCGTGGGTAGCAAACAGG
+
CDCC@CCC>>??@:?>@@<@?BBB?B@DE@CCCC>?@?CD>CC=BCBCCAA<AA=AAECCCC@BBAA<ABBBBBD>CCDF9CC<@99;=A>ABB>B@CCCCCBBCCDF>FAA?AB?BBBBB@@@BB>BAABBCC1B??::6:>?>A<@@>BBCCCCB@CD@C@CBAAA@@@BBAABC?CBCC@CDD?BB8:6:BB@C@CBBBCBB?@@@9@AA<BECCCBAAACCBB?@@BCBD<A@@@@?9====@@=@?=;
@6HNMW:00874:05788
TACGTAGGGGGCAAGCGTTATCCGGATTTACTGGGTGTAAAGGGAGCGCAGGCGGTGCGGCAAGTCTGATGTGAAAGCCCGCGGCTCAACCGCGGGACTGCTTTGGAAACTGCCAGTCTGGAGTACTGGAAGGGTAAGCGGAATTCCTGGTGTAGCGGTGAAATGCGTAGATATCAGGAGGAACACCGGTGGCGAAGGCGGCTTACTGGACAGCAACTGACGTTGAGGCTCGAGAGCGTGGGGAGCAAACAGG
+
BB???BBBBB3BB?CBBB?BBB?B:;;C=CCBBB>CCCCE>FF>A@A@@@@9>?<?@@B?BB@BBBBCCBABAAD9??B3::?<?BBB?B;?>AA<ACBBCEE=@<AA8?A@>=ABBBCD@AAABAAB>@<@D=AA>BAA>A=@=@?DDACCDDB@@?@BBC?DCCCDCBCCCBBCC@BD=@<@@B=B?@?>?BB@FABB?BB@CBBB?BBBBBB@CAAAAA@<@9949??DCCBCBAAABB:BBBCD=B@?<
@6HNMW:00880:05766
TACGTAGGTGGCAAGCGTTGTCCGGAATTATTGGGCGTAAAGGGCGTGTAGGCGGCCCTGCAAGCCTGGCGTGAAATCCCGGGGCTCAACCCCGGAACCGCGCTGGGAACTGCGGGGCTTGAGCCGCTGTGGCGCAGCCGGAATTCCAGGTGTAGGGGTGAAATCTGTAGATATCTGGAAGAACACCGATGGCGAAGGCAGGCTGCGAGCGGACGGCTGACGCTGAGGCGCGAAGGCGCGGGTAGCAAACAGG
+
BBAAC@>:?>:=@;:9;A=ABC?C?B?C9;<?CB=BBAAA<BB=BBBBCEI@AB?AD>CCCC@BC?BBACCCCCB=BBB<AAA8@@AC@CDD;D?@7:5;ACACCD>C?BB@?@BB:AB>BAAA@B@@C8858@?@CD@C=@=A?C?BB@AAABABB:AAAC<AAACCBCBCBBBCB?B@CC@CCC@CCCCAGCC7949=>8>@@BBCCCD@BBCADCBCBCCCC@A=AAAAD@C@BBBAA<ABBBCC<ABB?
@6HNMW:00882:05773
TACGTAGGGGGCAAGCGTTATCCGGATTTACTGGGTGTAAAGTGGAGCGAGCGACGGACTGCAGTCAGTCTGATGTGAAAAGCCCCGGGGCTCACCCCCCGGGACTGCATTGGAAACTGTGTGTCTGGAGTACTGGAAGGGCAAGCGGAATTCCTGGTGTAGCGGTGAAATGCGTAGATATCAGGAGGAACACCGGAGGCGAAGGCGGCTTGCTGGACAGTAACTGACGTTGAGGCTCGAAAGCGTGGGGAGCAAACAGG
+
595??ABCCC1BC?AB;;8;@G>A>BCC:;9>>>20/077.///)/6----,,,,,(,--,,,,,-,,,,,2,,-//444&4444&488+8::433333#44(3889<=;:;6;;(////69986//)//::>;B9<9<=4<@449<2959;@<>=8=<9948:499;;3448:;::>BAAABC?BB?B=@@@3927?;;>@;@<=@;>>;;>AA9A???@A:>:99@@>;???8<??888-7<>////(///8838884
@6HNMW:00887:05789
TACGGAGGGTGCAAGCGTTAATCGGAATAACTGGGCGTAAAGGGCATGCAGGCGGTTCATCAAGTAGGATGTGAAATCCCCGGGCTCAACCTGGGAACAGCATACTAAACTGGTGGACTAGAGTATTGCAGGGGGAGACGGAATTCCAGGTGTAGCGGTGGAATGCGTAGATATCTGGAAGAACACCAAAGGCGAAGGCAGTCTCCTGGGCAAATACTGACGCTCATATGCGAAAGCGTGGGTAGCAA
+
AAA@>;::.;@?A7;;A@?C@BCCACABB@BCDD>AA@BC;@@;@AABC;;:;FBF@CBBBB>BCBB@BBBCCCC>BAAA+00+0000*0;A@C<C<A@BBBBBBAAB<B;;5;;6:AACCBBBBA=@@@@@@@,=;;00+0:@9>>@B>BBBBBAB>AB@B@@@@@@@AAA?@?@@:@=@@=@BC?CB8;8;AB@C?A@@@AAA>ABB>BCB>BBBCB?;::BBAABA??;<>8>0//;;2666655
@6HNMW:00890:05790
TACGTAGGGGGCAAGCGTTATCCGGATTTACTGGGTGTAAAGGGAGCGCAGACGGATGCGCAAGTCTGATGTGAAAGCCCGGGGCTCACCCCCGGGACTGCATTGGAAACTGTGCGTCTGGAGTACTGGAAGGGCAAGCGGAATTCCTGGTGTAGCGGTGAAATGCGTAGATATCAGGAGGACACCGGAGGCGAAGGCGGCTTGCTGGACAGTAACTGACGTTGAGGCTCGAAGCGTGGGGAGCAAACAG
+
CBA@A::;;;);C@BBAA?ACB<A=@@@6;;CCB<:;9;A)9949@ABAAA@@?5:9494445::::;<???>EJ;:;C;AA@7@@BBABBB0BC=;;:BACC9;:;C=CDC;;;;<;;;5;@<;735.515=6<<9<<<8<<@<<@>=:@?666:<8::?A<;;:AAABAA:97;;6::*0/995:8;=9==>:<:<=8==:666>9==666:8=4555883:993998//)//6////&33988.666
@6HNMW:00897:05789
TACGGAGGGTGCAAGCGTTAATCGGAATAACTGGGCGTAAAGGGCATGCAGGCGGTTCATCAAGTAGGATGTGAAATCCCCGGGCTCAACCTGGGAACAGCATACTAAACTGGTGGACTAGAGTATTGCAGGGGGAGACGGAATTCCAGGTGTAGCGGTGGAATGCGTAGATATCTGGAAGAACACCAAAGGCGAAGGCAGTCTCCTGGGCAAATACTGACGCTCATATGCGAAAGCGTGGGTAGCAAACAGG
+
CBA@>;994:?<@>A@A@AC@DCB@B@CC@CCCC>:;:BC=CC>CC@@@;:6:@;@>BBCCD@CB@A?B@@ABBD>DEEE;AB<BAAA?B@BCC?B@BBBDCBBBCCD=C@@>@B?B@ABBAA@BB>A@?>>>>,<==::6:?A>A@BC@CCCCCCB?BC?B?AAAABBBBBBBCBB?C@CCBC@A<>@-0-0@@8>;>@@ABBC@BBA<AAA<ACBBBBBBAAABBBBBDCCD=BCB@??9?>??@@9=>>;
@6HNMW:00898:05781
TACGTAGGTGGCAAGCGTTGTCCGGAATTATTGGGCGTAAAGGGCGCGCAGGCGGCGTCGTAAGTCGGTCTTAAAAGTGCGGGGCTTAACCCCGTGAGGGGACCGAAACTGCGATGCTAGAGTATCGGAGAGGAAAGCGGAATTCCTAGTGTAGCGGTGAAATGCGTAGATATTAGGAGGAACACCAGTGGCGAAAGCGGCTTTCTGGACGACAACTGACGCTGAGGCGCGAAAAGCCAGGGGGAGCAAACGGG
+
DEFBBBA=@?5:;<@?AA9::C?C@B?C?BB?AA<BAABE=BC=@AAA@@A=;;5;A?;;99:@@BCABBB@CEE:CAAACCG=CB@BACFM;;=CBCCC:BC?BBA=A;;;<B@@@CCDCFGCCBC>ABBB>BB=CBC@C@C@C@CCBBBCCC;;;;BBD@??@BBCECCAB?BC?BB?B@CCC?BAA@?A@BB=@@A@CDC=BBB@DC<;:C>BBCBBBDBBCC9>://///&//)/////$/899913444
@6HNMW:00903:05782
TACGTAGGGAGCGAGCGTTGTCCGGAATTACTGGGTGTAAAGGGAGCGCAGGCGGGACTGCAAGTCAGATGTGAAAGGAGGGGCTTAACCCCCTAACTGCATTTGAAACTGTGGTTCTTGAGTGAAGTAGAGGTAAGCGGAATTCCTAGTGTAGCGGTGAAATGCGTAGATATTAGGAGGAACATCAGTGGCGAAGGCGGCTTACTGGGCTTTAACTGACGCTGAGGCTCGAAAGCGTGGGGAGCAAACAGG
+
BCBBBDCC=@@@@BB;;;ACCC@C@C@H@CCCCC>CDCCG>DC?CBBBBBB@BCF>CCGCBB=AAAA@@?>=:::-:9:89938?;A9????1?A?A:99999*;;;/:9@@@:A699>@@A????@@?A9:6:>;>;;7;>B?CACBDCBBBBBA?BCDD>A@ACCCBBCCC>AA?BB?B?BCCCCCBB<??C@B?CC?BC@DCGFD>CCC>CACDCFCAA@C;;8;BCBAC=B@@@BBC:BCBCD>CCC@
@6HNMW:00903:05793
TACGGAGGGTGCAAGCGTTAATCGGAATAACTGGGCGTAAAGGGCATGCAGGCGGTTCATCAAGTAGGATGTGAAATCCCCGGGCTCAACCTGGGAACAGCATACTAAACTGGTGGACTAGAGTATTGCAGGGGGAGACGGAATTCCAGGTGTAGCGGTGGAATGCGTAGATATCTGGAAGAACACCAAAAGGCGAAGGCAGTCTCCTGGGCAAATACTGACGCTCATATGCGAAAGCGTGGGTAGCAAACAG
+
B:::=>A@;;;;B?AA<<7;69DG?B?@@;>==>6=C:;;.9<7=<==>??<?C?C@CDDBC?CCA@>ABDDCCF=BBBC9CC>C<;;?B?BCC=B?;;;@A@ABAAA=A<;7;B=:9::7<<77448;89999)999>>8=9=8<8<<=ACCDCCC@BB>B=@;;;CCCA@@?@=;9@4999=?=2999&9;?>?<A?BBBCBBB@BAA<???7=>>>@>>@AA@AAAAACABB9?;?337*38778<(339
@6HNMW:00907:05803
TACGTGAGGTGCAAGCGTTAATCGGAATAACTGGGCGTAAAGGGCATGCAGGCGGTTCATCAAGTAGGATGTGAAATCCCCGGGCTCAACCTGGGAACAGCATACTAAACTGGTGGACTAGAGTATTGCAGGGGGAGACGGAATTCCAGGTGTAGCGGTGGAATGCGTAGATATCTGGAAGAACACCAAAGGCGAAGGCAGTCTCCTGGGCAAATACTGACGCTCATATGCGAAAGCGTGGGTAGCAAA
+
@=.,,,,,(,568(/5>:8<;?8:499@@?BAAA<A@@@C=AA<AC:::==;9:397AA???6<<>?=A888B@=4>???6>A=AA?B?C?CCF:?<998??@BCAAA<????@A<@@@@@====<9=<??AAA/=9700,0;@>A>AC@<<:BB>@=@B?C@@@@@@BBB;;9BBA;B?;;79A@5@A8>9>:;4;=??AA@@@?BBC=CCF=BB;;;BAA@@>@???:;:<<<>;;433(343/9;2
@6HNMW:00910:05780
TACGGAGGGTGCAAGCGTTAATCGGAATAACTGGGCGTAAAGGGCATGCAGGCGGTTCATCAAGTAGGATGTGAAATCCCCGGGCTCAACCTGGGAACAGCATACTAAACTGGTGGACTAGAGTATTGCAGGGGGGAGACGGAATTCCAGGTGTAGCGGTGGAATGCGTAGATATCTGGAAGAACACCAAAGGCGAAGGCAGTCTCCTGGGCAAATACTGACGCTCATAGTGCAGAAGACGTGGGTAGCAAACAG
+
659<7455/5:::5:9:929;AA<8=8=@=:96;09<49:49?6BA969A@:@C;A2;:95>=@>>@;@995555)5<AA&95,95//4:)//7)/)///9::;;<<>6===:>D@??99899;?;5:9333737#388:=:>9<4:5//)/;:::99.44.4399988888333:99-5.5=49:<8<<5<9==<9<9<555=884333(3;>9AA@@A?AAA8--:,,,**((,(,,,--55,8799::0888
@6HNMW:00864:05817
TACGGAGGATCCGAGCGTTATCCGGATTTATTGGGTTTAAAGGGAGCGTAGATGGATGTTTAAGTCAGTTGTGAAAGTTTGCGGCTCAACCGTAAAATTGCAGTTGATACTGGATATCTTGAGTGCAGTTGAGGCAGGCGGAATTCGTGGTGTAGCGGTGAAATGCTTAGATATCACGAAGAACTCCGATTGCGAAGGCAGCCTGCTAAGCTGCAACTGACATTGAGGCTCGAAAGTGTGGGTATCAAACAGG
+
DCCB@@?=?AA:AA@;;;?A@@>A@BBC=@@=@E=BB?BD>CG>BBCGCCCCCC@BCCED>D@BBCBBB=@@ABB=BDD=B@@<@A@A=A5;;:;;-;=@@ABB>BBCCCCC@BBAABB>AABBAABBB?CA@=@A>9>>*0*0*0<<<9@B@@ACC@CCLD8;;<;8;CBBBAAAABA>AB?????A98399@@3939@@==@B:99?B?989D@DCBBBBB?B::5:A@@@A<AABBA@:>>>?BC@BBB?
@6HNMW:00864:05831
TACGGAGGGTGCAAGCGTTAATCGGAATAACTGGGCGTAAAGGGCATGCAGGCGGTTCATCAAGTAGGATGTAAAATCCCCGGGCTCAACCTGGGAACAGCATACTAAACTGGTGGACTAGAGTATTGCAGGGGGAGACGGAATTCCAGGTGTAGCGGTGGAATGCGTAGATATCTGGAAGAACACCAAAGGCGAAGGCAGTCTCCTGGGCAAATACTGACGCTCATATGCGAAAGCGTGGGTAGCAAACAGG
+
BBBC@DGG>?;;::=??@0605=B6;8:D<A=>@6:99>@,9;.;>=>?;@@CH@HACCBCA>BBBA5;;@;:::&;BDD-::.::;:.9<=>@8@7A@<BDBBABBB=BCC?AA>@@@;;7??87-3;37377$38;45.5594;=<<8;;;=A@>499=@=?:0000-:-./8//)69=>9><<.55)54944.4.4445<B<7:8<5779*7<:995;;;899999:::;<4:98///(////-5,5993
@6HNMW:00880:05856
TACGGAGGGTGCAAGCGTTAATCGGAATAACTGGGCGTAAAGGGCATGCAGGCGGTTCATCAAGTAGGATGTGAAATCCCCGGGCTCAACCTGGGAACAGCATACTAAACTGGTGGACTAGAGTATTGCAGGGGGAGACGGAATTCCAGGTGTAGCGGTGGAATGCGTAGATATCTGGAAGAACACCAAAGGCGAAGGCAGTCTCCTGGGCAAATACTGACGCTCATATGCGAAAGCGTGGGTAGCAAACAGG
+
BBBB?BAA<CBAA=A@?@=@@CEC?C@DD@CCCC=AABCC>CC>CBAAA@B?AB>BBDBB@D?BBCC?CCCBBCC>CCEF8@@:?99;?C@BCC>B@BBDCBBACCDD>D??=?B?BCBBBBAABD<@>?AAAA1@@B:98:?B?C@CC@A@@CCB@=@B?B@CB@@@BBBAAAB??=@?BB@CCC@CE>B>ABB=@>@:99BCA=:9939@?:@BBCBAACC???000=<BAB=BBBBCC>CAA???8?@@<
@6HNMW:00885:05819
TACGGAGGGTGCAAGCGTTAATCGGAATAACTGGGCGTAAAGGGCATGCAGGCGGTTCATCAAGTAGGATGTGAAATCCCCGGGCTCAACCTGGGAACAGCATACTAAACTGGTGGACTAGAGTATTGCAGGGGGAGACGGAATTCCAGGTGTAGCGGTGGAATGCGTAGATATCTGGAAGAACACCAAAGGCGAAGGCAGTCTCCTGGGCAAATACTGACGCTCATATGCGAAAGCGTGGGTAGCAAACAGG
+
CCCC@CBC=B@??=??@@=@>BCC?B@CC@CCCC>BA@CC:??:?@AAABC@BB>A@DDECC?CCCC?C999BBB=@@@@*99,:::;?C@@AB>BBEDCCCBBBBBC=B@@>AB?BCBBBBBBBB@CD@??@?.=?>997:?A=A=BB=BBCFC;;;:C@C?BB@@@BBBCAA@AA>B@CCACCCADD;;8:AA=@=@@@@BCC@CCC>BBB>BBBBBCCCBBBBCBAAA@??:?CCCCE@A?>>@@9@@?;
@6HNMW:00891:05817
TACGGAGGGTGCAAGCGTTAATCGGAATAACTGGGCGTAAAGGGCATGCAGGCGGTTCATCAAGTAGGATGTGAAATCCCCGGGCTCAACCTGGGAACAGCATACTAAACTGGTGGACTAGAGTATTGCAGGGGGAGACGGAATTCCAGGTGTAGCGGTGGAATGCGTAGATATCTGGAAGAACACCAAAGGCGAAGGCAGTCTCCTGGGCAAATACTGACGCTCATATGCGAAAGCGTGGGTAGCAAACAGG
+
DC@@=@CF<@B@B>@:::?B@CDD?B?BC?CCCD=BBBCD=BB<BB??@@@=?@<@@CCCCC@CCCC?B@@@BBB;@??=3@A9BAAA?B?@AA<A?BCCCFCCBBCC=BCB@BB@BBBBABAABC<??AA@?@.??=@@<@?B?B@BB@BBCCC<;9;B?B?BB;;:BBBAAAA@?<@>BB?BBC=AA6;6;BB=A?AAA@BCC?BBC>BBB=??@@@BCDDCBBB??@B@@?9?@AAAB<A???@A;ABB?
@6HNMW:00896:05849
TACGGAGGGTGCAAGCGTTAATCGGAATAACTGGGCGTAAAGGGCATGCAGGCGGTTCATCAAGTAGGATGTGAAATCCCCGGGCTCAACCTGGGAACAGCATACTAAACTGGTGGACTAGAGTATTGCAGGGGGAGACGGAATTCCAGGTGTAGCGGTGGAATGCGTAGATATCTGGAAGAACACCAAAGGCGAAGGCAGTCTCCTGGGCAAATACTGACGCTCATATGCGAAAGCGTGGGTAGCAAACAGG
+
BBBB@BBD<@@;;5:;;;2;24@>:>?CB=C@@A;@AAAA=BC>CB;;;;;5;F5;29CA;;9;A@A?AB@@?@@6A=FF0CD<A00/8=;=AA3>;@@@@ABBBBAC6;;;8;B@ECCCCBBBBC?@@::9:9)9=<;;4;>?9>;?@=@@??B9:4;@=A?@@@@AA@@A@A@;:59;>E>AA?9@A.:4:>>9@<@;:9A>=:499,9<<5<<?@@A@??>=;<0/0:;>>:?>?;;;8?0//66./847
@6HNMW:00902:05826
TACGGAGGGTGCAAGCGTTAATCGGAATAACTGGGCGTAAAGGGCATGCAGGCGGTTCATCAAGTAGGATGTGAAATCCCCGGGCTCAACCTGGGAACAGCATACTAAACTGGTGGACTAGAGTATTGCAGGGGGAGACGGAATTCCAGGTGTAGCGGTGGAATGCGTAGATATCTGGAAGAACACCAAAGGCGAAGGCAGTCTCCTGGGCAAATACTGACGCTCATATGCGAAAGCGTGGGTAGCAAACAGG
+
ABA@=;9:6:;:A=ABBB@B@CA?>??BB?BBCD=BBABB=BB=CBBBB>>:994:>BBCBB?BCBB<B@@ADDD?FDCC7::/;;;;>A@@AA>A?BCCCBBBBCCG=BBB@@@>@BBCBABBBB>BBBCBBB1?==00+08<8>=AC@CCAAA<;7;C?B?CCA@@BBBCBCBBB?CBFDACCB=BB6:6:CC?C@D:;;CCC?BBC>BBC>BBBBCCBBCBBCC??@CCCC<C???==6>:89<=8?@?:
@6HNMW:00866:05904
TACGTAGGTGGCAAGCGTTGTCCGGAATTATTGGGCGTAAAGGGCGCGCAGGCGGCGTCGTAAGTCGGTCTTAAAAGTGCGGGGCTTAACCCCGTGAGGGGACCGAAACTGCGATGCTAGAGTATCGGAGAGGAAAGCGGAATTCCTAGTGTAGCGGTGAAATGCGTAGATATTAGGAGGAACACCAGTGGCGAAAGCGGCTTTCTGGACGACAACTGACGCTGAGGCGCGAAAGCCAGGGGAGCAAACGGG
+
AAAABAA=::6:A=A@AA?BBB@C@B@CACC?CB<BAAA@:B@:BAAABBB>@A=A@@>@@A=AACC@AAA@CFF<CAA@BCB:BC@C@CEE;CCCCDDD;CC@BBD<A:::;?AAAB@AACCCCBC@BCCC@BC=BBB?A=A=A>@@?BCCCCBB?BABB=BBCCCDDCCBC?AA=AA>A?BBB?BBBB@CBBB>BBB?<;;6;BB?BB@@;;9:ABCDFCCB;;:;AABBC<@@=A>>@6@@?AA=ABB>
@6HNMW:00868:05863
TACGGAGGGTGCAAGCGTTAATCGGAATAACTGGGCGTAAAGGGCATGCAGGCGGTTCATCAAGTAGGATGTGAAATCCCCGGGCTCAACCTGGGAACAGCATACTAAACTGGTGGACTAGAGTATTGCAGGGGGAGACGGAATTCCAGGTGTAGCGGTGGAATGCGTAGATATCTGGAAGAACACCAAAGGCGAAGGCAGTCTCCTGGGCAAATACTGACGCTCATATGCGAAAGCGTGGGTAGCAAACAGG
+
DDCC?BBB<AAAA@BAAA<@=@BB?C@BB@@;;;6;@@BB>BF=CB@A@CC?BB?B?CBCDDAAAAB?BBBBBBB<AA@@-::/<<;;?C@CGG?CACCCBBBBCCCD=BAA>@C?BCCCCBBBA@=@>=??=@.=??@@>@?A?A9;;>BAACCAA=ABAC@CC;;;BB@A@AA@@=A?AA?ACC?BB;A=@@A=@?BBBBBBDACBB<ACB=BBCCBBBCCCAAABBCCCBB=BCAAAA<A???A@9@==9
@6HNMW:00869:05879
TACGGAGGGTGCAAGCGTTAATCGGAATAACTGGGCGTAAAGGGCATGCAGGCGGTTCATCAAGTAGGATGTGAAATCCCCGGGCTCAACCTGGGAACAGCATACTAAACTGGTGGACTAGAGTATTGCAGGGGGAGACGGAATTCCAGGTGTAGCGGTGGAATGCGTAGATATCTGGAAGAACACCAAAGGCGAAGGCAGTCTCCTGGGCAAATACTGACGCTCATATGCGAAAGCGTGGGTAGCAAACAGG
+
=AA?=9;:-9?@B6;;BB=@=@B@<@?;;:;BEF>;;;CB=AB9B@9;;AA=A@;A=BCCCCACBCB@BCCCDCE>CCDD;EE=CBAA@D?ABB=B@ABBCBBAB<<<5<00,0<6;@BBCEBBBB?A?<;<;<,=?<A@5;5:9?4:;=BCBBB@@<@@<>?@@?@AAABBBBBBB>B@AB?B;;4:?6>;@<<;?49:7;><96::91:=C<@@@???@>=:??00/7:;;;4;9777817:;;==68888
@6HNMW:00884:05880
TACGTAGGTGGCGAGCGTTATCCGGAATTATTGGGCGTAAAGGGTGCGTAGGCGGCTGATTAAGTTCGTGGTTAAAGCGTGGGGCTCAACCCCATAAAGCCACGGATACTGGTCAGCTAGAGTACTGGAGAGGGCAGTGGAATTCCATGTGTAGCGGTAAAATGCGTAGATATATGGAGGAACACCGGTGGCGAAGGCGGCTGCCTGGACAGAGACTGACGCTGAGGCACGAAAGCGTGGGGAGCAAATAGG
+
BBBCCA@>@@;@>===;:4<AA?B@C@C?AA5;<0<A@@B<A@<A@@ABBC=;;7;BBCC@CACC?CC<;:;ADD>BBB@@@@3@BAC?BBB8BBBB>CB@CCB?CBBBA@=@@?AABBBCCCCDCC?CABBE>C@@@D@B@B?B?BCBDBFAAA@=@?@?8@AAABBBBBBBBBB<>>9<;<BC?C@A@<@@A>A?BC?B;;:<AA=AAAA@@@?>>AA@@@@><;<A><?D>BBBBAGF5::>@C9@@A:
@6HNMW:00888:05894
TACGGAGGGTGCAAGCGTTAATCGGAATAACTGGGCGTAAAGGGCATGCAGGCGGTTCATCAAGTAGGATGTGAAATCCCCGGGCTCAACCTGGGAACAGCATACTAAACTGGTGGACTAGAGTATTGCAGGGGGAGACGGAATTCCAGGTGTAGCGGTGGAATGCGTAGATATCTGGAAGAACACCAAAGGCGAAGGCAGTCTCCTGGGCAAATACTGACGCTCATATGCGAAAG
+
;;;C?ABA=@@@A=AA@@=@@CFC@C@BB?BCCC>B@??E>CC=BBBBBBB@DF@CA:9;CD@CDCC=@@BBCCC>CCFF;B@:B:;;=@?BGD>DACDCBBBCBBBB=BBA=A@=@AACA?????8<?:::99):@@AA>A=@<A=@B?BBBBBBB@CB=@<A@AAAABABAAACA?C@CB@CA@=@C8;7;CA=A?B;;;BBB=9:;69??9:::AAC@@@:99?989=766.6
@6HNMW:00900:05873
TACGTAGGGGGCAAGCGTTATCCGGATTTACTGGGTGTAAAGGGAGCGCAGACGGATGTGCAAGTCTGATGTGAAAGCCCGGGGCTCACCCCCGGGACTGCATTGGAAACTGTGCGTCTGGAGTACTGGAAGGGTAAGCGGAATTCCTGGTGTAGCGGTGAAATGCGTAGATATCAGGAGGAACACCGGTGGCGAAGGCGGCTTACTGGACAGCAACTGACGTTGAGGCTCGAGAGCGGTGGGGAGCAAACAG
+
A@AAAAAAAB2@A<?9::<@AA?A@BBB=BBBAA<BABBB=BC=AAAAACCCCC@CCBBBCC@CABBBBBBCCCK?BBC7;;<.;BAABBAB0AA<ACCCDBB;@5;<0;BBBBBCCCCC?BBBBBBC?C8;;7;B>BBDAC@C@C@CC@CECBB;;6;AAC=AABECBBBC;;;BB>AD?B?BBB?B@BB?B;;5:9>@=BF@CCBFACB<:;B>BCCBBBC@CCD@BBC;;;BA;;5;@AA7@?BAA8;;;
@6HNMW:00871:05945
TACGGAGGGTGCAAGCGTTAATCGGAATAACTGGGCGTAAAGGGCATGCAGGCGGTTCATCAAGTAGGATGTGAAATCCCCGGGCTCAACCTGGGAACAGCATACTAAACTGGTGGACTAGAGTATTGCAGGGGGAGACGGAATTCCAGGTGTAGCGGTGGAATGCGTAGATATCTGGAAGAACACCAAAGGCGAAGGCAGTCTCCTGGGCAAATACTGACGCTCATATGCGAAAGCGTGGGTAGCAAACAG
+
BCCE@CBD?CCB@<?@@@=A@BBB@C@DD?BCCC>BB@AC<B@:@A:;;AA=;;8<=BCCDB@CCBBAC@@ACDC>BCDD<CC>B;;;@C@CEE?CABCCCCECBBBB>BBDABB?BDBBBCCCBB>A@?=???.?@ABC?B?B:;;;C@FEHCABA9;;?C>@@;;;CBBBC@CCC@GADC@CCD?CC=B@BCC?B?BCBBBCD@;;;9:AA;BBBDDAAAAABCB::;C@@@9A@984A<?>88==7888
@6HNMW:00904:05936
TACGTAAGGGGCAAGCGTTATCCGGATTTACTGGGTGTAAAGGGAGCGCAGACGGAATGGCAAGTCTGAAGTGAAAGCCCGCGGCTCAACCGCGGGACTGCTTTGGAAACTGTCAGTCTGGAGTACTGGAAGGGTAAGCGGAATTCCTGGTGTAGCGGTGAAATGCGTAGATATCAGGAGGAACACCGGTGGCGAAGGCGGCTTACTGGACAGCAACTGACGTTGAGGCTCGAGAGCGTGGGGAGCAAACAGG
+
CBBBBC;?>>5@A=BCCD@CDE>B?ABB<BDBCC>BCCBB=BD:;;;;;BABBB?CADD?BB@CAABCB?ACBBB=AAA<@@?;@A@@=B<?>BE>BBBBA@@<@?BC>BBBBBBAAC@A<???BBBB>B>BA9AA>BAB>B>B?C?BB@BBBCB?@>@BCD=CB:::CBBBBBBBB?;;7:=@@A=B?@@<@@@;?=@B>AC?BBAA>ACBBBB?BBBBB@@=@::6:A@@ABAAA>>>BB8BCBBB=ABA;
@6HNMW:00905:05951
TACGGAGGGTGCAAGCGTTAATCGGAATAACTGGGCGTAAAGGGCATGCAGGCGGTTCATCAAGTAGGATGTGAAATCCCCGGGCTCAACCTGGGAACAGCATACTAAACTGGTGGACTAGAGTATTGCAGGGGGAGACGGAATTCCAGGTGTAGCGGTGGAATGCGTAGATATCTGGAAGAACACCAAAGGCGAAGGCAGTCTCCTGGGCAAATACTGACGCTCATATGCGAAAGCGTGGGTAGCAAACAGG
+
CB@@>@EG>CCB@;@:::?B?BEF@B?BB@CCCC>BBBBD<BA<AC::9BD@BB@B@CCDCC@CBBB?CCCCBCC>BAA@499,9::;?C?@CA>A>BHDDBCCBBCC>C@A>@C?CBBBBBBCBB?BB@@@?@.<??@@?@@D?B>@A@BBBDCAA?AD@B@CCA@@CC@@@@@A@@D@CE@AA@4:;/;4:@@<A?B@@@DDDABBC>BBB=??ACCBCCCCCCAAABCBAB>BCBBCC<A@>>AB=BCB?
@6HNMW:00907:05938
TACGGAGGGTGCAAGCGTTAAATCGGAATAACTGGGCGTAAAGGGCATGCAGGCGGTTCATCAAGTAGGATGTGAAATCCCCGGGCTCAACCTGGGAACAGCATACTAAACTGGTGGACTAGAGTATTGCAGGGGGAGACGGAATTCCAGGTGTAGCGGTGGAATGCGTAGATATCTGGAAGAACACCAAAGGCGAGGCAGTCTCTGGGCAAATACTGACGCTCATATGCGAAAAGCGTGGGTAAGCAA
+
=;;;:=@;24444.4:;;.55)555.5.5:5:555)5545909<4==666<=9>>9>899955.5::;.56;;<<<25599*:=5=;9=5>:>@A9C@::6CBA@B9::099:49?<@?AA@<A?B=?557;;;;.8;8<=9=9>7;6;><555;99974504.4944444/////6617499497:39:(-(----(-/55////88/9:;5:;:::44486///////3333&38778:38826888
@6HNMW:00877:06002
TACGGAGGATGCGAGCGTTATCCGGATTTATTGGGTTTAAAGGGTGCGCAGGCGGCACGAAAAGTCAGCGGTCAAAGTTCCGGGCTCAACCCGGTGACGCCGTTGAAACTTTCGTGCTGGAGTTCGTGCGAGGGAGGCGGAATGCGTTGTGTAGCGGTGAAATGCATAGATATGACGCAGAACCCCGATTGCGAAGGCAGCTTTCCAGCACGCGACTGACGCTGAGGCACGAAAGCGTGGGGAGCGAACAGG
+
CCCC@@?=?AAA@@@9:9<?BB?B?AAA<AB=BB=BC>CD>DF?C;00B==:00,0<@@AAB:BBCAA@@<@@@@:@@<@19939@?@399,;=BBBFGFAEGABBB=BCC>CCBBBCC@BCB?BBB@@@@AB<BC@BB@B@BBBBB>AABACB@@?ABBC>BBBBBCBDBB@@@BBCBBB=@@@8@CD<@@@A=@=@;;;@B=B@CBBBBCBDBDCCCCDCCB;;;;ECBBD>D@@;;;;-:?@CD?BBC?
@6HNMW:00880:06008
TACGGAGGGTGCAAGCGTTAATCGGAATAACTGGGCGTAAAGGGCATGCAGGCGGTTCATCAAGTAGGATGTGAAAACCGTCCGCACCACTGGGAACAGCATACTAAACTGGTGGACTAGAGTATTGCAGGGGGAGACGGAATTCCAGGTGTAGCGGTGGAATGCGTAGATATCTGGAAGAACACCAAAGGCGAAGGCAGTCTCCTGGGCAAATACTGACGCTCATATGCGAAAGCGTGGGTAGCAAACAGG
+
BBBB@BBB<@@@@<A@@@>A>@@@?C?;;9;BCB=BBBCJ?CD?CA@ABCB?CC>B?A@ABB>BCEC@C@@00000&0)0//)///5.555590975555599;>??8?CC?AA<@@@;;9AAA@>@;CCCCC3BBB:;7;=A=B<AA@9:9>@6616<6;8996<<<:@9:99557<8=>@>C@:>>2949>@:@?B;:9AA<:@BB=AAA<AABBBBBAB@@@@;;;@ACC<ABCBAB<B?==::3:::6
@6HNMW:00883:05978
TACGGAGGGTGCAAGCGTTAATCGGAATAACTGGGCGTAAAGGGCATGCAGGCGGTTCATCAAGTAGGATGTGAAATCCCCGGGCTCAACCTGGGAACAGCATACTAAACTGGTGGACTAGAGTATTGCAGGGGGAGACGGAATTCCAGGTGTAGCGGTGGAATGCGTAGATATCTGGAAGAACACCAAAGGCGAAGGCAGTCTCCTGGGCAAATACTGACGCTCATATGCGAAAGCGTGGGTAGCAAACAGG
+
ABAC?BBC;;;;@=@@@B@C@CCC:;:;B?BCDF?CBBBC>DC=BB;;;CD@HD@GAHCDBBACBBF@CA@AAAA>BCDD6::/;A@@?B?BBC?B@BBBBAAAABBB=BBB?@@=@CBCCBABBA3:9999:9)8>=00,09B9B,0;7:;EBC@A?AC@C@AAAA@BB@@@BBBB@C?CCABA@,00+0,0@@9@<ABBCBCCABDB>BFE<?ABDBCCA@@A@:::@A>>?:?C@@@C<@977AA7=<=6
@6HNMW:00889:05994
TACGGAGGGTGCAAGCGTTAATCGGAATAACTGGGCGTAAAGGGCATGCAGGCGGTTCATCAAGTAGGATGTGAAATCCCCGGGCTCAACCTGGGAACAGCATACTAAACTGGTGGACTAGAGTATTGCAGGGGGAGACGGAATTCCAGGTGTAGCGGTGGAATGCGTAGATATCTGGAAGAACACCAAAGGCGAAGGCAGTCTCCTGGGCAAATACTGACGCTCATATGCGAAAGCGTGGGTAGCAAACAGG
+
;;<D@CCC;@@:;5;@AA>B?BBB?C?@??@CCD>BBCBC<@@;@G;;:BB>BCAGACCCCC?BBBA=A@@@BCC=CBAB7A@6A;;;@B@BCC?CACCCCCBBBCCC=CCC?BB?ABBBBBBA??9<?99998)9A@;;7;>A=A=AA=ADFCC;;:;C?B@BB@@@A@@@@@BAA=BACCAGED?CC8;5;AB5;7;;;;BCB?@@@;?AA;BBCBCECABABAAABBDCDD=BAB:::5:==99:/9@@3
@6HNMW:00867:06031
TACGTAAGGGGCAAGCGTTATCCGGATTTACTGGGGTGTAAAGGGAGCGCAGGCGGTGCGGCAAGTCTGATGTGAAAGCCGGGGCTCAACCCCGGGACTGCATTGGAAACTGTCGTACTTGAGTATCGGAGAGGTAAGTGGAATTCCTAGTGTAGCGGTGAAATGCGTAGATATTAGGAGGAACACCAGTGGCGAAGGCGGCTTACTGGACGATAACTGACGCTGAGGCTCGGAAAGCGTGGGGGAGCAAACAG
+
9::=@>?CDD;DD>@@@@<?@A=A@AA@9@B;;<;*9;@AA>@>7>C>?BCD>A@9@B00,0030/9;554<;<:;1371333&39993<<=(87*3877;78/718=8?=@AB@?@BC58:>9::@@=?@A?4::=@@>4:4:29;@@A9::99EC=@=>A,0/0>::@?:<:7//+/;5:6:::7;@=?<:46499<<:00)/77>.56665<:=====::4555.4944.4:1::444444$444::2434
@6HNMW:00877:06022
TACGGAGGGTGCAAGCGTTAATCGGAATAACTGGGCGTAAAGGGCATGCAGGCGGTTCATCAAGTAGGATGTGAAATCCCCGGGCTCAACCTGGGAACAGCATACTAAACTGGTGGACTAGAGTATTGCAGGGGGAGACGGAATTCCAGGTGTAGCGGTGGAATGCGTAGATATCTGGAAGAACACCAAAGGCGAAGGCAGTCTCCTGGGCAAATACTGACGCTCATATGCGAAAGCGTGGGTAGCAAACAG
+
////6:;;59:55.4?@A;@?AA@=A;??;;;9=6>==B?7==7=B<=BBC?BC<B=@;55;8<;;;8==@5;9B<A@FE9CC:BB??9=9=>909.95@@A999@@=8=@@<@B?;::?<<7377-7:88898'8<744.4.5494;;:666<;65.5>.5.55<==>=<555<::5;7;<5955.55)5.597477;;///896:<<6;;;1:899444444:;<9:::;;<5<<555=3;333880833
@6HNMW:00888:06024
TACGGAAGGTCCGGGCGTTATCCGGATTTATTGGGTTTAAAGGGAGCGTAGGCCGGAGATTAAGCGTGTTGTGAAATGTAGACGCTCAACGTCTGCACTGCAGCGCGAACTGGTTTCCTTGAGTACGCACAAAGTGGGCGGAATTCGTGGTGTAGCGGTGAAATGCTTAGATATCACGAAGAACTCCGATTGCGAAGGCAGCTCACTGGAGCGCAACTGACGCTGAAAGCTCGAAAGTGCGGGTATCGAACAGG
+
BEBA=B7:4:?9>?;@BB@CCC?B@BBF>CCACC>BB>BD>CC>CCCBBBC?B<@<@BBA?B@CCBABD@BBCCC>BBBA88:BCCBC?BD;;=;;CBBBCEDCBBCD@A@@=@C=B?C@BBBBBCCBBABD=B>??8?@<@=A=BBCC?B?????=8=<??8???A=ABB9999:8AC@BB@BBA=A@@:;99:386@?;;;?@?<@;===::925;9;=988449.0@@00//(/9::::59=:<33-3997
@6HNMW:00889:06035
TACGGAGGGTGCAAGCGTTAATCGGAATAACTGGGCGTAAAGGGCATGCAGGCGGTTCATCAAGTAGGATGTGAAATCCCCGGGCTCAACCTGGGAACAGCATACTAAACTGGTGGACTAGAGTATTGCAGGGGGAGACGGAATTCCAGGTGTAGCGGTGGAATGCGTAGATATCTGGAAGAACACCAAAGGCGAAGGCAGTCTCCTGGGCAAATACTGACGCTCATATGCGAAAGCGTGGGTAGCAAACAGG
+
A@@@;;;;0;@A@;@@CB?CACBC@B@BD?BBBB>BBBCF>CC>CCBABBB?BC?CACBCBD@CBBB@DA@ACCE?CCCC*;:0;;:929;=?@:A@DCCCCBECBBA<A::8:B?ACBBBAAABB@CCCCCCC3BAA;;5<=@=A?CB@CAAEECD@CD?B?BA@@@@@AAAAAAB?D@BC@BCC?CG6;7;AA=A@@@?@??<<9::5:BA=BCCDDBBAAAABAAAAA@AB=AAA?BC:=>@?;;38;;6
@6HNMW:00894:06048
TACGGAAGGTCCGGGCGTTATCCGGATTTATTGGGTTTAAAAGGGAGCGCAGGCCGCCCCTTAAGCGTGTTGTGAAACCCGGGCGTCAACGCCGGCGTGCAGCGCGTACTGGGGGGCTTGAGTGCGCGCGACGCCGGCGGAATTCGTCGGTGTAGCGGTGAAATGCTTAGATATGACGAGGAACCCCGATTGCGAAGGCAGCCGGCGGGAGCGCAACTGCACGCTCATGCTCGAAGGCGCGGGTA
+
/--606(-(-/)/:(//405=>9@:==>)55.55)55)555&5A09555999.5.5555&/7:7/////;)//999)55)5;2;;<55.55/)/)////:757////7///////#//)3899=:9>::<<<AB?@::>;@,0)////607898833-3333(39871///------8885=7=BB30/7)//::6:6;<6646:?@@7@>B@0-(-8.----,5577///<<<8=49;555)5:
@6HNMW:00870:06110
TACGGAGGGTGCAAGCGTTAATCGGAATAACTGGGCGTAAAGGGCATGCAGGCGGTTCATCAAGTAGGATGTGAAATCCCCGGGCTCAACCTGGGAACAGCATACTAAACTGGTGGACTAGAGTATTGCAGGGGGAGACGGAATTCCAGGTGTAGCGGTGGAATGCGTAAGATATCTGGAAGAACACCAAAGGCGAAGGCAGTCTCCTGGGCAAATACTGACGCTCATATGCGAAAGCGTGGGGTAGCAAACAGG
+
555:7;@>4<55558>??8=8===<?5:;@C@@<8<>=>@,::,9?99;>=99:.97@@599:===<+00/0=9<5ABDD49645<<<8<8;;A4@@CBCBCBBBABB<BCDACC@B;::97?=8425<<<<A<1<776=8=;A<<:==<?@B>966159;;7=;.-..),9../:::6?:?@;><<599)5.4<<<B@CBBBCCB?=BC=BAA=B?@@ADCCABBB???BB;;<6;;;3777&3779:<43336
@6HNMW:00891:06150
TACGGAGGGTGCAAGCGTTAATCGGAATAACTGGGCGTAAAGGGCATGCAGGCGGTTCATCAAGTAGGATGTGAAATCCCCGGGCTCAACCTGGGAACAGCATACTAAACTGGTGGACTAGAGTATTGCAGGGGGAGACGGAATTCCAGGTGTAGCGGTGGAATGCGTAGATATCTGGAAGAACACCAAAGGCGAAGGCAGTCTCCTGGGCAAATACTGACGCTCATATGCGAAAGCGTGGGTAGCAAACAGG
+
AABB?BAB=;;;B?BABB?BABCB?C?CC@CCDD>@A@@F?FD>BB;;;BB>BA?AIDCCCEACCBB?CCCCBBB<@@BB4AA:A::;?B@BCC>A?ACCCCCCBDCD>C:;7;@=@CBBBBCB??=?BBDCCC3BBA::6:<@=A=AA@BBBCCAA?@E@B?CB;;:AABBBABAA=B@BB@BCDADM=@?ACC@F@CCBBBCB?CBB=ACA=99:BCBBBBBBBCBBBADBC>CCC???8?:9:@@8=>@;
@6HNMW:00895:06123
TACGTAGGTGGCAAGCGTTGTCCGGAATTATTGGGCGTAAAGCGCGCGCAGGCGCTTTCTAAGTCCATCTTAAAAGTGCGGGGCTTAACCCCGTGATGGGATGGAAACTGGAAAGCTGGAGTATCGGAGAGGAAAGTGGAATTCCTAGTGTAGCGGTGAAATGCGTAGAGATTAGGAAGAACACCGGTGGCGAAGGCGACTTTCTGGACGCAACTGACGCTGAGGCGCGAAAGCGTGGGGAGCAAACAGG
+
CDCBB994;;5;C;;;:>:=<@?A?B?B?BB=BB9CA;;;0;@A@AABCBC?BCCDD?CCD?A;;7;?A@?BAB8@@@?CEC:CD?B>A@@6@CABBBB?CCC?BB=ABB=BB<AABB@BBBBA@@;??37,9737<>8=6=2?;A=BBBB?88;6=:85-9<:9==;;;88/8>9>:;:4:9808/696>BC@B@B>978818?A=AA?>>;<@9><?@>=9:39;<=>?8==>?BEH5===>=4>;;5
@6HNMW:00896:06124
TACGTAGGGGGCAAGCGTTATCCGGATTTACTGGGTGTAAAGGGAGCGTAGACGGTAGTGCAAGTCTGAAGTGAAAATCCGCGGCTCAACTGCGGAATTGCTTTGGAAACTGTATAACTAGAGTACCGGAGGGGTAAGCGGAATTCCTGGTGTAGCGGTGGAATGCGTAGATATCAGGAGGAACACCGGTGGCGAAGGCGGCTTACTGGACGGCAACTGACGTTGAGGCTCGAGAGCGTGGGGAGCAAAC
+
@@@BCDEEED3BA>A:;;?BCC@C>@@B=BDCBC<;;;BB=BC>DGGICCBCAA=@@B:;;;8;AAB@@<@B@A@B7@@5;;B>BB@A?A@AAB6;69<B9::/:5:;6;@ABBBB@DA@@@CBBC=?<9:::-:?=ACC@D8;5;5:;5;BBBBBB@CI@D?BBBA@@@@@@?ABB?CC?B@B@@@@<>>,00<9<8>A?CB?CC;;:9BA=9:79@B>@;:4:;;5;BAAAA@A?>>>>>3?><<<3<
@6HNMW:00905:06159
TACGTAGGTGGCAAGCGTTGTCCGGAATTATTGGGCGTAAAGCGCGCGCAGGCGCTTTCTAAGTCCATCTTAAAAGTGCGGGGCTTAACCCCGTGATGGGATGGAAACTGGAAAGCTGGAGTATCGGAGAGGAAAGTGGAATTCCTAGTGTAGCGGTGAAATGGCGTAGAGATTAGGAAGAAACACCGGTGGCGAAGGCGACTTTCTGGACGACAACTGACGCTGAGGCGCGAAAGCGTGGGGAGCAAACAGG
+
CCAA@;:29B<??4798938978:7;8>9==8B=6=>@?C6;;@;;;CBBB?BAACC=BAB?CBB>@A@E@DDD;H@@@@@@2>:7<8>BB:BBBBBBB=AAA6::3:9913=18:;:5:@AABAA=@:544==4<;;7;9;,0*/8999@@88810/9;2//*////;;;3727A8>8999)7756@==C?ABB<>;>>??AA:??C?BBBABB@BBBBBBCABAB?BBB???8?A???DD9@??=>39<:5
@6HNMW:00908:06149
TACGGAGGATGCGAGCGTTATCCGGATTTATTGGGTTTAAAGGGTGCGCAGGCGGCGCGAAAAGTCAGCGGTCAAAGTTCCGGGCTCAACCCGGTGACGCCGTTGAAACTTTCGTGCTGGAGTTCGTGCGAGGGAGGCGGAATGCGTTGTGTAGCGGTGAAATGCATAGATATGACGCAGAACCCCGATTGCGAAGGCAGCTTTCCAGCACGCGACTGACGCTGAGGCACGAAAGCGTGGGGAGCGAACAGG
+
AAAA@CC@CBBBAAA:;;?BBB?B>AAB<AB5;;7;B=CD?DJ>CBAABB@<AA7;;CACBB8@@B@@@@@CCBC>AA>A@BB>BAA@;??8@?B@@@CC@BC@BCC?BBB>BCCCBCC@CBB@BFCCBBCCC=@@=@@=@;:;:AA<??AABBBC@BEEG=BBBBCCCCCCCCBBCBDAA>ABB7ABB?@@@B>A>A;<;BB=B@CCCBBBBBCCBBBBBBAA;;7;CCBBC>B@@@AA@6@@?CC?ABB?
@6HNMW:00911:06139
TACGTAGGGGGCAAGCGTTATCCGGATTTACTGGGTGTAAAGGGAGCGCAGACGGAATGGCAAGTCTGAAGTGAAAGCCCGCGGCTCAACCGCGGGACTGCTTTGGAAACTGTCAGTCTGGAGTACTGGAAGGGTAAGCGGAATTCCTGGTGTAGCGGTGAAATGCGTAGATATCAGGAGGAACACCGGTGGCGAAGGCGGCTTACTGGACAGCAACTGACGTTGAGGCTCGAGAGCGTGGGGAGCAAACAGG
+
CBBBA>>>>>0>B@BBCC?CCC?A?@BE=BCCCC>ABACJ?CD?BA@BBC@@AE@E?@@=@A>@@@>:@=@A???999:/9>>;@BBB?B=??BC=AAABA@@;A=@@<@@AB:;;BABE@CBA??@@8=9?A;AB?CCD?B?B?B=@A?CBCBBBB?CCCC>FEBABECCCB@@AB>;;6;>AAA>A>=?9@@A<A?>?<?A<@@AA=@AA>???BABBAAC?B::8:A@@??>BCAAABB:CCBCC8?994
@6HNMW:00864:06184
TACGGAGGGTGCAAGCGTTAATCGGAATAACTGGGCGTAAAGGGCATGCAGGCGGTTCATCAAGTAGGATGTGAAATCCCCGGGCTCAACCTGGGAACAGCATACTAAACTGGTGGACTAGAGTATTGCAGGGGGAGACGGAATTCCAGGTGTAGCGGTGGAATGCGTAGATATCTGGAAGAACACCAAAGGCGAAGGCAGTCTCCATGGGCAAATACTGACGCTCATATGCAGAAAG
+
BBDE@BCC?@@@A>A<;;058;;B69499;5555)5::<=6==6?::=<@@?BB<B><<99D?BBCC?A@@@AAB>ABFD6;;7;;;;>B>;;;.;;A@@@A?>>999.9=?:>@@@????>==><17777878'77;99.929.9=;=6A>>@BBB<@@;@=@@??A;;;:::<>=<B>A@;@@<5>>5=299?9?:@AA>>@@000>D<@@C=AACAAAACCBBB@>>65595=5=
@6HNMW:00868:06188
TACGGAGGGTGCAAGCGTTAATCGGAATAACTGGGCGTAAAGGGCATGCAGGCGGTTCATCAAGTAGGATGTGAAATCCCCGGGCTCAACCTGGGAACAGCATACTAAACTGGTGGACTAGAGTATTGCAGGGGGAGACGGAATTCCAGGTGTAGCGGTGGAATGCGTAGATATCTGGAAGAACACCAAAGGCGAAGGCAGTCTCCTGGGCAAATACTGACGCTCATATGCGAAAGCGTGGGTAGCAAACAGG
+
5;:C@CDF>@@@B>A;;;?C?BCC;@799=@@@>6=ABBD8DF=BB::;BB>AA?A@B;;;B?BBAB:;;BBDGE>DDLI;BA>A@@@@CACCC>B?C;;;BCBCECC?CCC@@?<:::BBAACAA=??BBBBB3BBBCC?C=A?A=AA?BBBCC@A=AA<@>@A@@@@@?:97<7715;@<;<AA8@@:?;@??=A?A;:9AAA?BCC?CCB=A@@??@???BCCD????>CD<AABB<<3>;8377)7=;6
@6HNMW:00875:06175
TACGGAGGGTGCAAGCGTTAATCGGAATAACTGGGCGTAAAGGGCATGCAGGCGGTTCATCAAGTAGGATGTGAAATCCCCGGGCTCAACCTGGGAACAGCATACTAAACTGGTGGACTAGAGTATTGCAGGGGGGAGACGGAATTCCAGGTGTAGCGGTGGAATGCGTAGATATCTAGGAAGAACACCAAAAGGCGAAGGCAGTCTGCCATGGGCAAATACTGACGCTCATATGCGAAAAGCGTGGGTAGCAAACAG
+
:::=8:::0894;29994.55:994949<455593;<<@@8@@8666A?=@;95.5.5>99;:=9558<9:6;=A29999&55)5555.57;==6=7;;;;;@@?;==599929;6;?AB@;@A?;7;9989===%==;;92945.5;;<7;;;;;;;;@;7<+//-5-//;5567///491660633,388+9.34=6=644/6:///*/88:27671699377;;77/>6///96778.866888/////66/655
@6HNMW:00877:06163
TACGTAGGGGGCAAGCGTTATCCGGATTTACTGGGTGTAAAGGGAGCGCAGACGGATGCGCAAGTCTGATGTGAAAGCCCGGGGCTCACCCCCGGGACTGCATTGGAAACTGTGCGTCTGGAGTACTGGAAGGGTAAGCGGAATTCCTGGTGTAGCGGTGAAATGCGTAGATATCAGGAGGAACACCGGTGGCGAAGGCGGCTTACTGGACAGCAACTGACGTTGAGGCTCGAGAGCGTGGGGAGCAAACAGG
+
;@??:95>>>+5525::<7@::2;5;:B0:9455)5==C?8AF999BCBCBCBA>A;;:AAB?CCA@@@@@?ACC?CCC>CJG<<:;ABBBB0BC;@@;:;=<.9299)59;;===699>7:?<<;:=8=:>>6==7<55.5.54=9?A;@@9955:5:99907==000==?@<<@>8BD8989BA;=<=B;<00+0*0/27A8CECC@CCBBAC=@@@959=40/9)///077<8<<////&////:(//76
@6HNMW:00879:06160
TACGGAGGATGCGAGCGTTATCCGGATTTATTGGGTTTAAAGGGTGCGCAGGCGGCGCGAAAAGTCAGCGGTCAAAGTTCCGGGCTCAACCCGGTGACGCCGTTGAAACTTTCGTGCTGGAGTTCGTGCGAGGGAGGCGGAATGCGTTGTGTAGCGGTGAAATGCATAGATATGACGCAGAACCCCGATTGCGAAGGCAGCTTTCCAGCACGCGACTGACGCTGAGGCACGAAAGCGTGGGGAGCAAACAGG
+
BBBC@CC@CBBBBAAA@@<@AA8>:>@>8@>;@>.99)9@6@@99:;:6@<59;05444:::+<:>:<=B;>CBC<A?=?69:/:998=BB;C?;::@<<99969;B7:9:69?>??;;6699<AB@@;;9??8<@8?@;@?@@@AA@ABABBB@?:>9:;6:??A@@>>9:7>AA@A???<AA@8A@@;@AAA=@<@@@@@@;@?ABBCBCA;;;ACCCCBAB;;6;C:;9949999?CC9AA@BB>AA@=
@6HNMW:00892:06197
TACGTAGGAGCGAGCGTTGTCCGGAATTACTGGGTGTAAGGGAGCGCAGGCGGGACTGCAAGTCGAGATGTGAAAGGAGGGGCTTAACCCCTAACTGCATTTGAACTGTGGTTCTTGAGTGAAGTAGAGGTAAGCGGAATTCCTGGTGTAGCGGTGAAATGCGTAGATATCAGGAGGACACCGGTGGCGAAGCGGCTTACTGGACGGCAACTGACGTTGAGGCTCGAAAGCGTGGGGAGCAA
+
/=8945:38;<:;;<<=8555.5.5.5.55555)5;//)/;1///;9994555)5;566<8<<///;:99:444(434333&39)/)/88+6616//////(5;5::<55.574506<@<<?9??=?8830>:;00*0*0*0*0?:?@BBB=C255=;)44444888933388288-3///383//)-55(-//)//6<:99.555577277/////)/55.444444)4444444&4448;
@6HNMW:00899:06205
TACGGAGGATGCGAGCGTTATCCGGATTTATTGGGTTTAAAGGGTGCGCAGGCGGCGCGAAAAGTCAGCGGTCAAAGTTCCGGGCTCAACCCGGTGACGCCGTTGAAACTTTCGTGCTGGAGTTCGTGCGAGGGAGGCGGAATGCGTTGTGTAGCGGTGAAATGCATAGATATGACGCAGAACCCCGATTGCGAAGGCAGCTTTCCAGCACGCGACTGACGCTGAGGCACGAAAGCGTGGGTAGCAAACAGG
+
CCBB?CC@C@@@@C@@AB@CBC?A?ADD?EDACC>CG=BC>BD=A<;;;;C?CB?BBBDDDD9CAB@@@@????C>@?>??BC=AAA@299+;;:;;AAC?BC:;;D>DEC?CC@@@BB@CBB>BBA@@A@@A;@C@EL@F?@?@::3::@@BBDC?@@@B<BBBBBCCD::;@AFBBA@@>AAA8ABB7;;@@9=9@0000@+0-0>@>?;;989==?>??B@?@?AA?@@@9@:::AC=B???BB=BAA=
@6HNMW:00905:06201
TACGTAGGTGGCGAGCGTTATCCGGAATGATTGGGCGTAAAGGGTACGTAGGCGGCCAGATAAGTCTGGTGTGAAAGGCTGCAGCTCAACTGCAGCACTGCACTGGAAACTGTCCGGCTGGAGTGCAGAAGAGGGCGATGGAACTCCATGTGTAGCGGTAAAATGCGTAGATATATGGAAGAACACCGGTGGCGAAGGCGGTCGCCTGGTCTGCAACTGACGCTGAAGTACGAAAGCGTGGGGGAGCAAATAGG
+
BBBBB@A;@@;??A>>@A<<;;@C@DABBBB=AA;A@@AB8A?8AA@A@BB?@@<@>@@@@B?CCCCC?BB@999,9299595<999C?CBCCBBBAA@?@BCCC@BD>CCBBB@CACCB@BCCDDCCD?A000,0000=+;5;BB>;;;ABBBCCC>;;::*:=@BAC@@@@ABAA?>>A@>0008<+00=BBC@B?AA>B<;;<AD?BBAAAA@CBCCBBB??@?A@A@9:9,9=999999$4:::@5=::5
@6HNMW:00911:06201
TACGTAGGTGGCAAGCGTTGTCCGGAATTATTGGGCGTAAAGGGCGCGCAGGCGGCGTCGTAAGTCGGTCTTAAAAGTGCGGGGCTTAACCCCGTGAGGGGACCGAAACTGCGATGCTAGAGTATCGGAGAGGAAAGCGGAATTCCTAGTGTAGCGGTGAAATGCGTAGATATTAGGAGGAACACCAGTGGCGAAAGCGGCTTTCTGGACGACAACTGACGCTGAGGCGCGAAAGCCAGGGGAGCAAACGGG
+
ABABA?>:>>:=?=?>@A?CBC@B>B?B:;:ACC>CCBCD;@@=ACCBCBB<A@=A@AB;;;?AAACACBB@BII=AABBBAA7AB@B?CEE;BBBCCCC;BD@CCD>C@;:;ABBBCBBBCCCCCC@CBBB@BC<BBB>B=@=A?BBDCBBBCCB>A@@>:@@@ABBABCCC?BD@@@=@?@???CBAA>@@AA;AA@=@@@;@BB@CC;;;;8;ABCKECBDBB<:9995>5<<9<<>>2==<>>:=??5
@6HNMW:00866:06228
TACGGAAGGTCCGGGCGTTTATCCGGATTTATTGGGTTTAAAGGGAGCGCAGGCCGCCCCTTAAGCGTGTTGTGAAACCCGGGCGCTCAACGCCCGGCGTGCAGCGCGTACTGGGGGGGCTTGAGTGCGCGCGACGCCGGCGGAATTCGTCGTGTAGCGGTGAAATGCTTAGATATGACGAGGAACCCCGATTGCGAAGGCAGCCGGCGGGAGCGCAACTGACGCTCATGCTCGAAGGCGCGGGTATCGAACAGG
+
ABBB?A>A>AC?BC;;::9.;A@;<?BC@>?A?AI?EJ0<;0;@;ABBBCBA=@:;;;:-;5;5:@@?9925@;;;7@G?DF>;;;@BB<@@AA9A=@@9;;AA@@A997:3337798"79,3788>=B=CB???@@<@<??:?=A<@CDBAAAA@ADA?BDCC>???A=???AACDBA???9?8?AA3??>039=>9;:>ABB>@=;;;0;ACBBC?BBDCCBBCCBBBCCBAA7;5;@;;;6;BBBAA>A@@>
@6HNMW:00869:06235
TACGGAGGGTGCAAGCGTTAATCGGAATAACTGGGCGTAAAGGGCATGCAGGCGGTTCATCAAGTAGGATGTGAAATCCCCGGGCTCAACCTGGGAACAGCATACTAAACTGGTGGACTAGAGTATTGCAGGGGGAGACGGAATTCCAGGTGTAGCGGTGGAATGCGTAGATATCTGGAGGAACATCAGTGGCGAAGGCGGCCACCTGGACCGGTATTGACGCTGAGGTGCGAAAGCGTGGGGAGCAAACAGG
+
CCCC?@>?8??<?=A:;;=?@A;;:;@CCACCCC>DBBBD=CC=CCCDDBB@CC?B?CCBCC@BCBC@BBCCCDD?CCDD;DD?CAAAADACCC=C@CBBCBBCCCCC>AAB?CB>ABACBAAABB=@@:9:99)9@ACB@C@C@B@BB@CCCCGCC@CC?B@A@@@@DBBBBBBAA=;;6:>AABBB;;;@BCC<;<;H@GABB@DE?CC@B>BCC>BBC@A@DBB=@@BB@D>CA@ACFC;AAAAA=ABB?
@6HNMW:00889:06235
TACGGAGGGTGCAAGCGTTAATCGGAATAACTGGGCGTAAAGGGCATGCAGGCGGTTCATCAAGTAGGATGTGAAATCCCCGGGCTCAACCTGGGAACAGCATACTAAACTGGTGGACTAGAGTATTGCAGGGGGAGACGGAATTCCAGGTGTAGCGGTGGAATGCGTAGATATCTGGAAGAACACCAAAGGCGAAGGCAGTCTCCTGGGCAAATACTGACGCTCATATGCGAAAGCGTGGGTAGCAAACAGG
+
AB;;8:BB=BBBC@C@@A@CAECB?B@DE@CBBB>BBBCF>CD=CBCCCDD@AA>A>CBCCC@CDDD?BBCGCBB<BA?A3AA8A:;;@A?;;;9;@ABCCDCBBACE>B@A>@>:>CCBBAAACC?AA?????.<=?;<7;?B=C?CD@CCBCBAA@AL@D@CB;;:BBBDAAABC?D?CC@CCDACC<@>@BB?B@EAAABBC?BBD>BBB=?>@CCCCBBBBBBDBBB@??9?AA???8?998>>8>>><
@6HNMW:00891:06210
TACGGAGGGTGCAAGCGTTAATCGGAATAACTGGGCGTAAAGGGCATGCAGGCGGTTCATCAAGTAGGATGTGAAATCCCCGGGCTCAACCTGGGAACAGCATACTAAACTGGTGGACTAGAGTATTGCAGGGGGAGACGGAATTCCAGGTGTAGCGGTGGAATGCGTAGATATCTGGAAGAACACCAAAGGCGAAGGCAGTCTCCTGGGCAAATACTGACGCTCATATGCGAAAGCGTGGGTAGCAAACAGG
+
=@??>@@@8=B;:4;<;;5<;?DC<@>@L@DCCD>BBBCC6;;7;A?>?::29C25.6?;;<9=BBC?B;:;B@@6:;:;*::.9>99.94555)5.5:<<>@==B==5<;<600,0<000C???D;>>99:9:)9=>;;4;4:2:=@@<A@@@B@A69:;@;>@;;;;;;;;BC::8:=BC@;;;@DD;A=@AA<@<A<;;@CC?BCC=BCD=AA;;;A@>>@:87;?999@B49/0//9(///6;;5<<<8
@6HNMW:00893:06248
TACGGAGGATGCGAGCGTTATCCGGATTTATTGGGTTTAAAGGGTGCGCAGGCGGCGCGAAAAGTCAGCGGTCAAAGTTCCGGGCTCAACCCGGTGACGCCGTTGAAACTTTCGTGCTGGAGTTCGTGCGAGGGAGGCGGAATGCGTTGTGTAGCGGTGAAATGCATAGATATGACGCAGAACCCCGATTGCGAAGGCAGCTTTCCAGCACGCGACTGACGCTGAGGCACGAAAGCGTGGGGAGCGAACAGG
+
CCBBABB@ABCBBBB@@@@BEE@C@CCC=BC@CC=CC=BB:@A8AA@@BAA?AB=ABCBCEE;@ABA@@@@CAAA<AA?A@FG=AAAB@DD;B?BAAAAA7;;?BBJ>BBD>BBBCDCC@BABACBBCCBBCC=AA>@D@D@@@?BB<AACCCC@@>@CCD>@AABBABC:::BCCBBAAB?BED;CCC8;;@@=A=A<;;@G=B?CBBBCDCA@@AAACBBAA;;7;CCBCC>BAAAAA@6:;:CC?BCC>
@6HNMW:00910:06214
TACGGAGGGTGCAAGCGTTAATCGGAATAACTGGGCGTAAAGGGCATGCAGGCGGTTCATCAAGTAGGATGTGAAATCCCCGGGCTCAACCTGGGAACAGCATACTAAACTGGTGGACTAGAGTATTGCAGGGGGAGACGGAATTCCAGGTGTAGCGGTGGAATGCGTAGATATCTGGAAGAACACCAAAAGGCGAAGGCAGTCTCCTGGGCAAATACTGACGCTCATATGCGAAAGCGTGGGTAGCAAACAGG
+
@A@A>;;;0;A?B?C;:;@E?CCDACACC?BBBB>BBBBE>CC>CD;;;DE@CCAC?BBCBB>BDCC=B;;;BCC>GGED<BB=B;;;>B<@@B;B>@@@@@>?@:;;6;BB?CC?BCBBBAAABB?AAA@@@@.???@@;@=A>B@AA?ACCCBBB@CB?B@BBBAAAB@@@A:999>=AA>:;;4;;;-;;ABC@D@CAAABBB?BBB=ACC>;9;??CC@@@BBA:::@??A9A@@889+7977;;3;>>8
@6HNMW:00870:06308
TACGTAGGGGGCAAGCGTTATCCGGATTTACTGGGTGTAAAGGGAGCGCAGACGGAATGGCAAGTCTGAAGTGAAAGCCCGCGGCTCAACCGCGGGACTGCTTTGGAAACTGCCAGTCTGGAGTACTGGAAGGGTAAGCGGAATTCCTGGTGTAGCGGTGAAATGCGTAGATATCAGGAGGAACACCGGAGGCGAAGGCGGCTTGCTGGACAGTAACTGACGTTGAGGCTCGAAAGCGTGGGTAGCAAACAGG
+
BBBCBCCCCC3BB@C@@@@CBB?@=:9:6:CCDJ>ECIFD?CH?CCBBBCAABB@D@CC@A@>ABABBC@CCCCD;??<6<9929@@><@599AB=BBBCBBA<A>AA:AAAA?BBBBBB?BAAAA9:49=@@<AB?CAA?A?A=AACC>BBA;;;B?B@A@:@@@@@BBBADBCBB?BB>A>ACC@F@AA=ABA>A@BB?BB>AA??<?BBB=B>?>?BBCA8><84<:?@BD>BBBBBB<BBCBBB=BA@?
@6HNMW:00876:06297
TACGGAGGGTGCAAGCGTTAATCGGAATAACTGGGCGTAAAGGGCATGCAGGCGGTTCATCAAGTAGGATGTGAAATCCCCGGGCTCAACCTGGGAACAGCATACTAAACTGGTGGACTAGAGTATTGCAGGGGGAGACGGAATTCCAGGTGTAGCGGTGGAATGCGTAGATATCTGGAAGAACACCAAAGGCGAAGGCAGTCTCCTGGGCAAATACTGACGCTCATATGCGAAAGCGTGGGTAGCAAACAGG
+
BCBB>AAA<@@@B@CBBC?C@ECC?C?CC@CCED=BBBCF>BB>BDBCBAB>B@>@>ABBBDABBCC@CA@ACDC=CCCC;BD;B9:;?@@CCE?D@BBCCCCDBBBB<AAA>A@=:;;AA@???A=@A?????1?AB@A<A=@<A?BB?AABCBAB>AB>A?BBBDCBCBBBAA@@=B?BB?CBA=BC:<;<DD@C?CCCECBA????:?DA;ABA@@AB@@?CAA@??ACDF@@?????5=:9989+9978
@6HNMW:00890:06293
TACGGAGGGTGCAAGCGTTAATCGGAATAACTGGGCGTAAAGGGCATGCAGGCGGTTCATCAAGTAGGATGTGAAATCCCCGGGCTCAACCTGGGAACAGCATACTAAACTGGTGGACTAGAGTATTGCAGGGGGAGACGGAATTCCAGGTGTAGCGGTGGAATGCGTAGATATCTGGAAGAACACCAAAGGCGAAGGCAGTCTCCTGGGCAAATACTGACGCTCATATGCGAAAGCGTGGGTAGCAAACAGG
+
BBCC@@?@9:;;@=@@@A<@>AAD>B>BB>BCCC>CAAAC6;;7;CABBCCGCBAC@CABAC@CCBA=A:;;AEE9AAAA7@B=BCBAAI@GFI>HACFCDC;;;CBD<AAA=@@<@ABBBBAABB@CCAAAAA/@??;;6;?B>@>@A=AACCCCB@BDAE@CCCBCCCCBBCCAB;A;B@;@BB>DD6:4:@>;@?C@A@CDD@ECC>;::5:?@BCD@@ABBBAAAAB@@@;?AAAAA;@?>=??9?>@;
@6HNMW:00894:06304
TACGTAAGGGGCAAGCGTTATCCGGATTTACTGGGTGTAAAGGGAGCGCAGACGGAATGGCAAGTCTGAAGTGAAAGCCCGCGGCTCAACCGCGGGACTGCTTTGGAAACTGTCAGTCTGGAGTACTGGAAGGGTAAGCGGAATTCCTGGTGTAGCGGTGAAATGCGTAGATATCAGGAGGAACACCGGGTGGCGAAGGCGGCTTACTGGACAGCAACTGACGTTGAGGCTCGAGAGCGTGGGGGAGCAAACAGG
+
CCDCBB?BCC;CC>A@CC?BB@5;4;;;)99559)5<;;;399099909>0//8060550//)/:::<=9A<<;>6778*8>?<900:5:)0/8;2677:><=5=49919889:;=<><<9555<<<;8<48818@<BAG>A<A<@>AB?BBBCBBC@@@AB=AAACCCBA@B@A@@<@@@D@@?>4::.:927375=79:49:7;;::7==;88848333833-33829<<<==;988/////$//666.8994
@6HNMW:00897:06298
TACGGAGGGTGCAAGCGTTAATCGGAATAACTGGGCGTAAAGGGCATGCAGGCGGTTCATCAAGTAGGATGTGAAATCCCCGGGCTCAACCTGGGAACAGCATACTAAACTGGTGGACTAGAGTATTGCAGGGGGAGACGGAATTCCAGGTGTAGCGGTGGAATGCGTAGATATCTGGAAGAACACCAAAGGCGAAGGCAGTCTCCTGGGCAAATACTGACGCTCATATGCGAAAGCGTGGGTAGCAAACAGG
+
ACCC?CED=;;:@;@@@@<@>BCC@C@CDAGBBB?BBBBC=BA=BCBBBCC?CC9:8;BB@AACFHEACBBBCCG>BBKM=CC=CAAA<@>ABB>B?DCCBB@@@ABB=BCC?BE?A@@AA?AABA?AAAABBB2AAA;;5;=@=A?CB?BAACDBC@BB@C?BB@@@CC:;:?@?A?C@BC@DCE>AC8;7;BB9@=@@@@CCB?BBD=CCD>@@@@ACCBBBBBABBACA@C<???>>?9=>866;*///3
@6HNMW:00893:06340
TACGTAGGTGGCGAGCGTTGTCCGGAATTATTGGGCGTAAAGGGAGCGCAGGCGGGAAGGTAAGTCTATCTTAAAAGTGCGGGGCTCAACCCCGTGAGGGGATAGAAACTATCATTCTTGAGTGCAGGAGAGGAAAGCGGAATTCCTAGTGTAGCGGTGAAATGCGTAGATATTAGGAGGAACACCAGTGGCGAAGGCGGCTTTCTGGACTGTAACTGACGCTGAGGCTCGAAAGCCAGGGGAGCGAACGGG
+
BC;;;AA=@@=??:;;;;?BCC@DADAG:;<?BB;BBBBC=CC=;<;CCBB?AAA>@?C@BA>AACCBBBA<@>@3A>>;:;;5;CCD@CCC8@@B@???5>AA???<?AACBCC@CC@B@@@CCBC?B;;97?>9@@=9?=?<?@DAA@BBBBBB?B??>8899BB>?>BAA=AA>??<??BBB?CBBB?A@H:>:=?8<>>6==A==>>>7@;?867ABABEAA?ABBABB=BB?BBBB:@@AAB>AAF>
@6HNMW:00909:06352
TACGGAGGATGCGAGCGTTATCCGGATTTATTGGGTTTAAAGGGTGCGCAGGCGGCGCGAAAAGTCAGCGGTCAAAGTTCCGGGCTCAACCCGGTGACGCCGTTGAAACTTTCGTGCTGGAGTTCGTGCGAGGGAGGCGGAATGCGTTGTGTAGCGGTGAAATGCATAGATATGACGCAGAACCCCGATTGCGAAGGCAGCTTTCCAGCACGCGACTGACGCTGAGGCACGAAAGCGTGGGGAGCGAACAGG
+
DCBB?A@=A::;@:::;;9;BC@E@CBB=BC@BD>DF?CC>BB=BBBBB;;5;@;@@BBCGH;;;AAAAA@CDCD<A@;@;??9@@@@<AA;B?@@@AAA>@C?BBD>CCH>CCCA@@EAGFDACC;;;CCCD>;;;;A=@?:::@?9?@@ABB@@<@;;;7;CABBCCCB@@@EEBBCDC?CCC9CBC:;;AD@C@D;;<@A9A?@@@@@A@;;;AABCCDDB;;6;@@AAB=BAAAABB8BAAAB????>
@6HNMW:00912:06325
TACGGAGGGTGCAAGCGTTAATCGGAATAACTGGGCGTAAAGGGCATGCAGGCGGTTCATCAAGTAGGATGTGAAATCCCCGGGCTCAACCTGGGAACAGCATACTAAACTGGTGGACTAGAGTATTGCAGGGGGAGACGGAATTCCAGGTGTAGCGGTGGAATGCGTAGATATCTGGAAGAACACCAAAGGCGAAGGCAGTCTCCTGGGCAAATACTGACGCTCATATGCGAAAGCGTGGGTAGCAAACAGG
+
CAAA=;:;6:@?@?BAAB=A?BAA?A@BBAFCDD>AB@AA:@@:@A@@>;;5;:5;?CBBBC?BBCC@DCCCBBA;A?>?*990;;;;=A>;<;9;@DCCCBBBCCCC=C@@=?B?ABCABACCCC?AAAADDD2?@A9969=A=B=AAACBBDDBB@BC?B?BB@@@AABCBBBBC?C@CF@GDC>AA6;6:CC=C@B@@@CCD????9?@?:@BBCBABCCCCCCBBBAAAA:???998*9<@:9:,:==:
@6HNMW:00913:06325
TACGGAGGGTGCAAGCGTTAATCGGAATAACTGGGCGTAAAGGGCATGCAGGCGGTTCATCAAGTAGGATGTGAAATCCCCGGGCTCAACCTGGGAACAGCATACTAAACTGGTGGACTAGAGTATTGCAGGGGGAGACGAATTCCAGGTGTAGCGGTGGAATGCGTAGATATCTGGAAGAACACCAAAGGCGAAGGCAGTCTCCTGGGCAAATACTGACGCTCATATGCGAAAGCGTGGGTAGCGAAACAGG
+
;;;C@AAB=@@BB@CCCC:;;:@@=B?@ABCCBC>9;:;C;@@;BA;9000)00)05>>=9;49;:;;@BBBBBC6A>>>,00*////)/3///)/5<556;::<<=;/55525A?D?;>AB988<:<773333$399555497>266<===@>=@759292444??@?:99??=:7=259;@94.9@,92:==9<88999993-38;5777*0;0000<9:9:993333338088889;.//////;27778
@6HNMW:00864:06388
TACGGAGGGTGCAAGCGTTAATCGGAATAACTGGGCGTAAGGGCATGCAGGCGGTTCATCAAGTAGGATGTGAAATCCCCGGGCTCAACCTGGGAACAGCATACTAAACTGGTGGACTAGAGTATTGCAGGGGGGAGACGGAATTCCAGGTGTAGCGGTGGAATGCGTAGATATCTGGAAGAACACCAAAGCGAAGGCAGTCTCCTGGGCAAATACTGACGCTCATATGCGAAAGCGTGGGTAGTCAA
+
=<;;;>CC>B;;;=@BAB7924::5;200*0@<:4.-..)-8/55999<=7<A6;6;BBCC=AA@@<@@A@BCC>AAFF<HD>F;<;=B>@BB:@4::?;;=<<<<>6===8<@;9595><;?==6;;787878#73394.5.57<:;@7<;96:..*.-*-(-499><=:::5449-5.6<9<<<=@@495=?<?;95559887:AA<BBC>C899?>>944====?CB<BB<??>:9:17733/:8
@6HNMW:00869:06395
TACGGAGGGTGCAAGCGTTAATCGGAATAACTGGGCGTAAAGGGCATGCAGGCGGTTCATCAAGTAGGATGTGAAATCCCCGGGCTCAACCTGGGAACAGCATACTAAACTGGTGGACTAGAGTATTGCAGGGGGAGACGGAATTCCAGGTGTAGCGGTGGAATGCGTAGATATCTGGAAGAACACCAAAGGCGAAGGCAGTCTCCTGGGCAAATACTGACGCTCATATGCGAAAGCGTGGGTAGCAAACAGG
+
>AAC?;<;6;@AA>BBBDAGACCC@B@BC?CCCC>BBBCE>ED=BBBBBAA=@@;B>BBCCG@CCBB?BBBDABA<A@??7?A8A;;;?A?;;;9;?BBBBCCBCBAC=C@?=?B?AAAAB???BC@BBBBBBB2A@BBA>B>B?B?CC@BBBBB::8:B?B@CC;;:@@AAABBBC?CACCACBCALE>B?BCD@C@DAAACBC?CBB>BBB>@AAA???AAAABBBBBBBBG>CBAABC<AAAAAA:ABB<
@6HNMW:00872:06395
TACGGAGGGTGCAAGCGTTAATCGGAATAACTGGGCGTAAAGGGCATGCAGGCGGTTCATCAAGTAGGATGTGAAATCCCCGGGCTCAACCTGGGAACAGCATACTAAACTGGTGGACTAGAGTATTGCAGGGGGAGACGGAATTCCAGGTGTAGCGGTGGAATGCGTAGATATCTGGAAGAACACCAAAGGCGAAGGCAGTCTCCTGGGCAAATACTGACGCTCATATGCGAAAGCGTAGGGTAGCGAAACAGG
+
;;;@=<<<0;:9=8>?@@=B?CCDAE@BC@DBBB?BBBBC<AA<B@A@B;;6;A>C?BCBBB>BBAA?BBAB;:;0;;;<.;;0;;:9@D@CBC=C@DBBBBBBAAAD>BBBACF?CB??///977479;<>>>+;98//)/5;5;70929999955:>@<@;:99>>=::99===;5=755.5::7;=3:5:<<<@:99955::79991=9<8=>>@AB@999A@@@AAAA??8>00///:35---//:369=3
@6HNMW:00873:06373
TACTGGAGGGTGCAAGCGTTAATCGGAATCTGGGCGTAAAGGGTCATGCAGGCGGTTCATCAAGTAGGATGTGAAATCCCCGGGCTCAACCTGGGAACAGCATACTAAACTGGTGGACTAGAGTATTGCAGGGGGAGACGGAATTCCAGGTGTAGCGGTGGAATGCGTAGATATCTGGAAGAACACCAAAGGCGAAGGCAGTCTCCTGGGCAAATACTGACGCTCATATGCGAAAGCGTGGGTAGCAAACAGG
+
CB;<;?BBB=BAAA=@@AB?B@CCC@D?BBBBB=BBBBE>DD>BBC@@@BB@CC@DACCCCC@CBBB@C@@ACCD>DGGG8CC>CABB@BACCC=C@DDBDCBBABCD>CBB@CB@BBCCBAAAAA>ACCCCBB1@@@@@<@>B?B@CD@CECCDBB@BC?C@CB@@?BA@@A???C>C@CC@CCC@BE;;:;CD>A@B;;;BDC?AAA<ABB=BB@@@CCBBBBBBBBBAAAC=CCCBBD>AAA99929?>;
@6HNMW:00878:06374
TACGGAGGGTGCAAGCGTTAATCGGAATAACTGGGCGTAAAGGGCATGCAGGCGGTTCATCAAGTAGGATGTGAAATCCCCGGGCTCAACCTGGGAACAGCATACTAAACTGGTGGACTAGAGTATTGCAGGGGGAGACGGAATTCCAGGTGTAGCGGTGGAATGCGTAGATATCTGGAAGAACACCAAAGGCGAAGGCAGTCTCCTGGGCAAATACTGACGCTCATATGCGAAAGCGTGGGTAGCAAACAGG
+
BBCB?BAA;@@>@?AABB?C@CCC@B@BDADCCC?:::BE?FE>CDBBBBB?BDAEACCBCC?BBBB?CBBBBBB>BCCC:BA:A@@@=@@ABB>B?BBECDCCEBAA<ABA?BD=??BBBBCBAA>ABBBDCC3BBBAA<@=@;B;B@=ABBBC@@=@B?A@BB@@@DDCBAAABB?B@BBACCC@AA6;7;BB=C@C@@@CBA?BCC?CED>BBCBBBDBBBBCCAAACBCB>CBBAAA<AA>@?@:@@B>
@6HNMW:00895:06391
TACGGAGGGTGCAAGCGTTAATCGGAATAACTGGGCGTAAAGGGCATGCAGGCGGTTCATCAAGTAGGATGTGAAATCCCCGGGCTCAACCTGGGAACAGCATACTAAACTGGTGGACTAGAGTATTGCAGGGGGAGACGGAATTCCAGGTGTAGCGGTGGAATGCGTAGATATCTGGAAGAACACCAAAGGCGAAGGCAGTCTCCTGGGCAAATACTGACGCTCATATGCGAAAGCGTGGGTAGCAAACAGG
+
>ABC?@@@;@AAA>@@CB@D@C@@>@@CC@BBCIGA;;;C;AA;@A;;;;:2;;4:=BBBCC@CBKDAG;;;BBB>BGGF<CC>CBA@;A;;;;0;>C@A@BBB;<;E?EA@?@C@CCC;<<AACD?CAACDDD3CCB;;7;=A=A7;;>BBCCD<;8;D@C@;;;BBBBBCA@@BB?BACCABBB?CC7;8;DB?B@D@@A@AA?ACD?DDB=A?@@AAAAAB??@AAAABAA<A@@?CC>A:87??9?@A>
@6HNMW:00921:05786
TACGTAGGGGGCAAGCGTTATCCGGATTTACTGGGTGTAAAGGGAGCGCAGACGGATGCGCAAGTCTGATGTGAAAGCCCGGGGCTCACCCCCGGGACTGCATTGGAAACTGTGCGTCTGGAGTACTGGAAGGGCAAGCGGAATTCCTGGTGTAGCGGTGAAATGCGTAGATATCAGGAGGAACACCGGAGGCGAAGGCGGTTTGCTGGACAGTAACTGACGTTGAGGCTCGAAAGCGTGGGGAGCAAACAGG
+
BCBBB;9:::)9@;@AAA?BEF@C@BCB>BCCCC>DCBBB=BB;:;;<;BABALAEBCBB@@=@@<;;CBBC;;;0;;;0;;<.;CBA@@@@(::.:959==@;@:BA6ABBBBBB@@@B@CBAAA;;86?>@6?A<?;B:A:A>B:;A>999@@@@=@@@@;A@@BBBDBBBBB@@<@B?A?AAA=A?@@:@;0,0+00+0>9>ACC@CCCCCCACD;;:BA?A;;5<;;;;<0;??9:9:39>:AB>BCC=
@6HNMW:00922:05807
TACGTAGGGGGCAAGCGTTATCCGGATTTACTGGGTGTAAAGGGAGCGCAGGCGGTGCGGCAAGTCTGATGTGGAAAGCCCGGGGCTCAACCCCGGGACTGCATTGGAAACTGTCGATACTTGAGTATCGGAGAGGTAAGTGGAATTCCTAGTGTAGCGGTGAAATGCGTAGATATTAGGAGGAACACCAGTGGCGAAGGCGGCTTACTGGACGATAACTGACGCTGAGGCTCGAAAGCGTGGGGAGCAAACAGG
+
9=449>???>)>B>B?;;5;?@4;4;>=,559990556>>6>@8===@<;@@CB?>@5:699<@<A>><<?7717;6;@A=B<=1:=981777+7929=98833.36<<4<655----5-/)4;;;;;::4997;57717775>:>:>;=@9:6CC>AB:?A@E=AAA@>>@@9998==8>=8>;????BBBB<779494:949=;@@@@499==55.5;;?=;;?>=<8<5555:1:;:<<<<4959@D<?AA>
@6HNMW:00935:05789
TACGGAGGGTGCAAGCGTTAATCGGAATAACTGGGCGTAAAGGGCATGCAGGCGGTTCATCAAGTAGGATGTGAAATCCCCGGGCTCAACCTGGGAACAGCATACTAAACTGGTGGACTAGAGTATTGCAGGGGGAGACGGAATTCCAGGTGTAGCGGTGGAATGCGTAGATATCTGGAAGAACACCAAAGGCGAAGGCAGTCTCCTGGGCAAATACTGACGCTCATATGCGAAAGCGTGGGTAGCAAACAGG
+
ABBB@CCC=A@??;@@A@AEADCB?B:;;>ABAB<BBBBB=DB>CCA@ACC@BB@C?BACCCACBA@?@DCEEFE=A@@@4@@8@::;@B?CHG?CABCDCBAAC<<;6;CC?@@=@@@@BCCCCC<?<88989):@@@@<@>A=A=@A?BDBBBBC?BC@CACCBBBCBBBBDBBBAFACCICAA>B@-0-0@@8>;@;;;CBB@CBD?CCC>BBBCCCBBBBBBB>>@@@@@9?@@BBB;A???AB>CBC?
@6HNMW:00938:05791
TACGTAGGGAGCAAGCGTTATCCGGATTTACTGGGTGTAAAGGGCGAGTAGGCGGGCTGGCAAGTTGGGAGTGAAATCCCGGGGCTTAACCCCGGAACTGCTTTCAAAACTGCTGGTCTTGAGTGATGGAGAGGCAGGCGGAATTCCGTGTGTAGCGGTGAAATGCGTAGATATACGGAGGAACACCAGTGGCGAAGGCGGCCTGCTGGACATTAACTGACGCTGAGGAGCGAAAGCGTGGGGAGCAAACAGG
+
DA;;;@@@9@AAC?@;;;=@@@<@=ADD?DCCCD>BAACC7:;6;B@@@CC@CCC?EAA<@B=:;8;C;AAABBC>CCC<BBB9BC@CACCC;CBDABBACCC>CCCC<DCCCBB@BBB@C@@@CCCC@BBBA??::4;;5;=@<@?CCC@@@@@@A=ABAB=;;<ACBBCBBCB@=:9:39;?AB?BCBA>AAA=A=AA>B?BCDCB?CCBD=@=@@@@@@@@A;:7;@ACCF>C:::??>2989??:@BC=
@6HNMW:00917:05819
TACGGAGGGTGCAAGCGTTAATCGGAATAACTGGGCGTAAAGGGCATGCAGGCGGTTCATCAAGTAGGATGTGAAATCCCCGGGCTCAACCTGGGAACAGCATACTAAACTGGTGGACTAGAGTATTGCAGGGGGAGACGGAATTCCAGGTGTAGCGGTGGAATGCGTAGATATCTGGAAGAACACCAAAGGCGAAGGCAGTCTCCTGGGCAAATACTGACGCTCATATGCGAAAGCGTGGGTAGCAAACAGG
+
@@@@>ADL?CABB@CA@A@C?BBB?C@BC?;;;B=BBBDE>DC>DCDCCCC?BB<A<AACBCAG;;;@C;;;CCC=BCBB.;9.99:9=B=A>C2979@@@@?@@::;7:BC@FD@AAACCBBBBC=>>99:9:)::A@@=@7;6;?BC@BBCCBAB=A@=@=@A@BBBBDCBA@@?=B@FGACCC?CI;;9;CC<@=@;<<BCB?A>>9000+000@@A>@BBAAA@@@ACBC:::BBBC>C??>>>9>@?9
@6HNMW:00939:05829
TACGGAGGGTGCAAGCGTTAATCGGAATAACTGGGCGTAAAGGGCATGCAGGCGGTTCATCAAGTAGGATGTGAAATCCCCGGGCTCAACCTGGGAACAGCATACTAAACTGGTGGACTAGAGTATTGCAGGGGGAGACGGAATTCCAGGTGTAGCGGTGGAATGCGTAGATATCTGGAAGAACACCAAAGGCGAAGGCAGTCTCCTGGGCAAATACTGACGCTCATATGCGAAAGCGTGGGTAGCAAACAGG
+
@@@@<<;;0;?@A?B;;;@C@ABB>@=@C?BBCB>BB@AB/;:6;B@A@CC@BC@C@CCCCB?BB;:7:@@@BCC>CBCA-9:.;;;;?C@CCC>C@CCCCCCCCCCC=CCC?CC@BBAAABBBBB>BBCCCCC3?AA::6:=B>BBCC@CBCBB;;4;;4;=???@@AC;;:CAAB>C@BE>CAA?@@-0-0@@9><@@@@ABB?AAA=ADG>CCBBBBBBBBBBBBBBCCBB=A@A:::,::99<<5=@?9
@6HNMW:00942:05857
TACGGAGGGTGCAAGCGTTAATCGGAATAACTGGGCGTAAAGGGCATGCAGGCGGTTCATCAAGTAGGATGTGAAATCCCCGGGCTCAACCTGGGAACAGCATACTAAACTGGTGGACTAGAGTATTGCAGGGGGAGACGGAATTCCAGGTGTAGCGGTGGAATGCGTAGATATCTGGAAGAACACCAAAGGCGAAGGCAGTCTCCTGGGCAAATACTGACGCTCATATGCGAAAGCGTGGGTAGCAAACAGG
+
CBBB?@@@;@@@@<@?@@>B>BDC?A?@C@D;;:6;BABC=CC=BCAAADD@CCAD@CCCCC@CBBB@C:::CCC=CBBB7AA6A;;;?B?CCF>DADCBBBBBB;;;7;BC@CC@B@A?CCBBBG?BAAA@@@.>=>@@=A@CAD:=;?BBBBBBB@BF@G@CC@A@CB@@@BCBB?C@BB@BBA?AA6;6;AA>B?B@@@BBB?BBB=BCG>BCBBBDCBBAAAA99:BCCD>?@@BCC=C:78@@8>?D?
@6HNMW:00950:05821
TACGGAGGGTGCAAGCGTTAATCGGAATAACTGGGCGTAAAGGGCATGCAGGCGGTTCATCAAGTAGGATGTGAAATCCCCGGGCTCAACCTGGGAACAGCATACTAAACTGGTGGACTAGAGTATTGCAGGGGGAGACGGAATTCCAGGTGTAGCGGTGGAATGCGTAGATATCTGGAAGAACACCAAAGGCGAAGGCAGTCTCCTGGGCAAATACTGACGCTCATATGCGAAAGCGTGGGTAGCAAACAG
+
DD@@=@AA;?@?A?@@@C@B@BCD?B?BB?BBBC>9;;CD?FD>BCBBC@@<@A<AADBBBB?BBBA=A;;;BCC=CCCC9CA;A;;9=B=BAB<B?BBCDC@@ABBB=D;;;;C@C@@@D@@@BB=??BCBBB3BBA;;7;>A?B?CJ@CCBAA;;7;@?B?BCCB;;;BBDB;;;9<7;E?ABA8<@,0,0>>9A@AA@ACBB?@@@=@CB=::;@@;;;AABBBA?@@???9@??788.8<;;=B==<;
@6HNMW:00960:05834
TACGGAGGGTGCAAGCGTTAATCGGAATAACTGGGCGTAAAGGGCATGCAGGCGGTTCATCAAGTAGGATGTGAAATCCCCGGGCTCAACCTGGGAACAGCATACTAAACTGGTGGACTAGAGTATTGCAGGGGGAGACGGAATTCCAGGTGTAGCGGTGGAATGCGTAGATATCTGGAAGAACACCAAAGGCGAAGGCAGTCTCCTGGGCAAATACTGACGCTCATATGCGAAAGCGTGGGGAGCAAACAGG
+
BBCD@@@@<@???=@:;;@C@CCB@B@CB@CBBB>BBBBB>CD=AAAA@>>:>?;@>@@BBC@CFEC@C:;:BBC=BBCC8BA:B;:;@B@CJJ>B@ACCCDDCBBBA=ABB?BC?AAAABBCBCB?CAABCBC3BBBBB?A>A?C?BB?BCAAABB?BC@CBDCBCCCAABAAABB@CAFDABEC?CC8:8:BD=B@B@@ACBA?BBA<@@=:89:@@BBBCCCBB??@BBBF>BBBBAAA6>??@?9@@>>
@6HNMW:00961:05812
TACGGAGGGTGCAAGCGTTAATCGGAATCACTGGGCGTAAAGCGCACGTAGGCTGTTATGTAAGTCAGGGGTGAAATCCCACGGCTCAACCGTGGAACTGCCCTTGATACTGCACGACTTGAATCCGGGAGAGGGTGGCGGAATTCCAGGTGTAGGAGTGAAATCCGTAGATATCTGGAGGAACATCAGTGGCGAAGGCGGCCACCTGGACCGGTATTGACGCTGAGGTGCGAAAGCGTGGGGAGCAAACAGG
+
BBAB?:9:.:?>@=BBBC?B?BCB?B?BABBBBC>BCDDF>BBCBBBBBAA=A@@@<@BABC>AAB??@@8@ACB>BFD>B??>?BAC<?<>??:?@C::;H?D@BCCCDBBBCC:;;B@CC?CB@CC=CCCCC>CC?:959;<8??@@=AAAAA@AAABCD>DD@CBBBBBBBBBB?BC?A?A===AA@A>=>>4;5::3:088:>=:==5;5;==078?:::A<=8788BFE;AAAABDD588;;@6>889
@6HNMW:00962:05856
TACATAGGGAGCAAGCGTTATCCGGATTTACTGGGTGTAAAGGGTGCGTAGGCGGCTAAGCAAGTCAGATGTGAAATACACGGGCTCAACCGTGAGCTGCATTTGAAACTGTTTAGCTTGAGTGAAGTAGAGGCAGGCGGAATTCCCGGTGTAGCGGTGAAATGCGTAGAGATCGGGAGGAACACCAGTGGCGAAGGCGGCCTGCTGGGCTTTAACTGACGCTGAGGCACGAAAGCGTGGGTAGCAAACAGG
+
@ADBCFFE<@AA@5;;=>;>?A=B<@?@,55599,9@:::,:;,;@=><<<:00)///)/<A;@<=5555555;;4::544::(////)/)/7777:::433:1344(4434=5:998-343>?B>B==;8828884::4938,33(3,3/96///(//88/63338;;;:;::::3;;5<8<8920:..).-.).).0*9>@999BE=CCC<A<AC@:;;A@@@@<@CBA@@0;;;::9.9:99>>5>994
@6HNMW:00915:05882
TACGGAGGGTGCAAGCGTTAATCGGAATAACTGGGCGTAAAGGGCATGCAGGCGGTTCATCAAGTAGGATGTGAAATCCCCGGGCTCAACCTGGGAACAGCATACTAAACTGGTGGACTAGAGTATTGCAGGGGGGAGACGGAATTCCAGGTGTAGCGGTGGAATGCGTAGATATCTGGAAGAACACCAAAGGCGAAGGCAGTCTCCTGGGCAAATACTGACGCTCATATGCGAAAGCGTGGGTA
+
558838<<5399<8<99;29249:.4.4:8>555)59999)49)4;445>@<@>:><CBAAA?ABBC?B;9:>>@8ABDF9BB89996@EACIA7C999?@@@@@>>@6994388:=?::443333-39333333#3334<8=5;7;7;;9=<9;?996:@;>;000>=??@@AC?;?7>766.5;<4;;4;9B>>:>:>9969==?AAC>:;;6;?===>9:9999399::;<<3;;544=186
@6HNMW:00920:05884
TACGGAGGGTGCAAGCGTTAATCGGAATAACTGGGCGTAAAGGGCATGCAGGCGGTTCATCAAGTAGGATGTGAAATCCCCGGGCTCAACCTGGGAACAGCATACTAAACTGGTGGACTAGAGTATTGCAGGGGGAGACGGAATTCCAGGTGTAGCGGTGGAATGCGTAGATATCTGGAAGAACACCAAAGGCGAAGGCAGTCTCCTGGGCAAATACTGACGCTCATATGCGAAAGCGTGGGTAGCAAACAGG
+
@@@B?BCC=CC@A=@@AB?A@DCC@C@CC@CDDF>9;:BC<BB<BC;;;CC@CCBCACBBBD@BBBB@CBBBCCC>CBBB499,9::;?A?BBB?BABBCBCCCCBBA=A::69@<?ADBBAAABB?BAACCCC3BBE::;:@C@C::;?BABBB;;8;D?B?BFAA@CCAAAAAAB?C=@@?BBA?AD:;;:CD?B@C@@@BCB?AA@:AAA<ABBAABCBBBBBBAAABBBB=AAA::929>?:9:2:@@;
@6HNMW:00925:05865
TACGGAGGGTGCAAGCGTTAATCGGAATAACTGGGCGTAAAGGGCATGCAGGCGGTTCATCAAGTAGGATGTGAAATCCCCGGGCTCAACCTGGGAACAGCATACTAAACTGGTGGACTAGAGTATTGCAGGGGGAGACGGAATTCCAGGTGTAGCGGTGGAATGCGTAGATATCTGGAAGAACACCAAAGGCGAAGGCAGTCTCCTGGGCAAATACTGACGCTCATATGCGAAAGCGTGGGTAGCAAACAGG
+
BBBC@BBB=B@@@=@@@@;@;@BA>BABB@BKIF>BBBBB=BD=BBCDDBB?BC8:6;@ABB?BCAA>B@AAEFD=CCGG69:.;A@A?B?CCC>CACCCCCBBBCCD=B@@>AA?ACCABBBDBA?BB@@A@@,?@?;;5<5;5<>CB@BBEDCCD?@@=A=@@@BADCCCBA@@A?C>BB?CCB@BD8;:<BB>C@BAAACBCACDA=CCC>??@CCAAABBBBBA@ABAAA=@@@@??8@977BC>BBB7
@6HNMW:00926:05883
TACGGAGGTGGCAAGCGTTGTCCGGATTTACTGGGTGTAAAGGGCGTGCAGCCGGAGGAGCAAGTCAGGCGTGAAATCCACGGGCTTAACCCGTGAACTGCGTTTGAAACTGTTCCCCTTGAGTGCTGGAGGGGCAATCGGAATTCCTAGTGTAGCGGTGAAATGCGTAGATATTAGGAGGAACACCAGTGGCGAAGGCGGATTGCTGGACAGTAACTGACGGTGAGGCGCGAGAGCGTGGGGAGCAAACAGG
+
BBA@=:948=8>?<?>@B=AAE@D@@@@;@B@@A>ABCCC>AA<AA@;;;CB?C?BC@;<;A?BB@@?;=9;;AA<AB>BBBC>CB>B5;;0<??@@CCB@@?<6;:;.;AAB?BBB8A=ABABBBBC?BBBB8@@@BBB@CACBF?AACCC@@A;;7;AAD=@@AAACBBC;:6:@>==;?<?AA=????=@@@=A>AB?BB@BB@@=@AACCC?@@@>>=8?BA;=BD@@;>BB===>>@2@@@CC=CCD?
@6HNMW:00937:05898
TACGGAGGGTGCAAGCGTTAATCGGAATAACTGGGCGTAAAGGGCATGCAGGCGGTTCATCAAGTAGGATGTGAAATCCCCGGGCTCAACCTGGGAACAGCATACTAAACTGGTGGACTAGAGTACCTTGCAGGGGGAGACGGAATTCCAGGTGTAGCGGTGGAATGCGTAGATATCTGGAAGAACACCAAAGGCGAAGGCAGTCTCCTGGGCAAATACTGACGCTCATATGCGAAAGCGTGGGTAGCAAACAGG
+
AABC?:9:7:@<C;@;;;?A?BAA:;:;D?DAAA=@BABE>DE>CDAAAAA?BHAGICCCCD@BBCC@EAABCCC>CBBB8?@5@;;;?A?@AA>A?BCDA@@CBBCF@F:999D?@@AAA00000+0:000::9:,:>>00*08=8=80949BACB;;:;C@CABB;;;CAAACBBBB@J@CC@CCDADD=@?@GC@C?B@@@CCC@CDD>CCB>BBCAAADAAACBBAAABABB>BBDCCC@BAAABF>BBB?
@6HNMW:00956:05890
TACGGAGGGTGCAAGCGTTAATCGGAATAACTGGGCGTAAAGGGTCATGGCAGGCGGTTCGATCAAGTAGGATGTGAAATGCCCCGGGCTCCAACCATTGGGAACAGCATACTAAACTGGTGGACTAGAGTATTGCAGGGGGAGACGGAATTCCAGGATGTAGCGGTGGAATGCGTAGATATCTGGAAGAACACCAAAGGCGAAGGCAGTCTCCTGGGCAAATACTGACGCTCATATGCGAAAGCGTGGGTAGCAAACAG
+
BBAB?ABB<;;;K@CCCD@B@CBB>A>AB7;9<<25/,,2,22(,,,,,(,22,25074///:7729;;:7:999000*0//::&//)/--(-(-(--(-7/738=9<;@===>>5=?:5<=99555<:;;9:4::::===+55:<@=A=B?@:=>*//;77779598385555;;<;?@A=?=</925929B>8B=4?:=99.924:;:;?=9<:;2666.///899:???;::>773333(3;:89:48=<:::3333
@6HNMW:00916:05915
TACGGAGGGTGCAAGCGTTAATCGGAATAACTGGGCGTAAAGGGCATGCAGGCGGTTCATCAAGTAGGATGTGAAATCCCCGGGCTCCAACCTGGGAACAGCATACTAAACTGGTGGACTAGAGTATTGCAGGGGGAGACGGAATTCCAGGTGTAGCGGTGGAATGCGTAGATATCTGGAAGAACACCAAAGGCGAAGGCAGTCTCCTGGGCAAATACTGACGCTCATATGCGAAAGCGTGGGTAGCAAACAGG
+
BCCC@;9:49><?=AA@@<@@CBB?B@CB@BCBD=ABBEE>BC>BCBBBBB=B@=A=ABCBA=ABBA?BBBBCDC?CDIH<>>5>00+0>A@EAA<A@CCBBCBBBBBB<A@@=@B?BBCCCBBBBB@CC@@@@?.>??BB?C@CAE@CB@CCBCC;:8:B=B?CB@@?BBBBBBBAA?B?AAADCB?BB7;6;AB>A?B;;;DDC@@@@9@A@9AABBBDCCCCDCB@AABDDD>CAA987*9=<===6?@?;
@6HNMW:00930:05957
TACGGAGGGTGCAAGCGTTAATCGGAATAACTGGGCGTAAAGGGCATGCAGGCGGTTCATCAAGTAGGATGTGAAATCCCCGGGCTCAACCTGGGAACAGCATACTAAACTGGTGGACTAGAGTATTGCAGGGGGAGACGGAATTCCAGGTGTAGCGGTGGAATGCGTAGATATCTGGAAGAACACCAAAGGCGAAGGCAGTCTCCTGGGCAAATACTGACGCTCATATGCGAAAGCGTGGGTAGCAAACAGG
+
AA@@;@@@;?A@B<@@BB?A@BAB?B?BC@CCGD>CBBBD<A@<AB9;9@@=AB?B=AABBE@DBBC@C:;;DCC?CCDD;CC=B:;;=@?CCC>CACCBBCDCCCCB=B@@>@B@BBBBBCAAAD@CBBBBBB2?AA::8:?C?C?BBACBCCB@@?AB@D@@AABBBB:::CBBB?C?CD@DCB?AA6;7;CC?B?CAAACBB>???9?BB=BBCCBAAAGCBBBBBBCBBB>BCCDCC>B???A@;@AA>
@6HNMW:00941:05942
TACGTAGGGAGCGAGCGTTGTCCGGAATTACTGGGTGTAAAGGGAGCGCAGGCGGGACTGCAAGTCAGATGTGAAAGGAGGGGCTTAACCCCCTAACTGCATTTGAAACTGTGGTTCTTGAGTGAAGTAGAGGTAAGCGGAATTCCTAGTGTAGCGGTGAAATGCGTAGATATTAGGAGGAACATCAGTGGCGAAGGCGGCTTACTGGGCTTTAACTGACGCTGAGGCTCGAAAGCGTGGGGAGCAAACAGG
+
HDBBCBBB=BA@A:;:@@?BBB?A?A@C?BADDD>CCBBB=CD>CCDBBBB>AEC=CCCCBB?CDBBBCA@@AA@8@:;:::-8@?D?CCCC3CC>A???899+;BB=CCCBB?D=@@>AAABCC?BAAA::8:A=@B@>@@C@D@CCCBBCECBB?AAAA<AAABBBBBBBB@BB?BB?B@BBBB88:C?CAB=B=BC?BC@CCBBA9;;;8;@CDCDCCB@@00,0@@B@A<C<;;GGH;;;<CC=ABA@
@6HNMW:00947:05932
TACGGAGGGTGCAAGCGTTAATCGGAATAACTGGGCGTAAAGGGCATGCAGGCGGTTCATCAAGTAGGATGTGAAATCCCCGGGCTCAACCTGGGAACAGCATACTAAACTGGTGGACTAGAGTATTGCAGGGGGAGACGGAATTCCAGGTGTAGCGGTGGAATGCGTAGATATCTGGAAGAACACCAAAGGCGAAGGCAGTCTCCTGGGCAAATACTGACGCTCATATGCGAAAGCGTGGGTAGCAAACAGG
+
BDBC?CAA9??;;5;A@@:@@BAB@C?A@AJCCC>BBBBG9;;7;CAA@CC@CC@C@BAAAB?C;;;5;;;;A@D4BB@A4AA;B:;9@DACCF>D@BBB;;;AA@@@<@BC@BB?A;::9>=@AA=><<<<<<,<99:929>@=C=@A?B@AAAA@?BC?B?B@;;;BBB@@@@@@;@<AB?C@@+00,0+0<=:@<ABBBBCC<?>=8:::-9>;;;:9:@@>@?00/:/44(5:;;<=7555;;;2;;;7
@6HNMW:00953:05928
GACAGAGGATGCAAGCGTTATCCGGAATGATTGGGCGTAAAGCGTCTGTAGGTGGCTTTTCAAGTCCGCCGTCAAATCCCAGGGCTCAACCCTGGACAGGCGGTGGAAACTACCAAGCTGGAGTACGGTAGGGGCAGAGGGAATTTCCGGTGGAGCGGTGAAATGCATTGAGATCGGAAAGAACACCAACGGCGAAAGCACTCTGCTGGGCCGACACTGACACTGAGAGACGAAAGCTAGGGGAGCAAATGG
+
BB??A::5:;;;C?@@@@>?BB?C?C@CCBB?BB<ABBCF?CBBBCCCCBB=:;4:AAA3@C=AAA?CE?AACCF>CCH?BBB>BBBB=@@:@A=@A?>;::5:B?AB>BDAB?B<??@@=AAABAA=ABBBB;BBB@@@;@=@B;B<@<??<99997:9:A9:::?@=@@A@CCC>AA=AB?BCE>A>BB?BBBB=B999A@@@@???8?<A@BBBBBB????DBB>>???>>5<=>8898)876::19;9
@6HNMW:00958:05948
TACGGAGGGTGCAAGCGTTAATCGGAATAACTGGGCGTAAAGGGCATGCAGGCGGTTCATCAAGTAGGATGTGAAATCCCCGGGCTCAACCTGGGAACAGCATACTAAACTGGTGGACTAGAGTATTGCAGGGGGAGACGGAATTCCAGGTGTAGCGGTGGAATGCGTAGATATCTGGAAGAACACCAAAGGCGAAGGCAGTCTCCTGGGCAAATACTGACGCTCATATGCGAAAAGCGTGGGTAGCAAACAGG
+
CCAA>@@>9?A>>:?A??;@;@BB@EADC@CBBB>CCCCC=BB<::;B@@@?@A<A?CAABC@CB@@<@;;;DIF@CCDC7;<7<BBB@E@CFC?C@BBBCBBAB@@@;@AA>AB?CAAABBBABB?@@?????,=>>;;7;?C?C?CCGCCCCCAA?BC?B@@AAAABCBECAA@B>B@CC@CCC?CC;@=@AB=B?B;;;CBB@CCD>CCE>BBBBAAACCB@@:99>?8999*9;;8==5;43399087<2
@6HNMW:00924:05996
TACGGAGGATGCGAGCGTTATCCGGATTTATTGGGTTTAAAGGGTGCGCAGGCGGCGCGAAAAGTCAGCGGTCAAAGTTCCGGGCTCAACCCGGTGACGCCGTTGAAACTTTCGTGCTGGAGTTCGTGCGAGGGAGGCGGAATGCGTTGTGTAGCGGTGAAATGCATAGATATGACGCAGAACCCCGATTGCGAAGGCAGCTTTCCAGCACGCGACTGACGCTGAGGCACGAAAGCGTGGGGAGCGAACAGG
+
BBBB?BE@FCCBCBB@@AACCC?C?CCC>CC?BA:AA/99,9D7BBB@A@@<@A=A@BBCCD;BADAA@@>@ABB>BD@C?BB=BBBB?BB=B@BCBBCEAAB?CEI?CCD>BDCBBBB@CBBADC;;;A@DD=BA?AC@F@BBBBB>ABBCBBBB?BBBC>CBBBCCCBBBBBBBCCBBC?CDD;CCC@AAAA=?;A;;;@B=A?ABACBBBCBCCBDCCBCCBB?BBBCCC?CAA@BBB8:::BB?CAA?
@6HNMW:00930:06005
TACGGAGGGTGCAAGCGTTAATCGGAATAACTGGGCGTAAAGGGCATGCAGGCGGTTCATCAAGTAGGATGTGAAATCCCCGGGCTCAACCTGGGAACAGCATACTAAACTGGTGGACTAGAGTATTGCAGGGGGAGACGGAATTCCAGGTGTAGCGGTGGAATGCGTAGATATCTGGAAGAACACCAAAGGCGAAGGCAGTCTCCTGGGCAAATACTGACGCTCATATGCGAAAGCGTGGGTAGCAAACAGG
+
BBBB?@@@9@@?@?BBBB@D@CBB?B?CC?CAAA<BCCDD=BB=@@BABBB>AA<A?CBBBD@DCCC?BBBBCCD=CCGJ8??6?:;;=@?@AA>A@BCDD@@ACDDE>D@@=@A>ABCCB???AB?BBBBCCC3??A::6;?C@C?CCACCCCB@@?BB@C?BB;;;BAAAAAAAF?E@CC@CCB?BC:;:;CC?C@CAAABCB?BBD>CCC?CBAAABBBBBBAAAAAAABC<ADB?>?8??=>@@;@@@=
@6HNMW:00956:05963
TACGGAGGGTGCAAGCGTTAATCGGAATAACTGGGCGTAAAGGGCATGCAGGCGGTTCATCAAGTAGGATGTGAAATCCCCGGGCTCAACCTGGGAACAGCATACTAAACTGGTGGACTAGAGTATTGCAGGGGGAGACGGAATTCCAGGTGTAGCGGTGGAATGCGTAGATATCTGGAAGAACACCAAAGGCGAAGGCAGTCTCCTGGGCAAATACTGACGCTCATATGCGAAAGCGTGGGTAGCAAACAGG
+
@BBA=;;;0;;;A?CCCC@B@BCD@B@BB?B;;;7;BABC?GC=CC;;;CDACCACACCBBG@CCBC@B@@ACCC>CFEE799.:;;;?B@CGC?CACCCCCCCCCCD=BBB?BB@BBCBBBBBBB@BC>>>>>.;??9999?@?C?AA>BBBBABA@CC?B?BA@@@AA@@@AA??>BACCABAA<@@-0-0@@;@@@@@ACCC@CCD>CBB>BBBBBAAABBBBCAAACCBA=BBABBC<B998@A;@AA>
@6HNMW:00956:05967
TACGGAGGGTGCAAGCGTTAATCGGAATAACTGGGCGTAAAGGGCATGCAGGCGGTTCATCAAGTAGGATGTGAAATCCCCGGGCTCAACCTGGGAACAGCATACTAAACTGGTGGACTAGAGTATTGCAGGGGGAGACGGAATTCCAGGTGTAGCGGTGGAATGCGTAGATATCTGGAAGAACACCAAAGGCGAAGGCAGTCTCCTGGGCAAATACTGACGCTCATATGCGAAAGCGTGGGTAGCAAACAGG
+
BCCC?A@@<?@?A=@?BB@C@BBB?B?CC?CDCC>@@@BD<BB=BBAB@>?<998:?CBBBD@CCCD?CBBCCCE>CCCC9@@8@9:;<@?@AA>ABCDCCBBBCCCB=B??;?@<@ABCC@??BB??A@@@@?.<?>::5;=A=A?BB@CCCCB;;8;B?B@CD@@@BBAAAAAAB@B@CC@CAD<>>,0,0@?;A=A@AAEBB?BBB<BCC>BBCCCBBBCC@??BBCBBAC>CBCAAA<@@@???9?@@>
@6HNMW:00957:05987
TACGTAGGTGGCGAGCGTTATCCGGATTTACTGGGTGTAAAGGGCGCGTAGGCGGGAATGCAAGTCAGATGTGAAATCCAAGGGCTCAACCCTTGAACTGCATTTGAAACTGTATTTCTTGAGTGTCGGAGAGGTTGACGGAATTCCTAGTGTAGCGGTGAAATGCGTAGATATTAGGAGGAACACCAGTGGCGAAGGCGGTCAACTGGACGATAACTGACGCTGAGGCGCGAAAGCGTGGGGAGCAAACAGG
+
DDBBBAA=::6:?AA@@@?CCC?B?BCC=BDCGD=BBBFG>CC=@@BBBCDADDD>C?;;;A?ACCCCCBBBDCC?CC@C?CH?DBBB?@C>C@CC@CCBBCDE>CCC?CA@@@@@:@A=AAA;;;@@@BBAB>A<@@;;6;?A>A?BBBBBBBBBA=A@@@::;:ABBCCBBC?CB?BB?B@CCC?BBBB=@AB4;5;;4;@A>DBB?BB;;;B?BBCFGECDC=;:=CDCBJ=ABABCDD<CCCCC>DCCA
@6HNMW:00914:06031
TACGTAAGGGGCAAGCGTTATCCGGATTTACTGGGTGTAAAGGGAGCGCAGACGGAATGGCAAGTCTGAAGTGAAAGCCCGCGGCTCAACCGCGGGACTGCTTTGGAAACTGCCAGTCTGGAGTACTGGAAGGGTAAGCGGAATTCCTGGTGTAGCGGTGAAATGCGTAGATATCAGGAGGAACACCGGAGGCGAAGGCGGCTTGCTGGACAGTAACTGACGTTGAGGCTCGAAAAGCGTGGGGAGCAAACAGG
+
:9;BAA>AAA5::5:AA@=ABB>A>ACC0;9995)5<;;<6==4=?B<::@;;=9=79505:7;566CC@CABAE;:;D<@??=?ABB?B;?::95:@>@AAA9A9@?9@??=>>?==9:38><9777173992983:592:29.99AB@ABBB;;;@CCEKGCC=;;@BCBBBA?@;::5;?B@@:=900+0:6)/*77/78188::5::<:==7=<88373-33828;33333&39889:9+89333)3774
@6HNMW:00925:06052
TACGGAGGGTGCAAGCGTTAATCGGAATAACTGGGCGTAAAGGGCATGCAGGCGGTTCATCAAGTAGGATGTGAAATCCCCGGGCTCAACCTGGGAACAGGCATACTAAACTGGTGGACTAGAGTATTGCAGGGGGAGACGGAATTCCAGGTGTAGCGGTGGAATGCGTAGATATCTGGAAGAACACCAAAGGCGAAGGCAGTCTCCTGGGCAAATACTGACGCTCATATGCGAAAAGCGTGGGTAGCAAACAG
+
@A;;6<AA=ACCD=A;;;@C@CCB@C@CC@ABKH?CB@@C;@@:@AACCCC?CDAHFCBBBB7;;AA<A@@BA@B8BBAA3AA9A@@@>A@BAA<>;@00*.:800/99/9:?;AC?@@AA:98A??=AA@@@AA/?@@;;5;9A;A>BB=@@A@@@D=AB@B?BB@@@A@@@@@?=;4;7:D@DEG=AA7;5;@A=A>A;;;AAA=@AA<AAA=ABAAAAAABBAAD@?>@7899-9??777*3;;7;B6<<<
@6HNMW:00932:06015
TACGGAGGGTGCAAGCGTTAATCGGAATAACTGGGCGTAAAGGGCATGCAGGCGGTTCATCAAGTAGGATGTGAAATCCCCGGGCTCAACCTGGGAACAGCATACTAAACTGGTGGACTAGAGTATTGCAGGGGGAGACGGAATTCCAGGTGTAGCGGTGGAATGCGTAGATATCTGGAAGAACACCAAAGGCGAAGGCAGTCTCCTGGGCAAATAGCTGACGCTCATATGCGAAAGCGTGGGTAGCAAACAG
+
//4=;::;,7??=9=;;;5<>@@@6;6:A=AABC=BD@?@8@?6@AAA@@@>;:69;AB;99@CBBB?@@@@BBC=A@A@.;<0;<;;9@>BBB<C?BBBCCEEA@AC<AAC@CC?B@@@A@??BB?AABBBBB3CBABB=A=@?B@AB?AAABFB@?B@=@=;;;9:?999>444:3;9;<=<@<7=<)549>:>A:=996BC>:=AA<@@@8>998=>>?B<<:<<88;:;;;5;--,66/,,,-57/933
@6HNMW:00945:06020
TACGTAGGGGGCAAGCGTTATCCGGATTTACTGGGTGTAAAGGGAGCGTAGACGGCATGACAAGCCAGATGTGAAAACCCAGGGCTCAACCCTGGGACTGCATTTGGAACTGCCAGGCTGGAGTGCAGGAGAGGTAATCGGAATTCCTAGTGTAGCGGTGAAATGCGTAGATATTAGGAGGAACACCAGTGGCGAAGGCGGCTTACTGGACTGTAACTGACGTTGAGGCTCGAAAGCGTGGGGAGCAAACAGG
+
BA;;;;BBBB3BB6<;@?<@BB?C@@@@6@>9::.9@;95)6A4>>>>?C@>BB>ACB@??@<AB?@C@:9::::;*;D;;9;4:@>=2:94:BB=BB@AABBB?C@C@BAAA=<;7;BB?BBBBCCLBKDCDABB?AAA=A?B?B@CCCCCCCB;;69==<6??@AABACAAA>??9=?3939@@?BAAB<?@A@D?:918>7=<>>:=>>=>A=@?????B?AA@>ABA?=>7>===>>>/>>988*8::4
@6HNMW:00963:06030
TACGTAGGGAGCGAGCGTTGTCCGGAATTACTGGGTGTAAAGGGAGCGCAGGCGGGACTGCAAGTCAGATGTGAAAGGAGGGGGCTTAACCCCCTAACTGCATTTGAAACTGTGGTTCTTGAGTGAAGTAGAGGTAAGCGGAATTCCTAGTGTAGCGGTGAAATGCGTAGATATTAGGAGGAACACCAGTGGCGAAGGCGGCCTGCTGGGCTTTAACTGACGCTGAGGCACGAAAGCGTGGGTAGCAAACAGG
+
@@BBCCEE>ABBBBB@@AACCCAD@B@C?BCBBB=@@@AC<BE=BCC@A;<5;<<0<B@A;;6;C;;:9444444(4843333$3:6;-3333$33-3337333(555)599995:.44.4:::::9<???==<>@=ABD@D@B@BABCBBBBBB@@=@@AC=CBBCCCCBCBC?@@6:949?CCC?BC9949=@9>:@?:AACCCCCC>BBF?D@DBBBCBA@@:929?996?7=<<554(4444;<5:;<7
@6HNMW:00920:06075
TACGGAGGGTGCAAGCGTTAATCGGAATAACTGGGCGTAAAGGGCATGCAGGCGGTTCATCAAGTAGGATGTGAAATCCCCGGGCTCAACCTGGGAACAGCATACTAAACTGGTGGACTAGAGTATTGCAGGGGGAGACGGAATTCCAGGTGTAGCGGTGGAATGCGTAGATATCTGGAAGAACACCAAAGGCGAAGGCAGTCTCCTGGGCAAATACTGACGCTCATATGCGAAAAGCGTGGGGTAGCAAACAGG
+
66;C?@BC=@?@C>BB@A?@ABCBAI@@A?ABBA9@B;;;/;@8ABB@@AA?BB?BAC<;;A@CCBB@AA@@AA@6BCCC.<;/;BBC4;7:@D9B?BBBBBAAABBB=A@@=@C@BBBBBA@?:919?<<=>=,<@>9929.56;9=>=>665:::4;:7:845555::<<;::<=7996@@B>?;D@<A<<>C@C@C;99A@?=488(3::1;845@<;9?>99<98883333&3//////&///89:2;<<6
@6HNMW:00943:06082
TACGGAGGGTGCAAGCGTTAATCGGAATAACTGGGCGTAAAGGGCATGCAGGCGGTTCATCAAGTAGGATGTGAAATCCCCGGGCTCAACCTGGGAACAGCATACTAAACTGGTGGACTAGAGTATTGCAGGGGGAGACGGAATTCCAGGTGTAGCGGTGGAATGCGTAGATATCTGGAAGAACACCAAAGGCGAAGGCAGTCTCCTGGGCAAATACTGACGCTCATATGCAGAAAGCGTGGGTAGCAAACAGG
+
CBBB@BAB7;;@@5;<A@?B?BBA=A<;;7;CCE>CA@AE>CC>CDCCDCDACC?C?AAACC@CB;;6;ACAA@D8AAAB9@C<C;;;=A?BCC>CACAACHCCBBBC>CCC@DC@BAA?BBCCBB?BBBCCDD3AAA;;5;7;7;?CB>;;9@B@@;>@<@;@BBBBBCBAA@9889@:>>=BA>8>@6?;?=>;=8<994=9304<A9BBB<B@@@AA??BA?>>=;9//000(//988818///68/89:6
@6HNMW:00944:06066
TACGGAGGGTGCAAGCGTTAATCGGAATAACTGGGCGTAAAGGGCATGCAGGCGGTTCATCAAGTAGGATGTGAAATCCCCGGGCTCAACCTGGGAACAGCATACTAAACTGGTGGACTAGAGTATTGCAGGGGGAGACGGAATTCCAGGTGTAGCGGTGGAATGCGTAGATATCTGGAAGAACACCAAAGGCGAAGGCAGTCTCCTGGGCAAATACTGACGCTCATATGCGAAAGCGTGGGTAGCAAACAGG
+
;:?B<@?>=>CCB=A;::296?>>:>844.555909544;)44)5<<=>?C:@?:;=:;:A@>@?@@=BCCAA@F>BBB@7>@:A:999>9>??7?:>BB=;::<:::4;<<:<<7::555;99=<8<<<B=B=1<BACC@D@CACABB@BCCCCCC@BB@C?A@000>><?@;;98<B@CC?A@:.55)57<44.454449:885:;;5<=>8=====<@@<:973;;8:::=4::=<<<8;:;>>=6=;84
@6HNMW:00948:06079
TACGGAGGGTGCAAGCGTTAATCGGAATAACTGGGCGTAAAGGGCATGCAGCGGTTCATCAAGTAGGATGTGAAATCCCCGGGCTCAACCTGGGAACAGCATACTAAACTGGTGGACTAGAGTATTGCAGGGGGAGACGGAATTCCAGGTGTAGCGGTGGAATGCGTAGATATCTGGAAGAACACCAAAGGCGAAGGCAGTCTCCTGGGCAAATACTGACGCTCATATGCGAAAGCGTGGGTAGCAAACAGG
+
ABBC@CCC<B??@=A@@@>B?BCC@C?CD@CCCD>BBA??.:9.9B;;;;96>:>9C>CCC@CCCC?BBBBFJF>BCCC;BB;B:;;<@?@BB>BADCHDCBBBCCD>CCC?CC?BBBBBAAABC@BBBBBCF3BBA;;9;?C?D@BC>BBBBCBC@DD?DACCA@AAA:;;CAAA@C@BC?BBA=A@/:4:?@;@<@@@@CDD@BCB>BBB=BBA@@BBAAAAAABBCCBBE>BAA@B@;@A????:7875
@6HNMW:00961:06086
TACGGAGGGTGCAAGCGTTAATCGGAATAACTGGGCGTAAAGGGCATGCAGGCGGTTCATCAAGTAGGATGTGAAATCCCCGGGCTCAACCTGGGAACAGCATACTAAACTGGTGGACTAGAGTATTGCAGGGGGAGACGGAATTCCAGGTGTAGCGGTGGAATGCGTAGATATCTGGAAGAACACCAAAGGCGAAGGCAGTCTCCTGGGCAAATACTGACGCTCATATGCGAAAGCGTGGGTAGCAAACAG
+
@@@@=@BC=@@@@?BA@@=@@@@A@BADDACCBC<;;00A<AA<BA0//9727>6@8AAACC@CDCCACAAABDC=BBCC;CB<B;;;>B?CGG?GIBBBB;;;CBBB>BBC@CD@CCCCCAAABB?AA99988)9??;;7;?B@D?AB@BBCCCCC@CCACADC;;;A@@BBCCCE?CABB?A@B,00,0,0@@9B<AA@@?@<8<><6=??9?>>AAA?AAA@??@A;;9>@4:9>:;=4555;==5554
@6HNMW:00963:06060
TACGGAGGATGCGAGCGTTATCCGGATTTATTGGGTTTAAAGGGTGCGCAGGCGGCGCGAAAAGTCAGCGGTTAAAGTTCCGGGACTCAACCCGGTGACGCCGTTGAAACTTTCGGGCTGGAGTTCGTGCGAGGGAGGCGGAATGCGTTGTGTAGCGGTGAAATGCATAGATATGACGCAGAACCCCGATTGCGAAGGCAGCTTTCCAGCACGCGACTGACGCTGAGGCACGAAAAGCGTGGGGGAGCGAACAGG
+
CCDC@@=9<000/9963404:==B@BBB=AA59927?6=>8?=8;<@@;9929=9;@?@@@@5::6///6686991886;=@@0/0///(//(3387789946<:=<>3:98-7>A9999589:5/.....666.55+22.5.59;;A7;<=8885A;@>@D;876<<<===;:9B;;;B@A5;;;6<BC>A@;;5;4;999>>05159<:5555999=<<;;;@6929?=9:;;*;=999999$9:::<=<::5
@6HNMW:00963:06088
TACGGAGGGTGCAAGCGTTAATCGGAATAACTGGGCGTAAAGGGCATGCAGGCGGTTCATCAAGTAGGATGTGAAATCCCCGGGCTCAACCTGGGAACAGCATACTAAACTGGTGGACTAGAGTATTGCAGGGGGAGACGGAATTCCAGGTGTAGCGGTGGAATGCGTAGATATCTGGAAGAACACCAAAGGCGAAGGCAGTCTCCTGGGCAAATACTGACGCTCATATGCGAAAGCGTGGGTAGCAAACAGG
+
AA@?;;;:0;@>@<@@AA>A>A@@<@@BB@BCEE>@A@@@;@D=CC@@@;;5<A<B?CCIBB>BB@@;@@AABBB;BAAA.<;0;;;;=B?BJJ>C@CCBBB@@@@@@;@@@=@B?;;;ABAAABB>@@@CCCC3AAA;;9;?BAD@DBBHA@@000+0<8><@@@CCDBBBEAAAB>B@BB@CBB?AA6;7;AA>A@BBBBCCC????9?BA=B:;;CBAABA:::A@??:<A<B<<<;=18343;;3;=<6
@6HNMW:00919:06142
TACGGAGGGTGCAAGCGTTAATCGGAATAACTGGGCGTAAAGGGCATGCAGGCGGTTCATCAAGTAGGATGTGAAATCCCCGGGCTCAACCTGGGAACAGCATACTAAACTGGTGGACTAGAGTATTGCAGGGGGAGACGGAATTCCAGGTGTAGCGGTGGAATGCGTAGATATCTGGAAGAACACCAAAGGCGAAGGCAGTCTCCTGGGCAAATACTGACGCTCATATGCGAAAGCGTGGGTAGCAAACAGG
+
CABB?;:;6;@?A@B@@@@C@CDD@B>BC@CCCD?BBBBC>BF>BBBBAAA@BC@C@;;;AA=ABAA>BAAABDD=BBBA.;;0;;;:=B?BDD?HAD=;;@@@BBBB=BCB?BC?CCBAAAAAAD@BBBBDEE2AA?;;5;5<5;=AA>BBBCCCC?CD@FACB;;;B@@ADCABB@D;;;@CDC?CC:;7<@@<@?B;;;AB?<???8=??9@:99>>===?<?;@?<<<<=<?<?477)7833;=6=>>7
@6HNMW:00951:06130
TACGGAGGGTGCAAGCGTTAATCGGAATAACTGGGCGTAAAGGGCATGCAGGCGGTTCATCAAGTAGGATGTGAAATCCCCGGGCTCAACCTGGGAACAGCATACTAAACTGGTGGACTAGAGTATTGCAGGGGGAGACGGAATTCCAGGTGTAGCGGTGGAATGCGTAGATATCTGGAAGAACACCAAAGGCGAAGGCAGTCTCCTGGGCAAATACTGACGCTCATATGCGAAAGCGTGGGTAGCAAACAGG
+
@CBB?@@@;:;;A>B@@A@B@CBB?B@CCACCCC>AAABB=BF?CD@@@@A<@C=A>ACBBC@CCBB@BBBBCCB;::9:6;D;B;;;@C@BCB>BHFDCCDC@@ABA<AAA>AC@CBBBBBCDBB@CBDABBB.??@;;5;5;5;?ID@CBCCB@A@BDAF@DBBBBC;;;BAAAB?C@BBACBC@CE:;:<BC@D@D@@@CCC?CCC=BCC>CABBCCCBB???AAAACBCC9;:AAAC=B?;;;;.77@=
@6HNMW:00963:06116
TACGAAGGGTGCAAGCGTTACTCGGAATTACTGGGCGTAAAGCGTGCGTAGGTGGTTATTTAAGTCCGTTGTGAAAGCCCTGGGCTCAACCTGGGAACTGCAGTGGATACTGGATGACTAGAATGTGGTAGAGGGTAGCGGAATTCCTGGTGTAGCAGTGAAATGCGTAGAGATCAGGAGGAACATCCATGGCGAAGCAGCTACCTGGACCAACATTGACACTGAGGCACGAAAAGCGTGGGGGAGCAAACAGG
+
AA@;;5;=6344<7@999@CCCCC@C@B@A@@?A:@@>CD<A@A@@:;;;;5;;5<?CCI?FACBD9;;6<<CCB9;;;0:AD899CB;<6;88*.(----;;??8A=B@;?7;?@@CBBBE>;;;;5;BA;;;0<@@@B4:2929;>@=AAABB@B>=99:,99:>?AC@?>@B::2:0*0*0:..*.,,),,,).-99:<@>:>@<=<:=:;;;7;?<@?@A9929@@:999&55595555$5559939=@9
@6HNMW:00930:06170
TACGTAGGGGGCAAGCGTTATCCGGATTTACTGGGTTGTAAAGGGGTAAGCGCAGGCGGTGGCGGCAAGTCTGATGTGAAAAGTGCCCGGGGCTCCAACCCCAGGGACTTGCATTGGAAACTTGTCGTACTTGAGTATCGGAGAGGTAAGTGGAATTCCTAGTGTAGCGGTGAAATGCGTAGATATTAGGAGGAACACCAGTGGGCCGAAGGCGGCTTACTGGAC
+
5988844444$3828:<<055==@;>=@500/77)-(---5(---&--(---/5>99;55/)/93//)/7::44//78999+/////(/::+8//+/69;;&///(///)/566(/(/9(//4///:88:;8<<<>=7//)//::6<>7::<7<8<9=9<;655<::55.5555)5;=====B6658<<3::.4.333-/8///(/)//)/3994:=8<<996::
@6HNMW:00938:06209
TACGGAGGGTGCAAGCGTTAATCGGAATAACTGGGCGTAAAGGGCATGCAGGCGGTTCATCAAGTAGGATGTGAAATCCCCGGGCTCAACCTGGGAACAGCATACTAAACTGGTGGACTAGAGTATTGCAGGGGGAGACGGAATTCCAGGTGTAGCGGTGGAATGCGTAGATATCTGGAAGAACACCAAAGGCGAAGGCAGTCTCCTGGGCAAATACTGACGCTCATATGCGAAAGCGTGGGTAGCAAACAG
+
ABDD@DCE?AB@C=@;;;@C@CDB@C@CC@CCCD>;;;@D?EG@CC;;;BB>;;7<=DBCBB@BBDC?B;;;@AD9BAAA.;;0<ABB?C@BBB>BABBBCCCCCBDB>CBB?BC@BCBBA@@AA@=AAAAABB3BBBCHAE@C@B?CF@BBBBB@@>@B@C@AA:;;BB@A@@???9@?BCABCB?CC7;5<@@<@=@;;;CCC?BAA=AAA<@A@A@@?AACBBBA@??:9=5;888892333;;<3888
@6HNMW:00921:06228
TACGGAGGGTGCAAGCGTTAATCGGAATAACTGGGCGTAAAGGGCATGCAGGCGGTTCATCAAGTAGGATGTGAAATCCCCGGGCTCAACCTGGGAACAGCATACTAAACTGGTGGACTAGAGTATTGCAGGGGGAGACGAATTCCAGGTGTAGCGGTGGAATGCGTAGATATCTGGAAGAACACCAAAGGCGAAGGCAGTCTCCTGGGCAAATACTGACGCTCATATGCGAAAGCGTGG
+
@?><:49968A@@=CBBB@B>A@B?B:;;@CBBC>BB@AD;@@<AADCBBB?@C=B?AB@9925;5945;;;>;;4@BCC;CD09999.925>>5?>BB>?CAAA@A>9<..*..*..0>0;8???:<;77878$79900/)/)/)/56;>;<<>=:==8<8555999999984445:5994955.5<)515<:3:69///7::6:<>4//;3:///;///87766///8/44(/9888:
@6HNMW:00929:06211
TACGGAGGGTGCAAGCGTTAATCGGAATAACTGGGCGTAAAGGGCATGCAGGCGGTTCATCAAGTAGGATGTGAAATCCCCGGGCTCAACCTGGGAACAGCATACTAAACTGGTGGACTAGAGTATTGCAGGGGGAGACGGAATTCCAGGTGTAGCGGTGGAATGCGTAGATATCTGGAAGAACACCAAAGGCGAAGGCAGTCTCCTGGGCAAATACTGACGCTCATATGCGAAAGCGTGGGTAGCAAACAGG
+
DDAA>A@@8?@?@?AB@@>@?BBE?B?BD@DEDD>@@@@B0;;0;A;:;@@:;;6;@BCCCCABBBB?BCCCCDD>BA@@*99.:;;;?B@BCC?CAGDIDBBBBBAA<A9:6:B?ABBBBA>??@;?>==???,<>>;;5;=B=B<BA?CDCCCBA?AF@C@CCBBBBBCCBCAAA@JGBB@BBC=AA;@<@BC@C@C@@@BCC@CCE?CCC?BBBBBEBBBCBBBBBCCDBC=BBDCCC>CBBBCC>AAA=
@6HNMW:00933:06251
TACGGAAGGTCCGGGCGTTATCCGGATTTATTGGGTTTAAAGGGAGCGTAGGCCGGAGATTAAGCGTGTTGTGAAATGTAGACGCTCAACGTCTGCACTGCAGCGCGAACTGGTTTCCTTGAGTACGCACAAAGTGGGCGGAATTCGTGGTGTAGCGGTGAAATGCTTAGATATCACGAAGAACTCCGATTGCGAAGGCAGCTCACTGGAGCGCAACTGACGCTGAAGCTCGAAAGTGCGGGTATCGAACAGG
+
BDBB?C8;7;B?BA<@@?;@BA?B@BBB>BC?BC<@@;A@6@@8B@>@@BA>A?A?@A@E@C@CCBBAA>BBBBD>ABB@??BBBBBC?BCCC;;;;CCBBCBCBBGFA@@B@BI>B@B@C@@@CCBCBBBC=BBBE>AA>A?B@BBBC@BBB>???=???C>???B>@@BBABBBBBB>AA>AAB@CBB=AACC=@=ABBBBBBBBB?;;;@@B?BBCCCBBABB?BBDBCCC>BABBBC>BBDACC?CCD@
@6HNMW:00946:06257
TACGGAGGGTGCAAGCGTTAATCGGAATAACTGGGCGTAAAGGGCATGCAGGCGGTTCATCAAGTAGGATGTGAAATCCCCGGGCTCAACCTGGGAACAGCATACTAAACTGGTGGACTAGAGTATTGCAGGGGGAGACGGAATTCCAGGTGTAGCGGTGGAATGCGTAGATATCTGGAAGAACACCAAAGGCGAAGGCAGTCTCCTGGGCAAATACTGACGCTCATATGCGAAAGCGTGGGTAGCAAACAGG
+
CDCC@DCC?BCBB?B;;;?B?CCD@D:;;?BCBC=BBACD7;;8;CCCDCE@EE@CACAAAB?ABCC@C;;;@A@6ABBB.;;0;;:9=B=ACC=C@BBDBBBBBBBB<BCC?AA=@AAAABABAB?BA@@??@,>==00-0?B?ABEF;;;A@ABC@BB?B@AAABBCAAA@@?@B?C?AA?B@?9?A/;4;?@<@@D:::ABB>BCD>BBB=::;;;C@AA@@?C:::A::=8===;;>9:733==3:883
@6HNMW:00923:06303
TACGGAGGGTGCAAGCGTTAATCGGAATAACTGGGCGTAAAGGGCATGCAGGCGGTTCATCAAGTAGGATGTGAAATCCCCGGGCTCAACCTGGGAACAGCATACTAAACTGGTGGACTAGAGTATTGCAGGGGGAGACGGAATTCCAGGTGTAGCGGTGGAATGCGTAGATATCTGGAAGAACACCAAAGGCGAAGGCAGTCTCCTGGGCAAATACTGACGCTCATATGCGAAAGCGTGGGTAGCAAACAGG
+
@@AC@@@@;@AAA?B@@@?B?BCC@D@CC?BBFF>BBBBC=@@;@C;;9BB?BIAC@CABA@<@BBB@CBBBBBB;AB@B8AB;B:;;>B?BBC>C@BBCCCCABBCD>CCC@CC@CBABB@??BD>AABBAAB2@AAAA?A@CAG<<;@CCBBA;;6;C=@>AA@@@@@AAABBDC@EADC@BAA@@B,0,0<<6<?@ACABCB@BCC=DCE@?@ABBBBBCBCBBAAABBCD=CBB???8?>?>>>:?BB@
@6HNMW:00929:06304
TACGTAGGGGGCAAGCGTTATCCGGATTTACTGGGTGTAAAGGGAGCGCAGGCGGTGCGGCAAGTCTGATGTGAAAGCCGGGGCTCAACCCCGGGACTGCATTGGAAAACTGTCGTACTTGAGTATCGGAGAGGTAAAGTGGAATTCCTAGTGTAGCGGTGAAATGCGTAGATATTAGGAGGAACACCAGTGGCGAAGGCGGCTTACTGGACGTAACTGACGCTGAGGCTCGGAAAGCGTGGGGGACAAACAGG
+
;<<;:::CCC1BB9@@@@<@BA?B?BBB;@@AA?99:9;@0==5999>>>>9992955<7@@??94949444444(4:5:;;.;;=96;AA-99-333889;,3,444&33333:3338-344445546555:5555)555.4.4.4.4:<<<==>=;75///)/////79;;;;8<<1557<7<<<5<:5504<;7<8<=8<<6655<5;;;::599//////:97277//)/;)////5555$5::@6==>9
@6HNMW:00940:06297
TACGGAGGGTGCAAGCGTTAATCGGAATAACTGGGCGTAAAGGGCATGCAGGCGGTTCATCAAGTAGGATGTGAAATCCCCGGGCTCAACCTGGGAACAGCATACTAAACTGGTGGACTAGAGTATTGCAGGGGGAGACGGAATTCCAGGTGTAGCGGTGGAATGCGTAGATATCTGGAAGAACACCAAAGGCGAAGGCAGTCTCCTGGGCAAATACTGACGCTCATATGCGAAAGCGTGGGTAGCAAACAGG
+
ABBC@@A@8@?:;5<<;;7;>ABB<@=@B>A;;;8;BAAC;@@:@B;;;BB?BFAEAGDCBC?BB;;8;BBBABA>ACCC.:;/;@A@=@?ABB>B@CBCCBBBB@@@<ABB@DD@BCBCBABACC?DA::999)9>>BA=A@C@C@CD?AA@BBAB@BB@C@CC;;;CB@@@AAAB@IADDACBB?BC7;7;BB>B@BBBBCCC?CCC=BBC>CCDBBBAAA@???AA@B@AA;@@@:9929=<<=>8=@=:
@6HNMW:00947:06301
TACGTAGGGGGCAAGCGTTATCCGGATTTACTGGGTGTAAAGGGAGCGCAGGCGGTGCGGCAAGTCTGATGTGAAAGCCCGGGGCTCAACCCCGGGACTGCATTGGAAACTGTCGTACTTGAGTATCGGAGAGGTAAGTGGAATTCCTAGTGTAGCGGTGAAATGCGTAGATATTAGGAGGAACACCAGTGGCGAAGGCGGCTTACTGGACGATAACTGACGCTGAGGCTCGAAAGCGTGGGGAGCAAACAGG
+
;;;BBBBCCC0@@;@@A@<@@B?C@CDI>BB;;:8;BBII;AA<AAABBCC@BB?B9;;>BA?BB;;<BBBCDCD<@@@;?AD6?@BA=ABB6BB=:99??BB>A>AC>ABBBBBBBBC@BBBBBBBE@;;;B?BB@CCCAC@C@J@DCBBBB@@;;6;BBB<@@AAACCDCDC@@@<;;6;>BCC@BBBB@CCC;;:;C?CCBBCBCBCC<;;C=A@CCDCCC;;<5;A;;9:.9>>=>?>7>?AA@;@@C=
@6HNMW:00949:06262
TACGGAAGGTCCGGGCGTTATCCGGATTTATTGGGTTTAAAGGGAGCGCAGGCCGCCCCTTAAGCGTGTTGTGAAACCCGGGCGCTCAACGCCCGGCGTGCAGCGCGTACTGGGGGGCTTGAGTGCGCGCGACGCCGGCGGAATTCGTCGTGTAGCGGTGAAATGCTTAGATATGACGAGGAACCCCGATTGCGAAGGCAGCCGGCGGGAGCGCAACTGACGCTCATGCTCGAAGGCGCGGGTATCGAACAGG
+
@@DC?B<@=@@;>C9@996;AD<A?@@@=AC@GJ?DF>AA<AD?;;;BC@B=A4;;;;.;>B>@;;;CDACCFHH?CC>BD?CBBBFF@C@@@;@=ABAAABAAABBCAB?@???<&>A=AABAAA>>>>9::AA:A9:9<@:?;?@@BBAA@@?9:8:CCC>@@@B?A@ABBBAAA?8879>ADD:CBB=??AB>@>ACCB?B?AAA<AAABCCBDCECBBBBBCCCCCCCC?B?B@>@>;@AAA@@>@CC=
@6HNMW:00957:06290
TACGGAGGGTGCAAGCGTTAATCGGAATAACTGGGCGTAAAGGGCATGCAGGCGGTTCATCAAGTAGGATGTGAAATCCCCGGGCTCAACCTGGGAACAGCATACTAAACTGGTGGACTAGAGTATTGCAGGGGGAGACGGAATTCCAGGTGTAGCGGTGGAATGCGTAGATATCTGGAAGAACACCAAAGGCGAAGGCAGTCTCCTGGGCAAATACTGACGCTCATATGCGAAAGCGTGGGTAGCAA
+
:;;B@BBC?@;;;?@A@A;@9>>A5;49@=@@B>:@AAAA6AE<AACB?@@?AA=A;BBB@C@C;;;?@@@?BBC<>>G<0>>,//0/496<<;2<155;<<499>>>8?@C?AB?AAAA@>>>@@<??AAAAA2@@@AA=A5;5;5;A>ABA@@@A=AA=A=@@@BA:;;B@??BB?CA@@=?@?8>=.:4:>?;@?A@@@AAB?BCC<??>8<<<<<889<=898933344<4<<::892888678
@6HNMW:00958:06305
TAACGGAGGGTGCAAGCGTTAATCGGAATAACTGGGCGTAAAGGGCATGCAGGCGGTTCATCAAGTAGGATGTGAAATCCCCGGGCTCAACCTGGGAACAGCATACTAAACTGGTGGACTAGAGTATTGGCAGGGGGAGACGGAATTCCAGGTGTAGCGGTAAGGAATGCGTAGATATCGGTGGAAGTAAACACCAAGGCGAAGGCAGTCTCCTGGGCAAATACTGACGCTCATATGCAGAAAGCGTGGGGCCTAGCAA
+
55.443888(3444.4449.4.44:5:.44.5555)4:99:3:<0995559<7<=8<8=666A7;<@C25555555)5@;;0@>4@9654959990>.955555<<445)4:98=<7==;;;<;433-3-398;;;'43344./)/)/)//)/79;<<<5:;.5.549555:==<555,,(,,(*(****(,,-(-(-05/3-328:;344<7::;5:;;16/////896568///6//333(3993333&36333399
@6HNMW:00963:06275
TACGGAGGGTGCAAGCGTTAATCGGAATAACTGGGCGTAAAGGGCATGCAGGCGGTTCATCAAGTAGGATGTGAAATCCCCGGGCTCAACCTGGGAACAGCATACTAAACTGGTGGACTAGAGTATTGCAGGGGGAGACGGAATTCCAGGTGTAGCGGTGGAATGCGTAGATATCTGGAAGAACACCAAAGGCGAAGGCAGTCTCCTGGGCAAATACTGACGCTCATATGCGAAAGCGTGGGTAGCAA
+
BCCD@CCB=AAAA<@A<;6;=A;<:;=BD?AAAK?CBBBB;@A;AA?>D;;6;B?B>B;<;CA;;;C?BABBBBB>CDDD6:;/;;;99A;@CC=C@BBCCA@@CCFE>CBB?AA>ABBBB@?=9:3:<<<=<=.?ACCC?B@D?B?BB8:;@BA:;6;@>D6:;@AAABBBBBBBA@C?BB@@A@=@A0;5;?@=@=@@@@AC>:>>D=BCB<B99:@@??AA998=;==777-7/6668////678
@6HNMW:00945:06311
TACGGAGGATGCGAGCGTTATCCGGATTTATTGGGTTTAAAGGGTGCGCAGGCGGCGCGAAAAGTCAGCGGTTAAAGTCCGGGCTCAACCCGGTGACGCCGTGAAATTTTCGGGCGGATGTTCGTGCGAGGGAGGCGGAATGCGTTGGTGTAGCGGTGAAATGCATAGATATGACGCAGAACCCGATTGCGAAGGCAGCTTTCCCAGCACGCGACTGACGCTGAGGCACGAAAGCGTGGGGAGCAAACAGG
+
B@@@<?B;AAA@A@A@AA;@DD@D?BAA<AB=BB9AC0;;0;B;@;;9999454.49:9999+::;;;;:5:.44(333-33(3333-33(348999883///66.688&337.7713///(/--,,,,,2,,-(-839+//999(/(///967713333(33:::::://////9/739,33(/55(./88383933333(33(3::343:3333////////3,3==;<=6<:98888/8BBDE@7755
@6HNMW:00952:06329
TACGTAAGGGGCAAGCGTTATCCGGATTTACTGGGTGTAAAGGGAGCGCAGACGGAATGGCAAGTCTGAAGTGAAAGCCCGCGGCTCAACCGCGGGACTGCTTTGGAAACTGCCAGTCTGGAGTACTGGAAGGGTAAGCGGAATTCCTAGTGTAGCGGTGAAATGCGTAGATATTAGGAGGAACACCAGTGGCGAAGGCGGCTTACTGGACGATAACTGACGCTGAGGCTCGAAAGCGTGGGGAGCAAACAGG
+
CDBBAC6:;;5;?=ABBB@BCC?B@BCC>BBBDD>BCCCG<AA<AB@A@BCCCC?C@CC@CB?BBBAAC=@@?>>6<<=6<>?<?DCC?B699BC>CAAAABA<C?CD=B???=@AAABB@?>?CAAA?B?BD>BB>BBCACAC@C@CCCCCCBB@@?@CCD>CB@@@CCCCCC@AA?AB?B?BAB?BBAA>@CC<><>B@BB>BAAB@BDBBBC@CBGBBBBBA:;:;BBBBE?C;;:AA@6@AAAB=ABB>
@6HNMW:00957:06330
TAACGGAGGGTGCAAGCGTTAATCGGAATAACTGGGCGTAAAGGGCATGCAGGCGGTTCATCAAGTGAGGATGTGAAATCCCCGGGCTCAACCTGGGAACAGTCATACTAAACTGGTGGACTAGAGTATTGCAGGGGGAGACGGAATTCCAGGTGTAGCGGTGGAATGCGTAGATATCTGGAAGAAACACCAAAAGGCGAAGGCAGTCTCCTGGGCAAATACTGACGCTCATATGCGAAAGCGTGGGTAGCAA
+
;;7;<<AAB;9:99244493939995:5:>8<=BB8>:44909?6>9555<=9==7;6790004>000;4955444904444&4<4=>>>;A:===4;.444443//9889+//9588,337338>A??17337333$36///6;6:6:6<=6::<===<7;;03,33333::://////09.555)5<;.555&549972749///:;96<=>7<<<6;;;==>>::::88974:444(444333(38899:
@6HNMW:00961:06347
CACGTAAGGCGCGAGCGTTGTTCGGAATCATTGGGCGTAAAGGGCGTGTAGGCGGCCCTGCAAGCCTGGCGTGAAATCCCGGGGCTCAACCCCGGAACCGCGCTGGGAACTGCGGGGCTTGAGCCGCTGTGACGCAGCGATCGGTGTAGGGGTGAAATCTGTAGATATCTGGAAGAACTCCGATTGCGAAGGCAGCCAACAAGGCCTTTACTGACGCTAAAGCTCGAAGGTGCGGGTATCGAACAGG
+
>>@::95;49::=>@@CB?BG?BC?@=@AAA>BB9;<;;;.:?9@ABBAA@>??5;;/;>AC?AB?AA<AABCBC>BAA:@@@7@BBC5;;;.;9?9@499>CBBC>C@BFA>@@>69:=BBBC@BBCB;;;AAA@;0000//177//444&3333(388;9;:555555>8:399)///5999+/44:497;;;:.5.55.57<.55)5555555<<==6<<<<<;3=894999,9@A@@B<:99?
@6HNMW:00923:06384
TACGGAGGGTGCAAGCGTTAATCGGAATAACTGGGCGTAAAGGGCATGCAGGCGGTTCATCAAGTAGGATGTGAAAATCCCCGGGCTCAACCTGGGAACAGCATACTAAACTGGTGGACTAGAGTATTGCAGGGGGAGACGGAATTCCAGGTGTAGCGGTGGAATGCGTAGATATCTGGAAGAACACCAAGGCGAAGGCAGTCTCCTGGGCAAATACTGACGCTCATATGCGAAAGCGTGGGTAGCAAACAGG
+
;;AA<>>=699;9.449:5::;;:8@.554;>;=4=@494)99)5555999299258@@CDE@ECDD?B@;;;;;;&9@@@0AA499>97@9555)5.5999:;;;>?A<A@?4557;:<;866///1669:;;;+;:;<<8<7;49655.5:::;5505<7=7;;===<=<><:4442949;6;54.4.439995:9<;;<<882333(333(39;@@BB@A???>888888:(333333(3333;;188;4
@6HNMW:00928:06398
TACGGAGGGTGCAAGCGTTAATCGGAATAACTGGGCGTAAAGGGCATGCAGGCGGTTCATCAAGTAGGATGTGAAATCCCCGGGCTCAACCTGGGAACAGCATACTAAACTGGTGGACTAGAGTATTGCAGGGGGAGACGGAATTCCAGGTGTAGCGGTGGAATGCGTAGATATCTGGAAGAACACCAAAGGCGAAGGCAGTCTCCTGGGCAAATACTGACGCTCATATGCGAAAGCGTGGGTAGCAAACAG
+
BA@@=@@@:?@?A<B@@@?B@CA@=@?@@?AFCE?BBCCC=CK@BBBC@@@?AA=AADCDCC?BBBA>B;;;@@A8;;<;.;;0;;;97@=>@A:A?BBBBBBBCCBB=C@@>@C?AAABCBBBBB?BCCDDCC3CBB;;7;?B?B?BC?BBCBBBB>BB>A>AA;;;B@@@A???@<A<@C>@@B>BA7;9<BC@CACBBBCCCA@@@9???9?AACCDFCC:::C:99?>>?7=<=733)7<9778.788
@6HNMW:00930:06369
TACGGAGGGTGCAAGCGTTAATCGGAATAACTGGGCGTAAAGGGCATGCAGGCGGTTCATCAAGTAGGATGTGAAATCCCCGGGCTCAACCTGGGAACAGCATACTAAACTGGTGGACTAGAGTATTGCAGGGGGAGACGGAATTCCAGGTGTAGCGGTGGAATGCGTAGATATCTGGAAGAACACCAAAGGCGAAGGCAGTCTCCTGGGCAAATACTGACGCTCATATGCGAAAGCGTGGGTAGCAAACAGG
+
CCCA?;:;6;A?@=A;;;=A?CCC?B?@A>ABBB=CBAAA;@A=BC;;;CC@DG@CACCCCB@BDBA?B;;;BBD>CIEE6<;7;ABB>B?@AA>A@CCCAA@AAAAA;@BC@DB?BBBBBBBBCC?DCAAAAA.>?A;;9;?C>B8;<=BBBBBDE@BBAE?AAADBAAAAAAABA?B:;;@CCD@CE<@>@BB=A>A:;;CBB?CFF>CBC>BBCAAAAAAA9::AABCCCC>CCBBBB<AA@@BC=AAC@
@6HNMW:00944:06361
TACGGAAGGTCCGGGCGTTATCCGGATTTATTGGGTTTAAAGGGAGCGTAGGCCGGAGATTAAGCGTGTTGTGAAATGTAGACGCTCAACGTCTGCACTGCAGCGCGAACTGGTTTCCTTGAGTACGCACAAAGTGGGCGGAATTCGTGGTGTAGCGGTGAAATGCTTAGATATCACGAAGAACTCCGATTGCGAAGGCAGCTCACTGGAGCGCAACTGACGCTGAAGCTCGAAAGTGCGGGTAGCAAACAGG
+
CFDD?B?C?AD@DD:@@A@CCC@C@:::7;C=@@:AC;A@;@C=BCBBCBB@B?B?BBBA@B@BCB;;;=ABAAA<@@@AAABCDBBB@BBBBBAABCCCCCEBBAFHAA@@@DE>B?C@AA@AB@;::ABB<BBCC>CC?C>A<BCCC@BDAAACA=???B<AABB?BBB999BA999=AA=??B>BBB<@@993:9@AAABBBBCC@CBBB@A=@BBB@@@ACC?B@BCCCF=C@CCCB>CBBBBC>CBB@
@6HNMW:00948:06366
TACGGAGGGTGCAAGCGTTAATCGGAATAACTGGGCGTAAAGGGCAGCAGGCGGTTCATCAAGTAGGATGTGAAATCCCCGGGCTCAACCTGGGAACAGCATACTAAACTGGTGGACATAGAGTATTGCAGGGGGAGACGGAATTCCAGGTGTAGCGGTGGAATGCGTAGATATCTGGAAGAACACCAAAGGCGAAGGCAGTCTCCTGGGCAAATACTGACGCTCATATGCGAAAGCGTGGGTAGCAAACAGG
+
CBBA=:::69?<@>;;:@;@;BBB?B@DD?BCDF>@@:;;0;A=AA;:5505;498<@>>C?DCCCADACACEF?CCCC;DF>CCBBACADGC>CACCCCCBCCCCC>B@=;=>:>000<;ABBCB?CCCA@@?,0////+06B:C9B=>;>><>;=9>>9==00000AACBBBBBA?CAIIACAB:@=+0+0@@<AAAA@@BBA>AAA<ADE>BBBDDBCBBA@@@BAABBCC?B::9@@9::4:>>5>>=;
@6HNMW:00957:06370
TACGTGAAGGGGCAAGCGTTATCCGGATTTACTGGGTGTAAAGGGAGCGCAGACGGAATGGCAAGTCTGAAGTGAAAGCCCGGGGCTCAACCCCGGGACTGCATTGGAAACTGTCGTACTTGAGTATCGGAGAGGTAAGTGGAATTCCTAGTGTAGCGGTGAAATGCGTAGATAGTTAGGAGGAACACCGGTGGCGAAGGCGACTTTCTGGACGACAAGCTGACGCTGAGGCGCGAAAGCGTGGGGAGCAAACAGG
+
CCB;;<;5;::&//)//::18796;59:9088333(33889(33(39999988;7688==;9=8>:>>=A??472=-537.555)3...(...&.3,389999;4949;385555577998;=990//95:;83-38388919.9.9.5<=>CCCC6679??C;BBBBBB@@@000;>=8>>+;4;992929@<B@A=@=@999>?8>@@8=9///9)//:<@:?94955./;///9.////777*444:>55569
@6HNMW:00957:06375
TACGGAGGGTGCAAGCGTTAATCGGAATAACTGGGCGTAAAGGGCATGCAGGCGGTTCATCAAGTAGGATGTGAAATCCCCGGGCTCAACCTGGGAACAGCATACTAAACTGGTGGACTAGAGTATTGCAGGGGGAGACGGAATTCCAGGTGTAGCGGTGGAATGCGTAGATATCTGGAAGAACACCAAAGGCGAAGGCAGTCTCCTGGGCAAATACTGACGCTCATATGCGAAAGCGTGGGTAGCAAACAGG
+
CB>>9;;;/944<5;?CC?BABBB?B@DC@CCDD>CBBCC>CD>EB@A@BB=BB=A?ABBBB>BC@@?ABBCBBB=AAAA7AD=C;;;?C@ABB>B@CCBBBA@@;;;/;?@9@A?@@@A@??@@@=AABBDDD3CBA;;7;?B?C@CB?BABCC@B=@C?B@BA;;;A@@@B?<<?4;7:@=ABA<A@6;6;@B;@<@AA@@@?<>@C<@AA9:::?@>==>=?889895?=C9B885;;69333:;17892
@6HNMW:00960:06379
TACGTAGGGAGCAAGCGTTATCCGGATTTATTGGGTGTAAAGGGTGCGTAGACGGATAAACAAGTTAGTTGTGAAATACCTCGGCTTAACTGAGGAACTGCAACTAAAAACTATATATCTTGAGTACTGGAGGGGAAAGCGGAATTCCTAGTGTAGCGGTGAAATGCGTAGATATTAGGAAGAACACCGGTGGCGAAGGCGGCTTTCTGGACAGCAACTGACGGTTGAGGCACGAAAGTGTGGGGAGCAAACCAGG
+
6;;CBBEE>;;;;5;?;;04=?:A?BBC>BB@BB>99:BB>BC>999:DAAABA?B?=>5::49@?BBB@BBBAA<A@@=AAA?BD?B?BB:98?B8BBBBB=A>>>??2@AABCD@@993::??@ABB?CCCD598.756/708/80776=A@::;@<?;;>1///77:<99//(/:/60696;<=6<8;<5;8@;@<??<?@D:@@C:=>::7=0,,,,,,(,,2272899222)2888899+75788)/)/94
@6HNMW:00970:05763
TACGGAGGGTGCAAGCGTTAATCGGAATAACTGGGCGTAAAGGGCATGCAGGCGGTTCATCAAGTAGGATGTGAAATCCCCGGGCTCAACCTGGGAACAGCATACTAAACTGGTGGACTAGAGTATTGCAGGGGGAGACGGAATTCCAGGTGTAGCGGTGGAATGCGTAGATATCTGGAAGAACACCAAAGGCGAAGGCAGTCTCCTGGGCAAATACTGACGCTCATATGCGAAAGCGTGGGTAGCAAACAGG
+
;:6=8<>>900/:7>???7;:=@B?C@BC@CCCC>AB?@@6@@8@ABBBBB=9;6<?AAB;:49@<A?CBBB;:;0;C@A3AB9A;;9;@@CDF>B=@999?>:;:=?9;;:=AE?BBBCB=>>;:+0//////(/=955.5.5497<<8<<<<@;;?BB=@<@@@BBC@@@@??>?=A=::6994.4<)429==2924<>::=<9===6=<>5@@BBBA@?>@?@BBBBBBBC<BBB@??88733::33337
@6HNMW:00973:05771
TACGGAGGGTGCAAGCGTTAATCGGAATAACTGGGCGTAAAGGGCATGCAGGCGGTTCATCAAGTAGGATGTGAAATCCCCGGGCTCAACCTGGGAACAGCATACTAAACTGGTGGACTAGAGTATTGCAGGGGGAGACGGAATTCCAGGTGTAGCGGTGGAATGCGTAGATATCTGGAAGAACACCAAAGGCGAAGGCAGTCTCCTGGGCAAATACTGACGCTCATATGCGAAAGCGTGGGTAGCAAACAGG
+
@@@A>ADC?CBA@=A@@@?B@BCB?B?BC@CCDD?@@@?@8>=5>@@@@;;5;;4;?BCDCD@DDCC@C9:9BBB<BAAA0>>3>000>A>@AF>A=ABBBBCCCCCC>CCD@BB@BBCBBBBBBB>BBBBBBB1???::4;5;5;=AB?AABBBAA=AC?C?CBAAADBBA@@@@@=B@CCACCCACE=A?ABE?B?BA@@@@@<@AA<CBB>BDA@@BBBAAABA??@@BBB<??BCBC?C:;:CC=B??<
@6HNMW:00976:05766
TACGTAGGTGGCAAGCGTTGTCCGGAATTATTGGGCGTAAAGAGCATGTAGGCGGGCTTTTAAGTCCGACGTGAAAATGCGGGGCTTAACCCCGTATGGCGTTGGATACTGGAAGTCTTGAGTGCAGGAGAGGAAAGGGAATTCCCAGTGTAGCGGTGAAATGCGTAGATATTGGGAGGAACACCAGTGGCGAAGGCGCCTTTCTGGACTGTGTCTGACGCTGAGATGCGAAAGCCAGGGTAGCAAACGGG
+
@BAAACCACB@BB@B@@A=@@B?B?C@C@BB@CC>CDBBG;@;;;A;<;;<5<BA;ACCC9A>ABD?DDCABABCC8;;;:DD8BB:C?ABB9ABBBB@CBB?B@DBBBCB?C?BBBB@CBBAAA@@=@CAA=?B.:;0;=A=BC=BBCDCCC;;7;A@@;@@@ABBBB@@@>BE=A@=@?BBB?BB@@=BAB<@<@@A<@@;@DB?ABABABBBACCBAAACCBBA@@BBB<BC@BBB<BBBBBB:AAB<
@6HNMW:00982:05781
TACGGAGGGTGCAAGCGTTAATCGGAATAACTGGGCGTAAAGGGCATGCAGGCGGTTCATCAAGTAGGATGTGAAATCCCCGGGCTCAACCTGGGAACAGCATACTAAACTGGTGGACTAGAGTATTGCAGGGGGAGACGGAATTCCAGGTGTAGCGGTGGAATGCGTAGATATCTGGAAGAACACCAAAGGCGAAGGCAGTCTCCTGGGCAAATACTGACGCTCATATGCGAAAGCGT
+
;;;;7;=A<ACBD<;;CC8;;:CB@MGBB@BCCC>;;;BC=BB=BBBBB@@<@A=A@BBBBB?BBBB8;;9;BBC?IGEE;FJ?D;;:=@;?AA<B@CCCEEBBBCCE>BBB@CB?B???????CC@BBAAAB@/@@@BB<A<@=C;AA=@B@@;9:4:@;@;;::>??=?>>===?7B=AA@CBA;AA6;6;@D?B@C@AACCB?BCD=ABA<>@@@000<<=084<;88333(3993
@6HNMW:00982:05801
TACGGAGGGTGCAAGCGTTAATCGGAATAACTGGGCGTAAAGGGCATGCAGGCGGTTCATCAAGTAGGATGTGAAATCCCCGGGCTCAACCTGGGAACAGCATACTAAACTGGTGGACTAGAGTATTGCAGGGGGAGACGGAATTCCAGGTGTAGCGGTGGAATGCGTAGATATCTGGAAGAACACCAAAGGCGAAGGCAGTCTCCTGGGCAAATACTGACGCTCATATGCGAAAGCGTGGGTAGCAA
+
CCBA=::;0;@?A@AA;;6<?CAA>B9;;?CCBB>BAAAE>BB=CB;;;AA<;;5;2;ABBIACCBB@B;;;BB@4@@@@0>>59;::5:59990;9=>=?==@@@@@9?AB=BC@:::AACAAAB?BBBBDEG3DBCBC@C@C@C:=;@CCBBBCB?BD@C@BB;;;BAB;;:BBC@D>AA>000:==*0,0B@=A?AAABBBA?AAA>ABB<:9::;AAA;;;@??>@@<@@:A>:7;>8:0/-69
@6HNMW:00985:05770
TACGGAGGGTGCAAGCGTTAATCGGAATAACTGGGCGTAAAGGGCATGCAGGCGGTTCATCAAGTAGGATGTGAAATCCCCGGGCTCAACCTGGGAACAGCATACTAAACTGGTGGACTAGAGTATTGCAGGGGGAGACGGAATTCCAGGTGTAGCGGTGGAATGCGTAGATATCTGGAAGAACACCAAAGGCGAAGGCAGTCTCCTGGGCAAATACTGACGCTCATATGCGAAAGCGTGGGTAGCAAACAGG
+
@BBB@@@@;@@?@>A;;;7;?ACC@C?DCADCCD=BB@@@8@@8@A;;;BB?CC@B@BCCCC?CCBC?C:;;CDC?CDED6:;6;BBB@C@DIG?C@BBEMDBBBBCD?DBB@BEAAABAAABBAA>???====,=>>@?<@=A=A8;;@BDABC<<9;C?C@CB;;;@CBBBBBCB@BABC?BAC@CC=C@DCE@C@BBBBBBB?BBC>AAD?;:<EDCBCBBAABBCBAACC<AAA@AA8::>>??:?A?:
@6HNMW:00997:05770
TACGGAGGGTGCAAGCGTTAATCGGAATAACTGGGCGTAAAGGGCATGCAGGCGGTTCATCAAGTAGGATGTGAAATCCCCGGGCTCAACCTGGGAACAGCATACTAAACTGGTGGACTAGAGTATTGCAGGGGGAGACGGAATTCCAGGTGTAGCGGTGGAATGCGTAGATATCTGGAAGAACACCAAAGGCGAAGGCAGTCTCCTGGGCAAATACTGACGCTCATATGCGAAAGCGTGGGTAGCAAACAGG
+
BAAA=;:;0;;;A=A@@A=A@CDC@B@BB?BBBB=BAA@C;@@;@B;;;BB?CC@B@BCCCDACBBB@C9:;CCC=BBBB8BB<BBBB@C@DDD>D@CCCCCBBBCCD=CCC?CC@AAAAA@AACF?@?97777'8<>>><@?B?B@BB@CCCBCBB>BB?C@CB?@?BC@@@BBBB@CACDADCB?BC6;7;BA=A@BAAADCC?BAD>CCC>BBA@@DBBAAABB??@A:::5:AA???9?:99CC>BBB?
@6HNMW:01001:05782
TACGGAGGGTGCAAGCGTTAATCGGAATAACTGGGCGTAAAGGGCATGCAGGCGGTTCATCAAGTAGGATGTGAAATCCCCGGGCTCAACCTGGGAACAGCATACTAAACTGGTGGACTAGAGTATTGCAGGGGGAGACGGAATTCCAGGTGTAGCGGTGGAATGCGTAGATATCTGGAAGAACACCAAAGGCGAAGGCAGTCTCCTGGGCAAATACTGACGCTCATATGCGAAAGCGTGGGTAGCAAACAGG
+
CCBB@DDD=AC??;>=??<@>ABB>D@A@?ACCK?DBBCC>CC?CCCCBBC@CC@C@CBBBC?BBCC>ABCBDCC>CBBB8@?<B;;;AD@CCJ?CABAADCAAB@@@;AAA>AB?AAACCCCBBB?BBAAA@@2?@@AB@B@C@F@CB@AABCCCB?AC?C?BB@@@AA@@@ABDC@C@DD@CCCACD>B@BBE?B@C:;;;@@<AAA<ABD=@@BCCBBCBBCCCBBBABAC=B;;5<=48444:919;:2
@6HNMW:01001:05795
TACGTAGGGGGCAAGCGTTATCCGGATTTACTGGGTGTAAAGGGAGCGCAGACGGATGCGCAAGTCTGATGTGAAAGCCCGGGGCTCAACCCCGGGACTGCATTGGAAACTGTCGTACTTGAGTATCGGAGAGGTAAGTGGAATTCCTAGTGTAGCGGTGAAATGCGTAGATATTAGGAGGAACACCAGTGGCGAAGGCGGCTTACTGGACAGTAACTGACGTTGAGGCTCGAAAGCGTGGGGAGCAAACAGG
+
BBCA@ACCCD3CC?A@AA?CBB?B?ABB=BBCBD>;;;CC8AA<ACA@BBBBBB?BBB;;;A=@?@@ABBBCBBB9<;F;BBA9ABBB>AAA9AC;BC@;<;B?D>BB=B@@@BBA@@@>A;;;BDCCACDCB?@@=AAA=A=A=A=@@CBBBCB@A=;;;C>CDCFIDCABAC@AA=AA6;7;BB?BCAA>ABC?B@BC@CCACCCC?CDDDAA=@@@ABBC?BAB>@@ABEE=@@CBAAB9:::BC>CCF@
@6HNMW:01003:05767
TACGTAGGGGGCAAGCGTTATCCGGATTTACTGGGTGTAAAGGGAGCGCAGACGGATGTGCAAGTCTGATGTGAAAGCCCGGGGCTCACCCCCGGGACTGCATTGGAAACTGTGCGTCTGGAGTACTGGAAGGGCAAGCGGAATTCCTGGTGTAGCGGTGAAATGCGTAGATATCAGGAGGAACACCGGAGGCGAAGGCGGCTTGCTGGACAGTAACTGACGTTGAGGCTCGAAAGCGTGGGGAGCAAACAGG
+
CCDA@@>???0?C=A@CD?CCE?B8;;B;AA@@@;@BBCC>CC=AAAAACCBBB?@@ABB@@<@B@@@BCCBCBG;;;C>CED;CCCCCDDD2DD>CCB@ABC?B>BC=BAA::;BBBCC@CBABCBCAC@DL?GGACBB>C?C?C?AA?BBBBBBB;@;;;.;;;BBCCBCBBBBC@;;:;?@@@=@=@@<?@A5;5;;5;F?AACC@BCCCCC@CCBBBCC=A;;7;@B;;;6;@B;9::3;@>BD>BBB?
@6HNMW:01007:05760
TACGGAGGGTGCAAGCGTTAATCGGAATAACTGGGCGTAAAGGGCATGCAGGCGGTTCATCAAGTAGGATGTGAAATCCCCGGGCTCAACCTGGGAACAGCATACTAAACTGGTGGACTAGAGTATTGCAGGGGGAGACGGAATTCCAGGTGTAGCGGTGGAATGCGTAGATATCTGGAAGAACACCAAAGGCGAAGGCAGTCTCCTGGGCAAATACTGACGCTCATATGCGAAAGCGTGGGTAGCAAACAGG
+
CCCC@A@?9>?>?<@BBCAD@CCC@C?B@<@?@@;@AAAB=AA<BBBBCCD?@A?A?DCBAA?BBAC@CCCEBBB=BBDD4:9/:;;;?B@CIG?CACBBCC;;;CCC>BBB@CF?BBBDDAAABB?AAADCCC3CCA::7:=B<B?;;8;CBBBBB?BB?B@CA;;;AAA@@@BAA>B@CB@CBFADJ:;7;DC5;8;;;;CDDGCCB=@@@;@BBBBCC@@@@@A@@AAAAC<ABA===7>>9:<=7:::7
@6HNMW:01011:05799
TACGGAGGGTGCAAGCGTTAATCGGAATAACTGGGCGTAAAGGGCATGCAGGCGGTTCATCAAGTAGGATGTGAAATCCCCGGGCTCAACCTGGGAACAGCATACTAAACTGGTGGACTAGAGTATTGCAGGGGGAGACGGAATTCCAGGTGTAGCGGTGGAATGCGTAGATATCTGGAAGAACACCAAAGGCGAAGGCAGCCTCCTGGGCGAATACTGACGCTCATATGCGAAAGCGCGGGGAGCAAACAGG
+
4@>?<@AC:ABBB>AABC@D@BCB?B@CDADBCC>BBABB;@@;@A;;;@A=;;5<>DBAAC@BBBC@CAABFID>AABB7AA;B;;=AEAECC=C@DCCDBCFBCBB>BCC@BB?BACAAA??@D9::BBBBB3BBCDC@B@B=A<AA>BBCAAB@=@A@C@CCBCBCD@@?BA::9=ADE@FCC@DG>C>AAB7<7;BAA=A@@CBC=CCC?BBABBBCBABBBBBBCCCCC=BBBBBBA6AA>@@9@@>>
@6HNMW:00965:05819
TACGGAGGGTGCAAGCGTTAATCGGAATAACTGGGCGTAAAGGGCATGCAGGCGGTTCATCAAGTAGGATGTGAAATCCCCGGGCTCAACCTGGGAACAGCATACTAAACTGGTGGACTAGAGTATTGCAGGGGGAGACGGAATTCCAGGTGTAGCGGTGGAATGCGTAGATATCTGGAAGAACACCAAAGGCGAAGGCAGTCTCCTGGGCAAATACTGACGCTCATATGCGAAAGCGTGGGGAGCAAACAGG
+
BCAA@CBB=@@@A=AB:;6<=A@A7;8;C@BCBH?CCBBB=BE=CCCCD;:6:A9@<ACCCCA=;=B@BCEBBCE?BBBB7@@8A<;<@C@BIH?C@CCCCCCCCBBB>BCC@CE@AAAACBBACC?BAACDDD3AA@;:6;>A?CACC?CBCCCDFABA@A@BB;;;BAAA;;;@@?C@HHAABB@EI9;9;CC>B@C;;;BA@>BBB>BCC=AA;<;A@@CAAAA:9;@;::.9773333&3338:2:9=4
@6HNMW:00969:05826
TACGTAAGGGGCAAGCGTTATCCGGATTTACTGGGTGTAAAGGGAGCGCAGACGGAATGGCAAGTCTGAAGTGAAAGCCCGCGGCTCAACCGCGGGACTGCTTTTGGAAACTGTCAGTCTGGAGTACTGGAAGGGTAAGCGGAATTCCTGGTGTAGCGGTGAAATGCGTAGATATCAGGAGGAACACCGGTGGCGAAGGCGGCTTACTGGACAGCAACTGACGTTGAGGCTCGAGAGCGTGGGGAGCAAAGCAGG
+
A@C@@><???6;A?BAAA<@@A=B?CDE?CCBBC=BBBBD;AA8@A;:9B>>=B<D@CC@BB?A9:95:24<:::1344(3496;;44-326///(////////&/)//(//3:;:::;>=?BA984=?7=6<=6==7?B<8<05058==9>@>>=;;5;;;93;;<;@;;;;;====;>>9<0544.4.336;;<9<9?C=A?37337177777749777733-373-38;;333;333999.86::;///:;5
@6HNMW:00983:05828
TACGGAGGGTGCAAGCGTTAATCGGAATAACTGGGCGTAAAGGGCATGCAGGCGGTTCATCAAGTAGGATGTGAAATCCCCGGGCTCAACCTGGGAACAGCATACTAAACTGGTGGACTAGAGTATTGCAGGGGGAGACGGAATTCCAGGTGTAGCGGTGGAATGCGTAGATATCTGGAAGAACACCAAAGGCGAAGGCAGTCTCCTGGGCAAATACTGACGCTCATATGCGAAAGCGTGGGTAGCAAACAGG
+
5444.49908:4924>9;29;@?@<@<AB@CCCC?BCBBB<AB<BAABCAA<AA;A@CCABA@BBCB?BBC996A8==<=/<<,0///)/3455068<=B>><AABBB=@@@@BB?AAAAA?@@?>9===??BB3@A?:;7;=A>B7;;@<<<==<<7;;@D@?@?;;:00///99;0615;8=<<9<>6>:>>>:>:555:<<<6:;B6??A988999<977<::;855;;;=5?;;433(3;333817992
@6HNMW:00985:05824
TACGTAAGGGGCAAGCGTTATCCGGATTTACTGGGTGTAAAGGGAGCGCAGACGGAATGGCAAGTCTGAAGTGAAAGCCCGCGGCTCAACCGCGGGACTGCTTTGGAAACTGCCAGTCTGGAGTACTGGAAGGGTAAGCGGAATTCCTGGTGTAGCGGTGAAATGCGTAGATATCAGGAGGAACACCGGAGGCGAAGGCGGTTTGCTGGACAGTAACTGACGTTGAGGCTCGAAAGCGTGGGGAGCAAACAGG
+
ABAAAA>ACC9BB=@@AA@CCC>B?BBB=CCCCD>CBBBF>CB=AAAAABCCCC@C?BB@CD@CC@?AB?BBBBC<?@@;???>BGDC@B>AABD>CB@BBCB;?=?A:@@@@=ABBEBB@BAB@BBC?B@BB>BB?C@A>A?B>B@CB>BB:;;AA>BBCC>AAACCBBCBBCCCC@CC@C@CCB?B?BC@CCG?C@?><>C=AC>><>A@@AA>ABBBBBC?B::79AACCC>CCAAACD;CB:::2:AB>
@6HNMW:00996:05854
TACGGAGGGTGCAAGCGTTAATCGGAATAACTGGGCGTAAAGGGCATGCAGGCGGTTCATCAAGTAGGATGTGAAATCCCCGGGCTCAACCTGGGAACAGCATACTAAACTGGTGGACTAGAGTATTGCAGGGGGAGACGGAATTCCAGGTGTAGCGGTGGAATGCGTAGATATCTGGAAGAACACCAAAGGCGAAGGCAGTCTCCTGGGCAAATACTGACGCTCATATGCGAAAGCGTGGGTAGCAAACAGG
+
CBAA>;::6;A?C?BBBC@B?CAA>A?BB?BCCC>BA@AC=CC?CDDCBCC@AA=A@B@BCC>BBBB?C9:;CDE?GJJJ;AA<AA@@@C@DCD?C@CCBCABBCCCC=C@A>AC@CCCBBBBBAB?BCCCCAA1BBBBB@C@C@D@CC@CCCBCBB?BC@B?BCBA@AC:;:AA@@>B@BB@CAA?A@0000A@<A@A;;<DDD?CBB>ABB>??ABCBCDAAABB???@@@@:??ABBG>C?????8?AA=
@6HNMW:00997:05831
GTACGGAAGGTCCGGGCGTTATCCGGATTTATTGGGGTTTAAAAGGGAGCGCAGGCCGCCCCTTAAGCGTGTTGTGAAACCCGGGCGCTCAACGCCCGGGCGTGCAGCGCGTACTGGGGGGCTTGAGTGCGCGCGACGCCGGCGGAATCGTCGTGTAGCGGTGAAAATGCTTAGATATGACGAGGACCCCGATTGCGAAGGCAGCCGGCGGGAGCGCAACTGACGCTCATGCTCGAAGGCGCGGGTATCGAACAG
+
,---607)/)/;4990///2///4:39::(443555)681899+88(------6065;;;=1;7:8=555;:499555)//)//)////7727555)44)444944448::::8333333#3:68454=:::===<::9//)//(/(//99998888:::593737&3933,333333776666*/-99)2,-(,,,,(-0679:39399909<95554999<<>>>;<;<99:::)0)/7777.57700/1799
@6HNMW:00997:05834
AACGGAGGGTGCAAGCGTTAATCGGAATAACTGGGCGTAAAGGGCATGCAGGCGGTTCATCAAGTAGGATGTGAAATCCCCGGGCTCAACCTGGGAACAGCATACTAAACTGGTGGACTAGAGTATTGCAGGGGGAGACGGAATTCCAGGTGTAGCGGTGGAATGCGTAGATATCTGGAAGAACACCAAAGGCGAAGGCAGTCTCCTGGGCAAATACTGACGCTCATATGCGAAAGCGTGGGTAG
+
B7;;8;CB=ABBD?BBBB>B>BCC?DAAA?ACCE>CBBBC@CJ?A@@CCCC?;<7<?BBBAA?ABCCACBBECGC>CBCC7@@8AAAA;@=>?@<@=@@BBB;????A<@@B?BB?CBBBCC@@::28<89999(9>>>=9?29299>>2959@956:>>8=<@@@999C>:;:;;;9?:=@9<<@<@@6666>A<@>@A@@A@?;:??9?A?9@9999==99733333444::48443::0333
@6HNMW:01002:05858
TACGGAGGGTGCAAGCGTTAATCGGAATAACTGGGCGTAAAGGGCATGCAGGCGGTTCATCAAGTAGGATGTGAAATCCCCGGGCTCAACCTGGGAACAGCATACTAAACTGGTGGACTAGAGTATTGCAGGGGGAGACGGAATTCCAGGTGTAGCGGTGGAATGCGTAGATATCTGGAAGAACACCAAAGGCGAAGGCAGTCTCCTGGGCAAATACTGACGCTCATATGCGAAAGCGTGGGTAGCAAACAGG
+
CCLD@A@@<@@>@;??9:6;>AA@=@?BB?CBCC>9;:FC>DC>CBBAA;:8:D>B?BABBB@CDCC@C@@@BBB=BAFF7CA<A000>A@ADF?E@DCCCCCBCCCC<A??<?C?CBABBBABBC?BAACCBC1@??9949;@=@=AB?BBBCC;;7;C?B?CCA@@BB@@@AAAA@D@DC@EEFACD;;:;CC@C@D;;;CCD@BAD>DDC<BBBBCCCCBCA@@99;@@@@;@@A?@?9@@=?@@<@A@=
@6HNMW:01010:05832
TACGGAGGATGCGAGCGTTATCCGGATTTATTGGGTTTAAAGGGTGCGCAGGCGGCGCGAAAAGTCAGCGGTCAAAGTTCCGGGCTCAACCCGGTGACGCCGTTGAAACTTTCGTGCTGGAGTTCGTGCGAGGGAGGCGGAATGCGTTGTGTAGCGGTGAAATGCATAGATATGACGCAGAACCCCGATTGCGAAGGCAGCTTTCCAGCACGCGACTGACGCTGAGGCACGAAAGCGTGGGGAGCGAACAGG
+
CCCC??>;>:;;B@>:::=ABB@B?BEC>AA>BD>CC:@?8>?5?@@???A=AA=A@A@@@@6@@AB99:;@:9929A<C=BB=BBBB?DD=A?BBB>>=6:79;==6==@:???AAAA<AAB6AA55;A?AA:>=:=A;?;;79<=8<:;;A>==2658=5<9<<>@@A@@@GBBB???A=AAA6@@@49:@@293::9:AC;@?BBAA@AABABABAA@@@?9949ABBBF>BAAACFE:BBBBB>====
@6HNMW:00976:05906
TACGGAGGGTGCAAGCGTTAATCGGAATAACTGGGCGTAAAGGGCATGCAGGCGGTTCATCAAGTAGGATGTGAAATCCCCGGGCTCAACCTGGGAACAGCATACTAAACTGGTGGACTAGAGTATTGCAGGGGGAGACGGAATTCCAGGTGTAGCGGTGGAATGCGTAGATATCTGGAAGAACACCAAAGGCGAAGGCAGTCTCCTGGGCAAATACTGACGCTCATATGCGAAAGCGTGGGTAGCAA
+
;;BB?ACC=ACBB@BBBB?B?CBB?C@BB@BEHH>CBBBE?CD?DHCCCBB?BCAFBDCCDD?BCCC@BBBBCCC?FHGG<BB>BBBB@B?BBB=B>BBBBD@@ABBC?CCB?AC@@??BA?==99293799::1><<@=?@<A49499=@BBB@@@=AA?B>@A@@@AAB@??AA@;B?BB@BBB?CD6:6:@A;@<@B;::9838>>8>><9??>??A???>544;:;;<<<3;97666.///658
@6HNMW:00981:05863
TACGGAGGGTGCAAGCGTTAATCGGAATAACTGGGCGTAAAGGGCATGCAGGCGGTTCATCAAGTAGGATGTGAAATCCCCGGGCTCAACCTGGGAACAGCATACTAAACTGGTGGACTAGAGTATTGCAGGGGGAGACGGAATTCCAGGTGTAGCGGTGGAATGCGTAGATATCTGGAAGAACACCAAAGGCGAAGGCAGTCTCCTGGGCAAATACTGACGCTCATATGCGAAAGCGTGGGTAGCAAACAGG
+
@@@@<@AB<CEBB?AB@@=@=@@@:>:9:.9>::1554>@5==59:445:@0569>9<>>>=9=>BB?BBAB@AA<A@@@2>=4<6666;9;;;6<:BBBBBB????B8@9949@=@@ABA888??>@BBABBB189?>=8>.9.9055466<<A;?9=>25.9=000??>@??9957@=@A>9::2:9,929==;@=@>>>?=85444/9;?8???>>@999>A>?><<<:>>5:76699(///68809;;7
@6HNMW:00982:05869
TACGGAGGGTGCAAGCGTTAATCGGAATAACTGGGCGTAAAGGGCATGCAGGCGGTTCATCAAGTAGGATGTGAAATCCCCGGGCTCAACCTGGGAACAGCATACTAAACTGGTGGACTAGAGTATTGCAGGGGGGAGACGGAATTCCAGGTGTAGCGGTGGAATGCGTAGATATCTGGAAGAACACCAAAGGCGAAGGCAGTCTCCTGGGCAAATACTGACGCTCATATGCGAAAGCGTGGGTAGCAAACAGG
+
;;;;@BBB=?@@@;@@<;5;<???6;::B?BEDK?CBCBC=BA=ABBBDCD?BB?B@BCCCCABBBB?BABABBC=A@CC7AA8A<;<=A>;;<7;=BBCDDBBB@@@;@BA?AA<@@AAAADDAD<@>99:9:9%9<@AA;=9=;>-00;AA>@B;;5<B?A=AB;;;@@;;<CBBA?B@BB?BAA5;;0;5;EC@G@GAAACCC@CCC>CCC>@@ADDDCCBBBCBA@AA;;;6;BB@AA;A@@@@C;????
@6HNMW:00995:05882
TACGGAGGGTGCAAGCGTTAATCGGAATAACTGGGCGTAAAGGGCATGCAGGCGGTTCATCAAGTAGGATGTGAAATCCCCGGGCTCAACCTGGGAACAGCATACTAAACTGGTGGACTAGAGTATTGCAGGGGGAGACGGAATTCCAGGTGTAGCGGTGGAATGCGTAGATATCTGGAAGAACACCAAAGGCGAAGGCAGTCTCCTGGGCAAATACTGACGCTCATATGCGAAAGCGTGGGTAGCAAACAGG
+
BDBB?B@A:?@??=@A@@=@?BCC@C?BCAECCC>BBBCC<A@:@A9;9DD@DD@D@ABBCC@CCAA<A9;:@@@;AABA7?@8B:;;?B?@AA>A@CCCCCCBBBCC=CBB@BE?AAABBBBBCC>?@ADDDC3BBA;;7;?B@F@CC@CGCCCBB?BB=B?@@@BECBBBBAAAA=B?AA>BDD?CC8:6:AA;@?B:;;BAA?BBB=BDD>AABBBCCCCBBCBBBBAADK?AABBAB=@;99BB<?A?=
@6HNMW:01010:05877
TACGTAGGTGGCAAGCGTTGTCCGGAATTATTGGGCGTAAAGCGCGCGCAGGCGCTTTCTAAGTCCATCTTAAAAGTGCGGGGCTTAACCCCGTGATGGGATGGAAACTGGAAAGCTGGAGTATCGGAGAGGAAAGTGGAATTCCTAGTGTAGCGGTGAAATGCGTAGAGATTAGGAAGAACACCGGTGGCGAAGGCGACTTTCTGGACGACAACTGACGCTGAGGCGCGAAAGCGTGGGGAGCAAACAGG
+
DDBB@A@=AB?BC<@@@=89::;@=B@B?ADAGH=?@;;;0<@@;;0@@@@=000@A<FCC@AAA?@@@@?DDC;B;;<FDE;CC@C@CDE5;;@@?AA=ABC?BC=A??8==9??A@9>ABC@??=A9982891:;B9=>C?C?BDBB@?>::B?BBBB9AA<393;>@AB@DD?B?BA>@@=8A>AB@CBB?B?BBABCC<@?B?A>0000)/>?<=@;;:00)0:;;>B:A??>CCC9>??;;5;675
@6HNMW:01010:05884
TACGGAGGGTGCAAGCGTTAATCGGAATAACTGGGCGTAAAGGGCATGCAGGCGGTTCATCAAGTAGGATGTGAAATCCCCGGGCTCAACCTGGGAACAGCATACTAAACTGGTGGACTAGAGTATTGCAGGGGGGAGACGGAATTCCAGGTGTAGCGGTGGAATGCGTAGATATCTGGAAGAACACCAAAGGCGAAGGCAGTCTCCTGGGCAAATACTGACGCTCATATGCGAAAGCGTGGGTAGCAAACAGG
+
AABC@@@@;?AAA?BABA?B@BCB@B?BB?BCDF>BBBAC>CE>DC;;;;;7;B?B@IFFGC?BABB?A@@@CCC=BBBB9BC=CBAB@C@CCC?C@AAABBCBC@@@9@;;8;B?C;;;;BA?@?:==::::::%9<=;949=A=A?AB<A@ACCCDAGEAB@CB;;;BBBBBAAA@AD?ABACBC?BB7;7;BC=B?B;;;@AA>ABC>CCD?A@CBDBBBB;;;A???@;;;0;=<9:<4<>:>BB>BCC@
@6HNMW:00966:05951
TACGTAGGGGGCAAGCGTTATCCGGATTTACTGGGTGTAAAGGGAGCGACAGACGGATGTGCAAGTTCTGATGTGAAAGCCCGGGGCTCACCCCCGGGACTAGCATTGGAAACTGTGCGTCTGGAGTACGTGGAAGGGCCAAGCGGAATTCCTGGTGTAAGCGGTGAAATGCGTAGATATCAGGAGGAACACCGGAGGCGAAGGCGTTTGCTGGACAGTAACTGACGTTGAGGCTCGAAAGCGTGGGGAGCAAACAGG
+
BA@@@;;;;;)8;288<<.45:7;7==>5<655<2999::)55)/9////999<@:>>==;;>;;525499999555)5//)/::+:7/-----$-9/55--///<5<8<>6>=<<>=44494.4:<:66//*/)//(/)/3668-3-328-33-3888497948333(33333338889///3//(-066806(//06693939555)599<7<99955.///////)/5505////7.779:===2<<<<>6;;>7
@6HNMW:00971:05920
TACGGAGGATGCGAGCGTTTATCCGGATTTATTGGGTTTAAAGGGTGCGCAGGCGGCGCGAAAAGTCAGCGGTCAAAGTTCCGGGCTCAACCCGGTGACGCCGTTGAAACTTTCGTGCTGGAGTTCGTGCCGAGGGAGGCGGAATGCGTTGTGTAGCGGTGAAATGCATAGATATGACGCAGAACCCCGATTGCGAAGGCAGCTTTCCAGCACGCGACTGACGCTCATATGCGAAAGCGTTGGGTAGCAAAC
+
;;BC:=B9@?@@BAA@:9:*9?>=A?BBA9=?597*8@3??:?B=BA@=8//(/956993337&33333336::9;38717,33(373303=3<6==88?<28918::3;@F9??@892959994;<3./(.---)/:)...3.5=7>@;:8:??@@?4<587-599;777=<;::AA??>=<4<9<+<77,378;694==>>BB<B>?>>@?@??@A@@@A847BB@@@AA777)7733,38/877;<;37
@6HNMW:00972:05924
TACGTAGGGGGCAAGCGTTATCCGGATTTACTGGGTGTAAAGGGAGCGTAGACGGTAGTGCAAGTCTGAAGTGAAAATCCGCGGCTCAACTGCGGAATTGCTTTGGAAACTGTATAACTAGAGTACCGGAGGGGTAAGCGGAATTCCTGGTGTAGCGGTGAAATGCGTAGATATCAGGAGGAACACCGGTGGCGAAGGCGGCTTACTGGACGGCAACTGACGTTGAGGCTCGAAAGCGTGGGGAGCAAACAGG
+
ABBAA:::::);B5;;@A=ACC?C@BBB=BBBCB=BCAAA;@C=AABGCDCBBA?CAAAB;;6;AAAAB@BBBCEF=CB>B<<5;BCB?BBABC6;69;?9::6:=AC=BBBBBCC?@@?A>==99296:AAA5??:?@A=A@B>B>AA>@@@BBBB?BAAA=BCBB@@@AAAAAAA?AA>A@DBB?BABB?A?A5;5;A;>@@BCBCACCC?@A>@BBBBB>:>:94:?=:89.:??BBEF:AA@AB:;=A<
@6HNMW:00977:05910
TACGGAGGGTGCAAGCGTTAATCGGAATAACTGGGCGTAAAGGGCATGCAGGCGGTTCATCAAGTAGGATGTGAAATCCCCGGGCTCAACCTGGGAACAGCATACTAAACTGGTGGACTAGAGTATTGCAGGGGGAGACGGAATTCCAGGTGTAGCGGTGGAATGCGTAGATATCTGGAAGAACACCAAAGGCGAAGGCAGTCTCCTGGGCAAATACTGACGCTCATATGCGAAAGCGTGGGTAGCAAACAGG
+
BCAA?ACC=AA@C?C??@?B@CCB?B?BB@DDDD>BBABB69949AA@@AB?@A?AADBCCC@CCCD?CBBBBBB<BBAA4??8?99;@C?BBB>B?BBCCCCBBBBC=C9989B=BBBBBAAABC?BAAACCC3BBB@@=@?B?C@CC@CCCCCCC@BF@D@DC;;:CCAAABB@@=A@CCBEDD@FF>A>@DB?B@C@@ABBB?CBD>CCD=BB@@@CCCCCCCBBBB@AA@<@@BDDB=BBCBBB=BBB>
@6HNMW:00984:05949
TACGTAGGGAGCGAGCGTTGTCCGGAATTACTGGGTGTAAAGGGAGCGCAGGCGGGACTGCAAGTCAGATGTGAAAGGAGGGGCTTAACCCCCTAACTGCATTTGAAACTGTGGTTCTTGAGTGAAGTAGAGGTAAGCGGAATTCCTAGTGTAGCGGTGAAATGCGTAGATATTAGGAGGAACATCAGTGGCGAAGGCGGCTTACTGGGCTTTAACTGACGCTGAGGCTCGAAAGCGTGGGGAGCAAACAGG
+
AACBCCDD?BBBCCBBBB?AAB=?=?=@=@AA@@;@A@@@:@B=AAACB@@<AAB8@>@:::59?BCBB?@@CBC>C?BBBC:BC=B9???@.?C?BBCAA@>2;77.;7737/8<78/3<<>9947?ABBB?B?7:?@>A39.74=?ABABAA::88???=>??@A@BBBBB???:??;?<@@>99:@@;@??;?>AC@BB@BB@@@8=AC5:49B89:BBBB?;57<//.<-6677;88->???B;AAA7
@6HNMW:00988:05947
TACGGAGGGTGCAAGCGTTAATCGGAATAACTGGGCGTAAAGGGCATGCAGGCGGTTCATCAAGTAGGATGTGAAATCCCCGGGCTCAACCTGGGAACAGCATACTAAACTGGTGGACTAGAGTATTGCAGGGGGAGACGGAATTCCAGGTGTAGCGGTGGAATGCGTAGATATCTGGAAGAACACCAAAGGCGAAGGCAGTCTCCTGGGCAAATACTGACGCTCATATGCGAAAGCGTGGGTAGCAA
+
AC;;7;@@8@@@A>A@A@AC@CCD@CACC@CAAA>ACCBC=B@<@C9;:BB@CB>B><;9BC@CCCC@CBBBCCC<AA@@3AA8AAAA<@@@BB>B@DICCCCBBBBB=BBB?@@=@BAAA@:::?>?ABCDCC3B@@00+08<8>9AA@BBB@A@B@BA@C?BBA@@AAAAA@@@@=B@BB@CDC?CC:;:;CC>A>A@@@ABC?;@@<??A=??@@@A@@@AAA?AAA?;>?9=00/88////999
@6HNMW:00988:05950
TACGGAGGGTGCAAGCGTTAATCGGAATAACTGGGCGTAAAGGGCATGCAGGCGGTTCATCAAGTAGGATGTGAAATCCCCGGGCTCAACCTGGGAACAGCATACTAAACTGGTGGACTAGAGTATTGCAGGGGGAGACGGAATTCCAGGTGTAGCGGTGGAATGCGTAGATATCTGGAAGAACACCAAAGGCGAAGGCAGTCTCCTGGGCAAATACTGACGCTCATATGCGAAAGCGTGGGTAGCAAACAGG
+
<CCC@CCD<AA;:4<;;;>C@DBA<A??A;@@BA<AAABE8DF>CB>>A;;8;FBH@CCECD?A@BB?BBAB<;;7;DDD<CB>BBBB?B@AAA<A?BBBCCCCCCCC>CA@=@B?::::A?>@::29>88899(9?@;;7;=@;C?CB@CBBDABB?AA>@=A@;;;BBBBBBAAA?C@BB@A??2:;0:;?BD?B?B;;:?AB<BBB=???9?@@BAA:::ABBCBBBBBAA9?<777?;?>888=2:<:7
@6HNMW:00989:05938
TACGGAGGGTGCAAGCGTTAATGCGGAATAACTGGGCGTAAAGGGCATGCAGGCGGTTCTATCAAGTACGGATGTGAAATCCCCGGGCTCAACCTGGGAACAGCATACTAAACTGGTGGACTAGAGTATTGCAGGGGGAGACGGAATTCCAGGTGTAGCGGTGGAATGCGTAGATATACCTGGAAGAACACCAAAGCGAAGGCAGTCTCCTGGGCAAATAACTGACGCTCATATGCGAAAGCGTGGGTAGCAAACAAGG
+
////)/9;2444:.4///)/5///;)/)/?:?@AE666;;=4<<455@@=992//)/3/////-(/////5<<<<===8=?>?06646=<>:?7;;=3:5::=@>??@@?D:@;B790<===--,5,,,(,,22666(--9==7=5:5939:499<96664;9.5.555555/7-----(--(/)55.555.5<)56//5;4////99;6<<<8<=>45526=<:<C=;;<><<=<:::0988444(44334:133-/3
@6HNMW:00966:05971
TACGTAGGTGGCAAGCGTTGTCCGGAATTATTGGGCGTAAAGCGCGCGCAGGCGCTTTCTAAGTCCATCTTAAAAGTGCGGGGCTTAACCCCGTGATGGGATGGAAACTGGAAAGCTGGAGTATCGGAGAGGAAAGTGGAATTCCTAGTGTAGCGGTGAAATGCGTAGAGATTAGGAAGAACACCGTGGCGAAGGCGACTTTCTGGACGACAACTGACGCTGAGGCGCGAAAGCGTGGGGAGCAAACAGG
+
B@@BBED@AB=@@=??>>:9//392725(-,(,6,,,,,,(----/555<<5566<<4<<>5;?A:9;?>4;::&99::<<<.::.3-333&333::::/738,33(37718=5=<==9==<;:==1////(/8.66:5:5;8?8=<;888////*-777(/..555567..).8382..(.33(..;4;==5848:::<=69996;8444=<?=?<<;;66//(...79=0222..33)...9905553
@6HNMW:00970:05970
TAGCGGAGGGTGCAAGCGTTAATCGGAATAACTGGGCGTAAAGGGCATGCAGGCGGTTGCATCAAGTAGGATGTGAAATCCCCGGCTCAACCTGGGAACAGCATACTAACTGGTGGACTAGGAGTATTGCAGGGGGAGAGCGGAATTCCAGGTGTAGCGGTGGAATGCGTAGATATCTGGAAGAACACCAAAGGCGAAGGCAGTCTCCTGGGCAAATACTGACGCTCAT
+
6--/;)---(////)//==5:59<>;=;9>;?:;<4=<;;<)44)4444::80--(-(---//:49934.4//////(////&-355//)/)///(/5/3//----,,(,*,(,,(,25--(///:<6;;88;88)8;996;5<2949:@@;;;79<<9265380///..5679999882<955.59949;)/*07:5>7/9//://)///(/691/45455:::;<;:
@6HNMW:00970:05973
TACGTAGGTGGCAAGCGTTGTCCGGAATTATTGGGCGTAAAGCGCGTGCAGGCGCTTTCTAAGTCCATCTTAAAAGTGCGGGGCTTAACCCCGTGATGGGATGGAAACTGGAAAGCTGGAGTATCGGAGAGGAAAGTGGAATTCCTAGTGTAGCGGTGAAATGCGTAGAGATTAGGAAGAACACCGGTGGCGAAGGCGACTTTCTGGACGACAACTGACGCTGAGGCACGAAAAGCGTGGGGAGCAAACAGG
+
BICCCAA?;<7;A5;;;;;>=@?B?CAF99;ADG>CHCBB=B;;;BA;;;B=:;6<<4<>C<????CBBB?BBB:BC;:;DE;C>8<2777&38;=>CC<A==299)7=?6DC>758A;??593;?8@9:72;91:>A=A?B?B7B=>C@:8833,3333(37222295252269;A7;=;?=>:=>@@9BAA:?:@988@A:;7729577==48;373;;;88866662222&2555888*2258806762
@6HNMW:00983:06006
TACGTAGGGAGCGAGCGTTGTCCGGAATTACTGGGTGTAAAGGGAGCGTAGGCGGGATGGCAAGTCAGATGTGAAAACTATGGGCTCAACCCATAGACTGCATTTAGAAACTGTTGTTCTTGAGTGAAGTAGAGGTAAGCGGAATTCCTGGTGTAGCGGTGAAATGCGTAGATATCAGGAGGAACATCGGTGGCGGAAGGCGGCTTACTGGGCTTTTACTGACGCTGAGGCTCGGAAAGCGTGGGGGAGCAA
+
?CC;99AC:569@;;7/0)/77277;4<266;;>2;<554)5;099556;<=ACF>DCD;AAAC669@@9595=A<*559544)4777)//(//9777998///(//99.6633,37,334988///(///;//(3>039@9<7::><49290/769;+///:2//5=<???A?>??A=::4:<>>??@:==*00)0*0*0;89=4=9599,9;@@2<<<C?>@@:990*0>//)//*/7//5555$5:99;
@6HNMW:00984:05968
TACGGAGGGTGCAAGCGTTAATCGGAATAACTGGGCGTAAAGGGCATGCAGGCGGTTCATCAAGTAGGATGTGAAATCCCCGGGCTCAACCTGGGAACAGCATACTAAACTGGTGGACTAGAGTATTGCAGGGGGAGACGGAATTCCAGGTGTAGCGGTGGAATGCGTAGATATCTGGAAGAACACCAAAGGCGAAGGCAGTCTCCTGGGCAAATACTGACGCTCATATGCGAAAGCGTGGGTAGCAAACAGG
+
CCBB?AAA<A@?A@CBCB?B@CDD=@=@A?ABCC?CDBCC<@@:@B;;:CC@BB@FABCBBB@DCBA>AA@ABCC>CDCC9@@8?::;@B?BCC?D?AALCCBBCBBC>BFE?BB@CA@@?BBBCC?BBBBBBB3AAA:;6;=@;@=@@:ABBCEAB?BDBDADDAA@AAAA@@@AA>C@CC@;;;?CC9;:;CC>B@B@AACCC?BBC=BDD>BBBBABBBBBBBBAAACCCC>DBB???9=@B:::8:AB=
@6HNMW:00988:05984
TACGGAGGGTGCAAGCGTTAATCGGAATAACTGGGCGTAAAGGGCATGCAGGCGGTTCATCAAGTAGGATGTGAAATCCCCGGGCTCAACCTGGGAACAGCATACTAAACTGGTGGACTAGAGTATTGCAGGGGGAGACGGAATTCCAGGTGTAGCGGTGGAATGCGTAGATATCTGGAAGAACACCAAAGGCGAAGGCAGTCTCCTGGGCAAATACTGACGCTCATATGCGAAAGCGTGGGTAGCAAACAGG
+
CEBB?BCD>CCBB>A???<B?BCC@C@@@=@CCC=;;;DD7;;6;B;;;AB>BC@C@BAAA@<@@@@@CAABCIG?CCFH;@A8@@@@=@@CCE>B?ACCBCBCBCCC>;;;<@@=@AB?@@BCBA>AECDCCD2@@A;;5;5<7<@EC@BBDCDAB@BB?B@DC;;;BBBAAABAA?C?BB@A@@?CB=C@DCB?B?C;;;DA@=ABA=ADC=B:;;AAABBBBBBAACC???9?@@<=C<@@;::>8;;;;
@6HNMW:00995:05983
TAACGTAAGGGGCAAGCGTTATCCGGATTTACTGGGTGTAAAGGGAGTGATAGGTGGCCATAGCAAGTCAGAAGTGAAAATCCGGGGCTCAACCCCGGGACTGCATTGGAAACTGTCGTACTTGAGTATCGGAGAGGTAAGTGGAATTCCTAGTGTAGCGGTGAAATGCGTAGATATTAGGAGGAACACCAGTGGCGAAGGCGGCTTTCTGGACAGCAACTGACGTTGAGGCACGAAAGTTGTGGGACAAACAGG
+
55.//..(-99+--(-///3<==8;855946=@DD>B;:5>)55)//////:<:=<:<8<6655<8=??==>9<<<CD@1;?=@@@4@@?<8<==/=>26655;;;6:9<=/55<<555==>?A99:B@@A?BBAB=AA6:;:;>;A;?;@BBBBBDD:;6;A@B;ABA;;:A?ABB>;;5;;5;<?:;6:?A?9:<>+0+0<8<>A9ABCADC;:;C?BBCCCB@:<00*///7:;8<<3<400*0/66(//93
@6HNMW:01001:05983
TACGGAAGGTCCGGGCGTTATCCGGATTTATTGGGTTTAAAGGGAGCGCAGGCCGCCCCTTAAGCGTGTTGTGAAACCCGGGCGCTCAACGCCCGGCGTGCAGCGCGTACTGGGGGGCTTGAGTGCGCGCTGACGCCGGCGGAATTCGTCGTGTAGCGGTGAAATGCTTAGATATGACGAGGAACCCCGATTGCGAAGGCAGCCGGCGGGAGCGCAACTGACGCTGAAGCTCGAAGGTGCGGGTATCGAACAGG
+
;;:<7<7=7;86::.7//)//7273:<>4=<.55,59)5909>4<999555.575555&4.4.44444;.5599<)5506=2<==6667<<;<4;.54444477///:/-------#-8(----55568///////6<;<<9<04-333965-----205,,,(-//95768;:66///88(/(399+8//(--55(-(/9994;7:>>6666>>>166<;555<<:.55555525.59999099;<=>9;;;9
@6HNMW:01013:05972
TACGGAGGGTGCAAGCGTTAATCGGAATAACTGGGCGTAAAGGGCATGCAGGCGGTTCATCAAGTAGGATGTGAAATCCCCGGGCTCAACCTGGGAACAGCATACTAAACTGGTGGACTAGAGTATTGCAGGGGGAGACGGAATTCCAGGTGTAGCGGTGGAATGCGTAGATATCTGGAAGAACACCAAAGGCGAAGGCAGTCTCCTGGGCAAATACTGACGCTCATATGCGAAAGCGTGGGTAGCAAACAGG
+
@A::4:::09@>A?B@AA?B@CBB?B?BB?CCCD>BA@@?.;;/;A;;;BB?CC@C@CDDDD@BBBC@CBBA@@@;A@@@,00+0000;A@AGG>G?CBBBBDDCCCC=CCC@BB?BCCCC@??BC@B@@@AAA/A??::6:>A=B?BB@AAAECBB>BB>B>BA@@@BAABA;;:A=A;A@?BBA>AC6:8:BB?BAEA@@BBC@@@A<@CD>CCBBBBABAC::;AABBCCC>CCCA@@==:78<<6?@C=
@6HNMW:00970:06057
TACGGAGGGTGCAAGCGTTAATCGGAATAACTGGGCGTAAAGGGCATGCAGGCGGTTCATCAAGTAGGATGTGAAATCCCCGGGCTCAACCTGGGAACAGCATACTAAACTGGTGGACTAGAGTATTGCAGGGGGAGACGGAATTCCAGGTGTAGCGGTGGAATGCGTAGATATCTGGAAGAACACCAAAGGCGAAGGCAGTCTCCTGGGCAAATACTGACGCTCATATGCGAAAGCGTGGGTAGCAAACAGG
+
@AAB=;;;8;@>@;?::;4;=ABB>B?BKACCCF>AA@BC>CD>BB;;9;;9;D?B@CCCCC@CCCB?CCCCCCF>BABB7A@<BAAABC@CDD>C@CCCCCCBBBBB<BBB@BD@CBCBBAA@BD?CCBBBBB3AA@;;7;>B?B:;;?BBBCCCC@CB@C@BB@A@@@CC@@@@A@BABD@CCC<@A0;7<CE@F@B@@@CCC?CCC>BAB=??@BCFCAA@CF???BBAAA<??@DAC=B>??@@8???>
@6HNMW:00971:06044
TACGTATGGAGCAAGCGTTATCCGGATTTACTGGGTGTAAAGGGAGTGTAGGTGGCCATGCAAGTCAGAAGTGAAAATCCGGGGCTCAACCCCGGAACTGCTTTGAAACTGTAAGGCTGGAGTGCAGGAGGGGTGAGTGGAATTCCTAGTGTAGCGGTGAAATGCGTAGATATTAGGAGGAACACCAGTGGCGAAGGCGGCTCACTGGACTGTAACTGACACTGAGGCTCGAAAAGCGTGGGGAGCAA
+
>BBBBECC??@;;5;BBB?AAA@C@AAA9@?;;;7:CCCC>CE>BBAA?CD;:;8:=BBABB@CFBBBC@CCCB@B3;;5;@@3@CBB5;;;*9;A<===99946?@7>>B<@:?:???==BAA@@>=9;:;*:>@??@4;4:4:=B@@?>>BB>?=?@@B<?>AC>?>>>99200900)0;==?=@A<;8833.34:93:225522+2553384....666./3862222222&2666888+67766
@6HNMW:00980:06045
TACGGAGGGTGCAAGCGTTAATCGGAATAACTGGGCGTAAAGGGCATGCAGGCGGTTCATCAAGTAGGATGTGAAATCCCCGGGCTCAACCTGGGAACAGCATACTAAACTGGTGGACTAGAGTATTGCAGGGGGAGACGGAATTCCAGGTGTAGCGGTGGAATGCGTAGATATCTGGAAGAACACCAAAGGCGAAGGCAGTCTCCTGGGCAAATACTGACGCTCATATGCGAAAGCGTGGGTAGCAAACAGG
+
;;;A=>A<89;;A?CAAB?B?CAB?B@CCACCCD>CCCBB<B@=BB@@@BB?BB?@>@BBBB?BCAA>BBBBCCC?CGJJ;BB=B;;;?C@@AB>A?BFFDDCCCCCC>BBB?BDACBCAAAAAAA=BBBBBCB3BAA;;5;=A=A@CCACBCCBBA=@@<@<@BABBCBBC@@?AB=B@BB@BAA;@A00-0>@6<;<@@@BA?<999/9==6??@ABBBBBEBB:::BBBAB>A@@=;;788378838AA8
@6HNMW:00985:06035
TACGGAGGGTGCAAGCGTTAATCGGAATAACTGGGCGTAAAGGGCATGCAGGCGGTTCATCAAGTAGGATGTGAAATCCCCGGGCTCAACCTGGGAACAGCATACTAAACTGGTGGACTAGAGTATTGCAGGGGGAGACGGAATTCCAGGTGTAGCGGTGGAATGCGTAGATATCTGGAAGAACACCAAAGGCGAAGGCAGTCTCCTGGGCAAATACTGACGCTCATATGCGAAAGCGTGGGTAGCAAACAGG
+
BCBB?A@A:@??@?A@AA?B?ABB?B?BC@DCCC=BCCCE>CC<BB@A@BC@CC@C@CCCCB?BCCC@BBBBCDC=CDDD.;;0;;<:;B@ABC?C@CCCECBBCCCF=CBB>AD@DDBBB?AABC>AABBBAB2???::6;>@=@>@A?BBCECBB?BDACADCCBCCBBABBAAA?C?CC@CCC?CC6;6:A@<A?A@@@BDEACCC=CCC>CCBCCBBBBBCDDB@@AAAD>CBACBB>BBBCCB=BBF@
@6HNMW:00988:06026
TACGTAGGTGGCGAGCGTTGTCCGGAATTATTGGGCGTAAAGGGAGCGCAGGCGGGAGGCCAAGTCCATCCTAAAAGTTCGGGGCTCAACCCCGGGACTGCATTTGGAACTGTCAGGCTAGAGTGTCGGAGAGGAAAGCGGAATTCCTAGTGTAGCGGTGAAATGCGTAGATATTAGGAGGAACACCAGTGGCGAAGGCGGCTTTCTGGACGTGACTGACGGTGAGGCGCGAAAGCGTGGGGAGCAAACAGG
+
BBCBBCC?BB?AA;;;;;@CCE@C@C@C:<;?BD<B;99D8@B<999BBAA>A@@;AA=A@C@CDC;;=FABBBB:@A=@@?@6@AAA>AAA7A@<@@?AA@@@9@;@<BBBCCCC@DDBBA<;;@AD?AABE?BB=BBB>A>A>A?@@AFCCCBBB????=6==???AAABBB?BB?AA?B=@@B779BB>=>?8<885.6>D5=??:99>@@ABBBBCC>BB>>:>BBBCD>CBBABBB5897@D:A>=:
@6HNMW:00991:06039
TACGTAGGGGGCAAGCGTTATCCGGATTTACTGGGTGTAAAGGGAGCGCAGGCGGTGCGGCAAGTCTGATGTGAAAGCCCGGGGCTCAACCCCGGGACTGCATTGGAAACTGTCGTACTTGAGTATCGGAGAGGTAAGTGGAATTCCTAGTGTAGCGGTGAAATGCGTAGATATTAGGAGGAACACCAGTGGCGAAGGCGGCTTACTGGACGATAACTGACGCTGAGGCTCGAAAGCGTGGGGAGCAAACAGG
+
CC;;:BBDDD3CC7;;DD@BBG@B?BBB;@A;;;0;A;;;0;:09??BCCC@CCACCCC<@@?BBABDBCCCCCC>AAC?BBC:B?A@?CEE:CB<:99?=>>9>29959AACCBBCBD9:;CCCCBB@BBBD>AA<A@@=?5;5;?BBBBDECCBB@CCCC=;;;BBBBCCFEABB>BBAE@CCC@BCBB@CCD8;6;C?ABFBBAC?BA000A>AAEEC@@A;;0+0=00/<1;///555*44:=>8<<<<
@6HNMW:00992:06040
TACGGAAGGTCCGGGCGTTATCCGGATTTATTGGGTTTAAAGGGAGCGCAGGCCGCCCCTTAAGCGTGTTGTGAAACCCGGGCGCTCAACGCCCGGCGTGCAGCGCGTAGCTGGGGGGCTTGAGTGCGCGCGACGCCGGCGGAATTCGTCGTGTAGCGGTGAAATGCTTAGATATGACGAGGAACCCCGATTGCGAAGGCAGCCGGCGGGAGCGCAACTGACGCTCATGCTCGAAGGCGCGGGTATCGAACAGG
+
BBBB@C@C?BB@EE?BBB?BBB@CACED?DG?AB>CD;AA=AF=CBBCBBB<@;>>>>3>9>9;;;A@B?CCC>A8BB>BD:;;BCBA=BBBB=B@CDB@@@:::::A??ABBBBBB)BB49;B@@BB<;;;<;AA>A>@?<?<><@??<?A@@>=<828333(399;6=>?==ABBBBBA@C4?>>6><B=@AA@;@<@@@@@D@BDC;@@BBBB=AACCBCCCCCCCCCBCC?B?B@@@B=A?@A:;6:BB=
@6HNMW:00977:06072
TACGGAGGGTGCAAGCGTTAATCGGAATAACTGGGCGTAAAGGGCATGCAGGCGGTTCATCAAGTAGGATGTGAAATCCCCGGGCTCAACCTGGGAACAGCATACTAAACTGGTGGACTAGAGTATTGCAGGGGGAGACGGAATTCCAGGTGTAGCGGTGGAATGCGTAGATATCTGGAAGAACACCAAAGGCGAAGGCAGTCTCCTGGGCAAATACTGACGCTCATATGCGAAAGCGTGGGTAGCAAACAGG
+
CD@?;;;90;B@A<@@BA?A?BCC@C@CC@BBCC>BCCCC>BB=BBBBCCC@BB@CACCCCCABBCD?BBBD:::/;;9;.;:0;;;;4;>;;;9;@CCCCCAAACCC?CCC?BB@BBBCCBBBBB>A@?>==>.<@>:;5;=A=@?AA?BBBBC;;:;CACACCBBBECBAA???@=AADF@CCD@BB7;6;@@;@<@@@@DDD?:::8:DA>BBBBACBBBCBBBBBBBBBC>BBB???8?AA@BB=AAA=
@6HNMW:00999:06092
TACGGAGGGTGCAAGCGTTAATCGGAATAACTGGGCGTAAAGGGCATGCAGGCGGTTCATCAAGTAGGATGTGAAATCCCCGGGCTCAACCTGGGAACAGCATACTAAACTGGTGGACTAGAGTATTGCAGGGGGAGACGGAATTCCAGGTGTAGCGGTGGAATGCGTAGATATCTGGAAGAACACCAAAGGCGAAGGCAGTCTCCTGGGCAAATACTGACGCTCATATGCAGAAAGCGTGG
+
::9>:>><19:54.4:44.4399::?:?C;=<<B=BBBBD<@@:>@944::755169666<<455<;*0/7999=5:<>>&99)55554;69<<3A600//79::444)5:=8=>:;;;?><?=;=9848;<A<1===94.925.57:<7<<;;5568<;6<7<655=>656=<88:05.567<<<9<<)/)///)/37789==;5544(444(59=>===<:::::<::::444(3666:;
@6HNMW:01000:06082
TACGGAGGGTACAAGCGTTAATCGGAATAACTGGGCGTAAAGGGCATGCAGGCGGTTCATCAAGTAGGATGTGAAATCCCCGGGCTCAACCTGGGAACAGCATACTAAACTGGTGGACTAGAGTATTGCAGGGGGAGACGGAATTCCAGGTGTAGCGGTGGAATGCGTAGATATCTGGAAGAACACCAAAGGCGAAGGCAGTCTCCTGGGCAAATACTGACGCTCATATGCGAAAGCGTGGGTAGCAAACAGG
+
@AAB>BBB=AACB?BBBC@C@DDDAD@@@>ABCC>BC??@0;;0;C;;6B=8<>7;7;CB@B?;;;C=ABBCAAA<ACBC7BB<AAA@9@;;:;6;=BDB@AABBCCG?CCD@CB@BABCA;;:CD?@@:::9:(9==;;6;?D=B?AA=ABCCBCB@CC@CACCAAADBAAA@A@@>B@CB@BBEAHE;;;<BB?C?@AAAAAB?BBE>AAA<AA;;;AAAAB???;:9BBBB=BBBBBB>B@??>>6=<;8
@6HNMW:00967:06157
TACGGAGGGTGCAAGCGTTAATCGGAATAACTGGGCGTAAAGGGCATGCAGGCGGTTCATCAAGTAGGATGTGAAATCCCCGGGCTCAACCTGGGAACAGCATACTAAACTGGTGGACTAGAGTATTGCAGGGGGAGACGGAATTCCAGGTGTAGCGGTGGAATGCGTAGATATCTGGAAGAACACCAAAGGCGAAGGCAGTCTCCTGGGCAAATACTGACGCTCATATGCGAAAGCGTGGGTAGCAAACAGG
+
;;@@?BCC@;:;B=@@AA<?<@BB@B?CC@;;6@6666@C>CD>BCAAB;;6;@<@@CGCCD@;;;C@CB@@B@@:@ABB.<<0;<;;=B=@CC=CACCBCDBBBCED<A@@=@C=?@@@???@CA>A@BBBBB3BDC@@=@;@>B5;;7;;CBCCB@BC@E@BBBBBBBA@?>>=<8@29929@>4=>8@;>@?;?;?@@@?A>?<@@:>==8??@@A@@??A?@>??AA@CC<AAAA?C:??;3//(/664
@6HNMW:00972:06130
TACGGAGGGTGCAAGCGTTAATCGGAATAACTGGGCGTAAAGGGCATGCAGGCGGTTCATCAAGTAGGATGTGAAATCCCCGGGCTCAACCTGGGAACAGCATACTAAACTGGTGGACTAGAGTATTGCAGGGGGAGACGGAATTCCAGGTGTAGCGGTGGAATGCGTAGATATCTGGAAGAACACCAAAGGCGAAGGCAGTCTCCTGGGCAAATACTGACGCTCATATGCGAAAGCGTGGGTAGCAAACAG
+
A@??;;::0;CCC?CBBB?B?BCB?B@BC@CCHI>AAABB=BD>CD:;:BC?CC@B?BABAC@CCCC?AACCCBC;<;<;.;A9B;;;9@;?AA<@?CCCECBBBBBA<BAA=CA?AAABBBBAA@=???@@@@.?A?AA=A@C@C?CB@BBCBC;;7;A>@>BA;;;CBBBAA@@@<A=@FABCB@ED8;7<;;5;@C;::BA@=AAA;ABB=BBBEDCCCBCBCCBBAA?=@:@773==8334:::3:;9
@6HNMW:00979:06134
TACGGAAGGTCCGGGCGTTATCCGGATTTATTGGGTTTAAAGGGAGCGTAGGCCGTCTGGTAAGCGTGCTGTGAAATGTACCGGCTCAACCGGTGACGTGCAGCGCGAACTGTCGGACTTGAGTTTGCGGTAAGCAGGCGGAATTCGTGGTGTAGCGGTGAAATGCTTAGATATCACGAAGAACCCCGATTGCGAAGGCAGCCTGCTGTAGCACGACTGACGCTGAAGCTCGAAGGTGCGGGTATCGAACAGG
+
BCCC@C?B?AC?AA:@994;@@?B@BCC>BC@CJ?GF>DB>BD>CCCCA@@<@000AAA?BB?ABB@@@@BCBCB=;;;CC@B@BBDD@B?BACCCBB???@B@@ABBAFCCCCC@AAA?BBBBD<A??=?A=@@::59A=@>B?AAAB@BBCBB9999BBC>@AAC?CB@@ABBBBBB>AA?AFD2B@@=@@@B,0-0@@@<ABCCDC@@@BB;:;BAA@AABBB=??CA??4817;;<<5=><;8;288:6
@6HNMW:00986:06118
TACGGAGGGTGCAAGCGTTAATCGGAATAACTGGGCGTAAAGGGGCATGCAGGCGGTTCATCAAGTAGGATGTGAAATCCCCGGGCTCAACCTGGGAACGAGCACTACTAAACTGGTGGACTAGAGTATTGCAGGGGGAGACGGAATTCCAGGTGTAGCGGTGGAATGCGTAGATATCTGGAAGAACACCAAAGGCGAAGGCAGTCTCCTGGGCAAATACTGACGCTCATATGCGAAAGCGTGGGTAGCGAAA
+
A;;;9::9)9=??;??>?=@>@?@5;5:>4959:)5549;)444&5;;;;;;655.549556>8:::<)//9777<17999+9909999592777.72//////4944444)444.44.44;><;A?@??==;;;;;,;;;9924.5.5.59499;<955.5<.5.5@<>@@@9::;::C@HABB?BCD?CC6;7;AC@C@<;;CBB?:9:;0999-9?>@@A???CB=BBB?9//6.6///8;/9//386:2
@6HNMW:00994:06141
TACGGAGGGTGCAAGCGTTAATCGGAATAACTGGGCGTAAAGGGCATGCAGGCGGTTCATCAAGTAGGATGTGAAATCCCCGGGCTCAACCTGGGAACAGCATACTAAACTGGTGGACTAGAGTATTGCAGGGGGAGACGGAATTCCAGGTGTAGCGGTGGAATGCGTAGATATCTGGAAGAACACCAAAGGCGAAGGCAGTCTCCTGGGCAAATACTGACGCTCATATG
+
::/0,/@;17>00-;9595>5;=A=B@BB>AAAB<BBBBH>CC><;6;<;99AB=A:>A:99?B@@B>BBB:;6D7C@DF7AA9=00/4727;;)/,44499:::499,48=6=::0/00/996/30733=>>>+;:;5949:=:?8@A>ABCCB@B>BA;?49:9:>B@>>>>>:;:C@CCAAA>:>>+0+0<<9=;=@@>??A?>=A5?>>8=<=>>??A@@A?><<9
@6HNMW:00995:06119
TACGTAGGGTGCGAGCGTTAATCGGAATACTGGGCGTAAAGCGTGCGCAGGCGGTTTTGTAAGACAGATGTGAAATCCCCGGGCTCAACCTGGGAACTGCGTTTGTGACTGCAAGGCTAGAGTGCGACAGAGGGGGGGTGGAATTCCACGTGTAGCAGTGAAAATGCGTAGAGATGTGGAGGAACACCGATGGCGAAGGCAGCCCCCTGGGTCGTAACTGACGCTCATGCACGAAAGCGTGGGGAGCAAACAGG
+
???BBABF>BBBBB:::A8=9=661:*0/8888277:BB<BBA???@@@@<@?8@@@6>==:797;9:////::5:B?B1>>6<89=<A:=AC8?>>@>69::0555555578391559///78/./6992276878#26050526(....333666255222&255559888@@AA@<>>=A=A??;>>66/888/87<=57888'655(29657-222-------.552779<07:>9:99-888><3>>>8
@6HNMW:01000:06138
TACGGAGGGTGCAAGCGTTAATCGGAATAACTGGGCGTAAAGGGCATGCAGGCGGTTCATCAAGTAGGATGTGAAATCCCCGGGCTCAACCTGGGAACAGCATACTAAACTGGTGGACTAGAGTATTGCAGGGGGAGACGGAATTCCAGGTGTAGCGGTGGAATGCGTAGATATCTGGAAGAACACCAAAGGCGAAGGCAGTCTCCTGGGCAAATACTGACGCTCATATGCGAAAGCGTGGGTAGCAAACAGG
+
BD;;2:99,:B@B@DBAA@D?CCC?@?@C@CCCE>BBBAB:@@:@AABBCD@CCAC@CCCBDACCBB?CCCEBB@:>?>>*99,9:;;@B?@AA>A@CCDBBBBBBBC=BBB?BC?BBCCCBBBBB=A@99888(8@A@A?A@C?C?CB@BBBCB@A?AEAD@CCBBBBCBBBBBBB?C@CC@CCD@CC<@=@BB?B?C@@@BBA?BAA<ABA=BCBBBCCBBBAAABBBDBBB>BBBBBB<BBAAAB=AAA4
@6HNMW:01003:06120
TACGTAAGGGGCAAGCGTTATCCGGATTTACTGGGTGTAAAGGGAGCGCAGACGGAATGGCAAGTCTGAAGTGAAAGCCCGCGGCTCAACCGCGGGACTGCTTTGGAAACTGTCAGTCTGGAGTACTGGAAGGGTAAGCGGAATTCCTGGTGTAGCGGTGAAATGCGTAGATATCAGGAGGAACACCGGAGGCGAAGGCGGCTTGCTGGACAGTAACTGACGTTGAGGTTCGAAAGCGTGGGGAGCAAACAGG
+
BCBA@=2999*9?;?@AA?ABB@C@AAA<ACBCC=@?@@@6?@:BBCCDEBBBB@B@CB?@@>@CCBCB?BCABB-:99,:<?<@BBB?B=??BB>BBBCBA@=A?BC>DBAAABBCCBC@BBBBAADAC?BB=BC?BBC@C?C?B?BB=BBBCBBF@C@@@;AABBBBBBBBBBCB?@@<@;?AA<@=::68AA8?<9949C>AABB?AA@A??;???=?@=:884696:44838<?@<==1@@BBB=ADD=
@6HNMW:00966:06176
TACGGAGGGTGCAAGCGTTAATCGGAATAACTGGGCGTAAAGGGCATGCAGGCGGTTCATCAAGTAGGATGTGAAATCCCCGGGCTCAACCTGGGAACAGCATACTAAACTGGTGGACTAGAGTATTGCAGGGGGAGACGGAATTCCAGGTGTAGCGGTGGAATGCGTAGATATCTGGAAGAACACCAAAGGCGAAGGCAGTCTCCTGGGCAAATACTGACGCTCATATGCGAAAGCGTGGGTAGCAAACAGG
+
55:?;@?B<@BBB>;;<;5;>@=?:@:>@8=<@@6>@===)9:,:>945;;69A9@;00000*0//43>;<<==F>GDFD.<<0;???9>:>>C6C<CBAABBBCBBA6<;@<@A=@@@@?=@?@<7:<77377'7?9;929;>;@49516@BBC>C@BB?B?DA;;:900000:0/)58;<9>==5<<)5.4;?294;:9;>CC?BBC=???9?@:::CCCAAABB@@@BAAC>:::???6?@=??B<ABB?
@6HNMW:00970:06169
TACGGAGGATGCGAGCGTTATCCGGATTTATTGGGTTTAAAGGGTGCGCAGGCGGCGCGAAAAGTCAGCGGTCAAAGTTCCGGGCTCAACCCGGTGACGCCGTTGAAACTTTCGTGCTGGAGTTCGTGCGAGGGAGGCGGAATGCGTTGTGTAGCGGTGAAATGCATAGATATGACGCAGAACCCCGATTGCGAAGGCAGCTTTCCAGCACGCGACTGACGCTGAGGCACGAAAGCGTGGGGAGCGAACAGG
+
@=A@=?A;AA<;;AABAB=AA@<A@CCB=A?2;;0;;,;A8AB;B?;@<9=495.59=9=>>2=@@@???;>AAA;A?9?7;<5?;??,73)0+/////75/516<=2<=>7>>>?@>C?BAA?CBDCC:;9C8==4:98<:9999948988;45405;==6;??BB@?AA@>=:99<;//)/7:0;;=6;87:)/)/77///(47999::;:::;:::;>;////)/77788/:444888+88933-39:7
@6HNMW:00980:06200
TACGGAGGGTGCAAGCGTTAATCGGAATAACTGGGCGTAAAGGGCATGCAGGCGGTTCATCAAGTAGGATGTGAAATCCCCGGGCTCAACCTGGGAACAGCATACTAAACTGGTGGACTAGAGTATTGCAGGGGGAGACGGAATTCCAGGTGTAGCGGTGGAATGCGTAGATATCTGGAAGAACACCAAAGGCGAAGGCAGTCTCCTGGGCAAATACTGACGCTCATATGCGAAAGCGTGGGTAGCAAACAGG
+
CFED@AAB<;;;B>AB@A>A@CCB>@?@C?CBCC>CBBAB7;;0;@;9;BB=BB:B@DCC=;9;CA@=@;;;CCD9ABAA.;<0<;;9@D=?AA:A=BBBBBBDCBBC?CBEGEF@A@@>>>>000:;=:;:;;,>@>BB@C?B@C9::>ABBAA;;7;;?B>AA;;;9:BAABCCB?C@CC@B@@4;;/;4;:;5;>B;;;>><89::-8??8@9:;A@@@BBCCCCCCBBBB>BCC???9?@?@AB<A@A=
@6HNMW:00991:06178
TACGTAAGGGGCAAGCGTTATCCGGATTTACTGGGTGTAAAGGGAGCGCAGACGGAATGGCAAGTCTGAAGTGAAAGCCCGCGGCTCAACCGCGGGACTGCTTTGGAAACTGTCAGTCTGGAGTACTGGAAGGGTAAGCGGAATTCCTGGTGTAGCGGTGAAATGCGTAGATATCAGGAGGAACACCGGTGGCGAAGGCGGCTTACTGGACAGCAACTGACGTTGAGGCTCGAGAGCGTGGGGAGCAAACAGG
+
ABCCBB=AA@6AA=BBBD@CBC@E?CCC=BBBBB>CBCCKIDD?GCBB@CBCAB8;6;B@BB?<;;CDDACBBBB<BBD>C:;9:A@A?B9;;:;3;00/@@@<@;@@9@ADB;<;BBCC?BBBBBBB=B<??:?A;B;;7;6;4;@BB?CBBBBBB>AABB=CB::;BBAA@@@@@;??;@=ACF?C?AA>AAA;?6:9<@@=@C@@:?@779B>AACBABA?@??8::@A::7@=;;;=?8ACCDD=@A@8
@6HNMW:00996:06170
TACGGAGGGTGCAAGCGTTAATCGGAATAACTGGGCGTAAAGGGCATGCAGGCGGTTCATCAAGTAGGATGTGAAATCCCCGGGCTCAACCTGGGAACAGCATACTAAACTGGTGGACTAGAGTATTGCAGGGGGAGACGGAATTCCAGGTGTAGCGGTGGAATGCGTAGATATCTGGAAGAACACCAAAGGCGAAGGCAGTCTCCTGGGCAAATACTGACGCTCATATGCGAAAGCGGTGGGTAGCAAA
+
CBBB?A@@:?A??5<<A@<@>ABD@C@DIADBBB=;;;BB=BD=CC:;:A@=@A=B?BBBBB?BA@@@D@@BCGG>GCFD;AA<ABAB?B?BCC>A?@BBBBBCBCBD@EA@>@C@CAAABBBBBB@BCBCBBB3BBCBB@B@C?B>BB=BBBBB;;:;C?B6;;@@@BAAAAAAAB?BACCACCC5;;0;5;AC>B@AAAACCB?:::5:AA;??@AAAABABBAA::8?98;3;//)///(/88:;;2
@6HNMW:01000:06199
TACGTAAGGGGCAAGCGTTATCCGGATTTACTGGGTGTAAAGGGAGCGCAGACGGAATGGCAAGTCTGGAAGTGAAAGCCCGCGGCTCAACCGCGGGACTGCTTTGGAAACTGCCAGTCTGGAGTACTGGAAGGGGTAAGCGGAATTCCTGGTGTAGCGGTGAAATGCGTAGATATCAGGAGGAACACCGGTGGCGAAGGCGGCTTACTGGACAGCAACTGACGTTGAGGCTCGAGGAGCGGTAGGGGAGCAAACAGG
+
CBAACB?BDE9AA=@@BB?BBB?A@<<<6<@@@D8@@:;;.9<6@BBBC;<69:8::CD@;;6:@<00+0<@<:;;3;;>7<;;8<5456=9?<==8<<<000?8?<??8?00;ACBABCB?AA::8;73</777&3;3::=0505457@@;??==>@B?BDFD<BBAAA@BBBBCCCB?BDAD@B@?;?;=><@:95:><>;?<19777/7:<9;;68;;8====?>?9=<?98090000*0;;>@00/:::3///5
@6HNMW:00964:06245
TACGGAGGGTGCAAGCGTTAATCGGAATAACTGGGCGTAAAGGGCATGCAGGCGGTTCATCAAGTAGGATGTGAAATCCCCGGGCTCAACCTGGGAACAGCATACTAAACTGGTGGACTAGAGTATTGCAGGGGGAGACGGAATTCCAGGTGTAGCGGTGGAATGCGTAGATATCTGGAAGAACACCAAAGGCGAAGGCAGTCTCCTGGGCAAATACTGACGCTCATATGCAGAAAGCGTGGGTAGCAAACAG
+
<=<A:>CA<?B;:5;??@2:29:>.444A;@:99,5>9=C9@@<@A@A;;:@CC@C?BBABA=ACBB>B@@@BAE>CCEF6;<0;:;9<B=@AC<C@CCCAA9:9:>>9>@@=@A=AA@@?BBBAB@BBBABBB.>==00*0:>8=;@@<?@BBB;:;992:<A@AAACA;;;::@?6@=9946@A7A>7979>><D<?999C>?;?@C6::B=BBDCCBBABA;:9?<<99:::,765577/----,,(-68
@6HNMW:00966:06230
TACGGAGGGTGCAAGCGTTAATCGGAATAACTGGGCGTAAAGGGCATGCAGGCGGTTCATCAAGTAGGATGTGAAATCCCCGGGCTCAACCTGGGAACAGCATACTAAACTGGTGGACTAGAGTATTGCAGGGGGAGACGGAATTCCAGGTGTAGCGGTGGAATGCGTAGATATCTGGAAGAACACCAAAGGCGAAGGCAGTCTCCTGGGCAAATACTGACGCTCATATGCGAAAGCGTGGGTAGCAAACAGG
+
CCCD@CCB=AA@B<AAAB?A@CBB@B@BC?CAAA:>A:;:0;@8@AAAB@A;AB=A?BECEC@CBBB?CCCCCCC>BA@A*99.:A@@@C@CDC>C@CCBBBBBCCCD>CBB@BB?BBBBBBBBBC>BA=====.;??9:6:>B=B>BB?BBBBB@@=@B?B?CFA@@BBBBBBA??=@@CC@BBA=AA6:6:BB=@>A@?@CCC?:::39<<9>@ABBBBBBCBBBBAAAAAB<AACA@A:@<=9:929@@;
@6HNMW:00990:06254
TACGGAGGGTGCAAGCGTTAATCGGAATAACTGGGCGTAAAGGGCATGCAGGCGGTTCATCAAGTAGGATGTGAAATCCCCGGGCTCAACCTGGGAACAGCATACTAAACTGGTGGACTAGAGTATTGCAGGGGGAGACGGAATTCCAGGTGTAGCGGTGGAATGCGTAGATATCTGGAAGAACACCAAAGGCGAAGGCAGTCTCCTGGGCAAATACTGACGCTCATATGCGAAAGCGTGGGTAGCAACAG
+
/9::54;;/:9:?=?;:9.4399>;?<??5>;=@899:CC=CC>CCBBA@@=@D4616995=9=;>>;@999B>@8>BDD;EG>BBBC@D>000+0:00//9:::455)4<<3::.448888333:5:;33333$3334;.5054979;166<<66649A;?=@:999@===:99?A?C@CC:::@7AA6:8:A@:@<>000:0/)/880899(00/////::;::;<<<>=>>5<::999(3/8//)/66
@6HNMW:01012:06213
TACGTAAGGGGCAAGCGTTATCCGGATTTACTGGGTGTAAAGGGAGCGCAGACGGATGTGCAAGTCTGATGTGAAAGCCCGGGGCTCACCCCCGGGACTGCATTGGAAACTGTGCGTCTGGAGTACTGGAAGGGCAAGCGGAATTCCTGGTGTAGCGGTGAAATGCGTAGATATTAGGAGGAACACCAGTGGCGAAGGCGGCTTACTGGACGATAACTGACGCTGAGGCTCGAAAGCGTGGGTAGCAAACAGG
+
BCA@?@<@@@8@A=AAAB?CCB=?=???<?CCCC=CDCCC>CC=@@AAACCCCB@CCCBCBB<AA@AABCDCAAA:@@B5@@@7=BC:;:::*:C;CBA;:;B@B?CC=BBBBBBBCBBB?CA@@CCC=C6;;7;B?CBB@CAIAC@BB>BBBAAAC@CCGD>@BABBBBCCCC?BB@BC@C?BAD@CC??<??C4;6;A<@CACDAC=AA000@<@ACBCCCBC;;8;CCCCF>B<;;CG?GCCBAA>AGD?
@6HNMW:00984:06301
TACGTAAGGGGCAAGCGTTATCCGGATTTACTGGGTGTAAAGGGAGCGCAGACGGAATGGCAAGTCTGAAGTGAAAGCCCGCGGCTCAACCGCGGGACTGCTTTGGAAACTGTCAGTCTGGAGTACTGGAAGGGTAAGCGGAATTCCTGGTGTAGCGGTGAAATGCGTAGATATCAGGAGGAACACCGGTGGCGAAGGCGGCTTACTGGACAGCAACTGACGTTGAGGCTCGAGAGCGTGGGGAGCAAACAGG
+
BABCCC@BCC;CB?BBBB@CCC@C?CBE=BBCBB;BAAAB=BF=AAABBBBBBB@C@BB?BB@BBCBBC@BCBBA;988-8;<9>BBA@A?ABBC>BBBAAA@<@?CC>CBCCBCBCCBB?BBBBBBC<>9??9??3<;@=@=A<AACB?BCC;;;A?BAAA<BBBBBCCDCBBCCC=@@7:7:AA?B@CB@BCC?B?AA?AB>AADC@CBBBBB?BBBBB:;6:??;?ACB@A>A@A==>>5?@@CD>ABA?
@6HNMW:00988:06296
TACGGAGGGTGCAAGCGTTAATCGGAATAACTGGGCGTAAAGGGCATGCAGGCGGTTCATCAAGTAGGATGTGAAATCCCCGGGCTCAACCTGGGAACAGCATACTAAACTGGTGGACTAGAGTATTGCAGGGGGAGACGGAATTCCAGGTGTAGCGGTGGAATGCGTAGATATCTGGAAGAACACCAAAGGCGAAGGCAGTCTCCTGGGCAAATACTGACGCTCATATGCGAAAGCGTGGGTAGCAAACAGG
+
CBCC?DDD8;:AA>@@A@7<9;CC?C@BA=A;;;0:@>?C<BA<AA;99BB?BC?B?CAAAB@BCBB@BCCDCCF>CCCC:CC>B;;;AC@BCG?CACCCCDBBB@@@9@BB?BC@CCABBCCBBB?A@99999):>?;;6;>A=A@BB?BDCBBBA?AA@A@000>>@@@@@@@@A<B@A@<@;929B.;5;AA<A?B<;;CCC@BBB>BBC=AA@@@CACCAAA???AA99:5:??;??:??8:<=<@?>;
@6HNMW:00995:06307
TACGAAGGGTGCAAGCGTTACTCGGAATTACTGGGCGTAAAGCGTGCGTAGGTGGTTATTTAAGTCCGTTGTGAAAGCCCTGGGCTCAACCTGGGAACTGCAGTGGATACTGGATGACTAGAATGTGGTAGAGGGTAGCGGAATTCCTGGTGTAGCAGTGAAATGCGTAGAGATCAGGAGGAACATCCATGGCGAAGGCAGCTACCTGGACCAACATTGACACTGAGGCACGAAAGCGTGGGGAGCAAACAGG
+
BCB@@;@A9>@@@=@@@A>BBBBC?B?C>BBBCC>CBBAB<A:;:B@@@BC@;:::?BCI?C@CCC@BC?AABBD9::96:?B8ABBC@B@CCC>C=A;;;BBCC@CDBBBC?@@@BB;;;B?AAAA>@@B;;;/;@@@@=@>B?B@DF@CCDBDDCDAAAD>CCBBBCCDCBBBGHAEF@B?BB@@=@AC@BBB@C@CCBAAAFGBB@BB>B@;;;:<;BBABC;;5;A@A@B<B;::AAA7A@ACC=@@C@
@6HNMW:01005:06292
TACGTAGGGGGCAAGCGTTATCCGGATTTACTGGGTGTAAAGGGAGCGCAGGCGGTGCGGCAAGTCTGATGTGAAAGCCCGGGGCTCAACCCCGGGACTGCATTGGAAACTGTCGTACTTGAGTATCGGAGAGGTAAGTGGAATTCCTAGTGTAGCGGTGAAATGCGTAGATATTAGGAGGAACACCAGTGGCGAAGGCGGCTTACTGGACGATAACTGATGCGCGAGGCTCGAAAGCGTGGGGAGCAAACAGG
+
5::;;99;;;);A=?;:9?CCB?D>;:9,9@9:;6:B@@B=B@:?ABA@BB?CA?@000,00:=<><??<@?=9>1=@A9@AA6@@>=4;?A6AA;?????AA>A?DD>BAABCBAACC@C:;:AAAAABCCC?BC?ABB7;7;?C?DDCCCICCBB>BAAA:;;;BBBAB@@@=;;5;@<@?CDC?BBBB?@@B?A=AC@CC>BB;;5;@;:0@:@@8.,,,,,---3<;444:2:45/;;;.///::2///6
@6HNMW:00964:06356
TACGGAGGGTGCAAGCGTTAATCGGAATAACTGGGCGTAAAGGGCATGCAGGCGGTTCATCAAGTAGGATGTGAAATCCCCGGGCTCAACCTGGGAACAGCATACTAAACTGGTGGACTAGAGTATTGCAGGGGGAGACGGAATTCCAGGTGTAGCGGTGGAATGCGTAGATATCTGGAAGAACACCAAAGGCGAAGGCAGTCTCCTGGGCAAATACTGACGCTCATATGCGAAAGCGTGGGTAGCAAACAGG
+
ACBB@BCE=BBC@=?:;:<@<@EGGD@CC@CBBA<@@ACF>CB>BB;;;CC?BB@B@BBBCA=@BAA=@@DDBBB>BCDF<CB?B;;;=A=@CC:B=ABBCBBCBBCE>CBB?BC?BB@@@C???C?BBBBBBB3BBBBC?B:;;;@CD@BAACC;;9;B?C?@@@AAA@@@AA;;;=B?BC@BBB=BB7;7;BB?B?BCBBDBB?BBB<BCC>BABBCCCABABAAAAA@@@A8:9BBAB>A?;8BC:8984
@6HNMW:00966:06357
TACGGAGGGTGCAAGCGTTAATCGGAATAACTGGGCGTAAAGGGCATGCAGGCGGTTCATCAAGTAGGATGTGAAATCCCCGGGCTCAACCTGGGAACAGCATACTAAACTGGTGGACTAGAGTATTGCAGGGGGAGACGGAATTCCAGGTGTAGCGGTGGAATGCGTAGATATCTGGAAGAACACCAAAGGCGAAGGCAGTCTCCTGGGCAAATACTGACGCTCATATGCGAAAAGCGTGG
+
;;;A=;;;-7??<7><=;4;54995>;9929559,4==>>8>;9@=;;?BB9BC@C@CBBCC@CAB@?CB@ABBH?CDCC9BC6:9668=8<>A2916<@9;;<959?8>@A<@A=@:99>>??>>??8889<9,;9=<<:?@B?@=9:8:A@BBAA>CD7;8;ABA@?>?>>959C9@@B?@>C@8@@,9299929;@@@@BBB?CFD>CCC>CBBB@A@@@B@@>??==4444&9///8;
@6HNMW:00968:06316
TACGGAGGGTGCAAGCGTTAATCGGAATAACTGGGCGTAAAGGGCTGCAGGCGGTTCATCAAGTAGGATGTGAAATCCCCGGGCTCAACCTGGGAACAGCATACTAAACTGGTGGACTAGAGTATTGCAGGGGGAGACGGAATTCCAGGTGTAGCGGTGGAATGCGTAGATATCTGGAAGAACACCAAAGGCGAAGGCAGTCTCCTGGGCAAATACTGACGCTCATATGCGAAAGCGTGGGTAGCAAACAGG
+
BB@@=@CC;@@;;6;BBB9;:;CC?B@BB?BDCD?BBBCC=BB>C@<<AA<==:=:696BB?BBBA9>>@00/E5?AAA0DG<C999@C@ECC>C@CCCBCBCCA@A;@CD=@@?BC@A@BBBBB<>?<<;<=,;:999097@;@:B=A@@A<<<>:;;7;8=;;@@EBCBB@@;:3;>AA=BA>9>@-0-0@@;@=A;;;A@@=ACD>AAA<AABBA@@@AA@@A::;ABCB=BBA???9>><<??9?@B:
@6HNMW:00972:06344
TACGGAGGGTGCAAGCGTTAATCGGAATAACTGGGCGTAAAGGGCATGCAGGCGGTTCATCAAGTAGGATGTGAAATCCCCGGGCTCAACCTGGGAACAGCATACTAAACTGGTGGACTAGAGTATTGCAGGGGGAGACGGAATTCCAGGTGTAGCGGTGGAATGCGTAGATATCTGGAAGAACACCAAAGGCGAAGGCAGTCTCCATGGGCAAATACTGACGCTCATATGCAGAAAGCGGTGGGTAAGCAAACAG
+
=@?@?AA@<85557<<==;>9===4:29@255:;)4549<4<<4<5566>>:@A8C;00//0*/65:8<<<<96999DDE<CC>ABDD@C>AAB8?:?:95;;@?>AB<AAA?>B:?;;@?<;>:;9:::==>>1::855058<6<:6999BBBB9949B=A=:;;B;;:B@@99:>:@;@@;:;929=.:4:99296994499<056>>099<)559555/////////555//7.7--(-55,--(-7;;1565
@6HNMW:01011:06332
TACGGAGGGTGCAAGCGTTAATCGGAATAACTGGGCGTAAAGGGCATGCAGGCGGTTCATCAAGTAGGATGTGAAATCCCCGGGCTCAACCTGGGAACAGCATACTAAACTGGTGGACTAGAGTATTGCAGGGGGAGACGGAATTCCAGGTGTAGCGGTGGAATGCGTAGATATCTGGAAGAACACCAAAGGCGAAGGCAGTCTCCTGGGCAAATACTGACGCTCATATGCGAAAGCGTGGGTAGCAAACAG
+
CCBB?BAA<AA@?9?;;<2;;?9:89?CD@BBEG?@@@BA<BB=BC;;;;;5;;4;9AA?BA?ACBB@D;;;BBI?DFDD;AA;A<;<=A>;;<0<=@ABCCBCB;;<0;;;5;;4;;;CCB??A?=?BBBCCC2AAA@A<@5;5;?CC?BBCJC<;9;B>A=@@;;;@BA@@@@>@;@>AB?BCC4;;0;5;AA<A>@;<;GDC@BCC=CCC>BBBBBBCDCB;;:A@AB???9=<<733(3333;=2999
@6HNMW:00975:06385
TACGGAGGATGCGAGCGTTATCCGGATTTATTGGGTTTAAAGGGTGCGCAGGCGGCGCGAAAAGTCAGCGGTCAAAGTTCCGGGCTCAACCCGGTGACGCCGTTGAAACTTTCGTGCTGGAGTTCGTGCGAGGGAGGCGGAATGCGTTGTGTAGCGGTGAAATGCATAGATATGACGCAGAACCCCGATTGCGAAGGCAGCTTTCCAGCACGCGACTGACGCTGAGGCACGAAAGCGTGGGGAGCGAACAGG
+
;;;C>A@<@@@@A@@?BB?BBB;?;998*9?9?A9@@7??5?A288=><992:?<@BBBBCB9BBBCBAA=A99:+8<5;1;8.7;89;@@:@?BAA@@?2974:::/;@?9@@888BA6:9>59988<865:022+2818.22222+255566;>5>:::1;7:7999?;;<ABAA????<@CC9CBF:9:BB<@=::::@@6=:=<877>?>?@<<<>;>?@@A9?=;=>>7<<A@@@@6???@@<@AA=
@6HNMW:00976:06379
TACGGAGGGTGCAAGCGTTAATCGGAATAACTGGGCGTAAAGGGCATGCAGGCGGTTCATCAAGTAGGATGTGAAATCCCCGGGCTCAACCTGGGAACAGCATACTAAACTGGTGGACTAGAGTATTGCAGGGGGAGACGGAATTCCAGGTGTAGCGGTGGAATGCGTAGATATCTGGAAGAACACCAAAGGCGAAGGCAGTCTCCTGGGCAAATACTGACGCTCATATGCGAAAGCGTGGGTAGCAAACAGG
+
A@@C?BCC=?@@@;@;;;5;=B?@;@=@@>@CDE=A@@BD<AD=BBBBBCC@DD@C@CCAAA=ABA@=ACCCCBF=BBEF;CC=C<<;@CACFG?DBCCBAAACDBBB=B@A?BCAFDCCCCAAAA@?@@CDCC3@@@;;7;@B>B>AB@BBBBB<;7;B>A?CC;;;CBAAB@@@@>B?BB@DCC@CM>C?ACD@C@C;;;DBC?BCD>CCD?;:<@@@BBBABACBAAA@@@;@AA@AA<00/;;;55559
@6HNMW:00977:06361
TACGGAGGGTGCAAGCGTTAATCGGAATAACTGGGCGTAAAGGGCATGCAGGCGGTTCATCAAGTAGGATGTGAAATCCCCGGGCTCAACCTGGGAACAGCATACTAAACTGGTGGACTAGAGTATTGCAGGGGGAGACGGAATTCCAGGTGTAGCGGTGGAATGCGTAGATATCTGGAAGAACACCAAAGGCGAAGGCAGTCTCCTGGGCAAATACTGACGCTCATATGCGAAAGCGTGGGTAGCAAACAGG
+
@CA@;;;;0;@?A?B@@@>B@ABB?C@BC@CCCC=BBAAA<AA<ABCBBBEACCADACBBBCACA@@@CBBCCCC>CCCC8@?8?@@@?A?ABB<B=@ABBBCCCCCC>CBC@BB?BBBBBBBCBC>AABBB@B2=?A>@<A=A>A=AA?BBAAABB@BC@D@CCCBBCBBBA@@:97;?BB@BBB?AD6;7;BA>A?B@@@BCB?BBB>CCD>CCCBBBBBBBBCCABAABBD>CBBBAA;@9::BB=BBD?
@6HNMW:01015:05775
TACGGAGGGTGCAAGCGTTAATCGGAATAACTGGGCGTAAAGGGCATGCAGGCGGTTCATCAAGTAGGATGTGAAATCCCCGGGCTCAACCTGGGAACAGCATACTAAACTGGTGGACTAGAGTATTGCAGGGGGAGACGGAATTCCAGGTGTAGCGGTGGAATGCGTAGATATCTGGAAGAACACCAAAGGCGAAGGCAGTCTCCTGGGCAAATACTGACGCTCATATGCGAAAGCGTGGGTAGCAAACAGG
+
BA@@;@?@8;;;@?@@@F?B?BAA5;7;@=@BCC<B;;;A;AB<BBBBCCD?BC@D@BBCCC@CBBB=@@AA;9:,:===+00+0000)/4:<A5A:CCCCC@A@@CC;@@B=@@>;;::8===A=>@A@BBBB3@AAAB=@=@@D@AB:;;CCBBB>BB<@=@@@BCAB@@@@CBB@D@DE?CCCALE:=:;@A@D?CBBBCBB@BBB=AAA<AABBBDFCAAAA??==?999-:==333*3;87<<5;@;7
@6HNMW:01017:05762
TACGTAGGTGGCAAGCGTTGTCCGGAATTATTGGGCGTAAAGCGCGCGCAGGCGCTTTCTAAGTCCATCTTAAAAGTGCGGGGCTTAACCCCGTGATGGGATGGAAACTGGAAAGCTGGAGTATCGGAGAGGAAAGTGGAATTCCTAGTGTAGCGGTGAAATGCGTAGAGATTAGGAAGAACACCGGTGGCGAAGGCGACTTTCTGGACGACAACTGACGCTGAGGCGCGAAAGCGTGGGGAGCAAACAGG
+
CCBBB@?<??:>@899;;<AAEAK@C@E@BBACC=AA@A@0;;@@A>>>@A>000@A<A@A@CBB?AA??<@CC8AC@@@BB9AB@C@CDD8??BBA@B<B@B?BB=BBB?BC;AAAB?BCCBBBE?A@??;=@8@@?;@=A?B>BBBBCC@AAB?@AAD:99;?@@AA?>>:<<8=;>>9>==5:5::5???9><>CAAAA7>>A;:9>>>=89BBBBB@A<651697AAB:@==>@@@5>=777279;7
@6HNMW:01020:05782
TACGTAGGGGGCAAGCGTTATCCGGATTTACTGGGTGTAAAGGGAGCGTAGACGGTAGTGCAAGTCTGAAGTGAAAATCCGCGGCTCAACCGCGGAATTGCTTTGGAAACTGTATAACTAGAGTACCGGAGGGGTAAGCGGAATTCCTGGTGTAGCGGTGAAATGCGTAGATATCAGGAGGAACACCGGTGGCGAAGGCGGCTTACTGGACGGCAACTGACGTTGAGGCTCGAAAGCGTGGGGAGCAAACAGG
+
;;<CD@@@@@0>A>AACCADCD@C@BAA=ABBBB;AAACC=CHIAAABBABB@A=A@BBB@A=ACCCBB@CBBBCC7;;>B<;5;C;;8;?BAA9;8;<@@GD?D?BB>B@@ACAA>ABCCCAAAA:@;9999*9>9AAA>A>A>A<??@BBCCCCA>BCCC<??>AACB==>>=<=9780888781905519:76<:2536A=A>=<<@AA=AA<?@?@@@A<>>><=>>AAA:><<;;;;/889>A:A@H=
@6HNMW:01025:05786
TACGTAGGATGCAAGCGTTGTCCGGAATTATTGGGCGTAAAGCGAACGTAGGCGGTTTCATAAGTTTGGTCTTAAAGACCGGGGCTCAACCTCGGGAATGGATTGAATACTGTGAGACTGGAGTGCGTCAGAGGGAAGTGGAATTCCAAGTGTAGCGGTGAAATGCGTAGATATTTGGAGGAACACCAGTGGCGAAAGCGACTTCCTGGGACGATACTGACGCTGAGGTTCGAAAGCTCGGGGAGCAAACAGG
+
BEBBB::6:::;B?@@@B?BBD@C?B@H@CC@ED=BBCCF>AAAB=;<<AA9:;6;C<BBCEABDC=B>AAC?BC=CBA?CCC8AAAA=?<??AA=B?BB?AC?CC?@BBBC@@@@?@@A=@A??>BAAAC666,66:9:6;0718=A=CAAB>>>=9;=?=5587??==<>;;;3:;@A:?;??>9>>?>9=CCC5;;<=>@:=6<<<79AAA=>===>>>>B???<@=A@AB7?:;:@AA5==?BD:A>>:
@6HNMW:01033:05791
TACGGAGGATGCGAGCGTTATCCGGATTTATTGGGTTTAAAGGGTGCGCAGGCGGCGCGAAAAAGTCAGCGGTCAAAGTTCCGGGCTCAACCCGGTGACGCCGTTGAAACTTTCGTGCTGGAGTTCGTGCGAGGGAGGCGGAATGCGTTGTGTAGCGGTGAAATGCATAGATATGACGCAGAACCCCGATTGCGAAGGCAGCTTTCCAGCACGCGACTGACGCTGAGGCTCGAAAGCGTGGGGAGCAAACAGG
+
CBBA@BCACBBB@?@:;:>ABB?D?BBC?DD?CE<CC0;:/;A8@<;;:992:>299?;;;;;);=?===<:=787*4:7=?CC<AAAB@CD<C@@@?CBB>;<5;:;6:DD>CDA@A@A>BBB?BCBB;;;BB=;<:;B@B=@@A::7:BCDCDCD>@@CC;A@BBBCCCCCBBCCCBBBB?BDD9BBD?A@BA:=<@000@>5><>>@BC;;:::@?BBA@@A9949@@@?@9>>=9::;-;>?>>5:9?<
@6HNMW:01034:05795
TACGGAGGGTGCAAGCGTTAATCGGAATAACTGGGCGTAAAGGGCATGCAGGCGGTTCATCAAGTAGGATGTGAAATCCCCGGGCTCAACCTGGGAACAGCATACTAAACTGGTGGACTAGAGTATTGCAGGGGGAGACGGAATTCCAGGTGTAGCAGGTGGAATGCGTAGATATCAGGAAGAACACCAAAGGCGAAGGCAGTCTCCGGGCAAATACTGACGCTCAATATGCGAAAGAGTGGGTAGCAA
+
ABBA>;;;0;;:B>B@A@?A>A@@7;7;B@BCBB=AA@BC=BA=AA;::@@=@C?C@CCCCC@BBBD@C@AABBD>DJJJ;BB:A:;;=A?CGD?C@CBCCBCBCBBE=CCB?AA?A@@?CAAABC9:9BCDCC3BCCCD@B@BAF@CC@CAAA:///,//7<6==<<;;;:889///4747;8:<;7==3<7;;;7;6:888:::6<<6;:;399<=666=====;>====;<<5///88:3:89699
@6HNMW:01039:05798
TACGTAGGTGGCAAGCGTTGTCCGGAATTATTGGGCGTAAAGCGCGTGCAGGCGCTTTCTAAGTCCATCTTAAAAGTGCGGGGCTTAACCCCGTGATGGGATGGAAACTGGAAAGCTGGAGTATCGGAGAGGAAAGTGGAATTCCTAGTGTAGCGGTGAAATGCGTAGAGATTAGGAAGAACACCGGTGGCGAAGGCGACTTTCTGGACGACAACTGACGCTGAGGCGCGAAAGCGTGGGGAGCAAACAGG
+
BBBBC@@=@@:=@6;:@?;??A;?<?=A@CC?BB:AACCD;A@BAA@@@AD?;;;EG?CCHFFCB@C@?@=@DD:CA@ACDD;CC@C@CCC9@@BCBCC=BCE?BA;A<<389*9CBB?AAACDCE@AA@D>AB=BCB@B@C?B?BBBBAA933:6@AB=5?<<8<378>;>4=>?B@CD?BB@<B?BB?AAB>A>@AAA@A<ABA>AA999@=AC???BABA??;>?>AAB=AAA????5???AD=???<
@6HNMW:01040:05797
TACGTAAGGGGCAAGCGTTATCCGGATTTACTGGGTGTAAAGGGAGCGCAGACGGAATGGCAAGTCTGAAGTGGAAAGCCCGCCGGCTCAACCGCGGGACTGCTTTGGAAACTGTCAGTCTGGAGTACTGGAAAGGGTAAGCGGAATTCCTGGTGTAGCGGTGAAATGCGTAGATATCAGGAGGAACACCGGTGGCGAAGGCGGCTTACTGGACAGCAACTGACGTTGAGGCTCGGAGAGCGTGGGGAGCAAACAGG
+
;<<@;>8<<<+;;<9:9<8494.4.49;)44<<=6=CD@D>CC>CCCCCCCBBD@C?BB?BA>A;00.-(---(-5(,-8,-/)/396776:6>:9<5<99>?@=6<49:,9<498BB????;?@=>;33,33(3;1884;:>:>;@<@?CFABCDFCCC?BBDG?CD<;<BBBA;;:@@=@B@B@CCD@B65578844><AB>BB799<=6<===9927;;77;7<00/6;;0808<97733333&3899:3:<<5
@6HNMW:01043:05796
TACGGAGGGTGCAAGCGTTAATCGGAATAACTGGGCGTAAAGGGCATGCAGGCGGTTCATCAAGTAGGATGTGAAATCCCCGGGCTCAACCTGGGAACAGCATAACTAAACTGGTGGACTAGAGTATTGCAGGGGGAGACGGAATTCCAGGTGTAGCGGTGGAATGCGTAGATATCGTGGAAAGAACACCAAAAGGCGAAAGGCAGTCTCCTGGGGCAAATACTGACGCTCATATGCGAAAGCGGTGGGTAGCAAACAG
+
@@@@?CBB<?@CB8;;CC7;:;AC8@@AC@CDFD;@@;;<0:@;?>>:>;;:>B=A8<BB;;49954.49;;<<<7=>@@2<A6@9;9:@9=@@8@=@A@/0//)////(/7<8<:69//--88--/6777;;;;);96//)/3:39379.5559<<><>>9=7;;50070/---////)//(/3-333-333&349<<=4;2733333313333&333(37779999973333333///(/--(---(---888/333
@6HNMW:01050:05795
TACGGAGGATGCGAGCGTTATCCGGATTTATTGGGTTTAAAGGGTGCGCAGGCGGCGCGAAAAGTCAGCGGTTAAAGTTCCGGGCTGCAACCCGGTGACGCCGTTGAAACTTTCGGGCTGGAGTTCGTGCGAGGGAGCGGAATGCGTTGTGTAGCGGTGAAATGCATAGATATGACGCAGAACCCCGATTGCGAAGGCAGCTTTCCAGCACGCGCTGACGCTGAGGCACGAAAGCGTGGGGAGCGAACAG
+
@@;;5;;49C=?999:9;4:9;395:@A:<<9<<)55)5<2<=0//9///7)//)//449;=.::=<555257<<4;86:69918///8)//(/)377833,38,33;188=6===5<88(///(///--8888+///;6;17:BBC?<695../-(-444.-......2586<A?B?=>>0778(7=>16900*/(/6;<;>6=8<8<??A@A@<<;>;;99//(/::::;7;>;;;??17997B8?;9
@6HNMW:01059:05765
TACGTAGGTTGCAAGCGTTATCCGGAATTATTGGGCGTAAAGAGTGAGCAGGCGGCTTTGCAAGCCGGGGGTTAAAGGCAGTGGCTTAACCATTGTTCGTCCCCGGAACTGCATGGCTAGAGTGCTGGAGAGGCAAGCGGAACTCCACATGTAGCGGTGAAATGCGCAGATATGTGGAAGAACACCAGTGGCGAAGGCGGCTTGCTAGACAGTAACTGACGCTCAGTCACGAAAAGGCGTGGGGAACGCAAAATAGG
+
BBACA:9492;9@;?:;;>AAA=A?A?B@CC@CD>CBBBC>CCCCCB@@9929:69EJ=CCC?AA@CDDE2C@CJ?CACCCAB=BC>A>B@CE@BB@BBBBBB8B@C?B???AAA?BBBBBC>>>BC?AB::7:A?BCCAE@B@@=?BBAAABBBC@CCCC=BBBBBBCBBBCCCB?B?BB?BCB?BEBB?BBB=A=@<8<A9==@@@@@@BAA=BDD@888AFBBA>=:..//',(,2,,,,',(,,----&2224
@6HNMW:01014:05828
TACGGAGGGTGCAAGCGTTAATCGGAATAACTGGGCGTAAAGGGCATGCAGGCGGTTCATCAAGTAGGATGTGAAATCCCCGGGCTCAACCTGGGAACAGCATACTAAACTGGTGGACTAGAGTATTGCAGGGGGAGACGGAATTCCAGGTGTAGCGGTGGAATGCGTAGATATCTGGAAGAACACCAAAGGCGAAGGCAGTCTCCTGGGCAAATACTGACGCTCATATGCGAAAGCGTGGGTAGCAAACAGG
+
CDCCABAA<AA?A?B@@A@C@CDC@C?CC?CCCD>@@?AC>CD>DC@@@AB?AA?AABCCBB@CCBB@BBAB@A?:@@@@-9:.:A@AAD@FFD?DABBBDCCDB;:94;AA=AC@CCCBBBBBBC?BBBBBBB3?>>AA=A>A=A?BB?BBBCC<;:;C?B?CC;;;CCBCBBBBB?B@CC@CCC>AB6;6;BA=B?B;;;CAA>@@@9@A@<ACBBCABACDECCABBBBBC>CBBBDD=AAAABB>BEG@
@6HNMW:01022:05812
TACGTAGGGGGCAAGCGTTATCCGGATTTACTGGGTGTAAAGGGAGCGCAGGCGGTGCGGCAAGTCTGATGTGAAAGCCCGGGGCTCAACCCCGGGACTGCATTGGAAACTGTCGTACTTGAGTATCGGAGAGGTAAGTGGAATTCCTAGTGTAGCGGTGAAATGCGTAGATATTAGGAGGAACACCAGTGGCGAAGGCGGCTTACTGGACGATAACTGACGCTGAGGCTCGAAAGCGTGGGGAGCAAACAGG
+
@A;;;DCDDD2AB?CEFC?BBA>@=;;;8;CDFM=CBBCD?CD>;;;A>00+00+0<<<80;2:>>@@@@@@@@B69993:AA9BCBB?BBB6??:?@@AB>><>>AA<BCBAAACBAA>A@@@AABB?BBBC=;;6<AA>A<@=@?BBB@@@@@@@?ACIE=AA;;<AAABBB@BB@AA?@@BBC@DCCC?A@B5;5;A>CB?C<00?BB000A?BBACBCBBC;;8;BCAAA=B;::>AA7@@@BB?BDC@
@6HNMW:01023:05849
TACGGAAGGTCCGGGCGTTATCCGGATTTATTGGGTTTAAAGGGAGCGTAGGCTGGGGTATAAGCGTGTTGTGAAATGTAGACGCTCAACGTCTGACTTGCAGCGCGAACTGTATCTCTTGAGTACGCACAACGTTGGCGGAATTCGTCGTGTAGCGGTGAAATGCTTAGATATGACGAAGAACTCCGATTGCGAAGGCAGCTGACGGGAGCGCAACTGACGCTGAAGCTCGAAAGTGCGGGTATCGAACAGG
+
CCDC@C:;8;B?AB>AA@?CBB@B@CCC>CDADD>CG?CB>BJ=CB@@@@@=@CEED8BBBB>A@AAAA=AABAB<AAAAAA;;;@BA@CCBCBBBBB?CABBBAAAA?AAAACBABBB>AABB???BBBB?899?B?BD?B?A?BCCBB>>>@@@@>ABDF>CCAC?CCCBCBBB@@@?BC@BBD?CCD?ABGC?B@BBBBBBBCCD=;;;BAC@BBBHDCBB;:6;ABBBCC>BAECCI>CBCCDF@BBCA
@6HNMW:01028:05828
TACGTAGGGAGCAAGCGTTGTCCGGATTTACTGGGTGTAAAGGGTGCGTAGGCGGCCGAGTAAGTCAGATGTGAAATCTATGGGCTCAACCCATAAACTGCATTTGAAAACTACTTGGCTTGAGTGAAGTAGAGGCAGGCGGAATTCCCTGTGTAGCGGTGAAATGCGTAGAGATAGGGAGGAACACCAGTGGCGAAGGCGGCCTGCTGGGCTTTAACTGCGCTGAGGCACGAAA
+
BCECCBCC=CBCC?B@::6:AA=A989B<??@AB=999AA8??8??>@???<??,0*//://*/;98@:98@??=8;;;97=:0999959<(/.//(.3:7::;35675&5;<:>;><?>88:AA=>:>BB>>>=B==8<=4:1:088)8:;;>>>>>8=:991:;///9886:9<<=7=?=B<@?A;ABAB;???=B<;;59;<655;A7?AA7=9=AD=;;;555489533;;
@6HNMW:01029:05826
TACGTAAGGGGCAAGCGTTATCCGGATTTACTGGGTGTAAAGGGAGCGCAGACGGAATGGCAAGTCTGAAGTGAAAGCCCGCGGCTCAACCGCGGGACTGCTTTGGAAACTGCCAGTCTGGAGTACTGGAAGGGTAAGCGGAATTCCTGGTGTAGCGGTGAAATGCGTAGATATCAGGAGGAACACCGGTGGCGAAGGCGGCTTACTGGACAGCAACTGACGTTGAGGCTCGAGAGCGTGGGGAGCAAACAGG
+
000@@B=ACA8@B@BBBC>BAB>A=;;;0;A;;;9;CCGJ>JJ>CBCBBC;;;@=@=BB?;<7;?>:4949=9=A7>?B<>@D=?@@?<?:=>@?/:::9;;;6:?AC=AAAA=?@BBCE????@@>?3:39=5?@=BBC@D@B@CABB>BBBABBB?BA@A6;9::;AAAA@?::9=AA?B>CAA<?<=@;@881787929>8==8707?==>@=@>><A?@=A??;?BA@::3>>773>?4@>>BC<??;4
@6HNMW:01033:05816
TACGGAGGGTGCAAGCGTTAATCGGAATAACTGGGCGTAAAGGGCATGCAGGCGGTTCATCAAGTAGGATGTGAAATCCCCGGGCTCAACCTGGGAACAGCATACTAAACTGGTGGACTAGAGTATTGCAGGGGGAGACGGAATTCCAGGTGTAGCGGTGGAATGCGTAGATATCTGGAAGAACACCAAAGGCGAAGGCAGTCTCCTGGGCAAATACTGACGCTCATATGCGAAAGCGTGGGTAGCAAACAGG
+
CCBB?A?@9?99:;?=;;7;?BCB@B@CB@BCCC>CCBAC<@@;@BBBBBG@CC@CADCCCCADDBB?BCDBBBB=BBDD799,9::<?B@CIG>CACCDCCCDCB@@<@@A?A@>AAAABBABBC@BB>????.??C@?=?=A=A?BC?CCCCCCCABB@B@CCBBBBAA@@@@@?<A<AA?CCC>CC8;6;BA=A@B;;;DBB?BDD>BBB=BCCBBBCCBCBCB@@AAAAA<AAC???:????BB=DBC?
@6HNMW:01041:05846
TACGTAGGGGGCAAGCGTTATCCGGATTTACTGGGTGTAAAGGGAGCGCAGACGGATGTGCAAGTCTGATGTGAAAGCCCGGGGCTCACCCCCGGGACTGCATTGGAAACTGTGCGTCTGGAGTACTGGAAGGGCAAGCGGAATTCCTGGTGTAGCGGTGAAATGCGTAGATATCAGGAGGAACACCGGAGGCGAAGGCGGCTTGCTGGACAGTAACTGACGTTGAGGCTCGAAAGCGTGGGGAGCAAACAGG
+
99@@@@AA@@0@A?CCCC@CBB?@=AAA<ABABC?;;;CD?DI>;;;CCBBBBC@BBB@@@@<ABDBBCCBBCCC>CEF=CCC;CCCCCDDF5CC?BBA@@AA=A=AA;CDDBB;;;AAA@BBBBBAB=@=@@;@A<A@B<@=A=A7:;@CCC<<;A=ACBB=<;;B@@@@AA@BBB?CC@C@CCC@D?@A?=@@,0-0@;@D@CCCGAFEDBCD@BAAAFCD?B;;7;ABBBC=BAAAAAA2@A9::/:==3
@6HNMW:01055:05812
TACGGAGGGTGCAAGCGTTAATCGGAATAACTGGGCGTAAAGGGCATGCAGGCGGTTCATCAAGTAGGATGTGAAATCCCCGGGCTCAACCTGGGAACAGCATACTAAACTGGTGGACTAGAGTATTGCAGGGGGAGACGGAATTCCAGGTGTAGCGGTGGAATGCGTAGATATCTGGAAGAACACCAAAGGCGAAGGCAGTCTCCTGGGCAAATACTGACGCTCATATGCGAAAGCGTGGGGAGCAAACAGG
+
@@@C@@@@;:;:B=ABBB?A@BAB?B?BC@CCCC=BBBED=DC>BCBCB@?<@B?B@CBBBC?BBCC@CCBCAAA>ADJJ;DD>C99;@C@CDD>C@BBCCBCBBBCB<A::7:A=AABBBBBBBB?BBBBCBB3BBABA>A?B@C@CC>BBBBBBC@CB@EADB;;:BAAAABA??=AACC@CCA=@A6;6;CC=B?CA@@CCC?CDD?BBB>??@BBAAAABCFDBBBAAAD<AAEBCBC:AAADE>BBB?
@6HNMW:01057:05815
TACGGAGGATGCGAGCGTTATCCGGATTTATTGGGTTTAAAGGGTGCGCAGGCGGCGCGAAAAAGTCAGCGGTCAAAGTTCCGGGCTCAACCCGGTGACGCCGTTGAAACTTTCGTGCTGGAGTTCGTGCGAGGGAGGCGGAATGCGTTGTGTAGCGGTGAAATGCATAGATATGACGCAGAACCCCGATTGCGAAGGCAGCTTTCCAGCACGCGACTGACGCTGAGGCACGAAAGCGTGGGGAGCGAACAGG
+
BBBC?AB=A::9?A:9:A798A>C?BBB=AA<?@,99)9>5<=8????=@B>BA>:989:::9'7999933.399828;2849?8@@@@<@@:@?BBDAAA28:=@@=8:9:0;@<<965,2>;3?A259CCDD:@@;>>8=:>>>@A;@><;;;:<7>?>?8?=>>A685;==@CBBBBCC@CCC6@??==>@@393:@@:::59?@AACAAA????99:A@@@AA=???BCE>BAA????9?CCCF??>=8
@6HNMW:01020:05882
TACGGAGGGTGCAAGCGTTAATCGGAATAACTGGGCGTAAAGGGCATGCAGGCGGTTCATCAAGTAGGATGTGAAATCCCCGGGCTCAACCTGGGAACAGCATACTAAAACTGGTGGACTAGAGTATTGCAGGGGGAGACGGAATTCCAGGTGTAGCGGTGGAATGCGTAGATATCTGGAAGAACACCAAAGGCGAAGGCAGTCTCCTGGGCAAATACTGACGCTCAT
+
5=>::;?;19?;;5:;;;3><@B=:=?BC?C;;;89>=@B.::,9=99<9;59919;@>>00+0<7=8=9995<<2<B@@7AC>>B<A4<*0/<1<;A==@B@B>:;;;&:BC>AB?AA;;;AAACA=8999899)9>?A@=B4:4:49=9=@ABBA@996:?:969B=<444455458>1669<65.5>)515<=5<7<<;;;==:<<<3544(4344<>:;;;:88
@6HNMW:01035:05886
TACGGAGGTGCAAGCGTTAATCGGAATAACTGGGCGTAAAGGGCATGCAGGCGGTTCATCAAGTAGGATGTGAAATCCCCGGGCTCAACCTGGGAACAGCATGACTAAACTCGGTGGACTAGGAGTATTGCAGGGGGAGACGGAATTCCAGGTGTAGCGGTGAAATGCGTAGATATCTGGAAGAACACCAAAGGCGAAGGCAGTCTCCTGGGCAAATACTGACGCTCATATGCA
+
@A>B600+////3::::;@;>=@>B?AC@CCCD>9;;DC=CC=B@;;;;;5<A=A>;<:@A=@>==.9555<<<7>EDD4::.5599.5.5::1<7<55/9/--8866/6-,-(-6(,-6--(/889;49766666'/////)/6:5:3//)//---/-(-555(-///393////-78(-(/:1669-33(3,3/;5:5/////66*33=39::2888888<=;;;<;;7777
@6HNMW:01044:05906
TACGGAGGGTGCAAGCGTTAATCGGAATAACTGGGCGTAAAGGGCATGCAGGCGGTTCATCAAGTAGGATGTGAAATCCCCGGGCTCAACCTGGGAACAGCATACTAAACTGGTGGACTAGAGTATTGCAGGGGGAGACGGAATTCCAGGTGTAGCGGTGGAATGCGTAGATATCTGGAAGAACACCAAAGGCGAAGGCAGTCTCCTGGGCAAATACTGACGCTCATATGCGAAAGCGTGGGTAGCAAACAGG
+
BBBC?BBD>;;;B?ABBB?B@CBB@B@BC@CBCC>@ACCD>CC?CD;;;BC@CCBGBDECBB?BBBF@BAAAEDF?DGDD.;:0;@A@>A=;;;.;;@=9@@@@@@??;???;::59@@<=?@???;>>>BAAA.88399.99A=A?CC:9:BABBC@CC@C@DBBBBC@@@@AAAB?EACD@BCB@EG;;:;BB<@=@@@@BCC@CBB>BCC>BBCBBBBCBBBBAA@?????9?DCCCD=9977;;37833
@6HNMW:01048:05891
TACGGAGGGTGCAAGCGTTAATCGGAATAACTGGGCGTAAAGGGCATGCAGGCGGTTCATCAAGTAGGATGTGAAATCCCCGGGCTCAACCTGGGAACAGCATACTAAACTGGTGGACTAGAGTATTGCAGGGGGAGACGGAATTCCAGGTGTAGCGGTGGAATGCGTAGATATCTGGAAGAACACCAAAGGCGAAGGCAGTCTCCTGGGCAAATACTGACGCTCATATGCGAAAGCGTGGGTAGCAAACAGG
+
CBBC=@?@;@@?D?BBBC@C@CBA>A@CC@ECCB:>A?AA=BE>BBBCB@@=AC@CADCCCC@BCAA>A9::ECC>CDDD:CC=C::;?B@BCC>D@CCCBBBCCCCD>C??<?A?ACCBBAAACC?BBBBCCB2?@A;;6;=A=A@CC@CBCCCA@>@C@C@@@:::BA@A@@?AB@E@CD?CCCAEE;;:;BB?B@CCABABB>;::5:AA>CCBBBBBBBBAAAAAAABBC>BBBAAA:@?=?@@9=@@<
@6HNMW:01035:05928
TACGGAGGGTGCAAGCGTTAATCGGAATAACTGGGCGTAAAGGGCATGCAGGCGGTTCATCAAGTAGGATGTGAAATCCCCGGGCTCCAACCTGGGAACAGCATACTAAACTGGTGGACTAGAGTATTGCAGGGGGAGAACGGAATTCCAGGTGTAGCGGTGGAATGCGTAGATATCTGGGAAGAACACCAAAGGCGAAGGCAGTCTCCTGGGCAAATACTGACGCTCATATGCGAAAGCGTGGGTAGCAAACAG
+
7/445444(3:44.4899.4.444.48<;6<;==5=9<9=,94)///77//)/9)/)/555949:<<7:;;;959)9999&9;1;55.5.58;<<4<.55559:<=>>>7><<7;>:8:::;:::994:;<====)333,44.47<8@4//;<00/><608<*0*///5;;99544<444(5.55.5//)/;)/)///)/49445<::5;<=4<<<5<???B@??>95944399:::3:<<<=>454;977.699
@6HNMW:01053:05947
TACGGAGGGTGCAAGCGTTAATCGGAATAACTGGGCGTAAAGGGCATGCAGGCGGTTCATCAAGTAGGATGTGAAATCCCCGGGCTCAACCTGGGAACAGCATACTAAACTGGTGGACTAGAGTATTGCAGGGGGAGACGGAATTCCAGGTGTAGCGGTGGAATGCGTAGATATCTGGAAGAACACCAAAGGCGAAGGCAGTCTCCTGGGCAAATACTGACGCTCATATGCGAAAGCGTGGGTAGCAAACAGG
+
BBBB?;::4:@=@?A@@A?B@CCE?B?CC@CBBC>BBBFC=DB=DCCCCCC?BB>B>A@BAA?AICC@C@@ABBB=BCCC:BB<BAAAAC?@BA>AABBBDCCECDCC>BBC@CC@AB@AABBBDCA:::???=,=>=;;8;@C@C@CC@BCCCCDB@BC?B?@@@@@BABBABCBD@FAED@EIDAIH;;:;CC?B@BBBBBBC@BBB=AAA<@@@@@CCA@@BCBBBBDCCD?CCBBBB=::8;;;6;<;6
@6HNMW:01062:05924
TACGGAGGGTGCAAGCGTTAATCGGAATAACTGGGCGTAAAGGGCATGCAGGCGGTTCATCAAGTAGGATGTGAAATCCCCGGGCTCAACCTGGGAACAGCATACTAAACTGGTGGACTAGAGTATTGCAGGGGGAGACGGAATTCCAGGTGTAGCGGTGGAATGCGTAGATATCTGGAAGAACACCAAAGGCGAAGGCAGTCTCCTGGGCAAATACTGACGCTCATATGCGAAAGCGTGGGTAGCAAACAGG
+
9<>>5?DB=ACCC?BBCC@C@CCB?B?@@<@ABB<;;;CC>BD=C;;;@@D@CCADACBBAC@CDCB?@@ABBBB>BDAA-00+0000;>;>AA>A=BCBB;::::BB=BAA>@DACCCBBA:::B=@@A@@@A2ABCCDAD?CAD>AA?BBBCBCB?AA?B>ABBAABABBA;;;@<AACCFCCE>BB6;5;AA;@<@@@@BAA>@@?9??@9@C;;;BAAAACAA::;BABC>CBB>=<6>?9;=?;?@@>
@6HNMW:01054:05998
TACGTAGGGGGCAAGCGTTATCCGGATTTACTGGGTGTAAAGGGAGCGCAGACGGATGTGCAAGTCTGATGTGAAAGCCCGGGGCTCACCCCCGGGACTGCATTGGAAACTGTGCGTCTGGAGTACTGGAAGGGCAAGCGGAATTCCTGGTGTAGCGGTGAAATGCGTAGATATTAGGAGGAACACCAGTGGCGAAGGCGACTTTCTGGACAGCAACTGACGTGAGGCACGGAAAGTGTGGGGAGCAAACAGG
+
CA@@@@CCCD3CC?CBCC?BBB?B@BBC=A?;;;8;BBDI?GE?<=;CA@:;9A<@CC?B<@;>95;BCBCCBAA0;;;09??3ABBCCDED1CC=A@?@??=:B>BJ=BCBCCCD;::?;?@@A;:;>B?BC;@A?A@B>B>B@CACC@CCCAAAB<@:;;0:::@@@AB>>?<?B?BB@C???@@CBBB?CCC@B?B0000A<AAD@DE::;A@A@A>>000;80:<00+0;5;=@@@??6??;??<?:?;
@6HNMW:01055:05962
TACGGAAGGTCCAGGCGTTATCCGGATTTATTGGGTTTAAAGGGAGTCGGCAGGCTGATGATTAAGCGTGACGTTGAAATGTAGCCGCTCAAACGGCTGAACTGCGTCGCGAACTGGTTATCTTGAGTGAGTTGCGGATGTTGGCGGAATTCGTGGTGTAAGCGGTGAAATGCTTAGATATCACGAAGAACTCCGATTGCGAAGGCAGCCAACAAGGCCTTTACTGACGCTAAAGCTCGAAGGTGCGGGTATCGAACAGG
+
/:44.4.4.4:.4/)//-(---(-(-77)//277.65,58(--(-----(--/)55999;54.5.5;:7/////)/77.779<55.599555)55.599:7555544:4448388838.549:69;==88/7*000)/:::4:444.3-3-34:83////)/653567;(////)/8888878:9839:.3/649//(////(/(/67728399,3,31791:::8889==?@:ABCBBB>;577777.///66:76886
@6HNMW:01019:06048
TACGGAGGGTGCAAGCGTTAAATCGGAATAACTGGGCGTAAAGGGCATGCAGGCGGTTCATCAAGTAGGATGTGAAATCCCCGGGCTCAACCTGGGAACAGCATACTAAACTGGTGGACTAGAGTATTGCAGGGGGAGACGGAATTCCAGGTGTAGCGGTGGAATGCGTAGATATCTGGAAGAACACCAAAGGCGAAGGCAGTCTCCTGGGCAAATACTGACGCTCATATGCGAAAAG
+
KECD>AAH>CBBB?A???4:;/:@><C?B=9=ABB<AB@AA=BC=BBBABDE@BB@BFBABCGACBBD?B;;;CCC>CFCC9AB;CBA@;A>;<;7;?CAAA;;;BCCC=B;<8;B@BA@A@AAAAB?BBCBBBB2?@@;;6;=B=B@CD@BBCCCCBACCAC?BB;;;BB;;;?::::@<@@?CCB?BE>A?ACC?B@CBBABBB?CDE?EDC>@@@@@BAA@CCC@@??B4499*:
@6HNMW:01033:06027
TACGGAGGGTGCAAGCGTTAATCGGAATAACTGGGCGTAAAGGGCATGCAGGCGGTTCATCAAGTAGGATGTGAAATCCCCGGGCTCAACCTGGGAACAGCATACTAAACTGGTGGACTAGAGTATTGCAGGGGGAGACGGAATTCCAGGTGTAGCGGTGGAATGCGTAGATATCTGGAAGAACACCAAAGGCGAAGGCAGTCTCCTGGGCAAATACTGACGCTCATATGCGAAAGCGTGGGTAGCAAACAGG
+
BB@@=@AB;9;;@=@@AA?B?CBB@E@BB?BBBB=BBBBB<@@;@C?@?CD=;:7;?BBBCC@CCBB?BBBBCCC=AADD9AA<A;;;@C@CGG>C?BAABA@@@??@;@?@=@D@C@@@BAAABB>BACDDCC3CCC;;7;>A=A=BB=ABCCCDFACCACFCCA@@C@@@AB@;;5;4;C>BBA=BA0;5;@?5;6;;;;ACC@BBC>CCB>BBBCCDCCCAAAB??@B?@@<@BBBBB<?857>>8=>=:
@6HNMW:01055:06025
TACGGAGGGTGCAAGCGTTAATCGGAATAACTGGGCGTAAAGGGCATGCAGGCGGTTCATCAAGTAGGATGTGAAATCCCCGGGCTCAACCTGGGAACAGCATACTAAACTGGTGGACTAGAGTATTGCAGGGGGAGACGGAATTCCAGGTGTAGCGGTGGAATGCGTAGATATCTGGAAGAACACCAAAGGCGAAGGCAGTCTCCTGGGCAAATACTGACGCTCATATGCGAAAGCG
+
@ABA>;;;,44947>=;96;@CCE@E@BB@AAAA;@@A@@<@E>CDCCBCC@CD9:;;CCCC@CBBB>;;;BBCB>BBAB7>>9>000;?;:<A0009BAA@996>?D=AAB?AD@EDCDBADB::6:A===?>,<>>;;5;;?;A;>>95959:997;=9>8;666=<::::444;7B=BC?@@<399,429>>=A49999>>96;=B6BBB<@A@AADAABAA@AABA@?>C=A;;
@6HNMW:01041:06070
TACGGAGGGTGCAAGCGTTAATCGGAATAACTGGGCGTAAAGGGCATGCAGGCGGTTCATCAAGTAGGATGTGAAATCCCCGGGCTCAACCTGGGAACAGCATACTAAACTGGTGGACTAGAGTATTGCAGGGGGAGACGGAATTCCAGGTGTAGCGGTGGAATGCGTAGATATCTGGAAGAACACCAAAGGCGAAGGCAGTCTCCTGGGCAAATACTGACGCTCATATGCGAAAGCGTGGGGAGCAAACAGG
+
BCCC@BCC=?@?@;@?AA;@;AAB>A?AD?BBCC;@@AAC8A@8@C;;;BA=;;9;@CCDCCACBBB>BBCFDDD=BBGJ;AA>ABBB?B@BBB=C?BABBA@A@BAA;B;;8;C@ABABCCCCBB>AA99:9:):@@;;9;?B>C=;;7;AAAB<;9;B?C?BBBABBBAAAA@@@@F?AAACCD=AA0;5;AA@B@CBBBCBA?@@@8@@@8;;;BCCBBBDBBA;:<AAAA=A@@?BFD;@??BB<BBB>
@6HNMW:01044:06109
TACGGAGGGTGCAAGCGTTAATCGGAATAACTGGGCGTAAAGGGCATGCAGGCGGTTCATCAAGTAGGATGTGAAATCCCCGGGCTCAACCTGGGAACAGCATACTAAACTGGTGGACTAGAGTATTGCAGGGGGAGACGGAATTCCAGGTGTAGCGGTGGAATGCGTAGATATCTGGAAGAACACCAAAGGCGAAGGCAGTCTCCTGGGCAAATACTGACGCTCATATGCGAAAGCGTGGGTAGCAAACAGG
+
@@BB>;;;099=:6@@A@6;6;AA=B@CC?BAA@8>A?@B>BD>DB;;;@@<@B=B=BBBBB>BB@@6:;;9B@G8CCCC6;;0;;:99><>@A;A?CBAADCDCBBC>CCC?CC@CCCBBCBBBB<??@@@?@.@@@BB@C@G@F@CDABBBCDCD@CC?C?BA@@@B@@@@???B?C@CC@CED?DB:;;;BF@D@C;;;BBA????9@?A=BBCCCDCBBBDBBC???BBB<A?A=8818;8:::3:::4
@6HNMW:01045:06070
TACGGAGGGTGCAAGCGTTAATCGGAATAACTGGGCGTAAAGGGCATGCAGGCGGTTCATCAAGTAGGATGTGAAATCCCCGGGCTCAACCTGGGAACAGCATACTAAACTGGTGGACTAGAGTATTGCAGGGGGAGACGGAATTCCAGGTGTAGCGGTGGAATGCGTAGATATCTGGAAGAACACCAAAGGCGAAGGCAGTCTCCTGGGCAAATACTGACGCTCATATGCGAAAGCGTGGGTAGCAAACAGG
+
BCBB@BAA<@@??<??@@?A@BCC@CA@?;@9994:A?CC>CC>CBBBBBB?AB>ABCCCCCABBBB?CECCA@@8:999-:>6?;;;=@=;;<0;?CCBBBBBB;;;0;:94::5:ABCCCBBBB=?@99888)8A?;;5;<A=C=@B@BAABC;;8<B@B?BCBBBC@@@BBAAA@C@BC@CCEADF;;;;CC?C@CCAA@BC?<;;0;@?9@BBCCCCBBCCCC@?@CCDD?B@@@AA6=999==9?@A?
@6HNMW:01048:06101
TACGGAGGGTGCAAGCGTTAATCGGAATAACTGGGCGTAAAGGGCATGCAGGCGGTTCATCAAGTAGGATGTGAAATCCCCGGGCTCAACCTGGGAACAGCATACTAAACTGGTGGACTAGAGTATTGCAGGGGGAGACGGAATTCCAGGTGTAGCGGTGGAATGCGTAGATATCTGGAAGAACACCAAAGGCGAAGGCAGTCTCCTGGGCAAATACTGACGCTCATATGCGAAAGCGTGGGTAGCAAACAGG
+
CCCC?BAB:?@??;@@AA?C@CCD@C?CC@CDCC>@@ACC>CC=CCCCBBB>BB>B@DCCBB?BDBB?B:;:BBB=BCDD;CC=B;;<@C@ACA>A?BBBBDCCCDCB<B;;7;B?ABCBCBAAAA=???BBBB3ABB;;7;=B<@?CCACCCGG;;:;B?B?;;;@@CBBBCBCBBGHBHH@CCE?CF:;:;BC>BA@@@ACBC@@@@;@BB=BCCBBBBBCCCCD??ABBBD>BBA???9?:99?A88983
@6HNMW:01042:06118
TACGGAGGGTGCAAGCGTTAATCGGAATAACTGGGCGTAAAGGGCATGCAGGCGGTTCATCAAGTAGGATGTGAAATCCCCGGGCTCAACCTGGGAACAGCATACTAAACTGGTGGACTAGAGTATTGCAGGGGGAGACGGAATTCCAGGTGTAGCGGTGGAATGCGTAGATATCTGGAAGAACACCAAAGGCGAAGGCAGTCTCCTGGGCAAATACTGACGCTCATATGCGAAAGCGTGGGTAGCAAACAGG
+
AAAD@BBB<?@;;5;@;;6;=BBC@D@CC@CCCC>BBABB=CD<BBBBBAB?BG@C@CCCCCBBBBC@CBBCBBB>BDDD7??:B::;?B?BCC?C@BBBCGFCHA@@;@@@=@D@CCCCCCCCBC?BA?>>=;,;=?;;6;<@<@>@A=ABBCCAB?BC?C@CBAABEBBBBAAAA>B=AA?CBB=AA:@;@BC?C@C:;;CDD@CCC=CDD>BCBBBBBBBCBBB??@BBBB=BCC???9??@?BB>BCC@
@6HNMW:01059:06154
TACGGAGGGTGCAAGCGTTAATCGGAATAACTGGGCGTAAAGGGCATGCAGGCGGTTCATCAAGTAGGATGTGAAATCCCCGGGCTCAACCTGGGAACAGCATACTAAACTGGTGGACTAGAGTATTGCAGGGGGAGACGGAATTCCAGGTGTAGCGGTGGAATGCGTAGATATCTGGAAGAACACCAAAGGCGAAGGCAGTCTCCTGGGCAAATACTGACGCTCATATGCGAAAGCGTGGGTAGCAAACAGG
+
BBA@=@>?:?@@@?A@A@=A>ADA?B?BC@CCDG>BC@A@;AG=BB;9;>>2;:2:.9@BBB>BB;;5;;@@BBC=CAA@7>>+000/)/4:<<8=8966666=@>ED>BBC@CEACC;;;>?>==9=>=;8=9,8<===8=8=9@4;;=>=>A?9:6:?>B=@@@@@B@@>?999?9@<B@>BB@;@@/;4;BA=B?BDBBBB?=>??9::;.;999AAAB@?>@48455:<<3;;;;:<4;9::;;4;;;7
@6HNMW:01014:06165
TACGGAAGGTCCGGGCGTATCCGGATTTATTGGGGTTTAAAAGGGAGCGTAGGCCGGAGATTAAGCGTGTTTGTGAAAATGTAGACGCTCAACGTCTGCACTGCAGCGCGAACTGGTTTCCTTGAGTACGCACAAAGTGGGCGGAATTCGTGGTGTAGCGGTGAAATGCTTAGATATCACGAAGAACTCCGATTGCGAAGGCAGCTCACTGGAGCGCAACTGACGCTGAAGCTCGAAAGTGCGGGTATCGAACAGG
+
087:67*0)//)/>3=099@A?B>;;;09@5;;;&9=,555&55)55555:;6;15.55994:49??@9:;,:=9;;<&;99>4999484;7;@>@B;;:BBB@BBA@>>=<9955;>9B=B:;;;;AABBBA@@9>999/:>:=:=:@@BB?CBCBA::9:AAC=AA@?<?@A>?@BBBCC@BB?BBC@DAA>A@AA494;@AB@@@BCC?BA@@BD?BBDBC@@@;;59?>>?<?8@?;?<>6;?;;>=9=<C@
@6HNMW:01014:06183
TACGTAGGTGACAAGCGTTGTCCGGATTTACTGGGTGTAAAGGGCGCGTAGGCGGGATAGCAAGTCAGCCGTGAAATGCCGAGGCTTAACCTCGGAGCTGCGGTTGAAACTGTTATTCTTGAGTATCGGAGAGGAAAGCGGAATTCCTAGTGTAGCGGTGAAATGCGTAGATATTAGGAGGAACACCAGTGGCGAAGGCGGCTTTCTGGACGACAACTGACGCTGAGGCTCGAGAGCGTGGGGAGCAA
+
;?@??@@:>>;::7;;;>9=<<7;7;;?7????@7>=655)5;0;A@BBBB@BCB=;9;99525<::99.5599=4=BC?>9:69?>@6<9;BC=AACA?@B@C?A@D899>>:=@:@??A@A@A><=894487;:3;88296:6;8=<<<9;;<00*0<=<9>@@CB;000005::68:6:;0--6---;6;8>:<8<<4556)59:055<<55.4?9=;554<99.555;555><<<=??1;;;:<
@6HNMW:01024:06192
TACGGAGGGTGCAAGCGTTAATCGGAATAACTGGGCGTAAAGGGCATGCAGGCGGTTCATCCAAGTAGGATGTGAAATCCCCGGGCTCAACCTGGGAACAGCATACTAAACTGGTGGACTAGAGTATTGCAGGGGGAGACGGAATTCCAGGTGTAGCGGTGGAATGCGTAGATAATCTAGGAAGAACACCAAAGGCGAAGGCAGTCTCCTGGGCAAATACTGACGCTCATATGCGAAAGCCGTGGGTAGCAA
+
555@<>=:599:9<<<;;.4.5547=7;;>B<<B9999>@.::,9=59959.9:.9900//)/)/:9:4;;<<==B=CCCI<GE>CBBC@C@CCF>D@BBAA:9:?>?B9??@<?A=@998?;844=4=::===<,;879529;@7@=@@799A@@>@<@@;?;@=0-----//)/8333-3-33498;177,3,3;;7=8=:8883/(/88(//;2////333;;766////9/33(3/(/633-...999
@6HNMW:01042:06188
TACGTAGGTGGCAAGCGTTGTCCGGAATTATTGGGCGTAAAGCGCGCGCAGGCGCTTTCTAAGTCCATCTTAAAAGTGCGGGGCTTAACCCCGTGATGGGATGGAAACTGGAAAGCTGGAGTATCGGAGAGGAAAGTGGAATTCCTAGTGTAGCGGTGAAATGCGTAGAGATTAGGAAGAACACCGGTGGCGAAGGCGACTTTCTGGACGACAACTGACGCTGAGGCGCGAAAGCGTGGGGAGCAAACAGG
+
;;;;;;@<@B?@@<@@<;7;@D?C@C?C6:9:=95>@9:9)5995=9699985955505<<8<BB@BCBB@BGG;AAA@@@@200*0)/0/&//888=:8=>@399+9>=9<?8?ABB@@?@BBBC?>??B?BD;A>?;?8@8@888;88<:::<588;;377799558=>95995:59>48556;5993??C?C@B@AA>B388>:::000A=AAABBBBCC>>:>==;;:0:?866AA5>A888-8;::
@6HNMW:01045:06173
TACGGAGGGTGCAAGCGTTAATCGGAATAACTGGGCGTAAAGGGCATGCAGGCGGTTCATCAAGTAGGATGTGAAATCCCCGGGCTCAACCTGGGAACAGCATACTAAACTGGTGGACTAGAGTATTGCAGGGGGAGACGGAATTCCAGGTGTAGCGGTGGAATGCGTAGATATCTGGAAGAACACCAAAGGCGAAGGCAGTCTCCTGGGCAAATACTGACGCTCATATGCGAAAGCGTGGGTAGCAA
+
B@@?;;:;0;@;;5;@@A>B?BCC?B@BC@CCCC>@B@DE=BB>BBCCCBB?CFACACBBCC@BBCC@BCBDCCF?CCCC9@B=B:;=@C@BCM>C@BBCBB<<;:;;6;CC?CC?AABBCCCCCC?ABBCCCD3@A@@A=A?C?C@BB?BBBCCCC?B@@C?BBBBBDAAAA:::@<A?;;9;CC>BA7;5<@B@B@A@@@@@?=@BA=BBD>CCABBBBA@?::9@??<44338;;;;=5333388
@6HNMW:01048:06179
TACGGAGGATGCGAGCGTTATCCGGATTTATTGGGTTTAAAGGGTGCGCAGGCGGCGCGAAAAGTCAGCGGTCAAAGTTCCGGGCTCAACCCGGTGACGCCGTTGAAACTTTCGTGCTGGAGTTCGTGCGAGGGAGGCGGAATGCGTTGTGTAGCGGTGAAATGCATAGATATGACGCAGAACCCCGATTGCGAAGGCAGCTTTCCAGCACGCGACTGACGCTGAGGCACGAAAGCGTGGGTAGCAAACAGG
+
AB@EACC@B;:9AAABCC?BCC?D>AAB=BC@CC=AA9==5<@899:<7<<2;867<>89::+8;=<=8>;?ADE=BB>A59929=>>9??5??A?>?DA?9928?=097;0556776<379<5<>227A=<=58818@9<122222+225567556;:??68;;9999:777;@=<?9996<;;0:;;*/0==886?0//>:*/+0/43:;9343=:>773:?>=8=>>87828??@CC9AACCCC=A?@<
@6HNMW:01057:06206
TACGGAGGGTGCAAGCGTTAATCGGAATAACTGGGCGTAAAGGGCATGCAGGCGGTTCATCAAGTAGGATGTGAAATCCCCGGGCTCAACCTGGGAACAGCATACTAAACTGGTGGACTAGAGTATTGCAGGGGGAGACGGAATTCCAGGTGTAGCGGTGGAATGCGTAGATATCTGGAAGAACACCAAAGGCGAAGGCAGTCTCCTGGGCAAATACTGACGCTCATATGCGAAAGCGTGGGTAGCAAACAG
+
@AAC>;;<0;;:B?DAAB?B?BCC?@>@B?BBCC>CA@AG=CC>CBBBBCC@CCADBAABBB@BCBC?B@ABBBC=CDBB6;;/;AAB?BACCM>C@BCCCCDCC@@@;@BB@FD@CCABACCBBB?CBABDDD3A@=00+0:@;B?ACABBBC@@@=@A@B?A@@AABAAAB;::C>B?BD@CCC=BB7;5;@A5;7;@@@CDD?ABD=BCB>?@@CCC;<;AAA?@@ABAAB=BCBBAB=B:99@A9===
@6HNMW:01062:06161
TACGGAGGGTGCAAGCGTTAATCGGAATAACTGGGCGTAAAGGGCATGCAGGCGGTTCATCAAGTAGGATGTGAAATCCCCGGGCTCAACCTGGGAACAGCATACTAAACTGGTGGACTAGAGTATTGCAGGGGGAGACGGAATTCCAGGTGTAGCGGTGGAATGCGTAGATATCTGGAAGAACACCAAAGGCGAAGGCAGTCTCCTGGGCAAATACTGACGCTCATATGCGAAAGCGTGGGTAGCAAACAGG
+
BBAA:;:;.:BBB=AABB?C@BBB@CADD>B@A@;?@@@@;@B;@@AB>@@<AB?D?BBBCCACCCB?;;;@BAD=BBCE9AA8@<<;4;;@DD=B?ABB@@@@@@BB<AAB>BB=@@AB;;<CBB@A?97777'7;;99.98=39999699565;;8<=9=9<;655=@=:>>999=B>BB=AA@=AA.:6;@@;?>?::9:94.4:@8@@A:@AB???@@<;>@584::<>A5<:;333(3333;<6<==8
@6HNMW:01027:06223
TACGGAGGATGCGAGCGTTATCCGGATTTATTGGGTTTAAAGGGTGCGCAGGCGGCGCGAAAAGTCAGCGGTCAAAGTTCCGGGCTCAACCCGGTGACGCCGTTGAAACTTTCGTGCTGGAGTTCGTGCGAGGGAGGCGGAATGCGTTGTGTAGCGGTGAAATGCATAGATATGACGCAGAACCCCGATTGCGAAGGCAGCTTTCCAGCACGCGACTGACGCTGAGGCACGAAAGCGTGGGGAGCGAACAGG
+
AAAA?;:6;A@>@BB;;;=@@B@C?BBD>CC=@A8@A9AA8AA8@C@ABBC>BB?AAEDDCC8@??@;:929?=?4>:498<;4??<<299,<<@A@@@C?AC?@AB;@AD=CEEA@AG@CBBAAA;;;BABE>CB@BE?C?BAAAA?ABBCDCFCACBBB<A;;;AAC@;:9??A?AA:989EE8AAC7;;:@5:4;:::>=5>;A?@@AAA@@@@?@@@AA;;;=A@BBCL@B<;;AAA8AAADC@CCC>
@6HNMW:01031:06220
TACGTAGGTGGCGAGCGTTATCCGGAATCATTGGGCGTAAAGAGGGAGCAGGCGGCCGTGAGGGTCTGTGGTAAAAGACTGAAGCTCAACTTCAGTGAGCCATGGAAACCGGACGGCTGGAGTGCGGCAGAGGATCGTGGAATTCCATGTGTAGCGGTGAAATGCGTAGATATATGGAGGAACACCAGTGGCGAAGGCGACGGTCTGGGCCTGCACTGACGCTCATTCCCGAAAGCGTGGGGAGCAAATAGG
+
@@@AAAA=??=?@@@@BC@BBC?B?@@CBBB?AD=BBBBF>CBBC=CBBBC?@@<@6;;@A@C>@@ABDEAFGGG<DDCBBB:;;CDFABC@BBBBB@@@8;;A=@E>DAE@C::;;CB>BB;;;@=ACCCD?CCCCCC?C@C?B?BCCACCCBBA=@??@;?AABCDDCCBBAAA>AA<@?CBC@CBBB@CBB@C@BAAAA>AABCE>D?CCBBBAA???@@A::7:D=BBB=BAAAABB::::FE=AAC?
@6HNMW:01031:06245
TACGTAGGGGGGCAAGCGTTATCCGGATTTACTGGGTGTAAAGGGAGCGCAGGCGGTGCGGCAAGTCTGATGTGAAAGCCCGGGGCTCAACCCCGGGACTGCATTGGAAACTGTCGTACTTGAGTATCGGAGAGGTAAGTGGAATTCCTAGTGTAGCGGTGAAATGCGTAGATATTAGGAGGAACACCAGTGGCGAAGGCGGCTTACTGGACGATAACTGACGCTGAGGCTCGAAAGCGTGGGGAGCAAACAGG
+
BA>>>99499:#94.4494.4994:8@<@7=BCFF>AACJJ?CC>CBBBBBB?CD>;:9B<@>?A>00///9///6./33(3::&3333.3=<.::333738888</8839@@BDBBAAA?A@AAACBB?BAAA<CA<CB>8<15159ABBABAA@BB>;;;B<BBBBAA>>000@AA<@A>A=AAB>AABB>@@C6;7;B=:949@@?=@@999C<??B@@?>>>=99=9:>@@9@666:>>8???FD>???<
@6HNMW:01041:06237
TACGGAGGGTGCAAGCGTTAATCGGAATAACTGGGCGTAAAGGGCATGCAGGCGGTTCATCAAGTAGGATGTGAAATCCCCGGGCTCAACCTGGGAACAGCATACTAAACTGGTGGACTAGAGTATTGCAGGGGGAGACGGAATTCCAGGTGTAGCGGTGGAATGCGTAGATATCTGGAAGAACACCAAAGGCGAAGGCAGTCTCCTGGGCAAATACTGACGCTCATATGCGAAAGCGTGGGTAGCAAACAGG
+
BC;;6;?>6=@>?<@ABB?B@BCC@B@BB?CDDD>B@@@C;@@<@BAABBB@BC@CACCCCC@BBBC@BBBBCCF>CCBB79949B@@@C@BBB>B@CBBBBBBCCCD=CBB=BD@BCAABAAABB>BCCCCCC3?A?;;5;=A=B?DC@CCFCCBC@CC@C@BBBBBBBABACCCB?C?CC@BBB@DD::9:CC=A@B:::BCC?ABA>BCF>CCBBB@@@BBAAABACABBB=A@AC@C9@99:::5:BB?
@6HNMW:01043:06252
TACGTAGGGGGCAAGCGTTATCCGGATTTACTGGGTGTAAAGGGAGCGCAGACGGATGCGCAAGTCTGATGTGAAAGCCCGGGGCTCACCCCCGGGACTGCATTGGAAACTGTGTGTCTGGAGTACTGGAAGGGCAAGCGGAATTCCTGGTGTAGCGGTGAAATGCGTAGATATCAGGAGGAACACCGGAGGCGAAGGCGGCTTGCTGGACAGTAACTGACGTTGAGGCTCGAAAGCGTGGGGAGCAAACAGG
+
CB@@@CCCCD1BB<??@?<?AC@C?BBG=BBCBC>AAACC?CF>BBABABBB@B?B@@@@@A?BABBBBCCCCCC=BBB<BBB9CCCCBFEF5AA:@;;;BCF?C@BB=;;;BBBBCBCE@CCCBBBC?B@CD=CC@CCCAGAG@C@CCACCBAA;;9;CCF?BBBCCBCBEBBBAB@BC@C?BBB@D@@@=?AB4;4;A=<;5<BBB?BBAABDAFBBAB@@<@;;5;BB<;;0;AAAACC:;;:CEG?@@@
@6HNMW:01051:06229
TACGGAGGGTGCAAGCGTTAATCGGAATAACTGGGCGTAAAGGGCATGCAGGCGGTTCATCAAGTAGGATGTGAAATCCCCGGGCTCAACCTGGGAACAGCATACTAAACTGGTGGACTAGAGTATTGCAGGGGGAGACGGAATTCCAGGTGTAGCGGTGGAATGCGTAGATATCTGGAAGAACACCAAAGGCGAAGGCAGTCTCCTGGGCAAATACTGACGCTCATATGCGAAAGCGTGGGTAGCAAACAGG
+
CCCE@AAA9@@?@9?@@@<@=ABB@C?BB@DHFJ>A;;<A0;;/;@@@@AB=@@=@=AAAACABBBB?@@BCBBB=A@AA.;;0<;;;>C?BCC=B@CDCDBBBCBDC=C::8:@<@CBCBCBB@@=?A@@?@@2?BCCC@C@B@B<@@>AAACCCC?A@@B?BB;;;@C@@@DBCA?C?CGACCB?EC:==;DD@C?D;;;@BC?AAC=@@@;?ABBBDCCCCDDCAAAAAAB>BAAADE>BAA@BB<AAA=
@6HNMW:01058:06219
TACGTAGGGTGCGAGCGTTAATCGGAATTACTGGGCGTAAAGCGTGCGCAGGCGGTTGTGTAAGACAGATGTGAAATGCCCGGGCTCAACCTGGGAATTGCATTTGTGACTGCACGGCTAGAGTGGTGGTCAGAGGGGGGTAGAATTGCCACGTGTAGCAGTGAAATGCGTAGATATGTGGAGGAATACCGATGGCGAAGGCAGCCCCCCTGGGATAACACTGACGCTCATGCACGAAAGCGGTGGGGAGCAAACAG
+
CBBBBBAA;@@@@A;;;B=A;=>B3:1927<AAC=@@884/4=@@A@@<?A=993:39:<<@::89>>;333:996;333(37.;9:=6<6:::/92828969<0@AA>>?A@@?B=?AA?=;..)..)-77:@AAAAA'87;</5.5917552...../////616;888=====<@:B>BA@B@BBA=AA97/7:;3:=BABBBBBA(?==7==?7=<9=;;6555995557:777)377,3;;;/888<<3999
@6HNMW:01019:06301
TACGGAGGGTGCAAGCGTTAATCGGAATAACTGGGCGTAAAGGGCATGCAGGCGGTTCATCAAGTAGGATGTGAAATCCCCGGGCTCAACCTGGGAACAGCATACTAAACTGGTGGACTAGAGTATTGCAGGGGGAGACGGAATTCCAGGTGTAGCGGTGGAATGCGTAGATATCTGGAAGAACACCAAAGGCGAAGGCAGTCTCCTGGGCAAATACTGACGCTCATATGCGAAAGCGTGGGTAGCAAACAGG
+
BCAA?AAA:9:9A;@@CB@E@BBB?B@BB@BBBB=B@@@D>DE>DC;;;CC@DDACACCBA@:@@@A?BCCCDDD;DEGF8AA8?99;?B>@AB>A@BCCDBBDBBBD>BAA?CD@BBBBBBCCBC?B@>>;;=,;;;:949?@=B@BB@CFCAA;:7:A=B?AABBBBACBBCBBC@H@CC@CCC@CC9:89AC4:7:A@@ACD@BBB<BCC?DBA@@BCCCCBBBAAABBBD>CBBAAA:??@@AB<AAA=
@6HNMW:01033:06284
TACGGAGGGTGCAAGCGTTAATCGGAATAACTGGGCGTAAAGGGCATGCAGGCGGTTCATCAAGTAGGATGTGAAATCCCCGGGCTCAACCTGGGAACAGCATACTAAACTGGTGGACTAGAGTATTGCAGGGGGAGACGGAATTCCAGGTGTAGCGGTGGAATGCGTAGATATCTGGAAGAACACCAAAGGCGAAGGCAGTCTCCTGGGCAAATACTGACGCTCATATGCGAAAGCGTGGGTAGCAAACAGG
+
:CCC@CBB=A@?@<@A;;6;?CBB?C@@@?ABEG?ABABD<@@=@BBBBCCACCAC@CCCBB>BBBB@CBBBCCC<BBAA7AB=BAA@?B=;;;0;=ACCCEEBBCBA;A::5;A=@A@??:::@@=ABBBDDC3BBBBB?B?B@CACCABBBBCBCACCAE@A@;<;BA@@@??AA?C?@@=@A@8??8<8<00+0;><<=BBB><<A5>>>7???BBCBBBA998?<<<77839>???@9==8:;;16663
@6HNMW:01059:06307
TACGGAGGGTGCAAGCGTTAATCGGAATAACTGGGCGTAAAGGGCATGCAGGCGGTTCATCAAGTAGGATGTGAAATCCCCGGGCTCAACCTGGGAACAGCATACTAAACTGGTGGACTAGAGTATTGCAGGGGGAGACGGAATTCCAGGTGTAGCGGTGGAATGCGTAGATATCTGGAAGAACACCAAAGGCGAAGGCAGTCTCCTGGGCAAATACTGACGCTCATATGCGAAAGCGTGGGTAGCAAACAGG
+
444:5445/5:@B?BBCC>B>B@@=@@DIAECGE>BBBAB<BB=CD;;;BC?CC@CBCBBBB>ABBB?BBCBCCC=BBCB:BC=B;;;;@=;;;0;=BABBCBBB@AA<AAC?BC??:::9???@A=?>;;;=;,;@A;;:;?B?B:;;?DAB@ABA=AB>B>BBA@@@@?@@@B??<@@BB?BB@;AA6;6;@@=A?BAAACCB?BBB=BAC>AAABBDBBAAAA:99@@99:/999;=?9@@888>6=BC>
@6HNMW:01015:06359
TACGGAGGGTGCAAGCGTTAATCGGAATAACTGGGCGTAAAGGGCATGCAGGCGGTTCATCAAGTAGGATGTGAAATCCCCGGGCTCAACCTGGGAACAGCATACTAAACTGGTGGACTAGAGTATTGCAGGGGGAGACGGAATTCCAGGTGTAGCGGTGGAATGCGTAGATATCTGGAAGAACACCAAAGGCGAAGGCAGTCTCCTGGGCAAATACTGACGCTCATATGCGAAAGCGTGGGTAGCAAACAGG
+
@@;;6;AA=@@@B?B@AA?B@CCC@C@BB@BGCC?@A@BD>DD>CCBBB@@;@A=AADCCCD@CBBB@CBBBCFG=CCEE9B@:@?;;7;=@BB=CACCDDCCCBA@@9@;;6;D@ABBBBBBBBB?ABCCCCC3@@?:;6;>A<B>BB@CBBCB;;:;C@D@BBBAABBBBAAABD@B@CC@DDEACD:;7;BA=A@E:::CCB@:::5:@@=??@AAAABBBBCCAAACBBC?BBB>>>8><;;=?8?@?8
@6HNMW:01017:06341
TACGGAGGGTGCAAGCGTTAATCGGAATAACTGGGCGTAAAGGGCATGCAGGCGGTTCATCAAGTAGGATGTGAAATCCCCGGGCTCAACCTGGGAACAGCATACTAAACTGGTGGACTAGAGTATTGCAGGGGGAGACGGAATTCCAGGTGTAGCGGTGGAATGCGTAGATATCTGGAAGAACACCAAAGGCGAAGGCAGTCTCCTGGGCAAATCACTGACGCTCGATATGCGAAAGCGTGGGTAGCAAACAG
+
@@;;4;::0;@@B?B;;;@C@BBB@B?BC>BBBB<BBBAC=BE?CDBBBCC@AA?A@CCCBB?BCBB?BAAAABIICCCC;CC>B;;;?B8?<?6@;?@@<@@@@>>@9?@@>@C@AAABGCBABD@DBBBBAA1>>ABB>B?CBJ;::@BBCBB;;:;C@C?BAAA@@@???BBBB?CFCC@CAA:@@-0-0@@9><@:::CBC?BAA=@@?9???@BBBBAAAAAA:9:A???A<AB@@??7/0//>>37;7
@6HNMW:01019:06335
TACGGAGGGTGCAAGCGTTAATCGGAATAACTGGGCGTAAAGGGCATGCAGGCGGTTCATCAAGTAGGATGTGAAATCCCCGGGCTCAACCTGGGAACAGCATACTAAACTGGTGGACTAGAGTATTGCAGGGGGAGACGGAATTCCAGGTGTAGCGGTGGAATGCGTAGATATCTGGAAGAACACCAAAGGCGAAGGCAGTCTCCTGGGCAAATACTGACGCTCATATGCGAAAGCGGTGGGTAGCAAACAGG
+
BBAA9;;;6;?CC<@@@A>B?CBB>B8;;=BAAA>BDCCD7;;0;;;;;;;2;E>B>CCBBEACCBB?B;;;CCC>CCCC9AA<ABBBAC@CCF>C@;;;CC@@?;;;0:??;AB?BDBBAAA@A@=@@@AAA@2@??AC>B?B?B>BB?;;9@A@@=AA?A?BBAAA;;:9:@@AB@C?CC@C@@:@B6;6;CC?C@CBAABBB=;?B<ABC>BBCAABAAAC:::@@@?:::3://)/>>17778==39882
@6HNMW:01031:06325
TAGCGGAAGGTCCGGGCGTTTATCCGGGATTTAAGTGGGTTTAAAGGGAGCGCAGGCCGCCCCTTAAGCGTGTTGTGAAACCGGGCGCTCAACGCCGGCGTGCAGCGCGTACTGGGGGGCTTGAGTGCGCGCGACGCCGGCGGAATTCGTCGTGTAGCGGTGAAATGCTTAGATATGACGAGGAACCCCGATTGCGAAGGCAGCCCGGCGGGAGCGCAACTGACGCGTCATGCTCGAAGGCGCGGGTATCGAACAGG
+
////75;)/+/57<</55::)44;.44(///(/)//-8(--(-7(--(-/////91618:::1=:=8=;666=799///)/)/;1:<<<@?9>5;4:2;9:@<955;;;::9333779%9>:=:9933389:::=;;280838=,3,36888/////786:=?>6>?<@0/0=..-,,,---(/(/99+:::+//99595799::3><=>>7=@;@;>9><=::///////77799:.5.5999;4:99;:;59:?8
@6HNMW:01037:06329
TACGTAGGGGGCAAGCGTTATCCGGATTTACTGGGTGTAAAGGGAGCGTAGACGGTAGTGCAAGTCTGAAGTGAAAATCCGCGGCTCAACTGCGGAATTGCTTTGGAAACTGTATAACTAGAGTACCGGAGGGGTAAGCGGAATTCCTGGTGTAGCGGTGAAATGCGTAGATATCAGGAGGAACACCGGTGGCGAAGGCGGCTTACTGGACGGCAACTGACGTTGAGGCTCGAAAGCGTGGGGAGCAAACAGG
+
BBB@?;::::)8@8@@@@=BBB?B@AAB>BDCCC>ABBCC>CC>BBBCA@CC9999BBAC@@>@ABBBB?BBCCDD;CC?B::6:CA@=BAAAB?B?B?CA@@=B@BD>CCBCBBC@BBBBCBBBC<?<?@??3@@;?BC?C>B>B9;;?BBABB@@<@AAA<;;;CCECBBBBABB@BB=?=?AB?C?BB@A@B8;9;C?CCACCCC@CCC?BB@BCCDCCC@C;;:;BB;;;6;BB;;;;.;@===9==>;
@6HNMW:01042:06335
TACGTAGGGAGCGAGCGTTGTCCGGAATTACTGGGTGTAAAGGGAGCGCAGGCGGGACTGCAAGTACAGGACTGTGAAAGGAGGGGCTTAACCCCTAACTGCTATTTGAAACTGTGGTTCTTGAGGTGAAGTAGAGGTAAGCGGAATTCCTAGTGTAGCGATGAAATGCGTAGATATTAGGAGGAACATCAGTGGCGAAGGCGGCTTACTGGCTTTAACTGACGCTGAGGCTCGAAAGCGTGGGAGCAACAGG
+
;BB;55:<6@ABC966CC?CCC9<7;?C;AAABC<CB@AB=BA=@A9;69979@D>BAAA;9990/--.)---7577;+4./888&//)/)///&-602,,-----(-77/;;;33,3333,37717771783333,33,399-3-3282899:43366////66.69::;555B9905B?>?;?=9;:9;:99299?3<59904;.4444.444)479995544////)/-----(////--(-7//)/775
@6HNMW:01043:06329
TACGGAGGGTGCAAGCGTTAATCGGAATAACTGGGCGTAAAGGGCATGCAGGCGGTTCATCAAGTAGGATGTGAAATCCCCGGGCTCAACCTGGGAACAGCATACTAAACTGGTGGACTAGAGTATTGCAGGGGGAGACGGAATTCCAGGTGTAGCGGTGGAATGCGTAGATATCTGGAAGAACACCAAAGGCGAAGGCAGTCTGCCTGGGCAAATACTGACGCTCATATGCAGAAAGCGTGGGTAGCAA
+
@?>>=9;9/:;;A=A;:949=A>@<@:=B:=@DD>BCBBB:@@;ACCCCBB>BC?C?BBABA?BA;;8;CC@;::09BFC7BB>AABB<@=ACD=CACCD@A@B@@@B<B@@>@C@BABBB???::59@=<<??,=@9;;4;=A=A?AA?BBDDA:;8:B?C@A@;;;B;90000//39)//3:::.44)4.49<385:///:///6:::5:;;5::9444897866///6669::3:333:929:9889
@6HNMW:01048:06317
TACGTAAGGGGCAAGCGTTATCCGGATTTACTGGGTGTAAAGGGAGCGCAGACGGAATGGCAAGTCTGAAGTGAAAGCCCGCGGCTCAACCGCGGGACTGCTTTGGAAACTGTCAGTCTGGAGTACTGGAAGGGTAAGCGGAATTCCTGGTGTAGCGGTGAAAATGCGTAGATATCAGGAGGAACACCGGTGGCGAAGGCGGCTTACTGGACAGCAACTGACGTTGAGGCTCGAGAGCGTGGGGAGCAAACAGG
+
<@BCBB?BCB:CC8;;AA>ACB@C?BCB=BACCA8;:BCF>LL?BBBAAACCCF@D@CD@CC@BBCAA@?BC:;;6;BB9@??<?A??<?599AA=BCCBCDF=B?BD>@A@BBAA@CCC?BBBBAAD@C?BE?BD9<;B>B=A=@?AA@CCCCBAB>A;;;;*;@AAACBB;;:AAB?BB@A<<<<,0+//3;=;8<7;?;>:9:?A@>AA:77@>?@@>?@@9?@A==??@9:3>>>7789+9?>@@9?@@;
@6HNMW:01051:06358
TACGTAGGGGGCAAGCGTTATCCGGATTTACTGGGTGTAAAGGGAGCGCAGACGGATGCGCAAGTCTGATGTGAAAGCCCGGGGCTCACCCCCGGGACTGCATTGGAAACTGTGCGTCTGGAGTACTGGAAGGGCAAGCGGAATTCCTGGTGTAGCGGTGAAATGCGTAGATATCAGGAGGAACACCGGAGGCGAAGGCGGTTTGCTGGACAGTAACTGACGTTGAGGCACGAAAGCGTGGGGAGCGAACAGG
+
CBCCEBBBCC3BD?AABD@CCB@C@CCC=BBBBB=AAACC;AA;ABB@BBB@B@@CBA@?B>:CC??@@A969FG7?>@7>>>2>>><<<<<+<@6;666<=<7@.99,995949?>??;;>>>=5569=6;;265:?==<=:>9=:=C=<======265==6;;;>66655<<=<=044494:==9>:::499;.5.55.5<4<<<<266<>?C9@<==>>C<???;??:<BC68800/9=.0//::6;==8
@6HNMW:01026:06380
TACGGAGGGTGCAAGCGTTAATCGGAATAACTGGGCGTAAAGGGCATGCAGGCGGTTCATCAAGTAGGATGTGAAATCCCCGGGCTCAACCTGGGAACAGCATACTAAACTGGTGGACTAGAGTATTGCAGGGGGAGACGGAATTCCAGGTGTAGCGGTGGAATGCGTAGATATCTGGAAGAACACCAAAGGCGAAGGCAGTCTCCTGGGCAAATACTGACGCTCATATGCGAAAGCGTGGGTAGCAAACAGG
+
@@BA=@?@9@A>A?BA@@>B=ACC<@>@A>A@A@6>B?@@8@@6ABBBB;;7;B;A?CBBCC@BBCD@CCCCCCC=BA@A4==5=:;;?A?@@A>A@CCCBCBBD@@@;@??<@B@BCCCC???BC?BACCCCA2BACBB@BBCACACC@A@ABBBA=AB?B?BBBBBCBBCBBBBB?B@BB@DCC@CE=A>@CC?A?B;::AAA?:::5:@@9ABBBBBDBBBBCBBBBBBBB=AABDDE@C?????8?BB@
@6HNMW:01045:06389
TAGCGGAGGGTGCAAGCGTTAATCGGAAGTAACTGGGCGTAAAGGGCATGCAGGCGTTCATCAAGTAGGATGTGAAATCCCCGGGCTCAACCTGGGAACAGCATACTAAACTGGTGGACTAGAGTATTGCAGGGGGGAGACGGAATTCCAGGTGTAGCGGTGGAATGCGTAGATATCTAGGAAGAACACCAAAGGCGAAGGCAGTCTCCTGGGCAAATACTGACGCTCATATGCGGAAAGCGTGGGTAGCAAACAG
+
54544.4:;1////)//5;.4.49:39.4498:;:>6<565<)55)5::<<<=:55695//66(----07//5<<<3;;==.==)4455059>>>5>5555;:9::CEC>B?A;:93:9?9:9>>99183333333#33344.45:395;=5566;;;<7;;:=9@?0//;//444:444.4.3;-45<7==/5048717173337894:<=5:;;5334:::9=66////---/(/8/8889::3877333(377
@6HNMW:01050:06399
TACGGAGGGTGCAAGCGTTAATCGGAATAACTGGGCGTAAAGGGCATGCAGGCGGTTCATCAAGTAGGATGTGAAATCCCCGGGCTCAACCTGGGAACAGCATACTAAACTGGTGGACTAGAGTATTGCAGGGGGAGACGGAATTCCAGGTGTAGCGGTGGAATGCGTAGATATCTGGAAGAACACCAAAGGCGAAGGCAGTCTCCTGGGCAAATACTGACGCTCATATGCGAAAGC
+
54:;5::908:99.44445:5:54.4.5>9:55:4<@::<)55)5<555995994;9;?;=@9>A00,0000000)/959':5,599<7@899;4;=AA@>000@A@@9><>800*00//8989;;-3330000$/////)/)/)5.5<5999<<55.5939.44444:88853/69)-(-50--/)//)/27:<5:5:555<<=6443(3892:<<<<<5533//////66::4;9
@6HNMW:01065:05774
TACGGAGGGTGCAAGCGTTAATCGGAATAACTGGGCGTAAAGGGCATGCAGGCGGTTCATCAAGTAGGATGTGAAATCCCCGGGCTCAACCTGGGAACAGCATACTAAACTGGTGGACTAGAGTATTGGCAGGGGGAGACGGAAATTCCAGGTGTAGCGGTGGAATGCGTAGATATCTGGAAGAACACCAAAGGCGAAGGCAGTCTCCTGGGCAAATACTGACGCTCATATGCGAAAGCGTGGGTAGCAA
+
B@992:<<3:;><8:849.4.4::7<:==:>@DE:<@;;;0;A;ABBBCCDACC9;69AA>?:;@=B=A@?995=4<:;;.>>3>0//)/4799398;;;<:444499)9@>8<A:B=BBB=<=::+0+0;=>?@000344.44)4.5455.55<;955.5:.5.5;554<:9449994.9;@@;@@@29949=@DD?C@9966<@<:=<<5:::0555555<<<:5443348:<<5<>555=5<::333
@6HNMW:01083:05807
TACGTAGGGAGCGAGCGTTGTCCGGAATTACTGGGTGTAAAGGGAGCGCAGGCGGGAACTGCAAGTCAGATGTGAAAGGAGGGGGCTTAACCCCCTAACTGCATTTGAAACTGTGGTTCTTGAGTGAAGTAGAGGTAAGCGGAATTCCTAGTGTAGCGGTGAAATGCGTAGATATTAGGAGGAACATCAGTGGCGAAGGCGGCTTACTGGGCTTTAACTGACGCTGAGGCTCGAAAGCGTGGGGAGCAAACAGG
+
DDCCC@@@;@@@@@??BB=??C@C?C?B=??ABC>??>BB<@A<ABEBBBC?AAB:?=?BBCC?CCCBAAABA???5><78899$386=:====+==8;>?>@AB=BBF>EBBBB<?<>>;>BBABB?BBA@@@<??<A7778>A=A?CBAAABBBBC?BAAA<??=@@@=????9?A>AB?B=B:9:@@??;?CC>B?BB>A<8;>666,8<=094;??BBB@==>=:<A=;>?7;;BA@@@58//<<1///6
@6HNMW:01094:05775
TACGTAAGGGGCAAGCGTTATCCGGATTTACTGGGTGTAAAGGGAGCGCAGACGGAATGGCAAGTCTGAAGTGAAAGCCCGCGGCTCAACCGCGGGACTGCTTTGGAAACTGTCAGTCTGGAGTACTGGAAGGGTAAGCGGAATTCCTGGTGTAGCGGTGAAATGCGTAGATATCAGGAGGAACACCGGTGGCGAAGGCGGCTTACTGGACAGCAACTGACGTTGAGGCTCGAGAGCGTGGGGAGCAAACAGG
+
9B@>00,0/0&/617:44.4==>A?BEC=BA;;;7;@@DG?FF?FGBCCCCBBDAD;=;@CD?B:::>?:>;<@<3:>?5=@A9??@A<>9=:::5:@@ABBD6;6;?8@A@?BAAA@BB?BBDEDBB>A5::2:B<AA@>A=B=@?@C@CCBDBA@<@;;;8;CABBC;;9@=@BB?>C;C@AA@7;54/59//+/6;;:;;6::882878;8;6;;;;8::5;8718?=@AB<=<>9889+9<;<<+7874
@6HNMW:01109:05803
TACGGGGGATGCGAGCGTTATCCGGATTTATTGGGTTTAAAGGGCGCGTAGGCGGGACGTCAAGTCAGCGGTAAAAGACTGCAGCTAAACTGTAGCACGCCGTTGAAACTGGCGCCCTCGAGACGAGACGAGGGAGGCGGAACAAGTGAAGTAGCGGTGAAATGCATAGATATCACTTGGAACCCCGATAGCGAAGGCAGCTTCCCAGGCTCGTTCTGACGCTGATGCGCGAGAGCGTGGGTAGCGAACAGG
+
CCABGDE3E?@@BAAABB>BCB?B@AAA>ADACJ?FE>AA<?B8BDCCDCCACCC>CCBBBB?CCCBBAA@DDDD9CCCCCCBBBCCD>CCCCBAABAAA=AA>BBB=ABB?:;:F>CCACCCCDCCABBBAB;;;7;B@A@BB?CDCB?BBAAAA=A@AA:ACCBCCCCB@@@BAB=A<@<@AA8BCCCCCCC@C@BBBAA=AC;AA>A@@DEADBBBECCBBAAAAAACCCCBBBCCI>CCBBCCABBB?
@6HNMW:01075:05826
TACGTAGGGGGCAAGCGTTATCCGGATTTACTGGGTGTAAAGGGAGCGCAGACGGAATGGCAAGTCTGAAGTGAAAGCCCGCGGCTCAACCGCGGGACTGCTTTGGAAACTGTCAGTCTGGAGTACTGGAAGGGTAAGCGGAATTCCTGGTGTAGCGGTGAAATGCGTAGATATCAGGAGGAACACCGGTGGCGAAGGCGGCTTACTGGACAGCAACTGGACGTTGAGGCTCGAGAGCGTGGGGAGCAAACAGG
+
BC@A@BBCBD3AA=B@@@@CCC@C@A@@>@CBCC<@B;<;0;A09;;;::995;8<.44744.4;445B9?::=C7==<*79919<<>:A>AACD>DBBBAAA8=8<=6=>@99;CA@AB?BC@@?AA?B>AA<@A=A;;7;>A?B>BB@DCCCCBC@DCCC=;;<;;FDA@@@@@B>;;5<5<;;5;6:;6;9A><?=B:>:485;;7<333/96;//(////487824;;;885888:;==1B@?@@<<<;;
@6HNMW:01087:05852
TACGTAGGGGGCAAGCGTTATCCGGATTTACTGGGTGTAAAGGGAGCGCAGACGGATGCGCAAGTCTGATGTGAAAGCCCGGGGCTCACCCCCGGGACTGCATTGGAAACTGTGCGTCTGGAGTACTGGAAGGGCAAGCGGAATTCCTGGTGTAGCGGTGAAATGCGTAGATATCAGGAGGAACACCGGAGGCGAAGGCGGCTTGCTGGACAGTAACTGACGTTGAGGCTCGAAAGCGTGGGGAGCAAACAGG
+
BBAAB?>>??0=??A@@@?BDE?C=AAC>CBBAD=BCCCC>CB=?AAAABCFBB?B;;;BAA=B@@ABCDDCCCC=@@C=CDD;CCDABAAA2@D9BAA@@BB=B=AA;ABCBBBBBCCC@BBBBBAB=B?BC=CC@CCC@C=A=A?BC?CGHCCCC@CDDE>::;CCCBBCBBBBB?BC=@>@BB?B@;:7:A@4;5;;6;C?CCCC@CCCCCCACGDCBB=:=00+0@>000-0BB;;;;5;BABC=@@@A
@6HNMW:01088:05833
TACGGAGGATCCGAGCGTTATCCGGATTTATTGGGTTTAAAGGGAGCGTAGGCGGGCGCTTAAGTCAGCTGTGAAAGTTTGGGGCTCAACCTTAAAATTGCAGTTGATACTGGGTGCCTTGAGTGCAGTATAGGCAGGCGGAATTCGTGGTGTAGCGGTGAAATGCTTAGATATCACGAAGAACTCCTATTGCGAAGGCAGCTTGCTGGAGTGTAACTGACGCTGATGCTCGAAAGTGTGGGTATCAAACAGG
+
CBCB?BB@CCC@CAA9;:@CBB@C@DCC=AA=BB<BC=CC>BB<BAAACDF@CCD=B@@@<A>AAB;;;BCCCCC>BBB;@@@7ABBB?C?B?BBB;B@CC;;:>@AA?A99939:9?C@BBBBBBBA@@@8979BB?CB?B?C?BB>><?AABB??;?@@A=BBAB<>>>????ADAB<>>:AAD?BBB?BBBC@C?BBBBB?BBBB?BA@@@C@BBCCBBBBBBBBAAABBB=@@BBBB=BBC@@A<@AA=
@6HNMW:01096:05828
TACGTAGGGGGCAAGCGTTATCCGGATTTACTGGGTGTAAAGGGAGCGCAGGCGGTGCGGCAAGTCTGATGTGAAAGCCGGGGCTCAACCCCGGGACTGCATTGGAAAACTGTCGTACTTGAGTATCGGAGAGGTAAGTGGAATTCCTAGTGTAGCGGTGAAATGCGTAGATATTAGGAGGAACACCAGTGGCGAAGGCGGCTTACTGGACGTAATGACGCTGAGGCTCGAAAGCGTGGGGACAAACAGG
+
::;;6;:@@?,>:*....(--805099<1::777)/////)/;1/56559949:<=<=A8:>4://///898333(38-333&38786;;;.;913333377173999+4499=<444=88;;<;666==A6649=69=9.5.55:.59=;666<>>9><<>4;;;=@=@C9:9>AD@CC@DA@??494894835.549:49;2555?8;;;<>:><<;;94555.555444)4444::<.:::=5::;8
@6HNMW:01098:05842
TACGGAAGGTCCGGGCGTTATCCGGATTTATTGGGTTTAAAGGGAGCGTAGGCCGGAGATTAAGCGTGTTGTGAAATGTAGGCGCTCAACGTCTGCACTGCAGCGCGAACTGGTTTCCTTGAGTACGCACAAAGTGGGCGGAATTCGTGGTGTAGCGGTGAAATGCTTAGATATCACGAAGAACTCCGATTGCGAAGGCAGCTCACTGGAGCGCAACTGACGCTGAAAGCTCGAAAGTGCGGGTATCGAACAG
+
BCBB@B@C>AA=@@8?::7<BB@CABBB=BC=AA:@C0;;7;D;;<;A@AA<@=@<@@AB>B?ACDBDCACDACB<@@@;;6;;99AA>A???@>??BBBDCBCBA8927>?19929<@=>>>>888<<979.9<<<5==9=181;ACD?BB;;;>@<:9;C>@@@B=@@C@@@AA?9948?399?9>>;<;;/0)/)0===@>@B@A;?>=99=444<<>8<8449,9@B:;5<455=<==7<B<;;:6:9:
@6HNMW:01106:05838
TACGGAGGGTGCAAGCGTTAATCGGAATAACTGGGCGTAAAGGGCATGCAGGCGGTTCATCAAGTAGGATGTGAAATCCCCGGGCTCAACCTGGGAACAGCATACTAAACTGGTGGACTAGAGTATTGCAGGGGGAGACGGAATTCCAGGTGTAGCGGTGGAATGCGTAGATATCTGGAAGAACACCAAAGGCGAAGGCAGTCTCCTGGGCAAATACTGACGCTCATATGCGAAAGCGTGGGTAGCAAACAGG
+
CB;;9;CC=CBBB@BBBC@D@CBB?B@CB@BCCD>AA@BC=BC>BBBBBCC@CC@C@BBCCC@BBCC?DDCCBBB:@>>>)00+00008<;<>A>AACCCBCCCBDED>B@@=@D?CBB??ABBCF<>>>>==>.=>>>@;@<@<A?BB8;;BAA;;6;C?B?BCBBACCCBBBBAA?BACCABBB@CC>C@BCC@B?BCDDCCC?BBB>BCC=BBBBCBA@AABBA@@CBBBC>BBBBCC>BBBAAA;???>
@6HNMW:01066:05879
TACGTAGGTGGCAAGCGTTGTCCGGAATTATTGGGCGTAAAGCGCGCGCAGGCGCTTTCTAAGTCCATCTTAAAAGTGCGGGGCTTAACCCCGTGATGGGATGGAAACTGGAAAGCTGGAGTATCGGAGAGGAAAGTGGAATTCCTAGTGTAGCGGTGAAATGCGTAGAGATTAGGAAGAACACCGGTGGCGAAGGCGACTTTCTGGACGACAACTGACGCTGAGGCGCGAAAGCGTGGGGAGCAAACAGG
+
BBBBBAA?;;5;A:@:;::=?A>A;=9=<:A?BC>@AA@@9?A<;;;BACD@;=9CC>CCE@CAB=AB@>;@AA7ABBBBGG;BB@C@CEC9BA@??@@8@?A2::.9<>;@A=ABBB?BCCDCCB?AAAB@BC=AAB=?<?=A?CCBBBC:44:8BABB>BBBBBBBCCBB?AB@B@@B>@@<4?;?@?A@@=?=????BG>CCB?A@::::39@AABB@@@00,0>>@BB=BB@AAAB6AA@CC=B??<
@6HNMW:01073:05904
TACGTAGGGGAGCAAGCGTTATCCGGATTTATTGGGTGTAAAGGGTGCGTAGACGGATAAACAAGTTAGTTGTGAAATACCTCGGCTTAACTGAGGAACTGCAACTAAAACTATATATCTTGAGTACTGGAGGGGAAAGCGGAATTCCTAGTGTAGCGGTGAAATGCGTAGATATTAGGAAAGAACACCGGTGGCGAAAGGCGGCTTTCTGGACAGCAACTGACGTTGAGGCACGGAAAGTGTGGGGAGCAAACAGG
+
-//:;4499&99996;;44.5547;8455/5@8=>8?==<@4>>5=9;999995929:>>8<<8>><<<;9A6599.9<@<99545:4:<=9:49203<<<00)/77::.:<<;;;;555566/999//)/:::+::////27)5.66;<=>=<<;::65//9////787;=<44.//)//(//)///)5.597<555)57994555)5;<9=>>=6646555=;;7;=:597//)//(/777999+333992:;<8
@6HNMW:01077:05877
TACGGAGGGTGCAAGCGTTAATCGGAATAACTGGGCGTAAAGGGCATGCAGGCGGTTCATCAAGTAGGATGTGAAATCCCCGGGCTCAACCTGGGAACAGCATACTAAACTGGTGGACTAGAGTATTGCAGGGGGAGACGGAATTCCAGGTGTAGCGGTGGAATGCGTAGATATCTGGAAGAACACCAAAGGCGAAGGCAGTCTCCTGGGCAAATACTGACGCTCATATGCGAAAGCGTGGGTAGCAAACAGG
+
LCBB@CCC>@???5;;@@>@@C;;8;>AD?BCDG>;;;CB=BC=BB@@@@@=@C@B@CCDCCDJGCB@CBBBBBB7BBDD9C?7><<<:><?>@8?:=====@>?>>>7>::;:E@DCCABBBBBB=??ABDDC3BBB::6:6;6;?AB?CBBDCCC@CDACABB;;;CC@@@CBBB@C@CC@CCCAGJ>A?ABC?C@E;;;DCC@BCD>DDF>::;BBBDBBCCDEBAAAAAA<AAABBC>BABAAA;ABB?
@6HNMW:01081:05889
TACGGAGGATGCGAGCGTTATCCGGATTTATTGGGTTTAAAGGGTGCGCAGGCGGCGCGAAAAGTCAGCGGTCAAAGTTCCGGGCTCAACCCGGTGACGCCGTTGAAACTTTCGTGCTGGAGTTCGTGCGAGGGAGGCGGAATGCGTTGTGTAGCGGTGAAATGCATAGATATGACGCAGAACCCCGATTGCGAAGGCAGCTTTCCAGCACGCGACTGACGCTGAGGCACGAAAGCGTGGGGAGCGAACAGG
+
GGDD@AA=@:;;A;;;AB?BCB@C@BBD>DD?BB6@>0::.;B;BBABBBB=BA=ABAAAAB8BBBCBBA?B;::39?=B@CC>CAAA?BA=B@BBAAAB?BC@BBD<ABA;ACA@@BA>BBB?BB;;;BCDG?DD?BB@D@;;;BB=???@BCA@=@AAB6;;@BBBAB@@@ABCBCAA@@CCC:BBE:;;CA<@=B;;;AD<A?;;<A@AA:;;AABABBBCBB>BBBDCC<A@@@@BD;;<;CC@@@@?
@6HNMW:01090:05889
TACGTAGGGGGCAAGCGTTATCCGGATTTACTGGGTGTAAAGGGAGCGCAGACGGATGCGCAAGTCTGATGTGAAAGCCCGGGGCTCACCCCGGGACTGCATTGGAAACTGTGCGTCTGGAGTACTGGAAGGGCAAGCGGAATTCCTGGTGTAGCGGTGAAATGCGTAGATATCAGGAGGAACACCGGAGGCGAAGGCGGCTTGCTGGACAGTAACTGACGTTGAGGCTCGAAAGCGTGGGGAGCAAACAG
+
CC9:9@CCCC3BB?BAAD@CBB?@@@@@<ACDCC;;;;;;)9@6@@9;:>@>;A?BCD@;;;?C;<<CBBBCBBA7;;C0;;;.;;9;999*5<299;<995.5.55)5;C=A@:959;:@@>>>5945?@@7@D996;=A:?=?=AB@BC@CBA@=?ABB=BBBBCBCBB;95958::5>=@>=9>;<@:775(-(--(-619ACC@CCCCCC@CBBBB@@<@CC>A;9;>B;B;;6<>C69559:.669
@6HNMW:01091:05874
TACGGAGGGTGCAAGCGTTAATCGGAATAACTGGGCGTAAAGGGCATGCAGGCGGTTCATCAAGTAGGATGTGAAATCCCCGGGCTGCAACCTGGGCAACAGCATACTAAACTGGTGGACTAGAGTATTGCAGGGGGAGACGGAATTCCAGGTGTAGCGGTGGAATGCGTAGATATCTGGAAGAACACCAAAGGCGAAGGCAGTCTCCTGGGCAAATACTGACGCTCATATGCGAAAGCGTGGGTAGCGAA
+
GDBB<::;08AB?:???;@C?BBB>A=9;49@==4=A9==,9:/9?B@=BB?CC<B=ACCBC@CCBB?CBABBBB>@DAJ000,000.-1<6888-//6:::<<666<<=5<<<555054<<;<<<==9<ACCCDC2:??>>;@;A?B?CC?AABAAAA?AA=@=?@:::BA@???AA?6A<?@=@::29=.:4:==9>;;;:@A==8499,999,:>459BBB>>>=<A==;;;>6A??:;=6;;::666
@6HNMW:01094:05907
TACGGAGGGTGCAAGCGTTAATCGGAATAACTGGGCGTAAAGGGCATGCAGGCGGTTCATCAAGTAGGATGTGAAATCCCCGGGCTCAACCTGGGAACAGCATACTAAACTGGTGGACTAGAGTATTGCAGGGGGAGACGGAATTCCAGGTGTAGCGGTGGAATGCGTAGATATCTGGAAGAACACCAAAGGCGAAGGCAGTCTCCTGGGCAAATACTGACGCTCATATGCGAAAGCGTGGGTAGCAAACAGG
+
BCCC?A@@<?@>B?@??@?B?BCC?C@CC@CBBB<AA@BC=BB=BCBBCCC?CB@D@BBBBDADDAA>ADCC@@@=?A@@499,9:;;=@@BBB>B@CCCDCCCCCCC=CCC?BC?CCBBBBBBBC?BBBAAAA2??>::6:>A>A=AB>BBCCCFC@CC@C@DCBCBCBBBBBBAA?B=AAAAAA@CC6:6:A?9><@@@@BCD@@AA=@ED>BABBBBBCBBBBBBBBBBBC=AAA;9:.99::@A;ACB?
@6HNMW:01104:05885
TACGGAGGGTGCAAGCGTTAATCGGAATAACTGGGCGTAAAGGGCATGCAGGCGGTTCATCAAGTAGGATGTGAAATCCCCGGGCTCAACCTGGGAACAGCATACTAAACTGGTGGACTAGAGTATTGCAGGGGGAGACGGAATTCCAGGTGTAGCGGTGGAATGCGTAGATATCTGGAAGAACACCAAAGGCGAAGGCAGTCTCCTGGGCAAATACTGACGCTCATATGCGAAAGCGTGGGTAGCAAACAG
+
;;;A>;;;9;A@B>BBBA?B@CBC@D@DD@CBBB=BBACC>CC=C@::;::5;;5<<CCBAA=BCAA=B@@ACCD>CCFF;CB8A::;5;>AAB=B?BBBCCCDDCCC?BCB@BC@CCCEC@??AC?CCAAA@@.>>>;;6;=A>B@BB?BBCECBB?@@?B?@@;;;BBBCDBBBB@GICC@FCA:@@-0-0@@@A@ACBBBBA?@@@;?CC>BBCCCCCBFBAAB::;A@BB>BCC@??99933891998
@6HNMW:01108:05861
TACGGAGGGTGCAAGCGTTAATCGGAATAACTGGGCGTAAAGGGCATGCAGGCGGTTCATCAAGTAGGATGTGAAATCCCCGGGCTCAACCTGGGAACAGCATACTAAACTGGTGGACTAGAGTATTGCAGGGGGAGACGGAATTCCAGGTGTAGCGGTGGAATGCGTAGATATCTGGAAGAACACCAAAGGCGAAGGCAGTCTCCTGGGCAAATACTGACGCTCATATGCGAAAGCGTGGGTAGCAAACAGG
+
CCCC@A?@<@@@B?AAAA>@@BBB@B@CC?CCCD>AA@BD>DD>BB:;;;:6;B?B@CCCCC?BBBB?BBBBCCD>DEED;@@:B;:;?B@BCC?C@CCCBBBCCCCC=C??<??<>@?CBBBACC>@@CCCCC3CC@::6:=A?D>@A@BBCCBAA=AC>A>BA:::BA@BBAAAC@C?DC@EAD=AA0000AA;A@A@AACAA?@@A<@DD>CCCCCBBCBCCCC@?AA@@D<@@A@??9=<===?6=>=9
@6HNMW:01108:05891
TACGGAGGGTGCAAGCGTTAATCGGAATAACTGGGCGTAAAGGGCATGCAGGCGGTTCATCAAGTAGGATGTGAAATCCCCGGGCTCAACCTGGGAACAGCATACTAAACTGGTGGACTAGAGTATTGCAGGGGGAGACGGAATTCCAGGTGTAGCGGTGGAATGCGTAGATATCTGGAAGAACACCAAAGGCGAAGGCAGTCTCCTGGGCAAATACTGACGCTCATATGCGAAAGCGTGGGTAGCAAACAGG
+
CCAA?ACC<BB@A<@:;;?B@BBC?B@CB@CCEF=BBBBD;@@;@A;;:BB?BA?A<AACCB?CCBB@C:;;;;:9;DDD7996:;;;=A@@AA>AACCBBBBBBA@B=BBB?AA?BBBBCBBBBB>BBCBBBB3@@@?@<@?B?B@DC?CCBBBAA=AC@C@CE@@@BBAAA@@;;6;=CC@CCC=AB7;5;AA=B?B;;;BDC@@A@<@AC>@@@BCBBBCBBCC@?ACCAA<BAAABC;??>>==9=@?=
@6HNMW:01067:05932
TACGTAAGGGGCAAGCGTTATCCGGATTTACTGGGTGTAAAGGGAGCGCAGACGGAATGGGCAAGTCTGAAGTGAAAGCCCGCGGCTCAACCGCGGGACTGCTTTGGAAACTTGTCAGTCTGGAAGTACTGGAAGGGTGAAGCGGAATTCCTGGTGTAGCGGTGAAATGCGTAGATATCAGGAGGACACCGGTGGCGAAGGCGGCTTACTGGACAGTAACTGACGTTGAGGCTGAAAGCGTGGGGAGCAAACAG
+
9===9:;:CC9AA>AAGD8;9C4;2:4<19;;<<4666>>7>A4<6665@@===24.444)44.494444.4434<7=>=8==;)////(/(//8:1//-6668(-(,,(,,(,,,,-/---(-(-5---,(-(-8,///0///(3,/060//(/////4;.555>177////55555<::5//)//::)/)/:.433-/)/-(--(---,022,//:5:;788=>7:;;-33333(3;83333&37333(39;
@6HNMW:01067:05953
TACGGAGGGTGCAAGCGTTAATCGGAATAACTGGGCGTAAAGGGCATGCAGGCGGTTCATCAAGTAGGATGTGAAATCCCCGGGCTCAACCTGGGAACAGCATACTAAACTGGTGGACTAGAGTATTGCAGGGGGAGACGGAATTCCAGGTGTAGCGGTGGAATGCGTAGATATCTGGAAGAACACCAAAGGCGAAGGCAGTCTCCTGGGCAAATACTGACGCTCATATGCGAAAGCGTGGGTAGCAAACAGG
+
CCCC@BBB=BAAA;??AB?B?BBB?B@CC?CCCC=BBAAA<AC>BB@@@@@<@A;@=AAAAC@CBBB@CCCBCCC=CCEE:FC=C::;@B@CGC>CBDCCDDBAA;;:6:AA>BB@BBBCBBBBBB?BBBBBBB1>==00+09@9@-0;@BCDCCCB@BIAEACCB@@CB@A@BBDC@C@CCBCCB@CC9;9;BB?B@C@@AJED@BCC>BCC=9:;BCCBBBCFCC9:;CCCC>AAABBB>BAABBB>BBB?
@6HNMW:01074:05914
TACGGAGGGTGCAAGCGTTAATCGGAATAACTGGGCGTAAAGGGCATGCAGGCGGTTCATCAAGTAGGATGTGAAATCCCCGGGCTCAACCTGGGAACAGCATACTAAACTGGTGGACTAGAGTATTGCAGGGGGAGACGGAATTCCAGGTGTAGCGGTGGAATGCGTAGATATCTGGAAGAACACCAAAGGCGAAGGCAGTCTCCTGGGCAAATACTGACGCTCATATGCGAAAGCGTGGGTAGCAAACAG
+
CECC@CBB=BBBC@BBBB@C?CCC?C@DD?BBCC>BBABB=CD>CBAA@@@>@C?CADAAAC?BBBA?B@@ABCC>CCDF<HH>CAAA>B@BBB?C@BBCCBBBCBCC>CBB?BB?AA@@@A@CAA7::BCCCC3DCA;;7;@A=A@AB?BCDAAAC9;;@B@CBAA@BAABC@A@B@D?CGABAAADD:;;;CC?B@C;;;BBB?BCB?BED=A?@BCBBBCCDAA9:;;;;C<A>A:99/::88;;6797
@6HNMW:01089:05955
TACGAAGGGTGCAAGCGTTACTCGGAATTACTGGGCGTAAAGCGTGCGTAGGTGGTTATTTAAGTCCGTTGTGAAAGCCCTGGGTCAACCTGGGAACTGCAGTGGATACTGGATGACTAGAATGTGGTAGAGGGTAGCGGAATTCCTGGTGTAGCAGTGAAATGCGTAGAGATCAGGAGGAACATCCATGGCGAAGGCAGCTACCTGGACCAACATTGACACTGAGGCACGAAAGCGTGGGGAGCAAACAGG
+
<<@;;5;=8<=>?=A;99:??>@@2:292559=90554<>4;?A@@0000@:00)02>9<5<:@=@<>C000>@@9>@A=AAA<<==0505BB<C@BBBDDCCCABBBB@@<@AAA@@@AA<@??B?B@::;A<AA@@?>A6;4;=@A@AA@@@:99@>@A<BBBBCA;;:::9@C6;;?B?BA@@>BA@=;;;=@>BBA@B@@=@A@ED@C>;;:9:::@?@@AA=@A@A@C<A999@@@4999@D9A?;5
@6HNMW:01091:05947
TACGTAGGTGGCGAGCGTTGTCCGGATTTACTGGGTGTAAAGGGAGCGCAGGCGGGAAGACAAGTCAGTTGTGAAATCTATGGGCTCAACCCATAAACTGCAGTTGAAACTGTTTTTCTTGAGTGGAGTAGAGGCAAGCGGAATTCCGAGTGTAGCGGTGAAATGCGTAGATATTCGGAGGAACACCAGTGGCGAAGGCGGCTTGCTGGGCTCTAACTGACGCTGAGGCTCGAAAGTGTGGGGAGCAAACAGG
+
BAABBA@>AB>AABA@AB>AAA>B?ABC>CBBBB=BBA@A;@@;???AABB@BCC?C?DCCC@CCCA@@>AACCF>AAACEEE?FFBB>BE=CBCE>C9;;BBB?BBB=B>=@AB@,00+0<@@C?BBBBCBB?BC=@AA<A=A=A=AAB@AACC;;:;BDC?DCBDCBCEDBB@BB?BB?B?BBB?CBCB?BELAC@BC@BC?@ACCE>CBBCC@CCBCCA@@C;;8;AACCE>C;::AAB9@??BF=BAA?
@6HNMW:01109:05928
TACGGAGGGTGCAAGCGTTAATCGGAATAACTGGGCGTAAAGGGCATGCAGGCGGTTCATCAAGTAGGATGTGAAATCCCCGGGCTCAACCTGGGAACAGCATACTAAACTGGTGGACTAGAGTATTGCAGGGGGAGACGGAATTCCAGGTGTAGCGGTGGAATGCGTAGATATCTGGAAGAACACCAAAGGCGAAGGCAGTCTCCTGGGCAAATACTGACGCTCATATGCGAAAGCGTGGGTAGCAAACAGG
+
DCBB?@>>59:9@=AAAB?B@BBB@B@BB?B??>5=?==>9@A<AA;;;@@<@@=@?CCCCC@AAA?>?CCB?@@;@?==-99/;<<;=A>;<;7;=BBCECCBBCCB=B9:6::6:CCBBBBBBC@BB??=>=,;??:;4;;?<?=AA>BCBDC;;9<B@C?CCAA@BA@@@BBBB@F@CC@CCI@CD9;9;CC?C@DBBBDCB?@@@;@BA<BBA@@CCCCCBBB@AABBBC<??@@@?9<<=9;;09>><
@6HNMW:01113:05912
TACGTAGGGGGCAAGCGTTATCCGGATTTACTGGGTGTAAAGGGAGCGTAGACGGTAGTGCAAGTCTGAAGTGAAAATCCGCGGCTCAACTGCGGAATTGCTTTGGAAACTGTATAACTAGAGTACCGGAGGGGTAAGCGGAATTCCTGGTGTAGCGGTGAAATGCGTAGATATCAGGAGGAACACCGGTGGCGAAGGCGGCTTACTGGACGGCAACTGACGTTGAGGCTCGAAAGCGTGGGGAGCAAACAGG
+
BBA@@BABBC3A@<@@AA=@AB?B?BBB=BCCBC>CCAAA?CF<000BA@@B;<9;DCCDCC@B@@A@B?;:9A@@7AA=A::6:B@A=BAAAC7;6::A?BC>CAGF>BAAADFDACDDBAAA@@:@:=>@@6AB=ABD@C@C@C@BB?BBBAA;;7;@BB=;;;ACC@@ACCBAA=@@4:5:AA?B@CC?CBD<@=;;5;C?;;;C?C;;9<C?CCCCCBC@B;;7;ACAAB=BBBBBBC7@@;;;6;AA?
@6HNMW:01066:05972
TACGTAAGGGGCAAGCGTTTATCCGGATTTACTGGGTGTAAAGGGAGCGCAGACGGAATGGCAAGTCTGAAGTGAAAGCCCGCGGCTCAACCGCGGGACTGCTTTGGAAACTGCCAGTCTGGAGTACTGGAAGGGTAAGCGGAATTCCTGGTGTAGCGGTGAAATGCGTAGATATCAGGAGGAACACCAGTGGCGAGGCGGCTTACTGGACGATAACTGACGCTGAGGCTCGAAAGCGTGGGGAGCAAACAGG
+
55/7--(-99+--(-////(444.4.4;<244455)59555)5:1:<=>>=977:*.*-7(--(-77:5525<<<</4:<6;;8284445:49333*38988><4<:?;6;<;;4889:::7;937333.76>>9?;4<9:4;49.9:CEADC>>@;;5;@AB<A@@C999@?>0--5(.-(-38883<54/16///(/6069)/77>97733384;;373>==773-397;8=3<;33399.9;===447?;
@6HNMW:01067:05997
TACGGAGGGTGCAAGCGTTAATCGGAATAACTGGGCGTAAAGGGCATGCAGGCGGTTCATCAAGTAGGATGTGAAATCCCCGGGCTCAACCTGGGAACAGCATACTAAACTGGTGGACTAGAGTATTGCAGGGGGAGACGGAATTCCAGGTGTAGCGGTGGAATGCGTAGATATCTGGAAGAACACCAAAGGCGAAGGCAGTCTCCTGGGCAAATACTGACGCTCATATGCGAAAGCGTGGGTAGCAAACAGG
+
CC@@;@@?8@CAB>B@@@?C?@BA7;8;B?BBBB>ABABB;@@:@C@@@A@;AA5;4;<9@B?BBBB@CAABCCD<AAAA7BB>CCIIAC@BBB=B@BBBBCCCCBAA<@AA>BA?BBBBABBA::8::9:DGF2???;;5;?C<C?BEFCCCDCBB>AB>A?BD@A@AAADBBABA?CADEADDC@DF>D@B<;7;@C;;;C@@=?BC:??@9?@@@@BBABBCCBB@>@9::5:@@?BC>C977??:?@A?
@6HNMW:01069:05990
TACGTAGGGAGCAAGCGTTATCCGGATTTATTGGGTGTAAAGGGTGCGTAGACGGATAAACAAGTTAGTTGTGAAATACCTCGGCTTAACTGAGGAACTGCAACTAAAACTATATATCTTGAGTACTGGAGGGGAAAGCGGAATTCCTAGTGTAGCGGTGAAATGCGTAGATATTAGGAAGAACACCGGTGGCGAAGGCGGCTTTCTGGACAGCAACTGACGTTGAGGCACGAAAGTGTGGGGAGCAAACAGG
+
BBAA@BDE>999B?BABB?BBC@C@BBC=BC=BB>@@@CF?DD=@@@@CBCCBB>ABCB=BC999>BCC@BC@@@=ABC=BAA<AC>@>BCCCD@D?CBBBB@CBBBC8BDCCCABBCC@B;;;BBBB?CBCB:BB;AAA<@<A=C@DCCBBBCDCC@CBBB<ABBBAAABBBB?BD@C?AA>BBC=@=9949@@=B?CCACCG>GDD@CCAABC@BCBCCCC<B::8:BCCCC>C@@@@A@6>??@@<@BB?
@6HNMW:01074:05988
TACGGAGGATCCGAGCGTTATCCGGATTTATTGGGTTTAAAGGGAGCGTAGGTGGACAGTTAAGTCAGTTGTGAAAGTTTGCGGCTCAACCGTAAAATTGCAGTTGATACTGGCTGTCTTGAGTACAGTAGAGGTGGGCGGAATTCGTGGTGTAGCGGTGAAATGCTTAGATATCACGAAGAACTCCGATTGCGAAGGCAGCTCACTGGACTGCAACTGACACTGATGCTCGAAAGTGTGGGTATCAAACAGG
+
;;;C@CE?BCC@BA@@@@=@AA=A=AAA<AA=BC=CD<AA;@B=;;<DDDC?CD@DC;;<7<8;CAA<;4::999,9::)6697:@>>:>299AAA7A;@@;;;6:;ABCAA<@BB;;;?B@@ACBCCBCEDE?BAA<;;5;:?:@BBDBCCCBB;;5;;;;0;BBCAGECBBCAAA@A=AA>BCC?BCB6;;9;5;5;;::C::9>>9>>:96B@CCCCCCDAAA000==000+9A?;;;/:>999B=999=
@6HNMW:01076:05981
TACGGAGGGTGCAAGCGTTAATCGGAATAACTGGGCGTAAAGGGCATGCAGGCGGTTCATCAAGTAGGATGTGAAATCCCCGGGCTCAACCTGGGAACAGCATACTAAACTGGTGGACTAGAGTATTGCAGGGGGAGACGGAATTCCAGGTGTAGCGGTGGAATGCGTAGATATCTGGAAGAACACCAAAGGCGAAGGCAGTCTCCTGGGCAAATACTGACGCTCATATGCGAAAGCGGTGGGTAGCAAACAG
+
B@@@?ABC=A;;;=@@@B=A?BDC@C@BB@BCCD>@A@CF<AB=;;;A=BB@BB@B?BBFIFAGCBB@BCBCBBB=BABB.;;0;;;:9?;99:4:?;96BAABCCBB=BA@>@DACCCCCBBCCC=?>99:9:):>B@A<@>A=B@BB@CCBDB;;8:C?C@CC:;;C@@@ABBAA>B?BB?CCA@CC>C@CDCACACCBBCBB>AAA;AAA<;;;CBC@AABAAABAA?/00+000*0;;2:::<??7554
@6HNMW:01094:06007
TACGGAGGGTGCAAGCGTTAATCGGAATAACTGGGCGTAAAGGGCATGCAGGCGGTTCATCAAGTAGGATGTGAAATCCCCGGGCTCAACCTGGGAACAGCATACTAAACTGGTGGACTAGAGTATTGCAGGGGGGAGACGGAATTCCAGGTGTAGCGGTGGAATGCGTAGATATCTGGAAGAACACCAAAAGGCGAAGGCAGTCTCCTGGGCAAATACTGACGCTCATATGCGAAAGCGTGGGTAGCAAACAGG
+
CCCC>AAC<AACB@CBBB@D?B?@=@?BC@CCCD=CCBCC>DD>CB;;;CB?BB?C@CAAAB>@BAA>C;;;ABC0;;@A3AA8AAA@=A=?BB:B=ABCBB;;;;<<0;CC@EC@AABCC@??BB>AA?@?@=>&>:9<;4;>A=B@CC@CCCCCCC?AB@B@CCBB@@@@@@ABAA>B?@@=AA@4:9:*;;AAB?B@C@@@BBB::;D<AAB=BBBBBDCCDCCCCAABABAA<ABCDCC?C:::AA=@AA=
@6HNMW:01111:06002
TACGTAGGGGGCAAGCGTTATCCGGATTTACTGGGTGTAAAGGGAGCGCAGACGGATGCGCAAGTCTCTGATGTGAAAGCCCGGGGCTCACCCCCGGGGACTGCTATTGGCAAACTGTGCGTCTGGAGTACTGGAAGGGCCAAGCGGAATTCCTGGTGTAGCGGTGAAATGCGTAGATATCAGGAGGAACACCGGAGGCGAAGGCGGCTTGCTGGACAGTAACTGACGTTGAGGCTCGAAAGCGTGGGGAGCAAACAGG
+
;;;9;:9994$3:5:?:924;;:@=AAA<BBBCC?BCBBD6;;6;A;;<BBBCB?B;;;;;@>;;9?555=====AA6=@@0;;;.99<:::::$555&55554::<.5.559)5@A999CA@;;69?A@@@A>?295,5.5.5;<8=<A<@<BB9ACB:<;B?BBBC>:<;B@ACCBCBBBC>A@?C@CBBAL@BB?A@@<@<;;4;@>BBBB>AABBBCGDABBBAA@A;;7;@@AAD=BAAACAA8<;9CD:;:@:
@6HNMW:01070:06011
TACGTAGTGGCAAGCGTTGTCCGGAATTATTGGGCGTAAAGGGCGCGCAGGCGGCGTCGTAAGTCGGTCTTAAAAGTGCGGGGCTTAACCCCGTGAGGGGACCGAAACTGCGATGCTAGAGTATCGGAGAGGAAAGCGGAATTCCTAGTGTAGCGGTGAAATGCGTAGATATTGGGAGGAACCACCAGTGGCGAAGGCGCCTTTCTGGACTGTGTCTGACGCTGAGATGCGAAAGCCAGGGTAGCAAACGGG
+
-6,*,,,,206867::;589@291428833-38.89@@A>BE>CCBAAAB>AA=A;;;?;;5;>95.5995:<:0<;666GA2>@:=9===0>>>>=>>2@;7@BD=CBAADDCDBCCCCBACBCD@F<<:;AB;:99.92929:@@B@@?;;;;8@@@B<BDBBBBB@??:5:=5==3=2929@:9:5=8<94.424445::4;>>;;;::>9948889733=;;;;;;<A@8DD@CCC>A@ABBC<A@B=
@6HNMW:01072:06035
TACGGAGGGTGCAAGCGTTAATCGGAATAACTGGGCGTAAAGGGCATGCAGGCGGTTCATCAAGTAGGATGTGAAATCCCCGGGCTCAACCTGGGAACAGCATACTAAACTGGTGGACTAGAGTATTGCAGGGGGAGACGGAATTCCAGGTGTAGCGGTGGAATGCGTAGATATCTGGAAGAACACCAAAGGCGAAGGCAGTCTCCTGGGCAAATACTGACGCTCATATGCGAAAGCGTGGGTAGCAAACAGG
+
@@@B?BBB;@;:;>@C;;7;@BBC?C@BB@CCCF>BBA@A<AA9AB;;;BC?AA?A@CBBCB?BBAB?B;=;CCC=GCCC6;;/;;AA>C?BBB>C@DBCBBBBBBCE=BBB@BB@BBBCCCCCBB>??AAAAB2>>=::5;<A=@>AB>CDAAB;;7;C>B>BC;;;CCBBA@@AC@F@BBAFAC@A@00-0@@,0-0;;;A@@:@@@;?CG<@@@BDCCBBBBBBAAACBBB<?@ABDD>@?;777*7==9
@6HNMW:01085:06046
CACGTAAGGCGCGAGCGTTGTTGGAATCATTGGGCGTAAAGGGCGTGTAGGCGGCCCTGCAAGCCTGGCGTGAAACTGCCCGGGCATCCACCCGGAACCGCGCTGGGGAACTGCGGGGCTTGAGCCGCTGTGCGCAGCCGGAATTCCAGGTGTAGGGGTGAAATCTGTAGATATCTGGAAGAACACCGATGGCGAAGGCAGGCTGCGAGCGGACGGCTGACGCTGAGGCGCGAAGGCGCGGGGAGCGAACGAGG
+
??@;;;)/)/7874/000,0/)/)/5<<55.5909:::@,:;69?9A999?@C=BB>BCBD?AA?AD?BC@;99)9//0/)//)///:)//;)/)/783<<//////&/2///;;AA166:=65559544///////:17)4.3-349:43333333&33//(/889///7688;==7=68;273317;8;2;>>8=8=;;6;@AC?@@;;6;A@=BB;;;AA@B@@<;:;::4:=9998AA6@==00+0//96
@6HNMW:01089:06057
TACGTAGGGGGCAAGCGTTATCCGGATTTACTGGGGTGTAAAGGGAGCGCAGGCGGTGCGGCAAGTCTGATGTGAAAGCCGGGGCTCAAACCCCGGGACTGCATTGGAAAACTGCGTACTTGAGTATCGGAGAGTAAGTGGAATTCCTAGTGTGCGGTGAAATGCGTAGATATTAGGAGGAACACCAGTGGCGAAGGCGGCTTACTGGACGATAACTGACGCTGAGGCTCGAAAGCGTGGGGGAGCAAACAG
+
55566>>>>>+<<266==8=65.45455)555555&5555<)55)555555945405===:>>9;:555;:;;;>=5<<4988+33333(3;;&33(3888877,3,333&33333399;88;;;;6655::///9)//927)/)5799//////95;---(-------7///)/727:.4.444.4<<>265>9<7<:)//)//77)/5555;.////://///9455554=4>666>>>=)44444(444
@6HNMW:01106:06046
TACGGAGGGTGCAAGCGTTAATCGGAATAACTGGGCGTAAAGGGCATGCAGGCGGTTCATCAAGTAGGATGTGAAATCCCCGGGCTCAACCTGGGAACAGCATACTAAACTGGTGGACTAGAGTATTGCAGGGGGAGACGGAATTCCAGGTGTAGCGGTGGAATGCGTAGATATCTGGAAGAACACCAAAGGCGAAGGCAGTCTCCTGGGCAAAATACTGACGCTCATATGCGAAAGCG
+
@ABB=?@>89:;;4::99098?=>6645C=@;99,5@:@C<BB=BB;9;BB@AB9C?000:<;:AAC<@966BCC>CGGH9A@8A@;;5;;@@@9B69:949499444(4::55549:373888;828:33333$38855.5.56;49;:999<55575424.4//-----/999897=1667<<<8<=6=:=<>7<05999@<<9;:<17777*7844:88886///::::==<5<96
@6HNMW:01066:06086
TACGGAGGGTGCAAGCGTTAATCGGAATAACTGGGCGTAAAGGGCATGCAGGCGGTTCATCAAGTAGGATGTGAAATCCCCGGGCTCAACCTGGGAACAGCATACTAAACTGGTGGACTAGAGTATTGCAGGGGGAGACGGAATTCCAGGTGTAGCGGTGGAATGCGTAGATATCTGGAAGAACACCAAAGGCGAAGGCAGTCTCCTGGGCAAATACTGACGCTCATATGCGAAAGCGTGGGTAGCAAACAGG
+
CCDB?BAA9?@??;?;;;>B?BDB@C@CC@BBCD>AA@@@<AA;AC;;;CC>;;;;@CIHFC@CCCC@C@@ACCC>CDEF9CC<A99;@C@CCD?EBDBBBB@@@BBA<BAA?AC?CCCCCBABBB@BB?@@=@.<?>@@?@AD@D@CD?CCDCC:979A=>=@@999BBACC@@@@<A=AAACCB?BD8;6;AC=A@BBBBCCC?CCC>BBB=AABBBBCBBB@@?BBBB@@@;@?A@@C>??>???:?@?>
@6HNMW:01069:06075
TACGGAGGGTGCAAGCGTTAATCGGAATAACTGGGCGTAAAGGGCATGCAGGCGGTTCATCAAGTAGGATGTGAAATCCCCGGGCTCAACCTGGGAACAGCATACTAAACTGGTGGACTAGAGTATTGCAGGGGGAGACGGAATTCCAGGTGTAGCGGTGGAATGCGTAGATATCTGGAAGAACACCAAAGGCGAAGGCAGTCTCCTGGGCAAATACTGACGCTCATATGCGAAAGCGTGGGTAGCAAACAGG
+
@AAB?A@@;@@>A?B@@@?C?ABB>A>AB?BBBB:@BAAB>BD>DDDCC@@=:;5;;BDCCC@BBEH@D;;;CCIICCCC<CD>DAA@?A=;;;0;?BBBECBBBBCD>C::5:>:>CCABACBBB999CCDDC3BBB::6:;A=?<AA?BBBBBBB@BD@C@BBBCCCB@@@AA??=A?AAACCFAEF<@?ABB@C@E<;<CBB?AAA<AAB=ABBBBBBBBCBBB??@CBBB>BCBAAA:??@AAE=BBC@
@6HNMW:01081:06102
TACGGAGGGTGCAAGCGTTAATCGGAATAACTGGGCGTAAAGGGCATGCAGGCGGTTCATCAAGTAGGATGTGAAATCCCCGGGCTCAACCTGGGAACAGCATACTAAACTGGTGGACTAGAGTATTGCAGGGGGAGACGGAATTCCAGGTGTAGCGGTGGAATGCGTAGATATCTGGAAGAACACCAAAGGCGAAGGCAGTCTCCTGGGCAAATACTGACGCTCATATGCAGAAAGCGTGGGTAGCAAACAG
+
CB?>9:::09:BB9@@AB?B@BBB=@=@A?BCGE@DBBAA;A@;ABB@?;;4;@;A4;;ABB?DBBA7;;CAA@@4@ABB9CC<BBB@:==@AA>ABCCCELBAA@@A;@CC?BB?;;;AA?AA==39399:<<)9::95499>:?9<;969@@A:<5;@>B>B;;;@@A;;;A@@@<A?AA?DBA;@@.92:@A?A@CC;;;;:69AA;@BB=;;;CCCABB@>??0000000:.:/44<=133338808::
@6HNMW:01088:06097
TACGTAAGGGGCAAGCGTTATCCGGATTTACTGGGTGTAAAGGGAGCGCAGACGGAATGGCAAGTCTGAAGTGAAAGCCCGGGGCTCACCCCCGGGACTGCATTGGAAACTGTGCGTCTGGAGTACTGGAAGGGCAAGCGGAATTCCTGGTGTAGCGGTGAAATGCGTAGATATCAGGAGGAACACCGGAGGCGAAGGCGGCTTGCTGGACAGTAACTGACGTTGAGGCTCGAAAGACGTGGGGAGCAAACAGG
+
BBDDBC?BBB:BB@BBCB@CBC?C@BBB>BCCDE?BCCCE>CC>BBBBABBBAB<A?@B?BB@BB@@@B?BCBBB;@@C=CCC;CCBBBCCC3CF?AAABBBB@B@DC>AABBBABBAAA?BBB???B@B?BB<AA<>?A;?;?>?@BB?:99BDBB@BBBC=ABCBBAAABAAAAA>@@:?:;==8=:==9=AA8=88818=8==AA<@>??570//////-(--..366555,22252222&26222'2672
@6HNMW:01101:06068
TACGGAGGGTGCAAGCGTTAATCGGAATAACTGGGCGTAAAGGGCATGCAGGCGGTTCATCAAGTAGGATGTGAAATCCCCGGGCTCAACCTGGGAACAGCATACTAAACTGGTGGACTAGAGTATTGCAGGGGGAGACGGAATTCCAGGTGTAGCGGTGGAATGCGTAGATATCTGGAAGAACACCAAAGGCGAAGGCAGTCTCCTGGGCAAATACTGACGCTCATATGCGAAAGCGTGGGTAGCAAACAGG
+
FCCC@BBB<BCBB=@::;?B@BBBAC?AA>A@AA;@@@@A<AC=BA:;;BBACEAC@CCCCC@CCCC?CCCBCDD>DFFF8@?8?::<@B?@AA>A?CCCDCCBBBBD>B9:6:A=@CBBBBBBBB>@A98998)8@?@@<@=A>B>@@@BBBCBBC@CCAC@BB;;;A;;;A@A@A<A>AC@BCC@CC9<:;BD?D@CA@@BBD@@@@;@A@<@@@@@DCBDBBBCBBBBBCB<A@@@?A=AA@@?>8=<>9
@6HNMW:01101:06081
TAGCGTAGGGGGCAAGCCGTTATCCGGGAGTTTACTGGGTGTAAAGGGAGCGCAGGCGGTGACGGCAAAGTCTGATGTGAAAAGCCCCGCCGGCTTCAACCGCGGGTACTGCTTTGGAAACTTGTCCAGGTCTGGAGTACTGGAAGGGGTAAGCGGAATTCCTGGTGTAGCGGTGAAAATGCGTTAGATATCAGGAGGAACACCGGTGGCGAAGGCGGCTTAACTTGGACAGCACTGACGTTGAGGCTCGAGAGCGTGGG
+
////7979999$//3-.(-83--,(--(--/:1///::399<>>7>>8?@@@<::4772----8(-,,(,-,,---57////&-///&/-(-(--(-9393-//8(//6-----(,066/-,(,,,(,,(,,,-(/66678849(///&//(///)/3:.505<7;;99444.55555&57///)/;;/56<<<8:93:05559<7<;5///)/)/,022(-(--(-(-,67///88///;69;;645498778676:::
@6HNMW:01070:06155
TACGGAGGGTGCAAGCGTTAATCGGAATAACTGGGCGTAAAGGGCATGCAGGCGGTTCATCAAGTAGGATGTGAAATCCCCGGGCTCAACCTGGGAACAGCATACTAAACTGGTGGACTAGAGTATTGCAGGGGGAGACGGAATTCCGAGGTGTAGCGGTGGAATGCGTAGATATCTGGAAGAACACCAAAGGCGAAGGCAGTCTCCTGGGCAAATACTGACGCTCATATGCGAAAGCGTGGGTAGCAAACAGG
+
<@<<849:,7B@>;>@AA=@=@BB?B@BA>BBBB<A@@@C>CC=CE;;;BC@A@?@@BBBBB?ACCC>A@@@CCC?CCCC;C@9@:;;>B@CIC?GA;;;CCBBBBBC=CDF@BA?ACCCC@??BB?===>===+=<<==7<2949,//:7<<<>>;;7;<8<8;;;;;@>@<<00/86<49<<@CC7??494:AA=B?B@@@AA@:@@@9@DC<@?ACBAB;;;AAA@?;::BB>CBBADD>BA>>::8;;;9
@6HNMW:01075:06146
TACGTAGGTGGCAAGCGTTGTCCGGAATTATTGGGCGTAAAGCGCGCGCAGGCGACTTTCTAAGTCCATCTTAAAAGTGCGGGGCTTAACCCCGTGATGGGATGGAAACTGGAAAGCTGGAGTATCGGAGAGGAAAGTGGAATTCCTAGTGTAGCGGTGAAATGCGTAGAGATTAGGAAGAACACCGGTGGCGAAGGCGACTTTCTGGACGACAACTGACGCTGAGGCGCGAAAGCGTGGGGAGCAAACAGG
+
@BBCBBB?BC>@@:@@;;58=@:>;=9?<>F@CC>AB;;<,9@B;;;@@BC=;9CDCD>CCCGCBB?ACCC:BBB2BA@;@BB9?<7<.499&4<BCCCD<BBD?BB=AA=9BB<BB>B9;;;=<<=9@@<A8??9>99047;7?9>:8?>;7833.3==<5=C744===@AA?BA=A<::39<@;><89/9<?9=;@BAAAC=C??<??==??9>@A?>>>;;8;6;=>A?B<B@?>CGF:???CC2:::4
@6HNMW:01096:06145
TACGGAGGATGCGAGCGTTATCCGGATTTATTGGGTTTAAAGGGTGCGCAGGCGGCGCGAAAAGTCAGCGGTCAAAGTTCCGGGCTCAACCCGGTGACGCCGTTGAAACTTTCGTGCTGGAGTTCGTGTGAGGGAGGCGGAATGCGTTGTGTAGCGGTGAAATGCATAGATATGACGCAGAACCCCGATTGCGAAGGCAGCTTTCCAGCACGCGACTGACGCTGAGGCACGAAAGCGTGGGGAGCGAACAGG
+
DCA@>@A?B??>AA?@@@?BBD@C@BBB<AB?BC<BB<BB<BB=BBABCBB>@@=@@B@ABB:AABBA@@?A;;;69<7<?=C>D?>?@BB=C@BABA@A>;;9:CF?FDD?CCCBBCD@DJI@DBBEBBBBC=BB?BC?B@BBBCC:::BBCCBB>ACBA=ABBBBBCDCBBBB@@ACCC@DDE;CCD8;;AB5;7;;;;AB=B@CBBDDDGAA@@AACBBBE;;9;BBCCG=B;;<AA@3;;;BB?ACC?
@6HNMW:01100:06114
TACGGAGGGTGCAAGCGTTAATCGGAATAACTGGGCGTAAAGGGCATGCAGGCGGTTCATCAAGTAGGATGTGAAATCCCCGGGCTCAACCTGGGAACAGCATACTAAACTGGTGGACTAGAGTATTGCAGGGGGAGACGGAATTCCAGGTGTAGCGGTGGAATGCGTAGATATCTGGAAGAACACCAAAGGCGAAGGCAGTCTCCTGGGCAAATACTGACGCTCATATGCGAAAGCGTGGGTAGCAAACAGG
+
@@@@>:;;6:@@B5;;<;.9:<=@8@?::69<;@6999??5AC=CE9;;BC=BB>B?BCAAA?ACCB@CBBBCCB=AAAA3AA9B<;<>B=;<<,:2;9@@@?AABBB<BBB?AAABBBBCHAABA9==99:9:):@BBA6;5;=@=@B?;;9CCBC@AA?A@DBBBDCBBBCCA@@?C@BC>B;;4;;.;5;9@<?=@>>?==<8<<<5999,8?@@AA@@?AA?@AAAC>>D9977333(3::333(3882
@6HNMW:01109:06137
TACGGAGGGTGCAAGCGTTAATCGGAATAACTGGGCGTAAAGGGCATGCAGGCGGTTCATCAAGTAGGATGTGAAATCCCCGGGCTCAACCTGGGAACAGCATACTAAACTGGTGGACTAGAGTATTGCAGGGGGAGACGGAATTCCAGGTGTAGCGGTGGAATGCGTAGATATCTGGAAGAACACCAAAGGCGAAGGCAGTCTCCTGGGCAAATACTGACGCTCATATGC
+
DCBB?BBB<@@@A=A@;;5;<@AA?C@BB@BDCD>CAA@C=CE?BCACABB>AA=A?BAB;;9;BCB9;:BBA@@8AAAA7AD=C;;:@D?BCC>B@CCCB;;;@@AA=ABB=AA?@?@AA@@@@?=AACCBBB3BAABB@CAFAH@CHACBBBBCC=@@?A?@@<<<CBABBBCCB?C@CC?BB?2;;0;<@CC@DAA@@BBB??BBB<BBD<:99@?>>?@@@?=<;:8
@6HNMW:01110:06139
TACGGAGGGTGCAAGCGTTAATCGGAATAACTGGGCGTAAAGGGCATGCAGGCGGTTCATCAAGTAGGATGTGAAATCCCCGGGCTCAACCTGGGAACAGCATACTAAACTGGTGGACTAGAGTATTGCAGGGGGAGACGGAATTCCAAGTGTAGCGGTGGAATGCGTAGATATCTGGAAGAACACCAAAGGCGAAGGCAGTCTCCTGGGCAAATACTGACGCTCATATGCGAAAGCGTGGGTAGCAAACAGG
+
99488999(7<8:5:@?@5;5;@?;@>AA>AAAC=AA@@@0<<0;AAAAAA>;;4;?BBCEC@CBAA=A@A@CCC>CKFF7;<0;@?A:@?BCC?C>BAA@BBBBBBB=A?A<@@<@AACC<;;AB;=<=<<<=,=>>BB?B@B@C?B@@;;9@ABB>BB<@<@A;;;BBBBBAA;;5;=AC>BBC<@@;@<@@B<@<B;;;BCB@AAA;@?@8@AAAACGCBCCECA@ACBCC<AAB;::5:@??CE>BCB=
@6HNMW:01066:06207
TACGGAGGGTGCAAGCGTTAATCGGAATAACTGGGCGTAAAGGGCATGCAGGCGGTTCATCAAGTAGGATGTGAAATCCCCGGGCTCAACCTGGGAACAGCATACTAAACTGGTGGACTAGAGTATTGCAGGGGGAGACGGAATTCCAGGTGTAGCGGTGGAATGCGTAGATATCTGGAAGAACACCAAAGGCGAAGGCAGTCTCCTGGGCAAATACTGACGCTCATATGCGAAAGCGTGGGTAGCAAACAGG
+
@CBB?;::59@>@=BBAC>A?B@@>@?BB?BCCG>@@@@@;AB<AA@@A@@=@@<A@CCCCE@CCBB?CCCBBBD>CCDD9A@:@AAA>B@BBB?B@CCCCCDCBBCC=CCC@@?>?BB@A@CBBB>AABABBB1AAB9969=@=B>@@?BBBCCCB?BC?B?BB@@@BAABCAABB@DADD@CCD@CC8;8:CB?C@C@@ABAA>@@@;@CC<AA@@ABCCCBBCDAAACCCC?CBB@??9?@@@AA;ABB?
@6HNMW:01082:06205
TACGTAGGGAGCAAGCGTTATCCGGATTTACTGGGTGTAAAGGGAGCGCAGACGGATGCGCAAGTCTGATGTGAAAGCCCGGGGCTCACCCCCGGGACTGCATTGGAAACTGTGCGTCTGGAGTACTGGAAGGGCAAGCGGAATTCCTGGTGTAGCGGTGAAATGCGTAGATATCAGGAGGAACACCGGAGGCGAAGGCGGCTTGCTGGACAGTAACTGACGTTGAGGCTCGAAAGCGTGGGGAGCAAACAGG
+
CBA@>???8;;<@<@???;>@A5;49=:3;?@D@?=BBCC>BE>CCABBCCCCCAC;00000>AAAAAABBB?>>8=>>6<==0=BBBCCCC5BB=BABC@@@@C?BE?BCABAAABBBC>ABCCCBB>A4;;0;?;?@A=B6;6;8;;?BC@@ABB?CBBB>AAACGCCCCCBCBC@A>;>+00=6<8<<9>BA>A?;;6;@<@ACB@CBBBCC@CBCBBBC=A;;7<CB@AA;;;;CDMM:BBCDD?DCB?
@6HNMW:01089:06172
TACGAAGGGTGCAAGCGTTGTTCGGAATTACTGGGCGTAAAGGGTGTGTAGGCGGTTATGTAAGATAGCGGTGAAATGCCGAGGCTCAACCTCGGAACTGCCGTTATAACTATGTGACTAGAATGACAGAGAGGATATTGGAATACCCAGTGTAGAGGTGAAATTCGTAGATATTGGGTAGAACACCGGTGGCGAAGGCGAGTATCTGGCTGTAAATTGTCGCTGAGGCACGAAAGCATGGGGATCAAACAGG
+
?A@@>6:949ABB?B@@@<@@>AB?C?C?BABAL?ECBAC;@@;@AAAA@@@CC?D?AABBB?BBABB;;4;AA@;;::;@;;6;@AC>A>AAA?B?BBBCACD@CDE?AABBCCD;;;@@@?@@;;;AAB:929B;;6;>A=ABBB=BBBBACA;;6;;;@=C@CDBCCBBBA>AB=BBBB@B@A9<75@9@@=?=@>CDCCCB@@@=@@BBBD6;4:?>@@<@9949999AF>G>?C@@?095555)5@<:
@6HNMW:01089:06199
TACGTAGGGGGCAAGCGTTGTCCGGAATTATTGGGCGTAAAGGGCGCGCAGGCGGCGTCGTAAGTCGGTCTTAAAAGTGCGGGGCTTAACCCCGTGAGGGGACCGAAACTGCGATGCTAGAGTATCGGAGAGGAAAGCGGAATTCCTAGTGTAGCGGTGAAATGCGTAGATATTAGGAGGAACACCAGTGGCGAAAGCGGCTTTCTGGACGACAACTGACGCTGAGGCGCGAAAGCCAGGGGAGCAAACGGG
+
B@???;::::)9>:=@@?<@BD@C?B@D?BB@BF>BCACC9??9@>>@@??;@A<@ABCCCC>BBCC@CCC=AA@7@;;:AAB3BB?C@CHD<CDCCGGG<CC@CCC=C:::;CBBBDCCBCCCCCF@CCCC>@A:@?@?B@B?C@CCAAABCCCC?BCCB=@@@@@CCCCCC@BA=@@<@>CCC?BBBB>BBBB=BBB@CCC>BCC@FB:;:C@CCBBBCAAB@@=@AABBC;@A?ADDDG;;:CD>ACC>
@6HNMW:01096:06181
TACGTAAGGGGCAAGCGTTATCCGGATTTACTGGGTGTAAAGGGAGCGCAGACGGAATGGCAAGTCTGAAGTGAAAGCCCGCGGCTCAACCGCGGGACTGCTTTGGAAACTGTCAGTCTGGAGTACTGGAAGGGTAAGCGGAATTCCTGGTGTAGCGGTGAAATGCGTAGATATCAGGAGGAACACCGGTGGCGAAGGCGGCTTACTGGACAGCAACTGACGTTGAGGCTCGAGAGCGTGGGGAGCAAACAGG
+
AB?>@?5;:;-3=:=>:><A>?=@<@@C6::994)5<:<D)99,555@@CCCCC@D8;;69B=B:;9BB?AA?>>-:;>6>BB<???>9>>BBCD?BBBABBM?D>CA<@@@AA;::BBB?????;;<8=8==5;<5;;<7<05058==169;;;?B?B@D@8@D99:BBBB@@;>C@BB?B@CCD:;79B<@@A?B<??>AA?AAA@;?A<<<><@@A@BAC=???470;@0.-::--/8<0<=?@A:<;>9
@6HNMW:01102:06202
TACGTAGGGGGCAAGCGTTATCCGGATTTACTGGGTGTAAAGGGAGCGCAGGCGGTGCGGCAAGTCTGATGTGAAAGCCCGGGGCTCAACCCCGGGACTGCATTGGAAACTGTCGTACTTGAGTATCGGAGAGGTAAGTGGAATTCCTAGTGTAGCGGTGAAATGCGTAGATATTAGGAGGAACACCAGTGGCGAAGGCAGTCTCCTGGGCAAATACTGACGCTCATATGCGAAAGCGTGGGTAGCAAACAGG
+
AB@A@;9:::)9@:@9:;@CCC@C@BBC?CCCCC>BBBCC?CG>AAAC:;:@BB?BBBB@BBACCBBBB@@@CBB;?@@;@CC:CBBBADDF8??<?A@@BAB>B?DD=B899DFBBBB>?@CCCCBB?BCBB?A@=BBC?B>A?A@BBCCBBBC::9:BBD=:::AABBBCCC@CC@A@>@@BAA@B@@@?BBB@C@BBBBCCC@JEC=;;;7<@ABBBBAA@CCBBBBCBAA<ABBBBE>@@ABCC=BCB>
@6HNMW:01103:06170
TACGGAGGGTGCAAGCGTTAATCGGAATAACTGGGCGTAAAGGGCATGCAGGCGGTTCATCAAGTAGGATGTGAAATCCCCGGGCTCAACCTGGGAACAGCATACTAAACTGGTGGACTAGAGTATTGCAGGGGGAGACGGAATTCCAGGTGTAGCGGTGGAATGCGTAGATATCTGGAAGAACACCAAAGGCGAAGGCAGTCTCCTGGGCAAATACTGACGCTCATATGCGAAAGCGTGGGTAGCAAACAGG
+
BDCC@;9969@>A;@9::?B@DBB?B?BB@DBBB=A@@@@<BB=CB@@@@@=@@=AACCCCC@CBAA@CBBBBBB>BCDD;A@:@A;;7<@BBB>CACCCCCCCBBBE>CBB?BA?ABBCCCCCBB:==;<<<>,<??:;6;=A>A?AB?BBBCC<;:;CACADF@@@CCCCBBBBB?B?BB?BCBADD>B?@CC?C@D:::CCG@BBB=BCC>@@ABCBCCCCCCC@@ADCCC>AAA@??9?<=?@A<ACC@
@6HNMW:01104:06166
TACGTATGGAGCAAGCGTTAATCGGAATAACTGGGCGTAAAGGGCATGCAGGCGGTTCATCAAGTAGGATGTGAAATCCCCGGGCTCAACCTGGGAACAGCATACTAAACTGGTGGACTAGAGTATTGCAGGGGGAGACGGAATTCCAGGTGTAGCGGTGGAATGCGTAGATATCTGGAAGAACACCAAAGGCGAAGGCAGTCTCCTGGGCAAATACTGACGCTCATATGCGAAAGCGTGGGTAGCAAACAGG
+
@BABBBBE@?@@A>AA@@=?>ABC@C@::8;BBB<BBCBB=BB<BB;<;DD@DD?D@DLCAA?ACBB@D;<:AAA<ACDD:BC=B@@@?B@DCC=C?BBBBBBBCBBB>BCCBHFABBBCCBBBBB?BBCCEEE3;;:BB?B?B@CAEC@BCCCC@@=@A>A?AAAAACDBBAAA?>8@?;;6;BB?BC=C@CCCAHACCBCCCC@BBD?CDE=CBCCCCCBBBBBBBBDA@@G=CAAACE;@@A@==6:::4
@6HNMW:01108:06169
TACGGAGGGTGCAAGCGTTAATCGGAATAACTGGGCGTAAAGGGCATGCAGGCGGTTCATCAAGTAGGATGTGAAATCCCCGGGCTCAACCTGGGAACAGCATACTAAACTGGTGGACTAGAGTATTGCAGGGGGAGACGGAATTCCAGGTGTAGCGGTGGAATGCGTAGATATCTGGAAGAACACCAAAGGCGAAGGCAGTCTCCTGGGCAAATACTGACGCTCATATGCGAAAGCGTGGGTAGCAAACAGG
+
@A@B?@@@9@@@@:@@;;7;=AADAD@CB@CCCC>;:;EE>CC=CB@@@9:6;B?B@BCBBBBDFCC@C@A@BCG?ECCC8@?6?;<;7;ACCC>C?BCB;;;CBBBC>BBB?BC?BCCCCCC;9:?AA@BDDB2@>>00-0<@;A@AB@AABBB<<8;B@B?CA;;;CAA@@@@@C?B@BE@BAC=AA0000@A<D@A;;;BCB@BCD>DCC<AADBBBBB@@@@@@?@BCCC>CBB@??8==9=??9888:
@6HNMW:01077:06257
TACGGAGGATGCGAGCGTTATCCGGATTTATTGGGTTAAGGGTGCGCAGGCGGCGCGAAAGTCAGCAGGTCAAAGTGCGGGCGTCAACCGGTAGACGCCGTTGAAACTTTCGTGCTGGAGTTCGTGCGAGGGGAGGCGGAATGCGTTGTGTAGCGGTGAAATGCATAGATATGACGCAGAACCCCGATTGCGAAGGCAGCTTTCCAGCACGCGACTGACGCTGAGGCACGGAAAGCGTGGGGACGAACAG
+
CECD?;:7;B@?ABAABB=@AC?C@BBB<AB9@@5<+0,0/)/--////)//)/9/444(/8889///6=6::4---,,,(,,,--(-(-(--///994//)/9:.7;=8=>===;;7<<<8;@?@?>:::;-:B=AB?B?AA?8978?>>BBCB@;;;D=ABBBAABB?:::@@@AA@?4889*:::2::<@292948999,9588555:::<?>884999:;85:://+/;3:8=8;9;&----3856
@6HNMW:01078:06246
TACGGAGGGTGCAAGCGTTAATCGGAATAACTGGGCGTAAAGGGCATGCAGGCGGTTCATCAAGTAGGAATGCTGGAAATCCCCGGGCTCAACCTGGGAACAGCATACTAAACTGGTGGACTAGAGTATTGCAGGGGAGACGAATTCCAGGTGTAGCGGTGGAATGCGTAGATATCTGGAAGAACACCAAAGCGAAGGCAGTCTCCTGGGCAAATACTGACGCTCATATGGCGAAAGACGTGGGTAGCAAACAGG
+
665=655>5:555.449:.4.444.47995;==C=B@@@D>DD=CBCCBBC?BB7;7;;;BCAB@@>+0+0<<00*/;17799.9A3;;=>9>:>>>7>:><@>;;;;===0=492992499<<994981887333&368///)/)/)/939<777//)/9495/555599444599<7==9999AA;AA00/><8<8=999@AA<???8=??6::9>>>@@@A><<>00*0688(-/////92768888(3392
@6HNMW:01106:06218
TACGTAGGGAGCGAGCGTTGTCCGGAATTACTGGGTGTAAAGGGAGCGCAGGCGGGACTGCAAGTCAGAATGTGAAAGGAGGGGCTTAACCCCCTAACTGCATTTGAAACTGTGGTTCTTGAGTGAAGTAGAGGTAAGCGGAATTCCTAGTGTAGCGGTGAAATGCGTAGATATTAGGAGGAACATCAGTGGCGAAGGCGGCTTGCTGGACAGTAACTGACGTTGAGGCTCGAAAGCGTGGGTAGCAAACAG
+
CCCCC@@@;@B?@@@@BD@BBC?B?B@B???>@A8==>>>,:9,9<=@@AA>AA@7>0000:66;;=8829@@977(3,3333&498=9====+<A=@><<933(377.7333827399/44:C@@<>000/.(.50533,3173<3=?;99787;=9=;@C<A@B>=<>77774896:>4=4;73337774:<=8=8==8==58=DF@BB>A@A8>>??AB@=AAA:>==><>7@;;58=3:222?:/522
@6HNMW:01106:06249
TACGGAGGGTGCAAGCGTTAATCGGAATAACTGGGCGTAAAGGGCATGCAGGCGGTTCATCAAGTAGGATGTGAAATCCCCGGGCTCAACCTGGGAACAGCATACTAAACTGGTGGACTAGAGTATTGCAGGGGGAGACGGAATTCCAGGTGTAGCGGTGGAATGCGTAGATATCTGGAAGAACACCAAAGGCGAAGGCAGTCTCCTGGGCAAATACTGACGCTCATATGCGAAAGCGTGGGTAGCAAACAGG
+
BAAA=@??9:;:B=B@@@?B@BCC?B?BC@DDCD>BCBBB<A@;BC:::CG@CB@CBDCCBB@BBBB?CCCCAAA<AB@@4?>5=9:;>A?@AA>A@CCCBCCCDCCC=BBD?AA?ADCBB???CB;??77777)8=@;;5;>B>B>BB?BCBCDCCACD@D@CCCCCBCBBABB??=A?BBABAA;??/;4:BB;@?A@@@CCD?CCC=CCC>AAAAACDCBBBCB@AABBBD=BBC???8<<===?8?A@;
@6HNMW:01107:06210
TACGGAGGGTGCAAGCGTTAATCGGAATAACTGGGCGTAAAGGGCATGCAGGCGGTTCATCAAGTAGGATGTGAAATCCCCGGGCTCAACCTGGGAACAGCATACTAAACTGGTGGACTAGAGTATTGCAGGGGGAGACGGAATTCCAGGTGTAGCGGTGGAATGCGTAGATATCTGGAAGAACACCAAAGGCGAAGGCAGTCTCCTGGGCAAATACTGACGCTCATATGCGAAAGCGTGGGTAGCAAACAGG
+
@@??;;;;0;@@A>BBBB;>;@@@=BABB?C@AA<@B@AD>CC>CBA@B9949A9A=ACCCCADCCB@CBBBCCC;::::-:@6@::;5;=@@A;B?CBDDCBBBCLC>C::7:?:>@ABCBBBBB?BCBBBBB3AAA;;8:?B=B?BC?CCCCCAA?AC@C@EC@AABBBABBBAA>C?BB>BCB?CC8;8;BA>B@BBAACBB?BBB=BCC>CCBBBBBBBBBBBBBBBBBB;A???@C;@?=<??9>==8
@6HNMW:01109:06246
TACGGAGGATGCGAGCGTTATCCGGATTTATTGGGTTTAAAGGGTGCGCAGGCGGCGCGAAAAGTCAGCGGTTAAAGTTCCGGGCTCAACCCGGTGACGCCGTTGAAACTTTCGGGCTGGAGTTCGTGCGAGGGAGGCGGAAGTGCGTTGTGTAGCGGTGAAATGCATAGATATGACGCAGAACCCCGATTGCGAAGGCAGCTTTCCAGCACGCGACTGACGCTGAGGCACGAAAGCGTGGGGAGCGAACAGG
+
A@@C@@@<@:95CCAACB>AAB?B>BBC=A?;>=.99+8>8>?8?<;7733,3888<=7;;;+;;?@@AA=A>AA;@A=A?BB=9:7>8><.7/3;7;37/7849AC3777'522'59:4755+55577>:<>6==:>B;A7;798-,(,,,,,84505.--'--*(((***,233.----,(,,,&,--(----(.(./;==>4;7<>>>>>@@CCDBBABACC:98:AA::;6;ABBCCC9AACAA>ABB?
@6HNMW:01080:06266
TACGGAGGGTGCAAGCGTTAATCGGAATAACTGGGCGTAAAGGGCATGCAGGCGGTTCATCAAGTAGGATGTGAAATCCCCGGGCTCAACCTGGGAACAGCATACTAAACTGGTGGACTAGAGTATTGCAGGGGGAGACGGAATTCCAGGTGTAGCGGTGGAATGCGTAGATATCTGGAAGAACACCAAAGGCGAAGGCAGTCTCCTGGGCAAATACTGACGCTCATATGCGAAAGCGTGGGTAGCAAACAGG
+
<<@C?ABB=B@@@@CA@?=@<A@C?B?@@=@ABC=BABBB=CD>BBA@@;:4;;7;@EBDCC@B@AA=@;;;BCC>CEAE7A>5>0008<:<>><>@CCDLC;;;DFD?CBB?CB?BDDEBBAAAA<A??>@?@/???;;7;>B@B?BB@CHCDC;;7;B5;5;AAAABB<;;A;;9<B>BC@CA@:@@,0+000+0=ACCBBCBABBC=@@@9::;A@::;;:;;;/////8808889991:433::29872
@6HNMW:01082:06268
TACGTAGGGGGCAAGCGTTATCCGGATTTACTGGGTGTAAAGGGAGCGCAGACGGATGTGCAAGTCTGATGTGAAAGCCCGGGGCTCACCCCCGGGACTGCATTGGAAACTGTGCGTCTGGAGTACTGGAAGGGCAAGCGGAATTCCTGGTGTAGCGGTGAAATGCGTAGATATCAGGAGGAACACCGGAGGCGAAGGCGGCTTGCTGGACAGTAACTGACGTTGAGGCTCGAAAGCGTGGGGAGCAAACAGG
+
CCCCCBBBBB1??>CAAA@CCC@C@AAA>BCCCD>BCBDD>CC=BAAAA?A@@@=B@@@@AA=@AAABBBBBCCC>BBD?CCC;CCCBBBBB1BD=BA@@AAC?B@BH>CBBBCCCCCBB@BBBCBBCAF@CC?CC@CCHACACAC?AA@CBBBBBC@DAAA<:;:BBCCCBBBBBB?BB@B@BBB>A?AA>@DD?C@AA?AHADCCC@DCCCCC?CBCDCCC@E@@=@BBAAA<BA@??BB9??@CC>????
@6HNMW:01107:06293
TACGTAGGTGGCAAGCGTTGTCCGGAATTATTGGGCGTAAAGCGCGTGCAGGCGCTTTCTAAGTCCATCTTAAAAGTGCGGGGCTTAACCCCGTGATGGGATGGAAACTGGAAAGCTGGAGTATCGGAGAGGAAAGTGGAATTCCTAGTGTAGCGGTGAAATGCGTAGAGATTAGGAAGAACACCGGTGGCGAAGGCGACTTTCTGGACGACAACTGACGCTGAGGCGCGAAAGCGTGGGGAGCAAACAGG
+
CCBBB@?;??:>@<>?>?9??A?B>A>A@BB?AC>CCCCD<A@BBCB@??@<000IJ>CAC>ABA>B@@@ADEG;C??ABCC;CC@D@CCC8@@CBCCC<BAA8:959?@=AD>BBBB?BDDCCCDABB?><>?8@>?=@>A>?>BCBBBB=?8A=A@A@;@AA@AABBBBB@BB@B>BB>BBA:A=@@<?>?7>9<@?@BC=BAC@BA887;8=?@ABCCCC8828>;?@A=BBBBBCC8AA@BC;CB@<
@6HNMW:01065:06315
TACATAGGGGGCGAGCGTTATCCGGAATTATTGGGCGTAAAGCGTGCGTAGGCGGCCGTTTAAGTCTGTCGTGAAAGCCCACAGCTTAACTGTGGAGGGTCGATGGAAACTGGATGGCTTGAATCTAGAAGAGGTAAGTGGAATTCCATGTGTAGCGGTAAAATGCTTAGATATATGGAGGAACACCAGTGGCGAAGGCGGCTTACGTGGTCTAGCATTGACGCTGAGGCACGAAAAGCGTAGGTAGCAAACAGG
+
=?:99??<@B1;AA>@>@<A@B<@9=;?388<A=<;AABC>B>??B::9DC???:>;8;:09;>=;:96;??@BB=BBB=CBBBCC?B?@??@:7>BA=BAAABB>BC=;<C7@;B4884993333777.3/6066(//6063:3:6:333785555399:>.:755.6=;875/573//(/(/.54:;==;:875:06569;9A888@8888866=A8>??876::=46855555&59777959;;<=A689D;
@6HNMW:01065:06324
TACGGAGGGTGCAAGCGTTAATCGGAATAACTGGGCGTAAAGGGCATGCAGGCGGTTCATCAAGTAGGATGTGAAATCCCGGCTCACCTGGAACAGCATACTAAACTGGTGGACTAGAGTATTGCAGGGGGAGACGGAATTCCAGGTGTAGCGGTGGAATGCGTAGATATCTGGAAGAACACCAAAGGCGAAGGCAGTCTCCTGGGCAAATACTGACGCTCATATGCGAAAGCGTGGGTAG
+
CC@@:9990;@@?=@@AB>B>AAA=A=AB=A@@@;@B???0;;0;AAAA;;5;;5;=ACCCE@CD;;6;@AB;;;,;;<00*0<.--(--(-0577;<<=555;4:AC@@B?ABBBBBBBCC?AAACCCC2AAA;;7;=B=A=<;5;;AA;9:?AC@D@BB@@A@@@CC:::B=B>BB?DCB?BC9;9<BC?B@@@A@BA?=899.9<=69:;@@C@@?AACBBAAA@BD<AAA?>?89:6
@6HNMW:01067:06319
TACGGAGGGTGCAAGCGTTAATCGGAATAACTGGGCGTAAAGGGCATGCAGGCGGTTCATCAAGTAGGATGTGAAATCCCCGGGCTCAACCTGGGAACAGCATACTAAACTGGTGGACTAGAGTATTGCAGGGGGAGACGGAATTCCAGGTGTAGCGGTGGAATGCGTAGATATCTGGAAGAACACCAAAGGCGAAGGCAGTCTCCTGGGCAAATACTGACGCTCATATGCGAAAGCGTGGGTAGCAAACAGG
+
CBBB?BBB=BAAA?CBBG?C@BCC?C@@@?ACCD>@AABD<@@<@@@ABCDABB@BGDCBBB?;;;B>BBDDBBB<BBAA.::/;;;;=A>;;<8<?BDGDD;;<DDC>C;:::B?@AAAA??@DC29999999)9=@;;6;<@;@@BE@CCCCCBB?BC?B?@@@@@B;;;@@@@A5<:;CADCC@CC=B@BCC?B@BAAACCB@BAA<??=9::;ABBCECBBBC::<CBEF=AAACCC>BB????:>@@?
@6HNMW:01081:06347
TACGGAGGATGCGAGCGTTATCCGGATTTATTGGGTTTAAAGGGTGCGCAGGCGGCGCGAAAAGTCAGCGGTCAAAGTTCCGGGCTCAACCCGGTGACGCCGTTGAAACTTTCGTGCTGGAGTTCGTGCGAGGGAGGCGGAATGCGTTGTGTAGCGGTGAAAATGCATAGATATGACGCAGAACCCCGATTGCGAAGGCAGCTTTCCAGCACGCGACTGACGCTGAGGCACGAAAGCGTGGGGAGCAAACAGG
+
BBAC?CB@C@AAC@@@::5:@A>A?BA@9>?;?>5=A,:9,9=5?AAA@8829>279>=???1=;>@>>?=??>C>BB?B=B@:>==>3::*9;@<<><:5//).33,35808;A?@>>=?9969=72728=?8?A<AB=B<?>>@A:=>???B98372522&255678992528AA>>>BB?DBB9CAA7::@@:=:?:99@?3947??>@@@>>>?BB@A@999?9?@ABAB=BAA????5>?AAB<BAB:
@6HNMW:01085:06334
TACGGAGGGTGCAAGCGTTAATCGGAATCACTGGGCGTAAAGCGCACGTAGGCTGTTATGTAAGTCAGGGGTGAAATCCCACGGCTCAACCGTGGAACTGCCCTTGATACTGCACGACTTGAATCCGGGAGAGGGTGGCGGAATTCCAGGTGTAGGAGTGAAATCCGTAGATATCTGGAGGAACATCAGTGGCGAAGGCGGCCACCTGGACCGGTATTGACGCTGAGGTGCGAAAGCGTGGGGAGCAAACAGG
+
CCBD@BBB=AA@?<@AAA?B?BBB?B?@?@ABBC>BBBED>CBBCCBCCBB?B@@A=B@C@@=@CAA@EG;G;<<6;@B;@@@=??BB?A=@::6:;@@ACC>C?BBBAB;;;BBB@@B@BC@CD@CD>CBCCC=CD@BB?B<@=@@BB@BAAAG?BBBBCC<>><?BBB???AAAB5:9>A?A?999???@@AA=A=0/*/*//49=7@@<A<@>>:ABB999>??::98AAB9??==>CC5>>;;;1:::4
@6HNMW:01087:06347
TACGTAAGGGGCAAGCGTTATCCGGATTTACTGGGTGTAAAGGGAGCGCAGACGGAATGGCAAGTCTGAAGTGAAAGCCCGCGGCTCAACCGCGGGACTGCTTTGGAAACTGTCAGTCTGGAGTACTGGAAGGGTAAGCGGAATTCCTGGTGTAGCGGTGAAATGCGTAGATATCAGGAGGAACACCGGTGGCGAAGGCGGCTTACTGGACAGCAACTGACGTTGAGGCTCGAGAGCGTGGGGAGCAAACAGG
+
CCBAA@2999.;B=A;;;?BCD<@=AA@:@B@@@=ABBCC>CH>AA:;:BCBCC@C@CC?BB?BBB@@@@BAAAD<@??399?;?A@@<@:????8?@@ACBD<A?AB<@AABBBBBCCB@999BA>>9=8<<5<@3;;@=@AE@C@CC@BBBA@@B?CBCD>CC;;;CCCCBBCBB?@@7:7:@C?C>AA@BBB=@=9979C<?@>?;>A>?>B?BCDBB@@;@::5:BCCCBBBB???ED:@>>BC>BBC?
@6HNMW:01107:06355
TACGGAGGGTGCAAGCGTTAATCGGAATAACTGGGCGTAAAGGGCATGCAGGCGGTTCATCAAGTAGGATGTGAAATCCCCGGGCTCAACCTGGGAACAGCATACTAAACTGGTGGACTAGAGTATTGCAGGGGGAGACGGAATTCCAGGTGTAGCGGTGGAATGCGTAGATATCTGGAAGAACACCAAAGGCGAAGGCAGTCTCCTGGGCAAATACTGACGCTCATATGCGAAAGCGTGGGTAGCGAAACAAGG
+
@A@@;?>>6:;9A@C;;;?C?@@AAC@BB?C;;;7;@ACD=BA<B@;9:BB=BB=B;@BA;;5;;;;5;AABB@B8BCBB<BF>E;;;?B@BCC>CADBBBB<<;@@@9@@C@DD@BBBBBBBAAB=@@????>,<<=;;5;4;>B?<;=;CBCB@@=@B>B>BBABAB@@?A@@@A=B>AB?B@@:>@.:5;A@=@?BB;;9:947=>6000*0//::;;/88<<<;=555==5AAAB==,334433=3//0/5
@6HNMW:01109:06323
TACGGAAGGTCCGGGCGTTATCCGGATTTATTGGGTTTAAAGGGAGCGCAGGCCGCCCCTTAAGCGTGTTGTGAAACCCGGGCGCTCAACGCCCGGCGTGCAGCGCGTACTGGGGGGCTTGAGTGCGCGCGACGCCGGCGGAATTCGTCGTGTAGCGGTGAAATGCTTAGATATGACGAGGAACCCCGATTGCGAAGGCAGCCGGCGGGAGCGCAACTGACGCTCATGCTCGAAGGCGCGGGTATCGAACAGG
+
DBCE@D=A?@C@CB=B:;6:@@:?9>??<@B>CC;AB;CA;AJ?FBBBB;;5;=@@@@7@>A>@@A@BC?CCCDI>CC?CF>BCCCCC<@;;;8;?CC;;;@@@@@ABCCBBBBBA)AB?BAAA@<:::?000@@7;8;A=@;@????BBCCCAAAB?CBCD>AAAD???>BBDBBB@@@9?;?DD9D??=?@AA6949@@@>B?ADE<AABDCC@CCCCCBBCCCBBBCBBB9;6;B;;;:;CCCAA?AA@=
@6HNMW:01081:06367
TACGGAGGGTGCAAGCGTTAATCGGAATAACTGGGCGTAAAGGGCATGCAGGCGGTTCATCAAGTAGGATGTGAAATCCCCGGGCTCAACCTGGGAACAGCATACTAAACTGGTGGACTAGAGTATTGCAGGGGGAGACGGAATTCCAGGTGTAGCGGTGGAATGCGTAGATATCTGGAAGAACACCAAAGGCGAAGGCAGTCTCCTGGGCAAATACTGACGCTCATATGCGAAAGCGTGGGTAGCAAACAGG
+
@@BC@@@@<?AAA<ABDC?C>BBB?C?BB?BCCC>BBBBB=BD>@@;;;AA9??;A;AA@:;8;BBC@BCCCBBB<BBBB9BB;@;;;?A@@AA8A>;;::AAABCCC=C@@>@@@B::;BBAABB?BBAAAAA.@9:;A>C=B=C?CC@;;9@A<?=BB?A@BCA@@BA@??BDDG@C@BA>AB@9@=+0+0=<:@;<@BA@??<888-989-9>?AABBA@@C?@>784988/8---55,---/891:<;6
@6HNMW:01091:06362
TACGGAGGGTGCAAGCGTTAATCGGAATCACTGGGCGTAAAGCGCACGTAGGCTGTTATGTAAGTCAGGGGTGAAATCCCACGGCTCAACCGTGGAACTGCCCTTGATACTGCACGACTTGAATCCGGGAGAGGGTGGCGGAATTCCAGGTGTAGGAGTGAAATCCGTAGATATCTGGAGGAACATCAGTGGCGAAGGCGGCCACCTGGACCGGTATTGACGCTGAGGTGCGAAAGCGTGGGGAGCAAACAGG
+
DBCC@@??8@@=?=A@@@>A@CDD?C?CCCCCCC>AA@GF>CCBBBCCBBB>A@@@?BBCBC?BBBAAAA9ABBC>CDD>D?><>CCE@C>@@B>@>AAABC>C@CCECB@@@BBBBCC@BB@CC@CC=CCBBB=BD@?>:>595:?AA=AA???????AAC>CF@EBBBBAAACBB?CC?B?BAA=BBBB?BB?9>;8617188<?>:==9=9=@@8????::>@?;;;;??@7>=>====/;:=<<4>888
@6HNMW:01124:05788
TACGTAGGGAGCGAGCGTTGTCCGGAATTACTGGGTGTAAAGGGAGCGTAGATGGATGTTTAAGTCAGTTGTGAAAGTTTGCGGCTCAACCGTAAAATTGCAGTTGATACTGGATATCTTGAGTGCAGTTGAGGCAGGCGGAATTCGTGGTGTAGCGGTGAAATGCTTAGATATCACGAAGAACTCCGATTGCGAAGGCAGCCTGCTAAGCTGCAACTGACATTGAGCTCGAAAGGTGTGGGCTGATCAAACAGG
+
BCAAA@@@9@@@C;;;@C@CCDAC@C@C>BBDFE?BBBCB>CF>BBAAABCCCC@CCCCC>A?ABCBCD?AACBC?CBB=BAA?AA@@?C<>?BEE9C8:;@>?<??@@@@@=ABA@@B?B@@;;;BBB@CCC?BCE@??3829;=@?A?BB788?A????@8988@=@BBBBBBCBBA<?>>?>==@@@<@<=?1818??B=@@?7833:::?@>?@<;<96(////77799(/(-2666',---5688*3396
@6HNMW:01124:05794
TACGGAGGGTGCAAGCGTTAATCGGAATAACTGGGCGTAAAGGGCATGCAGGCGGTTCATCAAGTAGGATGTGAAATCCCCGGGCTCAACCTGGGAACAGCATACTAAACTGGTGGACTAGAGTATTGCAGGGGGAGACGGAATTCCAGGTGTAGCGGTGGAATGCGTAGATATCTGGAAGAACACCAAAGGCGAAGGCAGTCTCCTGGGCAAATACTGACGCTCATATGCGAAAGCGTGGGTAGCAAACAGG
+
?=>>2994,99:>:>@AA4;79>>:??BB@BBBE>AA@AC>CL?CC;;;;;5;A?A?CCCCCACB@@<@;;;BBB9A@@@7AD=CBBB@C@ABB8;7;BBCBDBBBBA<B;;5;?9=:::?@@AAC?AA>>?>?,<=<:;8;?C?C@CC@BBCBB@@<@@<?=@@;;;AA@@@@@DD?D@CC@BCB5;;0;5<CC@C@BBAABAA=ABB>BDE>CCA@@@AAAC9::BBBBCCC=AAA?;<7>@==>?6;;;8
@6HNMW:01149:05789
TACGGAGGGTGCAAGCGTTAATCGGAATAACTGGGCGTAAAGGGCATGCAGGCGGTTCATCAAGTAGGATGTGAAATCCCCGGGCTCAACCTGGGAACAGCATACTAAACTGGTGGACTAGAGTATTGCAGGGGGAGACGGAATTCCAGGTGTAGCGGTGGAATGCGTAGATATCTGGAAGAACACCAAAGGCGAAGGCAGTCTCCTGGGCAAATACTGACGCTCATATGCGAAAGCGTGGGTAGCAAACAGG
+
BB;;;;CD>@BAA;@;;;=@@CCC@BABCACCCC?BBBBC?CC>DCBBBGC@BB?B>ABCBB>BCCC@C:;:CHI>CCCC9@@:@;;;ADACCH>B@BCCCCCCCCCC>CCC@BB@ABBBBAA@BD>BBBBBBB1>>A::8:?C@CACCACCBBBCD@CD@B>CB@@@CBBBBBBAA=B?@@>BBA>BC7;9;CC>B@B;<;DCC?CCD=CCC>BBBAABBBBCBBBBBBBBBB<AABBBF>C@@999,9>>:
@6HNMW:01152:05790
TACGGAGGGTGCAAGCGTTAATCGGAATAACTGGGCGTAAAGGGCATGCAGGCGGTTCATCAAGTAGGATGTGAAATCCCCGGGCTCAACCTGGGAACAGCATACTAAACTGGTGGACTAGAGTATTGCAGGGGGAGACGGAATTCCAGGTGTAGCGGTGGAATGCGTAGATATCTGGAAGAACACCAAAGGCGAAGGCAGTCTCCTGGGCAAATACTGACGCTCATATGCGAAAGCGTGGGTAGCAA
+
BB@@=@A?9@BAA=A@@@<@<@CD=@?A@>A;;;09?=@D>EDGECBAACCACC?A?ABCBB>BCBB>BBBCFGKGCCCC6;;7;BCBAD@DCC>B@BCCBBAA@DDD=BCC@CC?AAABBAABBB?CDBDDDE3C??AB@B@CAGAGE@AA@A;:;<@C>B@CAA@BAB@@?BBCB?DGBB?BDD@CC;;:;DB>A?A;;;AA?=ABB=BEF>CCBBBAACBBB??:9:@=?@=BBCBBC<@@877;
@6HNMW:01154:05800
TACGGAGGGTGCAAGCGTTAATCGGAATAACTGGGCGTAAAGGGCATGCAGGCGGTTCATCAAGTAGGATGTGAAATCCCCGGGCTCAACCTGGGAACAGCATACTAAACTGGTGGACTAGAGTATTGCAGGGGGAGACGGAATTCCAGGTGTAGCGGTGGAATGCGTAGATATCTGGAAGAACACCAAAGGCGAAGGCAGTCTCCTGGGCAAATACTGACGCTCATATGCGAAAGCGTGGGTAGCAAACAGG
+
CBAA?@?@;?A>?=?@??;@?BAA>B?BB@CDDD>ABACC=CD>BBBBBA@;:;7;ACCCCDABBBC?CDCDBCB>BDDD9DD?C99;=@;:;;7;?CAA@DCCBBBE=C@?>?C?C@@?>?????<?@ABBBB3BAA;;8;>B@C?AA?AABBB;;9;B@C@CD@@ABB@@@AAAB?B@CJBCCC=BB6:6:BC?B@CAAABAB=;;;5;CA=CCBBBBBBBBBBB@@ACBBC<@A???C=A???AA<ABB?
@6HNMW:01116:05828
TACGGAGGGTGCAAGCGTTAATCGGAATAACTGGGCGTAAAGGGCATGCAGGCGGTTCATCAAGTAGGATGTGAAATCCCCGGGCTCAACCTGGGAACAGCATACTAAACTGGTGGACTAGAGTATTGCAGGGGGAGACGGAATTCCAGGTGTAGCGGTGGAATGCGTAGATATCTGGAAGAACACCAAAGGCGAAGGCAGTCTCCTGGGCAAATACTGACGCTCATATGCGAAAGCGTGGGTAGCAAACAGG
+
BCCC@CBB<@??@;@>==8><?AA>A?BB@CCDD>BB@AA<AE>BBCCCAA>AA@B@CCCBB@BBCC?CCCBBBD=CCDD8FC=C:9;>A=@BB>BABCDCCCDDBBB=BAA?@C@CCCBBBBBBB>?=77777'7=>9:4:;@<@=@@<ABBCDBB?BE@B@BCA@@BB@@@BBAA?C@CCBCCC@CC=A?@CD?C@C@AACCC@BBB=CBB=BBCCCCAAADDDBBBBBBBC>BAB@@@<??@@BB>BBC@
@6HNMW:01123:05851
TACGGAGGATGCGAGCGTTATCCGGATTTATTGGGTTTAAAGGGTGCGCAGGCGGCGCGAAAAGTCAGCGGTCAAAGTTCCGGGCTCAACCCGGTGACGCCGTTGAAACTTTCGTGCTGGAGTTCGTGCGAGGGAGGCGGAATGCGTTGTGTAGCGGTGAAATGCATAGATATGACGCAGAACCCCGATTGCGAAGGCAGCTTTCCAGCACGCGACTGACGCTGAGGCACGAAAGCGTGGGGAGCGAACAGG
+
A@@C@@@=@BBACAAAAB?AA@<@5;;;0;:2:@,99)55)55)5;;;<6515=5;:B@@@@3>?@??;=;=:77*7;7;8=D;??AC5::7;@BAA@@@<@B?BCG>BAI=BBBBBBA>BAA<@@@@@@;;;69B>@@=@=A@A::59AA9:9==8<???8999@AC=AA:98:99>??@:==>3999.99:>:>:=??999,98==?A?>::::::=<<:<<5504;;99:3:::9<<<&4448<39;<7
@6HNMW:01126:05849
TACGGAGGGTGCAAGCGTTAATCGGAATAACTGGGCGTAAAGGGCATGCAGGCGGTTCATCAAGTAGGATGTGAAATCCCCGGGCTCAACCTGGGAACAGCATACTAAACTGGTGGACTAGAGTATTGCAGGGGGAGACGGAATTCCAGGTGTAGTGGTGGAATGCGTAGATATCTGGAAGAACACCAAAGGCGAAGGCAGTCTCCTGGGCAAATACTGACGCTCATATGCGAAAGCGTGGGTAGCAAACAG
+
BHDD@@@@;?AA@>A@?@5;79;;8>666:?>=?7><@@B<A@<B@?;B==9=D?B:?BBACACAA@@BCDBBBC=;;;;.<;0;;;;=B=@B@8@<@A>@@A;999:.9AB=BB@BC@??@@B:98:AAAFGE3A??;;5;=@;@9>=;@@?AC<A?AF@A=900/0=><?@999@=A49989BD6??8?:=>A<@<@BBAABC499>5:::-:??AAACCCBAA?989><<<6AC?>::(77379:.668
@6HNMW:01129:05827
TACGGAGGGTGCAAGCGTTAATCGGAATAACTGGGCGTAAAGGGCATGCAGGCGGTTCATCAAGTAGGATGTGAAATCCCCGGGCTCAACCTGGGAACAGCATACTAAACTGGTGGACTAGAGTATTGCAGGGGGAGACGGAATTCCAGGTGTAGCGGTGGAATGCGTAGATATCTGGAAGAACACCAAAGGCGAAGGCAGTCTCCTGGGCAAATACTGACGCTCATATGCGAAAGCGTGGGTAGCAAACAGG
+
CCAA@BAA<@??@?AABB@BACCC?C@CB=B:::8;CBDD<@@;@@;;;;;:;F@I?CDDAA?ACBB@BCCCCCC>BBHI<IC=C<;;>B@BBB>BICCBDCBBBCCG>E@@>@@<?ABBB???BB?AAACAAA2?AA:;7;>B@B>BB@CCCCB<;9;C?B@BB;;;A@@@@AAAB>B?BFFGCE@DD>B@BCD?C@CBBBBBC?BBD?CCF?AABBBBCCCCC@@@BACBAB<A::39:5;733:;34557
@6HNMW:01140:05848
TACGGAGGGTGCAAGCGTTAATCGGAATAACTGGGCGTAAAGGGCATGCAGGCGGTTCATCAAGTAGGATGTGAAATCCCCGGGCTCAACCTGGGAACAGCATACTAAACTGGTGGACTAGAGTATTGCAGGGGGAGACGGAATTCCAGGTGTAGCGGTGGAATGCGTAGATATCTGGAAGAACACCAAAGGCGAAGGCAGTCTCCTGGGCAAATACTGACGCTCATATGCGAAAGCGTGGGTAGCAAACAGG
+
CDB@=>>>5>?=?=:;;B@C@CBC@C@BB?CCCF<@@@@C<BB=BA;;;CB?BB@B?BCBBB?BGBB?B@@@BBB;BBB@7AD:BABB?B@CCC?B?BCBBBBBBCBC=CCC@BB?C@@ADBBBBB?BBBCCCC3BBA:;7;=A?C=@A@CCBBBAA=AB?B@CB@@@BAAABAAAB@C@CDGEEC4;;,:4:9:?D@AA@@ADC@:;:0:??9@@@CBCABCCCCC@?@AABB<@@>000+00:09959@?<
@6HNMW:01151:05835
TACGGAGGGTGCAAGCGTTAATCGGAATAACTGGGCGTAAAGGGCATGCAGGCGGTTCATCAAGTAGGATGTGAAATCCCCGGGCTCAACCTGGGAACAGCATACTAAACTGGTGGACTAGAGTATTGCAGGGGGAGACGGAATTCCAGGTGTAGCGGTGGAATGCGTAGATATCTGGAAGAACACCAAAGGCGAAGGCAGTCTCCTGGGCAAATACTGACGCTCATATGCGAAAGCGGTGGGTAGCAAACAG
+
BBDB?A@@9:99A=ABAA=@@CBA=A@DF@CAB@:@A@AC=BC=BBAB<;@;A@>@?BBBCD?ABCC?BBBBCDF:;:CC3AA6A;;:=A?@@@<@<00/=?A@BCBB<BBB?BC@CCCBBBBBCD>AABBBBB3BABGHAH@C@B?<;5;ABBECC?DG:;8<B;;;;;;@@=>==3;8;@@AA@;@@-0-0>>6<;<@@@CA@;BAB=ACC=:::AAC:9:?AAABBBC;?>7;00*0991://3;9/333
@6HNMW:01155:05818
TACGGAAGGTCCGGGCGTTATCCGGATTTATTGGGTTTAAAGGGAGCGTAGGCCGGAGATTAAGCGTGTTGTGAAATGTAGACGCTCAACGTCTGCACTGCAGCGCGAACTGGTTTCCTTGAGTACGCACAAAGTGGGCGGAATTCGTGGTGTAGCGGTGAAATGCTTAGATATCACGAAGAACTCCGATTGCGAAGGCAGCTCACTGGAGCGCAACTGACGCTGAAGCTCGAAAGTGCGGGTATCGAACAGG
+
@BCC@D?@?@C?CD>BBB?BBD@B>ADD>DD@DF=BB?BC=CF<BACBA@@=@=B@@@AC@B?BCBCBB?C@DDE>@@@AAABCCBBB@BCBC;;;:BBABBBCCCEEA@@?:BD>D@B@C@@@C?@????@;AAAB=??;?;>;?CBC@CBBBB:939@@@<ABBD@CBABBCB??>A@BB@BBC=@AB:;:89384A;;;@CDDBD?@A@BBC?BCDDB@??BA<@?A@AAB=B??>C=7CBBBAB8BBC?
@6HNMW:01157:05811
TACGGAAGGTCCGGGCGTTATCCGGATTTATTGGGTTTAAAGGGAGCGCAGGCCGCCCCTTAAGCGTGTTGTGAAACCCGGGCGCTCAACGCCCGGCGTGCAGCGCGTACTGGGGGGCTTGAGTGCGCGCGACGCCGGCGGAATTCGTCGTGTAGCGGTGAAATGCTTAGATATGACGAGGAACCCCGATTGCGAAGGCAGCCGGCGGGAGCGCAACTGACGCTCATGCTCGAAGGCGCGGGTATCGAACAGG
+
BBBC?C>@?@B?CC<A@?<@BC@CABBB>BDIJJ?BB>CB<BE>BA@@?@@<@=AAAA7@<@<@@BBBCGCCCCJ=CD>DD>AACCCB?B?@?9>;AA?>>??>??A@@>7789::%9D:??CCCBBBBC899@@:@499=@?B@AAADEBBB>>AC@CCBB>BBBC?BBBBBCCCBBBB=@=@AB6BBB=??CB<?<?BBB>B?BCC=BBBCDD@CCCBABCCCCCBAABBB>@?@B@@@<@BBA@@>@BC@
@6HNMW:01124:05880
TACATAGGGGGCGAGCGTTATCCGGAATTATTGGGCGTAAAGCGTGCGTAGGCGGCCGTTTAAGTCTGTCGTGAAAGCCCACAGCTTAACTGTGGAGGGTCGATGGAAACTGGATGGCTTGAATCTAGAAGAGGTAAGTGGAATTCCATGTGTAGCGGTAAAATGCTTAGATATATGGAGGAACACCAGTGGCGAAGGCGGCTTACTGGTCTAGCATTGACGCTGAGGCACGAAAGCGTAGGTAGCAAACAGG
+
ABCBBAAAAA2CA@@@@?;@AB?A>A=@=??8=@9???@=5@BB?><?A@><99393:;;0525;>=;;;@<9;;/9:9.9@@?AC7@>?B@BB@@@@9@A:9:C?BB9::B=A??;>A9=??9::?<<9==>6?C8>>?>A8?;?8>@@?AC@97:3:<??5;=>B=A@@@@@?==78818:==>=B???<@@@5;4;;3;A9::;E<@@===@@B@CCCBBB@983899@AE=>>B@@@<@@@ADD6::A<
@6HNMW:01132:05907
TACGTAAGGGGCAAGCGTTATCCGGATTTACTGGGTGTAAAGGGAGCGCAGACGGAATGGCAAGTCTGAAGTGAAAGCCCGCGGCTCAACCGCGGGACTGCTTTGGAAACTGCCAGTCTGGAGTACTGGAAGGGTAAGCGGAATTCCTGGTGTAGCGGTGAAATGCGTAGATATCAGGAGGAACACCGGAGGCGAAGGCGGCTTGCTGGACAGTAACTGACGTTGAGGCTCGAAAGCGTGGGGAGCAAACAGG
+
EJAAAC=@A@8@A=@@@C@CBB>@>@CC=BBBDC=AA;::0;@9ACAAACCBDD@D@BB?BC99:A@@C@BCCBB5;:?4:9949AA?>@5::@@9????BBE=C?BA<@A??=@BCEED@@?>BBBB@B?BC>CB>BBB@B@B?BBFEAGFHBBBB@CBBE>BABCCCCCC@@@@@=@@=@@BBA>@=@?;=>@396:@=AC?BBBB@BBBAAA@BABABBB?BBB@AAABBB>BBCCCCC8AACCC>CCC?
@6HNMW:01144:05865
TACGTAGGGGGCAAGCGTTATCCGGATTTACTGGGTGTAGAGGGAGCGCAGGCGGTGCGGCAAGTCTGATGTGAAAGCCCGGGGCTCAACCCCGGGACTGCATTGGAAACTGTCGTACTTGAGTATCGGAGAGGTAAGTGGAATTCCTAGTGTAGCGGTGAAATGCGTAGATATTAGGAGGAACACCAGTGGCGAAGGCGGCTTACTGGACGATAACTGACGCTGAGGCTCGAAAGCGTGGGGAGCAAACAGG
+
@@@A@@>>??1?B?BBAA@DDD;>:>>@6>A@BA>BBBBBBBB<BA@@BAA?AA=@>>>;?@;@AABBDCBDBCD<@@@9@BB9DCCC?BBB:BC?BB??ABB@C@CD>CAAACCBBAA?ABBBBDCB?@@@@=@B?A@@<@=A=B@CBCBBCBBCC@DBBB=:;;BBCCDCCCADCABB@B@BBB?CBAA=A;;4;;?@=@B@CCEDACBAABC@CCDBCBBBA;;6;BBBFJ?C;;;AAA3;;;CB;A;;5
@6HNMW:01149:05876
TACGGAGGGTGCAAGCGTTAATCGGAATAACTGGGCGTAAAGGGCATGCAGGCGGTTCATCAAGTAGGATGTGAAATCCCCGGGCTCAACCTGGGAACAGCATACTAAACTGGTGGACTAGAGTATTGCAGGGGGAGACGGAATTCCAGGTGTAGCGGTGGAATGCGTAGATATCTGGAAGAACACCAAAGGCGAAGGCAGTCTCCTGGGCAAATACTGACGCTCATATGCGAAAGCGTGGGTAGCAAACAGG
+
=>995:;;,488:6::;;=A?BBB?B@BB@CCCC=BBBBB=BE>CCCCDBB?BB?C@CCCCF@DBBB?BDDCCCC>CCDD9AA:A@AA?B@BCB>B@CCCCCCCCCCC=C@A?AC@BBBBBBAA?A?ACAACBC1A?@:949=@;@??A=ABBBCBB>BFAD@BBA@@CCBBB@@?B?C@CDACCC@CF>C@BCC?B@B@@@CBB?BBC>BCC>BBBBBDDBBBBBBBBBBDDD>BCA???9?==?@?9?AA=
@6HNMW:01154:05870
TACGGAGGGTGCAAGCGTTAATCGGAATAACTGGGCGTAAAGGGCATGCAGGCGGTTCATCAAGTAGGATGTGAAATCCCCGGGCTCAACCTGGGAACAGCATACTAAACTGGTGGACTAGAGTATTGCAGGGGGAGACGGAATTCCAGGTGTAGCGGTGGAATGCGTAGATATCTGGAAGAACACCAAAGGCGAAGGCAGTCTCCTGGGCAAATACTGACGCTCATATGCGAAAGCGTGGGTAGCAAACAGG
+
@A@@<;;<6;BBB5;;;;7;?B@@>A@CD@CIDD=BBCCC>CC>CB:;::;5;;7;ADCCCC?BB@@<@;;;ABB;ACCC<CJ>CCAA?@?BDD>C@CBBBBBBBBBB>BCC@CC@BBBCC::;BA?ADAABBB3ABCBB>B?B?B=AA?ABDBBA@?@C?B@BBBB;;;CDEDBBB?CADI@BAB,00+0,0@@:@?A@@@BCC@BCC>CEB>BCCCCCAAAB@@@@9::AAA;AAAABB=D:88BC>8=86
@6HNMW:01156:05868
TACGTAGGGAGCGAGCGTTGTCCGGAATTACTGGGTGTAAAGGGAGCGCAGGCGGGACTGCAAGTCAGATGTGAAAGGAGGGGGCTTAACCCCCTAACTGCTATTAGAAACTGTGGTTCTTGAGTGAAGTAGAGGTAAGCGGAATTCCTAGTGTAGCGGTGAAATGCGTAGATATTAGGAGGAACATCAGTGGCGAAGGCGGCTTACTGGGCTTTAACTGACGCTGAGGCTCGAAAAGCGTGGGGGAGCAAACAGG
+
<<;::::9,9=:@=@@>=2959.5.5.516<<=>6?666@4:93;5566??:?>>7@>BC;;6:=97;0///:::/8)44444$382828888'//)/-5----(--67/9933338,33,3383334622222,22/58=8=7<.3,3333/998//(/666.68=877779;<4;<8//(/(///;;;;@<>=A?D?9979B;@@9::.5990=5;==>==<<=;;.5/7///0&////////$/44:;2;:;7
@6HNMW:01123:05946
TACGGAGGGTGCAAGCGTTAATCGGAATAACTGGGCGTAAAGGGCATGCAGGCGGTTCATCAAGTAGGATGTGAAATCCCCGGGCTCAACCTGGGAACAGCATACTAAACTGGTGGACTAGAGTATTGCAGGGGGAGACGGAATTCCAGGTGTAGCGGTGGAATGCGTAGATATCTGGAAGAACACCAAAGGCGAAGGCAGTCTCCTGGGCAAATACTGACGCTCATATGCGAAAGCGTGGGTAGCAAACAGG
+
BCCEACCC>BA??<@@@@?B@BBB@D@DD@BBCD>;;;AC=BB=BC;;;BB>BA?BFCCCBB@BBCC@C@@@CCB>CCCD8BB:AA@A@C?BDC>B?BBCCCCBCCCE@B@@<?@<@?A@CAAABB>AABBCCC2AAC@@?A@C?C@DC@CCBBBAA=@A?A?@@:;:BABA@;;;:5;<AA@CCC@CC8;6;BA=@>A;<<CEC@CCC?CDC>::<<;CBCBBBAA??ABBEE>CCBACA;A:89AA:>?>3
@6HNMW:01130:05955
TACGGAGGATGCGAGCGTTATCCGGATTTATTGGGTTTAAAGGGTGCGCAGGCGGCGCGAAAAGTCAGCGGTCAAAGTTCCGGGCTCAACCCGGTGACGCCGTTGAAACTTTCGTGCTGGAGTTCGTGCGAGGGAGGCGGAATGCGTTGTGTAGCGGTGAAATGCATAGATATGACGCAGAACCCCGATTGCGAAGGCAGCTTTCCAGCACGCGACTGACGCTGAGGCACGAAAGCGTGGGGAGCGAACAGG
+
BB@@<@B?BCCECCC@@@=@AB>A<@@@:@A=CA8;;/;C9AA=<<<CAAA?BA>BB@@?GE;CCCCBBB?ACBC>A@;<17838=;87;;1:5::;==?:<=?<@@69:;6;CBBBBB@BCC?CCBBBB@@@8;;4;?;?=ABCCC?BBCBCB@@?A@AL>CCBCCBBCCBBBA@@BC;;4;;;.;@@9@@@@5;5;;;;;;0;>>@:::@@999A@BDBA?@9929=>>>@:@999@@A6;;:CC@CCC:
@6HNMW:01150:05940
TACGGAGGGTGCAAGCGTTAATCGGAATAACTGGGCGTAAAGGGCATGCAGGCGGTTCATCAAGTAGGATGTGAAATCCCCGGGCTCAACCTGGGAACAGCATACTAAACTGGTGGACTAGAGTATTGCAGGGGGAGACGGAATTCCAGGTGTAGCGGTGGAATGCGTAGATATCTGGAAGAACACCAAAGGCGAAGGCAGTCTCCTGGGCAAATACTGACGCTCATATGCGAAAGCGTGGGTAGCAAACAGG
+
BBCC@BAA<?@?C?BBCC@C@BCB@C@CD@CCCC=@?@@B<AA<BD;;;BB>BC@C@C;;;C?BBBB@BBBBDDE?EJJJ;AA<@ABA<@<@BB<B@CCCBCBCCCDD?C;:8:C?AAAACCBBBB?BCBBCCC3BBDBB>B>B>B?BB@CCCCCCCACC?B?@@;<;ABCABBBBC@G@FCBBA@;BB+0,0@B9@=A;;;CA@=BBB=BCF>C@AAAA@ABBABAABAABBH@CB???@8@>=<<?5<=<9
@6HNMW:01115:05974
TACGGAGGATGCGAGCGTTATCCGGATTTATTGGGTTTAAAGGGTGCGCAGGCGGCGCGAAAAGTCAGCGGTCAAAGTTCCGGGCTCAACCCGGTGACGCCGTTGAAACTTTCGTGCTGGAGTTCGTGCGAGGGAGGCGGAATGCGTTGTGTAGCGGTGAAATGCATAGATATGACGCAGAACCCCGATTGCGAAGGCAGCTTTCCAGCACGCGACTGACGCTGAGGCACGAAAGCGTGGGGAGCGAACAGG
+
@;;;@AA>A@;;;CB;;:?BBB@B?BAA<AC?BB:A@;@@8@I=;=;CDBBACC>AABBDCD;BBBBA@A@CBBC<AA?F@CC<@?AA6::5;@AABBBB@AB>BCC;ABB=BBAAACCACCC@CBAA@BAAA<AA=A@?B?@@@DD8;;AABBBB@CDCL?BBBCCCCCCB@@@C@A@BCACEE;CBC8;;@A5;5;;;;@B=A?;;;@@CCBB<;:AAAABB@@<::9ABD=BBBBBBB;BBBBB>AAA@
@6HNMW:01125:06002
TACGTAGGGGGCAAGCGTTATCCGGATTTACTGGGTGTAAAGGGAGCGCAGACGGATGCGCAAGTCTGATGTGAAAGCCCGGGGCTCACCCCCGGGACTGCATTGGAAACTGTGCGTCTGGAGTACTGGAAGGGCAAGCGGAATTCCTGGTGTAGCGGTGAAATGCGTAGATATCAGGAGGAACACCGGAGGCGAAGGCGGCTTGCTGGACAGTAACTGACGTTGAGGCTCGAAAGCGTGGGGAGCAAACAGG
+
CCCCDBBBBB1BA<@@BB?CCC?C?AAC?CCDDD>CBBCC:>>8>A@BCCEBBB@BBAB@@@@DAA@CCCCC@@@:>>@6A@A7ABDBBBAA,@@8@BBBBBB@GACC>CBAAAAB;;;B?BBBBABB@BACD@CFAFCC@C?B?A?AA?CCGAAACACCDD?;;;CCCBCBBBBAA=AA6:6;@@?B?A@<@AB5;7;A=AD@CCCB?BCCCCE@CCCCCCC=A;;4;??;;;0;CB?@@@8@@@BD>AAB?
@6HNMW:01128:05978
TACGGAGGGTGCAAGCGTTAATCGGAATAACTGGGCGTAAGGGGCATGCAGGCGGTTCATCAAGTAGGATGTGAAATCCCCGGGCTCAACCTGGGAACAGCATACTAAACTGGTGGACTAGAGTATTGCAGGGGGAGACGGAATTCCAGGTGTAGCGGTGGAATGCGTAGATATCTGGAAGAACACCAAAGGCGAAGGCAGTCTCCTGGGCAAATACTGACGCTCATATGCGAAAGCGTGGGTAGCAAACAGG
+
AA@@::99-:@=@>A@@@>B@DCC?B?BC@CDDD>DCCB4999*9?:;:CCACCAC@CCCCC?CCCD?CBBCDCC>CBBB7??8?9:;?A@@AA>A?BBCCCBBBDCC=AAC@BB?ABBCB?>>BB?BBBBBBB1>??9989>A;A?AB=ABCCBBBACC?C@BBBA@@?@@@@A@A?C?BB@BBC@CG=A?ACC?B?B:;;CCC?CBB=BBD>CCCCCBBBCCBBBB???AAA<BACBBB=A@A???8?AA<
@6HNMW:01148:05975
TACGTAGGTGGCAAGCGTTGTCCGGAATTATTGGGCGTAAAGCGCGCGCAGGCGCTTTCTAAGTCCATCTTAAAAAGTGCGGGGCTTAACCCCGTGATGGGATGGAAACTGGAAAGCTGGAGTATCGGAGAGGAAAGTGGAATTCCTAGTGTAGCGGTGAAATGCGTAGAGATTAGGAAGAACACCGGTGGCGAAGGCGACTTTCTGGACGACAACTGACGCTGAGGCGCGAAAGCGTGGGGAGCAAACAGG
+
BBBA=00+00,0=+00AA<??A<@=A=A?CD@GE>??BBD;A@;;;A;;;@>;;9CC=CBB?BBB@B?==17777)8<9==>>188;?=@AB8AAAAA@@<@AB?CB>BCB;??5::AC8CCBBBBB@BC==<=A9?>>;>?B?B??>?C>@???A;>>@A:??@=>>===@@:>==A<@@7::=8<8=@:A>B:=8:;;;AB9>>A;;9////(/9999BAAA8818=><=?8=<=>>AA5@A76718==9
@6HNMW:01152:05988
TACGGAGGATGCGAGCGTTATCCGGATTTATTGGGTTTAAAGGGTGCGCAGGCGGCGCGAAAAGTCAGCGGTTAAAGTTCCGGGCTCAACCCGGTGACGCCGTTGAAACTTTCGGGCTGGAGTTCGTGCGAGGGAGGCGGAATGCGTTGTGTAGCGGTGAAATGCATAGATATGACGCAGAACCCCGATTGCGAAGGCAGCTTTCCAGCACGCGACTGACGCTGAGGCACGAAAGCGTGGGGAGCGAACAGG
+
AAAB?@@=@;;;CBB@@@?ABC>@?@BC=CD?CC=BB<BB8@C>:::AA@B?BCABBBBCBB:BAAAA@@>@?CC<AA?A=AC<AA@@6::5:?@A???B>AA=AAA;@AA9A@A<ABB?AAA?BBBBBBA@B;::59A<@=9:9BB@CCC>>>>74:>==4:;;==?>>>>@@B>B@A>>5:9:/;==8=???=A?@::9AA<A@BBBBBB@AAA?@@@@@@A8848B>>>C>CDCBBBB8BBBCA9@885
@6HNMW:01117:06055
TACGGAGGGTGCAAGCGTTAATCGGAATAACTGGGCGTAAAGGGCATGCAGGCGGTTCATCAAGTAGGATGTGAAATCCCCGGGCTCAACCTGGGAACAGCATACTAAACTGGTGGACTAGAGTATTGCAGGGGGAGACGGAATTCCAGGTGTAGCGGTGGAATGCGTAGATATCTGGAAGAACACCAAAGGCGAGGCAGTCTCCTGGGCAAATACTGACGCTCATATGCGAAAGCGTGGGTAGCAAACAG
+
ABBB>BBB=ABBB=@?@?2;5559.9799@CCCH?EA>=A<A=9==000=98<A8E:977/0*/99:5;555555)5>>>0>>5=>>>=@;<<=4<6>;;555===<=5;;?659;@A998B@@@B@@?>=?CC1B@B@;7?=<8A:BC@>>><<;;:>>:?:=:999@>>:<;88906.5=7999499)/)////)////444.38809==7=<<<<555:998;<999333(33389=1933333(377
@6HNMW:01128:06047
TACGGAGGGTGCAAGCGTTAATCGGAATAACTGGGCGTAAAGGGCATGCAGGCGGTTCATCAAGTAGGATGTGAAATCCCCGGGCTCAACCTGGGAACAGCATACTAAACTGGTGGACTAGAGTATTGCAGGGGGAGACGGAATTCCAGGTGTAGCGGTGGAATGCGTAGATATCTGGAAGAACACCAAAGGCGAAGGCAGTCTCCTGGGCAAATACTGACGCTCATATGCGAAAGCGTGGGTAGCAAACAGG
+
AA@C@CCC<AA@@>@:<;=A=ABB@E@CC?CBDF>BBBBC<@@;@B;;:CC@BBAB@CBCCC@CCCC@C;;;DCD<;:;:.;B9B<<<@CAABC>C@CCCCCCDBBBC>CBB@BA>AEAAACBBDC?BBBBCCD1???@@=AAE@F?BC@BBBBBBB>BA>A>AA;::AAAAABBAA?BABBADGE@CC9;8;CB?A@BA@@CCC@@@@<@BB=;;;DCCCCCECBC@@@A@@@;@BBCBB=A:::@@:ABB@
@6HNMW:01136:06027
TACGTAGGGAGCGAGCGTTGTCCGGAATTACTGGGTGTAAAGGGAGCGCAGGCGGTGCGGCAAGTCTGATGTGAAAGCCCGGGGCTCAACCCCGGGACTGCATTGGAAACTGTCGTACTTGAGTATCGGAGAGGTAAGTGGAATTCCTAGTGTAGCGGTGAAATGCGTAGATATTAGGAGGAACACCAGTGGCGAAGGCGGCTTACTGGACGATAACTGACGCTGAGGCTCGAAAAGCGTGGGGAGCAAACAGG
+
CGCCBBBB=AAAAAAAA@<??A?A?C=A=??BBB>BAAAD>DF>?>>@@>>9>>9?ABB@BB@BB??;E@?@>==8>?A9@@@5>BBB;>>>2>A7;;;=<=<6=5;;3:????BB>>>37;B@@@?@=?AAB@BD?C@?=@?B?B@CCCBBBBBBB>BAAA;:;;AABBCJDKAFL?A@?C@BBB?BBBA?BBC7;7;B?BEAABAA?BA000A>>>@AA@@@A;929@99555&5999:<<+;;:==6===8
@6HNMW:01144:06027
TACGTAGGGGGCAAGCGTTATCCGGATTTACTGGGTGTAAAGGGAGCGCAGACGGATGCGCAAGTCTGATGTGAAAGCCCGGGGCTCACCCCCGGGACTGCATTGGAAACTGTGCGTCTGGAGTACTGGAAGGGCAAGCGGAATTCCTGGTGTAGCGGTGAAATGCGTAGATATCAGGAGGAACACCGGAGGCGAAGGCGGCTTGCTGGACAGTAACTGACGTTGAGGCTCGAAAGCGTGGGGAGCAAACAGG
+
CC;;;A?@@@2@C<@@AA@BBB@D?BBC=CCCCG=AB@A@;@D<BBCBCBCBCC?C:;;@@B?BAACCAAAA;;;0;;;0;@A7ACCIDDDD.<</;ABBBCC@D@BC>BFD<;;BA@@C@BCCCCCC?B7;;7;C>BBB?B?B@B@BBFHCGGDBB?CBBB<;<;BBDCA@@CCBB?BB?A?BBB?B@;;6:A@;@<@@=AB?AABCFIECCHGICBBBC;0,000,0<@000-0B@AACC;;;9CC>BCC=
@6HNMW:01146:06043
TACGGAGGGTGCAAGCGTTAATCGGAATAACTGGGCGTAAAGGGCATGCAGGCGGTTCATCAAGTAGGATGTGAAATCCCCGGGCTCAACCTGGGAACAGCATACTAAACTGGTGGACTAGAGTATTGCAGGGGGAGACGGAATTCCAGGTGTAGCGGTGGAATGCGTAGATATCTGGAAGAACACCAAAGGCGAAGGCAGTCTCCTGGGCAAATACTGACGCTCATATGCGAAAGCGTGGGTAGCAAACAGG
+
@B@A>ABB6:;@@=@@A@4;7:AB?C;;;@BDDE?B@@?B.::4:D99;@@89;2:=CFIBB@BFGCAD@@@@BB;BCCD<CC>CCGFGE@CCG?C@BDBCCCBCDDD>;<;?@C@DB@@ACCAAB>@ABBBBB2?@?AA>A>A>B=@@@CAABBCC@CC?A>@<000@>>?AA:99=@;@@=9999@?5<8<00+03<<==A@B?><;5:??80//9;:99:;::::555<;;3;<<;:;4:::===5<;=7
@6HNMW:01115:06106
TACGTAGGTGGCAAGCGTTGTCCGGAATTATTGGGCGTAAAGCGCGCGCAGGCGCTTTCTAAGTCCATCTTAAAAGTGCGGGGCTTAACCCCGTGATGGGATGGAAACTGGAAAGCTGGAGTATCGGAGAGGAAAGTGGAATTCCTAGTGTAGCGGTGAAATGCGTAGAGATTAGGAAGAACACCGGTGGCGAAGGCGACTTTCTGGACGACAACTGACGCTGAGGCGCGAAAGCGTGGGGAGCAAACAGG
+
CCCCCC@>@?;>?;?9;:?BBB?B@D@D:;;=AA8AA@@@0;;A;;;;<BE@;<:CC=BBC=@@B?BAAA=AAA5;:@@DDE;A@=?=@@@6AABBCDC=ACA8992:AA:@A;A@AB?BECCCCC???9949@8@@B?C@B@B@BCBBBB?<8A>ACDD>988ABBC@>>>=?@<?<@@=B@@:>;=<8@CC9><>>>?CC>@@@<?=>>8879ACCBB@@@00,/66;>@9@@>>?@@2;:9==7=@A<
@6HNMW:01117:06066
TACGGAGGGTGCAAGCGTTAATCGGAATAACTGGGCGTAAAGGGCATGCAGGCGGTTCATCAAGTAGGATGTGAAATCCCCGGGCTCAACCTGGGAACAGCATACTAAACTGGTGGACTAGAGTATTGCAGGGGGAGACGGAATTCCAGGTGTAGCGGTGGAATGCGTAGATATCTGGAAGAACACCAAAGGCGAAGGCAGTCTCCTGGGCAAATACTGACGCTCATATGCGAAAGCGTGGGTAGCAAACAGG
+
;;;;5;;;0;?@@?BCBB@C@CCC?B?BB>BCCC=CA@@B=BD=BB;;;CHACFGD?ABCCC@DBBB@C::;BBB;AABB3?B:@AAA@D@;;;9;?ABBBBBBCCBH?H@A?@B?BBBBB??@CC?CDDCDDD2AAB;;:;@C@C@BB@BBCCAAA>AC@C@@AACCBBBBBCA@?=AADJ@CCC?CC6;6;BB=B@C@A@BCB>@@@;@AD=BCBBCCCCCAAAAFCCBACD?DBBBA@;?:98CD=??>9
@6HNMW:01126:06092
TACGGAGGGTGCAAGCGTTAATCGGAATAACTGGGCGTAAAGGGCATGCAGGCGGTTCATCAAGTAGGATGTGAAATCCCCGGGCTCAACCTGGGAACAGCATACTAAACTGGTGGACTAGAGTATTGCAGGGGGAGACGGAATTCCAGGTGTAGCGGTGGAATGCGTAGATATCTGGAAGAACACCAAAGGCGAAGGCAGTCTCCTGGGCAAATACTGACGCTCATATGCGAAAGCGTGGGTAGCAA
+
59AC?@AA<@AAA>A;<;<?<@;<7;?BB@CCDD<BCDFM>BB?AA@ABDC@CGAF?;<99:69DBB@CCABBFL?CBBB.;;0<ABB>B=;:;,:;A@@@@CBCDGE;99B;@@?:949943337-333:;;;):<844.4.5.549;5;;;>>>>466:?96965<;996955<>7>4668>=<8;=05255>:>5:=9::4525>>8===8<<=@=;;:;>??>?@??::A;@=0//;2///;99
@6HNMW:01134:06060
TACGTAGGGGGCAAGCGTTATCCGGATTTACTGGGTGTAAAGGGAGCGCAGGCGGTGCGGCAAGTCTGATGTGAAAGCCGGGGCTCAACCCCGGGACTGCATTGGAAACTGTCGTACTTGAGTATCGGAGAGGTAAGTGGAATTCCTAGTGTAGCGGTGAAATGCGTAGATATTAGGAGGAACACCAGTGGCGAAGGCGGCTTACTGGACGATAACTGACGCTGAGGCTCGAAAGCGTGGGGAGCAAACAG
+
:94444::::'88.4444399<7:.49=)55?DF>@@@BG>GG?G9:9>95.5:59;;=;CC:C>>>;?:;<;;;45404<<+88882777&33(3338833,3,33(3333799;66)//777<=@6:7//)/749;;29.929.5>:<<=<<<>9>>@@:@@@@>>=<;9:;>>8>@:=6==>*0///)/:>1516<166:==<<155::5505;;;::5566516><<<@46665<;;+99444)444
@6HNMW:01145:06072
TAGCGGAGGGTGCAAGCGTTAATCGGAAGTAACTGGGCGTAAAGGGCATGCAGGCGGTTCATCAAGTAGGATGTGAAATCCCCGGGCTCAACCTGGGAACAGCATACTAAACTGGTGGACTAGAGTATTGGCAGGGGGAGACGGAATTCCAGGTGTAGCGGTGGAATGCGTAGATATCTGGAAGAACCACCAAAGGCGAAGGCAGTCTCCTGGGCAAAATACTGCGCTCATATGCGAAAGCGTGGGGTAGCAAACAGG
+
/;9@:74;9,999@;@6568=054<.5.44:5:;<=3;555;4<:4<>666=A95;095=>@?A=@::;=@556;;?6====/<<,//996;6>>>260477///9976717::489287;778>?;;:=:88==A?'7////)/4:39)/56555555<4998;.5////:7794444/3:)//)/)//)/;.94555.5.555::<<8;;;)4444&445555:99::::<99455)4;;4444&44;::<6<<<7
@6HNMW:01160:06102
TACGGAGGGTGCAAGCGTTAATCGGAATAACTGGGCGTAAAGGGCATGCAGGCGGTTCATCAAGTAGGATGTGAAATCCCCGGGCTCAACCTGGGAACAGCATACTAAACTGGTGGACTAGAGTATTGCAGGGGGAGACGGAATTCCAGGTGTAGCGGTGGAATGCGTAGATATCTGGAAGAACACCAAAGGCGAAGGCAGTCTCCTGGGCAAATACTGACGCTCATATGCGAAAGCGTGGGTAGCAAACAGG
+
CCCC@BBD=B@@@<;;;B?B?BBC>B>AB?B@@@<@BAEG>DD>CBBBDCC@BB=B=@@BBB?A@@@6;;@AA9?3>@EE.;<.:999.99ABE>C?AA@CCCCCBBD>BCB?@C>AAAABB@A??;=@==>==,=@A;;5;5;5;=AA@;;;@@@A=AA=A=BB;<;BBABBAA??=A?CC=@AB5;;0;5<CB@B@C<;;CCA=@@@=@@@9?CCCCCCFBBBBAAABAAAC=BBBBBB>BBBBBB=BBB?
@6HNMW:01121:06110
TACGGAGGGTGCAAGCGTTAATCGGAATAACTGGGCGTAAAGGGCATGCAGGCGGTTCATCAAGTAGGATGTGAAATCCCCGGGCTCAACCTGGGAACAGCATACTAAACTGGTGGACTAGAGTATTGCAGGGGGAGACGGAATTCCAGGTGTAGCGGTGGAATGCGTAGATATCTGGAAGAACACCAAAGGCGAAGGCAGTCTCCTGGGCAAATACTGACGCTCATATGCGAAAGCGTGGGTAGCAAACAGG
+
=BBB@BBC>A;;;>??<;5;;@BB?B@CCAECCC=BCDDD=CD=CC9:9CCACD@CABBABB@BBBB>BBA@CCD=CCEG<AA9A000;=;@AA0009?@<CC966BB>BCC@CD?A@@CDAAAAB??@ADFCC3BD@;;8;@B@B><;9;DDDBCC?@@=@>AA;<<CCCC@@ABB?BACDBCCA8<<+0+0==:B?B<;;BBB?BCE>BCB=::;@@AAAA@@?A::;B???9::0>;>+00//991/444
@6HNMW:01126:06129
TACGTAGGTGGCAAGCGTTGTCCGGAATTATTGGGCGTAAAGCGCGCGCAGGCGCTTTCTAAGTCCATCTTAAAAGTGCGGGGCTTAACCCCGTGATGGGATGGAAACTGGAAAGCTGGAGTATCGGAGAGGTAAGCGGAATTCCTAGTGTAGCGGTGAAATGCGTAGATATCAGGAGGAACACCGGTGGCGAAGGCGGCTTACTGGACAGCAACTGACGTTGAGGCTCGAGAGCGTGGGGAGCAAACAGG
+
@@@A@@@699:=@5:;;;29=;:?7;8;;;>9??:?@?AA59;:;;@@@AA=@A9;;.<BB<A@>65:594=>>4>A@;?EE;A<:>29:4&4:443:;19:<8<<554=6;;5;>>@;>B>>B<=9<9997994:;:7;8?7=7:=3338333;6=<=;1;879:>;;:<<<>????;?<?CB<C?@>9A::488>?8=8698//(.88/25,28:;733,333,3=888<<;=;;???1?@?@?9==;5
@6HNMW:01149:06144
TACGGAGGGTGCAAGCGTTAATCGGAATAACTGGGCGTAAAGGGCATGCAGGCGGTTCATCAAGTAGGATGTGAAATCCCCGGGCTCAACCTGGGAACAGCATACTAAACTGGTGGACTAGAGTATTGCAGGGGGAGACGGAATTCCAGGTGTAGCGGTGGAATGCGTAGATATCTGGAAGAACACCAAAGGCGAAGGCAGTCTCCTGGGCAAATACTGACGCTCATATGCGAAAGCGTGGGTAGCAAACAG
+
DBAA?;;;0:;::=A?;;7:=ABB@C@@A<@AAA<;;;AB=BC>CCCCCBB@BB?@=@AABB@EFCEAD@AACCF>CCDD;BB<B;:;?AACGG?CFCBBBCCDDBBB=BBD@BC@C@@@CAAACD@BBBBBBB/??>;;5;=@=B?@A?ABBCBCD@BD?B=BD@@BCCC@@@@@@<B@DB@C<;5;C0;8;BC>C?BAAA@@@?BBC?CDC?DBBCCCBBCBBAAAABB@@@8@AA:99/9=<<;;6797
@6HNMW:01159:06148
TACGGAGGGTGCAAGCGTTAATCGGAATAACTGGGCGTAAAGGGCATGCAGGCGGTTCCCATCAAGTAGGATGTGAAATCCCCGGGCTCAACCTGGGAACAGCATACTAAACTGGTGGACTAGAGTATTGCAGGGGGAGACGGAATTCCAGGTGTAGCGGTGGAATGCGTAGATATCTGGAAGAACACCAAAGGCGAAGGCAGTCTCCTGGGCAAATACTGACGCTCATATGCGAAAGCGTGGGTAGCAAACAGG
+
CCCK@BAA<@?>@=@@@@=@=@AA=B?BD@CCCF?CBBBC?CE>DB;;;BC?A@=A5<;,;A@@>CBBB>BAA@AAA0/-88,7818-//8<8:<=396<>CBBBBBBAA;A;;7;A>AAABBBBBBA<@?@@@@@,>=>00+09=;@90;:;B@>@00-0B?B@KCBBBBB@@@<;;B@CAGIACCC?BC7;9;CC@C@EBABBEI@BCD?AA@9:;;DBBBCECCC;;;CCCCC9;;B@>>9>977<<*78==
@6HNMW:01119:06187
TACGTAGGGGGCAAGCGTTATCCGGATTTACTGGGTGTAAAGGGAGCGCAGACGGAATGGCAAGTCTGAAGTGAAAGCCCGCGGCTCAACCGCGGGACTGCTTTGGAAACTGTCAGTCTGGAGTACTGGAAGGGTAAGCGGAATTCCTGGTGTAGCGGTGAAATGCGTAGATATCAGGAGGAACACCGGTGGCGAAGGCGGCTTACTGGACAGCAACTGACGTTGAGGCTCGAGAGCGTGGGGAGCAAACAGG
+
:;9>A@@@AA1@@>BBBB?BBB7:4:@A0<;A@@=CDFED?IF@AA;<;BBDCC@C<CC@CC?AAB999=A>>?@,999,7793:AAB?B59:AA9A@@>@@D:@<@C9<595;;;<<::6:BAAA981818727A>AAB?B?B?C@BC?BBB<;;D>;;6@6==666@B===@?>:5>>:=:>>?;?=?:6:;;7=85525A8=>8707?737?9;;<?>>?39:949AABBB???>:999+9??CC>A@?8
@6HNMW:01120:06188
TACGTAGGTGGCAAGCGTTGTCCGGAATTATTGGGCGTAAAGGGCGCGCAGGCGGCGTCGTAAGTCGGTCTTAAAAGTGCGGGGCTTAACCCCGTGAGGGGACCGAAACTGCGATGCTAGAGTATCGGAGAGGAAAGCGGAATTCCTAGTGTAGCGGTGAAATGCGTAGATATTAGGAGGAACACCAGTGGCGAAAGCGGCTTTCTGGACGACAACTGACGCTGAGGCGCGAAAGCCAGGGGAGCAAACGGG
+
CCDD>;<600,0<6:<@<7898<A=?=?;?=9;;3=9>:><@A><==AB>C@BB?BB@@@@C?BBCB=AAA;@A@3AAAACFF9CC9B@BCC79::::@@7@B=@@C=B;;;;?>=@@AABBBBB;<5<@;;5;C;@;;5;5;4;9>ACCCC@@@@<@ABA=@A;;;BCCBCC@BB@CC@C?BBB=??AB>A9;;6;A@>ACD=CBB?ABAA@@6::AADBBBC;949944:;4<>9<;<<1:::<A9>;;6
@6HNMW:01130:06162
TACGGAGGGTGCAAGCGTTAATCGGAATAACTGGGCGTAAAGGGCATGCAGGCGGTTCATCAAGTAGGATGTGAAATCCCCGGGCTCAACCTGGGAACAAGCAATACTAAAACCTTGGTGGGATCTAGAGTAATTCAGGGGGAGACGGAATTCCAGGTGTAGCGGTGGAATGCGTAGATATCTGGAAAGAACACCAAAGGCGAAGGCAGTCTCCTGGGCAAATACTGACGCTCATATGCGAAAGCGTGGGTAGCAAAC
+
@A@@?BBD889:A>AA<;7;>A@A=A@BC@DCCE=;;;@@8@A8A;;;>@A=BB>B?BBB;;7;CAA=@BBBDCE=B@@@7AA;ABBBAC80/>/>)00)/550-------&,(,(,(,**(*,,**,----(-38-////$///44.5496;8==9<<<<565.55.5.55544:99///777)55)55.5;;.55)5499:7;;===>;;;9==>7>>>6<::====:90<8/////444(499333(33338:/8
@6HNMW:01145:06176
TACGGAGGGTGCAAGCGTTAATCGGAATAACTGGGCGTAAAGGGCATGCAGGCGGTTCATCAAGTAGGATGTGAAATCCCCGGGCTCAACCTGGGAACAGCATACTAAACTGGTGGACTAGAGTATTGCAGGGGGAGACGGAATTCCAGGTGTAGCGGTGGAATGCGTAGATATCTGGAAGAACACCAAAGGCGAAGGCAGTCTCCTGGGCAAATACTGACGCTCATATGCGAAAGCGTGGGTAGCAAACAGG
+
BBBB?BAB<AA?A>BAAC@C?BBB>@?@B?CBBB<@@???8A?8@@;;;AA=BB@B@CAAAC@CCCC?CCCBBCC=CDDE8AA8?99;?B?BBB>B@BBCCCBBBCDE=B:989A?ABBBCBBBBC?BB????>.=?A>@;@;@<@;AA@CCCBB;;:;B?B@EB;;:CCCCBCBBB@C@CC@BBC@CD=A>@BB=A>A@@@BCD@AAA<@@@:ABBBBCCBBBCBBA?@@BBC>BBBBBB=B99:DB=BAA?
@6HNMW:01155:06203
TACGGAGGGTGCAAGCGTTAATCGAAATAACTGGGCGTAAAGGGCATGCAGGCGGTTCATCAAGTAGGATGTGAAATCCCCGGGCTCAACCTGGGAACAGCATACTAAACTGGTGGACTAGAGTATTGCAGGGGGAGACGGAATTCCAGGTGTAGCGGTGGAATGCGTAGATATCTGGAAGAACACCAAAGGCGAAGGCAGTCTCCTGGGCAAATACTGACGCTCATATGCGAAAGCGTGGGTAGCAAACAGG
+
BBCC>AAC=@:9;>B@@@?B?CCBBC>BB?BBCB=@@@@@<@D?FDBBBCD@DC@CACCCBD@CCAA>AAAACDD=ABGG8??8?;;;=B@HKE>B?BCCCCBBCFDC=CCC?CC@ABBDBAAACC@CBBBBBB3;>=:;:;@C?D?;;:;BCCBBB>BB?B?CCBBBAA@AAAAAC?DADCADCC?A@0;5;@?;?<@:;;CDE@CDE=ABC>BBDBCCBBBBBBABBB:9:C>CCC???9==;777*8A?=
@6HNMW:01160:06190
TACGGAGGGTGCAAGCGTTAATCGGAATAACTGGGCGTAAAGGGCATGCAGGCGGTTCATCAAGTAGGATGTGAAATCCCCGGGCTCAACCTGGGAACAGCATACTAAACTGGTGGACTAGAGTATTGCAGGGGGAGACGGAATTCCAGGTGTAGCGGTGGAATGCGTAGATATCTGGAAGAACACCAAAGGCGAAGGCAGTCTCCTGGGCAAATACTGACGCTCATATGCGAAAGCGTGGGTAGCAAACAG
+
CB;;6;??8=@@B=A;;;;@>@AA=A>@A<@;;;0:;:;?8?>8?D;9;@B=@C?D?AAB:;9;BBB>B@@@BBB9@AAA.;;/;AAA=B=BBC>C?BADCCCCBBBD?CBB@BC?CCCCAA@@9:5:@@>@@@.>?@;;8;?E>B@;;:;CCFB;;==C@C?;;;;;AAAABA;;:?C>BC@CBC=AA0;5;;>;@<A000>=<;=@E>CCE>AA;:;BBBCBAAABB@C@DE?EBB>>?6997777-7<;
@6HNMW:01122:06234
TACGGAGGGTGCAAGCGTTAATCGGAATAACTGGGCGTAAAGGGCATGCAGGCGGTTCATCAAGTAGGATGTGAAATCCCCGGGCTCAACCTGGGAACAGCATACTAAACTGGTGGACTAGAGTATTGCAGGGGGAGACGGAATTCCAGGTGTAGCGGTGGAATGCGTAGATATCTGGAAGAACACCAAAGGCGAAGGCAGTCTCCTGGGCAAATACTGACGCTCATATGCGAAAGCGTGGGTAGCAAACAGG
+
ECAA?BDD>A@?@=???@?B?BDC?C@DD@CCBB>AA@@B;@?;?AAAA@B?99;9@CCCCC@CCCC?CB@A?>>:?@@@*99.;<;;=A@ABA>A@CBBBECCBA@@;@??=??<?CCCCABBBB>??77777'7?=9:6;<@<@?BB>AABBB;;:;DACADD@@@BBBA@@@@@=B?CC@CDDDFG;:9:CD;@>@@@@CA@=@@@9@@@<ACCBBBBCCBBBBCBBBDDD=BBBBBB=A@@?@?9?@A=
@6HNMW:01122:06255
TACGGAGGGTGCAAGCGTTAATCGGAATAACTGGGCGTAAAGGGCATGCAGGCGGTTCATCAAGTAGGATGTGAAATCCCCGGGCTCAACCTGGGAACAGCATACTAAACTGGTGGACTAGAGTATTGCAGGGGGAGACGGAATTCCAGGTGTAGCGGTGGAATGCGTAGATATCTGGAAGAACACCAAAGGCGAAGGCAGTCTCCTGGGCAAATACTGACGCTCATATGCGAAAGCGTGGGTAGCAAACAGG
+
CCCC?@??:@>>@?BBBC@C@CCF?B@BBBCECC>BBBBB<BB<B@BA@>@99969>BECGGABBBB@BCCCCCD<DJGG8AA8?::;?B@ACC>B@BCLLBBBCCCB>B@@>AC?BBCAAABBAB>??====>.<?A9999?A=@>BB>BBBBBA@<@B?A?BC@@@BBAAABBBB@D@CC?CCC@CC::;:CC?C@B@@@BCC?BBB=BBC>CBBBBBBBBBBBBBBBBBBC>BBA???8=9::=?8=@@=
@6HNMW:01125:06251
TACGGAGGGTGCAAGCGTTAATCGGAATAACTGGGCGTAAAGGGCATGCAGGCGGTTCATCAAGTAGGATGTGAAATCCCCGGGCTCAACCTGGGAACAGCATACTAAACTGGTGGACTAGAGTATTGCAGGGGGAGACGGAATTCCAGGTGTAGCGGTGGAATGCGTAGATATCTGGAAGAACACCAAAGGCGAAGGCAGTCTCCTGGGCAAATACTGACGCTCATATGCGAAAGCGTGGGTAGCAAACAGG
+
BCCC?@?@:::9A=AABB@B@BCB?C?CC?@BBF>@@@AC>CC>CB;;;@@=AB@BFDCCCC@BBBC@CCCCCCD=CAAA7>>3>0008<;000-0>CCDDCCBCDDC=CBB@A@>@CBBBBBBBB>BBBCCCC3BAA::6:<A<B8;;@BBBHBBA?AB?B?CBBBBBBBAAA@@?@FBDEAECC?BB6;6;AD>A?B@AACCE@BBB>BBC?BBBBBCCCCCB???BCBBBB<A??999.99::?>9>==9
@6HNMW:01127:06219
TACGGAGGTGCAAGCGTTAATCGGAATAACTGGGCGTAAAGGGCATGCAGGCGGTTCATCAAGTAGGATGTGAAATCCCCGGGCTCCAACCTGGGAACAGCATACTAAACTGGTGGACTAGAGTATTGCAGGGGGAGACGGAAGTTCCAGGTGTAGCGGTGGAATGCGTAGATATCTGGAAGAACACCAAAGGCGAAGGCAGTCTCCTGGGCAAATACTGACGCTCATATGCAGAAAGCGTGGGTAGCGAAACAAG
+
>@AA<9;43?:>7@BA?@D>A;;6;9AA=ABCB;A@;;<,9@8@@9:/==:00*/277=>>@><<?099>>>==9@@@<4>>0>9:29999=BE:A=AABA;:99>>>8?;;4:?5:99:9CBBBB>A?>>=<?,=@@AA5;5:;29;;A9<==>A;;8<;2515559=AA99:CCCC:C@CC=@@@4>>,:4;>@;@9::99=>;054<2444(4:99:;;;<<<::8////0::.0/44;=1:::///;29839
@6HNMW:01158:06219
TACGTAAGGGGCAAGCGTTATCCGGATTTACTGGGTGTAAAGGGAGCGCAGACGGAATGGAAGTCTGAAGTGAAAGCCCGCGGCTCAACCGCGGGACTGCTTTGGAAACTGCCAGTCTGGAGTACTGGAAGGGTAAGCGGAATTCCTGGTGTAGCGGTGAAATGCGTGAGATATCAGGAGGAACACCGGTGGCGAAGGCGGCTTACTGGACAGCAACTGACGTTGAGGCTCGAGAGCGTGGGGAGCAAACAG
+
9>@@@C?CCC;@?:>;;::@?A?C@BBB:;;BBC>BBBJDGJM?<:;:;@@<;:7;9<<;<399:4445::888/44<4<<<8;;44034:9;<6<=:;BBB=B?CC>C@??=???AAC@CCB???B?C?BB<@A?CBC@C@C@C@CC@BBBBBBC?DCCC=<;;@;9:AAA@BCAA?9:2:9=;;:<:9=9=::6:7;:2;86;;8?8??443A<B773::;788579866///888/333&388;;3;33
@6HNMW:01159:06211
TACGTAGGTGGCAAGCGTTGTCCGGAATTATTGGGCGTAAAGCGCGCGCAGGCGCTTTCTAAGTCCATCTTAAAAGTGCGGGGCTTAACCCCGTGATGGGATGGAAACTGGAAAGCTGGAGTATCGGAGAGGAAAGTGGAATTCCTAGTGTAGCGGTGAAATGCGTAGAGATTAGGAAGAACACCGGTGGCGAAGGCGACTTTCTGGACGACAACTGACGCTGAGGCGCGAAAGCGTGGGGAGCAAACAGG
+
A@@C@<<600+0<6<>CA<AAC=@;=;=2788<;39=@?@(59499;AABB?996BC=CCD?B;;7;@@?=BAB8?AB=GED9C>;=29;;&:?973=90<::-37(39<9=?<?BBB@CBBBB=?7?:78-7919<=69;?-904889::::::7:;;<2333883339896:>8=<?@=ABA<B?BC@CBB@B>B:999C:>?C?BAA???:?=<;;000@;;7?@AACB;AB99999+:::>?8?@=7
@6HNMW:01118:06282
TACGTAGGGGGCAAGCGTTATCCGGATTTACTGGGTGTAAAGGGAGCGCAGACGGATGTGCAAGTCTGATGTGAAAGCCCGGGGCTCACCCCCGGGACTGCATTGGAAACTGTGCGTCTGGAGTACTGGAAGGGCAAGCGGAATTCCTGGTGTAGCGGTGAAATGCGTAGATATCAGGAGGAACACCGGAGGCGAAGGCGGTTTGCTGGACAGTAACTGACGTTGAGGCTCGAAAGCGTGGGTAGCAAACAGG
+
A@@@AABBBB2@@=A@@@@BBB=@<@AA<BBABD:;;;;;0;;/;@@BBCDE?@=@;;;BCC?CBCCBDBBA;;;0;;B;DCC<ICCCCCCD3CB0;;;99=B<C4;;6:;::@?@0000*0<>>BBC@C?BC<BB?BCC?C?C@C?BAAHCBBBBB?A;;;6;@@AABCBA@@@@@?AA?A@DDC?B@;;8;A@8<800+0@5>>AC@CBAA@@;@@>@>=>8>@?:>?=:::5:AA@;<7:>>:;=4<;=9
@6HNMW:01129:06298
TACGGAGGGTGCAAGCGTTAATCGGAATAACTGGGCGTAAAGGGCATGCAGGCGGTTCATCAAGTAGGATGTGAAATCCCCGGGCTCAACCTGGGAACAGCATACTAAACTGGTGGACTAGAGTATTGCAGGGGGAGACGGAATTCCAGGTGTAGCGGTGGAATGCGTAGATATCTGGAAGAACACCAAAGGCGAAGGCAGTCTCCTGGGCAAATACTGACGCTCATATGCGAAAGCGTGGGTAGCAAACAGG
+
::00,000*00:>:;?@@@B@DCC@B@BC@BCEE>CCBCE>BB=BBAA@@A>@A<@?BBDDFADABB?B:;;CCD>CCJJ;A@:A;;;7;@ABD=C?BBCCDDCDCED=C;;8:B@BBBCCBBBBB?BBBBBBB2@?<9949;@?D?BAACCCCCAA=@C?A?BB;::BBBBBAAAB?C@BB@BCC?BC7:7:CC?C@CAAACCC????9>??8@AABBCCBBBBBBAAACECC>BAAAAA9@==:::,:@@9
@6HNMW:01131:06270
TACGGAGGGTGCAAGCGTTAATCGGAATAACTGGGCGTAAAGGGCATGCAGGCGGTTCATCAAGTAGGATGTGAAATCCCCGGGCTCAACCTGGGAACAGCATACTAAACTGGTGGACTAGAGTATTGCAGGGGGAGACGGAATTCCAGGTGTAGCGGTGGAATGCGTAGATATCTGGAAGAACACCAAAGGCGAAGGCAGTCTCCTGGGCAAATACTGACGCTCATATGCGAAAGCGTGGGTAGCAAACAGG
+
BCBB@BBB=@??@?CABB@C@CBB?B?BD@DCCC=AA@DD=CC=CCAAABB?BB?B@DBBAD@CC@@??BBBCCC=CCDD7AA8?::;?B@BCC?CABBCCCBBBBBB<B@A?AB@BCCCC@??BC?BBBBBBB1???9969=@=A<@@<A@BBBAA=AC?B?BC@@@@@;;;BBBC@C@CCACCC?BD:;;:DC@D@D?@@DCC@@@@<@CC=CBBBBBBCCCCCA?ABBCBB>BA@ACC=BAAAAA<ABB?
@6HNMW:01135:06292
TACGGAGGGTGCAAGCGTTAATCGGAATAACTGGGCGTAAAGGGCATGCAGGCGGTTCATCAAGTAGGATGTGAAATCCCCGGGCTCAACCTGGGAACAGCATACTAAACTGGTGGACTAGAGTATTGCAGGGGGAGACGGAATTCCAGGTGTAGCGGTGGAATGCGTAGATATCTGGAAGAACACCAAAGGCGAAGGCAGTCTCCTGGGCAAATACTGACGCTCATATGCGAAAGCGTGGGTAGCAAACAGG
+
BBBB;;;<0;>@=8@@AA<?;>;:4;9@@;::55)554;<6=@8?>>;;@C@CE@C@;;;CC?;;;;5;@>A?=A5;<;<.;<0<A@@?B@CBB=B?BBCCCCCAAA@<@?@=?B?BCCBB999BC=A@99999)9=@;;8;?B?B;=;ADCBCBAB<AA<@=@A@@@AAA@?????=A?CC?B@@8<<+0+0==9><@ABBCBA?:9:/999/:CCAAB@@?ABBBBAAABBB:@@A@??8?999@A<ABB=
@6HNMW:01148:06270
TACGGAGGGTGCAAGCGTTAATCGGAATAACTGGGCGTAAAGGGCATGCAGGCGGTTCATCAAGTAGGATGTGAAATCCCCGGGCTCAACCTGGGAACAGCATACTAAACTGGTGGACTAGAGTATTGCAGGGGGAGACGGAATTCCAGGTGTAGCGGTGGAATGCGTAGATATCTGGAAGAACACCAAAGGCGAAGGCAGTCTCCTGGGCAAATACTGACGCTCATATGCGAAAGCGTGGGTAGCAAACAG
+
BCBC?BAA<:::A=@@@@=@@CCC@D@CC@BCCD?BCBBD>BC>CDCCBCC@CD?B?CCCCC@CCDC@C@@BBBC?CFDF7<;7<<;<@C@BIC@CACCBCDCBBCBA=BCD@CC?CCC?@?AACB@???DDDD3BBB@@?AAD@DBAA?ABCBBBA?AB?B?@@@@@BB@@@@;;9;B?BBAAA=;@@+0+0>@:@=A;::CCB:?@@;?BC>CABBCCCCA@?@A??@C@@A;?==877*7<;777*7<8
@6HNMW:01154:06298
TACGGAGGGTGCAAGCGTTAATCGGAATAACTGGGCGTAAAGGGCATGCAGGCGGTTCATCAAGTAGGATGTGAAATCCCCGGGCTCAACCTGGGAACAGCATACTAAACTGGTGGACTAGAGTATTGCAGGGGGAGACGGAATTCCAGGTGTAGCGGTGGAATGCGTAGATATCTGGAAGAACACCAAAGGCGAAGGCAGTCTCCTGGGCAAATACTGACGCTCATATGCGAAAGCGTGGGTAGCAAACAGG
+
CBCC?@?@9??>@:???@=AAECC@C>AA?CCFE>@@ABC>CD@CB:;;@@=@B?B@CCAAA?BA@@<@AABDCE>BBGF;BB:A;;;?B?CIE?HECCCCCCCDDDC=C::7:A=AAAACBBBAB@BB@AAAA.=@A;;6;>@>B=AA?DCEDA;;7;B>A?BBBCCECCBCCBBG?C@DC@CCC7;;6;<?BB<@=@;;;AAA=;;;0999-7=>>@??999BBC@@A@>=>9??==<=7>977>?:?@@<
@6HNMW:01159:06264
TACGGAGGGTGCAAGCGTTAATCGGAATAACTGGGCGTAAAGGGCATGCAGGCGGTTCATCAAGTAGGATGTGAAATCCCCGGGCTCCAACCTGGGAACAGCATACTAAACTGGTGGACTAGAGTATTGCAGGGGGGAGACGGAATTCCAGGTGTAGCGGTGGAATGCGTAGATATCTGGAAGAACACCAAAGGCGAAGGCAGTCTCCTGGGCAAATACTGACGCTCATATGCGAAAG
+
@@;;6;BB<@;::?@AAC<@=@BA>A>AA<@CBB=BBABA;AA;@@BBB;;5;:599@CCCC@;<;A=@BBBBBF=ABGC:BB=C;;4;<A=@DD=C@AB@;;656===4:5949?::::;;76:00)0///////#/37995;8>9=<==:>>69;@A69:;=;?;:::9>?>@@??<7@<AA<AA>8<<4?;?CC?B?@@@@@??;99:.:>?8@?@ABBBBCC@@?:9;?<8<5?
@6HNMW:01114:06328
TACGGAGGGTGCAAGCGTTAATCGGAATAACTGGGCGTAAAGGGCATGCAGGCGGTTCATCAAGTAGGATGTGAAATCCCCGGGCTCAACCTGGGAACAGCATACTAAACTGGTGGACTAGAGTATTGCAGGGGGAGACGGAATTCCAGGTGTAGCGGTGGAATGCGTAGATATCTGGAAGAACACCAAAGGCGAAGGCAGTCTCCTGGGCAAATACTGACGCTCATATGCGAAAGCGTGGGTAGCAAACAGG
+
GCCB?B@A<@??@=@@?@=@@CAB@C@BD@CBBB=AA?@@0;;0;A@A@@@=@@=@?BBCBD@CBBB>BBBBDCE=CCCC9A@:@A@A>@?>BA>A?BBBBBCCEBCB=B@?<??<?CCBA@BBBC<??BBBCB1?>>00+09=9=9>A@CDCDCBB?BE@B@CC@@ABBBBBBBBB?CAFDBBBC@CC9:;9CD@E?C@AAEBB>@@@9?AA=BCCBBCBCCCCBBB@AABBB=BAAAAA:@?@???:?BB?
@6HNMW:01115:06359
TACGTAGGGGGCAAGCGTTATCCGGATTTACTGGGTGTAAAGGGAGCGTAGACGGTAGTGCAAGTCTGAAGTGAAAATCCGCGGCTCAACTGCGGAATTGCTTTGGAAACTGTGTGTCTGGAGTACTGGAAGGGCAAGCGGAATTCCTGGTGTAGCGGTGAAATGCGTAGATATTAGGAGGAACACCAGTGGCGAAGGCGGCTTACTGGACGATAACTGACGTTGAGGCTCGAAAGCGTGGGGAGCAAACAGG
+
CDAAAACDDD2CC?B:;:>BDD@C@CCC=CCCCC>BBBCC=CD>9::FFAABBB@BEEBBBA>A@@A@B?BCCCCD;@@<@;;6;BBC@C<;;GAH@H?BBBB=B?CC=A@BAC@@@AAC@CCCBBAA=B;?@;@A=BAA?A@C@B?BB@BBBAA@@9@=>?8000AAABBBBF@??;9959?BBB@B>=>=A?A6;6;@;@CAECBCACBAAAB?BECDDCB8;:;6;ABABB>BCCCCCC9AA?@@9:::?
@6HNMW:01117:06341
TACGTAAGGGGCAAGCGTTATCCGGATTTACTGGGTGTAAAGGGAGCGCAGACGGAATGGCAAGTCTGAAGTGAAAGCCCGCGGCTCAACCGCGGGACTGCTTTGGAAACTGTCAGTCTGGAGTACTGGAAGGGTAAGCGGAATTCCTGGTGTAGCGGTGAAATGCGTAGATATCAGGAGGAACACCGGTGGCGAAGGCGGCTTACTGGACAGCAACTGACGTTGAGGCTCGAGAGCGTGGGGAGCAAAGCAG
+
;;;@@@5;9:&7>6<;:::>=@>B6;;A9@@ACC>CBAAA=ADGCCABABBBBA=@=@C@CB@B@@@@@=@?;;;08::-787-3<;;8=9A?AC<CCFBAAB>B@CD?C:98BCCCCBC?BBCBBCB>A5::59A;A:;7;>A>A=BC<AADBA;;8:>@A=:<;CDCCC@@@BBB@BC7;8;AA>A;??<?AA=A?9:5:=9<>>>;>><;77,78739;;6<8818??=?A?7777777(7=99;0//>:
@6HNMW:01130:06334
TACGTAAGGGGCAAGCGTTATCCGGATTTACTGGGTGTAAAGGGAGCGCAGACGGAATGGCAAGTCTGAAGTGAAAGCCCGCGGCTCAACCGCGGGACTGCTTTGGAAACTGCCAGTCTGGAGTACTGGAAGGGTAAGCGGAATTCCTGGTGTAGCGGTGAAATGCGTAGATATCAGGAGGAACACCGGTGGCGAAGGCGGCTTACTGGACAGCAACTGACGTTGAGGCTCGAGGAGCGTAGGGGAGCAA
+
CBBDCC@CAB8??;@AAA?BBC@C@DEG>CBBBB<BBBBB=BC=BBBBAA;;;C@D?CB?@@<@>@@AA@BCBAA9::9/:?A?AA??<??BBCF>AAABCDF=A>AB?BCCC@CC???A?BB999BD:><>C>AA?CAA?A@C@CAFCAAA@BCCC@<;;C<@@ABBCBBAAA@=?=@@=@=9999=;78/8;;5;878/9708@@C?BBBA@A;??A?AAA>9:928=77383///////;;/:8889
@6HNMW:01159:06333
TACGTAAGGGGCAAGCGTTATCCAGGATTTACTGGGTGTAAAGGGAGCGCAGACGGAATGGCAAGTCTGAAGTGAAAGCCCGCGGCTCAACCGCGGGACTGCTTTGGAAACTGTCAGTCTGGAGTACTGGAAGGGTAAGCGGAATTCCTGGTGTAGCGGTGAAATGCGTAGATATCAGGAGGAACACCGGTGGCGAAGGCGGCTTACTGGACAGCAACTGACGTGAGGCTCGAGAGCGTGGGGAGCAAACAGG
+
555>8<8<8<+;;6900.*..-(--(-79/68/660665=>4;;4;;;@@BB:9:>C??@<;>9;665>>9;;;::1999(/0-(-8--(/5::<B6BBBBCEC>B?BA:??BA@@A:88=:988:=>>7=6==5<?6@99299@9@9=@9999<@@B?BBBB;BAA000@@?BCBCC?BB>@=@BB>A=AA?BBBAC>??<>B>BBBB<=>////9@::--/////)39:::;;:6///88.<:=AC=7736
@6HNMW:01161:06322
CACCGGCAGCTCTAGTGGTAGCTGTTTTTATTGGGCCTAAAGCGTTCGTAGCCGGTTTAATAAGTCTCTGGTGAAATCTTACAGCTTAACTGTGGGAATTGCTGGAGATACTATTAGGCTTGAGATCGGGAGAGGTCAGAGGTACTCCTGGGGTAGGGGTGAAATCCTGTAATCCTAGGAGGACCACCTGTGGCGAAGGCGTCTGACTAGAACGATTCTGACGGTGAGGAACGAAAGCTAGGGGCGCGAACCGG
+
@DD7;;;@@?BFD@@@E@BBB@AAAEHE5CC?A@9@=:99.9>>?;?>B@@@AC=BC9;9:B=BBCB@BA?@@AL?KBC?BHCCCC@C@C@@@BB=C?B@CBBE@CCCBBBCBB?;;5;@5;;BB@@AF<@@AA>BBBBBB?ABAAA<@@@@2=<===2=9;;0;D?BBCBBFEADCD@DFACB?;;6:A@@=@;:5;>AAABCCKDEBBB?BBBB@CCCCCCACB@?<?<?99:5:A@DFDD;ABBCC>A=@<
@6HNMW:01129:06391
TACGGAGGGTGCAAGCGTTAATCGGAATAACTGGGCGTAAAGGGCATGCAGGCGGTTCATCAAGTAGGATGTGAAATCCCCGGGCTCAACCTGGGAACAGCATACTAAACTGGTGGACTAGAGTATTGCAGGGGGAGACGGAATTCCAGGTGTAGCGGTGGAATGCGTAGATATCTGGAAGAACACCAAAGGCGAAGGCAGTCTCCTGGGCAAATACTGACGCTCATATGCGAAAGCGTGGGTAGCAAACAGG
+
CBAA@CBD>@@@@=AABB?B@DDC@C?CC?CDCC>A@@?A:AA:AB;;;BC?BCAC@DCCCC@CCBA?AABBBBB=@@@@*99,:;;;?C?@BA>AACCCCBBCBBBC>CBB@BC@BCCCCBBBBB>@@BBCCA1BBC9989@C=C@BB=B@@AB;;9;CAC@DCA@@BBBCBBBBB?C@CD@B@BAFF;999CC@C@C@AABCC?AAA<@BA=??AAACCCCCCBBBABCCCD<BBCAAA<@?@???99973
@6HNMW:01137:06368
TACGGAGGGTGCAAGCGTTAATCGGAATAACTGGGCGTAAAGGGCATGCAGGCGGTTCATCAAGTAGGATGTGAAATCCCCGGGCTCAACCTGGGAACAGCATACTAAACTGGTGGACTAGAGTATTGCAGGGGGAGACGGAATTCCAGGTGTAGCGGTGGAATGCGTAGATATCTGGAAGAACACCAAAGGCGAAGGCAGTCTCCTGGGCAAATACTGACGCTCATATGCGAAAGCGTGGGTAGCAAACAGG
+
BCCC@CCC<?@@@5;;@@=A?BBB>A>BB@BBBD=:;;AB;AA<AAAA@@@=@@=A?CBCCC@CBA?;@@@@CCC=CCFF;BB>BCCCADBCCC>A=@ABBABABBBB<B@@=@B=A@BCA@??CC799CCCCC1??AAA=A<@<@=@AADCCBB;;8;B@B@CCAAA@@BBBABAA>B?ABBCCC?BB>A=@BB=B?B;;;BAA?@@@9@@@<@@@BBBBBCBBBBCBCCCCD>B@@?@@6===:::/9@@=
@6HNMW:01141:06378
TACGGAGGGTGCAAGCGTTAATCGGAATAACTGGGCGTAAAGGGCATGCAGGCGGTTCATCAAGTAGGATGTGAAATCCCCGGGCTCAACCTGGGAACAGCATACTAAACTGGTGGACTAGAGTATTGCAGGGGGAGACGGAATTCCAGGTGTAGCGGTGGAATGCGTAGATATCTGGAAGAACACCAAAGGCGAAGGCAGTCTCCTGGGCAAATACTGACGCTCATATGCGAAAGCGTGGGTAGCAAACAGG
+
BBCB>@@@9=@@B6;;@@<@>AAA>A?@@=@CCB=CBABB>CD?DBBBBCCABB@BACCCEGACCCB?B;;;BBC=BBBB.;<0;;<;@C@CCG?GA;;;@:99<<@@9@@@>@B@CB@@@@?:::>@@9:9::):=?@@?A<@>@@BBACCBBCAA>BB?B@C;;;;AA@@@::9<7=@CC@CB=:>@4@799@;?=B@@@BA=8::?9??@<AAAA@@?><?<<584;<<<>7>655=<5<<<;;<49882
@6HNMW:01142:06368
TACGGAGGGTGCAAGCGTTAATCGGAATAACTGGGCGTAAAGGGCATGCAGGCGGTTCATCAAGTAGGATGTGAAATCCCCGGGCTCAACCTGGGAACAGCATACTAAACTGGTGGACTAGAGTATTGCAGGGGGAGACGGAATTCCAGGTGTAGCGGTGGAATGCGTAGATATCTGGAAGAACACCAAAGGCGAAGGCAGTCTCCTGGGCAAATACTGACGCTCATATGCGAAAGCGTGGGTAGCAAACAGG
+
CCBB@BBB>BBAC?BBBB@B@BBB?C?CC=BCCF=@@@@@<AB=CC;;;EC@BC@B@CBBBC@CCCC@BBDCCEF?BA@@-99.:AA@?B?;<;:;?BCCBBBB@@@B<B@@=@@=?@BBBAAACD?BBAAAA@/=?=@@<@=@=A@CC@CCCCB;;6;B>C@;;;@@BB@@@AAAA?BAICACCC?CC8;6;AA=A@BBCBCCE?;;;.999.9:;BBCCCCC@??BBCBCCC=BBBBBD>CAABAA=AAA@
@6HNMW:01158:06375
TACGGAGGGTGCAAGCGTTAATCGGAATAACTGGGCGTAAAGGGCATGCAGGCGGTTCATCAAGTAGGATGTGAAATCCCCGGGCTCAACCTGGGAACAGCATACTAAACTGGTGGACTAGAGTATTGCAGGGGGAGACGGAATTCCAGGTGTAGCGGTGGAATGCGTAGATATCTGGAAGAACACCAAAGGCGAAGGCAGTCTCCTGGGCAATACTGACGCTCATATGCGAAAGCGTGGGTAGCAAACAGG
+
;::::>@>9==?<8<=?=8=8==>9>8==39999095444)4:1:;<@=<@7@C=A=@CCAA<AB@@=@BCBCBB;;;;;.;<,:995495555)57:<<?=BBCCBL?DBA?BE@BBABBBBBBF?A>99989)9@@;;8;?A?B@BB?AAABB;;:;C@C?CCAA@BC@@@@@@A@B@CC@CCFAGI=;:;CB>A?B;;;BCB;000+00+0=@@ACCCBCCBCBBBDCCC<@@?:::5:@>@AB=@@@>
@6HNMW:01169:05781
TACGGAAGGTCCGGGCGTTATCCGGATTTATTGGGTTTAAAGGGAGCGTAGGCCGTCTGGTAAGCGTGCTGTGAAATGTACCGGCTCAACCGGTGACGTGCAGCGCGAACTGTCGGACTTGAGTTTGCGGTAAGCAGGCGGAATTCGTGGTGTAGCGGTGAAATGCTTAGATATCACGAAGAACCCCGATTGCGAAGGCAGCCTGCTGTAGCACGACTGACGCTGAAGCTCGAAGGTGCGGGTATCGAACAGG
+
CCCC@C?B?BA6;;6;BA?BCC@C@CBB>BC?BC=BC>BE>CC?CCDCACE@C000AAB<BB?@@@;;;BBB;;;8;BDCCACEGCBB@C@GACCCCB@:9;BBB@CCAGCCCCC@CB@=AA@??9???9?@;>?:93:@=@?B?CCBB?BB??>A@<?>==8>AAA=AABBBBBBBAA:=>3:99+<A@<ACBC?A?ACCC@BBBBBD<;;@@;;;BEBBBBA@@=@@A@?===;<<737*398;??17486
@6HNMW:01171:05799
TACGGAGGATGCGAGCGTTATCCGGATTATTGGGTTTAAAGGGTGCGCAGGCGGCGCGAAAAAGTCAGCGGTTAAAGTTCCGGGCTCAACCCGGTGACGCCGTTGAAACTTTCGGGCTGGAGTTCGTGCGAGGGAGGCGGAATCCGTTGCGTTAGCCGGTGAAATGCATAGATATGACGCAGAACCCCGATTGCGAAGGCAGCTTTCCAGCACGCGACTGACGCTGAGGCACGAAAGCGTGGGGAGCGAACAGG
+
///;2//+4::==>>?AB?BBBAC?98173,33(//(/8.66(///666718=6998//000'-------(-(//(/83:6==6==BB=AA2939;:@>A:;:4888-8>D;BAA:>==:=8/(/////-777'..(-5050--).949:55/5..(.)..79)..5;85222885>:>45//,/;<+---(,,--(-(/7779;3;9==<;;;;><;;;=<@@@9:929=9559,5=99<>@2666<<055<7
@6HNMW:01172:05789
TACGTAGGGAGCGAGCGTTGTCCGGAATTACTGGGTGTAAAGGGAGCGCAGGCGGGACTGCAAGTCAGATGTGAAAGGAGGGGGCTTAACCCCCTAACTGCATTTGAAACTGTGGTTCTTGAGTGAAGTAGAGGTAAGCGGAATTCCTAGTGTAGCGGTGAAATGCGTAGAGATTAGGAAGAACACCGGTGGCGAAGGCGACTTTCTGGACGACAACTGACGCTGAGGCGCGAAAGCGTGGGGAGCAAACAGG
+
ACBBBBBC=:;;@@@?@@<ACC@FACAC@CCAAA>ACABB>BC=CDB@@AA=@CC=CCBBCC@CBDDDC;<;@@@8@=;;;;;):A<@=BCCB3BB?B??@AAA<CDK>ECCCE@D:;;;@;;;AA=@@AAAA?A@?A;;6;<?;@<@@CBBBBCCC@A@AC>BACBBBBBBAB???<?=@@=@BB;A?BCAECC>B>AACECF=CCC@FD:;;B@BCCCCCBAA;;5;AAA@B;BBBBBBC:@@@CC?DCC@
@6HNMW:01174:05769
TACGGAGGGTGCAAGCGTTAATCGGAATAACTGGGCGTAAAGGGCATGCAGGCGGTTCATCAAGTAGGATGTGAAATCCCCGGGCTCAACCTGGGAACAGCATACTAAACTGGTGGACTAGAGTATTGCAGGGGGAGACGGAATTCCAGGTGTAGCGGTGGAATGCGTAGATATCTGGAAGAACACCAAAGGCGAAGGCAGTCTCCTGGGCAAATACTGACGCTCATATGCGAAAGCGTGGGTAGCAAACAGG
+
CDBB@BBB=>???<??BC@C@CBB@B@CC@CCCD>BBAAC>DD=BC?????<?B?@@CABBC>BBCB?C@@@FFF>DBBA4996:AA@?B?BCC>B?BBBCBBBCBCB=B@@=@@<@CBBBBBBBB@BBBBBBB2?A?;:6;=A=B=@A>BBDCB;;9;B>B@CA@@@AAAAA@@@C@B@BE@CCDACF:;:;CC>C@BBBBBCB?CBB>BCD>BBBCCCCCCABBBAABBCCC>AAEBCC<A???@?;???;
@6HNMW:01175:05806
TACGTAGGGGGCAAGCGTTATCCGGATTTACTGGGTGTAAAGGGAGCGCAGGCGGTGCGGCAAGTCTGATGTGAAAGCCCGGGGCTCAACCCCGGGACTGCATTGGAAACTGTCGTACTTGAGTATCGGAGAGGTAAGTGGAATTCCTAGTGTAGCGGTGAAATGCGTAGATATTAGGAGGAACACCAGTGGCGAAGGCGGCTTACTGGACGATAACTGACGCTGAGGCTCGAAAGCGTGGGGAGCAAACAGG
+
BCBBB::;;;.8A>BA:;6:?C?C?BCD?BBCBB=CB;;;6;B=BBBCCCC?CB?@AAB6:;@@@ABFCCCCDDD<@?D:>>?6?@BC?BBB6@@99:9==00,0:=@8@@@AA??>BC;?@A;;;@A?BB;;9;B?CDC?B7<8<@CDBB@@AAAA?BBAB=;;;BBBAABCIACDACCABACBB@B;<;5<;;5;5;B5;;;@;;;=AB;;;CACCDCC;;;B@@=A@@@AA8A=>===>3>>>A@:@?@;
@6HNMW:01186:05808
TACGGAGGGTGCAAGCGTTAATCGGAATAACTGGGGCGTAAAGGGCATGCAGGCGGTTCATCAAGTAGGATGTGAAATCCCCGGGCTCAACCTGGGAACAGCATACTAAACTGGTGGACTAGAGTATTGCAGGGGGAGACGGAATTCCAGGTGTAGCGGTGGAATGCGTAGATATCTGGGAAGAACACCAAAGGCGAAGGCAGTCTCCTGGGCAAATACTGACGCTCATATGCGAAAGCGTGGGTAGCAAACAGG
+
9:;;7:B>4<@?@:@;9:7?<?94.4.49495555&55444)4909::;955.5>+0*00///)/<<<7;;<<BBC<ABCC<FH>CCA@9@;9::,:299>?<=<9=99/55@<BC<@??>>;?>=:755;:??=+===650405.58==<;;><;66.5<5:4;544:::978:////(/49;5>65.59094;;;7;0449999:7<<=5::;6:;<>?=<<<:7690///:<:3<<:::=4:::9:908892
@6HNMW:01190:05793
TACGTAGGTGGCGAGCGTTGTCCGGAATTATTGGGCGTAAAGGGAGCGCAGGCGGGAAGGTAAGTCTATCTTAAAAGTGCGGGGCTCAACCCCGTGAGGGGATGGAAACTATCTTTCTTGAGTGCAGGAGAGGAAAGCGGAATTCCTAGTGTAGCGGTGAAATGCGTAGATATTAGGAGGAACACCAGTGGCGAAGGCGCTTTCTGGACTGTAACTGACGCTGAGGCTCGAAAGCGTGGGGAGCGAACAGG
+
CCCCC>>:9929?=??@A=@AC@B?B?D?AA?BD=BBBBB;AA;:;;@ACDACCC>C>B?BC@BCCCCCCC@CCC8B??>@AA3@CAB>BCC9@@BBDED;BBB?BC>CCCCAA@<?A>BBBBBBBB?BBBC?BB<ABB?B?B@B@BB@@??@@9949@@@;BBAABAA@A?A>BB?BB@C??@@>BBAA>CCC:<:77:@@;@??<>==DDD;>>>>;BA@A998:CCBBC>CCBDCEE;AAABB?B@A>
@6HNMW:01195:05783
TACGTAGGGAGCGAGCGTTGTCCGGAATTACTGGGTGTAAAGGGAGCGCAGGCGGGACTGCAAGTCAGATGTGAAAGGAGGGGGCTTAACCCCCTAACTGCATTTGAAACTGTGGTTCTTGAGTGAAGTAGAGGTAAGCGGAATTCCTAGTGTAGCGGTGAAATGCGTAGATATTAGGAGGAACATCAGTGGCGAAGGCGGCTTACTGGGCTTTAACTGACGCTGAGGCTCGAAAGCGTGGGGAGCAAACAGG
+
BDBCA@??:???@@@@AB>BCDAFAH?B?BBDDD?A@@BB<BB<BCBABBC@CCC>CDCCBB>BBABBBA@@BBB9@=99999)9?<?=BBBC3BC?BAAA@@@:BBC=BCCAA>A<@@=AAAAAA>AAAB::8:B=CBB?B@D@D?BBCBBBBB@@>AAAD@CCAAA@AADDC?@@=9847>BBBDBBA@<??A>B?BCACDBDCCCC=CFD>C@CCCCCBBBB;;9;@@BBC<B@ABEEE;<;;CC=BCC@
@6HNMW:01209:05802
TACGGAGGGTGCAAGCGTTAATCGGAATAACTGGGCGTAAAGGGCATGCAGGCGGTTCATCAAGTAGGATGTGAAATCCCCGGGCTCAACCTGGGAACAGCATACTAAAACTGGTGGACTAGAGTATTGCAGGGGGGAGACGGAATTCCAGGTGTAGCGGTGGAATGACTGTAGATATCTGGAAGAACACCAAAAGGCGAAGGCAGTCTCCTGGGCAAATACTGACGCTCATATGCGAAAGCGTGGGTAGCAAACAGG
+
554:;:<:5:=00*/:;;)924:?:?=@A<@BCB;:::;;.94,4<<<=@@@CCAD@CBCCA?ACCC>@AAAGIE=;;;;.;J0<;AA>@;<>>+0+0<<0:9>===>>.>@B?BB?B?@@??==::59@==<???&==?;:49=?<A<?@<@BBBCBB?BA9@98......0099<<<<<5:0559=<<7:::&5.9<A;A=@000AAA=?CB=<<@5@@@@@@@999A@@AA@@;?B<@CCBAA:>9538<6<>;7
@6HNMW:01184:05850
TACGTAGGGGGCAAGCGTTATCCGGATTTACTGGGTGTAAAGGGAGCGCAGACGGATGCGCAAGTCTGATGTGAAAGCCCGGGGCTCACCCCCGGGACTGCATTGGAAACTGTGTGTCTGGAGTACTGGAAGGGCAAGCGGAATTCCTGGTGTAGCGGTGAAATGCGTAGATATCAGGAGGAACACCGGAGGCGAAGGCGGCTTGCTGGACAGTAACTGACGTTGAGGCTCGAAAGCGTGGGGAGCAAACAGG
+
BDAA>999::);B;?;:9:>@D@B@BCD=BCCDL>BB<;;/;C;;;;;;ABBDC@DBB@@@@=@CBACFCBCCBB7;;A=BBC<CCCEGJDE1;;6;B;;;CB?B?BB;@@@@BBBBCCC?BCB???B>A>AD?BC@CBC@C?B?B?BB@CBBAA;;6;AA?9;;;;;BBAA@AB::6:A=A=ABB?C???;<=A4;5;A>AD>BBBC@CKA@AFADDCDBCC?B;;:;DCBCC=BBBBABA6@@???:?AB@
@6HNMW:01187:05849
TACGGAGGGTGCAAGCGTTAATCGGAATAACTGGGCGTAAAGGGCATGCAGGCGGTTCATCAAGTAGGATGTGAAATCCCCGGGCTCAACCTGGGAACAGCATACTAAACTGGTGGACTAGAGTATTGCAGGGGGAGACGGAATTCCAGGTGTAGCGGTGGAATGCGTAGATATCTGGAAGAACACCAAAGGCGAAGGCAGTCTCCTGGGCAAATACTGACGCTCATATGCGAAAGCGTGGGTAGCAAACAGG
+
BCAA>ACD<@@@A=A?@@=@@BBB?B@BC@CBCC>BBBCE=CC>CB@@@BCACCAC?CCCBB=BBAA=A@@ACCE>DDCC7994:::;?B@BDF>D@CCCCDCBCBBB<B@@>AB@BBBBBAAACC?AAAACCC3BBB::7:=@;@=@A<ABABBAA?ADACBCBCBBCBBBBBBBB?B9;;@CCC@CC8:6:AA;A@B:;;CBC?CDE@AAA>ABCCCCBCBCCCCBAB@@@A<A???AA;A:::??9@AA?
@6HNMW:01187:05854
TACGGAGGATCCGAGCGTTATCCGGATTTATTGGGTTTAAAGGGAGCGTAGATGGATGTTTAAGTCAGTTGTGAAAGTTTGCGGCTCAACCGTAAAATTGCAGTTGATACTGGATATCTTGAGTGCAGTTGAGCAGGCGGAATTCGTGGTGTAGCGGTGAAATGCTTAGATATCACGAAGAACGTCCGATTCGAAGCAGCCTGCTAAGCTGCAACTGACATTGAGGCTCGAAAGTGTGGGTAATCAAACAGG
+
=><<544095>8=<?95949<<.526==6=><@>099)55)590999555555;8=;<<@7>:>>6559.55;9>4;;90954.4444.4.44:<<&505;6667555555<7;?:444.48889=:>>+00//66(//49(/(/9772;<5544439444)4;::7<54444443:9352,,,,,(,*2(,,-(-----378988366///-(-557///(---(-////8.667.22'22+2599(3373
@6HNMW:01190:05847
TACGTAGGGGGCAAGCGTTATCCGGATTTACTGGGTGTAAAGGGAGCGCAGACGGAATGGCAAGTCTGAAGTGAAAGCCCGCGGCTCAACCGCGGGACTGCTTTGGAAACTGTGCGTCTGGAGTACTGGAAGGGCAAGCGGAATTCCTGGTGTAGCGGTGAAATGCGTAGATATCAGGAGGAACACCGGAGGCGAAGGCGGCTTGCTGGACAGTAACTGACGGTTGAGGCTCGAAAGACGTGGGGAGCAAACAGG
+
>@BCCDCCCC3??<@BBB@BDG?B?;;;0;@;;:.:>>@B8AA999999@;?;C<C<CD@@@:9:A@@A>@?:::5:BB<BAA>AC@?<@89:BC=BBAAABB?C?BE?DCBBAAABBBB>BBBB???=A>AB=BD?A@@;?>?<@?@A=ABAAACFABAAA=AAABBBBBBBCBBC?AA;?<?A>:>:9818>A5;7;>:>B7;:AA<>>:8582722255.2,---(-22355,555555>>.;99::39664
@6HNMW:01194:05858
TACGGAGGGTGCAAGCGTTAATCGGAATAACTGGGCGTAAAGGGCATGCAGGCGGTTCATCAAGTAGGATGTGAAATCCCCGGGCTCAACCTGGGAACAGCATACTAAACTGGTGGACTAGAGTATTGCAGGGGGAGACGGAATTCCAGGTGTAGCGGTGGAATGCGTAGATATCTGGAAGAACACCAAAGGCGAAGGCAGTCTCCTGGGCAAATACTGACGCTCATATGCGAAAGCGTGGGTAGCAAACAGG
+
CBBA?@??9??=@<@A@@=@=@BB@C?@AACBBG?BBBBC>CC>CC@@@;;4;;5;?BBJFEA;;;B>A@@@BCB>CCED<BB<BBBB>B@BCB>B@CCBCCCCCCDF@C@@=@C@CCCBBCBBBC????CCCC3BAA:;6;=A<@<A@=@BCCB<;7;;5;>;;;A@AABBCABAB?C@CIBECFACC7;4;;@=@>B@@ACCD@CBB>BCC>CBBBBBBACCCBBABAA@@@9@@@?@@9@:99AA99976
@6HNMW:01207:05845
TACGGAGGGTGCAAGCGTTAATCGGAATAACTGGGCGTAAAGGGCATGCAGGCGGTTCATCAAGTAGGATGTGAAATCCCCGGGCTCAACCTGGGAACAGCATACTAAACTGGTGGACTAGAGTATTGCAGGGGGAGACGGAATTCCAGGTGTAGCGGTGGAATGCGTAGATATCTGGAAGAACACCAAAGGCGAAGGCAGTCTCCTGGGCAAATACTGACGCTCATATGCGAAAGCGTGGGTAGCAAACAGG
+
IFBA>ABB<?A@B<?@AB?A@C;;:;=@@ABCBL?AA@BE>CD?CE;;;@@=AB@BAHCBBB?BD@?<@@@@BCC>CCCC;CB8B@@@=@?BBB>C@CCCCBCBBBBB<BA@>@D?BBBBBBCCBB=??BBBBB1??>9:6:=B=B=@@@CECCC;:7:B=A?@@@BBCCBCCBBBB@G@CCBDCB=AA/;4;AA>A?BBCBBBB?;;;6;BB=BFBBBBBACCBBBA?@@@@@9@@A@@A;@???@@=@AA=
@6HNMW:01210:05859
TACGTAGGGGGCAAGCGTTATCCGGATTTATTGGGTTTAAAGGGAGCGTAGATGGATGTTTTAAGTCAGTTGTTGAAAGTTTGCGGCTCAACCGTAAAATTGCAGTTGATACTGGATATCTTGAGTGCAGTTGAGCAGGCGGAATCGTGGTGTAGCGGTGAAATGCTTAGATATCACGAAGAACTCCGATTGACGAAGGCTAGGCCTGCTAAGCTGCAACTGACATGAGGCTCGAAAGTGTGGGTATCAAACAGG
+
665<;;;<<<+;;8ACAA;?>:5:.944)44.59)55)55)5<25555559;<=9<<5555&5.5555::)//)/;;/797.777)5555.4399;==0;7;>===96559999499555;5;;=<56/9:6:///;83::6:)/////2555:5558=;9909455.5<994555:98177)///)--,,,,,,*(*(****(*(,,,--3---6-,(,555-,,---05///:92;;333;398224=5;;;4
@6HNMW:01171:05909
TACGGAGGATGCGAGCGTTATCCGGATTTATTGGGTTTAAAGGGTGCGCAGGCGGAAGATCAAGTCAGCGGTAAAATTGAGAGGCTCAACCTCTTCGAGCCGTTGAAACTGGTTTTCTTGAGTGAGCGAGAAGTATGCGGAATGCGTGGTGTAGCGGTGAAATGCATAGATATCACGCAGAACTCCGATTGCGAAGGCAGCATACCGGCGCTCAACTGACGCTCATGCACGAAAGTGTGGGTATCGAACAGG
+
BBBD@BC?C;;;AAACBB>AAG?B????:?A;@D:A@:>>7>A99:9?AA@?BC?B?BBB@@>B?A>B@@?ADFG9E>A?A:96:BBB=A=@BB?BB@@A?@A@CCC=A@B?BBD;CC@CAAAC;;;BC;;7;AAAAAA>B?BBBBBB?BAB@?::5:@@@:AAABBBDBB@A@>>>AGEF@CBB@BBD8;;A@5;5;AAABDDD;;;;CCCCCBCBBBBBBBCCBBBC:;:G>C@@:::0;@@ABC@???@
@6HNMW:01176:05881
TACGGAGGATGCGAGCGTTATCCGGATTTATTGGGTTTAAAGGGTGCGCAGGCGGCGCGAAAAAGTCAGCGGTCAAAGTTCCGGGCTCAACCCGGTGACGCCGTTGAAACTTTCGTGCTGGAGTTCGTGCGAGGGAGGCGGAATGCGTTGTGTAGCGGTGAAATGCATAGATATGACGCAGAACCCCGATTGCGAAGGCAGCTTTCCAGCACGCGACTGACGCTGAGGCACGAAAGCGTGGGGAGCGAACAGG
+
DEDC?CBACAAABB@@??<?C@=B?BBA<BC?CC<AC499*8>8//000/:59=7;<<99999'777777717777,336;6@B=949A=@@;@:>978;:3:=<===5=<:/<@>>>994977499...5./.'2606727055677/555255334...81777;;;5557:5::=BB@B7@B=1?@?07977-7,733388087;9:8:=A?@@ACDDBA???A?BDBBBC>C?>8989*9?AAC@C>>;
@6HNMW:01180:05890
TACGGAGGGTGCAAGCGTTAATCGGAATAACTGGGCGTAAAGGGCATGCAGGCGGTTCATCAAGTAGGATGTGAAATCCCCGGGCTCAACCTGGGAACAGCATACTAAACTGGTGGACTAGAGTATTGCAGGGGGAGACGGAATTCCAGGTGTAGCGGTGGAATGCGTAGATATCTGGAAGAACACCAAAGGCGAAGGCAGTCTCCTGGGCAAATACTGACGCTCATATGCGAAAGCGTGGGTAGCAAACAGG
+
<<<=549949>?C@CBA@@C@BBB@C@BC@CBBB=BBBCE>DE?CB;;;CB?A@=A=ACACCACBAB7;;B;;9B7::::-9@5>9954=5>@@8@@A@@CBBBBBBB<BAA>AB?BCCCCAA@??>?BBBBBB.@@?;;5;5;7;8;;?AAACBBB>BB?B?CB;;;CABBAAAAD>C@CI@CBB>AA0;5;AB@B@BCBBCCC?BBB<ABC<AABBCDECBAAA???@B@@@<@<?==>9????BB<BAA;
@6HNMW:01196:05882
TACGGAGGGTGCAAGCGTTAATCGGAATAACTGGGCGTAAAGGGCATGCAGGCGGTTCATCAAGTAGGATGTGAAATCCCCGGGCTCAACCTGGGAACAGCATACTAAACTGGTGGACTAGAGTATTGCAGGGGGAGACGGAATTCCAGGTGTAGCGGTGGAATGCGTAGATATCTGGAAGAACACCAAAGGCGAAGGCAGTCTCCTGGGCAAATACTGACGCTCATATGCGAAAGCGTGGGTAGCAAACAGG
+
BCCDADBB>@@@C>@ABB@B@D;;;;@CC@CCDD>BBABC=CD=CCBBBBB?AB>BACBBCF?A@BB?B;;;CCD>CCCC;FJ?CB:;9;>ACD>EAB@@@C@@ACCD=DBB@BC?CCAAAAAABC=???@@@@.>?@;;6;<@5;7;;@CJDCC;=;;C@CACBA@@@A@ABAAAC@CAHG@ICH@CE9;7;BA=@>AA@@A;;5;AA=ACC>CBCBBDBCCCBCBBBBBDBB<@@@???9@@=?@@;@@@=
@6HNMW:01174:05930
TACGGAAGGTCCGGGCGTTATCCGGATTTATTGGGTTTAAAGGGAGCGTAGGCTGGGGTATAAGCGTGTTGTGAAATGTAGACGCTCAACGTCTGACTTGCAGCGCGAACTGTATCTCTTGAGTACGCACAACGTTGGCGGAATTCGTCGTGTAGCGGTGAAATGCTTAGATATGACGAAGAACTCCGATTGCGAAGGCAGCTGACGGGAGCGCAACTGACGCTGAAGCTCGAAAGTGCGGGTATCGAACAGG
+
CCDB@C?B?BD@CB9?:96<BB@D?CCD?CC@CD6;;0;A9BD=BBBAAAC@CCCCC;CBBB@BBAAAA=@A?=@<8:9AAB;<<ABB@FA@@BAA@@6;;ABACBBC@BBBBBBBBBB@BBBBBBBBB@@=@@@=@?@@=A?B?CCBBBBBAAA@?;????9?CCC?BBBFBBB@@?B?BB@BBD>BBB:;;DD7;9;BBBBCCCCC?CCABBB>BBBCFCCCBB@CBBBCCF>CCBAAC=CBBDCC@CCC@
@6HNMW:01179:05915
TACGTAAGGGGCAAGCGTTATCCGGATTTACTGGGTGTAAAGGGAGCGCAGACGGAATGGCAAGTCTGAAGTGAAAGCCCGCGGCTCAACCGCGGGACTGCTTTGGAAACTGTCAGTCTGGAGTACTGGAAGGGTAAGCGGAATTCCTGGTGTAGCGGTGAAATGCGTAGATATTAGGAGGAACACCAGTGGCGAAGGCGGCTTACTGGACGATAACTGACGCTGAGGCTCGAAAGCGTGGGGAGCAAACAGG
+
?@@BBB?BDE;AB=A;9:<ACC?B?CCD>CA;;;0:AAAB>BE>BBBCECCCBB>A?00+0@+0/=99A;B<<BC/48@59:A<@@00*/)00;=2=?@AAAA9A;@@;@A@AABAAA??;?BA@A@B6?8?:2991=:::;;<8@=@A=>AAAABC@C?@@90/0/099CBB=:@>:=B?C>@@B?BB;:39:93959A?BC?ABBB@AAB@@@?BB@@@A999:;5;@@@?B:BBBBCCC;:::CC<BCB?
@6HNMW:01205:05915
TACGGAGGGTGCAAGCGTTAATCGGAATAACTGGGCGTAAAGGGCATGCAGGCGGTTCATCAAGTAGGATGTGAAATCCCCGGGCTCAACCTGGGAACAGCATACTAAACTGGTGGACTAGAGTATTGCAGGGGGAGACGGAATTCCAGGTGTAGCGGTGGAATGCGTAGATATCTGGAAGAACACCAAAGGCGAAGGCAGTCTCCTGGGCAAATACTGACGCTCATATGCGAAAGCGTGGGTAGCAAACAGG
+
BBCA<:9:4:@>B?CBBB@B@CBB?B@CC@CCCD=DCBCC=CB<BD?@@@@<AC?C@CICCC@CC@?<@AAACGG?CBBA699.;;;;@B?;;;:;@CCCBBCCCBBB=B@@=??<?BBBB@@ABB=AAABBBB3>A?9:6:=B=A?CCAECDCBAA<@B=A?BB@@?BBBBBBCCB?C?CC@CBB;??.;4:AA>CACBBBB@@<@@@;@DD>CCBBBBBBBBBCBAABCBBB;???:99.9?@>==6===;
@6HNMW:01212:05918
TACGGAAGGTCCGGGCGTTATCCGGATTTATTGGGTTTAAAGGGAGCGTAGGCCGGAGATTAAGCGTGTTGTGAAATGTAGACGCTCAACGTCTGCACTGCAGCGCGAACTGGTTTCCTTGAGTACGCACAAAGTGGGCGGAATTCGTGGTGTAGCGGTGAAATGCTTAGATATCACGAAGAACTCCGATTGCGAAGGCAGCTCACTGGAGCGCAACTGACGCTGAAGCTCGAAAGTGCGGGTATCGAACAGG
+
BDDC@C8:9:E@CA<?::6<AA>B>BCC?CFAFD=CC;A@:BA8BB>@@BB>B@C?BBBA?A@D@@?@@<@@@@A=:;:AA@C???BC@ABBB;<;;BDBBCCGCCCC@;;;?CC<A=@@B@@@C@??BBBA9A999.9>;>9>;@BBC@CAA????=???C>@??B?BCCBBBBB>??=AA?BBC@CCC>>>@@8<8A@@@@@AAAB=@@@A@B?BCDDCCBBBB?BBCBAAA<AAABDC>CBBBAC?BBB?
@6HNMW:01171:06008
TACAGGAAGGTCCGGGCGTTATCCGGATTTATTGGGTTTAAAGGGAGCGCAGGCCGCCCCTTAAGCGTGTTGTGAAACCCGGGCGCTCAACCGCCCGGCGTGCAGCGCGTACTTGGGGGGCTTGAGTGCGCGCGACGCCGGCGGAATTCGTCGCTGTAGCGGTGAAATGCTTAGATATGACGAGGAACCCCGATTGCGAAGGACAGCCGGCGGGAGCGCAACTGACGCTCATGCTCGAAGGCGCGGGTATCGAACAGG
+
/////)/)4.4/69:1:/-(-66(-(-:;(//)33(33(33(37.7933333,337778+939.55;;9949655;1;<)55)//////)/)///)47444;449:53:::33-33333#3928889?878337788849,33,31716//////6888-/*/8;938688.338=99997<9:49?@@@000/(--66(/(//--5(-(,22/,,,---3689223:=;;BBBA>=@<?<A:565,3...7727995
@6HNMW:01188:06004
TACGTAAGGGGCAAGCGTTATCCGGATTTACTGGGTGTAAAGGGAGCGCAGACGGAATGGCAAGTCTGAAGTGAAAGCCCGCGGCTCAACCGCGGGACTGCTTTGGAAACTGCCAGTCTGGAGTACTGGAAGGGTAAGCGGAATTCCTGGTGTAGCGGTGAAATGCGTAGATATCAGGAGGAACACCGGAGGCGAAGGCGGCTTGCTGGACAGTAACTGACGTTGAGGCTCGAAAGCGTGGGGAGCAAACAGG
+
AABBBC?BBB8CE@BBBC@EDC?A=AAA<AFBCC>BAACC?CC=BBAA@CCCCC@C@CC?CC@BAAABC@CAAAC799C9???=?AFC?C?CCBB>BBBBBBD<A>AB>A@AA<??ABAA>A>>>@@@;?;?C=BB?CCD?C8;9:=AA>BBCAABC@JBCB>BC@@ACBBBCABAC@BB>A@CDD?C@?@=@BB?B@CC@BD?BBAA>ABBB=B>B@@@?@;788849::::;3?<=====1B==BB=A@B?
@6HNMW:01194:05964
TACGGAGGGTGCAAGCGTTAATCGGAATAACTGGGCGTAAAGGGCATGCAGGCGGTTCATCAAGTAGGATGTGAAATCCCCGGGCTCAACCTGGGAACAGCATACTAAACTGGTGGACTAGAGTATTGCAGGGGGAGACGGAATTCCAGGTGTAGCGGTGGAATGCGTAGATATCTGGAAGAACACCAAAGGCGAAGGCAGTCTCCTGGGCAAATACTGACGCTCATATGCGAAAGCGTGGGTAGCAAACAGG
+
AAAA??AA=BBBD>AA@@<@?@A@?B?BC@BBBC>BCAA@=CHGDDCCDCC@BC@CAH;;;C@CBBB?B;;;BCB9AAAA3@A8@;;:?B?BGG?CACDBBBDCCCDF>CBB?CD@CBA@ABCBBB>@@@@?@@.@@B@@>@@C@C;;;?CBBACAA>AA@C?;;;;;BCCCA@@@@:@>9989DD2;;7;<@DC?B?BA@@CBA?ACD>BCC>BB;;;BBBACBBAAAAB::;6:<=79:/:=<<;;5;<;6
@6HNMW:01208:05991
TACGGAAGGTCCGGGCGTTATCCGGATTTATTGGGTTTAAAGGGAGCGTAGGCCGGAGATTAAGCGTGTTGTGAAATGTAGACGCTCAACGTCTGCACTGCAGCGCGAACTGGTTTCCTTGAGTACGCACAAAGTGGGCGGAATTCGTGGTGTAGCGGTGAAATGCTTAGATATCACGAAGAACTCCGATTGCGAAGGCAGCTCACTGGAGCGCAACTGACGCTGAAGCTCGAAGGTGCGGGTATCGAACAGG
+
@@?A>A=@;>B<@@8@:;5;@@;@<?BD9;9:CG?CC=CC?DD>;;;BBBB=@=@@BBBB?B>CBDCCC@CCBBA<;;;;;;@>>@::49ABB;;:9@BAECAAACBD@C;;6;?8@<A>ABCBABAAABA@9@:::59>;@=A=AAAA?A@@:::A>AAAC=??::8:BA@@AB???A<??8?@@<@??:?A>>8=:;;;BBBCCBC?@@@@@?>@A;;;?@>;;59===><4905@@@B=ABA?>:><=D@
@6HNMW:01211:05974
TACGGAGGGTGCAAGCGTTAATCGGAATAACTGGGCGTAAAGGGCATGCAGGCGGTTCATCAAGTAGGATGTGAAATCCCCGGGCTCAACCTGGGAACAGCATACTAAACTGGTGGACTAGAGTATTGCAGGGGGAGACGGAATTCCAGGTGTAGCGGTGGAATGCGTAGATATCTGGAAGAACACCAAAGGCGAAGGCAGTCTCCTGGGCAAATACTGACGCTCATATGCGAAAGCGTGGGTAGCAAACAGG
+
BBAA<?>>9;;;@=A<;;<@@BBB?B@DD@CFDE=ABBCC=DD>CBBBABB=AA=A?@ED@@?@CEF@C@@BCCG>BBBB7@@8@99;@BACDC>C@CCBBBECCAA?:???<?D@CBBBBBBBBD@BB??>==.?>AAB>B?B=@>BB>BBBCBA@?@D@B@CBBBBCBBCBBA@A>B>CDACCC@DD9:8:AA=A?B;::BCC@CBC>BBB>BBBBBBBBBCBBBBBA@???9?@AA@A<A:99CC<????
@6HNMW:01166:06058
TACGGAGGATGCGAGCGTTATCCGGATTTATTGGGTTTAAAGGGTGCGCAGGCGGCGCGAAAAGTCAGCGGTCAAAGTTCCGGGCTCAACCCGGTGACGCCGTTGAAACTTTCGTGCTGGAGTTCGTGCGAGGGAGGCGGAATGCGTTGTGTAGCGGTGAAATGCATAGATATGACGCAGAACCCCGATTGCGAAGGCAGCTTTCCAGCACGCGACTGACGCTGAGGCACGAAAGCGTGGGGAGCGAACAGG
+
DD@@?@B?C<;;A;;;;;=@@>?C?BCC?BB@CC<BB6;;0<C;A<;;C;;5;@<?ABBBDB:AABB@@@<@@>@9?<6<299.9>>@>BB<B>BBABBC@CGACCC>AAI>AA;;;BB?CBA?CC;=;BCCC>;;7;@<@@;;;AA=@@DDIDAA?ABBC=@@ACCCCCB@@?@@@DBA@-000,0@@+0000+0+;;;;AA=A@BB@A@BB@@@@AA@::;D;;6;AA@@@;@@?@@AA7;;;BB?BBC?
@6HNMW:01191:06029
TACGGAGGGTGCAAGCGTTAATCGGAATAACTGGGCGTAAAGGGCATGCAGGCGGTTCATCAAGTAGGATGTGAAATCCCCGGGCTCAACCTGGGAACAGCATACTAAACTGGTGGACTAGAGTATTGCAGGGGGAGACGGAATTCCAGGTGTAGCGGTGGAATGCGTAGATATCTGGAAGAACACCAAAGGCGAAGGCAGTCTCCTGGGCAAATACTGACGCTCATATGCGAAAGCGTGGGTAGCAAACAG
+
:::A>ABC<@A;;5;@@@=B?BBC@D@CC?CCCE>B@@@B;@@;@B;9;@=9?<+0*00/;>,09??<@BBCCBC<BBBB7BC<A;;;?B?BCD>CAEAAACCCCBDD=A;<7;@=?<>??>>>AA>999BBBA2??>;;5;5;5;;@A?BBBAE;;5;@5;4;;;;;AAABB@@@A=B>BBIICB>BD0;7;AA@B@C;;;;BC@CCD>AAA<AAABCCBB@@@?>@@@@?BB6:8:833*7733::1833
@6HNMW:01191:06039
[truncated: 43,317,580 more chars]
