# Supplementary material for: Effects of supplementary feeding on the rumen morphology and bacterial diversity in lambs
Source: PeerJ. 2020 Jun 19;8:e9353. doi: 10.7717/peerj.9353 (PMC7307561; doi:10.7717/peerj.9353)
Supplement: Supplemental Information 4 [file peerj-08-9353-s004.gz › peerj-08-9353-s004]

@6HNMW:00677:05760
TACGGAGGGTGCAAGCGTTAATCGGAATAACTGGGCGTAAAGGGCATGCAGGCGGTTCATCAAGTAGGATGTGAAATCCCCGGGCTCAACCTGGGAACAGCATACTAAACTGGTGGACTAGAGTATTGCAGGGGGAGGACGGAATTCCAGGTGTAGCGGTGGAATGCGTAGATATCTGGAAGAACACCAAAGGCGAAGGCAGTCTACCTGGGCAAATACTGACGCTCAATATGCGAAAAGTCGGTGGGTAGCAAACAGGA
+
/0??=499)4488.///-(-(---(-3;<699;=2;5444)4<4;;:=;55.55.5699;;;8<<<>6=>000:<3====0>A9BA@>4919A@6A25////////;<5/658::5444433388824//9999'//(///)/)5.55;;:@>==665.55.5.44444;;::555<;-/)/72///)/7.729=>:>26/------(-88/---(/3448::98///)/666/////&////)/9:(///37;(338,3
@6HNMW:00679:05807
TACGGAAGGTCCGGGCGTTATCCGGATTTATTGGGTTTAAAGGGAGCGTAGGCCGGAGATTAAGCGTGTTGTGAAATGTAGGCGCTCAACGTCTGCACTGCAGCGCGAACTGGTTTCCTTGAGTACGCACAAAGTGGGCGGAATTCGTGGTGTAGCGGTGAAATGCTTAGATATCACGAAGAACTCCGATTGCGAAGGCAGCTCACTGGAGCGCAACTGACGCTGAAGCTCGAAAGTGCGGGTATCGACAGG
+
BCCD@E>A?@C?CC>ABB@CCC?C@DBD=ACACM?EF>HC?CC=CB@AACD@C@C@;;;E@C@B@AABB?BAAAB<;::BB?@???@@<???A?999C@@AB??????:??A=BC>B=A7;:==>=;;;@FE9>>>D;BB;?9=8BBCB@CFCBBBB@CCED?CBBC>;;:@@@AA:99=CB?@???BBB<??AA>A@BBBBBBBBDC@C::9?>7:<99433844.5;<<===7<;:333(3////////3
@6HNMW:00682:05797
TACGTAGGTGGCAAGCGTTGTCCGGAATTATTGGGCGTAAAGGGCGCGCAGGCGGCATCGCAAGTCGGTCTTAAAAAGTGCGGGGCTTAACCCCGTGAGGGGACCGAAACTGTGAAGCTCGAGTGTCGGAGAGGAAAGCGGAATTCCTAGTGTAGCGGTGAAATGCGTAGATATTAGGAGGAACACCAGTGGCGAAAGCGGCTTTCTGGACGACAACTGACGCTGAGGCGCGAAAGCCAGGGGAGCAAACGGG
+
5>?B@@@=@?;?B6;;@A=>?B6:68;?<>?>C=8==>>?9>=9@@AA;;;9@?7;;AAA00,0<<<8<=>29999$4:<=>>>/;?2969CC8BAAAAFG:BB=@@C9??@::9<>AABAAA;:;@@=A@@@=@A;@???C>B@B>AACCAA@@993:=>=5999999@A???<???BB=A>BBB?BBBA;@999+8<<9877(6;=6<>=;<@<>=>>@<;;C@@=@AA@AB<BC@BCCC:???AA:@AB9
@6HNMW:00691:05770
TACGGAGGGTGCAAGCGTTAATCGGAATAACTGGGCGTAAAGGGCATGCAGGCGGTTCATCAAGTAGGATGTGAAATCCCCGGGCTCAACCTGGGAACAGCATACTAAACTGGTGGACTAGAGTATTGCAGGGGGAGACGGAATTCCAGGTGTAGCGGTGGAATGCGTAGATATCTGGAAGAACACCAAAGGCGAAGGCAGTCTCCTGGGCAAATACTGACGCTCATATGCGAAAGCGTGGGTAGCAAACAGG
+
DCBB@CCC=CCBB=A@;;7;?CCI@DACC@CCCC?CCBBB>BD=CD9:9AB>BC@CACBBAE@CBBC@C:;;DIE>BBA@.::.;@@@@B@ABA>A@BCCBBBCCBBC>CAB?AC@ABBBAAACAA?BBBCDDD3AAABC@BAHAHACC?B@@@A;;6;B>A@CB@@@CCCCAAA::3;;@@?BBA?BB;@<@BA?BADBBBBBB?BCC>CDC?BBBBAAACBBAABA@@@88979AAB?=;BB=;;@8;;;5
@6HNMW:00703:05781
TACGGAGGATCCGAGCGTTATCCGGATTTATTGGGTTTAAAGGGAGCGTAGATGGATGTTTAAGTCAGTTGTGAAAGTTTGCGGCTCAACCGTAAAATTGCAGTTGATACTGGATATCTTGAGTGCAGTTGAGGCAGGCGGAATTCGTGGTGTAGCGGTGAAATGCTTAGATATCACGAAGAACTCCGATTCGAAGGCAGCCTGCTAAGCTGCAACTGACATTGAGGCTCGAAAGTGTGGGTATCAAACAGG
+
BDCCA@?>?CC=C@@@@A?BCC@C@BCC>CC?BD>DD;DC>EE=:::CBCBB@@=AAAAG=C?BBDBBB>??@BB<BAD:A;:7;A@@?C7;;AAA2@4:;BBB7;;CBBBB?BBBAAA699?>>??A?<A8849>?9?B?B=A>@BBA>BA@DC::7:A@B;@@@A?ABBDCCBAAAD@BB?BBB?AAA>ABD<?<?EHE@BBB??<?B:9:B?B@;@?AA>A::5:BAA@B;@??;;;1;@>>AB=AAA?
@6HNMW:00708:05805
TACGGAGGATCCGAGCGTTATCCGGATTTATTGGGTTTAAAGGGAGCGTAGATGGATGTTTAAGTCAGTTGTGAAAGTTTGCGGCTCAACCGTAAAATTGCAGTTGATACTGGATATCTTGAGTGCAGTTGAGGCAGGCGGAATTCGTGGTGTAGCGGTGAAATGCTTAGATATCACGAAGAACTCCGATTGCGAAGGCAGCCTGCTAAGCTGCAACTGACATTGAGGCTCGAAAGTGTGGGTATCAAACAGG
+
@@;;69B0;9B?A;@@@A=@BA>B?BBC<BB?CC;AB<CD=CI>=;;DEBBACD@DBAAE>FACBBBCB8;;ABC9BB@0;<@=ABBB@B;:;CDD;D<:=BCD?BBBBBBB?DAAABB?BA@???B@?<B9848??;>E@D?B?AB@@<@AAAB@A>ACCD=CABB?BBCCBCC???A?BA?BAA=???:?=>>394:@@A?BCBAA<A????C?BA???9:39?>;>@9999+8<<887.7<<<BD>BCB>
@6HNMW:00666:05811
TACGGAAGGTCCGGGCGTTATCCGGATTTATTGGGTTTAAAGGGAGCGTAGGCCGGAGATTAAGCGTGTTGTGAAATGTAGACGCTCAACGTCTGCACTGCAGCGCGAACTGGTTTCCTTGAGTACGCACAAAGTGGGCGGAATTCGTGGTGTAGCGGTGAAATGCTTAGATATCACGAAGAACTCCGATTGCGAAGGCAGCCTGCTAAGCTGCAACTGACATTGAGGCTCGAAAGTGTGGGTATCAAACAGG
+
CCCC?B?B@CC?BA<@@@;ABB?BABBC=BB?CC=CC=CB>BC=DB;;;CC@CAD@CBBB@C@CA@?@@6;:ABE>BBBCBB????AB?@BBCABABCCAAABBBBBD@BCB@CC=B?B@BBCCF999BBCC>BBBD=BB?B?B@CCCC?BBBCB9979ACB>???C?CBBBBC?>?AA>AB?BBC?CBB<??AA4:7;CBC@AA@CC>BB;<;C@CAABBBB=A;;6;A@@@A;A@@?AA<AAAAAA=AAA?
@6HNMW:00666:05837
TACGGAAGGTCCGGGCGTTATCCGGATTTATTGGGTTTAAAGGGAGCGTAGGCCGGAGATTAAGCGTGTTGTGAAATGTAGACGCTCAACGTCTGCACTGCAGCGCGAACTGGTTTCCTTGAGTACGCACAAAGTGGGCGGAATTCGTGGTGTAGCGGTGAAATGCTTAGATATCACGAAGAACTCCGATTGCGAAGGCAGCTCACTGGAGCGCAACTGACGCTGAAGCTCGAAAGTGCGGGTATCGAACAGG
+
9@?C?B?CABA?AD>A@@=ABB?B?BDC8;;@CG?HH?DD>CC=CCAAACC@C@E?BBBC@C@DCCA@?4;;???9@BAC@AAAAABB?ABBBA;<<CBBBBBAA@@B?BCJ@CD>B?B=@@@@B::9@??=9@@@@;AA>A<?<@DBA?BBCCAAA>AAAB;???A>@CDAAABBBCC@AA>ADC?BBC>A@BA8?9@B@@@BDCBC?CBA@@A@CBABAAAAAB=@@BB;;;6;CBDFD>CCBEBC?AAA@
@6HNMW:00674:05858
TACGGAGGGTGCAAGCGTTAATCGGAATAACTGGGCGTAAAGGGCATGCAGGCGGTTCATCAAGTAGGATGTGAAATCCCCGGGCTCAACCTGGGAACAGCATACTAAACTGGTGGACTAGAGTATTGCAGGGGAGACGGAATTCCAGGTGTAGCGGTGGAATGCGTAGATATCTGGAAGAACACCAAAGGCGAAGGCAGTCTCCTGGGCAAATACTGACGCTCATATGCGAAAGCGTGGGTAGCAA
+
>@?=:===4;<5945@==:?<@BB<B>:;7;A?A8@A@@>8@@9@@>@@AB=AD?C@B@@00-09=D9@55655;25555'55)5<<<8=8<<<4<6555<:;;;;;>65557:::944998<<==2733337(396//)/)/)/)/;.55==;;;49=.4.5:444<4945;;;<:@9?>>;@=8<<)5.4983<5:::<5558<<;1433(334443/88//////3:333(3333<=5888988
@6HNMW:00676:05816
TACGGAAGGTCCGGGCGTTATCCGGATTTATTGGGTTTAAAGGGAGCGTAGGCCGGAGATTAAGCGTGTTGTGAAATGTAGGCGCTCAACGTCTGCACTGCAGCGCGAACTGGTTTCCTTGAGTACGCACAAAGTGGGCGGAATTCGTGGTGTAGCGGTGAAATGCTTAGATATCACGAAGAACTCCGATTGCGAAGGCAGCTCACTGGAGCGCAACTGACGCTGAAGCTCGAAAGTGCGGGTATCGAACAGG
+
;EBA<@=@=@C@CD>@A@?CCB@C@DED@CC@CC=BD7<;:;J>CBBBB@@=@<@=AAAA=@=A@@@CB?AAAAA;AA@??<?A@?@C@CAAA9:9:BDDBBBBBBBB?????BA;>1819;>=A>;;;;;;3;BBB:AA<A;>;BDGD@CCCBBAA>AFCC>CCCB@BCCBBBBBBBB?AC=?>A=@??<??AA495;@@@CCBBBB?BAAAAD@????@<==;;44:::444(38:334/4<<;:;799:6
@6HNMW:00676:05852
TACGGAGGGTGCAAGCGTTAATCGGAATAACTGGGCGTAAAGGGCATGCAGGCGGTTCATCAAGTAGGATGTGAAATCCCCGGGCTCAACCTGGGAACAGCATACTAAACTGGTGGACTAGAGTATTGCAGGGGGAGACGGAATTCCAGGTGTAGCGGTGGAATGCGTAGATATCTGGAAGAACACCAAAGGCGAAGGCAGTCTCCTGGGCAAATACTGACGCTCATATGCGAAAGCGTGGGTAGCAAACAGG
+
@@@A=A@@9?@>A?BBBB@C@CBB@B@DD@BCCC>AA@AB=BB=BD:;;AB<BB@EACBC;;8;BBB?CBAAEIC>CAAA7<<3<000<@<@@B9A=@CCBCCBBCFD>C9:8:C?ABBBCBCBBB@BBBCCCC3BBB;;8;>B>C>:;9;CCCCDC?BCAE@BBCAAB@@@C?@?C?C@CC@BBC@CD8;:;BA?C@C@@@CCC@A@?:?AB=BBB@?????AAAA@?ACCBC=AAA?==8=977<=8<??8
@6HNMW:00689:05835
TACGGAGGGTGCAAGCGTTAATCGGAATAACTGGGCGTAAAGGGCATGCAGGCGGTTCATCAAGTTAGGATGTGAAATCCCCGGGCTCAACCTGGGAACAGCATACTAAACTGGTGGACTAGAGTATTGCAGGGGGAGACGAATTCCAGGTGTAGCGGTGGAATGCGTAGATATCTGGAAGAACACCAAAGGCGAAGGCAGTCTCCTGGGCAAATACTGACGCTCATATGCGAAAGCGTGGGTAGCAAACAGG
+
;@CC?@@;8=:;93=999499BCC?C@DDAFBCB<A@@@A.;;,;@==>@@=CC@CAGDA<<800*00*0959;;A29==A*;9.99;9;@=;:;6;=BBBCBBA@@@>9@@@?BC?B@@::9?@?A<=>?<<<;,;;;955.5.5255.5:997//)//)/49:455:9999:=9439;???BBA:?@,94:AA=A?CAAABBB@BCC<AAC>BBA???@??@@?@@B?@?BE>CCCBBA;=<;778*987<
@6HNMW:00692:05851
TACGGAGGGTGCAAGCGTTAATCGGAATAACTGGGCGTAAAGGGCATGCAGGCGGTTCATCAAGTAGGATGTGAAATCCCCGGGCTCAACCTGGGAACAGCATACTAAACTGGTGGACTAGAGTATTGCAGGGGGAGACGGAATTCCAGGTGTAGCGGTGGAATGCGTAGATATCTGGAAGAACACCAAAGGCGAAGGCAGTCTCCTGGGCAAATACTGACGCTCATATGCGAAAGCGTGGGTAGCAAACAGG
+
BA@@;:99.:??A=BBAB>B?@@@>B>BC@CBBB<@@@BA<AA=BBBCCBB?ACAEAC@AAD@BBBC@B@AADFJ?FDDE;BB:AABB?B@BBC?C@CBBBBCCCCCC>C@@=?C@BBBBBAAABC?BAAACCC3CBB;;6:>B=B?AA?ABCC@AB@CE@D@DDBAAABCBA???A;A=@B?ABC<@@;@=@CC@DAD<;;BDC@BBC>CBC@BBAAAAAAAABBBBCCB@@?9?@A@@B<A@?>?A=>><=
@6HNMW:00708:05815
TACGTAGGTGGCAAGCGTTGTCCGGAATTATTGGGCGTAAAGCGCGCGCAGGCGGATGCGTAAGTCTATCTTAAAAGTGCGGGGCTTAACCCCGTGAGGGGATGGAAACTGGGCATCTAGAGTATCGGAGAGGAAAGCGGAATTCCTAGTGTAGCGGTGAAATGCGTAGATATTAGGAAGAACACCAGTGGCGAAGGCGGCTTTCTGGACGACAACTGACGCTGAGGCGCGAAAGCCAGGGGAGCGAACGG
+
==;;:>?9::4:@=@=?A;@???B?B?BACC?BB>BBBBB6<;@@@@BBAB=@B<@:;;AAC?BCCDCCBC@CFF;C@>@>>>7@C@C@CCC;CEEBCCB:@BB=A@<AACC>CCCBBBBBCBCDA@<@CBC>BB<B>>9><@=?>BBBABCBB>><>BBC<BBBA@@BCAAA<AA;?;?A<A@@<@@@A=;;;;?;;;5:?@8@@@<@B678?<>>>=>BA@@;;8<@A@ED;??<??A@6@>>?A;888
@6HNMW:00711:05858
TACGGAAGGTCCGGGCGTTATCCGGATTTATTGGGTTTAAAGGGAGCGTAGGCCGGAGATTAAGCTGTGTTGTGAAATGTAGACGCTCAAGCGTCTGCACTGCAGCGCGAACTGGTTTCCTTGAGTACGCACAAAGTGGGCGGAATTCCGTGGTGTAGCGGTGAAATGCTTAGATATCACGAAGAACATCCGATTGCGAAGGCAGCTCACTGGAGCGCAACTGACGCTGAAGCTCGAAAAGTGCGGGTAGTCGAACAGG
+
BAAA=@=@<@@5;;09=?3=;;.4.5:;.;A4;<0;9,9A9CE7966=;;>7;:>;>;:4.4.44/////)/////(4:88869/-,**(**,,,,599566<66555548444.44)9<B?995?A37383//(/888/66(-(-(-(--83988883404<==8<<<=?BB>>>@898909==*///>(//606933.36=<;;;<;;;<755555:3://////9:935///////&///444)4444444.4:>5
@6HNMW:00691:05871
TACGGAGGGAGCAAGCGTTAATCGGAATAACTGGGCGTAAAGGGCATGCAGGCGGTTCATCAAGTAGGATGTGAAATCCCCGGGCTCAACCTGGGAACAGCATACTAAACTGGTGGACTAGAGTATTGCAGGGGGAGACGGAATTCCAGGTGTAGCGGTGGAATGCGTAGATATCTGGAAGAACACCAAAGGCGAAGGCAGTCTCCTGGCAATAACTGACGCTCATATGCGAAAGCGTGGGTAGCAAACAGG
+
CCBB?BBB:;<BB?B;;;?BGCCC?B?CC?C@AA>@B@GD:;;7;A;;;AA>;:7;@BBBBC@CBBB@D@@B9990;@@A*:9.:?@@?BACCD?CABBDDDCCCA@@9@??<?A@CCBBBBBAAB@BAABCDC1AABBB>B@D@C@BB?BBBBBBB?BC@C@CCBBBBCBBBCCBB?C@BBACCE@GF=@=@AA=@=@:;;AA=<<<+00+006=:<<<=B=@@;>=:<48858@CDCG<@@BBBC=BBB?
@6HNMW:00707:05872
TACGGAAGGTCCGGGCGTTATCCGGATTTATTGGGTTTAAAGGGAGCGTAGGCCGGAGATTAAGCGTGTTGTGAAATGTAGACGCTCAACGTCTGCACTGCAGCGCGAACTGGTTTCCTTGAGTACGCACAAAGTGGGCGGAATTCGTGGTGTAGCGGTGAAATGCTTAGATATCACGAAGAACTCCGATTGCGAAGGCAGCTCACGTGGAGCCGACAACTGCGCTGAAAGCTCGAAAGTGCGGGTATCGAACAGG
+
BA??4:4;5;B?BC>BBB@FCB=@=99909@=AA6@@0;;0<<;>A;;;@@;@<@;@AAB>A>AC;;<A@BBAAE>@@@@??A@??GG@CECCBAACDCCBAAABBAC>A<;6;B=B?B?BBBBCBBB?@@D;A???9??<?@C@BBBC>A@?????;==??9?@AA?BBDBBBBCBBB@BB?BBA>AAA79:@A=?<BBBAC;;4449)///)////)//43333444)4::4444(3::333(4666//+/;:4
@6HNMW:00666:05939
TACGGAGGATCCGAGCGTTATCCGGATTTATTGGGTTTAAAGGGAGCGTAGGCGGGCGCTTAAGTCAGCTGTGAAAGTTTGGGGCTCAACCTTAAAATTGCAGTTGATACTGGGTGCCTTGAGTGCAGTATAGGCAGGCGGAATTCGTGGTGTAGCGGTGAAATGCTTAGATATCATGAGGAACCCCGATTGCGAAGGCAGCTTGCTGCAGCATTACTGACGCTGATGCTCGAAGGTGTGGGTATCGAACAGG
+
AB@A?;;7;AC=A@@;9;@DBC?B@CCB=;;9;B=BE7<<9;C=DABACCD@CCB?D;;;?C?BCC@@@;<<AAA;BBD=BBB9BCAA>A=A5;;;.;=@@;<;=@@AA@??@9?>>=A>@AAABBBEDCAAA>AAA<?=8;8<8?AAA>BBAAAA@=????5?=??8<B?@@>;??BBB?A=CDD;CBB49<<;5;4;B@;;8;BAAB@@@@A?ACBCBBBBBCCDDCBBCC@C@<;<CC=BAA@@C>AAC<
@6HNMW:00686:05945
TACGGAAGGTCCGGGCGTTATCCGGATTTATTGGGTTTAAAGGGAGCGTAGGCCGGAGATTAAGCGTGTTGTGAAATGTAGACGCTCAACGTCTGCACTGCAGCGCGAACTGGTTTCCTTGAGTACGCACAAAGTGGGCGGAATTCGTGGTGTAGCGGTGAAATGCTTAGATATCACGAAGAACTCCGATTGCGAAGGCAGCTCACTGGAGCGCAACTGACGCTGAAGCTCGAAAGTGCGGGTATCGAACAGG
+
==000/:;7;B?C>8::949@@=C@CCD=CC@CC;A@0;;.;A9BC;;;CD@G@B@BBCB@C@B@@@@@>AAAAC<:::988<388?A?ABB=;00//::::==<<<=75559><5>4545<;=?<000/;;3<89;7:8484>.85AA<A<;;:882337:8<88B>@>=0.----//(/607781888,229?495?@@CBB;;;B?;;:>?>;>>@?;;;8//)/888444(39:8894473:74033;:
@6HNMW:00688:05930
TACGGAAGGTCCGGGCGTTATCCGGATTTATTGGGTTTAAAGGGAGCGTAGGCCGGAGATTAAGCGTGTTGTGAAATGTAGACGCTCAACGTCTGCACTGCAGCGCGAACTGGTTTCCTTGAGTACGCACAAAGTGGGCGGAATTCGTGGTGTAGCGGTGAAATGCTTAGATATCACGAAGAACTCCGATTGCGAAGGCAGCTCACTGGAGCGCAACTGACGCTGAAGCTCGAAAGTGCGGGTATCGAACAGG
+
DCBC@C?B@CC@GD<?:96;BB?B@A@A;AA=AD=BC>AA<AC>BB@@@CC@C?C?CCCC?C?CBBBBB@BCBAD>998@@@BBBBCC?>A@B@;;;CCBBCBBBBBCACBD?CD>C@C?BBBBB???BBBC=CBBB=BB?B<?<?BBB?BBCBB??;?AAA<???C?BBBBABBBBBB?BB?BBC?BAA8>?AB7:4@@@?@@??><6<000@@<??CCBBBBBA>ACDBCBB=A9::?A<ABCBBC@AAA?
@6HNMW:00708:05928
TACGGAGGATCCGAGCCGTTATCCGGATTTATTGGGTTTAAAGGGAGCGTAGGCGGACGCTTAAGTCAGTTGTGAAACGTTTGCGGCTTCAACCGTAAAATTGTCAGGTTGATACGTGGGTGTCTTGAGTAACAGTTAGAGGCAGGCGGAATTCGTGGTGTAGACGGTGAAATGCTTAGATATCGACGAAGAACTTCCGATTGCGAAGGCAGCCTGCTAAGCTGCAACTGACATTGAGGCTCGAAAGTGTGGGTATCAA
+
//-7(-/)/750--//)/836676<243;033-33(33(33(39.77/////3883;5655.6166??>>:;;;<<)55990955.5915559.54555'/)----,(,05--////99)444::5<:666)//550---/(/66(//47497=8861-------505-//(39::6:::333333337179322+2422228789261<=6526>6//7://///)/89:<<<5:98384449?9<>>>>=7<5//::
@6HNMW:00708:05931
TACGGAAGGTCCGGGCGTTATCCGGATTTATTGGGTTTAAAGGGAGCGTAGGCCGGAGATTAAGCGTGTTGTGAAATGTAGGCGCTCAACGTCTGCACTGCAGCGCGACTGGTTTCCTTGAGTACGCACAAAGTGGGCGGAATTCGTGGTGTAGCGGTGAAATGCTTAGATATCACGAAGAACTCCGATTGCGAAGGCAGCTCACTGGAGCGCAACTGACGCTGAAGCTCGAAAGTGCGGGTATCGAACAGG
+
;;;B?B?C?BC>@@9@A@=@BC?B@BCC<BB5;;0;A5AC;AB<AC@BBCE@B?B@EB@@=@=@@::9?=??:00(0////)/999:>6:?<=7788AAABBC@@>00/<>6771<>D<>>@A@@@><<;:(6588*88194;5@CA@=CA?A@@>:??@A;A@@?<?BC@@A??>?@7>>>A>>8>>>8=><>093;@;;:?>=:>:=:8884:;;<=?==@00+/::/333(3888<=65949661///6
@6HNMW:00673:05970
TACGGAGGGTGCAAGCGTTAATCGGAATAACTGGGCGTAAAGGGCATGCAGGCGGTTCATCAAGTAGGATGTGAAATCCCCGGGCTCAACCTGGGAACAGCATACTAAACTGGTGGACTAGAGTATTGCAGGGGGAGACGGAATTCCAGGTGTAGCGGTGGAATGCGTAGATATCTGGAAGAACACCAAAGGCGAAGGCAGTCTCCTGGGCAAATACTGACGCTCATATGCGAAAGCGTGGGTAGCAAACAGG
+
BCCB?CEE>BBCA=A??@?A=ABB?B?BB>BCCC>@;<;C;AA;@C@@@CC?BB>B>BBBBCBCCCD?@@AB@@A<ACDD;DG>F;;;@GACCI>B?BCBCBAAB;<;0<@@>AA>AAAAA@AB::8:AABBBB2A99;;5;5;5;=@@=@CCAABB?BB@A?CA;;;BBCCBBBBB?C@BC?BBB=BC;@<@;;6;?BBBBCB<<::<5;;;5>>>@A???DBBBAAAACCCC<@@@B@C=?:77=?6;;93
@6HNMW:00672:06052
TACGGAGGGTGCAAGCGTTAATCGGAATAACTGGGCGTAAAGGGCATGCAGGCGGTTCATCAAGTAGGATGTGAAATCCCCGGGCTCAACCTGGGAACAGCATACTAAACTGGTGGACTAGAGTATTGCAGGGGGAGACGGAATTCCAGGTGTAGCGGTGGAATGCGTAGATATCTGGAAGAACACCAAAGGCGAAGGCAGTCTCCTGGGCAAATACTGACGCTCATATGCGAAAGCGTGGGTAGCAAACAGG
+
:BAC@BBB=A@?@=A:::=@ADDC@C@CC@CCCC>A@ACC=CD>CC?@@BC?BC@C@CCCDC@CCAA?@CCCBBB9;;;;.<<0;;;:9>?@BB>CABCBCEBBBCBD=CBB?AA>@@@CC@@@::39=99999)9@AAA=B?C>B>BB=AAA@;<;?BA?A>@A;;;DBBDCCBCB?D@BC@AA@?CC7;7;BA?B?B;;<BAC?AAB<AAA<AABBBBBAABBBCCBBB;::5:@@??C>?:87BB9=>>2
@6HNMW:00676:06050
TACGTAGGGTGCAAGCGTTATCCGGAATTATTGGGCGTAAAGGGCTCGTAGGCGGTTCGTCGCGTCCGGTGTGAAAGTCCATCGCTTAACGGTGGATCCGCGCCGGGTACGGGCGGGCTTGAGTGCGGTAGGGGAGACTGGAATTCCCGGTGTAACGGTGGAATGTGTAGATATCGGGAAGAACACCAATGGCGAAGGCAGGTCTCTGGGCCGTTACTGACGCTGAGGAGCGAAAGCGTGGGTAGCAAACAGG
+
@BAAAAAA<ABAA<@@@?9=@@>B?B?D?BB?BF?CBBBC>BC=AA???BA?BC?B>BBBBCBBBD?B@BBBBBC=BBD@BCB>>>>B8>>9?@=AAB?A???;A?8?A8:9,8>@:AB=BBBBCCF@CCCDD;CCCCCD@C@C@CC>C?AA@C>BA@BB7;7;@@BCCCBBBBBBC@C@CC@CBB?B=@A?BBB@B?BCC?ABABBDF>B?BB????@@A@??CAA?BCBCEE=CBA;;;0;BB;;;0;AA=
@6HNMW:00677:06045
TACGGAGGATCCGAGCGTTATCCGGATTTATTGGGTTTAAAGGGAGCGTAGGTGGACAGTTAAGTCAGTTGTGAAAGTTTGCGGCTCAACCGTAAAATTGCAGTTGATACTGGCTGTCTTGAGTACAGTAGAGGTGGGCGGAATTCGTGGTGTAGCGGTGAAATGCTTAGATATCACGAAGAACTCCGATTGCGAAGGCAGCTCACTGGACTGCAACTGACACTGATGCTCGAAAGTGTGGGTATCAAACAGG
+
DCBB@BCACBB?BBB>??<?BB?C?BBB=BBADD>CC99859D>BBACCBB?BC?CCAAA>B><;;AAA?ABCCC>CHC=CCC?BBBB=B>@?A@A3A4;;CCCBFHFCCAC?ACCCCB?BCCCCAAACCA??=?AA<BD?B?B@DCAA?@CCCCAA=A@BC=CCBC@CCCDBBBBBBA>AB>@@D?BBB=???@;?<ABABCB;;;B?DCCFIHFFBBBGCCCEBCCIGGDCD=BA@@BC=AA@@AA;AAA=
@6HNMW:00689:06035
TACGGAGGGTGCAAGCGTTAATCGGAATAACTGGGCGTAAAGGGCATGCAGGCGGTTCATCAAGTAGGATGTGAAATCCCCGGGCTCAACCTGGGAACAGCATACTAAACTGGTGGACTAGAGTATTGCAGGGGGAGACGGAATTCCAGGTGTAGCGGTGGAATGCGTAGATATCTGGAAGAACACCAAAGGCGAAGGCAGTCTCCTGGGCAAATACTGACGCTCATATGCGAAAGCGTGGGTAGCAAACAGG
+
BBBA?@??9:;:A@@@@B@CADCC?@?AFAEDDD>BCCBB;@@:@ABBBDD@CDACAC@A@B?BBBB@BCCCCCC?B@@@*99,:;;;?B@@BA>@?BCCBBCCCCCC9CDD@??<>BBCCAABCC?BA??@??.>>>::8:?B?C?AA=A@BBBCC?BD@D?BBBCCCC@??BB??=@?BB@DCC@CD:;::CA=@?A::;BCB?ABD>BBB=BBCCBCCCCCBBB>>?@CCD>BBCBBB<@@@???8?@><
@6HNMW:00700:06012
TACGTAGGGTGCGAGCGTTAATCGGAATTACTGGGCGTAAAGGGTGCGCAGGCGGTTGAGTAAGACAGATGTGAAATCCCCGAGCTTAACTCGGGAATGGCATATGTGACTGCTCGACTAGAGTGTGTCAGAGGGAGGTGGAATTCCACGTGTAGCAGTGAAATGCGTAGATATGTGGAAGAACACCGATGGCGAAGGCAGTCTCCTGGGCAAATACTGACGCTCATATGCGAAAGCGTGGGTAGCAAACAGG
+
CCCCC@??:?@@B;;9::6:=@BB@C@C?AA???8?AAAA:??8900000@:@@<B=C@BBB=ACCC>=??>BAB=CADD8B>>>B?B?BCCCC=C?AB?BBBBABCBBBCCA@A==:A@>>>;:;@?>>9=;>4//)0;5;9A=A<?;?AAA@??AAAAAA>>>ACCCCCCCBCBB?B?BB?ABB5:;;;59@A;?<@CC;;;E@BBC?CCD?DCA@ABBBBBCCCBAAA??>9????@@<ABBBCD=BBB?
@6HNMW:00701:06023
TACGTAGGTGGCGAGCGTTATCCGGATTTACTGGGTGTAAAGGGCGCGTAGGCGGGAATGCAAGTCAGATGTGAAATCCAAGGGCTCAACCCTTGAACTGCATTTGAAACTGTATTTCTTGAGTGTCGGAGAGGTTGACGGAATTCCTAGTGTAGCGGTGAAATGCGTAGATATTAGGAGGAACACCAGTGGCGAAGGCGGTCAACTGGACGATAACTGACGCTGAGGCTCGAAAGCGTGGGGAGCAAACAGG
+
CCCCCAA>@C@BBCBBBB99:C?B?BBB=BBBBB=BCCBC>AC:@A>>=BB=>?@8@;A???@CCCCCCAAABBD@BB?B?BD>AAAC?BB=B?BB@BA@ABBB=BBF?CCCCCDD>BB=BBBBBBCC@CCCCAE>@@@@<@?A?B@CCCCBBCCAA?ABBC=;;;BBCCGBCB?AA=;;6:=@BC@ABAA=??B4;4;;5;AB@CCC?BC;;;C@BBBBCCECD@@>ABAAAB;A@@@ABB8BBCBC>BCC?
@6HNMW:00709:06018
TACGGAGGGTGCAAGCGTTAATCGGAATAACTGGGCGTAAAGGGCATGCAGGCGGTTCATCAAGTAGGATGTGAAATCCCCGGGCTCAACCTGGGAACAGCATACTAAACTGGTGGACTAGAGTATTGCAGGGGGAGACGGAATTCCCCCAGGTGTAGCGGTGGAATGCGTAGATATCTGGAAGAACACCAAAGGCGAAGGCAGTCTCCTGGGCAAATACTGACGCTCATATGCGAAAGCGTGGGTAGCAAACAGG
+
AB;;6:AA9@@@A<A@;;7;>ACB=A>@B>BBCC=CC@@@<@D<BBCDB@@=@C?B@CABBC@CCCC?BBCCCCC?BBBB9BC;A<;;=B=BBC?C@CCBAB;;;BBB>DGF@CC@AAABBBAB@?;@??AABA2AA:;;5;=A5;;;;*9929@@@;;;7<<7<8BBBBBDBBCB@@@C@D@CDAHCC>BA;@=;;;?B?@;;;;A@?@AC<AAA<A@@@@@@@?@==@000<<=?9@>=9;A8==988819:;7
@6HNMW:00667:06072
TACGGAAGGTCCGGGCGTTATCCGGATTTATTGGGTTTAAAGGGAGCGTAGGCCGGAGATTAAGCGTGTTGTGAAATGTAGACGCTCAACGTCTGCACTGCAGCGCGAACTGGTTTCCTTGAGTACGCACAAAGTGGGCGGAATTCGTGGTGTAGCGGTGAAATGCTTAGATATCACGAAGAACTCCGATTGCGAAGGCAGCTCACTGGAGCGCAACTGACGCTGAAGCTCGAAAGTGCGGGTATCGAACAGG
+
=>>@=@6:69B?BB9@;;59?B<A?BBB=BC=B@8AB0;:/;B;BB?A@BB>B@CABCBC?B@BBBBBA>@?:::-:?>AABBBBBCC>ABCCA;;;CCABABBABBB?;;:?CC>C?B@CAA@CCBAB:::/:>?>=AA<A?B?CBEE@BBAAA::9;CCD@???C?BBBCAAABBA@=AA<;;@<@@@000@@=@@AABBBC@@AC>BA;;;B@DBBBAACABB?BBBBBBB=AAB@@@;@ABBCB?CBB?
@6HNMW:00680:06064
TACGGAGGGTGCAAGCGTTAATCGGAATAACTGGGCGTAAAGGGCATGCAGGCGGTTCATCAAGTAGGATGTGAAATCCCCGGGCTCAACCTGGGAACAGCATACTAAACTGGTGGACTAGAGTATTGCAGGGGGAGACGGAATTCCAGGTGTAGCGGTGGAATGCGTAGATATCTGGAAGAACACCAAAAGGCGAAGGCAGTCTCCTGGGCAAATACTGACGCTCATATGCAGAAAGCGTGGGTAGCAAAC
+
5ACG?;<;0:@;;6;@@A=B8;9A?B?EC@CDED>AA?@B8AA<@@;9;99.5:.9.9@@AB?@@@B7;;@AABA<ACDD8BB6;6955:;999,9259;<<;<<:>?5>@C<?@@??::9>>>@=>BA@@BBB3@@@AB7<7;>C=<<5;;B@A=;800*/*///:<<<==<<<<<9?6669???29:;-;>A;:4:=:;9><33-333(3992:;<<<<448;383996//000*0899;<5344<::17
@6HNMW:00706:06102
TACGTAGGTGGCAAGCGTTGTCCGGAATTATTGGGCGTAAAGCGCGCGCAGGCGGATGCGTAAGTCTATCTTAAAAGTGCGGGGCTTAACCCCGTGAGGGGATGGAAACTGGGCATCTAGAGTATCGGAGAGGAAAGCGGAATTCCTAGTGTAGCGGTGAAATGCGTAGATATTAGGAAGAACACCAGTGGCGAAGGCGCTTTCTGGACGACAACTGACGCTGAGGCGCGAAAGCCAGGGGAGCGAACGGG
+
ABA@@@A=@@<@B>@:;;<AAA>B?C@E@BBACH?FEDCE>CB@AABBBAB?BB@BB@BB@@<AB;;;BBC5;;;.:BCDDDD:CC>@=@BA8BABBBCC9BBB?BB<BBBA<@@@=?@AAAABAAB>BBBC@CF<ABB?A4959<@@B???BCBB>ABCC>998@@@>>>@?<;;5;5;::>8919:::8===8=1889::/:::7;9///6*//;8888>787/8<99:;1;:77777-///@@9@@@6
@6HNMW:00673:06130
TACGGAGGATCCGAGCGTTATCCGGATTTATTGGGTTTAAAGGGAGCGTAGGCGGACGCTTAAGTCAGTTGTGAAAGTTTGCGGCTCAACCGTAAAATTGCAGTTGATACTGGATATCTTGAGTGCAGTTGAGGCAGGCGGAATTCGTGGTGTAGCGGTGAAATGCTTAGATATCACGAAGAACTCCGATTGCGAAGGCAGCCTGCTAAGCTGCAACTGACATTGAGGCTCGAAAGTGTGGGTATCAAACAGG
+
BBBBABB@BBD@CDC::9=@AA?A?BBB<AA>AA;CA9><7<C9>>=BCBC@BC?@@AAA?BGDDECBB?BGHEJ?DDD>CCB=@@>@;@5;;AAA3A5;;BCC@BBEEECC?BBBCCC@BBAABBBBB?B??=???=?B?B>A=ADA@?ACAAB;:::BBC=@@@A>A@AABAA?????BC@CCB@CCC999CC=@=ABAA=AAAAA<?????@=BCBBBBB?B:959AA@AA<AA@;;;3;===AA=ACB=
@6HNMW:00682:06120
TACGGAGGGTGCAAGCGTTAATCGGAATAACTGGGCGTAAAGGGCATGCAGGCGGTTCATCAAGTAGGATGTGAAATCCCCGGGCTCAACCTGGGAACAGCATACTAAACTGGTGGACTAGAGTATTGCAGGGGGAGACGGAATTCCAGGTGTAGCGGTGGAATGCGTAGATATCTGGAAGAACACCAAAGGCGAAGGCAGTCTCCTGGGCAAAATACTGACGCTCATATGCGAAAAGCGTGGGT
+
5=9;4:=>5?BB@,0000)/)///)58<?<@AAA8666@@8?C599556669>>8>8;;;;;7;=BD@CBCCCCC<@AEA7AA000@@8=6;;=2=155;:99::444,48::4923;733<99::4533====+888;<9>16296?D>@B=996A?>><>?@@>>999<<733882949?;4008;;*0)/985;68:9:::;6:9;13333&33448:3459;::33383333&33//6:18
@6HNMW:00687:06153
TACGGAGGGTGCAAGCGTTAATCGGAATAACTGGGCGTAAAGGGCATGCAGGCGGTTCATCAAGTAGGATGTGAAATCCCCGGGCTCAACCTGGGAACAGCATACTAAACTGGTGGACTAGAGTATTGCAGGGGGAGACGGAATTCCAGGTGTAGCGGTGGAATGCGTAGAGTATCTGGAAGAACACCAAAGGCGAAGGCAGTCTCCTGGGCAAATACTGACGCTCATATGCGAAAAGCGGTGGGTAGCAA
+
;;:?;>>>8>A?@;:<993:599939344.59993555==5@<:??>>>@@=?D=B=@996;6;<<<;@====>C<BBCC9BC9::AAAG@DEE<B?BCC@@?CA@AB7999<@@699@@<;<>>95:873333$39346:?:?7;7;;9==<;;55.5:4949:944/////88;;=8>:<<6555.55)5.55;393:///78818>>3:::393449;444:433334:----&---(--8/---78:
@6HNMW:00690:06144
TACGTAGGTGGCAAGCGTTGTCCGGAATTATTGGGCGTAAAGCGCGCGCAGGCGGATGCGTAAGTCTATCTTAAAAGTGCGGGGCTTAACCCCGTGAGGGGATGGAAACTGGGCATCTAGAGTATCGGAGAGGAAAGCGGAATTCCTAGTGTAGCGGTGAAATGCGTAGATATTAGGAAGAACACCAGTGGCGAAGGCGCTTTCTGGACGACAACTGACGCTGAGGCGCGAAAGCCAGGGGAGCGAACGGG
+
CCAA?@?<??;>A=@999=AAA?B=?=@@CC?CE>B@AAA6<;AAA@@@BB?BC>BAB@B;;5;BBAAACC@EJF<CBA;;;;6;C>@5;<;.;?B9:::-;>A=AD=CBBB>BCAA@@A@@ABCCB@BBCB?BD<??C@B@B@B@BBBBBBAA?><>BBD>BB>@?BBB@@@:==:>;=>8;;;5;>;;7///481669;<3?8759?765@<==>@A@>>>?B=A@@@AB:@@=====2=;;;>:;;:3
@6HNMW:00697:06139
TACGGAGGATCCGAGCGTTATCCGGATTTATTGGGTTTAAAGGGAGCGTAGATGGATGTTTAAGTCAGTTGTGAAAGTTTGCGGCTCAACCGTAAAATTGCAGTTGATACTGGATATCTTGAGTGCAGTTGAGGCAGGCGGAATTCGTGGTGTAGCGGTGAAATGCTTAGATATCACGAAGAACTCCGATTGCGAAGGCAGCCTGCTAAGCTGCAACTGACATTGAGGCTCGAAAGTGTGGGTATCAAACAGG
+
@A@C><<6;@B>AAA???<?BB?C?BCC=AA59:,9B,99,:?8AABBCAACBB?BBABB>C>CBB>>>;@@@@A=BCC<CAB?AB9979>??HFF;C9:;CCC@CCDCCBD@BBCDAA?AAAA:::@@=@??<@BB?BC?B>B>AD@A=@B;<;;;6;ABB=BAAA@BBCCCCCAAAD@BB@BBF?BBB:99AA599:ACD?BBBBB>AB???@?A@@@?><=?8807?==>B788;;A=3;;95<878>>;
@6HNMW:00704:06152
TACGGAGGGTGCAAGCGTTAATCGGAATAACTGGGCGTAAAGGGCATGCAGGCGGTTCATCAAGTAGGATGTGAAATCCCCGGGCTCAACCTGGGAACAGCATACTAAACTGGTGGACTAGAGTATTGCAGGGGGAGACGGAATTCCAGGTGTAGCGGTGGAATGCGTAGATATCTGGAAGAACACCAAAGGCGAAGGCAGTCTCCTGGGCAAATACTGACGCTCATATGCGAAAGCGTGGGTAGCAAACAGG
+
BCBBACBC=CBBC<??BB?@?C@@<@?AA>BCCC>@@@EE>CC<BCCCCBB?BC@DACCBBC@CCCC?CBBCCCF>CCCC9B@8@::;>@=@AA;A?BBCBCCCCCCB:B9949B=?@@CBBABBB?BBBBCCC3BA?;;6:;@=B<@BACCCHFAB?AD@D@BBA@@BA?@@;;;?@DACC@CCF?BB8;6;CC@C@CABBDCC?CBB=BBB>CBBBBBBBBBBBCA@ACBBB<@AA???9?>?>@?9????
@6HNMW:00712:06159
TACGTAGGGTGCGAGCGTTAATCGGAATTACTGGGCGTAAAGGGTGCGCAGGCGGTTGAGTAAGACAGATGTGAAATCCCCGAGCTTAACTCGGGAATGGCATATGTGACTGCTCGACTAGAGTGTGTCAGAGGGAGGTGGAATTCCACGTGTAGCAGTGAAATGCGTAGATATGTGGAAGAACACCGATGGCGAAGGCAGCCTCCTGGGACATAACTGACGCTCAGGCACGAAAGCGTGGGGAGCAAACAGG
+
AACBCCCD>BBAAA@:;;=A@CA@>@@DAICCCD=CC;::6:@;A@BBBCCACC@CACDCCB@BCCCCB;;;AAA;ADFE;CBBBE>A>ABCCD>D?;;8:@@@BBAAA@@@ACCD899CCCBBBAAAA???@?99959<:>:?:>:;;877@@@@@@>>=B:>>BBBFCCBAAACC?C?@@<??>5:;661799)/+/<;<9==6>>A9ACBBA<@====<=<<<=8<;<666(7<<==>>6>B@A@:???<
@6HNMW:00671:06199
TACGGAGGGTGCAAGCGTTAATCGGAATAACTGGGCGTAAAGGGCATGCAGGCGGTTCATCAAGTAGGATGTGAAATCCCCGGGCTCAACCTGGGAACAGCATACTAAACTGGTGGACTAGAGTATTGCAGGGGGAGACGGAATTCCAGGTGTAGCGGTGGAATGCGTAGATATCTGGAAGAACACCAAAGGCGAAGGCAGTCTCCTGGGCAAATACTGACGCTCATATGCGAAAGCGTGGGTAAGCAAACAGG
+
545?7<C>456;>9>@;;5:;>?B?C>@A@BBCL?BB;;;,9@6@C:9:BA:>C@I?AA@BD?AACC@C;;;ABA;ACJJ9AB>AA@@@D>@BC>B@CCBBB@@@AAA9@??9@@;@@?BBA@ABB@BBBBBBB1???CB5;5<=A>BC@CBCCB@@=@@?C>B;;;;AA@@:88?;7=:===6667<>8?;?>A=A=??>>>>=9:?A8A@D9B9::@>;<=;7737339333(333:9<33313===5:::5
@6HNMW:00672:06201
TACGGAAGGTCCGGGCGTATCCGGATTTATTGGGTTTAAAGGGAGCGTAGGCCGGAGATTAAGCGTGTTGTGAAATGTAGACGCTCAACGTCTGCACTGCAGCGCGAACTGGTTTCCTTGAGTACGCACAAAGTGGGCGGAATTCGTGGTGTAGCGGTGAAATGCTTAGATATCACGAAGAACTCCGATTGCGAAGGCAGCCTGCTGGACTGTAACTGACGCTGATGCTCGAAAGTGTGGGTATCAAACAGG
+
966D9>:A9<@@@A<A000?:6:7/99):>9??/;;0;A8A@=:;<BB@@?@AB@DDCB@B@BBBBCC?BB@@?9?@@@BAABBBDB@CD;;;;;ABBCCCCBBAAA>999@DD=C>@=@AA@@@AA@@A@;A@@@9??<?=A<ABBB?CBCCBBB?AAAA<ABBA>BB???C@@:9::?A=BBD@BBB>@=00*0*0==@?BCCCC@BB;;;D>BBBBC=;;BFAAABBBBC=A;;;;;0;A@??A;@@@@
@6HNMW:00695:06176
TACGTAGGGGACAAGCGTTATCCGGATTTACTGGGTGTAAAGGGAGCGCAGACGGCAGTGCAAGTCTGAAGTGGAAGCCCGGGGCTCAACCCCGGGGACTGCTTTGGAAACTGTTCTGCTAGAGTACTGGAAGGGCAAGCGGAATTCCTGGTGTAGCGGTGAAATGCGTAGATATCAGGAGGAACACCGGTGGCGAAGGCGGCTTGCTGGACAGCAACTGACGTTGAGGCTCGAGAGCGTGGGGAGCAAACAGG
+
BBBBBBBDD8BBB=@?@@>AAB?B?AAA9>????:?BBBC>CC<AAAA?ABBBB?BBBCCBB?BAB>DD>AA@:@39:>,999+8@A=;>>>(777&7=77399/829=4>A;A>@@ABBAAABB@@@@,0,0@7@@=????B?A?B@:999A?>;;;=BCED;888=9998///7;>677.2----040--(-6605125068*.-77-22--.5(----2-.(.55056688==A>>>@BB;>>88819?A=
@6HNMW:00711:06191
TACGGAGGGTGCAAGCGTTAATCGGAATAACTGGGCGTAAAGGGCATGCAGGCGGTTCATCAAGTAGGATGTGAAATCCCCGGGCTCAACCTGGGAACAGCATACTAAACTGGTGGACTAGAGTATTGCAGGGGGAGACGGAATTCCAGGTGTAGCGGTGGAATGCGTAGATATCTGGAAGAACACCAAAGGCGAAGGCAGTCTCCTGGGCAAATACTGACGCTCATATGCGAAAGCGTGGGTAGCAAA
+
BCCD?CCG=A@@A?BBBB=A?@BC@D@CC?BBDC>;;;@A:@E<@A;;9:;6;C?B?CDAAB@BABCABBBBBBD?CCCC<CG?HBAAADADGM?DABBBCBAAB;<;0;BB=@B?@?;:9899CF?CCDDCCE3C::;@>B>B>@=AE=BCFFDBGABB@B:;;@@@BBBB@@ADD@J@CBAHEM@DD7;5;@A=A>BA@@AAA9:;;0;?@9ACAA@CBBCC@??@C:95::0;:334;39::;:;2
@6HNMW:00669:06241
TACGGAGGGTGCAAGCGTTAATCGGAATAACTGGGCGTAAAGGGCATGCAGGCGGTTCATCAAGTAGGATGTGAAATCCCCGGGCTCAACCTGGGAACAGCATACTAAACTGGTGGACTAGAGTATTGCAGGGGGAGACGGAATTCCAGGTGTAGCGGTGGAATGCGTAGATATCTGGAAGAACACCAAAGGCGAAGGCAGTCTCCTGGGCAAATACTGACGCTCATATGCGAAAGCGTGGGTAGCAAACAG
+
DCBB?A@C>BCBC@CBCBAC?CBB@B>BCAEDDF?@A@@@;@C>CCBBBDC@EJACFAB@:;69;BC?CBBGC>A8:<;<.;A8A;;9:@=?BB<B?BBA@@@BBBAA=@;:4:B9@>BABABA?>6;877778$79===:?:=4>;996;;<=A@A=AA=A=B@;;;@B@?9887;8@9>><@AA9AB<A?ABA;@=@000><969=>8?<=3>>000@@??088A978A<?C>BA@;:98>?:9:=6373
@6HNMW:00670:06211
TACGGAGGGTGCAAGCGTTAATCGGAATAACTGGGCGTAAAGGGCATGCAGGCGGTTCATCAAGTAGGATGTGAAATCCCCGGGCTCAACCTGGGAACAACATACTAAACTGGTGGACTAGAGTATTGCAGGGGGAGACGGAATTCCAGGTGTAGCGGTGGAATGCGTAGATATCTGGAAGAACACCAAAGGCGAAGGCAGTCTCCTGGGCAAATACTGACGCTCATATGCGAAAGCGTGGGTAGCAAACAGG
+
;;:E>;;;0;@?A?BBBB@B@DBB>B?CC@CCCC=@@@DD>DD=BB@@?>?<?B?B@ECCBC@DCCB?BBBBCCD>CCDD7CC>CAAA@CBCEG>C?BC@BCCCCCCC>BBB@BB?A?@@B@@@CC@CBCCCCC3BBCBB?B?B>B>BB>BBAAAAA?BC?B?BBBBBB889A?@@A=@<@=:;;;:>D9?<?@@<@9<======7;:A:=<>7:::>A@>>>AA>>>>@@AAC9?<>766,6:;;>>9>??=
@6HNMW:00675:06223
TACGGAAGGTCCGGGCGTTATCCGGATTTATTGGGTTTAAAGGGAGCGTAGGCCGCTTGGTAAGCGTGTTGTGAAATGTACCGGCTCAACCGGTGACGTGCAGCGCGAACTGCCTGGCTTGAGTGTGCGGTAGGCAGGCGGAATTCATGGTGTAGCGGTGGAAATGCTTAGATATCATGAGGAACCCCGATTGCGAAGGCAGCTTGCTGCAGCATTACTGACGCTGATGCTCGAAGGTGTGGTATCGAACAGG
+
<@@@=@<@;??6::6;AB?BCDACACCC=;999A=>@6@B:@?;@BB@=<>+0+0095;6<<7:5955999>:::1655;<7=25579)/)/)/99988:<><<@6667;;@<7<<39939==9<@::>694>5:5909C?C?C?CB@@=>@=9;66)//)/91//3;6:::::8888777,3,3;9+;33/3398.717:88848<@;=><<8:79?@?A??==;>=>@@::9:=8;;7304:<9;;133;6
@6HNMW:00704:06217
TACGGAGGATCCGAGCGTTATCCGGATTTATTGGGTTTAAAGGGAGCGTAGATGGGATGTTTAAGTCAGTTCGTGAAAGTTTGCGGCTCAACCGTAAAATTGCAGTTGATGACTGGATATCTTGAGTGCAGTTGAGGCAGGCGGAATTCGTGGTGTAGCGGTGAAATGCTTAGATATACACGAAGAACTCCGATTGCGAAGCAGCCTGCTAAGCTGCAACTGACATTGAGGCTCGAAAGTCGTGGGTATACAAAGCAGG
+
/77;7:<8<==8<<<;<:2333-3-388(33288(33(3:189133399333333(37777.74833337176888:*//:266758;=<5:233399+913959;49;966;;?;:>?494.488555<<=79982833-3:59171355;7;44/7/-(-666/---;5999/////889949949::488937733,333335:33333978333489888;;/44=7=:888;5:///977.55...53'..333
@6HNMW:00705:06242
TACGTAGGTGGCGAGCGTTATCCGGATTTACTGGGTGTAAAGGGCGCGTAGGCGGGAATGCAAGTCAGATGTGAAATCCAAGGGCTCAACCCTTGAACTGCATTTGAAACTGTATTTCTTGAGTGTCGGAGAGGTTGACGGAATTCCTAGTGTAGCGGTGAAATGCGTAGATATTAGGAGGAACACCAGTGGCGAAGGCGGTCAACTGGACGATAACTGACGCTGAGGCGCGAAAGCGTGGGGAGCAAACAGG
+
BBCBCCD?CB>@@B@:;;<?@?<A>BBB=BBBBB=BBBCC>CC:@@@@ABC?CCB<B=;;;B<@ABBCCCCCCCC=CC?A?AD>BCAA=@B;B?BB?CB@AACC<BBB<B;;;DDD=@@=@A@@@@CD@CCBB?A;@?;;6:?C?B?BBBBBCBBBB>AABA<AAABBCCCCCD@EC>::6:?B@BACBBB?@@A2:2::6:CC@CAC<A@000A@AACCCCBBB;;6;BAAAB;A;<=IJE;BCBDE>CCC@
@6HNMW:00666:06264
TACGGAGGGTGCAAGCGTTAATCGGAATAACTGGGCGTAAAGGGCATGCAGGCGGTTCATCAAGTAGGATGTGAAATCCCCGGGCTCAACCTGGGAACAGCATACTAAACTGGTGGACTAGAGTATTGCAGGGGGAGACGGAATTCCAGGTGTAGCGGTGGAATGCGTAGATATCTGGAAGAACACCAAAGGCGAAGGCAGTCTCCTGGGCAAATACTGACGCTCATATGCGAAAGCGTGGGTAGCAAACAGG
+
@@BB?BBB<AA@@=@@998:?BBF@D@BB?BBCC>CCCCC=CF?BB@AACCACC@C@CCBDD?BBBB?BBBBCEE>BBA@.::/;AAA>A@;;;8;@@@@@@AADCDF?BBB@DD@CCBBBBBBBB?BBCDCCC3DBBBB?B?B?B@BB?AACCBBC@BC@C@CBBBBBAABB@@@C@D@CC?CDDAKE;;8;AA=A>A;;<CCBA??@9?@@;@@ACCBBAACCDCBBAA??@:@@??>>7<833;=97732
@6HNMW:00674:06270
TACGGAGGGTGCAAGCGTTAATCGGAATAACTGGGCGTAAAGGGCATGCAGGCGGTTCATCAAGTAGGATGTGAAATCCCCGGGCTCAACCTGGGAACAGCATACTAAACTGGTGGACTAGAGTATTGCAGGGGGAGACGGAATTCCAGGTGTAGCGGTGGAATGCGTAGATATCTGGAAGAACACCAAAGGCGAAGGCAGTCTCCTGGGCAAATACTGACGCTCATATGCGAAAGCGTGGGTAGCAAACAG
+
BBCC@CCC>AA@=9>?;<.9<@@C@C?BB@CBBB<@;;;@6?@8@A945>;7<B:B;I999EABBBC@C;;;CBB;AAA@7AB<CABB?B>;;<8;?BBCDDCEBBBB<B;;7;A>A@@@C@??::39?=====,===;;4;5;4;<@@=C@ABB9:49B;>9@@@??@@@?@AACC?CACCBDA@;?@-0+0>>:@00;@@BCA=99949=@8@@@@@@@>@A;::BBCBBDD=??A===8=@98<<5666
@6HNMW:00683:06307
TACGGAAGGTCCGGGCGTTATCCGGATTTATTGGGTTTAAAGGGAGCGTAGGCCGGAGATTAAGCGTGTTGTGAAATGTAGACGCTAAACGTCTGCACTGCAGCGCGAACTGGTTTCCTTGAGTACGCACAAAGTGGGCGGAATTCGTGGTGTAGCGGTGAAATGCTTAGATATCACGAAGAACTCCGATTGCGAAGGCAGCTCACTGGAGCGCAACTGACGCTGAAGCTCGAAAGTGCGGGTATCGAACAGG
+
BBBDAC@C?BC@CE=ABB8;;C@EAFCC>BCAGJ<AA0;;0;<;@B;:;BB?B@B?BBBL@C=@@@?@@<@@AAC>AA::9;>000?@8@BAA@@@@CA@@CBC@@9969@A9BC?C@C?BCCBBBBAAACE>CBBB>BC?B?B?BCCB?BBBBBBA?BBBB>BBBC?BBBBBBCBAAC@DC<;;@=CBA;>=88184ACAA@@BA@A?;;;AAA=??AA;:::00,/8::<<=6::99;;1:>;?BB=;:=8
@6HNMW:00697:06282
TACGGAAGGTCCGGGCGTTATCCGGATTTATTGGGTTTAAAGGGAGCGTAGGCCGGAGATTAAGCGTGTTGTGAAATGTAGGCGCTCAACGTCTGCACTGCAGCGCGAACTGGTTTCCTTGAGTACGCACAAAGTGGGCGGAATTCGTGGTGTAGCGGTGAAATGCTTAGATATCACGAAGAACTCCGATTGCGAAGGCAGCTCACTGGAGCGCAACTGACGCTGAAGCTCGAAAGTGCGGGGTATCGAACAGG
+
0@>>6@=@=?>9=@8;;;9?AA<??;;;6;C?CC9BC0;;0;989@@@AAA=B>B=@B@@;@<?@@AAA=@A@@@;<;;@@=@;;;@@=>===98997<?@<=>@<<<:88=7<@8B>A==977;677::;B:;;;A:AA=A:=8BC;;8:A?BD;;:;BBC=CBCC?BA@@AAAAAAAABB?BBB?BBC=??<?191:@>=>?AA=@<<>545:64455//:6//)/999444(4::4444&493833-4:;7
@6HNMW:00704:06266
TACGGAGGGTGCAAGCGTTAATCGGAATAACTGGGCGTAAAGGGCATGCAGGCGGTTCATCAAGTAGGATGTGAAATCCCCGGGCTCAACCTGGGAACAGCATACTAAACTGGTGGACTAGCAGTATTGCAGGGGGAGACGGAATTCCAGGTGTAGCGGTGGAATGCGTAGATATCTGGAAGAACACCAAAGGCGAAGGCAGTCTCCTGGGCAAATACTGACGCTCATATGCGAAAGCGTGGGTAGCAAACAGG
+
?CCB??@@9@B??>AABA?A?ABA=A?BB>BBBB=;:<AC:@>8@A::9BB>BB6;4;AB?C>B;;;@B;;;;;;0;@CD7CB:B:;949>@BC>CBBBBCBA@A;;;6<AA>;;6;AAA@@AAAAB????BCDB1@:<BC?C8A>B9BC>@@===BB8=<7;277777777;;88::6<:?@<@CC9BA6:6;AA;A>A;;<BBA?CCD>AAA<@?@;;;A@@@ACCB?@@;;;0;A984=5873333(3;;4
@6HNMW:00664:06311
TACGTAGGGGACAAGCGTTATCCGGATTTACTGGGTGTAAAGGGAGCGCAGACGGCAGTGCAAGTCTGAAGTGGAAGCCCGGGGCTCAACCCCGGGACTGCTTTGGAAACTGTTCTGCTAGAGTACTGGAAGGGCAAGCGGAATTCCTGGTGTAGCGGTGAAATGCGTAGATATCAGGAGGAACACCGGTGGCGAAGGCGGCTTGCTGGACAGCAACTGACGTTGAGGCTCGAGAGCGTGGGGAGCAAACAGG
+
CCBBBBBGG;BBB>AAED=@@@;@5;9?5748::19:334/3:6;>?ABBAABC?BBBBBAA???>A@A?A;:58489;(333+39;;6:::.8818=<<8=<6</33(33776;:=?>BBAAABBBB?B:?=59939<<8>>B?B>BB@CB?888868999/999755577799<A978084:9;8=96819992929?1759?=55.5999>@79;8///:38//)-33---/558:==>3>??<=49792
@6HNMW:00668:06319
TACGGAGGGTGCAAGCGTTAATCGGAATAACTGGGCGTAAAGGGCAATGGCAGGCGGTTCATCAAGTAGGATGTGAAATCCCCGGGCTCAACCTGGGAACAGCATACTAAACTGGTGGACTAGAGTATTGCAGGGGGAGGACGGAATTCCAGGTGTAGCGGTGGAATGCGTAGATATCGTGGAAGAACACCAAAGGCGAAGGCAGTCTCCTGGGCAAATACTGACGCTCATATGCAGAAAAGCGGTGGGTAAGCGAA
+
-///588959<<<9=>BB@@<BB=8;944.4599045-99/66/--(--(-8838;8>8<666@:>==?8:99;599,9595&5>2<6969>7565)555559::545<<4<==9=>;;;;=<<<><;8<<<;=A?.4837997<9=4965<6996666;7;:7:.559559997</-,,2(,(,-3889+43(354448=7;888===6::;588818;733377933//6--------&-884333(39383337
@6HNMW:00670:06337
TACGGAGGGTGCAAGCGTTAATCGGAATAACTGGGCGTAAAGGGCATGCAGGCGGTTCATCAAGTAGGATGTGAAATCCCCGGGCTCAACCTGGGAACAGCATACTAAACTGGTGGACTAGAGTATTGCAGGGGGAGACGGAATTCCAGGTGTAGCGGTGGAATGCGTAGATATCTGGAAGAACACCAAAGGCGAAGGCAGTCTCCTGGGCAAATACTGACGCTCATATGCGAAAGCGTGGGTAGCAAACAGG
+
@CBB@BBE=AA?@;?;;;>A@CCD?C@DC@CCCD>CBA@@8@@:@BBCBCC@CC@C@CCCCC?BCCC@C@ABCCC>C@CB7@@:@;;;@HACFC>A?ABBDDDBCBBA;@@@=@C@AAAAABBBBB?BBAAABB3BBBCC@C@C@B?CC@CCBB@@@>@D?D>;;;@@BBCCCBBBC?EACD@DAA<@@00-0@B6<=<@@@ECC?DCD=CCC=BBCBBBAAA@:::AAA@>>>:?AA<==6888::=58884
@6HNMW:00680:06338
AACGTAGGGTGCAAGCGTTGTCCGGAATTACTGGGTGTAAAGGGAGCGCAGGCGGACCGGCAAGTTGGAAGTGAAATCTATGGGCTCAACCCATAAATTGCTTTCAAAACTGCTGGCCTTGAGTAGTGCAGAGGTAGGTGGAATTCCCGGTGTAGCGGTGGAATGCGTAGATATCGGGAGGAACACCAGTGGCGAAGGCGACCTACTGGGCACCAACTGACGCTGAGGCTCGAAAGCATGGGTAGCAAACAGG
+
B4;;;@BD=CBBB?A@CB@BAC>C?B?C?BB@A@<@@??@<AC>BBBBA8717?8@A?C@BB@CCAC@D@CCAAA>ABAB;;;7;@@A@EE>BBBF>D;;;CD>ECCD:BBBBAB=B>B<?>CDBB@@@CB>><>?@;@?9?:><>A8@=@@>@@@@>AB?B@CBBBBBBAAAB@@@;>>9>?BBB?CABAABBB=@=?BBB>AAB@??:?BB@B?CCAAACAAC9979AA>?A:@=>999.9?@999/9?>;
@6HNMW:00684:06321
TACGGAAGGTCCGGGCGTTATCCGGATTTATTGGGTTTAAAGGGAGCGTAGGCCGCTTGGTAAGCGTGTTGTGAAATGTACCGGCTCAACCGGTGACGTGCAGCGCGAACTGCCTGGCTTGAGTGTGCGGTAGGCAGGCGGAATTCATGGTGTAGCGGTGAAATGCTTAGATATCATGAGGAACCCCGATTGCGAAGGCAGCTGCTGCAGCATTACTGACGCTGATGCTCGAAGGTGTGGGTAT
+
C0009=,0+0=;>@8A0626=A@G?BBD>CC?AB;AC0;;/<B9<;;B9:929254@;@7A@@999BBB@CCCCC=BBAAA=@=AAAA9;6;?A;;:;995555559:49;;:7;?:??:>>C999CBB?BBC9;;C=AB?B?B?A@A@8<<;;;>C<@:99088996?=??@>;<;997/7/7>>+<77.3789,/*/;:///:888;=:9;6>>=?CA:999;9949444.45:99:;0883
@6HNMW:00689:06324
TACGGAGGGTGCAAGCGTTAATCGGAATAACTGGGCGTAAAGGGCATGCAGGCGGTTCATCAAGTAGGATGTGAAATCCCCGGGCTCAACCTGGGAACAGCATACTAAACTGGTGGACTAGAGTATTGCAGGGGGAGACGGAATTCCAGGTGTAGCGGTGGAATGCGTAGATATCTGGAAGAACACCAAAAGGCGAAGGCAGTCTCCATGGGCAAATACTGACGCTCATATGCGAAAAGCGTGGGGTAAGCAAACAAGGA
+
<@?@;>@>9?ABB?AA;:2944?@3>6968==@C=@@CCC=CE>BBBBCCC@@@7;@>>>>>7;;@A<@@B@@?@:BBCC9CC<<<===<7<<<3;;696>>444444)49;398.4444488833-344<===+;;:;;7<8;.505;69<<<66/599)/)///9;:4455888;06.567555.555&5.5595:5;:9:://)////)/::1:666=<//////---//////&/555444&49.4499)44.45:
@6HNMW:00691:06328
TACGTAGGTGGCAAGCGTTGTCCGGAATTATTGGGCGTAAAGCGCGCGCAGGCGCTTTCTAAGTCCATCTTAAAAGTGCGGGGCTTAACCCCGTGATGGGATGGAAACTGGAAAGCTGGAGTATCGGAGAGGAAAGTGGAATTCCTAGTGTAGCGGTGAAATGCGTAGAGATTAGGAAGAACACCGGTGGCGAAGGCGACTTTCTGGACGACAACTGACGCTGAGGCGCGAAAGCGTGGGGAGCAAACAGG
+
DBAAB:94:?9?@<;:<;5:;A>C;@<@<?A;AA;AA@A@;@@AA;;;AAF@;;9@B:BBD@CA@?@CCC@BBB;CAAABBC8CC?A>AEF:B???BAB=BAA<==8?=>8>A7??AA>ACCBBBC:?@9949A8?>B>A?B?B?CBBBBB=?>B@BCDD>@A@988A>>AA>@>9>:>>:>>>6868@5>@?7;8<?@BBC>CBA<BBBB:979AACDC@@@000/<=<AD9>899===/==78718@>;
@6HNMW:00695:06312
TACGGAGGGTGCAAGCGTTAATCGGAATAACTGGGCGTAAAGGGCATGCAGGCGGTTCATCAAGTAGGATGTGAAATCCCCGGGCTCAACCTGGGAACAGCATACTAAACTGGTGGACTAGAGTATTGCAGGGGGAGACGGAATTCCAGGTGTAGCGGTGGAATGCGTAGATATCTGGAAGAACACCAAAGGCGAAGGCAGTCTCCTGGGCAAATACTGACGCTCATATGCGAAAGCGTGGGTAGCAAACAGG
+
@@@@9;;;0:B@A=AA:;8;?BBB?B?BB>BBBB>BBBBD=CD>CC@@@CC@CE?C?CCCCC@CCCD?C@@BCDD>CCCC7@@8AAAA?B@BCC:;:;BBBDCCCDDD>CCC@DD@CCBBCAAABB=@@>>>??,<?@;;7;?B?CABCACCCCBAB=BC?B?BB@@ACCBAAAAAA=B?CCADCB@BC6;6;AA=A@C@@@DBB?BCB=ABA<::;CCCCBAA???AABBCCD>CCCAA@;::7;<=6997:
@6HNMW:00704:06329
TACGGAGGATCCGAGCGTTATCCGGATTTATTGGGTTTAAAGGGAGCGTAGGCGGACGCTTAAGTCAGTTGTGAAAGTTTGCGGCTCAACCGTAAAATTGCAGTTGATACTGGATATCTTGAGTGCATTGAAGGAAGGCGGAATTCGTGGTGTAGCGGTGAAATGCTTAGATATCACGAGGAACCCCGATTGCGAAGGCAGCTTTCCGCGCTGTTACTGACGCTGAAGCTCGAAGGTGCGGGTATCGAACAGG
+
ECCC@@@>@BD?CBB?@?>AAC>A>ABD>CA?BD<BB<A@<@C9AA@BBBB@BB?BC9;;=B>BBCAAA>BBCBC>CCD=CBA?BCDD@D:;;ABB3@:AACCC@BBCCDCC@CCCAAA<@???@@??=?@<@?B>B?BB?B?B?BC??>?BCCC9949?>>9?BBF@BBBBBBBBCBAA;@2998*;CB@DBDD=@>AAAAFI?E@CBBB@@@=@CCCCCECCBB@BBBAAA<@=@@@AD>BBCCCC@CCB@
@6HNMW:00711:06319
TACGGAGGATCCGAGCGTTATCCGGATTTATTGGGTTTAAAGGGAGCGTAGGTGGACAGTTAAGTCAGTTGTGAAAGTTTGCGGCTCAACCGTAAAATTGCAGTTGATACTGGCTGTCTTGAGTACAGTAGAGGTGGGCGGAATTCGTGGTGTAGCGGTGAAATGCTTAGATATCACGAAGAACTCCGATTGCGAAGGCAGCTCACTGGACTGCAACTGACACTGATGCTCGAAAGTGTGGTATCAAACAGG
+
B;;;?;;7;AB>B;;;BD@@A@?A?;;;0;@;AA/:;,;;0;@9ABB>>>B@==:=<@@=7<><CCCA>>??><@096>0;9:89@AB=B699BB@7B@DCCBC@CCCCDGF@CGBCBB>B;;;@@BB@@>=>9;::,9<8<8>5;@<@>BBBBBCC@CCBB=BC<;9;CBB;;;DDDD?BB@CBB?BCC?@@@B6;6;AAACCBAAA?;;;BBD@CCBAA;;;::9:@AA@AA6?>>..*-.--8818:=9
@6HNMW:00677:06389
TACGGAGGGTGCAAGCGTTAATCGGAATAACTGGGCGTAAAGGGCATGCAGGCGGTTCATCAAGTAGGATGTGAAATCCCCGGGCTCAACCTGGGAACAGCATACTAAACTGGTGGACTAGAGTATTGCATGGGGAGACGGAATTCCAGGTGTAGCGGTGGAATGCGTAGATATCTGGAAGAACACCAAAAGGCGAAGGCAGTCTCCTGGGCAAATACTGACGCTCATATGCGAAAGCGTGGGTAGCAAACAG
+
BA@A>;;;,9=>;6;:;:49=@=>;@@BCAGCIF?CCAAA;BB<BBBBBAB=AB?B@CBCBB@BCDC@CBBBCGJ?AAA@9AC>AADC@B@CCG@D@CCDCBBBB@@@9@A@<@?@A??::9@ABD<????<<<08/000)/5>:?::>:<>9>@@A>@B=B?999A??????AA=A30-0A;000+000+08<A@=A=B@@ACCC?@A@<?BC<???CC;:;B@:::A:::BBB>BBBBBB=A97777*7<<
@6HNMW:00685:06366
TACGGAGGGTGCAAGCGTTAATCGGAATAACTGGGCGTAAAGGGCATGCAGGCGGTTCATCAAGTAGGATGTGAAATTCCCCGGGCTCAACCTGGGAACAGCATACTAAACTGGTGGACTAGAGTATTGCAGGGGAGACGGAATTCCAGGTGTAGCGGTGGAATGCGTAGATATCTGGAAGAACACCAAAGGCGAAGGCAGTCTCCTGGGCAAATACTGACGCTCATAATGCGAAAGCGTGGGTAGCAAACAGG
+
;;;?;:;9)488717;00+/)/;:7>;6966@?C?BBBCE?DH>CGBBA@B=AC?BACDCCIAEBBC@BBBA@@@+0*000)00*009516:>AG8A9====966B>AA=B@A>?B>@?900:=00/598////&399:<8A:B?B<CE?AADCB;<8;C>A?@@@BBCCCECA@@<6<900,00<*00*9;>??;@<@AABBBD?BBB=BCC>B??@ABAA@<<=00,000?AB<BA?===5;733::19>A<
@6HNMW:00714:05761
TACGGAGGGTGCAAGCGTTAATCGGAATAACTGGGCGTAAAGGGCATGCAGGCGGTTCATCAAGTAGGATGTGAAATCCCCGGGCTCAACCTGGGAACGAGCATAACTAAACGTGGTGGACTAGAGTATTGCAGGGGGAGACGGAATTCCAGGTGTAGCGGTGGAATGCGTAGATATCTGGAAGAACACCAAAGGCGAAGGCAGTCTCCTGGGCAAATACTGACGCTCATATGCGAAAGCGTGGGTAGCAA
+
;;;@=;;;(94998>5565:399@.5.5;6;565)5;999)55)555<:55.5;.5.5==992555A:B@C?;;;0/-.-)-8/..--02,,--(-3///999//)////(///917;;?83773333827333898'33333-3-35:0458<<<==;<7;;6;43////;;69///854=8@?@=<;.94)4.4;:.929999@7718==6=??8>>555<==;98/////688808443<=,333888
@6HNMW:00714:05777
TACGGAAGGTCCGGGCGTTATCCGGATTTATTGGGTTTAAAGGGAGCGTAGGCCGCTTGGTAAGCGTGTTGTGAAATGTACCGGCTCAACCGGTGACGTGCAGCGCGAACTGCCTGGCTTGAGTGTGCGGTAGGCAGGCGGAATTCATGGTGTAGCGGTGAAATGCTTAGATATCACGAAGAACTCCGATTGCGAAGGCAGCTCACTGGAGCGCAACTGACGCTGAAGCTCGAAAGTGCGGGTATCGAACAG
+
/:;<7;<@;??=AB=BCGACBB?B?BCD>CCACD>BB=BE;BC9><00---05(-/:393<=7;;>===?B@::;0;ABBB?B@BBAA=A<<8<000@@009BBBBBB?BBBB?CB?BB=@AAABCCCE@CGD@C@@=AA@A@DABBBB?B@@@@:99:CCE>BBBD?BB@AABBCBBB?BC?BBB@CA@;>???;??BABBAB>===88888;;3;A>=:::=>A?DFBBBBB>A>:7=?3668>=>:=>>
@6HNMW:00721:05785
TACGGAGGGTGCAAGCGTTAATCGGAATAACTGGGCGTAAAGGGCATGCAGGCGGTTCATCAAGTAGGATGTGAAATCCCCGGGCTCAACCTGGGAACAGCATACTAAACTGGTGGACTAGAGTATTGCAGGGGGAGACGGAATTCCAGGTGTAGCGGTGGAATGCGTAGATATCTGGAAGAACACCAAAGGCGAAGGCAGTCTCCTGGGCAAATACTGACGCTCATATGCGAAAGCGTGGGTAGCAAACAGG
+
CBBB@DCC=@@?@=@@BB@C@BBB?C@CC@CBBB>@@@CC=CD=BBCBB@@;?B=A?BCBBC@BBBC@CCCCCCC>CBAA799,9::;5;?BCC>CADCDCBBBCCCE=BAB>@B@BCCBBBBBBB<>>AACCA1BBB9:6:=B=B9:;@CCCCCAA<@A=A?BDBBBCC@@@BBBB@IACC@CBB=AB6;6;CC@C@D@@@CBB>;;;5:DA=CBDCCBBCBBBBB??@CBAA<@??@??9=<>:::5:@@<
@6HNMW:00724:05794
AAACGTAGGGTGCAAGCGTTGTCCGGAATTACTGGGTGTAAAGGGAGCGCAGGCGGACCGGCAAGTTGGAAGTGAAATCTATGGGCTCAACCATAAATTGCTTTCAAAACTGCTGGCCTTGAGTAGTGCAGAGGTAGGTGGAATTCCCGGTGTAGCGGTGGAATGCGTAGATATCGGGAGGAACACCAGTGGCGAAGGCGACCTACTGGGCACCAACTGACGCTG
+
;;'9;?=@?;95:@:@=BC@B=B<>;C<=8=@977*3999;3;=4554==BD?AA989/85;><??6?;?;;88@?8?;;@@AA;>@<;1937777184=?BB>BBFF:@?89;;/8278;;?=?B>?;?;;;:=?@<@@:>48152'2.55669990572;:;::A@?>>AAAAAA:;;7;:==@=>=;;9??@:=:=??@=;;:;;;1;=<1716//.37475
@6HNMW:00740:05809
TACGGAGGGTGCAAGCGTTAATCGGAATAACTGGGCGTAAAGGGCATGCAGGCGGTTCATCAAGTAGGATGTGAAATCCCCGGGCTCAACCTGGGAACAGCATACTAAACTGGTGGACTAGAGTATTGCAGGGGGAGACGGAATTCCAGGTGTAGCGGTGGAATGCGTAGATATCTGGAAGAACACCAAAGGCGAAGGCAGTCTCCTGGGCAAATACTGACGCTCATATGCGAAAGCGTGGGTAGCAAACAGG
+
CA??=;9:0;?@?=BA@AAF@CCC@C@BD?BBCC?BCBCC=@@=@A@@ACC@CC@C@CCDCC@BBCB@BBBBCJJ?JLGE000+00008<:00000@CCCBCDEA@@C>CCC@DC?ABDBAAABBB?BBBBBBB3BDC;<7<<A;A?BB@BBBBCBB?BB=@=@CA@@A@@?AAA@@>B>BB@@@@?CD7;7;BB>A>A;;<CGE@BBA;AA@;ABAABD@@?BAAABBBB==C<B??333,3333<=188;4
@6HNMW:00750:05775
TACGGAGGGGTGCAAGCGTTAATCGGAATAACTGGGCGTAAAGGGCATGCAGGCGGCATCGCAAGTCGGTCTTAAAAGTGCGGGGCTTAACCCCGTGAGGGGACCGAAACTGTGAAGCTCGAGTGTCGGAGAGGAAAGCGGAATTCCTAGTGTAGCGGTGAAATGCGTAGATATTAGGAGGAACACCAGTGGCGAAAGCGGCTTTCTGGACGACAACTGACGCTGAGGCGCGAAAGCCAGGGGAGCAAACGGG
+
5::?89949&4844.499=8A==>>7<:4:.9995)5555@6==6BB?;?>D:@A8;9@AA9<8<<00*0<<7===/;@@<=@@1;@<A;>>>+=::4999&486499/5<?<AA=?@BB@::;@AADBHHBB@BC=;;;;@5;2:99999444854.5>>?8?>>>:;555447<<7<>:>;>>=8<<<<8<?==6;77-49<4:>A<933339,333=;666>A?:AE@@@D8:;5:=9=+999;@3?;?7
@6HNMW:00750:05791
TACGGAGGATCCGAGCGTTATCCGGATTTATTGGGTTTAAAGGGTGCGTAGGCGGCCTTTTAAGTCAGCGGTGAAAGTCTGTGGCTCAACCATAGAATTGCCGTTGAAACTGGGGGGCTTGAGTATGTTTGAGGCAGGCGGAATGCGTGGTGTAGCGGTGAAATGCATAGATATCACGCAGAACCCCGATTGCGAAGGCAGCCTGCCAAGCCATTACTGACGCTGATGCACGAAAGCGTGGGGATCAAACAGG
+
ECBB?BB@BCC@CBB@??=?AA?C??@?9@@:==6==6=@;AB<AABB@==<0.,.<===5=<0..>>>A<@???289::=00,0=@<7B=;;;??;?7;A@DD4:;;0;@CDJDD*DD>A@@@>>??>6>==;?@@?AB?A=;::BBA?ABABB??>?ABA8??ABBCBBCBBAAACBBDB@CDD:BAA9:9>@2828;;=?AAA@D<>>>A@499BBBABAA9;9>==99493:<<==>>2AA>==6<<<8
@6HNMW:00754:05766
TACGGAGGGTGCAAGCGTTAATCGGAATAACTGGGCGTAAAGGGCATGCAGGCGGTTCATCAAGTAGGATGTGAAATCCCCGGGCTCAACCTGGGAACAGCATACTAAACTGGTGGACTAGAGTATTGCAGGGGGGAGACGGAATTCCAGGTGTAGCGGTGGAATGCGTAGATATCTGGAAGAACACCAAAGGCGAAGGCAGTCTCCTGGGCAAATACTGACGCTCATATGCGAAAGCGTGGGTAGCAAACAG
+
DEBB>@BB6:;@B?B<<<<CABBB@C@CB>B;;;7;C@@@<@C<B;;;@AB=BB>B@CBAACGDBCB@BBCGKED>ABAA.;;0;;;;@D@BCC>B@BBBAC;;;BBB=A@@?@@@CAAAB??@FC?@@::::::%9;=?=:?@D@C@CE@CB@AB;;5;C;@<@AAAABBABB@CAD@GICC@CCD>AA6;7;CB?C@DBCCCBC?CBC=BDC>B:<;@@@AAAAAC@@AAACC=@>>888.9<;;::6=77
@6HNMW:00718:05815
TACGGAGGATCCGAGCGTTATCCGGAATTATTGGGCGTAAAGGGTGCGCAGGCGGCCTTTTAAGTTCAAGGTGAAAGCGTGGGGCTCAACCCCATAAAGCCTTGGATACTGGGAGGCTGGAGTACTGGAGAGGACAGCGGAATTCCATGTGTAGCGGTAAAATGCGTAGATATATGGAGGAACACCGGAGGCGAAGGCGGCTGTCTGGACAGTAACTGACGCTGAGGCACGAAAGCGTGGGGAGCAAATAGG
+
BCBB?BC@CDD@D@AAAB?BBB?B?B?B@BB?AA:AAABC=BB=???ACAA?9978=AAC:B>??@BB@B?C???:>A@ABBB:BBBB>CBB9A?AA7A?<A>A>ABBB@??8<;9>?@;@@?@A>><?C><8>>:;>B@D:@===CAA=>>@@6616>>>2>>>>>>>??A@>>><@A=A<==>=A<;:79AA6<:=?:?>>:::?=AAA<=;:;AB=<;;;=994:A>>>A9@=??>>>2>?===8=>?<
@6HNMW:00733:05820
TACGTAGGTGGCAAGCGTTGTCCGGAATTATTGGGCGTAAAGCGCGCGCAGGCGGATGCGTAAGTCTATCTTAAAAGTGCGGGGCTTAACCCCGTGAGGGGATGGAAACTGGGCATCTAGAGTATCGGAGAGGAAAGCGGAATTCCTAGTGTAGCGGTGAAATGCGTAGATATTAGGAAGAACACCAGTGGCGAAGGCGGCTTTCTGGACGACAACTGACGCTGAGGCGCGAAAGCCAGGGGAGCAAACGGG
+
CCBBBBA=9949A==>?@<@@A>B>B@BACC>BB<AA@@@;@BBCBBFGBB=9949@@>BBA?CDB@ACED?BBB9A?@??@>2>B>@>AAA6ABB;;::-:?A>BE>BBBB=BBBBBBB@AABBBB@CDAA>@A9>=;8;6;8>?BBBBBBBABB?B>>=799;==@@@A;;7;A:=:>B<A==:>>AA<;:;=B<>><>@@9@??;=<<=8818=>>=>=A@==:=>@;;;3;?;?@@@1;886A9A?A8
@6HNMW:00740:05810
TACGGAGGGTGCAAGCGTTAATCGAATAACTGGGCGTAAAGGGCATGCAGCGGTCATCAAGTAGGATGTGAAATCCCCGGGCTCAACCTGGGAACAGCATACTAACTGGTGGACTAGAGTATTGCAGGGGGAGGACGGAATTCCAGGTGTCAGCGGTGGAATGCGTAGATATCTGGAAGAACACCAAAGGCGAAGGCAGTCTCCTGGGCAAATACTGACGCTCATATGCGAAGCGTGGGTAGCAAACAGG
+
BAAD@B@A8??9:50><=+0+00006BC=CBAC9AB;;90;A9BB;;99559499;/--38--/8===>>>A7@>>>2<<4<5668<9<==8=<@@?>>>>>55055505=9=>=AA???CC?A??=<::,..(---(,083<,//4:://6=>>:>C?C?CCAAABBBBBCCBA>B@BB@BBA>AA6:7:CC=A?B:99BBB?BBB>BCD>CCCABBBBBBBCC><:=00+0;;;=?7?@::<@9B==7
@6HNMW:00741:05833
TACGTAGGTGGCAAGCGTTGTCCGGAATTATTGGGCGTAAAGCGCGCGCAGGCGCTTTCTAAGTCCATCTTAAAAGTGCGGGGCTTAACCCCGTGATGGGATGGAAACTGGAAAGCTGGAGTATCGGAGAGGAAAGTGGAATTCCTAGTGTAGCGGTGAAATGCGTAGAGATTAGGAAGAACACCGGTGGCGAAGGCGACTTTCTGGACGACAACTGACGCTGAGGCGCGAAAGCGTGGGTAGCAAACAGG
+
CCBB@@A>;;5;C=<;;;<@AA=B?B9B999@CC>CDDCD:;;;;AA<<;A=@BBDC>CCC?BBC?CBDD<??>5@=@@?@A9AA?A>ABB:ABAC98857AA;?>:?AB=??8?@AD?BBBBB??:?@9929>8=AB>B?B>B>CBBBBB:333/8A>:3AA?>@@>>>==:=A=A<@@<@?A=B=;:7?CC@C@B>>??>8?=<8=@999B?AAABBB?@@//*/6;:AK7;;==<=6=@A<==8:;;<
@6HNMW:00756:05826
AACGTAGGGTGCAAGCGTTGTCCGGAATTACTGGGTGTAAAGGGAGCGCAGGCGGACCGGCAAGTTGGAAGTGAAATCTATGGGCTCAACCCATAAATTGCTTTCAAAACTGCTGGCCTTGAGTAGTGCAGAGGTAGGTGGAATTCCCGGTGTAGCGGTGGAATGCGTAGATATCGGGAGGAACACCAGTGGCGAAGGCGACCTACTGGGCACCAACTGACGCTGAGGCTCGAAAGCATGGGTAGCAAACAGG
+
B9CAAAA@;@@@@>AACD?BCB?C9:89?AAAAC=BD???<?D>FCBBBAB>?@;AA8;7;C@BC@CAC?BBEGC>CDCCBBB<B?@@>AA9@AAA<A;;:ED<CCCC:BBBBCC=?<??AAABBCBBBBCAA?ADD?CB?B<=;=D<A>ABB>?>A>AA9?;?@@A@AAAAAAAAC>BB?A>B@@=A@@??CAA>A>A:99<?@A@A@:ABB?B?A@A?A@@::9918>>=<>9=><>CC<?>>=>>9;;;8
@6HNMW:00762:05845
TACGGAGGGTGCAAGCGTTAATCGGAATAACTGGGCGTAAAGGGCATGCAGGCGGTTCATCAAGTAGGATGTGAAATCCCCGGGCTCAACCTGGGAACAGCATACTAAACTGGTGGACTAGAGTATTGCAGGGGGAGACGGAATTCCAGGTGTAGCGGTGGAATGCGTAGATATCTGGAAGAACACCAAAGGCGAAGGCAGTCTCCTGGGCAAATACTGACGCTCATATGCGAAAGCGTGGGGAGCAAACAGG
+
CCCCABBB<@@@@:@@AA?B?BBB?B@DD@DBBB>BBACC=CD<BB?@@@@;?C?B@CCCCD@CCBA?ABBCBB@:?===-:9.;;;;?C@CCC>CAECCCCCCBBBD=CBB?AC?BBBCBBBBBB@B?=>>>>.;??9:8:?B=B?BB>BBCBA;;8;B?B@FCBBBBCBB@AA@?=A@CCADEA9==+0+0@@;A@A@A@BBB?BBC>BBG>BBBBBCCCCCBCC??@BBBD<AAADCCC:AABAA=AA@=
@6HNMW:00717:05862
TACGGAGGGTGCAAGCGTTAATCGGAATAACTGGGCGTAAAGGGCATGCAGGCGGTTCATCAAGTAGGATGTGAAATCCCCGGGCTCAACCTGGGAACAGCATACTAAACTGGTGGACTAGAGTATTGCAGGGGGAGACGGAATTCCAGGTGTAGCGGTGGAATGCGTAGATATCTGGAAGAACACCAAAGGCGAAGGCAGTCTCCTGGGCAAATACTGACGCTCATATGCGAAAGCGTGGGTAGCAAACAGG
+
CCBD?BBB<@??>=@B;;7;>ABB?CAA@=@BB@:AB@@C<BA<@@;;;@@=@@<@=ACCCC?CCCC@C@@ACCE>CCFE7>>9?000;@<@AA>A>CBBBBFEC<;:7;A@=CB?BBBBBCCCAA>@AA@BBB2@?A:;8;?A=C?CC@BBCBBAA<@B=?=:::@@@@@BBABBB?CACKABBB>BB8;7;BB?C@B;;<CBB@@@@9=@>;::;BBCCCCDB???BBDDDE>BA???@;?=?<<<99999
@6HNMW:00723:05902
TACGGAGGATCCGAGCGTTATCCGGATTTATTGGGTTTAAAGGGAGCGTAGATGGATGTTTAAGTCAGTTGTGAAAGTTTGCGGCTCAACCGTAAAATTGCAGTTGATACTGGATATCTTGAGTGCAGTTGAGGCAGGCGGAATTCGTGGTGTAGCGGTGAAATGCTTAGATATCACGAAGAACTCCGATTGCGAAGGCAGCCTGCTAAGCTGCAACTGACATTGAGGCTCGAAAGTGTGGGTATCAAACAGG
+
;;;B?A@=@BB=@@;;9>9=AA=B>AAD>CC?CF=BA:??8?D=?>>BBBAA??:>>???8?>ABA@AA599>?C;@@>8997/7>>><A9??;;:0;+00AAA-;;CC@AA=@BBBBD?BCB000000*/6619;:.33594968;;=9=>==<5525<<><B=CC?9::@AAA99:?=AA?AAA<??:*0000*0(069:3::=@:=??;;<<7>BABBBB?BBB?A@@???8?==;;;3;==?BC>B@@=
@6HNMW:00736:05908
TACGGAAGGTCCGGGCGTTATCCGGATTTATTGGGTTTAAAGGGAGCGTAGGCCGGAGATTAAGCGTGTTGTGAAATGTAGACGCTCAACGTCTGCACTGCAGCGCGAACTGATTTCCTTGAGTACGCACAAAGTGGGCGGAATTCGTGGTGTAGCGGTGAAATGCTTAGATATCACGAAGAACTCCGATTGCGAAGGCAGCTCACTGGAGCGCAACTGACGCTGAAGCTCGAAAGTGCGGTATCGAACAGG
+
B;;;@B?CACC?CC=@A@>AAB@C=<;;,;;2;B>CC>CB<AC<:;;CAAA>B<@=@AAB?C>;;;BAA;@@99:59?>?88:@ABAD?A@???;;;BCBA???:::B?ABBCCD<A=?>AAB???@@???B;A@@@9?=9=8?8?AAC?CBBBC9959BBA9@>8819==>B=>==??:8838=A<>>><@====E=>>>=>>:<==5///:771;===:;:<:@6;;@@@@A;===00,0>@@@B?BAC?
@6HNMW:00737:05890
TACGTAGGTGGCAAGCGTTGTCCGGAATTATTGGGCGTAAAGCGCGCGCAGGCGCTTTCTAAGTCCATCTTAAAAGTGCGGGGCTTAACCCCGTGATGGGATGGAAACTGGAAAGCTGGAGTATCGGAGAGGAAAGTGGAATTCCTAGTGTAGCGGTGAAATGCGTAGAGATTAGGAAGAACACCGGTGGCGAAGGCGACTTTCTGGACGACAACTGACGCTGAGGCGCGAAAGCGTGGGGAGCAAACAGG
+
BCAA@DF@BB>@A=:9;B<A@B@C@BAC9;;=AB8AD@@@8@;;;AABBBB>;;:CC>CCC@HBB?BC@@:?>>7<::9@AA8AA>A;???6?B???>>7>@@>BB=BBB?DC9@BBB?ABBDCBC@BB9757C:@?B>A=A>B?BBBBBB@A:A>ABBB:?;>>>>D???@=??:>9<@;>>><A<>=:@CC;@>ABBACD;==@<AABB>><>DDBCBBBA<<77<:;>@8<;<>?AA5=;:;A:>=>8
@6HNMW:00739:05890
TACGGAGGGTGCAAGCGTTAATCGGAATAACTGGGCGTAAAGGGCATGCAGGCGGTTCATCAAGTAGGATGTGAAATCCCCGGGCTCAACCTGGGAACAGCATACTAAACTGGTGGACTAGAGTATTGCAGGGGGAGACGGAATTCCAGGTGTAGCGGTGGAATGCGTAGATATCTGGAAGAACACCAAAGGCGAAGGCAGTCTCCTGGGCAAATACTGACGCTCATATGCGAAAGCGTGGGTAGCAAACAG
+
@@@B>AAA;@A:94:A@@7;7;BB>B@BD@CCCC>BBBCC>CF>DC::;BB?BC@C@BCBBBGFDAA?ACCBCCC?CCGF;FG>B::;?A?ABB=B@C@A@CBBBCCD>DA@=::5:@AABAAABB?BBBBCCC3AA@AA?AAE@CABA?ACCFBBB?@@=@@BABBACAB:::?>=6>:?@=BBA?DD:;8;AB>A>A@??@C?;?;;9;A@9000@@A00:AAA9999?;:=4?3339913333;;/666
@6HNMW:00746:05908
TACGGAGGGTGCAAGCGTTAATCGGAATAACTGGGCGTAAAGGGCATGCAGGCGGTTCATCAAGTAGGATGTGAAATCCCCGGGCTCAACCTGGGAACAGCATACTAAACTGGTGGACTAGAGTATTGCAGGGGGAGACGGAATTCCAGGTGTAGCGGTGGAATGCGTAGATATCTGGAAGAACACCAAAGGCGAAGGCAGTCTCCTGGGCAAATACTGACGCTCATATGCGAAAGCGTGG
+
DBBB=@@@9=@00,0000)9<@<<:?:;A?ABEF>CC;;;0;A9@@;;:BB=AC<A<ABBBC@CCBB?AABBBAC?ECCC6;;0;@BA?C@BCC<@;;;99:9@@99:6:BA@@A>AA998<@@?@:?;=;8;;,;;?5519:?9B>BA=@@999;:::B?A<?@@@>A@:7733382>==B=BB=8@=49495949?A>>?>??9;=B<BBB>BBBBBA?A?@???=<:8333(3889::
@6HNMW:00759:05861
TACGGAGGGTGCAAGCGTTAATCGGAATAACTGGGCGTAAAGGGCATGCAGGCGGTTCATCAAGTAGGATGTGAAATCCCCGGGCTCAACCTGGGAACAGCATACTAAACTGGTGGACTAGAGTATTGCAGGGGGAGACGGAATTCCAGGTGTAGCGGTGGAATGCGTAGATATCTGGAAGAACACCAAAGGCGAAGGCAGTCTGCCTGGGCAAATACTGACGCTCATATGCGAAAGCGGTGGGGCTAAGCGAAACAGG
+
CCAA?;;;0;A@B?BABA<@<AAB?B@BEADBBB<BBA@A<AA<@AAAABC@CB?C?BECBC@B;;;<@@>@AB@8CAAA0AA<A0008@@?AF<D<::;>=00/;;?8??B@CD=@@@@CAAAAA=?>?ABBB3BBB;:8:;@;@>BB?BBCCB@A9;;?A@;;;CA@ACBABB==3<5;:=A@9.55)52994395>//-7---(---(---(/9::455:=987:/---,,,(,--(----&---(-//77.//55
@6HNMW:00762:05892
TACGGAGGGTGCAAGCGTTAATCGGAATAACTGGGCGTAAAGGCATGCAGGCGGTTCATCAAGCTAGGATGGGTGAAATCCCCTGGGCTCAACCTGGGAACAGCATACTAAACTGGTGGACTAGAGTATTGCAGGGGGAGACGGAATTCCAGGTGTAGCGGTGGAATGCGTAGATATCTGGAAGAACACCAAAGGCGAAGGCAGTCTCCTGGGCAAATACTGACGCTCATATGCGAAAGCGTGGGCTAGCAAACAG
+
55883444)4::<9<<<B?A>A;;6;;@B;@;;;.:9;:;,92/7795--(--(-3577994/////)5559,0777.7=<=+0//(/7--(/)///(/3855///777:;5;=>8<;588<3338886499/////$///44./1749+//6:::<>:=588;;63////=>;===:::8@9<<;=BB=BB6;4;@@5;5;;9:=A?:?>>9=??=BBBBCCCBBBAAA::<ABBD<;;?===+000//77.566
@6HNMW:00727:05944
TACGGAGGGTGCAAGCGTTAATCGGAATAACTGGGCGTAAAGGGCATGCAGGCGGTTCATCAAGTAGGATGTGAAATCCCCGGGCTCAACCTGGGAACAGCATACTAAACTGGTGGACTAGAGTATTGCAGGGGGAGACGGAATTCCAGGTGTAGCGGTGGAATGCGTAGATATCTGGAAGAACACCAAAGGCGAAGGCAGTCTCCTGGGCAAATACTGACGCTCATATGCGAAAGCGTGGGTAGCAAACAGG
+
999?:?AC;AA@C?BBBBAE@CCB<A<@@=BABB<BA@CD@DD>C@;;;BB@CIAC@CBBBC@BC;;9;@@@CCC>CBDD9AA>A;<;@D@BCJ?EABBCCDBBB@@@9@??=@@=@CBBBA??::6:@>@@AA2@BD@@?@@C?C@BE?CCCCB;;:;C@E@;;;ABAABACBA@?9A=@A=ABB4;;0;4;B@5;6;@@@BCC@BBB=AA@:AB::;ACCABAA??995:9<3=99988199::<<44332
@6HNMW:00735:05917
TAACGGAGGGTGCAAGCGTTAATCGGAATAACTGGGCGTAAAGGGCATGCAGGCGGTTCATCAAGTAGGATGTGAAATCCCCGGGCTCCAACCTGGGAACAGCATACTAAAACTGGTGGGACTAGAGTATTGCAGGGGGAGACGGAATTCCAGGTGTAGCGGTGGAATGCGTAGATATCTGGAAGAACACCAAAGGCGAAGGCAGTCTCCTGGGCAAATACTGACGCTCATATGCGAAAGCGTGGGTAGCAAACAG
+
//)//)077.788839444.4.444.4.45799;;4;::><,9:)9:455997;;7;<ECC>@15;:4399;;<<<05/::&//)///)/)/4:<<5<8<<<5444:4499&4::5444(48<<:;;;;;9<<<;;;;+6////)/3:3@255.66;<<<<7;;8=.44://////777:9)/)/95//5.55)55:<<8<8<;;;;;;;>;;5;;;5/0/977794434349;<;==4883333(397769/888
@6HNMW:00752:05923
TACGGAGGATCCGAGCGTTATCCGGATTTATTGGGTTTAAAGGGAGCGTAGGTGGATTGTTAAGTCAGTTGTGAAAGTTTGCGGCTCAACCGTAAAATTGCAGTTGAAACTGGCAGTCTTGAGTACAGTAGAGGTGGGCGGAATTCGTGGTGTAGCGGTGAAATGCTTAGATATCACGAAGAACTCCGATTGCGAAGGCAGCTCACTAGACTGCAACTGACACTGATGCTCGAAAGTGTGGGTATCAAACAGG
+
CCBC@BB=;:;;=99;??;@BC?B@BBB<BB?@A/99,:=5=@29:@@>9:69=?CC;;;@C?AAEB;;7;AACC;;;;0;BC=AB;:69<;:@@@7A4;;BBB>CCF>BBGACBBBDB?BCBAABBBBBBBB?BBB<BB?B?BADCBB?BAA@A;;5;;;;0;BAA>A@@@BBBCDCD@CC>AAB=@@@<?=>=396;;<<CDBABCBCBA@AC@BCDBBBCCBB;;;CCCCC=@@@@@@9@BA??@9:99>
@6HNMW:00755:05957
TACGGAGGGTGCAAGCGTTAATCGGAATAACTGGGCGTAAAGGGCATGCAGGCGGTTCATCAAGTAGGATGTGAAATCCCCGGGCTCAACCTGGGAACAGCATACTAAAACTGGTGGACTAGAGTATTGCAGGGGGAGACGGAATTCCAGGTGTAGCGGTGGAATGCGTAGATATCTGGAAGAACACCAAAGGCGAAGGCAGTCTCCTGGGCAAATACTGACGCTCATATGCGAAAAGCGTGGGTAGCAAACAG
+
69A@=@AA<@?>A=A?@?2:244924;?@<B@@@:BBAB@6:;0;A@@>@@;00+0:00:9C?AA@C=@;99===5=@AA9BD<AACB@C@BBB4969@>=94994999&4995;:6/////:::;=9=A??:=:,9<79929999@<@@@AAA;9666;;8=9=666==<<6555<=8@:@@:665.55)5259=9>:>?>?<?:7:;>5;::2?0/0;//0/0:<;;8884444&3///88///////(387
@6HNMW:00759:05913
TACGTAGGTGGCAAGCGTTGTCCGGAATTATTGGGCGTAAAGCGCGCGCAGGCGCTTTCTAAGTCCATCTTAAAAGTGCGGGGCTTAACCCCGTGATGGGATGGAAACTGGAAAGCTGGAGTATCGGAGAGGAAAGTGGAATTCCTAGTGTAGCGGTGAAATGCGTAGAGATTAGGAAGAACACCGGTGGCGAAGGCGACTTTCTGGACGACAACTGACGCTGAGGCGCGAAAGCGTGGGGAGCAAACAGG
+
@A@@ACH@CC@BB?B@@@=@@C@B>B?B9<<?CC<BBBCD=B;;;AAABBB?;;9BB=BCB?DBB>A>??5;;;.9=<<?AB8A??A;???5??BBBDD=BBB?BD?CAA>>>7>AAB?AABBBBB?A@:929=5<>@9?49.8<?:BBBACB894:=<<2725:<:;;A>>;>@<@:>=<A@@<@=;;5?9939>AAAB?E7>=?<@ABBBB>AAA@AAAAB==8===:;;1;=>??AA6<;;AA:><<9
@6HNMW:00726:06009
TACGGAGGGTGCAAGCGTTAATCGGAATAACTGGGCGTAAAGGGCATGCAGGCGGTTCATCAAGTAGGATGTGAAATCCCCGGGCTCAACCTGGGAACAGCATACTAAACTGGTGGACTAGAGTATTGCAGGGGGGAGACGGAATTCCAGGTGTAGCGGTGGAATGCGTAGATATCTGGAAGAACACCAAAGGCGAAGGCAGTCTCCTGGGCAAATACTGACGCTCATATGCGAAAGCGTGGGTAGCAAACAGG
+
;;;B?BAA;@@??;@AAA>A?CCC@C?CB@DEFE>;;;BD?FD=AACBBEC@CB@CACCCBB@BDCD?CCCCCDC>CCCC7A=6=:;;?B?@AA>A@CBBCBA@@<;;0;@@=@C?ABBBDCCBBB?A@999898%99:;;9;?C?CACC@BCCDBCB@CB@C@BBBBAAABBCCBAB?B?BB>BBB@AB7;6;BC;@=@@@@BCBACGF=BBB=BCCCC@??AC???AAABDCE>GDA???5<=;777*7>>9
@6HNMW:00731:05960
TACGGAGGATCCGAGCGTTATCCGGATTTATTGGGTTTAAAGGGAGCGTAGATGGATGTTTAAGTCAGTTGTGAAAGTTTGCGGCTCAACCGTAAAATTGCAGTTGAAACTGGCAGTCTTGAGTACAGTAGAGGTGGGCGGAATTCGTGGTGTAGCGGTGAAATGCTTAGATATCACGAAGAACTCCGATTGCGAAGGCAGCTCACTAGACTGCAACTGACACTGATGCTCGAAAGTGTGGGTATCAAACAGG
+
B@@@:;<5;BC?CCCBBB@BBB@C@CCG>BC@CC=BB<BB9BB=AABCBBBCCCADDCCC=B?AACCDG@CBBBB=@??8;;;5;BBC@C@B;;;;.;:=ABBBAGFE?CBC?BA@@CC?ABABBBA@@?A;;6;BB=BD@C@C?CBBB>BAAAAAA=ABBC?CBBD@BBBBBB@@@@@?CD;::B@AAA?A>>@-0+0><<>BBBBBBBBCCILACAABAA@BA@;;;C;;<C;BBAABC=CBABBB<AAC@
@6HNMW:00737:05985
TACGGAGGGTGCAAGCGTTAATCGGAATAACTGGGCGTAAAGGGCATGCAGGCGGTTCATCAAGTAGGATGTGAAATCCCCGGGCTCAACCTGGGAACAGCATACTAAACTGGTGGACTAGAGTATTGCAGGGGGAGACGGAATTCCAGGTGTAGCGGTGGAATGCGTAGATATCTGGAAGAACACCAAAGGCGAAGGCAGTCTCCTGGGCAAATACTGACGCTCATATGCGAAAGCGTGGGTAGCAAACAGG
+
@@@A=@?@9@A@@<@A;;7;@BBB6;6;;5;BBB>BCAAA/;;0;@;;:CFGCF@C?BBCBB?AA@@<@AAADGG?CHGG;AA>ABBB@BABEF>C@CCCBBBBBAAA>AED@CD@BCCBB@??A@<>>999::(:?@;:4:;@;@>9949>@?A<@=?@<@=@@@BAAAB?:99CA?D>AA=:;95>@,94:BA?C@B???BBB>BBB<BCC=:9:AAA@AA???D:99?==?:AA@:;=6444::=38882
@6HNMW:00742:05999
TACGGAGGGTGCAAGCGTTAATCGGAATAACTGGGCGTAAAGGGCATGCAGGCGGTTCATCAAGTAGGATGTGAAATCCCCGGGCTCAACCTGGGAACAGCATACTAAACTGGTGGACTAGAGTATTGCAGGGGGAGACGGAATTCCAGGTGTAGCGGTGGAATGCGTAGATATCTGGAAGAACACCAAAGGCGAAGGCAGTCTCCTGGGCAAATACTGACGCTCATATGCGAAAGCGTGGGTAGCAAA
+
@@AA=@AA;ABBA=AAA@<@=@CC@C@CC@CCCC=CCCCD=CC>B@AACCCACCACACCCCC?BB@@=@CBBCIC>CDDD7;;0;A@A>A=;;;8;@@@@BBA;;;:C>CCE@AB?@??AA@A????ABBBBCC3CC@;;5;9A;@=AC?BBBABAB?BB@C?@@@@@@@@BA?@@C?G@BB@CDC?CD>A?BBC@D@C;;;BBA?BCD>CCC<A?@@@?::9>??ABBBCBBC<B??;;;378369:4
@6HNMW:00749:05989
TACGGAGGGTGCAAGCGTTAATCGGAATAACTGGGCGTAAAGGGCATGCAGGCGGTTCATCAAGTAGGATGTGAAATCCCCGGGCTCAACCTGGGAACAGCATACTAAACTGGTGGACTAGAGTATTGCAGGGGGAGACGGAATTCCAGGTGTAGCGGTGGAAGTGACGTAGATATCTGGAAGAACACCAAAGGCGAAGGCAGTCTCCTGGGCAAATACTGACGCTCATATGC
+
AAAA;?@@9:99<6>?;:69:>>@=@?AA=B>>>:;?>@D=BB>BBBBBCB@CB7@:?AA9?=@666;===?>>>7@@A@3>?499=B?D;99949=BBBB@@?CCCD=BDD@AA>A@BDCCAB::8::9:CBB/@?99929;>8>@C@???>>><;69638*-..--<=;9=B=565939455.555.55)929@A?D>@@A@@<=9=BC=A@@8>>>99;BBDAA<><<;4
@6HNMW:00715:06050
TACGGAGGGTGCAAGCGTTAATCGGAATAACTGGGCGTAAAGGGCATGCAGGCGGTTCATCAAGTAGGATGTGAAATCCCCGGGCTCAACCTGGGAACAGCATACTAAACTGGTGGACTAGAGTATTGCAGGGGGGAGACGGAATTCCAGGTGTAGCGGTGGAATGCGTAGATATCTGGAAGAACACCAAAGGCGAAGGCAGTCTCCTGGGCAAATACTGACGCTCATATGCGAAAGCGTGGGTAGCAAACAGG
+
AA@B?BCC?CDBB>A@@@@C@@@@>B>BC?B;;;05==@@6@@;ACC@AAC?CB@B@BCCCCABBBBAE;;;CCC>IIIC=CE=B;;;?B@BCC=C@AA@@DBCCBCC>CBB@CC?A@??AAAAAA<=>998999$89<=97;9=8>=>>8665<@<@<@@;>;:;;@@AC@@?BBBB?B?BC?:;;?BB=C@CBC@C?A@@@BCB@BCC>CCD>;9:ABA@??;@@000::<<@9?;8333(333777.8;;2
@6HNMW:00727:06040
TACGGAGGGTGCAAGCGTTAATCGGAATAACTGGGCGTAAAGGGCATGCAGGCGGTTCATCAAGTAGGATGTGAAATCCCCGGGCTCAACCTGGGAACAGCATACTAAACTGGTGGACTAGAGTATTGCAGGGGGAGACGGAATTCCAGGTGTAGCGGTGGAATGCGTAGATATCTGGAAGAACACCAAAGGCGAAGGCAGTCTCCTGGGCAAATACTGACGCTCATATGCGAAAGCGTGGGTAGCAAACAGG
+
?@@A>@@@;@DBB?B;;<6;<A@>;>;AA<BABD=B;<;B8@?8@@:9:>@9;B@CACHCBC?AACC?BCCBBBG>BCCB8BB6;;AA@CACGFIGI;;;@>00/77>3=0969C@CCB@?@??>?=@BBHEDE3BAABB?B>B@BADCACCHIAAB>BB?A?AA@AACCB<;;BAA=B>BB=A@C=BB=@<@AA<@<@;;;BBA?CCC=CDD>:::CCCCBCBABBBAABAAB=A@AA@@9?>>::=8/0/6
@6HNMW:00728:06050
TACGGAGGGTGCAAGCGTTAATCGGAATAACTGGGCGTAAAGGGCATGCAGGCGGTTCATCAAGTAGGATGTGAAATCCCCGGGCTCAACCTGGGAACAGCATACTAAACTGGTGGACTAGAGTATTGCAGGGGGAGACGGAATTCCAGGTGTAGCGGTGGAATGCGTAGATAATCTGGAAGAACACCAAAAGGCGAAGGCAGTCTGCCTGGGCAAATAACTGACGCTACATATGCAGAAAGCGTAGG
+
CCAA>@@@;@@@@@B@@@>A?ABB@C@CC@DCGD?CCCBB;@@:@B;;;CDABB?D?BAE;;8;@@A=B;:;CEE>CCDC6;;/::;99@9>=A8B?CDCCCA@@BAB<BCDACC>A:99@A??>B785<;;;;)73355.56@=<8>>7;;?==<<9<@<<=?@>?994<33-3999)/)//)/9;.444&4.4;:5:7<7//////3:881866///)//6588////////4338==3;;93333
@6HNMW:00730:06047
TACGGAGGGTGCAAGCGTTAATCGGAATAACTGGGCGTAAAGGGCATGCAGGCGGTTCATCAAGTAGGATGTGAAATCCCCGGGCTCAACCTGGGAACAGCATACTAAACTGGTGGACTAGAGTATTGCAGGGGGGAGACGGAATTCCAGGTGTAGCGGTGGAATGCGTAGATATCTGGAAGAACACCAAAGGCGAAGGCAGTCTCCTGGGCAAATACTGACGCTCATATGCGAAAGCGTGGGTAGCAAACAGG
+
7=6645@A;AABA>@@@@5;5;9:29=BA=BB@B=@D@B@;@C=BB@AAAA=AA=@>BB@@B?BBBC@C;;;B@A8BCCC9BB<B;;:=B<?@F8F?A@@@@>>>99:.48<8<?:=;9877737969=873733#789<=9><>=A>9;79@<=@@@?AA?B?:;;AA>?:97;8734;6;;:>B@7??,92:9:4::=:99<9835BB>BDC>:9:@C:89?==;=988?;AA9?=<333)3733;=388>6
@6HNMW:00731:06036
TACGGAGGATCCGAGCGTTATCCGGATTTATTGGGTTTAAAGGGAGCGTAGGCGGGCGCTTAAGTCAGCTGTGAAAGTTTGGGGCTCAACCGTAAAATTGCAGTTGATACTGGATATCTTGAGTGCAGTTGAGGCAGGCGGAATTCGTGGTGTAGCGGTGAAATGCTTAGATATCACGAAGAACTCCGATTGCGAAGGCAGCCTGCTAAGCTGCAACTGACATTGAGGCTCGAAAGTGTGGGTATCAAAGCAG
+
:;9>5?C?BCB?BBBD??=?AA=A=??B>BB@BC>BC>BC=BA=AA>?>A@<@@?8@0//,0,/?>=<88>>>>@6>@B49::*:@@@=B=>9:;;-;;AAA>@?A@@A>>?<@?>B9916<>;666==5;;:5:<@<<A<@?B<<<=>;>>=B?::4999;1;844048<<::897??9?>8>00+0==+0073-32343849:99;6;;///8388788;@;?>@<@?=999,8>><<=35689<<,..46
@6HNMW:00731:06057
TACGGAGGGTGCAAGCGTTAATCGGAATAACTGGGCGTAAAGGGCATGCAGGCGGTTCATCAAGTAGGATGTGAAATCCCCGGGCTCAACCTGGGAACAGCATACTAAACTGGTGGACTAGAGTATTGCAGGGGGAGACGGAATTCCAGGTGTAGCGGTGGAATGCGTAGATATCTGGAAGAACACCAAAGGCGAAGGCAGTCTCCTGGGCAAATACTGACGCTCATATGCGAAAGCGTGGGTAGCAAACAGG
+
BBBC?BBB<AA@@;@@@@<@?BCB@B?AA?ACCF?CCCCE>CD?CCBB@998:C?C@CBCCC@CBDC@EAABCCH?BBFD<CD>BAAAAI?BCC>B?=;;BC;;;@@@;@CC@CB?CBBDCCCCBC9;:ABHFD3?>>A@=A=A<A?BB?BCBBABB?@@>@@BBBCBBCCBBAAAC@C?@@@BBC@CC=B?AA@=@@E;;<GBB@ACC>BCC>::;EBBBBBBABC99:ABBB;@>@:::,::99@A:@AA?
@6HNMW:00753:06026
TACGGAGGATCCGAGCGTTATCCGGATTTATTGGGTTTAAAGGGAGCGTAGGTGGACAGTTAAGTCAGTTGTGAAAGTTTGCGGCTCAACCGTAAAATTGCAGTTGATACTGGCTGTCTTGAGTACAGTAGAGGTGGGCGGAATTCGTGGTGTAGCGGTGAAATGCTTAGATATCACGAAGAACTCCGATTGCGAAGGCAGCTCACTGGACTGCAACTGACACTGATGCTCGAAAGTGTGGGTATCAAACAGG
+
<<;<7:;7;;?;=>>@>>85545:5455)5<49939=4<>6?A8>>>??@@:==:=?>@@<@@BBABC>>AA:9906=>2=;;6;>A@;@49:>>>4>;?@CBCAFGAAAAA=@BBA@A@BBABBBA@@BB;;;;DD<CC=@=@>BBCGACCC@@:;8:DJD?;==E@BBBBBAA;;;@<@@=A@@=@CD?AB@A=A=AAABBBBBBD@CCCBBC@CCGFFCBBA@;;0@B000,00>==@<C@@@BF>DBB?
@6HNMW:00754:06046
TACGTAGGTGGCAAGCGTTGTCCGGAATTATTGGGCGTAAAGGGCGCGCAGGCGGCATCGCAAGTCGGTCTTAAAAGTGCGGGGCTTAACCCCGTGAGGGGATGGAAACTGGGCATCTAGAGTATCGGAGAGGAAAGCGGAATTCCTAGTGTAGCGGTGAAATGCGTAGATATTAGGAAGAACACCAGTGGCGAAGGCGGCTTTCTGGACGACAACTGACGCTGAGGCGCGAAAGCCAGGGGAGCGAACGGG
+
AAAAA??;::4:@;?>?A=ABC?B=?=@@CC?CC=AABBE<@?<>@=@@@@=AA=BBCBBBG@CCCCACBB>BAA8AA@@BBB:BC@C@DDD;D@@;;;;.:@A?BF>AA@D>CAAACDCB@@@CCB>787B?AA;A??<;=A=B=@?@@AA>>>>;>ABA:AAAAA????==8::7:;??<ABA=>>>>;>;;383//)/<<1;:95=;;;BB=AA>>>>=>A@@=@AA>=?59819AAA:BBBDD@>==7
@6HNMW:00758:06033
TACGGAAGGTCCGGGCGTTATCCGGATTTATTGGGTTTAAAGGGAGCGTAGGCCGGAGATTAAGCGTGTTGTGAAATGTAGACGCTCAACGTCTGCACTGCAGCGCGAACTGGTTTCCTTGAGTACGCACAAAGTGGGCGGAATTCGTGGTGTAGCGGTGAAATGCTTAGATATCACGAAGAACTCCGATTGCGAAGGCAGCTCACTGGAGCGCAACTGACGCTGAAGCTCGAAAGTGCGGGTATCGAACAGG
+
:;6C?C@C@CE@CB=BBC?CCC@C@;;;0;B=AA=BA8AB8B@=BBBBBBB=@=@@B@@?;?;?AABCC?BC@??9?=>>==989@@@;@AAB:9:9AA?@AAAA>><84957;<9A;?<???BBBBBBBBD>>=>C=AA>B<?;?BCC@DBA???A>ADDF>BB9949@=???BAA?>9?@<A@C<?;>99://)/(0;>=;;<=<@<<;::9:69<;;:::00/)/://433(38334<5;;<<<<888:8
@6HNMW:00735:06103
TACGGAGGGTGCAAGCGTTAATCGGAATAACTGGGCGTAAAGGGCATGCAGGCGGTTCATCAAGTAGGATGTGAAATCCCCGGGCTCAACCTGGGAACAGCATACTAAACTGGTGGACTAGAGTATTGCAGGGGGAGACGGAATTCCAGGTGTAGCGGTGGAATGCGTAGATATCTGGAAGAACACCAAAGGCGAAGGCAGTCTCCTGGGCAAATACTGACGCTCATATGCGAAAAGCGTGGGTAGCAAA
+
@ADCADDE<@@@?;@@@@5;5;@@:A@:;8;B@B=BBBBB=BB=BB;;:;@=BC;@6<:?@B?BBCC@C@@@@@@0;;DB7CC>BACDAJ@AAA>A>000009?>99949@@;@@=?><<;00.<;<.--<8;;,<=?@@=B<@;@;=@<A@@B@@@<AB=??@;9:@ABACAA;;:=C?;;9;CC;BB;@<@;;5<>B<;;;;9<BBC>BBC:989:?=>@?>==?77443333&333333(3333;;5
@6HNMW:00737:06078
TACGGAGGGTGCAAGCGTTAATCGGAATAACTGGGCGTAAAGGGCATGCAGGCGGTTCATCAAGTAGGATGTGAAATCCCCGGGCTCAACCTGGGAACAGCATACTAAACTGGTGGACTAGAGTATTGCAGGGGGAGACGGAATTCCAGGTGTAGCGGTGGAATGCGTAGATATCTGGAAGAACACCAAAGGCGAAGGCAGTCTCCTGGGCAAATACTGACGCTCATATGCGAAAGCGTGGGTAGCAAACAGG
+
;DAA?BED>:;:C@BBBB@C@BBB@C?BB@EBBC>BCBCC>CG>BB@@@@A>;;:;ADDCBB?BFDC?CBDBBBD>@@=A-;90:A@@?B@BCH?DACBBBBBBBBBE=BBC@CD?B@@@BBBB??9??88989)9@@@?<@<@=@@BC?CCFGDDD@CB@B=B@CBCBBBCAA@CD@C@CE@JECAED=A?ACB?C@C@A@CBB?CEC>CDF?AABBCBCBCCBBC??ACCCC?BBBCCC>BAA@AA;@@B=
@6HNMW:00738:06072
TACGTAGGGGACAAGCGTTATCCGGATTTACTGGGTGTAAAGGGAGCGCAGACGGCAGTGCAAGTCTGAAGTGGAAGCCCGGGGCTCAACCCCGGGGACTGCTTTGGAAACTGTTCTGCTAGAGTACTGGAAGGGCAAGCGGAATTCCTGGTGTAGCGGTGAAATGCGTAGATATCACGAAGAACTCCGATCGCGAAGGCAGCTCACCGGGCCGGAACTGACACTGATGCTCGAAAGTGCGGGTATCAAACAGG
+
@CAAAAA@@2@@A>AAAC>?AA>A=AAA;@A@@A8>??AB:@@:???@@????A9?>@??9817988@B?B@A?@;>@@:?AB9???B>@@@+9::*9>??>>>;>@CF=ABBB?AAACBBBDCBBA??8<299+9>;@@@<@,0+05;;7;;===8938>AA:ABA@@@@@;;;888;;5;@5;;;5887=<C::7;=???><977/77)70708188;;;888>BCC;;;;;;0;C@;;;0;;:833(4984
@6HNMW:00742:06101
TACGTAGGTGGCAAGCGTTGTCCGGAATTATTGGGCGTAAAGCGCGCGCAGGCGGATGCGTAAGTCTATCTTAAAAGTGCGGGGCTTAACCCCGTGAGGGGATGGAAACTGGGCATCTAGAGTATCGGAGAGGAAAGCGGAATTCCTAGTGTAGCGGTGAAATGCGTAGATATTAGGAAGAACACCAGTGGCGAAGGCGCTTTCTGGACGACAACTGACGCTGAGGCGCGAAAGCCAGGGGAGCGAACGGG
+
@>AACCA?@@<@?=??@?5;;@?B?C>B<AA>A@<CCBCC;@A00000>>>*008<;9;;;;5;A@@@B@B5;;;.9CCBBCC:BA>A9?@@5@@BAAAA9ACC?CD?DCBB=BBBBABBBA@?@??9>??A=@@9@::4:>A=A>A???ABAAAB?BBBB=A@AB888=<::5;A<A;@@=8888====5;;>:=:88888-8=;9>A966B;>=??785<9<><@>>=@B7;:47888)8::8806;;;
@6HNMW:00746:06109
TACGGAGGGTGCAAGCGTTAATCGGAATAACTGGGCGTAAAGGGCATGCAGGCGGTTCATCAAGTAGGATGTGAAATCCCCGGGCTCAACCTGGGAACAGCATACTAAACTGGTGGACTAGAGTATTGCAGGGGGAGACGGAATTCCAGGTGTAGCGGTGGAATGCGTAGATATCTGGAAGAACACCAAAGGCGAAGGCAGTCTCCTGGGCAAATACTGACGCTCATATGCGAAAGCGTGGGTAGCAAACAGG
+
AA@C@@@@;@@?@>@@@A?B@DBB?B@CD@DBBB>BCBAB<A@:AB9;;DEACC@C@CCCCB@BGCC@C@@@CCC?GCBB7??8?@@A?B@BCC?BACCCCCDBBBCC=CCD@BB@BBBAABAABA=??CCCCC3CBBBB?B?B?B?BC@BCDFBBF@CC@C?@@@@@CBBDB@@@A?B?CC@C;;8;D0;6;BB>C@C;;;DAA>ADB=DCC>@@ACCCABBB@????@CCCE>BCCAAA;AA?>??:??==
@6HNMW:00717:06156
TACGTAGGGGAGCAAGCGTTTGTCCGGGATTTTAACTGGGGTGTAAAAGGGTGCGTAGGCGGCTAAGCAAGTCAGATGTGAAATCTATGGGCTCAACCCATAAACTGCATTTGAAACTGCATAGCTTGAGTGAAGTAGAGGCAGGCGGAATTCCCCGTGTAGCGGTGAAATGCGTAGAGATGGGGAGGAACACCAGTGGCGAAGGCGGCCTGCTGGGCTTTAACTGACGCTGAGGCACGAAAGCGTGGGTAGCAAACAGG
+
;BCDB0000+0000+//---(/--(--(-888&-(-,-77+--////&//(///3338333,333,3:<7<@>@===?CDDD=;;;CCBI>CCAA?@@;B9;;0;AAB@@@8:;;0;@@AABBBBB@CB@@AB>ABBC;;7;AB=AB>B@CADDD<CCCBCBAA?ACCC><<;CB@@@@@????3?@;@9@AB?AAAB>BJC?A?AD@C:;:BBBD?CCC>C?BC;<9?A@@992999959,599545/5==>>=9@9:4
@6HNMW:00728:06141
TACGTAGGTGGCAAGCGTTGTCCGGAATTATTGGGCGTAAAGCGCGCGCAGGCGGATGCGTAAGTCTATCTTAAAAGTGCGGGGCTTAACCCCGTGAGGGGATGGAAACTGGGCATCTAGAGTATCGGAGAGGAAAGCGGAATTCCTAGTGTAGCGGTGAAATGCGTAGATATTAGGAAGAACACCGAGTGGCGGAAGGCGCTTTCTGGACGACAACTGACGCTGAGCGCGAAAGCCAGGGGAGCGAACGGG
+
5>>?@;:7?=6<>,/08:,/6@<@:@:?26626A4>959?)5555;;666>9=<966665=?:@>>?>>CC?BBB66955<;<.;?;??BCD8@@@;DED;FCC9;;6:A??<?>??:9:@A:::BC@BBBC<??:?AA@C?C?C@CD???AA@@A??>?A;???B===@@@A<@@<@;?<)///(/.377233(.(.....;;0833.572227379<<<@>?A<==AA?=>1:947<=?165;:;65555
@6HNMW:00734:06147
TACGGAAGGTCCGGGCGTTATCCGGATTTATTGGGTTTAAAGGGAGCGTAGGCCGGAGATTAAGCGTGTTGTGAAATGTAGACGCTCAACGTCTGCACTGGCAGCGCGAACTGGTTTCCTTGAGTACGCACAAGTGGGCGGAATTCGTGGTGTAGCGGTGAAATGCTTAGATATCAACGAGAACTCCGATTGCGAAGGCAGCTCACTGGAGCGCAACTGACGCTGAAAGCTCCGAAAGTGC
+
;===9>2505@8=>8?:><@AB?B?BBB869.5A09;6<>6>@7<:997//)/277;;?A4505:9499244///(////655-////(/:<<55/////)///;059505:<7<>4:58387334999<::*---8*--38(-(-5-/)36///66(//:;2::==7;4336>.,),,,,,),263---(....(..99545==54/277////4//-966///99/8844.4::08833
@6HNMW:00736:06115
TACGGAGGGTGCAAGCGTTAATCGGAATAACTGGGCGTAAAGGGCATGCAGGCGGTTCATCAAGTAGGATGTGAAATCCCCGGGCTCAACCTGGGAACAGCATACTAAACTGGTGGACTAGAGTATTGCAGGGGGAGACGGAATTCCAGGTGTAGCGGTGGAATGCGTAGATATCTGGAAGAACACCAAAGGCGAAGGCAGTCTCCTGGGCAAATACTGACGCTCATATGCGAAAGCGTGGGTAGCAAACAGG
+
BAA@<?>?;?B@A?BA@A=A?BBEAD?CC@CCCC>CBBBD>DD>CC@AACC@BCAC@BBBA@<@@@A?BBBBCCD=AABB7??6@;;;@C@BBC>B@CBCBBBCCCCC>CBB@BC@CBBBBAAABC@BBBBBBB3AAA;;9;AC?B?BB?BBCDDCC@CD@C@CCCAACBAAAAB@@=B@CC@DEC>AB7;7;CC>A?A@@@AAB?BBB=ABB=AAACCBBBBBBBBBAABCCD>CCCBBB=??;;8;37878
@6HNMW:00737:06112
TACGTAGGGAGCAAGCGTTGTCCGGATTTACTGGGTGTAAAGGGTGCGTAGGCGGCTAAGCAAGTCAGATGTGAAATCTATGGGCTCAACCCATAAACTGCATTTGAAACTGCATAGCTTGAGTGAAGTAGAGGCAGGCGGAATTCCCCGTGTAGCGGTGAAATGCGTAGAGATGGGGAGGAACACCAGTGGCGAAGGCGGCCTGCTGGGCTTTAACTGACGCTGAGGCACGAAAGCGTGGGTAGCAAACAGG
+
BBBBGCCD?AAAA;@?@@>AAB?B?CCD>BBBBB=BBEDD=BB=BC>>=>>8<><<BA=A@?>@BCDBB;;;CCC=;;;CBCB=CBBB?CC@DCDD?C@@AAAA<ACD=C;;:BAAABA=@@BB;:9;CBB;;7<CA;@B=B9;9;FE9B;<;CCAA>A@AD>AAAAABCBBBBBED;@A?A?CCC@CCCC@BB?4;4;;5;>BBBBHIICCC>C@EICFCCCCD;;7;BB@@@;@@@@BB<BBBBCC>CCC@
@6HNMW:00740:06147
TACGGAGGGTGCAAGCGTTAATCGGAATAACTGGGCGTAAAGGGCATGCAGGCGGTTCATCAAGTAGGATGTGAAATCCCCGGGCTCAACCTGGGAACAGCATACTAAACTGGTGGACTAGAGTATTGCAGGGGGAGACGGAATTCCAGGTGTAGCGGTGGAATGCGTAGATATCTGGAAGAACACCAAAGGCGAAGGCAGTCTCCTGGGCAAATACTGACGCTCATATGCGAAAGCGTGGGTAGCAAACAG
+
;@@@=9<:044945444:5:4955.555526<AA:AA@@B;@@:A;9;AAB?>B8@>;;6<D@DB@@,0////:<39<AA1?@8;6559=<ADG>D@;:55=599ACD>CCC>@@?@>?A:98?8718899898'8;;00)/)/)/5<=9;<666>>:==;?:@<;@BAAAAA@@?A>B?BB>AA@9??8?>ABB?B@C@@@C@>;9:9/:=@9:::BA@@@@AAABBBDDCCC<??=733(3333//(/99
@6HNMW:00740:06149
TACGGAGGATCCGAGCGTTATCCGGATTTATTGGGTTTAAAGGGTGCGTAGGCGGCCTTTTAAGTCAGCGGTGAAAGTCTGTGGCTCAACCATAGAATTGCCGTTGAAACTGGGGGGCTTGAGTATGTTTGAGGCAGGCGGAATGCGTGGTGTAGCGGTGAAATGCATAGATATCACGCAGAACCCCGATTGCGAAGGCAGCCTGCCAAGCCATTACTGACGCTGATGCACGAAAGCGTGGGGATCAAACAGG
+
BCCC?@?>?BD?D@@@AAACCD@C@BBB6@A4;;0;A8AA0;;0;@ACC@A=;;2;;@@@7A5;;ABB@@>@CFK>CCCBBBC>ADCC@C;99AFD@D>BB?BB?AAA<ABCCCCC*BB?BBCCCBBBD=BBB?BBB@CE@C?;:;A@A@CDDCB9979@?C>AAABCBBBBBBBB??>>A@?BCC:BBB<>=AA2849@@@=@@@?B599=A@;@?BBCBBB@@A;;;BAABD=BBFCCFF<CCBBB>BCC>
@6HNMW:00747:06133
TACGGAGGATCCGAGCGTTATCCGGATTTATTGGGTTTAAAGGGAGCGTAGGTGGATTGTTAAGTCAGTTGTGAAAGTTTGCGGCTCAACCGTAAAATTGCAGTTGAAACTGGCAGTCTTGAGTACAGTAGAGGTGGGCGGAATTCGTGGTGTAGCGGTGAAATGCTTAGATATCACGAAGAACTCCGATTGCGAAGGCAGCTCACTAGACTGCAACTGACACTGATGCTCGAAAGTGTGGGTATCAAACAGG
+
CBBB?@?>@CC>CC@?>>:??A?C@BBB<AB@DC<A@8?>8>D>CBBBBBB@BB?BB?BB=A=AJCAAA?BBDDD>DDH>CAA=ACBC?B?A@BBB7?=@@?AA@CCC>CBB>B@A@@D@BBBBBBAAAAA;;:;CC=CD@C@B@BCCC?AAACB@@?ACCC?CDBC?CCCCCBBAAAC?BC>AAD@CBB>A@@@;@=ABBBDDBBACBBBDDDD@CCCCBCBBCBCBCCCCCC=BBB@@@9????AB=BBB@
@6HNMW:00726:06207
TACGGAGGATCCGAGCGTTATCCGGATTTATTGGGTTTAAAGGGAGCGTAGATGGATGTTTAAGTCAGTTGTGAAAGTTTGCGGCTCAACCGTAAAATTGCAGTTGATACTGGATATCTTGAGTGCAGTTGAGGCAGGCGGAATTCGTGGTGTAGCGGTGAAATGCTTAGATATCACGAAGAACTCCGATTGCGAAGGCAGCCTGCTAAGCTGCAACTGACATTGAGGCTCGAAAGTGTGGGTATCAAACAGG
+
DCCD@CB;;:A>@>??:<9=>;8?:???4?@?BB=BB9>?,::,9>@>>?@7736::>??2707AAA@;>>?89:29@@299949?>?8?:@@>==5=,/0AAA>BAACCDD@CCCA@@?A@@??;::?8?5845;;7<;4=7<7<@@A<???@??A=@?@@;???B=AABA@@?AA@@<@?9><>;?==077;;/7.789<:;;<;;6;>=>::=?BBB@:=8;73,7<9<9:8>@867707:?:BC9>>8;
@6HNMW:00730:06165
TACGGAGGGTGCAAGCGTTAATCGGAATAACTGGGCGTAAAGGGCATGCAGGCGGTTCATCAAGTAGGATGTGAAATCCCCGGGCTCAACCTGGGAACAGCATACTAAACTGGTGGACTAGAGTATTGCAGGGGGAGACGGAATTCCAGGTGTAGCGGTGGAATGCGTAGATATCTGGAAGAACACCAAAGGCGAAGGCAGTCTCCTGGGCAAATACTGACGCTCATATGCGAAAGCGTGGGTAGCAAACAG
+
;:9B?>C>=BBBB?B;;;5;5:95.55;>7A69;0;=::;,:@6@B@@ACCFCCID@CAAA@<@AAB?CBAACDG=CIJK<CC<==CC@CABBB>BADEEBAACB;;;/;AB?AB?B;99BCCCBB>@A@@@@@.@@@BC@B@C@C@BC?BBCDBBBAA@=@@;;;<;;ABAAAAAA<A=;:6:><:=@+0+0@@<A@C@@@B@>=;BC>@BA9:79999734=555?====<<4555;;;33438<=2333
@6HNMW:00740:06199
TACGTAGGTGGCAAGCGTTGTCCGGAATTATTGGGCGTAAAGCGCGCGCAGGCGGCTTTCTAAGTCCATCTTAAAAGTGCGGGGCTTAACCCCGTGATGGGATGGAAACTGGAAAGCTGGAGTATCGGAGAGGAAAGTGGAATTCCTAGTGTAGCGGTGAAATGCGTAGATATTAGGAGGAACACCAGTGGCGAAAGCGGCTTTCTGGACGACAACTGACGCTGAGGCGCGAAAGCCAGGGGAGCAAACGGG
+
C@@@AAA>AB>A@<;;;;5;;A?B=B?B9;;?EC=BA@CB8;;BBB>AA@@;00-0>@30006<A@:ABDD@DDD;B@@@CCC9??:;2;==3=;<>???9=>>2??8>AA;BB<AC??=??>BA<<6>A8>;<D9A?@<@=??A?BBABAAAB@?597<=6=:>>>A@@:8;;>>;@@<@<@AB;=9::59=<D:;::=;;;6;?@<@BBCAA>@>>?B???BAA=@@>>>A78918>>>/>:888-8<@7
@6HNMW:00750:06163
TACGGAAGGTCCGGGCGTATCCGGATTTATTGGGTTTAAAGGGAGCGTAGGCCGGAGATTAAGCGTGTTGTGAAATGTAGACGCTCAACGTCTGCACTGCAGCGCGAACTGGTTTCCTTGAGTACGCACAAAGTGGGCGGAATTCGTGGTGTAGCGGTGAAATGCTTAGATATCACGAAGAACTCCGATTGCGAAGGCAGCTCACGTGGAGCGCAACTGACGCTGAAAGCTCGGAAAGTGCGGGTATCGA
+
?CA@<?5;5;@9@=5<00/::7<8;<<5@?:?E=BB<BB:B<:<BBBAAA5;5:5;BBB6;6:@>:88.44448088;89=889:77,359955655==BBC=A@>?:9957AD<B?C=?847733338;919333(33,74>;A>>=9=:00///)/699389//(/;=>=??>>=;:?=:@>>9?@=9=AAA/80;>?==@@000>6::99//*/66666/3444)/07//)//(/9////(/38;33
@6HNMW:00762:06201
TACGGAGGGTGCAAGCGTTAATCGGAATAACTGGGCGTAAAGGGCATGCAGGCGGTTCATCAAGTAGGATGTGAAATCCCCGGGCTCAACCTGGGAACAGCATACTAAACTGGTGGACTAGAGTATTGCAGGGGGAGACGGAATTCCAGGTGTAGCGGTGGAATGCGTAGATATCTGGAAGAACACCAAAGGCGAAGGCAGTCTCCTGGGCAAATACTGACGCTCATATGCGAAAGCGTGGGTATCAAACAGG
+
CBBC@BAB=BBAB@CBBB?C@CBB?B?CGADCCC>BAABC>CD>CB9:9BB?CCAC@CCBA@;?B@@?D:;;CDD?GJJJ;AA:AA;;5;=?A@;A?BBECBBBBBDD=CAC@CC@AAACC:99BB?BBAAB@A.>@@;;7;<B=AAICAFFDCCBC>A@<?=AA;;;CCCBB??@C?C?BB>BAC>AA7;6;BC?C@CBCBCBA?AAB<ACC=BBCBBBBABC??@ABBBBBC>AAA@??:@@A>?A<=?=<
@6HNMW:00729:06222
TACGGAAGGTCCGGGCGTTATCCGGATTTATTGGGTTTAAAGGGAGCGTAGGCCGGAGATTAAGCGTGTTGTGAAAGTAGACGCTCAACGTCTGCACTGCAGCGCGAACTGGTTTCCTTGAGTACGCACAAAGTGGGCGGAATTCGTGGTGTAGCGGTGAAATGCTTAGATATCACGAAGAACTCCGATTGCGAAGGCAGCTCACTGGAGCGCAACTGACGCTGAAGCTCGAAAGTGCGGGTATCGAACAGG
+
BCCC=@>@@BC?CC=;;;?BCC?B?;:;:;C@FF>CC7;;0<@8@@BAA@B?B?C?AAAB6;7;CBA@@=><<<>,/0<009<<<>>9B<<=A<@AGGCCGHAA@@A=@@C@FF>C@C@BBABBBBABBEC=A?>=69939<@<AAAB?BC::::939<?>;@A@C=BA???AB???B@BB99:B<@@A5::@B9=9B;;;BCCECE@DDAA@B?BBBCBBBA@A>@CBBCDH>BA;;;D>BBBB@@=?@@;
@6HNMW:00734:06246
TACGGAGGGTGCAAGCGTTAATCGGAATAACTGGGCGTAAAGGGCATGCAGGCGGTTCATCAAGTAGGATGTGAAATCCCCGGGCTCAACCTGGGAACAGCATACTAAACTGGTGGACTAGAGTATTGCAGGGGGAGACGGAATTCCAGGTGTAGCGGTGGAATGCGTAGATATCTGGAAGAACACCAAAGGCGAAGGCAGTCTCCTGGGCAAATACTGACGCTCATATGCGAAAGCGTGGGTAGCAAACAGG
+
BCCB?BCC=CA@>:?:;;>A?BBB?B@CC@CCDD=A@@@A<AG=AA;;;;;4;;5;>BCCEC@GCBB>B@@@CEC>CCCC;@@=B::;@C>BDC?C@CCCECDCCBCC=C@@;@A=:;::;:@@@@>@ACCAAA/@AA;;7;=A=B?AA@CCCCCCDACC@B?AA;;;ABAABB@@@@DACCACCB?BE6;6;AA>A?B;;;DDC=A@B>CAC>::;BBBAAAFECB@@C@CCD>@@@CCC=B??>?@:@BB?
@6HNMW:00735:06231
TACGTAGGTGGCGAGCGTTATCCGGAATTATTGGGCGTAAAGGGTGCGCAGGCGGCCTTTTAAGTTCAAGGTGAAAGCGTGGGGCTCAACCCCATAAAGCCTTGGATACGTGGGAGGCTGGAGTACTGGAGAGGACAAGCGGAATTCCATGTGTAGCGGTAAAAATGCGTAGATATATGGAGGAACACCGGAGGCGAAGGCGGCTGTCTGGACAGTAACTGACGCTGAGGCACGAAAGCGTGGGGAGCAAATAGG
+
BDBBBCA?BB@A?@;::@9?>B=B>AAE@BC>AA<A@@AA:C@:888A<<=9;?6;.333+3;=95?A<@;@:9:*9>?==?=2;?<><?EE8A>?;,776;264988///9:26717:;5883337715553.3./(/0/(2384=05567778555358677'57999AA?;::=9>:>>:;7766+/)/;5555-2.5A699=9755.3...320477...7.229277779@7<955555'5225808:;6
@6HNMW:00739:06236
TACGGAGGGTGCAAGCGTTAATCGGAATAACTGGGCGTAAAGGGCATGCAGGCGGTTCATCAAGTAGGATGTGAAATCCCCGGGCTCAACCTGGGAACAGCATACTAAACTGGTGGACTAGAGTATTGCAGGGGGAGACGGAATTCCAGGTGTAGCGGTGGAATGCGTAGATATCTGGAAGAACACCAAAGGCGAAGGCAGTCTCCTGGGCAAATACTGACGCTCATATGCGAAAGCGGTGGGTAGCAAAC
+
7<?B=:;;6;B@@<@AAB7;7:@A@D@CC?@@DD?BBBAA;A@;@C;;;A@=AC?B@CHHCC?BAA@>ABC;;;B8@ABA9BC=B:;9AC@CEE>C?BAB?BC@??CC8?:96:?=>>??>@@@@@=A><=>=>.>@BCD@C@B@C@AB?BABBC<;8;D>C?BBB@ABCBBBBDBB?C>CB>BCC?CC9;9;CC?C>A;<<@@C@CCC=99948>>>??999A?=????@?>>3;00+0/:16:78:919
@6HNMW:00741:06241
TACGGAGGATCCGAGCGTTATCCGGATTTATTGGGTTTAAAGGGAGCGTAGATGGATGTTTAAGTCAGTTGTGAAAGTTTGCGGCTCAACCGTAAAATTGCAGTTGATACTGGATATCTTGAGTGCAGTTGAGGCAGGCGGAATTCGTGGTGTAGCGGTGAAATGCTTAGATATCACGAAGAACTCCGATTGCGAAGGCAGCCTGCTAAGCTGCAACTGACATTGAGGCTCGAAAGTGTGGGTATCAAACAGG
+
C@@A@CC@CEG=@@A;;;=@CCAGACBB>BC@CE>CD>AA>AD><;;DECCCDD@CCCCD>C@CBBBBB;;:CDC?CDG=B@>;>>@@9@,00000+0:=@AAA?@@CC@;;7;BBBBB?BBBAAAA?=;@::3:::4:B>B>A>ABBB@BBBCCBB?BBBG;;;;;7;AABABAAAAC?CC?A??=?CC=??AA4879BCC?BBB9959??=9:49BAABBB?B9:59BAAAB<@AABAA:AAA>AA<A??<
@6HNMW:00743:06248
TACGGAGGATCCGAGCGTTATCCGGATTTATTGGGTTTAAAGGGAGCGTAGGCGGGCGCTTAAGTCAGCTGTGAAAGTTTGGGGCTCAACCTTAAAATTGCAGTTGATACTGGGTGCCTTGAGTGCAGTATAGGCAGGCGGAATTCGTGGTGTAGCGGTGAAATGCTTAGATATCACGAAGAACTCCTATTGCGAAGGCAGCTTGCTGGAGTGTAACTGACGCTGATGCTCGAAAGTGTGGGTATCAAACAGG
+
DCCC?;::9BC=:;;@@A>ABA=A>>??99929=6=A;@@;@A9???B????BBC@C:::@D?BBB999ACCCCG;;;F?HJJ<CBB@=A5;5;@@3==@@AB@?BB;;:DDD>;<<?A?B@@?BBCA@@@00+000+00+0*9-7=BA?BC@@A:929<>=8?@?@?BBBBBBBBBBB>AB@BDB>AAA=:::@4918:9;@?BACC=?@@@@@:ABCBB969A;A?;>@@@@8===9;:.:BBBBF>BBD>
@6HNMW:00745:06234
TACGGAGGGTGCAAGCGTTAATCGGAATAACTGGGCGTAAAGGGCATGCAGGCGGTTCATCAAGTAGGATGTGAAATCCCCGGGCTCAACCTGGGAACAGCATACTAAACTCGGTGGACTAGAGTATTGCAGGGGGAGACGGAATTCCAGGTGTAGCGGTGGAATGCGTAGATATCTGGAAGAACACCAAAGGCGAAGGCAGTCTCCTGGGCAAATACTGACGCTCATATGCGAAAGCGTGGGTAGCAAACAGG
+
ABDA=@@C9@@9:29;;;;@<C>?<?;@C>BBCE>BBABB<AA<BB;;;BB?CC?C@CAA@C=@@@@=AAABDHI>CBJD6;<0:@>>9@<;:;.;<B>>@>>77:99190//+/;6:<=;;:::<<9<==B?B?18?ABB?B?C@D@CC?AABBBAA:;;?B@BBAAABBBCCCBBB>B>BB?BBB@BC8;6;BA<@=@@@@BA?;777-888-9>?@CCAA@BCCCAA@A==A;ADABBB:7838996==>8
@6HNMW:00752:06212
TACGGAGGGTGCAAGCGTTAATCGGAATAACTGGGCGTAAAGGGCATGCAGGCGGTTCATCAAGTAGGATGTGAAATCCCCGGGCTCAACCTGGGAACAAGCATACTAAACTGGTGGACTAGAGTATTGCAGGGGGAGACGGAATTCCAGGTGTAGCGGTGGAATGCGTGAGATATCAGGAAGAACACCAAAGGCGAAGGCAGTCTCCATGGGCAAATACTGACGCTCATAATGGCGAAAGCGTGGGTAAGCAAACAG
+
;A@B=<;;.44443999:5;7@B@<@?@B9A;:9.5@599,95,55559<?:>C>B9A9:::45;::)//779:<//6@@2?@265;9494///)/)/-(---///---(-//)/5055-----55:16/33777'77877)/)/5;)/615::;95/)/538(--,6-//7/----,,(,(,,(,--(//(/(/880616333;<<145=>6==@3>74338988/////(//(/---(------(-505::=5;9:
@6HNMW:00752:06239
TACGGAGGGTGCAAGCGTTAATCGGAATAACTGGGCGTAAAGGGCATGCAGGCGGTTCATCAAGTAGGATGTGAAATCCCCGGGCTCAACCTGGGAACAGCATACTAAACTGGTGGACTAGAGTATTGCAGGGGGAGACGGAATTCCAGGTGTAGCGGTGGAATGCGTAGATATCTGGAAGAACACCAAAGGCGAAGGCAGTCTCCTGGGCAAATACTGACGCTCATATGCGAAAGCGTGGGTAGCAAACAG
+
DBA@<;::0;@?C?BBBE@E@C@@>@@CC?CCDD>BBAB@<BB=BBAAA::6:B>B@CCCCB@CCCB>B;;;BBG?DCCC9AA8@;;;;A<@BJ?C@CCCCCBB@@@A<BBB?CC@CCAAABAAAA?AABCCCC3AAA;;7;>B>C@BC?CBBICCB@BB@B?B@@@@CB@@@AA@>;A=AC?BBB>CC9;8;CC@CAGAAA@BA=;;;6;@B;@?<;<A@;;;BAACBC@??B>B??:>=8>>>8?A9;<;
@6HNMW:00724:06275
TACGGAGGGTGCAAGCGTTAATCGGAATAACTGGGCGTAAAGGGCATGCAGGCGGTTCATCAAGTAGGATGTGAAATCCCCGGGCTCAACCTGGGAACAGCATACTAAACTGGTGGACTAGAGTATTGCAGGGGGAGACGGAATTCCAGGTGTAGCGGTGGAATGCGTAGATATCTGGAAGAACACCAAAGGCGAAGGCAGTCTCCTGGGCAAATACTGACGCTCATATGCGAAAGCGTGGGTAGCAAACAGG
+
5>@D<BAC<?;;;>@@AA>A>;;;AG?BA?CFFF>BBBCE>CC?BBBCBBB?@A<A?BBBCCACCBB?AABBEDG>BBCC<CC?BABA@D@BCB>A=ACCBCBBB@@@;@BA?AA>@@@@@@ADAA=@??CCCC2BBBBB@BAL@D?BB@BCBBB;;7;B=@=A;;<BCCCBBA;99>@=BC@BAB@CC=A>BAB>B@CA@AEAA?ACC>CCC>::;@@AAAA;::BAA;99CC>@@@:88.99779=5;;;6
@6HNMW:00724:06290
TACGGAAGGTCCGGGCGTTATCCGGATTTATTGGGTTTAAAGGGAGCGTAGGCCGGAGATTAAGCGTGTTGTGAAATGTAGACGCTCAACGTCTGCACTGCAGCGCGAACTGGTTTCCTTGAGTACGCACAAGTGGGCGGAATTCGTGGTGTAGCGGTGAAATGCTTAGATATCACGAAGAACTCCGATTGCGAAGGCAGCTCACTGGAGCGCAACTGACGCTGAAGCTCGAAAGTGCGGGTATCGAACAGG
+
ABBB?B?B@BB?BD<@A@@DCB?C>;;;0;A>CC>CC=BC>BC?CBBAA@@=@@C@CBBC?C@CCCBBC?BAAAE>?@>BBBC???CC?CCCCB;<;CBABEDCCBBC>AA@<@@9A@C>AABCBA@@@00*0;==5;;:;=@=CBAA?BCBBB9939<>>8999C=AABBCAA@@?=8=>8????CBB=A=;?::9@@@@@@CBBC@BBBABB>@@CC???AAA>BAAACCC>CBBBBB>BBAABB?99:@
@6HNMW:00724:06297
TACGGAGGATCCGAGCGTTATCCGGATTTATTGGGTTTAAAGGGAGCGTAGATGGATGTTTAAGTCAGTTGTGAAAGTTTGCGGCTCAACCGTAAAATTGCAGTTGATACTGGATATCTTGAGTGCAGTTGAGGCAGGCGGAATTCGTGGTGTAGCGGTGAAATGCTTAGATATCACGAAGAACTCCGATTGCGAAGGCAGCCTGCTAAGCTGCAACTGACATTGAGGCTCGAAAGTGTGGGTATCAAACAGG
+
CBBA?@@=@BC@C@@9;:<@@C@D@CCH?CC?BI?ED?CD<BB::;;ABBBBCCACHEFE?GAHICBBB:=;CCE>BBA<A@>9>@<<6<+00000)0;=>BCCABBCCCCC@CDCBBB=@@@::9AA?=?::6:AA?BC?C>C>AGGGFCCCCC;;:;BBD>BBCB?AAAAABA;;;B?AA=????AAA8:9@@394:@@A>BAAAC>AA999A?BBBBBAA=A::4:A???C=C@A???8?@@=AB>BCC@
@6HNMW:00731:06284
TACGGAGGGTGCAAGCGTTAATCGGAATAACTGGGCGTAAAGGGCATGCAGGCGGTTCATCAAGTAGGATGTGAAATCCCCGGGCTCAACCTGGGAACAGCATACTAAACTGGTGGACTAGAGTATTGCAGGGGGAGACGGAATTCCAGGTGTAGCGGTGGAATGCGTAGATATCTGGAAGAACACCAAAGGCGAAGGCAGTCTCCTGGGCAAATACTGACGCTCATATGCGAAAGCGTGGGTAGCAAACAGG
+
;??@?9;;6:@@A?B;;;@CAECC@C?BC@CCCC>BBAAA:@@:@A;;;;;5;<5;>CCBBB>B:;;=A;;;CCD?GEED6;<7;;;;@CAHEF>B@BCCCCCCCCCD=B??>?B?CCBBCBAAAB@BAAADDD2AA@B@;@<@>B=BB>BCAABDC@CB@E@CCAA@BA@@ADDKH?C@BB@CCD=@B8;5;AA?A?B;;;BBB?;::5:AA=AABBBC@A@BGCCAAAAAC@<???CDC<B:::CC=@@@8
@6HNMW:00731:06292
TACGGAGGATCCGAGCGTTATCCGGATTTATTGGGTTTAAAGGGAGCGTAGGCGGACGCTTAAGTCAGTTGTGAAAGTTTGCGGCTCAACCGTAAAATTGCAGTTGATACTGGGTGTCTTGAGTACAGTAGAGGCAGGCGGAATTCGTGGTGTAGCGGTGAAATGCTTAGATATCACGAAGAACTCCGATTGCGAAGGCAGCCTGCTGGACTGTAACTGACGCTGATGCTCGAAAGTGTGGGTATCAAACAGG
+
BCCC@CB@BBC@CA>>@@;@@B?B@CCC>BB?BE>BC=CC>CC<B@ABCBB?AB@EC@@@@D@BBCBBC?ABDDG=BBB<@@B>CCCCAF?A@BBB7B6<;BDC?DCCCCCDD?BBBCD@C:::CCC@@??00+0::6<@:@<A?BBBC?BBCCD??=?AAA=AAAC@BBBBBCBBBBB?BB?CCC?AAA?BBBD<><BCCC@DDDDD@BAA@CD@CCCCDAAABBBBCCCCCC>BBBCDC>BBB@@@:@AA?
@6HNMW:00735:06294
TACGGAGGATCCGAGCGTTATCCGGATTTATTGGGTTTAAAGGGAGCGTAGATGGATGTTTAAGTCAGTTGTGAAAGTTTGCGGCTCAACCGTAAAATTGCAGTTGATACTGGATATCTTGAGTGCAGTTGAGGCAGGCGGAATTCGTGGTGTAGCGGTGAAATGCTTAGATATCACGAAGAACTCCGATTGCGAAGGCAGCCTGCTAAGCTGCAACTGACATTGAGGCTCGAAAGTGTGGGTATCAAACAGG
+
?@@A=;;6:AA=@:;;:;5:9??D=??C=BB=??:?D9AD:??9?BABBCCCCC@CCAA@<@=@?@<<<8999@@8@AA8??C=@A?@;?8>;@??1?17:>B@79:CDCCC@BBBDAA>@@@;;;B@?;???<?BB???<?=@=@CBA>;;;AA@@=@ABC>AABE?BBBABB@@@DB?BB@CCB?CEF>A>>@00+0=00,0?@@B?BB?>@C>A?@@AA@?C>>;?@???@9>=<999,8;958827?A9
@6HNMW:00738:06280
TACGGAGGGTGCAAGCGTTAATCGGAATAACTGGGCGTAAAGGGCATGCAGGCGGTTCATCAAGTAGGATGTGAAATCCCCGGGCTCAACCTGGGAACAGCATACTAAACTGGTGGACTAGAGTATTGCAGGGGGAGACGGAATTCCAGGTGTAGCGGTGGAATGCGTAGATATCTGGAAGAACACCAAAGGCGAAGGCAGTCTCCTGGGCAAATACTGACGCTCATATGCGAAAGCGTGGGTAGCAAACAG
+
CCBB?ABD<ABBA=AA;;8;?BBB>B@CCADCCC>CCCDD>CC=CBBBA@@=@E?B@BFCAA=ACBB?BCCDCCD?DDDD9A@:B;;<?B@;<<9;?BBCBAA@A<<;0<<<5;A@@@@BA;9:?A?ADCCCCC3CAA;;:;?C@C@BB@CHFGBCB?BB=C?B@;;;C;;;A;::A@D?CC:;;C;@@0;4;AA>B@BBBBCCA@CCC=BCC=BB;<<DCDCBAA@??;;;?A<A994<?8=>53/;5767
@6HNMW:00739:06281
TACGGAGGATCCGAGCGTTATCCGGATTTATTGGGTTTAAAGGGAGCGTAGGCGGGCGCTTAAGTCAGCTGTGAAAGTTTGGGGCTCAACCTTAAATTTGCAGTTGATACTGGGTGCCTTGAGTGCAGTATAGGCAGGCGGAATTCGTGGTGTAGCGGTGAAATGCTTAGATATCACGAAGAACTCCTATTGCGAAGGCAGCTTGCTGGAGTGTAACTGACGCTGATGCTCGAAAGTGTGGGTATCAAACAGG
+
A@AA<@>;?@@=AB@@@B?BAD?B=@?D>CC?CD>BB=BB<@C:>?>?BB@=@>>8>000=@=000ABBBBBCCJ>DGJ>GII<CBBB>B5;6;A=AC;;;JLJ?ACCBB;;;8;BB?C?BAAABBBBBBC994:::3:A<A>A=ABBD@BBC@@9958CCD>????;???AAA9:;BB?BB?CCC?BBB@BBAB<?=?@@@C?BABB=ABBDCCACCBBBBBBCCCBCB@;;;0;AA;;;:;CCCCD>C;;8
@6HNMW:00753:06305
TACGGAGGATCCGAGCGTTATCCGGATTTATTGGGTTTAAAGGGAGCGTAGATGGATGTTTAAGTCAGTTGTGAAAGTTTGCGGCTCAACCGTAAAATTGCAGTTGATACTGGATATCTTGAGTGCAGTTGAGGCAGGCGGAATTCGTGGTGTAGCGGTGAAATGCTTAGATATCACGAAGAACTCCGATTGCGAAGGCAGCCTGCTAAGCTGCAACTGACATTGAGGCTCGAAAGTGTGGGTATCAAACAGG
+
DDDD@AB?BCC?B??999>@BB?B@@@@=@B>BE>CC>CD=BC=AA@BBCBBCC?CCCCC=C@EDCAAA<?@ABD>CCC=@@C@CCAA>A=@@AA@6?<?AACC>AACCCBB?BCCCCB@ABAABBBBB?B7717;;577076<6<DCC@BBBAA@@<?A@@9@AA@=ABBABBCAAAB?BB?CCB@BA=::9;;)/*0=??@??BBB?BA>>>B@BBABAA??B9758AA?@A<ABAAAA:===>BB>BBD?
@6HNMW:00759:06281
TACGGAAGGTGCCGGGCGTTATCCGGATTTATTGGGTTTAAAGGGAGCGTAGGCCGGAGATTAAGCGTGTTGTGAAATGTAGACGCTCAAGCGTCTGCACTGCAGCGCGAACTGGTTTCCTTGAGTACGCACAAAGTGGGCGGAATTCGTGGTGTAGCGGTGAAATGCTTAGATATCACGAAGAACTCCGATTGCGAAGGCAGCTCACTGGAGCGCAACTGGACGCTGAAAGCTCGAAAGTGCGGGTATCGAACAGG
+
=@>==@+0,000:@;8;;@<@@;@D@FEE?BB?AA8@A6AA0;;09==>;=>:=?C?9:5@7<7599<::5:<;;?8<;;;<>>>@A@A>A873A<9>995<:::====<655>7;<3>:94=9;==:573<:;5;9993//*/5:5::;?:<;::933178;?9=;<=6;=@?@>=7333,33,375.522+2922+2+444445?99475555::38//)/88679<>6;;<:///(/9///;5::::;>888=8
@6HNMW:00722:06348
TACGGAAGGTCCGGGCGTTATCCGGATTTATTGGGTTTAAAGGGAGCGTAGGCCGGAGATTAAGCGTGTTGTGAAATGTAGACGCTCAACGTCTGCACTGCAGCGCGAACTGGTTTCCTTGAGTACGCACAAAGTGGGCGGAATTCGTGGTGTAGCGGTGAAATGCTTAGATATCACGAAGAACTCCGATTGCGAAGGCAGCTCACTGGAGCGCAACTGACGCTGAAGCTCGAAAGTGCGGGTATCGAACAGG
+
BCDD>A>@?BB?BC<BAA=AB@=B=;;;9;BADF>DE:;;:;D=CCBBCCC?B@C@B@@@>A>@BAAAA?AB@@@9:::@@AABBBCC?@@@@;;;@C@A@BAAABBC@B@@<?@;>;@<:::?C@@AAAAB>BDCC>BB?B@B@CCBB?BBBBBAA=@BBB>AAAB?BB>>>BBBCBB???;?@>:???:?@;:7;;CDBCBBBABB?A;;:;:48BBAAAABAA?BABCAAA;@????@<ABCCBD?>?@?
@6HNMW:00728:06349
TACGTAGGGTGCGAGCGTTAATCGGAATTACTGGGCGTAAAGGGTGCGCGAGGCGGTTGGAGTAAGACAGATGTGAAATCCCCGAGCTTAACTCGGGAATGGCATATGTGACTGCTCGACTAGAGTGTGTCAGAGGGAGGTGGAATTCCACGTGTAGCAGTGAAATGCGTAGATATGTGGAAGAACACCGATGGCGAAGGCAGCCTCCTGGGACATAACTGACGCTCAGGCACGAAAGCGTGGGGAGCAAACAGG
+
<655655>25595555=>8<:=>CBC?C@BB@??/;9444(4:(4443333:7/0)/)/)/9896/3388345=A;;18788&338:9397:///;.718838///00/9899=<<@BB@@@DBBABBABBB@@@A80000@=@=?=?<>77389=;;<445;?4?BCCCCCCCCCBBC?B?@@<@@@9=@;:5;BB598;BDB?CC@BBB=BGCCC@CCCCBBBCC@?<?@A@@@9@@@@AAA7@@@AA=???>
@6HNMW:00763:06310
TACGGAGGGTGCAAGCGTTAATCGGAATAACTGGGCGTAAAGGGCATGCAGGCGGTTCATCAAGTAGGATGTGAAATCCCCGGGCTCAACCTGGGAACAGCATACTAAACTGGTGGACTAGAGTATTGCAGGGGGAGACGGAATTCCAGGTGTAGCGGTGGAATGCGTAGATATCTGGAAGAACACCAAAGGCGAAGGCAGTCTCCTGGGCAAATACTGACGCTCATATGCGAAAGCGTGGGTAGCAAACAGG
+
6@AD?9:689CCC@D;;;>A=ACD@C@BB@CHEH?BBCBF>BB>BCABB@A?AC?C@@>>00*0==@=BCCCCCG7CCBB8@A>ACCC@D?;;;8;=@ABBB@@@BAB;@@@?BB?CBCBB@@@BB?BBAAFFD3???;;7;=A=B@CC@CBDCB;;7;A>A>BBBBBBBBBB;;:C?C?AA@CCB@DD>C@CCC@D?C;<;EBB??AD>CCC>::9:B=<>=997773444<=4:;99>;78///99.6775
@6HNMW:00737:06381
TACGGAGGTGCAAGCGTTAATCGGAATAACTGGGCGTAAAGGGCATGCAGGTCGGTTCATCAAGTAGGATGTGAAATCCCCGGGCTCAACCTGGGAACAGCATACTAAACTGGTGGACTAGAGTATTGCAGGGGGAGACGGAATTCCAGGTGTAGCGGTGGAATGCTGTAGATATCTGGAAGAACACCAAAAGGCGAAGGCAGTCTCCTGGGCAAATACTGACGCTCATATGCGAAAGCGTGGGTAGCAAACAG
+
7744244.4<==:=>=@05459:5<7;;<>>>@6699@@6@@89:6==<:1555.545////)///:5<566<:>25444&44)4===9=:<==4;5;:>?<???A??9>894:<187777378?>5<;77777'73355168:494//)//77>4506<8=8::559943349999905.5<7977)///&/)/:8050-///988)/3:188919::;;;555===;AACA::>7=?;8892873399.773
@6HNMW:00750:06384
TACGGAGGGTGCAAGCGTTAATCGGAATAACTGGGCGTAAAGCGTGCGTAGGTGGTTATTTAAGTCCGTTGTGAAAGCCCTGGGCTCAACCTGGGAACTGCAGTGGATACTGGATGACTAGAATGTGGTAGAGGGTAGCGGAATTCCTGGTGTAGCAGTGAAATGCGTAGAGATCAGGAGGAACATCCATGGCGAAGGCAGCTACCTGGACCAACATTGACACTGAGGCACGAAAGCGTGGGGAGCAAACAGG
+
=;<B@BCC>@@@A=A@;;5;;@;;7;=A@?BBBC=BB@A@8?A@;;<<<JJ@BC@FBFCD>FACCB@CC?CBAA@9::;0;;;0;AAB?B?BEC9;9;AA@@BBB?CCCCBC@CDCFGAAAB@CCCC@BBBBBC<B@@AC?C?C?C?BB>BBBBBBBBABBB<BBB@A@D@@@;;<;7;B>B@C@@A>ABC<A@B6;6;AA@BDD@ED@BB@C@BDC@CBBBBBDBB@CCCBCJ?JAAAABB7BBBBB<ABD@
@6HNMW:00761:06393
TACGGAGGATCCGAGCGTTATCCGGATTTATTGGGTTTAAAGGGAGCGTAGGTGGACAGTTAAGTCAGTTGTGAAAGTTTGCGGCTCAACCGTAAAATTGCAGTTGATACTGGCTGTCTTGAGTACAGTAGAGGTGGGCGGAATTCGTGGTGTAGCGGTGAAATGCTTAGATATCACGAAGAACTCCGATTGCGAAGGCAGCTCACTGGACTGCAACTGACACTGATGCTCGAAAGTGTGGGTATCAAACAGG
+
DCBB?BB@BCD?BA@@@A?ABB?B@BCC>CC@CE>EE>BB=CJ?CCCCBBB@BB@CBBCCBC@CCCCCC@CBBBD=CCD=BBC?A@@@<@?BBCCC<C?@@BCC@CCCEHBB?@BBBCDACBBBBBBBBCC@@<?@@:>>:?;?;@AAB@CCBDD@B?BCDF>BBBCACCBCBBBCCCC?AA?ACD@CBB?BBAC?B?BBBCBA@?9:6:?>@@B?BBBBCBBBBCBBBGDCCD>ABA:::6:CC@@@=@BB@
@6HNMW:00766:05807
TACGGAAGGTCCGGGCGTTATCCGGATTTATTGGGTTTAAAGGGAGCGTAGGCCGGAGATTAAGCGTGTTGTGAAATGTAGACGCTCAACGTCTGCACTGCAGCGCGAACTGGTTTCCTTGAGTACGCACAAAGTGGGCGGAATTCGTGGTGTAGCGGTGAAATGCTTAGATATCACGAAGAACTCCGATTGCGAAGGCAGCCTGCTAAAGCTGCAACTGACAATTGAGGCTCGAAAAGTGTGGGGTATCAAAACAGG
+
9???29495:@=A?9>@@=@CB?C?CBC>CCAEG:@@,;;/996=@::;@?;@:>:>:><:>:>;:<<=7<<::8077888?A>==43/7@=9>@=====@?@==<<<05557<<38486:///::9:73//(/68938;)/)/167;?:BB@@?><8<377+3:;?;B??>><>>:77/7A8@@@8===37777-5.94<<.///---(------(,622--(-(-88(-5;;;:;+///////&/663333&3336
@6HNMW:00770:05785
TACGGAGGATCCGAGCGTTATCCGGATTTATTGGGTTTAAAGGGAGCGTAGATGGATGTTTAAGTCAGTTGTGAAAGTTTGCGGCTCAACCGTAAAATTGCAGTTGATACTGGATATCTTGAGTGCAGTTGAGGCAGGCGGAATTCGTGGTGTAGCGGTGAAATGCTTAGATATCACGAAGAACTCCGATTGCGAAGGCAGCCTGCTAAGCTGCAACTGACATTGAGGCTCGAAAGTGTGGGTATCAAACAGG
+
DCCC@AA>ACC?C@???><??A?B@CDD>BB99939?.8848A6>=>BBABBBB?BDDDB>C>A@A>@@799@BC<AAD>BBA>ABBB@C9:9BBB8B<?ABCC>BBCCCBB?BDECCC;::@@AABBB?B??=?AA=AB?B?B?BBBB?BBBBCCC@CCCC<@@@B?BACCCBBAAAB?BB@DCC@BB@:;;??,000A@@=@@AAA?BB9::C@CDBBABA@CAA>AEBBBB>BB@@BB8==>>AA=BB>;
@6HNMW:00786:05777
TACGGAGGGTGCAAGCGTTAATCGGAATAACTGGGCGTAAAGGGCATGCAGGCGGTTCATCAAGTAGGATGTGAAATCCCCGGGCTCAACCTGGGAACAGCATACTAAACTGGTGGACTAGAGTATTGCAGGGGGAGACGGAATTCCAGGTGTAGCGGTGGAATGCGTAGATATCTGGAAGAACACCAAAGGCGAAGGCAGTCTCCATGGGCAATACTGACGCTCATATGCAGAAAGCGGTGGGTAGCAA
+
5544<494)449838;A@:@<?@@?D6::25555)5544:4<>7@@666==8;A<>=A@@:;69<BB@DDA@@@A,:9==*99)5555.57555)559555;<<D;;:3:>>:9:4:948;544;;7::::;;:'8;799.5258<8=B;@A>>>=>6;9.5.555=>:9::<8888.5.557;//)//)/)/7;27494//775(--88,--(-////9;9;=<;;55599999)555.4<@3565955
@6HNMW:00793:05762
TACGGAGGGTGCAAGCGTTAATCGGAATAACTGGGCGTAAAGGGCATGCAGGCGGTTCATCAAGTAGGATGTGAAATCCCCGGGCTCAACCTGGGAACAGCATACTAAAACTGGTGGACTAGAGTATTGCAGGGGGAGACGGAATTCCAGGTGTAGCGGTGGAATGCGTAGATATCTGGAAGAACACCAAAGGCGAAGGCAGTCTCCTGGGCAAATACTGACGCTCATATGCGAAAGCGTGGGTAGAGAAACAGG
+
5;::9<=>7<;;?7<?>?2924::5<@>>9=99:05@9:;0:C7@@9699:25A9A=>...-(-559.5555555)5::@+@<1;<9525.55905.6=<<:4944444&49:6<@7?:555::;8948777:==,<;;55058@:@;>@=@969@@:4657@>A>?;;:9=;9555:5;1667;;>:=>6>7;;=;=46655><;866A8>A>8B869<:::<<<;<856>>>>48333//(-5-----(-563
@6HNMW:00794:05773
TACGGAAGGTCCGGGCGTTATCCGGATTTATTGGGTTTAAAGGGAGCGTAGGCCGGAGATTAAGCGTGTTGTGAAATGTAGGCGCTCAACGTCTGCACTGCAGCGCGAACTGGTTTCCTTGAGTACGCACAAAGTGGGCGGAATTCGTGGTGTAGCGGTGAAATGCTTAGATATCACGAAGAACTCCGATTGCGAAGGCAGCTCACTGGAGCGCAACTGACGCTGAAGCTCGAAAGTGCGGGTATCGAACAGG
+
BAAB?B6;7;>9@A9@;;8;CC@C?@@@;@B?CC>CD>CC>CC?FCCCC@@=@=@=?CCC@C@CCBB@@>@CCCE>CBBBB?BBBBBC?A@A?>?>?AAABBBBBCBB=A>?;?A=B?D?B???BA?>>?FB;C898*8=18184@BBB@BGDCC@@=ADBB=@@@C@BBBBBBBCBBB?BB?BBB?BBB@BBAA482:AAAABAABA>@A@@@A?AA@@ABAABC@BADDDDE>BA@:::5:BABCC?CCC?
@6HNMW:00794:05844
TACGGAGGGTGCAAGCGTTAATCGGAATAACTGGGCGTAAAGGGCATGCAGGCGGTTCATCAAGTAGGATGTGAAATCCCCGGGCTCAACCTGGGAACAGCATACTAAACTGGTGGACTAGAGTATTGCAGGGGGAGACGGAATTCCAGGTGTAGCGGTGGAATGCGTAGATATCTGGAAGAACACCAAAGGCGAAGGCAGTCTCCTGGGCAAATACTGACGCTCATATGCGAAAGCGTGGGTAG
+
9:BB@;;;0;::9:>@??4924?>;?=@A>ABBB=ABABB=BC>CB;;;BB>BC@D;A;;69=@=BC;B966@@B>AADD<DG?D;;;;>;:::,9<@956=;;:444)48:7<>7555538889;8;;<>=>?+;8855.9.5.58<>?>>C<A;@?=B=C@999@@@@????988?D@@B=@=949=,929>?;?;?;:9>?<5444(3::4A>;??995;???<889>:;?9=>><;;4877
@6HNMW:00808:05826
TACGGAGGATCCGAGCGTTATCCGGATTTATTGGGTTTAAAGGGAGCGTAGATGGATGTTTAAGTCAGTTGTGAAAGTTTGCGGCTCAACCGTAAAATTGCAGTTGATACTGGATATCTTGAGTGCAGTTGAGGCAGGCGGAATTCGTGGTGTAGCGGTGAAATGCTTAGATATCACGAAGAACTCCGATTGCGAAGGCAGCCTGCTAAGCTGCAACTGACATTGAGGCTCGAAAGTGTGGGTATCAAACAGG
+
BAAB>@@>@BC@D@??A@?BBC?D=@@C>CC>BB<BB9BB<BC9A@@BBBB@BB=BAAAA;A>CCC=>>;>>@@A=BBA;B8858B@@=A?ABBED:B59:BBB=BACDDBB@BBB@@@<@@@???CCCAC:99:CC@DC?C?B?BDDC@AA@CCAA>ABBB<BBBC@CBBBBB???AA?BB?AAC@BBB999CC597:BBA>BC????BB?@?D@DCBBBBA?B??<??>CBB:>;;888*8=>>BB>>>=<
@6HNMW:00810:05840
TACAAGGGGAGGGTGCAAGCGTTTAATCGGAATAACTGGGCGTAAAGGGCATGCAGGCGTTCATCAAGTAGGATGTGAAATCCCCGGGCTCAACCTGGGAACAGCATACTAAACTGGTGGACTAGAGTATTGCAGGGGGAGACGGAATTCCAGGTGTAGCGGTGGAATGCGTAGATATCTGGAAGAACACCAAAGGCGAAGGCAGTCTCCTGGGCAAATACTGACGCTCATATGCGAAAGCGTGGGTAGCAAACAGG
+
/<<>:??<.<:@7999:29<:94(36;;=9<9<B9CCCC>GC@??/99.9>83973-37349;;@<;:???:=:::AAC>CCAD;AC<A@AB?A@AA@:@??:88C@ABBBB>CBB?BC?BB>>:888==8<9/////(///@@+0+<=A=AB@A@@CA@@=@C>A>AA;;;@CCCAAA::5;=A@?CBA>BD7;5<AA5;5;@@@BDA=??=699:/:?@@@@ABBCAAABBBBBBD=BBBAA@;@989==88878
@6HNMW:00775:05905
TACGGAGGGTGCAAGCGTTAATCGGAATAACTGGGCGTAAAGGGCATGCAGGCGGTTCATCAAGTAGGATGTGAAATCCCCGGGCTCAACCTGGGAACAGCATACTAAACTGGTGGACTAGAGTATTGCAGGGGGAGACGGAATTCCAGGTGTAGCGGTGGAATGCGTAGATATCTGGAAGAACACCAAAGGCGAAGGCAGTCTCCTGGGCAAATACTGACGCTCATATGCGAAAGCGTGGGTAGCAAACAGG
+
BA@@<@AA=BBBB@EB:;:;?ABB@D@DD@CCFC>BCBBE>CC=CCCCCAA=AB>BADDCCC?ABCC?CCCCCCC?CCCC;B@:@::;=@?BCC?CACECDCCBBBCB<B@@=@B?CBCBBABBCC?ABBBCDD2BBBBB>B?C?BABB?A@BCB;;7;B?B@CDBBBBAAAAAABC@C@BB>B@@=@C;@5;;0+0?@000A@A<@CD=DAD>DE@@@BBBAAAAB>??A???<?BDBBB<A@@><<5<993
@6HNMW:00776:05879
TACGTAGGGTGCGAGCGTTAATCGGAATTACTGGGCGTAAAGGGTGCGCAGGCGGTTGAGTAAGACAGATGTGAAATCCCCGAGCTTAACTCGGGAATGGCATATGTGACTGCTCGACTAGAGTGTGTCAGAGGGAGGTGGAATTCCACGTGTAGCAGTGAAATGCGTAGATATGTGGAAGAACACCGATGGCGAAGGCAGCCTCCTGGGACATAACTGACGCTCAGGCACGAAAGCGTGGGGAGCAAACAGG
+
CBBDAA@C>ABB@A@000?@7;;@7?;<8<?:99+3333808;4:96::..*-:).+.5:9:177::::><><>=8>?@@5B>8=B8C5:=387)7578,33339=:?B@?>;:9?@=88697;:;@;;<>=<>6995=?<A=A<@9>652755558<;=>>6=5<<>>?@=BA>==8<8<=7<@B495/8666;*0)/;772795494)45;;=9BBB??>>==00,0>>@@A>C???CDD9???CC9<<<2
@6HNMW:00792:05904
TACGGAGGGTGCAAGCGTTAATCGGAATAACTGGGCGTAAAGGGCATGCAGGCGGTTCATCAAGTAGGATGTGAAATCCCCGGGCTCAACCTGGGAACAGCATACTAAACTGGTGGACTAGAGTATTGCAGGGGGAGACGGAATTCCAGGTGTAGCGGTGGAATGCGTAGATATCTGGAAGAACACCAAAGGCGAAGGCAGTCTCCTGGGCAAATACTGACGCTCATATGCGAAAGCGTGGGTAGCAAACAGG
+
CCBB@BBB<AAAA=A@@@?D@CCC@C@CC?BCCJ?BBBBC=BB<BB:;:@@=AB?B@CBCCC@CBBB@D:;;CCC?CEFF;BB>B::;@C@BBB>B?BBBBCCDDCCC>C??=?B?BD@@ABBBBB?BBBBBCB3BBBCC?C?D?B@CC@BBBBB;;:;B?B?;;:@@AABBBAAAB?C>CB@CCC@EE=@=@@@;@?B:9:CBB?BBC>CCB>BBBBBBBBBB?>?BBACBBB>BBBCCC>B:99@@8????
@6HNMW:00805:05868
TACGTAGGTGGCAAGCGTTGTCCGGAATTATTGGGCGTAAAGCGCGCGCAGGCGGATGCGTAAGTCTATCTTAAAAAGTGCGGGGCTTAACCCCGTGAGGGGATGGAAACTGGGCATCTAGAGTATCGGAGAGGAAAAGCGGAATTCCTAGTGTAGCGGTGAAATGCGTAGATATTAGGAAGAACACCAGTGGCGAAGGCGGCTTCTGGATCGACAACTGACGCT
+
ABCCBBA?@@=@@=@;;;>BBC@JAD@C?BC@IC<CBAAA8@;;;AAABBCACD@DAAAB@@<ACAA@BAC5;;;;*;??A@@@000+0*0/0&0;<CBCC;CA@=@@9@A@@<AB>??BBAAABAAA?><<?1999+:=?3949?A<@B999@@@@A>BBBB=;::99>?:::A;??=B<@@;@AA:?A8716>>8<889588189817673366....77444
@6HNMW:00805:05871
TACGGAGGATCCGAGCGTTATCCGGATTTATTGGGTTTAAAGGGAGCGTAGATGGATGTTTAAGTCAGTTGTGAAAGTTTGCGGCTCAAACCGTAAAATTGCAGTTGATACTGGATATCTTGAGTGCAGTTGAGGCAGGCGGAATTCGTGGTGTAGCGGTGAAATGCTTAGATATCACGAAGAACTCCGATTGCGAAGGCAGCCTGCTAAGCTGCCAACTGACATTGAGGCTCGAAAGTGTGGGTATCAAACAGG
+
==<@49;=BBB@BA@A;;155<8<8===7;<:??6>=5<<5<>=>@=BB99;9C?AB=>G=A>BA999:4994993:==6B>A<@>999,9299444&3-3599:49555;::8>555:@7@<ABBAA@A=@??;?CC@CC?F<?;?A@@<@>>>>9:499:9,9::@;=@999?AA>>??BB?A@A>9:0,0:::*0,0;;>9;;B@=6:8...).6:888=@A088>8>;;@@C<BB>???7588?BB=BCC@
@6HNMW:00811:05879
TACGTATGGTGCAAGCGTTATCCGGATTTACTGGGTGTAAAGGGGGCGCAGGTGGCCAGGCAAGTCAGAAGTGAAAGCCCGGGGCTCAACCCCGGGACTGCTTTTGAAACTGTCCGGCTGGAGTGCAGGAGAGGTGAGTGGAATTCCCAGTGTAGCGGTGAAATGCGGAGATATTGGGAAGAACACCAGTGGCGAAGGCGGCTCACTGGACTGTAACTGACACTGAGGCCCGAAAGCGTGGGGAGCAATCAGG
+
>>;@CDED@CBDC@B@;;79AB@C@CBB<AA@@A;AA@AC0;;;;*<?@@A=;;5;5;;>BB?AAABCD>BB;;;.:AB8AAA7BABBAHED:BC>BCA@;;;;.;CC;BBCCC=A7;;A>ACBABCC?BCBC@CBBCBB?B@D@DC<BBBBBBBBA=A???6=?=@<ABBCCC@CE=A=@C>@@@>AAAA=AAA3:6::5:ACBB@?;?B??>A>BBBCCCAA?::5:@6@?D<@ABBCCE;AAAA8;:@A?
@6HNMW:00813:05866
TACGGAGGGTGCAAGCGTTAATCGGAATAACTGGGCGTAAAGGGCATGCAGGCGGTTCATCAAGTAGGATGTGAAATCCCCGGGCTCAACCTGGGAACAGCATACTAAACTGGTGGACTAGAGTATTGCAGGGGGAGACGGAATTCCAGGTGTAGCGGTGGAATGCGTAGATATCTGGAAGAACACCAAAGGCGAAGGCAGTCTCCTGGGCAAATACTGACGCTCATATGCGAAAGCGTGGGTAGCAAA
+
??BB>ACB:AC:;6:@A@5;5;@?2:89C@BCCG<999@@:@C=B@@@@>A<AB?B?AAA;;7:>>C;@969>9;3?>AA,00,000/3:7:<?5?6@>;>??>>>@A=ABB@BB@BBBBCBA@C?793;A<BB3@BACD:;:;@C=CC@9:5@?5949@:>>9:6;;<=>=;5584-9<9949>:8=B<A?ADB>@=:::>==:8;;;5???8=>:>8879::445889:;;;4;:9999288899:2
@6HNMW:00769:05917
TACGTATGGTGCAAGCGTTATCCGGATTTACTGGGTGTAAAGGGGGCGCAGGTGGCCAGGCAAGTCAGAAGTGAAAGCCCGGGGCTCAACCCCGGGACTGCTTTTGAAACTGTCCGGCTGGAGTGCAGGAGAGGTGAGTGGAATTCCCAGTGTAGCGGTGAAATGCGGAGATATTGGGAAGAACACCAGTGGCGAAGGCGGCTCACTGGACTGTAACTGACACTGAGGCCCGAAAGCGTGGGGAGCAAACAGG
+
BBA@A@DD?BBCC@BBCE@AAA@C?BBB>BCBCC=9::BC>BEEE5A@BBC@BD@DADF@;;8;BCCEC?CCCCC>AAE0;;;6;BCC=@@@9@D>BA@A;;;;-;@A9B@AACACAGGEACCCGCA@?@CBC@CCBBBB?B=?=@C>BBDEBAA995:ABA9A?993:A@@AC6;;7;?AC@CCD@C???@CBA<@;9929AAAABB?>??BBC@BBBBBAA>>::5:@9=??9?BBBCDF;@@@AA<@AA;
@6HNMW:00772:05928
TACGGAGGGTGCAAGCGTTAATCGGAATAACTGGGCGTAAAGGGCATGCAGGCGGTTCATCAAGTAGGATGTGAAATCCCCGGGCTCAACCTGGGAACAGCATACTAAACTGGTGGACTAGAGTATTGCAGGGGGAGACGGAATTCCAGGTGTAGCGGTGGAATGCGTAGATATCTGGAAGAACACCAAAGGCGAAGGCAGTCTCCTGGGCAAATACTGACGCTCATATGCGAAAGCGTGGGTAGCAAACAGG
+
BCBB?CCC<A@??=@>@@=A?CAB@B@BC?CBAA<AA@BB=BB<CB@@@@@=AC@C@IEBBB@CCCD@CCD@@@D>CCCC9CC=B99:>B@CCC=C@DBBABBCCCCC=C9989D?BCCCBBBBBB?BCBBBBB3AAA9949=?;@:>A;ABCCD;:8;B>@@BB:;:BBBABAAAB@C@BBACCDAGF;:;:CC?C@C:;;CBB?BCC>BBD>BBCBBCBAACBBDA?ACCCD>BBB???:?@AAFD=BAA?
@6HNMW:00778:05945
TACGGAGGGTGCAAGCGTTAATGCGGAATAACTGGGCGTAAAGGGCATGCAGGCGGTTCATCAAGTAGGATGTGAAATCCCCGGGCTCAACCTGGGAACAGCATACTAAACTGGTGGACTAGAGTATTGCAGGGGGAGACGGAATTCCAGGTGTAGCGGTGGAATGCGTAGATATCTGGAAGAACACCAAAGGCGAAGGCAGTCTCCTGGGCAAATACTGACGCTCATATGCGAAAGCGTGGGTAGCAAACAGG
+
CIED?CBB<A??@?AA??;@=@@@C@D@CB@CBCC=@@@CC>CC=BB;;;BB@CD@DABBBCCADCBA>BCCCBBA;9999.::0;A@A>B?;;;9;?DEGCBBBDCDD>BBB@BB@BBBCBCBBBB@BBBCCCC3AA@;;5;=@=A?AA>BCCBBCB@CCAEGDC@@@CCBBBBBAA>B?BCACBC5;;/;4:BB>B@B@@@ECB?AAA<@CC>CC@@@CBBBCBBBAABCBBB=BBBA@@9@999??9@??<
@6HNMW:00791:05936
TACGGAAGGTCCGGGCGTTATCCGGATTTATTGGGTTTAAAGGGAGCGTAGGCCGGAGATTAAGCGTGTTGTGAAATGTAGACGCTCAACGTCTGCACTGCAGCGCGAACTGGTTTCCTTGAGTACGCACAAAGTGGGCGGAATTCGTGGTGTAGCGGTGAAATGCTTAGATATCACGAAGAACTCCGATTGCGAAGGCAGCTCACTGGAGCGCAACTGACGCTGAAGCTCGAAAGTGCGGGTATCGAACAGG
+
BCBC?B=@=@A?AA<A@?;@BB?B@CCC=CDAGG@CC>CH?DG?DC:::BA=A?A?BBBC@C@CBAAAB=@@ACD=@@@;::AAAAHE@?BBC;;;ACBBBCCA@@@@=@BA?CD<A=@>B@@@AAABBBCC=BBCC>BB>B@B@CDDD@BCB????<?AAB>BCBB>AABB>>>AABB?BC>@@C>B@?8==884:@BB;=;CCCCD@;;;;;C7;<@@@AAB;;7;AAAABB>BBCCCD>BAADCC???@@
@6HNMW:00811:05952
TACGGAGGGTGCAAGCGTTAATCGGAATAACTGGGCGTAAAGGGCATGCAGGCGGTTCATCAAGTAGGATGTGAAATCCCCGGGCTCAACCTGGGAACAGCATACTAAACTGGTGGACTAGAGTATTGCAGGGGGAGACGGAATTCCAGGTGTAGCGGTGGAATGCGTAGATATCTGGAAGAACACCAAAGGCGAAGGCAGTCTCCTGGGCAAATACTGACGCTCGATATGCGAAAGCGT
+
CA@@:>==89;9B=B@@@<@<@CDGE?CC@CDCC=@ACCC?CE=BB;;;BA=AB?A?ABBBB>BCCC@BBCCCCD>BBBB7A?6?:;;7;@CII?I@BBBCDBCBBBB=BCC@CE????AD:::AA?BDCCCCC3CBBAB?A?B>B@<;:;CCBBBB@GDAL@<<<BBEBBBBA???=B?BB@BCB?DC6;6;AA=B?D;;;CBB?BBC=??@9?CCB@@@EBB???B???@::=5=899
@6HNMW:00765:05978
TACGTAGGTGGCGAGCGTTATCCGGATTTACTGGGTGTAAAGGGCGCGTAGGCGGGAATGCAAGTCAGATGTGAAATCCAAGGGCTCAACCCTTGAACTGCATTTGAAACTGTATTTCTTGAGTGTCGGAGAGGTTGACGGAATTCCTAGTGTAGCGGTGAAATGCGTAGATATTAGGAGGAACACCAGTGGCGAAGGCGGTCAACTGGACGATAACTGACGCTGAGGCGCGAAAGCGTGGGTAGCAAACAGG
+
BDBA@??<<;6;AAA;;;=A@?<@=@?C<??AAA9??AAA5::59A@AB9999CE>C@CB??<?BA@AA@??CBC=CD=@59:/:?@@3::28<?B?A@@@AAA;BBB=BAAAEED>AA?AABBBB;;8;CA@=A?BA@@>B?A?B?DBBCCACCBB?BBBD>;;;;;CDBBAB>;;5;;7;<@@C?A@EC?BAB5;5;;5;@A=ABB?BB;;;B@BBBBB@@@@;;4;@>@@C<?@??CD=C@??@@<>?>;
@6HNMW:00773:05992
TACGGAAGGTCCGGGCGTTATCCGGATTTACTGGGTGTAAAGGGCGCGTAGGCGGGAATGCAAGTCAGATGTGAAATCCAAGGGCTCAACCCTTGAACTGCATTTGAAACTGTATTTCTTGAGTGTCGGAGAGGTTGACGGAATTCCTAGTGTAGCGGTGAAATGCGTAGATATTAGGAGGAACACCAGTGGCGAAGGCGGTCAACTGGACGATAACTGACGCTGAGGCGCGAAAGCGTGGGGAGCAAACAGG
+
GCHC@C?A?AC@CG?A@B?BCC@B@BDE@EDBBB>CBCCE?EF>BBAACIC@CCD=B?;;;B@BABBBBBAC@@@=@C@C?BC>BB?@5::6:?BC@CDBB:99.;@B<C@??BBA=BB=??BAAABA>A@@@<>299:9188@9@>ACAAABCAA@<?===6:::??B@A@@@;:939A=A>AAC4:8@>8<9838988/73717<<8;;;8;=8;>A???BBB;<8<BBAAD?CCBBCDF:???A@:@@A>
@6HNMW:00776:05976
TAGCGGAGGATCCGAGCGTTATCGGAGTTTATTGGGTTTAAAGGGAGCGTAGGCGGAACGCTTAAGTCAGTTGTGAAAGTTTGCGGCTCAACCGTTAAAAATTGCAGTTTGATACTGGGTGGTCTTGAGTACAGTAGAGGCAGGCGGAATTCGTAGGTGTAGCGGTTGAAATGCGTTAGATAATCAACGGAAGAAACTTCCGATTGGCGAAAGGCAGCCTGCTGGACTGTAACTGACGGCTGATGCTCGAAAAGTGTGG
+
//-,,,,,(,-63788///)//--0----(-8166(//(3;0781899::;<5::-4.4599.5.59999;.55/79/999/7//)///72949:)////$/)//7555)59955/:;1//)//-(-///-6----///)/6619<7<9:6<;---(-,,,--,(,(---(,,---(//37716880//(-3---(-/(/(/660616===6=7666>7;;;=<8<::://)/77://)5//////<///<<,66;;79
@6HNMW:00777:05987
TACGGAGGATTCAAGCGTTATCCGGATTTATTGGGTTTAAAAGGGTGCGTAGGCGGTTTGATAAGTTAGAGGTGAAATCCCGGGGCTTAACTCCGGAACTGCCTCTAATACTGTTAGACTAGAGAGTAGTTGCGGTAGGCGGAATGTATGGTGTAGCGGTGAAATGCTTAGAGATCATACAGAACACCGATTGCGAAGGCAGCTTACCAAACTATATCTGACGTTGAGGCACGAAAGCGTGGGGAGCAAACAG
+
@BBC@CC:;;>AA<@@AB?CBB9;98:=7==>AB9=?*999(9=8=<<933=48728838;:B=@?=<<=?9;889*7<<3;;;0;<8<377?;@6?8>7871799:59:8>>?<>=;:;;;;;>>?;;;8;;B=@>>;:?7?9;;;@@C?;;;>>>D=A>>>7>>8818?>;;;798@A??@<><>9866)----)-(-8:;=9BB?BB59:???<?A@777=590/(/99/0/*/<<;<><2;?988*8=>
@6HNMW:00777:06004
TACGGAGGGTGCAAGCGTTAATCGGAATAACTGGGCGTAAAGGGCATGCAGGCGGTTCATCAAGTAGGATGTGAAATCCCCGGGCTCAACCTGGGAACAGCATACTAAACTGGTGGACTAGAGTATTGCAGGGGGAGACGGAATTCCAGGTGTAGCGGTGGAATGCGTAGATATCTGGAAGAACACCAAAGGCGAAGGCAGTCTCCTGGACAAATACTGACGCTCATATGCGAAAGCGTGGGTAGCAAACAGG
+
A@AA?@?@6??=@:@@@@<@?BCC>B@BCACCGG>AAACC>BE@CC@AA@A=AC?B?CFCCCAAB@B?B@@ACCC>CCCC7::6;;:;@CACCD?CACCCBBBAB@@@:@BB?CC@AAA:;:@A@?;=>88988)9@@?@=@=@?C?CC@CCCCCCB?BE@LACB@@ABAAAA;;;A=B?CGACFEGFF;;8;AA5;7;AAABAA@CC>AABA<ABBAABAAAAAAAAAABBBB=BBBCDC?AAAAAB;ABA=
@6HNMW:00780:05989
TACGGAGGATCCGAGCGTTTATCCGGATTTATTGGGTTTAAAGGGAGCGTAGATGGATGTTTAAGTCAGTTGTGAAAGTTTGCGGCTCAACCGTAAAATTGCAGTTGATACTGGATATCTTGAGTGCAGTTGAGGCAGGCGGAATTCGTGGTGTAGCGGTGAAATGCTTAGATATCACGAAGAACTCCGATTGCGAAGGCAGCCTGCTAAGCTGCAACTGACATTGAGGCTCGAAAGTGTGGGTATCAAACAGG
+
@@9:44A=A;;5;=:;9:9)94;7;7455,5949:4<>39;3;;3;B>@CCCBAA>AAAAD>B@BCBB;;5;;;;;0;>@6@00+0<00+0)//:==0?589ABC@CCBGDDD?BBCBBB>A@AAA????;>:939AA;994:?D=BBBE@CCB@@00-0AA@<ADBC@CBBBAA@??BA?BF?BBA<@0.*..::).).8:;;::<@A<A@899<?CCAAA?@?A9:4:@>999,999988)8<<89929=<?
@6HNMW:00781:05990
TACGGAGGGTGCAAGCGTTAATCGGAATAACTGGGCGTAAAGGGCATGCAGGCGGTTCATCAAGTAGGATGTGAAATCCCCGGGCTCAACCTGGGAACAGCATACTAAACTGGTGGACTAGAGTATTGCAGGGGGAGACGGAATTCCAGGTGTAGCGGTGGAATGCGTAGATATCTGGAAGAACACCAAAGGCGAAGGCAGTCTCCTGGGCAAATACTGACGCTCATATGCGAAAGCGTGGGTAGCAAACAGG
+
CFAA?AA@<@@?@=AA@@=@@A;;:;?BD@EBBB=@A@BE>CC>CC:::;;5;A;A=ACCCC?BB@?<@@@@BBC>CBCB8BA:A;;;?C@BAC;B?BBBCCBBBCGC=B;;7:@<@@AAA@=??@;??AAABB2??A;;7;?D;@9;;>BBCCC;;:;B?B@BCBCBBCC@@@CCB?D@FGACCCABE9;:;BB@C@CAAACCC@@A@;@DC>BBBCBBCBBCBCBBBBAAAA;A@A:9:/::99=?8=@=5
@6HNMW:00789:05997
TACGTAGGTGGCGAGCGTTATCCGGAATTATTGGGCGTAAAGGGTGCGCAGGCGGCCTTTTAAGTTCAAGGTGAAAGCGTGGGGCTCAACCCCATAAAGCCTTGGATACTGGGAGGCTGGAGTACTGGAGAGGACAGCGGAATTCCATGTGTAGCGGTAAAATGCGTAGATATATGGAGGAACACCGGAGGCGAAGGCGGCTGTCTGGACAGTAACTGACGCTGAGGCACGAAAGCGTGGGGAGCAAATAGG
+
@@@CCBC@BB?A>@:8:@=ABB@E?B?C>BA?BC>BCBBD:??9::9;;>>;00*05;:;5=;@?:@B?B@BAAA9A??>?AB6ABBC?BCC8<99:1?>=@=A?AAABBCC>@>>>CC@BBBBB8949>>><@@@?B?5<6;6;6;<===>@>==<AADD5@===?@?@A@@====@@<@<>>@:=9>><@@F:=:=A=AA???AA9==:;:@<@@A@A;;;A8839???DD;AA@AABD5>>>@@8?9<9
@6HNMW:00790:05961
TACGGAGGGTGCAAGCGTTAATCGGAATAACTGGGCGTAAAGGGCATGCAGGCGGTTCATCAAGTAGGATGTGAAATCCCCGGGCTCAACCTGGGAACAGCATACTAAACTGGTGGACTAGAGTATTGCAGGGGGAGACGGAATTCCAGGTGTAGCGGTGGAATGCGTAGATATCTGGAAGAACACCAAAGGCGAAGGCAGTCTCCTGGGCAAATACTGACGCTCATATGCGAAAGCGTGGGTAGCAAACAGG
+
BCCC@BBB=BBAA?CAAA?A@AAB@C@CC@DDDC>CCBCC>BB=BBCBBCC@CB@C@CBB@D@DDBC?BBBBCCF>?===-99.;AAA>B>;<;0;@CEDDCCCBBBD>CBB?AC?BCCCDBBBAA>@B@@@AA/<A?9;6;=A=A>BB<AACCABA=AB?B?BBB;;;BBAACCAA>C@CC@BBB=@@0;4;AB>A?AAAABABACCC>DBF>BBBCBBBCAAABBCBBBDBC>CCBBAA9A899==6=><;
@6HNMW:00795:06007
TACGGAGGGTGCAAGCGTTAATCGGAATAACTGGGCGTAAAGGGCATGCAGGCGGTTCATCAAGTAGGATGTGAAATCCCCGGGCTCAACCTGGGAACAGCATACTAAACTGGTGGACTAGAGTATTGCAGGGGGAGACGGAATTCCAGGTGTAGCGGTGGAATGCGTAGATATCTGGAAGAACACCAAAGGCGAAGGCAGTCTCCTGGGCAAATACTGACGCTCATATGCGAAAGCGTGGGTAGCAAACAGG
+
BAAA;;9:6;AAB@BBCC@D@CCC?@>AD@DDDD=@ABDD6;;6;@;;;BF@CCAF?CCEECACCBB?BCCCCCC>CEDD6:9.:;;;?B@BBB>CACDDDBBBBBCC?CBB?CC@CBBBBBBBBB?BB@????.=;>00+0:>:>>AB?BCCDCBC@CC@C@CCBAACBBBAA@@@=B?BB?@@@=AA6:4:??9?<@:;;CCC=AAB=BBC?CBBBBCCBBBBBBAAABBBB>BDD???8>?@9::5:AA?
@6HNMW:00798:05986
TACGGAGGATCCGAGCGTTATCCGGATTTATTGGGTTTAAAGGGAGCGTAGATGGATGTTTAAGTCAGTTGTGAAAGTTTGCGGCTCAACCGTAAAATTGCAGTTGATACTGGATATCTTGAGTGCAGTTGAGGCAGGCGGAATTCGTGGTGTAGCGGTGAAATGCTTAGATATCACGAAGAACTCCGATTGCGAAGGCAGCCTGCTAAGCTGCAACTGACATTGAGGCTCGAAAGTGTGGGTATCAAACAGG
+
CBBB@BB?BA?<@B@>??<?AA>B>AAD>BB?BC?BB=BA;@A<@@?BC@AB>?<>BBBD>C>ABCBBB<>>?@@<ABA;B8758BBD@D>AAB@@6@19;BBB8;;BBBDC?BBBCCC=A:::??A@A=B9999BB?CC?C?C?CDBB@BBBBB;;;;CDD>AAAC@CBCBCBBBBBG@BB?AA@=@@@588AA4879BBB?BBBBB?BB@??B?CB:99BA>ABA=@BA???:;?AABB:A???BB?>>><
@6HNMW:00810:05985
TACGGAGGGTGCAAGCGTTAATCGGAATAACTGGGCGTAAAGGGCATGCAGGCGGTTCATCAAGTAGGATGTGAAATCCCCGGGCTCAACCTGGGAACAGCATACTAAACTGGTGGACTAGAGTATTGCAGGGGGAGACGGAATTCCAGGTGTAGCGGTGGAATGCGTAGATATCTGGAAGAACACCAAAGGCGAAGGCAGTCTCCTGGGCAAATACTGACGCTCATATGCGAAAGCGTGGGTAGCAAACAGG
+
DBBB?BBB<@@@A@CCBB@B@BBD@C@CC@DCCC>BBACD<BB<B:;;@@@=@C?D?CCCCC@CCCC?C:;;CCD>CDDD:BB:B;;;@C@BDC?BACCDCE@@ACCC8A:;7:B?BBBBCA???C=@@?===?.=@@AC?A?AAM@BA@CCGGCBB@CC@B@BB;;;BBBB@AA@C@HBCDADFA?AB-0-0@B;@?A;<<@AA>ACB?BCD>:;<CCBBCBBBBBAABCCCC>@;;8BC<A?>=BA<A?=8
@6HNMW:00767:06036
TACGTAGGGGACAAGCGTTATCCGGATTTACTGGGTGTAAAGGGAGCGCAGACGGCAGTGCAAGTCTGAAGTGGAAGCCCGGGGCTCAACCCCGGGGACTGCTTTGGAAACTGTTCTGCTAGAGTACTGGAAGGGCAAGCGGAATTCCTGGTGTAGCGGTGAAATGCGTAGATATCAGGAGGAACACCGGTGGCGAAGGCGGCTTGCTGGACAGCAACTGACGTTGAGGCTCGAGAGCGTGGGGAGCAAACAGG
+
@?:9:9944&4BB8:99C?ABC@C@DDD>CCCEE?ABACC=BB=BC;;<CAAAIEJABABBC>A;;;;;?CCC?C>AAA<AAA7@BBA@BBB-::;-:::?>@@;@<??9?AAA899?@999><@>?>@=@6;;7;B=ABB>A>B?B=@@>AAA@:;;<@@BB=AA@CDCBBAAC::9=AA?C@BBB<?=?B?@@B?B=@A<;;599:@9>?99992999:>44.4995:;>>>>=====<<@588<CC9@?@9
@6HNMW:00771:06029
TACGGAGGGTGCAAGCGTTAATCGGAATAACTGGGCGTAAAGGGCATGCAGGCGGTTCATCAAGTAGGATGTGAAATCCCCGGGCTCAACCTGGGAACAGCATACTAAACTGGTGGACTAGAGTATTGCAGGGGGAGACGGAATTCCAGGTGTAGCGGTGGAATGCGTAGATATCTGGAAGAACACCAAAGGCGAAGGCAGTCTCCTGGGCAAATACTGACGCTCATATGCGAAAGCGTGGGTAGCAAACAGG
+
@@;;7:AA=BBBB?BB?@>@?CCB?B?DD?CCCC>AAACD>CD>CC@@@@@<AC@CACCCBB?BDCC?CCCBCCC>CCDD9C@8@99;<@=ACC>B?BFEDDBCBCCC=C9:9:B?ACFAA???DB>A@@@CCB1B?>::6;=A=A>BB=AABCDBB@BD?B?BBA@@CCBBBAAAC@C@CC@BBC@DC8:9:BD@E@CAABBBB?CCC>CCC=BBBBBBBBBDAABABBDBBB=BBCBAA:@?????8=>@<
@6HNMW:00773:06048
TACGGAGGGTGCAAGCGTTAATCGGAATAACTGGGCGTAAAGGGCATGCAGGCGGTTCATCAAGTAGGATGTGAAATCCCCGGGCTCAACCTGGGAACAGCATACTAAACTGGTGGACTAGAGTATTGCAGGGGGAGACGGAATTCCAGGTGTAGCGGTGGAATGCGTAGATATCTGGAAGAACACCAAAGGCGAAGGCAGTCTCCTGGGCAAATACTGACGCTCATATGCGAAAGCGTGGGTAGCAAACAG
+
BBCC@CCC=@99:4;<;;29.4;;8=:ABAFCFE>@@@@A=AD>CCAA@CC?;9::ABCCCC@BBBA?B9::BCC>CDED;CF?C;;;>B@ABB=B?BBBCBBABBBA<A;;6;C@;;;ADA@@@@;@@@@???.>@@;;:;?B?C@BB=AAAABBB>BD6;6;@@AAAAA@@@CCC?EBFE@BBB@BB8;8;BB=A?A:;;BBB?@@@;?BD<BABBBBAAABAAAAACCAAA=A@@=?A=??=;BA8997
@6HNMW:00774:06041
TACGTAGGTGGCGAGCGTTATCCGGAATCATTGGGCGTAAAGAGGGAGCAGGCGGCCGTGAGGGTCTGTGGTAAAAAGACTGAAGCTCAACTTCAGTGAGCCATGGAAACCGGACGGCTGGAGTGCGGCAGAGGATCGTGGAATTCCATGTGTAGCGGTGAAATGCGTAGATATATGGAGGAACACCAGTGGCGAAGGCGACGGTCTGGGCCTGCACTGACGCTCATTCCCGAAAGCGTGGGGAGCAAATAGG
+
CBBA@@B@BB@CB;;;;;6<BD@D@C@BBBB5;;0:@;;;0:99:.9<;??<49.949::<<>6<<@@99499:9:(9:==/0*//A<@:=@@@B=BC@@@4;;A5;;0:;@=ADGACCC@DBAACG@BA@CC@BCC@@>2;4;5<5;@@ACCDCCB=B:99/9==@BCCAABBABB@;;;;AEGD?BBBB@DCC?B?BBABC7;:AAA<B?AAABBBB:::??>=?9==5===5=?>@@@@6??>??8>>?>
@6HNMW:00775:06019
TACGGAGGGTGCAAGCGTTAATCGGAATAACTGGGCGTAAAGGGCATGCAGGCGGTTCATCAAGTAGGATGTGAAATCCCCGGGCTCAACCTGGGAACAGCATACTAAACTGGTGGACTAGAGTATTGCAGGGGGAGACGGAATTCCAGGTGTAGCGGTGGAATGCGTAGATATCTGGAAGAACACCAAAGGCGAAGGCAGTCTCCTGGGCAAATACTGACGCTCATATGCGAAAGCGTGGGTAGCAAACAGG
+
CCBA>;::6:?=@=C;;;AEAEBB?B?BA>BDCE?BBCBB=BE>DCBBC9949B=B?;:;CB>BBB@>BADCDCC=CJGF<CC<B;;;=A=@CC>EBDAAAECCB@@@;AAA>AB?@@@BCBAABB=@?ABBBB3CCC@@?BAD@DABB@BBAAA<;:;H@G@CBBBCCBBBBBCBC?EABC>B<;8;E7;6;AA>A@B@AACCC?BCC>BBE=BBBBB@@@AACBB:;;CCCC>CD@@?A<A@??FF>?@??
@6HNMW:00796:06023
TACGTAGGGTGCAAGCGTTATCCGGATTTATTGGGCGTAAAGGGCTCGTAGGCGGTTCGTCGCGTCCGGTGTGAAAGTCCATCGCTTAACGGTGGATCCGCGCCGGGTACGGGCGGGCTTGAGTGCGGTAGGGGAGACTGGAATTCCCGGTGTAACGGTGGAATGTGTAGATATCGGGAAGAACACCAATGGCGAAGGCAGGTCTCTGGGCCGTTACTGACGCTGAGGAGCGAAAGCGTGGGGAGCGAACAGG
+
BABAACCC=ABCCABABB?BAA?B?BCE>BB?CC:?A989/:A9@BBCCCC?:979=@@BCBBBBB<?<????BB=AAA5:9??@@>A?BC???8<7717377,33(3968926;838999;@@CCC@CCCCD<BBBDCHGJ@C?BE<B>ABBB@CE@DD@C@CCBBBAAABBCCBC>C=??@BCB?A>@A<@@A=A?BCC?BBBBBEE>B?BC?BBBBCBBBCCCC@BBBCDE?LCC@A@@7@@@CD@A@@?
@6HNMW:00804:06058
TACGTAGGGGGCGAGCGTTATCCGGATTCATTGGGCGTAAAGCGCTCGTAGGCGGCCTGCCAGGTCGGGAGTCAAATGCGGGGGCCCAACCCCCGGCCGCTCCCGATACCGGCGGGCTTGAGTTTGGTAGGGGAAGGCGGAATTCCCGGTGCTAGCGGTGGAATGCGCAGATATCGGGAGGAACGACCGGTGGCGAAGGCGACCTTCTGGGCCACGACTGGCACGCTGAGGAGCGAAAGCTGGGGGAGCGAAGCAGG
+
BB;;:@@@?@0@ABABBB?BCE@C@CC@BBB=BB8???AA7;;BBBAAADJABB>B@CCC?BB?A?@@;@@@CDC;;<;;;:;(;C6@8?@?@0=:=+0////(/99:<.429480<?9?;=AD=C>@AAAA9@>?<99172/(/6.6(///////9*--050-----77688889=588586996606(-,(,55((((***(,(-766.5,--,,,22(--367;:3718;773<.;733333$738771877;4
@6HNMW:00766:06092
TACGGAGGATCCGAGCGTTATCCGGATTTATTGGGTTTAAAGGGAGCGTAGGCGGACGCTTAAGTCAGTTGTGAAAGTTTGCGGCTCAACCGTAAAATTGCAGTTGATACTGGGTGTCTTGAGTACAGTAGAGGCAGGCGGAATTCGTGGTGTAGCGGTGAAAATGCTTAGATATCACAAAGAACTCCGATTGCGAAGGCAGCCTGCTGGACTGTAACTGACGCTGATGCTCGAAAGTGTGGGTATCAAACAGG
+
CCCB?@@::;D@DCCA@?=?BB@CACCD9@@@DC9@?+98+:@8AABBBBC@CC?CBBBC@C@ABBAGIABBCDB=AAA9@;;8;BAB?B@CCCCC9C7;;BCC?CBBBBBED?BBBBB@BBBCBBBBBCA?=8?:93;B?B?B?AAAA?ABABBA@>@9999-9@BA?BB??>?A::9A=AA>@BB????4:9=?9?9@BBB?CBBBBADDCCBC@CBBCC@@@CCAAABB;;;7;BCBCD>B@@<;<0;BC?
@6HNMW:00789:06083
TACGGAGGGTGCAAGCGTTAATCGGAATAACTGGGCGTAAAGGGCATGCAGGCGGTTCATCAAGTAGGATGTGAAATCCCCGGGCTCAACCTGGGAACAGCATACTAAACTGGTGGACTAGAGTATTGCAGGGGGAGACGGAATTCCAGGTGTAGCGGTGGAATGCGTAGATATCTGGAAGAACACCAAAGGCGAAGGCAGTCTCCTGGGCAAATACTGACGCTCATATGCGAAAGCGTGGGTAGCAAACAGG
+
DDBB?BCC=?@?A5;;;;6;@BCC@C?CB@DDED>DB@@@=@D>DB@ABBCADCACACCCCC?ABBC>BBBBBBB?BCCC9@@;@;;;?CACHH>B@CCCBB@@ABAA<BAA?AA>@BBBBBCBBB>@B@@@@@2@ABCC@C>B<A;AB?BBBCB;;;;C?C>;;;@@BBCB:::::8;?BB@D@A=@?/;4;AA?A?A@@ACBB????9?AA=??@BABBCCBABBB?@?DGF<A?BBBB=BAAABD>BBA>
@6HNMW:00792:06078
TACGGAGGGTGCAAGCGTTAATCGGAATAACTGGGCGTAAAGGGCATGCAGGCGGTTCATCAAGTAGGATGTGAAATCCCCGGGCTCAACCTGGGAACAGCATACTAAACTGGTGGACTAGAGTATTGCAGGGGGAGACGGAATTCCAGGTGTAGCGGTGGAATGCGTAGATATCTGGAAGAACACCAAAGGCGAAGGCAGTCTCCTGGGCAAATACTGACGCTCATATGCGAAAGCGTGGGTAGCAAACAGG
+
@AAB?ABA;ABBB?C@@@?B?BBB@B@EDABCCC>BBABA6::6:A;;:CCACCAC@BCCDD@CCCC@CAABCBE=@@A@-::.;A@A@CABBC>B@BBBBCCCDBBB=B@@>AC@BBBBBAAABC?AA99989(998BCAC?C@CAGEAAA@CC@@=@C>B>BCCCCCBBC???AA>B@CC@BBE@DE;;;;BB?C?B@@@CBB?BDC>BCB>9:;CCBDBABCCCBBBBEDB<@?BCBB?BAABAA=@AA<
@6HNMW:00792:06105
TACGGAGGATTCAAGCGTTATCCGGATTTATTGGGTTTAAAGGGTGCGTAGGCGGTTTGATAAGTTAGAGGTGAAATCCCGGGGCTTAACTCCGGAACTGCCTCTAATACTGTTAGACTAGAGAGTAGTTGCGGTAGGCGGAATGTATGGTGTAGCGGTGAAATGCTTAGAGATCATACAGAACACCGATTCGAAGGCAGCTTACCAAACTATATCTGAC
+
/58834929:8492449:;@AC@C@@@@;;:5;C0;;,;A.::.:9995:<95646>4==6626=7<5555;555)555)599+9949.54<.4.47:94526=>>8:88///)/77:8555:8;;355.555.55525525.56<>??9C>=<<<C9><@A;;99@=AA@@@@::<554::3833-333-338-3,3443;7<=8<<5;333887:999
@6HNMW:00800:06083
TACGGAGGGTGCAAGCGTTAATCGGAATAACTGGGCGTAAAGGGCATGCAGGCGGTTCATCAAGTAGGATGTGAAATCCCCGGGCTCAACCTGGGAACAGCATACTAAACTGGTGGACTAGAGTATTGCAGGGGGAGACGGAATTCCAGGTGTAGCGGTGGAATGCGTAGATATCTGGAAGAACACCAAAGGCGAAGGCAGTCTCCTGGGCAAATACTGACGCTCATATGCGAAAGCGTGGGTAGCAAACAGG
+
CBAA@CEE>CCAA=AAA@<@<@CC@C@CC@BBCF>BBBBB=BC=CB@@@AA=@A=A@CAAACBCBBB@C@@@BBB=BADD7>>9>000>A@AIG>C?BBCBCBCBBBA;A@@=@B@BBBCCCBBBC?BBBBCBB3AAA@@>@@C?B?BB@;;;CCAA?BGADGGCCCCBC@A@CCCB@CACCACBB?BC8:8:CC<@>@:;;BBB?;;;6;AA<@?@CCFDCCBBBBBAABBBB<@?CCDC>B@A???9:9:?
@6HNMW:00808:06083
TACGGGAGGATCCGAGCGTTATCCGGATTTATTGGGTTTAAAGGGAGCGTAGGCGGGCGCTTTAAGTCAGCTGTGAAAGTTTGGGGCTCAACCTTAAAATTGCAGTTGATACTGGGTGCCTTGAGTTGGCAGTATAGGCAGGCGGAATTCGTGGTGGTAGCGGTGAAATGCTTAGATATCGACGAAGAACTCCTATTGCGAAGGCAGCCTGCTAAGCTGCAACTGACATTGAGGCTCGAAAGTGTGGGTAGCAAACAGG
+
/9//0(44.44<7<955;;<?CC@C@BB@9@B5:9.5@2<=6B@=699@@@@2999,55444)4.4:9::===><=<2959)/::+////)/)/)///&/5779;<055<:;:==7:::67598//)-(-55-////(/8838<2<6<7>:::900)0::00)777;3;=8<4=CA<;://0@@@9@@=@AA>A??:>>>>291900;90//--)-7////3967755;6A@A:;;78:<077?;<<6::9AAA:AAA=
@6HNMW:00775:06158
TAGCGGAGGATCCGAGCGTTATCCGGATTTATGGGTTTAAAGGGAGCGTAGATGGGATGTTTAAAGTCGAGTTTGCTGAAAAGTTTGCGGCTCAACCGTAAAATTGCAGTTGATACTGGATATCTTGAGTGCAGTTGAGGCAGGCGGAATTCGTGGTGTAGCGGTGAAATGCTTAGATATCACGAAGAACTCCGATTGCGAAGGCAGCCTGCTAAGCTGCAAGCTGACATTGAGGCTCGAAAGTGTGGGTATCAAACAGG
+
90/0>6:=6:9=244<444.44:760885(----(-9/881:;5;;333388;=?8>?:::*/0(//0/////(/333333&37;3:;;5:://(/(//333&338:9;;6;?9;<@@;>::4<<7<<<<5555503991///1683:4928;;97;:556;:59:::09<:92:A@@@@?????<87-877:<7/*//;;)/)0600*0?><=?B:9///*//99987718:=8=:::==6:::=>?65559=>444;7
@6HNMW:00782:06136
TACGGAGGATCCGAGCGTTTATCCGGATTTATTGGGTTTAAAGGGTGCGTAGGCGCCTTTTAAAGTCAGCGGTGAAAAGTCTGTGGCTCCAACCATAGAATTGCCGTTGAAACTTGGGGGGCTTGAGTATGTTTGAGGCAGGCGGAATGCGTGGATGTAGCGGTGAAATGCTTAGATATCACGCAGGAACCCCGATTGCTGAACAGGCAGCCTGCCAAGCCATGACTGACGCTGATGCACGAAAGCGTGGGGATCAAAC
+
9:CB?BC?BBB?@BB@9:9(7:<5:044:299499(33(3>9>=9<88883307886;;;&33(3888833,37777+799//--(---(.(..3568:48,25455.///)//)/////#//)59:::9444)4447<<>:=<8<7:///:9+/////67<7=BBA9==88/7<<77/88//...(2389<,//60----7(----2257266:05,23683348=====<=8;666=<<:<4<555<==0==><;3;
@6HNMW:00787:06126
TACGGAGGATCCGAGCGTTATCCGGATTTATTGGGTTTAAAGGGAGCGTAGGCGGACGCTTAAGTCAGTTGTGAAAGTTTGCGGCTCAACCGTAAAATTGCAGTTGATACTGGGTGTCTTGAGTACAGTAGAGGCAGGCGGAATTCGTGGTGTAGCGGTGAAATGCTTAGATATCACGAAGAACTCCGATTGCGAAGGCAGCCTGCTGGACTGTAACTGACGCTGATGCTCGAAAGTGTGGGTATCAAACAGG
+
9;;B?BC@CDC?BCB;;;@BAA?A><AB<BC?BB=AB9@@/:9,79=>?@B?BD?CB;;;@C@CBCA;;79AADD<@AA>AAC?CDAA=?:>>BBC9D?BACDB@BBBBAAAD?DICCC@BAAABCCA@@B::6:@?;@C@C@C@BBBD@DBABBBB?BBAA<AAAA?BBBBCBAAABB?A@7;00,0>@5;;@A;?9ABBB>BAAAA6;;;ABB@CCBCE:99CBBBCAAABD>BBCDEE>;;9@@A9?:@5
@6HNMW:00790:06144
TACGGAGGGTGCAAGCGTTAATCGGAATAACTGGGCGTAAAGGGCATGCAGGCGGTTCATCAAGTAGGATGTGAAATCCCCGGGCTCAACCTGGGAACAGCATACTAAACTGGTGGACTAGAGTATTGCAGGGGGAGACGGAATTCCAGGTGTAGCGGTGGAATGCGTAGATATCTGGAAGAACACCAAAGGCGAAGGCAGTCTCCTGGGCAAATACTGACGCTCATATGCGAAAGCGTGGGTAGCAAACAGG
+
>>>D@BCC=BBCC@CCCC?A?B@@=@ADCACCCC=B;;;B:@<:@@<<<=B?BEAC@CCBBB=@@@@<@;;;???5:;:;&9909666:?:<??7B:BBBBBBBBBBA=A@A=@B=A;;;::AABC?AAAAAAB.>>@;;5;5;<@=AC@D;;:A?A9@@=>=:99@:9:AAAC@@??C?CC@BAA<B@,0-0@@9@00<<;AA@;?@@<?BD=BBBBA@@@?A@@A??ACCCD>BBA9:9/99;;9=7=BB>
@6HNMW:00794:06150
TACGGAAGGTCCGGGCGTTATCCGGATTTATTGGGTTTAAAGGGAGCGTAGGCCGGAGATTAAGCGTGTTGTGAAATGTAGACGCTCAACGTCTGCACTGCAGCGCGAACTGGTTTCCTTGAGTACGCACAAGTGGGCGGAATTCGTGGTGTAGCGGTGAAATGCTTAGATATCACGAAGAACTCCGATTGCGAAAGGCAGCTCACTGGAGCGCAACTGACGCTGAAGCTCGAAAGTGCGGGTATCGAACAGG
+
ABCB@C@F@BB?AB9A<<4:?B;A?BBC499=AC0;;.<;05<09=?;>;;.524.49BB5;6:?995=;@A?>>3>@????>BBCCC@BCCCB<;:9?=9569;;997:5526>4>:@:=:::>733;30*/99=)//(/49(//:8377///661668;(33981777;/////::*//)733,333388333(33;<:<666;==8>>???@79:>?:::<00*/::7444(48:::<5;:994405:<8
@6HNMW:00795:06110
TACGGAGGATCCGAGCGTTATCCGGATTTATTGGGTTTAAAGGGAGCGTAGATGGATGTTTAAGTCAGTTGTGAAAGTTTGCGGCTCAACCGTAAAATTGCAGTTGATACTGGATATCTTGAGTGCAGTTGAGGCAGGCGGAATTCGTGGTGTAGCGGTGAAATGCTTAGATATCACGAAGAACTCCGATTGCGAAGGCAGCCTGCTAAGCTGCAACTGACATTGAGGCTCGAAAGTGTGGGTATCAAACAGG
+
@BAA>AB=ABB>AABBCB@BBC@B@BBB<AC=AC;@C:??<=D;BBAABBBDAB>ABCEC>C?BBB@AB>99:BB=BBC<AAC?BCBB@C?A9999+98<@A@A>ABABCBB?CBBBBC@BABCBAAAC?:::;???<?C?A>B?BCBB?BBAAAAB?BABA<A@AB?BBBCCCBAABC=??=A:93990*00;>*0+0@>><@=??>>77733828888333,33<8<788;<7<BBAAF7:652BB;BBB?
@6HNMW:00801:06135
TACGGAGGGTGCAAGCGTTAATCGGAATAACTGGGCGTAAAGGGCATGCAGGCGGTTCATCAAGTAGGATGTGAAATCCCCGGGCTCAACCTGGGAACAGCATACTAAACTGGTGGACTAGAGTATTGCAGGGGGAGACGGAATTCCAGGTGTAGCGGTGGAATGCGTAGATATCTGGAAGAACACCAAAGGCGAAGGCAGTCTCCTGGGCAAATACTGACGCTCATATGCGAAAGCGTGGGTAGCAAACAGG
+
CCAA>AAB;;;;B?BBBC@D@CCB@C@BC@BB@A6:;;;@;AC=DD@A@CB?;;9;?CCDCB@CCCB?B9::BBD>B@DD;ED>C9:;@CADDG?D?BBCCDBBCBBB<BAA?AB?B@@@BBBCCC>A@@@@@@.>>?;:6:=?<B>@A;ABBA@;;6;B?B?BBAA@CBAAC@@@?<A=BDAEEDAEG=A?@DE@G?BAAAC@A>@@@;?CC?BABCCDBBBBBBAAACBBAB=@AAA@@;A???CC=@@@:
@6HNMW:00801:06159
TACGGAGGGTGCAAGCGTTAATCGGAATCACTGGGCGTAAAGCGCACGTAGGCTGTTATGTAAGTCAGGGGTGAAATCCCACGGCTCAACCGTGGAACTGCCCTTGATACTGCACGACTTGAATCCGGGAGAGGGTGGCGGAATTCCAGGTGTAGGAGTGAAATCCGTAGATATCTGGAGGAACATCAGTGGCGAAGGCGGCTCACTGGACTGTAACTGACACTGAGGCCCGAAAGCGTGGGTAGCAAACAGG
+
;;;C>@?@9;;9?>A@@@=@@DCD@D@CBBBCCC=CBAAA<ABBBB@A@CC?ABAA=ABBBB?CCCCBBB:BAA@=ACC>CAA>ABBA?B>BAB<@<@>>@B=B=@@BBBCCCCJAA@C?CC@BB7;:6:B@>?9<<600+06;6;:>@=::9AA<@@997@9AA?BAB@BBBBB@B?BB?C@>:::@@@@=;;;9=5:;8==>>>==:===C??;>;;BGCCEH<;;;D>BCC>CBBBCC>BBBCBD>CCD?
@6HNMW:00809:06120
TACGGAGGGTGCAAGCGTTAATCGGAATAACTGGGCGTAAAGGGCATGCAGGCGGTTCATCAAGTAGGATGTGAAATCCCCGGGCTCAACCTGGGAACAGCATACTAAACTGGTGGACTAGAGTATTGCAGGGGGAGACGGAATTCCAGGTGTAGCGGTGGAATGCGTAGATATCTGGAAGAACACCAAAGGCGAAGGCAGTCTCCTGGGCAAATACTGACGCTCATATGCGAAAGCGTGGGTAGCAAACAGG
+
<@??>?CC=@@::4;;;;5;>AAA?C@@A?ADDF@:;0CA9A@5@@0/0//)/:4:6;;<>DADDCE?B;;;;;D?DDDF;CC999A@?B?BCE>C>BBCBBCBBBGC?DBB=@@;@@@;;:ABBB?AA>>=??.>AAAB?B?B=A=BB?BCCCICC@CC@C?@@@@@BBABAAAAB@FACC@CCC@CD:;::CC=C@C;;;DDD@CCC?BBB=BACC@AACCCCBBBAAA:::5:@AAAC=B?@?BC=@@@;
@6HNMW:00809:06130
TACGGAGGATCCGAGCGTTATCCGGATTTATTGGGTTTAAAGGGAGCGTAGATGGATGTTTAAGTCAGTTGTGAAAGTTTGCGGCTCAACCGTAAAATTGCAGTTGATACTGGATATCTTGAGTGCAGTTGAGGCAGGCGGAATTCGTGGTGTAGCGGTGAAATGCTTAGATATCACGAAGAACTCCGATTGCGAAGGCAGCCTGCTAAGCTGCAACTGACATTGAGGCTCGAAAGTGTGGGTATCAAACAGG
+
9@BB=AB>BBB?BBB;;=@BBC@E@BBB>CE@BB<AA/;;0;A9ABBBCCAAAC?AB;;;8;>ABBBBB69;A@B;AAA7;;;5;A@@;>9>:99:*;9@ABCCACCDDBA@?@BDBCB;;;C:::?@@=A@?<?CC?BB@F?B?BBBB=;;;;;??;?>??9??@C=CBBBB@=<<00+0;6;@=<@;;000>>)/00?=?8AAA@@<?;::>?>?ABAAAA9?9939@AAAA=BA???C>987;BC>999?
@6HNMW:00811:06132
TACGGAGGGTGCAAGCGTTAATCGGAATAACTGGGCGTAAAGGGCATGCAGGCGGTTCATCAAGTAGGATGTGAAATCCCCGGGCTCAACCTGGGAACAGCATACTAAACTGGTGGACTAGAGTATTGCAGGGGGAGACGGAATTCCAGGTGTAGCGGTGGAATGCGTAGATATCTGGAAGAACACCAAAGGCGAAGGCAGTCTCCTGGGCAAATACTGACGCTCATATGCGAAAGCGTGGGTAGCAAACAGG
+
@BBB?;::/;@=@?BBAB?B?BBC@C@CB@CDDD>BBBBC=CE>CC@@@AA>BC@BBCBCCC@CBBB>ABDCCDB=CDDD8AA:A99:@D?@AA<A?BCCCCBBCCCC=C9969?<>ABACA@@AA9;;88788)8@@>?<@<@?B<AAACCCCCBB?BF@G@BD@@ABBBBBAAACAD?BBBCEB9??.:4:AD=A>C@@@BA@>;;;0;AA<;:;EDCCCBCCCCBBBBCBA<AABAAA<A@AAAA=@?>:
@6HNMW:00772:06165
TACGGAGGGTGCAAGCGTTAATCGGAATAACTGGGCGTAAAGGGCATGCAGGCGGTTCATCAAGTAGGATGTGAAATCCCCGGGCTCAACCTGGGAACAGCATACTAAACTGGTGGACTAGAGTATTGCAGGGGGAGACGGAATTCCAGGTGTAGCGGTGGAATGCGTAGATATCTGGAAGAACACCAAAGGCGAAGGCAGTCTCCTGGGCAAATACTGACGCTCATATGCGAAAGCGTGGGTAGCAAACAGG
+
0//;6;;<57;:<8<?@@ACADCC@C?BB?CCCC=CBBCE=BB=BB:;9<<8<=;C:BBC::89@@A@C999===6=CCC;CC<BAA@=@?BBB<B@BCBAA@?;;@@9@9969B?BDCBBB?>?@=@>99998)8@@;;5;5;5;?CC?CCCGE;;8;A=@=@@@A@@@CCCA@@B@BBBB@ACH@EF=B>BDEAG@CAAABBB?CDC=BBB<??ABCCCA@@CCB:;;CBBC>BBA@@@:?:87CC=AAA5
@6HNMW:00779:06176
TACGTAGGGAGCAAGCGTTGTCCGGATTTACTGGGTGTAAAGGGTGCGTAGGCGGCTAAGCAAGTCAGATGTGAAATCTATGGGCTCAACCCATAAACTGCATTTGAAACTGCATAGCTTGAGTGAAGTAGAGGCAGGCGGAATTCCCCGTGTAGCGGTGAAATGCGTAGAGATGGGGAGGAACACCAGTGGCGAAGGCGGCCTGCTGGGCTTTAACTGACGCTGAGGCACGAAAGCGTGGGTAGCAAACAGG
+
554:>>:<4??;=8<<?<7;;;:>:>>>6@@@@A8D966@7?C>:90;///5//)/771777)/4449<55////)////:;;3/65>3883888:09:;;;;A8<;A7>599873:37-//99//)/:8>00+066600*0)04>;?/;;;:555<8=;<<2555;=<=<;<=<==/;;7;:>BB?BA?>9>:92929:24.94:799,9==8>7>>=9548;>9929>=>@C=AA;;;>6=998::5/0/8
@6HNMW:00786:06199
TACGGAGGATCCGAGCGTTATCCGGATTTATTGGGTTTAAAGGGAGCGTAGATGGATGTTTAAGTCAGTTGTGAAAGTTTGCGGCTCAACCGTAAAATTGCAGTTGATACTGGATATCTTGAGTGCAGTTGAGGCAGGCGGAATTCGTGGTGTAGCGGTGAAATGCTTAGATATCACGAAGAACTCCGATTGCGAAGGCAGCCTGCTAAGCTGCAACTGACATTGAGGCTCGAAAGTGTGGGTATCAAACAGG
+
BCBB@;:7:AA=A:;:@A?@AE@C@CCD=CC?BB>CF>CC=CC<:::BCBBBBC?CBBBD>CACCD@@@?BBBBB=BBD8A::7;BBB>B8;;AAA7A<?ABBB?BBCCCCB?CBBBBB?C>>888@??>B><:>AB=BC?C?B?BDCC@BBABB9969@@A<BCBB@BBBCCCCCBBB?BB?BBB>BBB<?>??1759BCC@BBABB>@A999A?CBBBA@@<@9959BBBFD>B@@988*8===@A;???;
@6HNMW:00792:06203
TACGTAGGTGGCAAGCGTTGTCCGGAATTATTGGGCGTAAAGCGCGCGCAGGCGGATGCGTAAGTCTATCTTAAAAGTGCGGGGCTTAACCCCGTGAGGGGATGGAAACTGGGCATCTAGAGTATCGGAGAGGAAAGCGGAATTCCTAGTGTAGCGGTGAAATGCGTAGATATTAGGAAGAACACCAGTGGCGAAGGCGCTTTCTGGACGACAACTGACGCTGAGGCGCGAAAGCCAGGGGAGCGAACGGG
+
BCDBCBC@@@<@B<@@BB@BBC?D?B?B?BB?BE>CBBBA;@@;;;@ABBB?BC?CBBBCCD?BBAAACDC=AAA3=@>>@AA9BB@B>@@@8@A@AAA@7@BB?CE=ABCD?DD@@@CCBABB@@@=???F@CE=BA@=@4959=@ABBBBBBBC?ABBE>>>>BBAABBB>;>A=A<AB==7718>=<8==>8=4:;:;;1;??5;;888=7;;@@@AA;;;;5;;;;AD;BB;::;;/::;=@=@AD:
@6HNMW:00793:06203
TACGGAGGGTGCAAGCGTTAATCGGAATAACTGGGCGTAAAGGGCATGCAGGCGGTTCATCAAGTAGGATGTGAAATCCCCGGGCTCAACCTGGGAACAGCATACTAAACTGGTGGACTAGAGTATTGCAGGGGGAGACGGAATTCCAGGTGTAGCGGTGGAATGCGTAGATATCTGGAAGAACACCAAAGGCGAAGGCAGTCTCCTGGGCAAATACTGACGCTCATATGCGAAAGCGTGGGTAGCAAACAGG
+
BCCC?BBB<CA@A?A:;;?A?ABB@B@CC@BCCD?BBABE?EF>BBBBBCC?CC@C@BBCCC?BBAA>BBBDCCG=CCDD;A?:@:9;@B@CCD>D@DCCBAAACCDD>C@@=@D@BBBBBAABBC?A@@ACCC3BBCAA?BDF?CACC?BBBBABC?BB@B@CCCAABBBAAAAAA>B@BB@DCC?AA6:4:??;?=@@@@BBB?BBC<AAB=??@AABABBBAAABBBCCBC=BBBCCC>B:999929A@>
@6HNMW:00800:06208
TACGGAAGGTCCGGGCGTTATCCGGATTTATTGGGTTTAAAGGGAGCGTAGGCCGAGATTAAGCGTGTTGTGAAATGTAGGCGCTCAACGTCTGCACTGCAGCGCGAACTGGTTTCCTTGAGTACGCACAAGTGGGCGGAATTCGTGGTGTAGCGGTGAAATGCTTAGATAATCACGAAGAACTCCGATTGCGAAGGCAGCTCACTGGAGCGCAACTGACGCTGAAAAGCTCGAAAAGTTGCGGG
+
5:4=.4.4.4/)//(///)/::3:6:<=8==<@@>AE8BB>AA>AA@>@=>49294;;=8=:>>=6655>?:9:.;44@=6?858>:?>??BBB@@A98987?=7332877179,3.47:89955799662577906838)/*00>@499=544949::>7666<099>9920..---(--39/3,3394899:.3.5<;;<<444:.448444.444338884444&44444/88+//)/8899
@6HNMW:00801:06164
TACGGAAGGTCCGGGCGTTATCCGGATTTATTGGGTTTAAAGGGAGCGTAGGCCGGAGATTAAGCGTGTTGTGAAATGTAGACGCTCAACGTCTGCACTGCAGCGCGAACTGGTTTCCTTGAGTACGCACAAAGGTGGGCGGAATTCGTGGTGTAGCGGTGAAAATGCTTAGATATCACGAAGAACTCCGATTGCGAAGGCAGCTCACTGGAGCGCAACTGACGCTGAAGCTCGAAAGTGCGGGTATCGAACAGG
+
<<<8882405C@DE>@@A@CDD?A>@BB:@@>BB;BC<AA<CE0;;@>@@>;@6;8;A@A5;5:@=>@A>@;CCC8;;?988?<788917CCBB9:9B99:9:>@@@@=ABA=AB6;5;=@;:;@>>:?>>>+0*0==500)07;7<BCC898?A?;<7988;;0<=?A599@998BBAAB<>>?BBEABAA799AA294;;;;CBBBBB=ABAAAA=;;;=@A@@AE@BCBB@@@65:@@@@<??AAAB?ABC@
@6HNMW:00806:06180
TACGGAAGGTCCGGGCGTTATCCGGATTTATTGGGTTTAAAGGGAGCGTAGGCCGGAGATTAAGCGTGTTGTGAAATGTAGACGCTCAACGTCTGCACTGCAGCGCGAACTGGTTTCCTTGAGTACGCACAAAGTGGGCGGAATTCGTGGTGTAGCGGTGAAATGCTTAGATATCACGAAGAACTCCGATTGCGAAGGCAGCTTACTGGACGGCAACTGACGTTGAGGCTCGAAAGCGTGGGGAGCGAACAGG
+
BCCC@C@C?BD?BB<@<;7;?A=A?ABA=BB@CE<BB>BA;AC=CCBBBCC@C@D@CC@@>@@B;<;<<=@@@@D=;;:A@A?@?ADC@BBBCAAAACCBBB;;;CCCACAA?AE>B@C@CBBCB???AAA@:@AAA>BBAG?B@CCCB?BBBBBAA=@A@@:ABAA=AABABBCBBBB?CC?BBD?BBB=A@BB?B?CBBBC@BBAA>A@@=@D?ABBB?@@?C@@=@??>??9?ABBBCC:@??ED>?@B>
@6HNMW:00807:06164
TACGTAGGTGGCGAGCGTTATCCGGATTTACTGGGTGTAAAGGGCGCGTAGGCGGGAATGCAAGTCAGATGTGAAATCCAAGGGCTCAACCCTTGAACTGCATTTGAAACTGTATTTCTTGAGTGTCGGAGAGGTTGACGGAATTCCTAGTGTAGCGGTGAAATGCGTAGATATTAGGAGGAACACCAGTGGCGAAGGCGGTCAACTGGACGATACTGACGCTGAGGCGCGAAAAGCGTGGGGAGCAAACAGG
+
6=@CCA@=;;4;<@;;::49AB@C?DDF?:;:BB=A<<;C>CC;;;BCCAA?@DE=B@;;:DACCCCCB;:;>?=5@B=B@GF<BBAA<@B:@?BB?BBABBBB<CCC>CA@AAAA<AB>AAA;::9929??<7<8:844.45:5;7<==::566==8666>6>@C>CAB@AAB@CCACC@C@CBB6;;:;>??=9=9::6;EE>B;0+0=0000//;;<@>>?65.5;95555&55559@@0669@=4<=@;
@6HNMW:00809:06169
TACGTATGGTGCAAGCGTTATCCGGATTTACTGGGTGTAAAGGGGGCGCAGGTGGCCAGGCAAGTCAGAAGTGAAAGCCCGGGGCTCAACCCCGGGACTGCTTTTGAAACTGTCCGGCTGGAGTGCAGGAGAGGTGAGTGGAATTCCCAGTGTAGCGGTGAAATGCGGAGATATTGGGAAGAACACCAGTGGCGAAGGCGGCTCACTGGACTGTAACTGACACTGAGCCCGAAAGCGTGGGGAGCAAACAGG
+
BDCBBA;;6;AAA?BA@A;@@?5;6:CG=BB@@@<ACDDD=@@@@1@CBBB@BB?B?BC?CC>BCBCBB@BBCDD7;;A8AAA3@AAD=A@A3@@8@@??@AAA8AAD:::BBB>B@CBCABICB==;@BCBC=AABDBB=A5;5;;0;@AA???DB?AAA@6==9:3:ABA@@=@@<@?BB?@@@>AA@@?@@?;=;=@:@@???AB???????>BBB???A;;0000(/0836794944&4448:3:;>;
@6HNMW:00765:06223
TACGGAGGGTGCAAGCGTTAATCGGAATAACTGGGCGTAAAGGGCATGCAGGCGGTTCATCAAGTAGGATGTGAAATCCCCGGGCTCAACCTGGGAACAGCATACTAAACTGGTGGACTAGAGTATTGCAGGGGGAGACGGAATTCCAGGTGTAGCGGTGGAATGCGTAGATATCTGGAAGAACACCAAAGGCGAAGGCAGTCTCCTGGGCAAATACTGACGCTCATATGCGAAAGCGTGGGTAGCAAACAGG
+
BCA@<;;;0;;;?;@@BB@B@BBA>A>AB>AABJGBCBBB>CDGDDA@@;;4:A;A5;<DCC?CBBA>B;;;BBC;;000-0@6B000;>;@DF?L>AAACCCCCBBB=BCC?AA>ABC@??DAAA@BAAABBB2@@@@@=@=@?C?CD@CCBBB;;5;B5;5;A;;;@AABBA@@B@HAEFACAA?@A-0-0@B;@<A;<<CAB>A@D?AAA<AABAAAA;;;A@@A@A@BDD:??@9::/:@?999/9:99
@6HNMW:00782:06218
TACGGAGGGTGCAAGCGTTAATCGGAATAACTGGGCGTAAAGGGCATGCAGGCGGTTCATCAAGTAGGATGTGAAATCCCCGGGCTCAACCTGGGAACAGCATACTAAACTGGTGGACTAGAGTATTGCAGGGGGAGACGGAATTCCAGGTGTAGCGGTGGAATGCGTAGATATCTGGAAGAACACCAAAGGCGAAGGCAGTCTCCTGGGCAAATACTGACGCTCATATGCGAAAGCGTGGGTAGCAAACAGG
+
@ABA<@?A;;<;A?BBBBACACDDAB@BC@CEIE>;;9>=5>>6@D;9;BB=AB?B>@BBBB@CF@@<@;;;BCC9BBBB9BC9B;;;4:9>BB8B?B@@@BBBBAAA=A;;6;B?ABBCDAABAB>ABBBBBB/@>>00+0:@:A00;@CDDCCCC@CD?B@@@;;;A@@:::????CACCADCC<@@6;4;A@>AAB@A@BBB@BBB=BCD>BBCBBBAAA?@?@??>?BBE>CA@AAB;??:===<BBC:
@6HNMW:00785:06247
TACGGAGGGTGCAAGCGTTAATCGGAATAACTGGGCGTAAAGGGCATGCAGGCGGTTCATCAAGTAGGATGTGAAATCCCCGGGCTCAACCTGGGAACAGCATACTAAACTGGTGGACTAGAGTATTGCAGGGGGAGACGGAATTCCAGGTGTAGCGGTGGAATGCGTAGATATCTGGAAGAACACCAAAGGCGAAGGCAGTCTCCTGGGCAAATACTGACGCTCATATGCGAAAGCGTGGGTAGCAAACAGG
+
BCBBABCB>BBBB=A;;;?A@BBB>B@CFADBCC>BCCCC=A@:@B9;9BB>;:8;?CCECC?A@EE@CBBBAAA;ABBB3AA8A;;;?C@DFF=C?CCBBDCBB;;:6;BB?AA?ABBABBBCBCACCABDDD3???FEAEACAC@CB@BCCC;;;?BB@C@;;;@@ACA??DBBB?BADD@CCC@DF;;:;BB>@?@;::CA@?BBB>CBC>BB@@@BBBBCCBDBBDBBBD>BBBBCB>AA???B:<>@>
@6HNMW:00789:06259
TACGGAGGGTGCAAGCGTTAATCGGAATAACTGGGCGTAAAGGGCATGCAGGCGGTTCATCAAGTAGGATGTGAAATCCCCGGGCTCAACCTGGGAACAGCATACTAAACTGGTGGACTAGAGTATTGCAGGGGGAGACGGAATTCCAGGTGTAGCGGTGGAATGCGTAGATATCTGGAAGAACACCAAAGGCGAAGGCAGTCTCCTGGGCAAATACTGACGCTCATATGCGAAAGCGTGGGTAGCAAACAGG
+
5:;@>9:9)444939:<<5;4555.5.5@9B>>>=9999D,9:,5;556;?9=B7?69:9=@<@B@B?B;;9BBB=BCDD6;;0;@@@;@<@@B:B>BCCBCBCBBBB6;0=900,0:9;9;===<9:88::::'9:///,/583:00/)/:=>>==9=<8<:<?:>:=/////8//)57<<8==;399)4.498.929977=>=9=;=8778*8<<;=>>>883=;773337;5;>=777)7<93//(/::3
@6HNMW:00800:06214
TACGGAGGATCCGAGCGTTATCCGGATTTATTGGGTTTAAAAGGGAGCGTAGATGGATGTTTAAGTCAGTTGTGAAAGTTTGCCGGCTCAACCGTAAAATTGCAGTTGATACTGGATATCTTGAGTGCAGTTGAGGCAGGCGGAATTCGTGGTGTAGCGGTGAAATGCTTAGATATCACGAAGAACTCCGATTGCGAAGGCAGCCTGCTAAGCTGCAACTGACATTGAGGCTCGAAAGTGTGGGTATCAAACAG
+
@?<<600)/>>:<<>99;9?=?=A458C8>>?A?8>@,9:9(9?8979A@BB@@=>477AA3;7<<?>?:6>=000*0/>3/0)/)/0;=9>8>=?=?2>2896<=:??@>@@?;@AA???<@AA:98??>9<00*0:95;?;?6;6;99/2;>00///)/:<<4<<8947///766::9717:6///5///*/388,3,3877179:33.3;3333,333799:6:::4887778.55666:3555233(257
@6HNMW:00771:06294
TACGGAGGGTGCAAGCGTTAATCGGAATAACTGGGCGTAAAGGGCATGCAGGCGGTTCATCAAGTAGGATGTGAAATCCCCGGGCTCAACCTGGGAACAGCATACTAAACTGGTGGACTAGAGTATTGCAGGGGGAGACGGAATTCCAGGTGTAGCGGTGGAATGCGTAGATATCTGGAAGAACACCAAAGGCGAAGGCAGTCTCCTGGGCAAATACTGACGCTCATATGCGAAAGCGTGGGTAGCAAACAGG
+
@@@B?BAB<@@@A?AAAC?B?BBB@B@BE@DCCC>BBCCC;@@:@A;;9@@=@C?B@CBCBC?BB@@<@9::CDD?FFGG;BB8A;:;=@?BCC@CADAAADCBBBBA8@::6:C?CCC?????AA=??>>=>=.=AA@A?A?B?B?AB@CECCCBB@BC@C@@@@BBCABBB???C@D@BB@DCC<@@6;6;BB?CAC:;<CCC?BBC>@AA<A@ABB@??BBABBBBBAAAC?CCC?>>8==<99959BA?
@6HNMW:00787:06264
TACGGAGGGTGCAAGCGTTAATCGGAATAACTGGGCGTAAAGGGCATGCAGGCGGTTCATCAAGTAGGATGTGAAATCCCCGGGCTCAACCTGGGAACAGCATACTAAACTGGTGGACTAGAGTATTGCAGGGGGAGACGGAATTCCAGGTGTAGCGGTGGAATGCGTAGATATCTGGAAGAACACCAAAGGCGAAGGCAGTCTCCTGGGCAAATACTGACGCTCATATGCGAAAGCGTGGGTAGCAAACAG
+
=@?C=;;:04>==:>@A@<B>ACC?B@AA@CCDC>ABBCE9;;6;A;;;DD>;;;;ACC;;;@;;;>9=:99==>3A;@@7@D9A@@@;@=@BC=CABBCCBCBBBBG=AAA>;;6;@@@B?A@A?=>>?>>?>.;<?@A<A>B=A=AB?BBCCCBB@BC=A<@;;;;@@@CCCB@@=A?@@@@@>:B@,0,0@@:@?A;;;@A@=@@@9?@@9000<<>;<>?>?=?=9?88<80//::;1///333(399
@6HNMW:00797:06266
TACGTAGGTGGCAAGCGTTGTCCGGAATTATTGGGCGTAAAGCGCGCGCAGGCGGATGCGTAAGTCTATCTTAAAAGTGCGGGGCTTAACCCCGTGAGGGGATGGAAACTGGGCATCTAGAGTATCGGAGAGGAAAGCGGAATTCCTAGTGTAGCGGTGAAATGACGTAGATATTAGGAAGAACACCAGTGGCGAAGGCGGCTTTCTGGACGACAACTGACGCTG
+
AA@@@AC@;<7<A?@A@A@A@@?B@B?C<@A=A@8@C;;;,9@@@;<9@@>;@@:ADBBB;;6;CA;;;A@;@<@6=@A?EDE;BB>@?@ED;BB@;;:;-;::4:@,95>C6?=;;885959=8876873437>6<77/7/7/74:;A=<;>://*/-::/:000;:??@9988<<8>=@:39//(///57@@A:>7:::<==79?:5967755.258898877
@6HNMW:00775:06317
TACGGAGGGTGCAAGCGTTAATCGGAATAACTGGGCGTAAAGGGCATGCAGCGGTTCATCAAGTAGGATGTGAAATCCCCGGGCTCAACCTGGGAACAGCATACTAAACTGGTGGACTAGAGTATTGCAGGGGGAGACGGAATTCCAGGTGTAGCGGTGGAATGCGTAGATATCTGGAAGAACACCAAAGGCGAAGGCAGTCTCCTGGGCAAATACTGACGCTCATATGCGAAAGCGTGGGTAGCAAACAGG
+
@@@A;@@@8@@@@?C@@@?B@CCD@C?BB>BBBC>CBBCC?CC=BA;;::;5:2:9?>@9;29?@@;@@>@A==5?@AA-;;.:9994=999:,:?ABACCCCBBBC?BBB?BB?ABBBABBBBB799@@AAB2AC?@@@C?B?B@BB@CCCBB;;7;B>A?@A@@AAA;;;A@A@8<9;CACCB?BB7;8;AB>A@BBBBCCBACBB=BCE>CACBDCCB@@@AAAAABCEC>B??:AB<>?8<==53335
@6HNMW:00786:06330
TACGGAGGATCCGAGCGTTATCCGGATTTATTGGGTTTAAAGGGAGCGTAGGCGGACGCTTAAGTCAGTTGTGAAAGTTTGCGGCTCAACCGTAAAATTGCAGTTGATACTGGGTGTCTTGAGTACAGTAGAGGCAGGCGGAATTCGTGGTGTAGCGGTGAAATGCTTAGATATCACGAAGAACTCCGATTGCGAAGGCAGCCTGCTAAGCTGCAACTGACATTGAGGCTCGAAAGTGTGGGTATCAAACAAG
+
CC;;;;C@BBB=AAA:;;<@AB?C?CBL>CC=AA>AD>ED>FF?CCBBBBB>BB@CDBBBAD@ABABBC@BBCCC=BAB=BED@DCCC?B?CBCBB9C9::CCC=ABDCCBCC>CBBBB?B@??ABBAAAC9849==8@A?C?B?BBBB?BCBBB@@>@ABB<BBBB>BB@@@BCBBBB=AB>BBB>@@@=@?@C:=;@ECC@CCAB@=@@:::@?CCABBBB?A@@=@CAAAC>CBAACC@CAB?@@;?C?A
@6HNMW:00787:06345
TACGGAGGATCCGAGCGTTATCCGGATTTATTGGGTTTAAAGGGAGCGTAGATGGATGTTTAAGTCAGTTGTGAAAGTTTGCGGCTCAACCGTAAAATTGCAGTTGATACTGGATATCTTGAGTGCAGTTGAGGCAGGCGGAATTCGTGGTGTAGCGGTGAAATGCTTAGATATCACGAAGAACTCCGATTGCGAAGGCAGCCTGCTAAGCTGCAACTGACATTGAGGCTCGAAAGTGTGGGTATCAAACAGG
+
<BAE?AB?BCC@CCCABA@@A@@C?@@@6@@=AB=BJ=DC>CH=CC;;;CDDCC@BBBBB;A<A>A@@@-00@@@-;;D=AAB?BBBA=@5::9::*:9<ACCCABBCCCCC@CCC@A@?AABB???AA=A:949AA>@@<>3939A@@>@A@AAAB?ABBB6;:9B?CAAABCAAABC@BB?BCB=A??5:9AA;?=@BCB?A??;:*000//><=:::?><1888/7;9773,3;>;=918<<9@B9<<;<
@6HNMW:00788:06357
TACGGAGGGTGCAAGCGTTAATCGGAATAACTGGGCGTAAAGGGCATGCAGGCGGTTCATCAAGTAGGATGTGAAATCCCCGGGCTCCAACCTGGGAACAGCATACTAAACTGGTGGACTAGAGTATTGCAGGGGGAGACGGAATTCCAGGTGTAGCGGTGGAATGCGTAGATATCTGGAAGAACACCAAAGGCGAAGGCAGTCTCCTGGGCAAATACTGACGCTCATATGCGAAAGCGTGGGTAGCAAACAGG
+
;;;@=@AB<ADBB@CB@@=@?BBB<@<;;69@@>4=@??;4;@4==66;BC@BA?B@AAACC?BB;;5;9;=?<C7BB?E0?>5=99299=;@CC>C?BBB@A@CCCCL?BBB>AC@@@@BBA>@:94:=>?CCG2@A@::6;<@:@=@C@BBBBBAA699;?>?@;;;ABBB@???>9>>@A?BBB>CG8;9<AA<@<@;;;AAA?BBB>BCF:@@A;;9CB?@AAABB<<;;:4?:///;2///666.89;4
@6HNMW:00791:06340
TACGGAGGGTGCAAGTCGTTAATCGGAATAACTGGGCGTAAAGGGCATGCAGGCGGTTCATCAAGTAGGATGTGAAATCCCCGGGCTCAACCTGGGAACAGCATACTAAACTGGTGGACTAGAGTATTGCAGGGGGAGACGGAATTCCAGGATGTAGCGGTGGAATGCGTAGATATCTGGAAGAACACCAAAGGCGAAGGCAGTCTCCTGGGCAAATACTGA
+
;=::5444)487:60////)/699=0505<7:<<=6=====6=@5@BAAABB?<<8<466>><9;;;A<??@@@<A79;;;.;A9A:968A?@CG8B=BB@556=555>6<<<544.444::::<<;58833777$78794.47;7>,//)////7//56<;16155/7///7//4777)/)//5<<=<@@7<7;==8=86555<4405:808883:0//;9
@6HNMW:00793:06331
TACGGAAGGTCCGGGCGTTATCCGGATTTATTGGGTTTAAAGGGAGCGTAGGCCGGAGATTAAGCGTGTTGTGAAATGCTAGACGTCTCAACGTCTGCACTGCAGCGCGAACTGGTTTCCTTGAGTACGCACAAGTGGGCGGAATTCGTGGTGTAGCGGTGAAATGCTTAGATATCACGAAGAACTCCGATTGCGAAGGCAGCTCACTGGAGCGCAACTGACGCTGAAGCTCGAAAGTGCGGGTATCGAACAGG
+
5:7727)/)/:7::3<5505<=8@?BCB=@=7;;,99)9C,:946<99944.9:>5?BBB?B>;65<;;7<<<;;333337333333:98189;<<00-8--/////;<=8<<>:>>7>7<7:9=<33/////(-557/55(-(-(/96619:;4438288==8;88A9??AA@>>>??:8>A<887>?;739<9:396B:::B:;9AC999:949.4:<=4549:93:::89::2::///;5;;::7:68:=9
@6HNMW:00800:06345
TACGGAGGATCCGAGCGTTATCCGGATTTATTGGGTTTAAAGGGAGCGTAGATGGATGTTTAAGTCAGTTGTGAAAGTTTGCGGCTCAACCGTAAAATTGCAGTTGATACTGGATATCTTGAGTGCAGTTGAGGCAGGCGGAATTCGTGGTGTAGCGGTGAAATGCTTAGATATCACGAAGAACTCCGATTGCGAAGGCAGCCTGCTAAGCTGCAACTGACATTGAGGCTCGAAAGTGTGGGTATCAAACAGG
+
BCAA?AB@CCE@@;;;@@?@AA<@=@CC=BD<@@;@B;AB=BE=BBB;;;BCID@DJCCC=C@BBDGCC@BBBBB=A@C<B;;6;A??;A7;;:CB6C<;;CBB=AABBCCC?BBAAAA@E@????????B::5:??9?@<@=?>?CCC@CBBCD@A=@BBA=BBCBABBBBBBBBCCC?BB@CBB=A?>499@A295::::?:::A@=AB999D@BBBBBBA=ABB=BABAAA:??A@AA<==@=@@9@==:
@6HNMW:00810:06315
TACGTAGGTGGCAAGCGTTGTCCGGAATTATTGGGCGTAAAGGGCGCGCAGGCGGCATCGCAAGTCGGTCTTAAAAAGTGCGGGGCTTAACCCCGTGAGGGGACCGAAACTGTGAAGCTCGAGTGTCGGAGAGGAAAGCGGAATTCCTAGTGTAGCGGTGAAATGCGTAGATATTAGGAGGAACACCAGTGGCGAAAGCGGCTTTCTGGACGACAACTGACGCTGAGGCGCGAAAGCCAGGGGAGCAAACGGG
+
BBACCCC>CB?AA<?;;:7;AB@C@C?B:;;;@D>:;:AB<AA<BBB@@B@=@A5;;BA@<<+0000+0=<+0000$/<8:;>>2=B9?<?BB7AA:::>?2=?9?CA=BBBBBB@CBBBBB@?@BBB?BBBD?BA<@@@=A=@<@4:9>?>?978@:????7//0;:>CCD??;??9?B==:AAC:=988:<::;1:;<<AAC365><@>:88@;@<==>AAAB??<@DABBE>BB=AAEE:@??BC2::?8
@6HNMW:00775:06368
TACGGAGGGTGCAAGCGTTAATCGGAATAACTGGGCGTAAAGGGCATGCAGGCGGTTCATCAAGTAGGATGTGAAATCCCCGGGCTCAACCTGGGAACAGCATACTAAACTGGTGGACTAGAGTATTGCAGGGGGAGACGGAATTCCAGGTGTAGCGGTGGAATGCGTAGATATCTGGAAGAACACCAAAGGCGAAGGCAGTCTCCTGGGCAAATACTGACGCTCATATGCGAAAGCGTGGGTAGCAAACAGG
+
;;;D@BBB=BBBA?BB?A=A=A@@=A?BB@CCCF>BBBCC<BB<BB@AACD@CD@D@EECCDACCBB?AA@BBBB=BCDD7;99::;;?A=;;:6;?BCAA@CCCDDD=CBB?A@=@@@@ABBBCC?AAACCDD3BBA@@<@=A?B=AB8;<BB<;;>AA@C@CEAAADCDBCB@@@=A?BCACDG@CC>B@BDC@C>B;;;BBD>@@@>@DC>CB<<;FDAAC@@?>9;;@?@9@AAAAA=@@@BA?:8889
@6HNMW:00785:06380
TACGGAGGATCCGAGCGTTATCCGGATTTATTGGGTTTAAAGGGAGCGTAGGTGGACAGTTAAGTCAGTTGTGAAAGTTTGCGGCTCAACCGTAAAATTGCAGTTGATACTGGCTGTCTTGAGTACAGTAGAGGTGGGCGGAATTCGTGGTGTAGCGGTGAAATGCTTAGATATCACGAAGAACTCCGATTGCGAAGGCAGCTCACTGGACTGCAACTGACACTGATGCTCGAAAGTGTGGGTATCAAACAGG
+
CDCD@BB@BBB?BBBAAA?BBA=A=@?@<?D?CC>BA<A@9?@:998BBAA?AC@DD@AB@D>BBBBBB8;;CBI>DCC>CBB?BCCCAD@A@BGG:B;;;BBB@BBCDCCC@DBBBBB@C@??BB@@@CC@?;:::.:=9=?B>CCCC@BBBBBAA?ABCB=BGGE@CCCCCGGBBBC@BB?CBC@DCC>AABC795:BBBBB@BAB>BBBCEFACCCCCBBBCCBBBCCBBF>AACA@@=@CC@@@;@AA?
@6HNMW:00800:06366
TACGGAGGGTGCAAGCGTTAATCGGAATAACTGGGCGTAAAGGGCATGCAGGCGGTTCATCAAGTAGGATGTGAAATCCCCGGGCTCAACCTGGGAACAGCATACTAAACTGGTGGACTAGAGTATTGCAGGGGGAGACGGAATTCCAGGTGTAGCGGTGGAATGCGTAGATATCTGGAAGAACACCAAAGGCGAAGGCTAGTCTCCTGGGCAAATACTGACGCTCATATGCAGAAAGCGTGGGTAGCAAACAGG
+
//4;6444)49?@:@=@>2949@B:@<==8666<:ACDED>CD>EEBBBBB?CC?B?BBBCC@CCCB@;;;CCFK?DABA-00+000/)/2///,/5569999>===C=CCC?AA699??A?AA@@7:5:@=BC3@@><<49467>1667;;99=;:0668><AA:9:>>==?888:)/*//)/77279/:5///5:1/////::<8<<=7<=<6<=;;;<555;;;:9;9433991733333(399333,3993
@6HNMW:00801:06396
TACGTATGGTGCAAGCGTTATCCGGATTTACTGGGTGTAAAGGGGGCGCAGGTGGCCAGGCAAGTCAGAAGTGAAAGCCCGGGGCTCAACCCCGGGACTGCTTTTGAAACTGTCCGGCTGGAGTGCAGGAGAGGTGAGTGGAATTCCCAGTGTAGCGGTGAAATGCGGAGATATTGGGAAGAACACCAGTGGCGAAGGCGGCTCACTGGACTGTAACTGACACTGAGGCCCGAAAGCGTGGGGAGCAAACAGG
+
CDCB@@@C@CCBA499:96;BE@G@BBC>CCBBB>BBC@@,9999'9@>9:4::4:=BA?AA?ACCBCB?ACEEI=BBB6;:;6;@AA>BBB;BD=BABB;:::3:AD?CCCCCACGCBB?@@@@@@C?BBBB@BBCACEAC<@699.9@ABCBBBB>AABB=AAAA=ABAAAA?AA=B@BBACBB?DCCD?BBB>A>?><>CCBBAB>BBABBB>@AABBA?;=00+0=5;:@8@AAAAAA6;;;@@9?AA?
@6HNMW:00821:05779
TACGGAGGGTGCAAGCGTTAATCGGAATAACTGGGCGTAAAGGGCATGCAGGCGGTTCATCAAGTAGGATGTGAAATCCCCGGGCTCAACCTGGGAACAGCATACTAAACTGGTGGACTAGAGTATTGCAGGGGGAGACGGAATTCCAGGTGTAGCGGTGGAATGCGTAGATATCTGGAAGAACACCAAAGGCGAAGGCAGTCTCCTGGGCAAATACTGACGCTCATATGCGAAAGCGTGGGTAGCAAACAGG
+
BBBD@CBC=@@@A>A@A@?A@D@@?@@ED@CDDD>BBBBC=CD>CC:;:;;5;@=@@BBBCHACCCC@DBBBAAA>AHIH;CI>AABB?B?CBC>B@BAACCCCCBBB=BCB?CC@AAABBB:::C>@@AACAA2ABBCC@B@B?C?BB@CCCBBBB=BA=A?@@@@CDCCCA@AAD@C@CFACAA:@@+0+0B@?A@DBBDEBB?AAA<@@@=::<ACBBBCCBCC??@@?>?9?@@=?@;@?<<>>8>==8
@6HNMW:00832:05840
TACGGAGGGTGCAAGCGTTAATCGGAATAACTGGGCGTAAAGGGCATGCAGGCGGTTCATCAAGTAGGATGTGAAATCCCCGGGCTCAACCTGGGAACAGCATACTAAACTGGTGGACTAGAGTATTGCAGGGGGAGACGGAATTCCAGGTGTAGCGGTGGAATGCGTAGATATCTGGAAGAACACCAAAGGCGAAGGCAGTCTCCTGGGCAAATACTGACGCTCATATGCGAAAGCGTGGGTAGCAAACAGG
+
BB@@>?BD>DBAA=@@@@<@?CCC?C@CC@CCEE>BBBCC>CD>DBBBCB@=@@:?=?@BBC?DCCC?CCBEFFF>CDFF;AA:@::;@B@CFD=B?BBBBCBBCCDD>DBC?BB@BBCBBAAABB?BBBBBBB/?@@;;5<>B@B@BC?BBACA;;9;B?C?BB@@@CB@@@@A??=@@CE@BBGADD=@>@DC=A?A???BCB?@@?:?BB=BC???BBCCCBBBAAAB???<?BCDCD>B?>>@A;998=
@6HNMW:00854:05827
TACGGAAGGTCCGGGCGTTATCCGGATTTATTGGGTTTAAAGGGAGCGTAGGCCGGAGATTAAGCGTGTTGTGAAATGTAGACGCTCAACGTCTGCACTGCAGCGCGAACTGGTTTCCTTGAGTACGCACAAAGTGGGCGGAATTCGTGGTGTAGCGGTGAAATGCTTAGATATCACGAAGAACTCCGATTGCGAAGGCAGCTCACTGGAGCGCAACTGACGCTGAAGCTCGAAAGTGCGGGTATCGAACAGG
+
CCBB@C@C@CC?BB<B;:8;FF@C?CDE=DD@BC>BD?CC>CC?CBBCCCC?B@C@BBCB@C?BBABBB?BBAAA<@@@@??AAABBC??ABDA;<;CCBBCCCBBBB?BBB?BB>B@E@BAAAC??@BBBC=BBBC>BB?B?B?BCBD@CCB???A<@@@A<@??D?BBBBBBAAACB>AA?BBB?BBD@BAAA9>;ABBBBBCBCC@BB;;;B@BBBAAAAABB>BCBBFEG<@@BCCD>BBBCBB@BBE?
@6HNMW:00855:05825
TACGTAGGGGGCGAGCGTTATCCGGATTCATTGGGCGTAAAGCGCGCGTAGGCGGCCTGCTAGGTCGGGACTCAAATCCGGGGGCTCAACCCCCGCCCGGTCCCGATACCGACAGGCTTGAGTCTGGTAGGGGAAGGCGAATTCCAAGTGTAGCGGTGGAATGCGCAGATATTTGGAAGAACACCGGTGGCGAAGGCGGCCTTCTGGGCCACGACTGACGCTGAGGCGCGAAAGCTAGGGGAGCGAACAGG
+
AAABB;;;;;);?@@@CBADCEAD@;;;;CCAGJ?CBCBD<AAA@A>>>@@;00+06;9=???6BBB>=>CCAAA9@@;=:=:.;@BB?BCCC2CDD>C@B@@<BBCBB?B@@@@:@@,00====?;?>;;;5;9=900/(/385:<;BBABBBB<???A>@A999@@AABBB<B>B?>;7;AA2<7;5.==>:>5>==B==8?=>A98*.....@<>=9:9=:;4;CCBCE?EDCBA@@7@@@CC@CCB;
@6HNMW:00819:05865
TACGGAGGGTGCAAGCGTTAATCGGAATAACTGGGCGTAAAGGGCATGCAGGCGGTTCATCAAGTAGGATGTGAAATCCCCGGGCTCAACCTGGGAACAGCATACTAAACTGGTGGACTAGAGTATTGCAGGGGGAGACGGAATTCCAGGTGTAGCGGTGGAATGCGTAGATATCTGGAAGAACACCAAAGGCGAAGGCAGTCTCCTGGGCAAATACTGACGCTCATATGCGAAAGCGTGGGTAGCAAACAGG
+
5544.5=<3:;<A8@C@B;@=>>@<A>@@9>=>=5999::6;@8@@=>;;;4994949==6626?::6:///:<<3=@@@4@@:@ABA;>9:::.:@;;;B>996=B?=A@=@;?<?999?888?<89777777'796//)/)/)/)/5.55<;;;;7;;4964459?@@59555;;7<8<?2659499)5.44/)/)////7::5/55/3::1;=559?????:::0//9/33/498866/-----9189;5
@6HNMW:00820:05866
TACGGAAGGTCCGGGCGTTATCCGGATTTATTGGGTTTAAAGGGAGCGTAGGCCGGAGATTAAGCTGTGTTGTGAAATGTAGACGCTCAACGTCTGCACTGCAGCGCGAACTGGTTTCCTTGAGTACGCACAAAGTGGGCGGAATTCGTGGTGTAGACGGTGAAATGCTTAGAGTATCACGAAGCAACTCCGATTGCTGAAGGCCGCTCACTGGAGCGCAACTGACGCTGAAGCTCGAAAGTGCGG
+
BBCD?B<@;?A=AA9@;;59==8>;>BB=@A@CC=CD>BA<BC9BB@@@BC>@?@@BBBB?B?BBBBBBB?AA@@@9@BAA??AAAABB?BBBBB;;;AB@BBCCBBBB?BCB?BE?E>A=@@@@A@@>?988-88<<6=?8>8?8???@<??877737178981:;:;6;873388;8<<C6777<@?A=@>?9>9897171828:::=;:933333/5057..-224-/(.3358770755388
@6HNMW:00820:05895
TACGGAGGGTGCAAGCGTTAATCGGAATAACTGGGCGTAAAGGGCATGCAGGCGGTTCATCAAGTAGGATGTGAAATCCCCGGGCTCAACCTGGGAACAGCATACTAAACTGGTGGACTAGAGTATTGCAGGGGGAGACGGAACTTCCAGGTGTAGCGGTGGAATGCGTAGATATCTGGAAGAACACCAAAGGCGAAGGCAGTCTCCTGGGCAAATACTGACGCTCATATGCGAAAGCGTGGGTAGCAAACAGG
+
///>:000+0<<:7<@BB?B?:;9=@?@C?B@@<8@>>@A<AB=C@@@@@@;?D>C<<<5599=5547<===@DC79;<;.;E;A;:9=@?BCC=C?:99A995>>>@:?>>:>?9999A>:334804:===>=+<;9//)/)//2749<:>@@@===2660599556?>99999:=:-5.5925=94;?2979@?:>;?0/099969<;6977*784=>@>????9<=9:;::80888333(3:333808983
@6HNMW:00828:05888
TACGTAGGGAGCGAGCGTTGTCCGGAATTACTGGGTGTAAAGGGAGCGTAGGCGGGATGGTAAGTCAGGTGTGAAATGTATGGGCTCAACCTGTAAATTGCACTTGAAACTGCTGTTCTTGAGTGAAGTAGAGTAAGCGGAATTCCCGGTGTAGCGGTGAAATGCGTAGATATCGGGAGGAACATCGGTGGCGAAGGCGGCTTACTGGGCTTTTACTGACGCTGAGGCTCGAAAGCGTGGGGAGCAAACAGG
+
?A99;AAC=AA?@>??=?9?@A?B@B?B@BA???8=?898*78*3778=::>;A<5BLD?@??BABAA>BAAABD=A998898)3777287<<=@@9@48988@;ABB=A>><??@5::=ABEBAAAA>@=00//)/=>4>8@8@B=B@;A<@<;@?BB@B>BB@@@@@??C@AAC=CC@C?@@@@B=BB>;;9;?;AB>AB?A@@AC>BBCC7BB@;:9@A996@?BB?;:=/5454:::&44444(4>>4
@6HNMW:00841:05876
TACGTAGGTGGCAAGCGTTGTCCGGAATTATTGGGCGTAAAGGGCGCGCAGGCGGCATCGCAAGTCGGTCTTAAAAGTGCGGGGCTTAACCCCGTGAGGGGACCGAAACTGTGAAGCTCGAGTGTCGGAGAGGAAAGCGGAATTCCTAGTGTAGCGGTGAAATGCGTAGATATTAGGAGGAACACCAGTGGCGAAAGCGGCTTTCTGGACGACAACTGACGCTGAGGCGCGAAAGCCAGGGGAGCAAACGGG
+
CCCCB;:5;;4;@:@=;;49>@=@>B?=9==8==5====>/44)49=>>>=295.59<@?>=:==00+000+000)/994444&4<7=8<AA9BBBBDDD;CC9::B=BABBAF?BB@@@AA@@@AA?@?@@6::5:@@>B?B?C;??????AB@@<@:9:29AAAABAB@=?=::49A?A>BCB>ACAA<A?==5:9939==4<=>9<<655A<A9:;>;;:C@@<@A@@BD>>?=?BBB:AAAKF<AAB=
@6HNMW:00847:05903
TACGGAGGATCCGAGCGTTATCCGGATTTATTGGGTTTAAAGGGAGCGTAGGTGGACAGTTAAGTCAGTTGTGAAAGTTTGCGGCTCAACCGTAAAATTGCAGTTGATACTGGCTGTCTTGAGTACAGTAGAGGTGGGCGGAATTCGTGGTGTAGCGGTGAAATGCTTAGATATCACGAAGAACTCCGATTGCGAAGGCAGCTCACTGGACTGCAACTGACACTGATGCTCGAAAGTGTGGGTATCAAACAGG
+
DBBB?:::;CC?CBB??>?BAB?B=@?B=BB?BB;AC49959D9??>BA@@???;@CBCBAFACECCCC;;;CCC>CGG<BBC@CBBBAG<;;FCC;C?AACCC?BBBBB;;7;BBBBB?BBBBCCAAABC??<?@A<AB@BAC?CCCB?CCCCCCC@BBBD>BBCD@DCCCBBBBCCC@CB?BBB@BBA?BCFC=?=ABBBCCB@@A@BBCCCCACCBBBBCCFDAAACBA@@;@AABBC=BAA@@@9@AA@
@6HNMW:00861:05868
TACGGAGGGTGCAAGCGTTAATCGGAATAACTGGGCGTAAAGGGCATGCAGGCGGTTCATCAAGTAGGATGTGAAATCCCCGGGCTCAACCTGGGAACAGCATACTAAACTGGTGGACTAGAGTATTGCAGGGGGAGACGGAATTCCAGGTGTAGCGGTGGAATGCGTAGATATCTGGAAGAACACCAAAGGCGAAGGCAGTCTCCTGGGCAAATACTGACGCTCATATGCAGAAAGCGTGGGTAGCAAACAG
+
CCBB=>>>8?@?A=AA@@<@?BCB@C@KE@BBBB;AB@@@=AC?CC;;;;;5;A?AADDCCC@CCCC@DBBCCCD>CBDD.;:0;;AA;@;@BB8A=@AA@B;<;:::.9<<8<=:=;888::<AB>BBBBBBB1??@;;7;>B=B>BB@BBBB;:;<@?<@><0000>=>@@???C>C@BB?B>;8<=+0+0>@;@00<@@BAB;>>>7>AA<???@C@?>??9870/://000*/-//881////57/888
@6HNMW:00817:05925
AAGCGTAGGGTGCAAGCGTTGTCCGGAATTACTGGGTGTAAAGGGAGCGCAGGCGGACCGGCAAGTTGGAAGTGAAATCTATGGGCTCAACCCATAAATTGCTTTCAAAACTGCTGGCCTTGAGTAGTGCAGAGGTAGGTGGAATTCCCGGTGTAGCGGTGGAATGCGTAGATATCGGGAGGAACACCAGTGGCGAAGGCGACCTACTGGGCACCAACTGACGCTGATGCTCGAAAGTGTGGGGTATCAAACAGG
+
F6;<9995905@=D;@::9.94:5:3:5:9=>=CD;??AAC=A@;CABCBBB?BA>BA=A?AC@;6468=8=BA<=6@A666?C>B@==099)9:::)4.45<>7><AC9<985;;7;7;8<:>:>ABBBCCBB?BAB@BA?C9:8:D7959BA?@AA<AA4948=??BBC>>>==>C<AA=@;??=8??;?9=<<5:5:;;><@===BD=AAB59188=;==A?A?;;;?????67773337&3999:;4:;;7
@6HNMW:00831:05913
TACGGAGGGTGCAAGCGTTAATCGGAATAACTGGGCGTAAAGGGCATGCAGGCGGTTCATCAAGTAGGATGTGAAATCCCCGGGCTCAACCTGGGAACAGCATACTAAACTGGTGGACTAGAGTATTGCAGGGGGAGACGGAATTCCAGGTGTAGCGGTGGAATGCGTAGATATCTGGAAGAACACCAAAGGCGAAGGCAGTCTCCTGGGCAAATACTGACGCTCATATGCGAAAGCGTGGGTAGCAAACAGG
+
;;;A?BBC=BBAA>A9;9>B@CBB@C@CC@CBBB<B@@@C<BA<BC;;;BCABBABGJCCBCACCCC?B@@@BBC?CDCC7::6:AAA@F@BDC>B>BCC@@BBBDDC>C;;7;A?ACBBBBAAAB?AA??>?>,<>?:;5;6;5;?BC@CCCCCBB>BC@C?BB;;;BCCCCBB??<A=BB?BCC@CL>B@BCB=A>A@@@DBD?@A?<?CC>CCBBCCCBBBBBBAAABCDD;AAABBD>DBB???8>=>9
@6HNMW:00863:05941
TACGGAGGGTGCAAGCGTTAATCGGAATAACTGGGCGTAAAGGGCATGCAGGCGGTTCATCAAGTAGGATGTGAAATCCCCGGGCTCAACCTGGGAACAGCATACTAAACTGGTGGACTAGAGTATTGCAGGGGGAGACGGAATTCCAGGTGTAGCGGTGGAATGCGTAGATATCTGGAAGAACACCAAAGGCGAAGGCAGTCTCCTGGGCAAATACTGACGCTCATATGCGAAAGCGTGGGTAGCGAAACAGG
+
ADCC@CBA<BB@A;@;;;>A@CCCACAAA=ABBB;AA@@B=BC>BB;;;EEACC@E?CCDCC@CCCD@GBAABBB;BBBB7AA9A;;;?B?BBL>A?ABBBBBBBBCD>C<;;;C>AABA@:::::?ACBCCCC2BABCCAC@C@CGDD@CCDBBBB@CC?B?BBBBBBBBBBBBBB?C>A@?@DE@DH:;7;@@9@>A:::AAA???=6>=>9?AACCBBCCAAAAABGDAAA<ABAAAB9@=;//0;5:::<
@6HNMW:00825:05966
TACGGAGGGTGCAAGCGTTAATCGGAATAACTGGGCGTAAAGGGCATGCAGGCGGTTCATCAAGTAGGATGTGAAATCCCCGGGCTCAACCTGGGAACAGCATACTAAACTGGTGGACTAGAGTATTGCAGGGGGAGACGGAATTCCAGGTGTAGCGGTGGAATGCGTAGATATCTGGAAGAACACCAAAGGCGAAGGCAGTCTCCTGGGCAAATACTGACGCTCATATGCGAAAGCGTGGGTAGCAAACAGG
+
AA@?9;99,:?=@?CBCC@E@BBB@B@BB?BCBC>BBBBG>CC>CD999?A<AA>AACBBBC@CDBB<ABBCCGC>DDDD7::6;;;;?CAHFI>CABBBBBBBBCCB<B;;7;B<@?CB@????@<?BBBBBC3AAB;;9;>C<C@FC@CBCD@;;:;C>B?BBBBACBCAB@@@AAI@BC@BAA@@@-0-0B@;A@B@@@AA@>@@@9A@@;AAACBBABBD?@@A@>@9995:??=<?977377913336
@6HNMW:00833:05987
TACGGAGGGTGCAAGCGTTAATCGGAATAACTGGGCGTAAAGGGCATGCAGGCGGTCCATCAAGTAGGATGTGAAATCCCCGGGCTCAACCTGGGAACAGCATACTAAACTGGTGGACTAGAGTATTGCAGGGGGAGACGGAATTCCAGGTGTAGCGGTGGAATGCGTAGATATCTGGAAGAACACCAAAGGCGAAGGCAGTCTCCTGGGCAAATACTGACGCTCATATGCGAAAGCGTGGGTAGCAAACAGG
+
;@@A=;;;0;?A@<A;;;<@<ABA=B@CB@CEIC?CCCBC=BB<ABBBB@@=BB?BB@BCAA?ACCE@C;;;CCC>CCII<BC>BA@@?C=AAA<A@GCCCBDDBBBC>BBC@CB?BBBAAA@AA@>@@99999(9=<@A?A@DAE9:9<>@>?@?B?AB?@<@@999ABB@CAA<=9><>>:@@?:>>=B?A@@=@=?9:9A>><AAB=BEC>?@@E@@@BCCBBCBBBBBBE>CBAAAA=B???CD;<<;;
@6HNMW:00835:05977
TACGGAGGGTGCAAGCGTTAATCGGAATAACTGGGCGTAAAGGGCATGCAGGCGGTTCATCAAGTAGGATGTGAAATCCCCGGGCTCAACCTGGGAACAGCATACTAAACTGGTGGACTAGAGTATTGCAGGGGGAGACGGAATTCCAGGTGTAGCGGTGGAATGCGTAGATATCTGGAAGAACACCAAAGGCGAAGGCAGTCTCCTGGGCAAATACTGACGCTCATATGCGAAAGCGTGGGTAGCAAACAGG
+
CAAB=;9:5:;:A?B@@@@C@CCC@C@CC@DCCC=@@@@A<BC=CC;;;AA?ACACBDCCCD=BBCCACAABCCD?BBB@8>>8@@@AAC@DDD>C@CBBBCBBCCCD=B9989B?BDAABBBBBB?BBBCCCC3BAA::6:;?9?;AA>BCBBC@A?AB@C@BB@@@DCBCBBBBC@C@BB@DDDACC=@>@CC?C@C???CCC?BAB=BCC>BABBBCCBBBAAAAABCBCF:99BBAA<A:98==8=@@?
@6HNMW:00822:06036
TACGGAGGGTGCAAGCGTTAATCGGAATAACTGGGCGTAAAGGGCATGCAGGCGGTTCATCAAGTAGGATGTGAAATCCCGGGCTCAACCTGGGAACAGCATACTAAACTGGTGGACTAGAGTATTGCAGGGGGAGACGGAATTCCAGGTGTAGCGGTGGAATGCGTAGATATCTGGAAGAACACCAAAGGCGAAGGCAGTCTCCTGGGCAAATACTGACGCTCATATGCGAAAGCGTGGGTAGCAAACAGG
+
599C:DEE<:<;;5;;;;;B?BCC@C@BCACCCC=;<;;C>CD=B@:99=A9AB;A;AAAAB>CA::4:;;;<;;/<<;099)5555497455)54955>@;;;BCC=CBB>;;9:@@@AAAAA@=>?:9999'99;95.5.5.549;8=====;@;?B<>;@>000@@>A???CC?B@BBADDC?BA7;6;BB>A@B@@ACBA?:::8:CC<BADBBBBBBB99:BAAA???9?@BABC>B?>>BB>ABB?
@6HNMW:00824:06039
TACGGAGGGTGCAAGCGTTAATCGGAATAACTGGGCGTAAAGGGCATGCAGGCGGTTCATCAAGTAGGATGTGAAATCCCCGGGCTCAACCTGGGAACAGCATACTAAACTGGTGGACTAGAGTATTGCAGGGGGAGACGGAATTCCAGGTGTAGCGGTGGAATGCGTAGATATCTGGAAGAACACCAAAGGCGAAGGCAGTCTCCTGGGCAAATACTGACGCTCATATGCGAAAGCGTGGGTAGCAAACAG
+
;@@@@AAA<@@?@?AABB?B@BBB?@?@E@CCCE>BCAAA9B@9@@000??<AF@JAH<;;C@BBDE@A:;::::0<BBB.;;0<;;;>B?@AA<A=B;:;DBBBCCB>BCC@CC?CBBB@??BBB>BB>>>>>.>?B><8<+0+0;BA>CJHBCBB@BD@C@@A@A@BB@@@CCBA?D7;<>BA@;@@+0+000,0?@ABBBDEABBB=BDD>CCDCBBBBBCBDBB@@@CBD>BBBBCC>CBCBBA9@@A
@6HNMW:00824:06045
TACGTAGGTGGCAAGCGTTGTCCGGAATTATTGGGCGTAAAGCGCGCGCAGGCGCTTTCTAAGTCCATCTTAAAAGTGCGGGGCTTAACCCCGTGATGGGATGGAAACTGGAAAGCTGGAGTATCGGAGAGGAAAGTGGAATTCCTAGTGTAGCGGTGAAATGCGTAGAGATTAGGAAGAACACCGGTGGCGAAGGCGACTTTCTGGACGACAACTGACGCTGAGGCGCGAAAGCGTGGGGAGCAAACAG
+
;;;@@??:<<5;@;?@;;5:BB;A4;4:2998@B2??>=>5>==;:0A@BA:00/00*///3:::069<?=BBB9B@;::AA6AC?B?BCC9AABAA@?8>8</99*7@>8AD57:9:3859;;;A8@7736:=3<>?<??B?C?BBBBBB>>8@,0/9:23363;@@ABDA256189=<:<==:>:>><BBB@B?BAB?;;3;@?:?????C@CCBBBBA@@8818<<<<<6==>>ABA5AA==@6=<;
@6HNMW:00825:06024
TACGGAGGGTGCAAGCGTTAATCGGAATAACTGGGCGTAAAGGGCATGCAGGCGGTTCATCAAGTAGGATGTGAAATCCCCGGGCTCAACCTGGGAACAGCATACTAAACTGGTGGACTAGAGTATTGCAGGGGGAGACGGAATTCCAGGTGTAGCGGTGGAATGCGTAGATATCTGGAAGAACACCAAAGGCGAAGGCAGTCTCCTGGGCAAATACTGACGCTCATATGCGAAAGCGTGGGTAGCAAACAGG
+
;;;A=;;;0;@BC@@;;;5;=AAB?B@BF@DCBC>CCDCD>BB<BB;;9A@=AC?A=BCAAB@CD@@>@@BBBBB:A@BB.;;0;;;9=C@CCC=C@B@@@BBAB@@@9;;;=@@=?CDDBABCBB>@:99FEF3BBBAB?BAD?DABA?ACBDCCB=@@<?=?@@@@CCAAB@??A?B@CBACBF@CD>B?BBB?A?A@;;:AAACCC>AAA<ABAA@AAA???@@AAAACCE:?=<337)7733<=6;@?8
@6HNMW:00827:06058
TACGGAGGGTGCAAGCGTTAATCGGAATAACTGGGCGTAAAGGGCATGCAGGCGGTTCATCAAGTAGGATGTGAAATCCCCGGGCTCAACCTGGGAACAGCATACTAAACTGGTGGACTAGAGTATTGCAGGGGGAGACGGAATTCCAGGTGTAGCGGTGGAATGCGTAGATATCTGGAAGAACACCAAAGGCGAAGGCAGTCTCCTGGGCAAATACTGACGCTCATATGCGAAAGCGTGGGTAGCAAA
+
CCBB>;::0;A;;59;=95??BCC?B?CJ@DBBB>C;;;B;AA;BB;:;BB>BDACACCABA?BBBB?B;;;CCB=@A@A.;<0<A@@;A>@CC=C@;;:BAC@@?@A;A@@=@B?B@@@A???CF?BBDCCEF1@:9;B?B>B?B:;;?BBCCCCC@BB?A?AA;;;@@CDBBBBB?C@CCACCB=BC6;7;;;@G?@AA@BA@;???8<??-98:9?@BCCCBBB??@@@@?6==>99:/7==9=?8
@6HNMW:00841:06035
TACGGAGGGTGCAAGCGTTAATCGGAATAACTGGGCGTAAAGGGCATGCAGGCGGTTCATCAAGTAGGATGTGAAATCCCCGGGCTCAACCTGGGAACAGCATACTAAACTGGTGGACTAGAGTATTGCAGGGGGAGACGGAATTCCAGGTGTAGCGGTGGAATGCGTAGATATCTGGAAGAACACCAAAGGCGAAGGCAGTCTCCTGGGCAAATACTGACGCTCATATGCGAAAGCGTGGGTAGCAAACAGG
+
CCBB@CCC<BB@?;@?@@>B?BCC@B?BD@CDFD>BBBBC<AA:BA;;;BC=BB@C@GIIGE@CBBB@C99:CCD>EFDD799.:;;;@D?@BA>A>BBCCDEDBBBC=BAB@BB?BB@AAABBBB<??BCCCC3BBBBA>B?B?B9:;@CCCIDBB?BC?B?AAAAABBA@@@@AB?CABB@BBCADD:;8;BA>A?BA@ACDD?@@@<?AD>?@ACCCCBBBBCBBBBAAAD>DCDDCC?B?@?BB=BBB?
@6HNMW:00850:06017
TACGTAGGTGACAAGCGTTGTCCGGAATTATTGGGCGTAAAGCGCGCGCAGGCGGATGCGTAAGTCTATCTTAAAAAGTGCGGGGCTTAACCCCCGTGAGGGGGATGGAAACTGGGCATCTAGGAGTATCGGAGAGGAAAAGCGGAATTCCTTAGAGTAGCGGTGAAATGCGTAGATATTAGGAAGACACCAGTGGCGAAGGCGCTTTCTGGACGACAACTGACGCTGAGGCGCGAAAGCCAGGGGAGCGAACGGG
+
;@@??;;6;@@@A5;<;@<@@B=A=@;@696=@B0>>599)5595995:=:;<<8>0//:7;8@@ABBABA7<<<;*;;:;??@5<@9=19393$48:47773$3::7==7=:>:5437;;00)0///333278886;;<143959(/(-(-(----6669;6888<353...7798//(--,2,,,,--224-.(.33.3..5555,5997;>755;5::>;;<9;=993:<9<;@7A@<@AAA3>685945556
@6HNMW:00855:06011
TACGGAGGATCCGAGCGTTATCCGGATTTATTGGGTTTAAAGGGAGCGTAGATGGATGTTTAAGTCAGTTGTGAAAGTTTGCGGCTCAACCGTAAAATTGCAGTTGATACTGGATATCTTGAGTGCAGTTGAGGCAGGCGGAATTCGTGGTGTAGCGGTGAAATGCTTAGATATCACGAAGAACTCCGATTGCGAAGGCAGCCTGCTAAGCTGCAACTGACATTGAGGCTCGAAAGTGTGGGTATCAAACAGG
+
@AAB@BC?CCB@B@@;:9=@CC?C?BFE>BB8::59A;AB>BB=BCCCBB???B?A??>@8@<@@AAA@:????A;ACD>BAA=AA@@<@49:A@@6A59;DDIACCEDDCD@BBBBCC@DAABBBBA@=@:9399:39B>A?B?BGCC@BCBDC;;;;BBC=AA;;7;@A@@AB:::@???;?@>9=>>,00@@7;:=@@B?@??BB>AA999C=@A?@?BB@A??<?BAABB<A>>;;;3;===CD>CAA=
@6HNMW:00855:06042
TACGGAAGGTCCGGGCGTTATCCGGATTTATTGGGTTTAAAGGGAGCGTAGGCCGTGGATTAAGTGTGTTGTGAAATGTAGGCGCTCAACGTCTGAATTGCAGCGCATACTGGTCCACTTGAGTGCGCACAACGTTGGCGGAATTCGTCGTGTAGCGGTGAAATGCTTAGATATGACGAAGAACTCCGATTGCGAAGGCAGCTGACGGGAGCGTAACTGACGCTGATGCTCGAAAGTGCGGGTATCGAACAGG
+
BCCB>A<@<@B?CC>CBC>ABC?B@@@@;@A?AC<@A>AB<BC=AA@AB;;5;5;;B?DC@G@AACBAA<@?AAC>ABA??<;;;BBC@CICAA@C?C=@@BBAACB@@@@@<@C<@@B<?>BBBBBBCBB>9993939@;@?B@BBBBBAAABCBB@BBBC>BBCC?CCBABB99:BD?BB>BBB@BCG@CAAA6:69@@@BCBBBB=@@@B@@<@BCBACBBBBBBBAA>??:@AABCD>BBBFBB>BBA>
@6HNMW:00859:06047
TACGTAGGGGACAAGCGTTATCCGGATTTACTGGGTGTAAAGGGAGCGCAGACGGCAGTGCAAGTCTGAAGTGGAAGCCCGGGGCTCAACCCCGGGACTGCTTTGGAAACTGTTCTGCTAGAGTACTGGAAGGGCAAGCGGAATTCCTGGTGTAGCGGTGAAATGCGTAGATATCAGGAGGAACACCGGTGGCGAAGGCGGCTTGCTGGACAGCAACTGACGTTGAGGCTCGAGAGCGTGGGGGAGCAAACAGG
+
AB@@@DBBB:BCB@C@>><????C=@@C=AABDE>???DD>CC>BBAAAAAAAC?BCCCC??<?@=@BE@BCC>@=???8?CB6AA??9=?>+:929AABBBB=B?AA<@?BB>:9:DAAAAA:9:AB=A?AA;AB599A>A=A=A>AA4::=>>>>8====5=?@@AA??8888@?:??;?<>>>:=:883:BC?C@?;7;?9=>AA;@A>;;;=====;;9;???<>>>@@@?<<<88888(8759938885
@6HNMW:00819:06074
TACGGAAGGTCCGGGCGTTATCCGGATTTATTGGGTTTAAAGGGAGCGTAGGCCGGAGATTAAGCGTGTTGTGAAATGTAGACGCTCAACGTCTGCACTGCAGCGCGAACTGGTTTCCTTGAGTACGCACAAAGTGGGCGGAATTCGTGGTGTAGCGGTGAAATGCTTAGATATCACGAAGAACTCCGATTGCGAAGGCAGCTCACTGGAGCGCAACTGACGCTGAAGCTCGAAAGTGCGGGTATCGAACAGG
+
CCCC?C=@?@C@CD<A@@<AAB>B?CCC=AA@CC;BD9;::<E=H;;;BBB@CAC@A@@B@D@CDBBBC?AACCC>:;:AAAC???BA?@BBBAABDGHGCDCBBBCC?BBC>AA<@@C@C@@@BAAACCCE@CAAA:@@;??B?BBAC>BBBAA@A=@@AA<ACBB@BBC@AABAAAC?BB>AAB?DCC=AACC?B?BA@@BBAACB@BBBBAB@CCBBBCCCBB?CCCCCDD<@@CBCC>BBBBCB@BAA?
@6HNMW:00829:06079
TACGGAAGGTCCGGGCGTATCCGGATTTATTGGGTTTAAAGGGTAGCGTAGGCGGAGATTAAGCGTGTTGTGAAATGTAGACGCCTCAACGTCTGCACTGCAGCGCGAACTGGTTTCCTTGAGTACGCACAAAGTGGGCGGAATTCGTGGTGTAGCGGTGAAATGCTTAGATATCACGAAGAACTCCGATTGGCGAAGGCAGCTCACGTGGAGCGCAAACTGACGC
+
:;9A>>29247)//(////9:)/)/55)574:<39939;1::)///5-,--(--(-5793:8455<:938:88:38::933333-33347;556<565<55599/---(---(--(/)/49:44493////9(//771676;585/6565://///:56/33(3333,/9///---//94//*3871799,3,399497>=655555444.4944/77.7//-885
@6HNMW:00829:06099
TACGGAGGATCCGAGCGTTATCCGGATTTATTGGGTTTAAAGGGAGCGTAGATGGATGTTTAAGTCAGTTGTGAAAGTTTGCGGCTCAACCGTAAAATTGCAGTTGATACTGGATATCTTGAGTGCAGTTGAGGCAGGCGGAATTCGTGGTGTAGCGGTGAAATGCTTAGATATCACGAAGAACTCCGATTGCGAAGCAGCCTGCTAAGCTGCAACTGACATTGAGGCTCGAAAGTGTGGGTATCAAACAGG
+
CDCE@CC@BCC@CA:9:B=AAC?B@BBB>BC?BB=AA59829D=?@?BBBBABD?BAABE>B?BA?>??=AAAAA8??>9@??:?B@A>A@BBCCC8A49;A<<5;BBBBBF@BBC@@@=@@@@?BDCA=@::6:@@=AC?B?B;?@;;6;A@@=::5:@@E<@?@@=@BBBCA:::?A;???A??;?@@=??@C5:9BCB?BCB@B@BB989B?B@AABAA>A9949AA@@A;=88877(7:99BB>@@@;
@6HNMW:00836:06089
TACGGAGGGTGCAAGCGTTAATCGGAATAACTGGGCGTAAAGGGCATGCAGGCGGTTCATCAAGTAGGATGTGAAATCCCCGGGCTCAACCTGGGAACAGCATACTAAACTGGTGGACTAGAGTATTGCAGGGGGAGACGGAATTCCAGGTGTAGCGGTGGAATGCGTAGATATCTGGAAGAACACCAAAGGCGAAGGCAGTCTCCTGGGCAAATACTGACGCTCATATGCGAAAGCGTGGGTAGCAAACAG
+
AA@@:::9.:@?A=AABB?C@CCD@C?CC@DCCC>;;;BB>BB>CBBBBA?;AA>@@DCCCB@BB@@;?BABBCC?CDFF;BB<B;9;>A@ABB>B@BBBCBBCBBBA=B?@<@@=@ABBBBBBBB?BBCBBBB2===;;6;>B>C?CB@BBCCB@@=@C?B?BBBABBBAAABBBB?C@DD?BBC@CC8:8:CC?C?CBBBBBB@CBB=BBA=BBBBBBBBBBBDCAAABBBB=AABAAA=BAA@CC>897
@6HNMW:00839:06064
TACGGAGGGTGCAAGCGTTAATCGGAATAACTGGGCGTAAAGGGCATGCAGGCGGTTCATCAAGTAGGATGTGAAATCCCCGGGCTCCAACCTGGGAACAGCATACTAAACTGGTGGACTAGAGTATTGCAGGGGAGAGCGGAATTCCAGGTGTAGCGGTGGAATGCGTAGATATCTGGAAGAACACCAAAGGCGAAGGCAGTCTCCTGGGCAAATACTGACGCTCATATGCGAAAGCGTGGGTAGCGAA
+
BBA@=@AA=??;B=BBBB>B@CCC@C@BB@CCDD>B@:95)5<255555<<8<>7;7;>>>C;;6CC?BBBCCCC;A>>>3<<3<00)/)/3::<5<:?@@??=;666>3::>2557<;:444898828:3337(/////:5:5?;B>==6<:=BB?A>A@:@<00077BCB??===B:E@;;6;@=9=A/:4:9:4;;<<<:=<82333(333(3::::>==BBB????733880;;;333(3776888
@6HNMW:00843:06070
TACGGAAGGTCCGGGCGTTATCCGGATTTATTGGGTTTAAAGGGAGCGTAGGCCGGAGATTAAGCGTGTTGTGAAAGTTTGCGGCTCAACCGTAAAATTGCAGTTGATACTGGATATCTTGAGTGCAGTTGAGGCAGGCGGAATTCGTGGTGTAAGCGGTGAAATGCTTAGATATCACGAAGAACTCCGATTGCGAAGCAGCTCACTGGAGCGCAACTGACGCTGAAAGCTCGAAAGTGCGG
+
<B?@;>=A=@C?A@?@AB?BBA@A=;;:4:@;BA8AA,;:,55)599<<<?9=8<7:;99257:;;=5505=;;;6@CD69:>9=@5925.65>?A4C<A;;<=4666555=9<>@<45044939::<<2844039947817,3,3497277//)/7739899/44::5:443333334<7;;493/(///(//6806///9999888644488>6:9:33333337)777;;882896666
@6HNMW:00852:06076
TACGTAGGGGACAAGCGTTATCCGGATTTACTGGGTGTAAAGGGAGCGCAGACGGCAGTGCAAGTCTGAAGTGGAAGCCCGGGGCTCAACCCCGGGACTGCTTTGGAAACTGTTCTGCTAGAGTACTGGAAGGGCAAGCGGAATTCCTGGTGTAGCGGTGAAATGCGTAGAGATGGGGAGGAACACCAGTGGCGAAGGCGGCCTGCTGGGCTTTAACTGGACGCATGAGGCACGAAAGCGTGGGTAGCAAACAGG
+
=>@AB@@@@8@AA=B@@@=BAA;?;:;;/;99?>:;?=?B:@@;>CCCAAADDIACBBCBBC@BBC@@AABCB?A@;;;9;DD;DCCB@FDC5;;.;;;?<@@9@>AA=A?@??BBBBBBDBB<<88;7;9=D>AA<?>@:A6:6:=@@????BB@@;?>??9>@>?<<::433333&5;4:5:<<8556;58:=0526<6;7444888088;1:38//).55-/---/)/---66/-----8/88999928886
@6HNMW:00856:06109
TACGGAGGGTGCAAGCGTTAATCGGAATAACTGGGCGTAAAGGGCATGCAGGCGGTTCATCAAGTAGGATGTGAAATCCCCGGGCTCAACCTGGGAACAGCATACTAAACTGGTGGACTAGAGTATTGCAGGGGGAGACGGAATTCCAGGTGTAGCGGTGGAATGCGTAGATATCTGGAAGAACACCAAAGCGAAGGCAGTCTCCTGGGCAAATACTGACGCTCATATGCGAAAGCGTGGGTAGCAA
+
@@@C@ABB=AA;;5;;9::@:@;=:@;?C?B@AA89:9@@<@D=CB;9:BB=AB?C?CAA@B?BAB@<BAAACCD>CCCD9DD>BAAA@FFEHF:;:;BBABBBBBAA<@??=?@=>?@?=;;;8713::99::'77766.57<.5.5:.55=@>??<@A9>;@@999@@>=>===94?:?B<@@@;>?6;9>@=@>B@@?BBB4:9<677838=>@?@?>487<8;344;;;4A=:::=5444;:9
@6HNMW:00862:06104
TACGGAGGGTGCAAGCGTTAATCGGAATAACTGGGCGTAAAGGGCATGCAGGCGGTTCATCAAGTAGGATGTGAAATCCCCGGGCTCAACCTGGGAACAGCATACTAAACTGGTGGACTAGAGTATTGCAGGGGGAGACGGAATTCCAGGTGTAGCGGTGGAATGCGTAGATATCTGGAAGAACACCAAAGGCGAAGGCAGTCTCCTGGGCAAATACTGACGCTCATATGCGAAAGCGTGGGTAGCAAACAGG
+
CCCC@BAA;;;;@:@@@A5;79<D8B@BB?CBBB>BDCDF@DD>CBCCCBA=:;4;@BBBCJ@BBAB8;;@BA>>299::*9:,9999.95>@@:B@BBBCBCCA@AI@DBB?BC?@@@?:99???;888CCCC3CAABB@C@C@E@BC@<<:BBBB@BBAF@CCBBBBCBBAAACA>B?BB=AAA<@A0;7;BB?B?BA@@AAA<?>A9@CA<AA;;;@@@@999<:99A??B=BBB=BC>BB733969==8
@6HNMW:00823:06139
TACGGAGGGTGCAAGCGTTAATCGGAATAACTGGGCGTAAAGGGCATGCAGGCGGTTCATCAAGTAGGATGTGAAATCCCCGGGCTCAACCTGGGAACAGCATACTAAACTGGTGGACTAGAGTATTGCAGGGGGAGACGGAATTCCAGGTGTAGCGGTGGAATGCGTAGATATCTGGAAGAACACCAAAGGCGAAGGCAGTCTCCTGGACAAATACTGACGCTCATATGCGAAAGCGTGGGTAGCAAACAGG
+
BB?>=9<;0:=>@>@@@C?B=@@B;@<@A<@@BB=BCBDD?FD?CBBBB;;7;C?B?BAAAC@B;;;?BAA@<<;05>>>2>B5@>@>:><?C@=C@BBBBDCCBACD>CCD@CC?AAAAC??@?>::;;;===+===>><??C@CACC@BBBCB;;8;A=A=BB@@@AAA::8>>>8C@CB?B?@:>>8949@@=?<@CBAAAA>AA@CCCE>@A?BBBBB=>=>=???9:::2>;<99:2443===3:::5
@6HNMW:00823:06157
TACGGAGGGTGCAAGCGTTAATCGGAATAACTGGGCGTAAAGGGCATGCAGGCGGTTCATCAAGTAGGATGTGAAATCCCCGGGCTCAACCTGGGAACAGCATACTAAACTGGTGGACTAGAGTATTGCAGGGGGAGACGGAATTCCAGGTGTAGCGGTGGAATGCGTAGATATCTGGAAGAACACCAAAGGCGAAGGCAGTCTCCTGGGCAAATACTGACGCTCATATGCGAAAGCGTGGGTAGCAAACAGG
+
BCBC@BCH>CBAB?AAAB?B@BECAC@CCACCFD>BBBEE>CB=BC:;9BC?BCACACCDBB?BCCC@C:::CCG>BCFH;BA<@::;?B?BCC>CABBCDBBBCCCD>CBB?BB@BBBBBBBBCB>BABBCCC3BBBBB>B?B?C?BB@CBBCCAB?BB?B@CCA@@BDBBAAABA?B@BB@CCDAEF;;;:CC=A?B@?@?A@=ABB=BBB>AAABBBBAAACCCBBBEBBA=ABBBBB=A?>>@@;@BB>
@6HNMW:00827:06142
TACGTAGGTGGCAAGCGTTGTCCGGAATTATTGGGCGTAAAGCGCGCGCAGGCGGATGCGTAAGTCTATCTTAAAAGTGCGGGGCTTAACCCCGTGAGGGGATGGAAACTGGGCATCTAGAGTATCGGAGAGGAAAGCGGAATTCCTAGTGTAGCGGTGAAATGCGTAGATATTAGGAAGAACACCAGTGGCGAAGGCGCTTTCTGGACGACAACTGACGCTGAGGCGCGAAAGCCAGGGGAGCGAACGG
+
CCCFC@A<@@;?B9>>:94;BD>C?A?A?CC<BA8;:;;;,;@C;;=CCCD?CC@CBBAAAB?DDCBB@@?;?>?3=?@?BBB:BB?C@CEE59;@@@@@5@?@?A@<@@@@9>A@@AAABCBBBAA>AAAA49928=<8?8=7=8=?988ABDAA>ACDC>BBBBB===A=<7<=1808>9;;;8<>>>188>=A5;;=>>4=;;5;>655A4:7??9<;;;<999988=;3=>788CD5=>=>=8:::
@6HNMW:00831:06149
TACGGAGGGTGCAAGCGTTAATCGGAATAACTGGGCGTAAAGGGCATGCAGGCGGTTCATCAAGTAGGATGTGAAATCCCCGGGCTCAACCTGGGAACAGCATACTAAACTGGTGGACTAGAGTATTGCAGGGGGAGACGGAATTCCAGGTGTAGCGGTGGAATGCGTAGATATCTGGAAGAACACCAAAGGCGAAGGCAGTCTCCTGGGCAAATACTGACGCTCATATGCGAAAGCGTGGGTAGCAAACAGG
+
ABCC@BBB<@@?@;A??@<@?B@@>@?BB@CBB@<9;:AA<AB<AA;;;@@=AC?CACCCCCACCCC?C9;;CCD>DDEE:CC=C::;?B?BBD>B>BBBBCBDBBCG@D::89C?CDBBB@AABC?CAACCCC2AAC@@=@?A=A>BB?BCBCCBB@BC@CADC@AABAAABBBCB?C@CC@BBD@DE:;9:BB?B@CAAACCA?@??:?AC=AAABBBBBCBBBBBBCBBAD<AACCDC=A9::??8?@?<
@6HNMW:00832:06147
TACGGAGGGTGCAAGCGTTAATCGGAATAACTGGGCGTAAAGGGCATGCAGGCGGTTCATCAAGTAGGATGTGAAATCCCCGGGCTCAACCTGGGAACAGCATACTAAACTGGTGGACTAGAGTATTGCAGGGGGAGACGGAATTCCAGGTGTAGCGGTGGAATGCGTAGATATCTGGAAGAACACCAAAGGCGAAGGCAGTCTCCTGGGCAAATACTGACGCTCATATGCGAAAGCGTGGGTAGCAAACAGG
+
==?@<@AA;@ABA9@@<;7;?BDG@C?BB@CCCC=@B@BB>BD?CCCBCCC@BB@BFDGGCC?BBBBACBC@AAC>BBEE6;<0;<;;=B9;:G<A?BCCCCCBCBCE?CCC@BD?AAABCBBBBC@BBBBCBC3CFCCC@B@B@C@CC>AA@@@;;5;;5;<@@@@BABBBBC@??@CACC@CBBADD=B@BBB?CADCAADDE@CDD>AAB=::;BCDDBCECCDBBAB:99/9<;99938C@<BB<A?@>
@6HNMW:00834:06123
TACGGAGGGTGCAAGCGTTAATCGGAATAACTGGGCGTAAAGGGCATGCAGGCGGTTCATCAAGTAGGATGTGAAATCCCCGGGCTCAACCCATAAATTGCTTTCAAAACTGCTGGCCTTGAGTAGTGCAGAGGTAGGTGGAATTCCCGGTGTAGCGGTGGAATGCGTAGATATCGGGAGGAACACCAGTGGCGAAGGCGACCTACTGGGCACCAACTGACGCTGAGGCTCGAAAGCATGGGTAGCAAACAGG
+
ABBB@BBA=A<;;?BA;;9;?DCD@C@BB@BBDC>CC@@@;@B;BA;;;AB=BC>B>B<;;B=@@@B>BAABCII?IDDD;BC>BCBD>@@8@;;;0;5;:?A9?@AB5@@??CA9><??A@CBB;;;BDBCC@CBB@BC@C>A>AB=B?BBB???B=@@=@=???B???A@@@?=<6><8>=;;;@B;;;ACEF@C@D@@@?DC@@@E?D@@>A@BCBBC@@@A;;7;BAABE?CCBBBC;@@@@@@9@A@=
@6HNMW:00842:06126
TACGGAGGGTGCAAGCGTTAATCGGAATAACTGGGCGTAAAGGGCATGCAGGCGGTTCATCAAGTAGGATGTGAAATCCCCGGGCTCAACCTGGGAACAGCATACTAAACTGGTGGACTAGAGTATTGCAGGGGGAGACGGAATTCCAGGTGTAGCGGTGGAATGCGTAGATATCTGGAAGAACACCAAAGGCGAAGGCAGTCTCCTGGGCAAATACTGACGCTCATATGCGAAAGCGTGGGTAGCAAACAGG
+
ACCC?BBC>A@@@?A@BC?B?CDC@D@BB@BCCC>BBBDF>CE>CEAABCDAFDACAC;==G@BBCB@BCCDCCC=CCFF;CC9;;AA?B@CCC?C@BBBBBBBBCCC=CCD@BB@BBBA:99@@?=@@AA@AA/<==;;408<8<+00+00A?@?>8<@,0+0=0;;@@;:;CCAA?C@BB7;;;>AA<B8;;D@E@BA@ABCC?AA?9???9??@@AA;;;>==9:97739:2::::::18333==6==>5
@6HNMW:00855:06147
TACGGAGGATCCGAGCGTTATCCGGATTTATTGGGTTTAAAGGGAGCGTAGGTGGACAGTTAAGTCAGTTGTGAAAGTTTGCGGCTCAACCGTAAAATTGCAGTTGATACTGGCTGTCTTGAGTACAGTAGAGGTGGGCGGAATTCGTGGTGTAGCGGTGAAATGCTTAGATATCACGAAGAACTCCGATTGCGAAGGCAGCTCACTGGACTGCAACTGACACTGATGCTCGAAAGTGTGGGTATCAAACAGG
+
ACA?<@@<?AB=A>=000?BAA=@>;;;0;;5;D<BB=BB<BF=CCBBBFF@@@>ABBBB>B=BBB@AA?AACDD>BBC>CBB@BBBB?B@BBDIF<B>@@;;;@CCCBBBB@CDBAB@>AABBBBBBCCCAA>AAA<AB?C?C>BCFDBCCCCCBB=?;:;.<CCC?BBCBCB;;;@C?;;:;BC@ABB>@?BC?A?CCBCAAACDD@BCCCDC@CCCCBCBBBBBC;;<<<<0;;=B@@8@@>>>@9@AB?
@6HNMW:00827:06200
TACGGAGGGTGCAAGCGTTAATCGGAATAACTGGGCGTAAAGGACATGCAGGCGGTTCATCAAGTAGGATGTGAAATCCCCGGGCTCAACCTGGGAACAGCATACTAAACTGGTGGACTAGAGTATTGCAGGGGGGAGACGGAATTCCAGGTGTAGCGGTGGAATGCGTAGATATCTGGAAGAACACCAAAGGCGAAGGCAGTCTCCTGGGCAAATACTGACGCTCATATGCGAAAAGCGTGG
+
?@@A=<;;/;<;;<A@@@<@?BBC@B@BBABGEC=CBBBC>C@@AAABB;<5;A=@9@ABBB6;;::4:??:9:>=C>F@9CC>C@@@@B@CLF=BACDBBCBBCCDC>C?@<@@>::::DA@@::39:999999$88>??>A@C@C?CC?BA@BBAA?BCADADAAABDCA00000=6<+0;>B;:2:@6?9=99297<995<44.444)4<;9??@@?:=?;>@?;>>?>:9==0<90099
@6HNMW:00836:06185
TACGGAGGGTGCAAGCGTTAATCGGAATAACTGGGCGTAAAGGGCATGCAGGCGGTTCATCAAGTAGGATGTGAAATCCCCGGGCTCAACCTGGGAACAGCATACTAAACTGGTGGACTAGAGTATCGCAGGGGGAGGCGGAATTCCAGGTGTAGCGGTGGAATGCGTAGATATCTGGAAGAACACCAAAGGCGAAGGCAGCCTCCTGGGCGGATACTGACGCTCAGATGCGAAAGCGCGGGGAGCAAACAGG
+
DCCC@BBB<@??A=@?@A>A?BCB@C@BB?BCBB=BBBBB=BC<AB;;;CD@CCAH@BBBAC@CCBB?B:;:CCC=B@B@.9:.;BBB?C@BDC?BIDDDCB:::CDE=CAB?BC?CCBBCCBB?@?@CCCCDC2;:6:;7;?C@C@BC@BCCCFBB?BC@D@@@@@@CCCCB@@?A?C?BB?BBB@CD=@?@CC?B@BCCCACC@CCD?CC@BBBAAAA:::@A@???@@???8=?=//00*0//>A9=AC@
@6HNMW:00838:06163
TACGGAGGGTGCAAGCGTTAATCGGAATAACTGGGCGTAAAGGGCATGCAGGCGGTTCATCAAGTAGGATGTGAAATCCCCGGGCTCAACCTGGGAACAGCATACTAAACTGGTGGACTAGAGTATTGCAGGGGGAGACGGAATTCCAGGTGTAGCGGTGGAATGCGTAGATATCTGGAAGAACACCAAAGGCGAAGGCAGTCTCCTGGGCAAATACTGACGCTCATATGCGAAAGCGTGGGTAGCAAACAGG
+
B@@>::9:0;A?@=AAAB>@<@CD?C@BC@CCCC=BB@@@=@D=BB;;;IJ@CCAGACBAAD@CCBB?BBBBAAA>ACEF:BB:A:;;=@=@DD>E>A@CB@@@BBAB<ABC=@@?ABAABBAAAC=A?>=>=>,<?A;;6;<A;A?AA<ABBBB@A>@E?B?CB@A@AAAA@??::5;=AA?BCD;@@.:4;??4:6:@@@DCC@BBB=BCC?CBCCCABBBCBBBB>??AAF>CAA???8===:9:2:A@=
@6HNMW:00842:06184
TACGGAGGGTGCAAGCGTTAATCGGAATAACTGGGCGTAAAGGGCATGCAGGCGGTTCATCAAGTAGGATGTGAAATCCCCGGGCTCAACCTGGGAACAGCATACTAAACTGGTGGACTAGAGTATTGCAGGGGGAGACGGAATTCCAGGTGTAGCGGTGGAATGCGTAGATATCTGGAAGAACACCAAAGGCGAAGGCAGTCTCCTGGGCAAATACTGACGCTCATATGCGAAAGCGTGGGTAGCAAACAG
+
9;::5::>/545=8494>8;055<7<7<;6;59:.55444)4:1>=555=@9BCAEABBBCHACCCA-00<00/7.7888,68(0///)/7:<<5<:=<=A?;?@BBC>BFC@BB@BACA99:AAA=ABBCBCB2@@A;;:;@E@F?BBACCBBBBB=@@;@<??;;;?::99997<1926<=@C@<@A8@<>@@2929>:99?:5:>>=BCB<@A@??A?>::99333888892444;;;1;97333(377
@6HNMW:00825:06210
TACGGAAGGTCCGGGCGTTATCCGGATTTATTGGGTTTAAAGGGAGCGTAGGCCGGAGATTAAGCGTGTTGTGAAATGTAGACGCTCAACGTCTGCACTGCAGCGCGAACTGGTTTCCTTGAGTACGCACAAAGTGGGCGGAATTCGTGGTGTAGCGGTGAAATGCTTAGATATCACGAAGAACTCCGATTGCGAAGGCAGCTCACTGGAGCGCAACTGACGCTGAAGCTCGAAAGTGCGGGTATCGAACAGG
+
CDCC?B?B@B?@?@9<00+0>>4?:@CD=BB?CD>CC<AA:?C;BB@@@CB@B@C@BA@D@E@B@@@AA=@@ABD>?@?BBAAA@BBB?BCCC9;:;GBBBBBBCEFD@C;;;;B<B?B?A@@AB999BCCC>CAAA<@A>B@B>AC@@=?A??A9979@AB>AAAC@BBBBBBBBBBC=?@=AAA?AAC=BB@A>@<BBBBBBBAAC>;;:BBB@CCCCAA@@AA<@@BAABA<ACDCCC>CBBBCDAAAB@
@6HNMW:00838:06233
TACGGAGGGTGCAAGCGTTAATCGGAATAACTGGGCGTAAAGGGCATGCAGGCGGTTCATCAAGTAGGATGTGAAATCCCCGGGCTCAACCTGGGAACAGCATACTAAACTGGTGGACTAGAGTATTGCAGGGGGAGACGGAATTCCAGGTGTAGCGGTGGAATGCGTAGATATCTGGAAGAACACCAAAGGCGAAGGCAGTCTCCTGGGCAAATACTGACGCTCATATGCGAAAGCGTGGGTAGCAAACAGG
+
BBAD@CBC>@@?@=@@BB?A@CCC>BADD@BCCD>;;;@A8@A<AA;;;@B<AA>AACCCCC?CBBA?B:;:BBB=BBBB:BC=C;;;@C@CCC?CACCBBBBBBBBA<ABA=AC?AAAACCBBBB?A@@@@@@2@ABBB?B@D@C;:;>BBBBBAA=AD=B=;;;;;@@ABBCCCC?D@CIBGDC?CD9;9;CC?C@B@AACBC@ABA>ABC>BBBCCCBBBDBBB??ACCBE<??C:::399::>>9=>@;
@6HNMW:00841:06222
TACGGAGGGTGCAAGCGTTAATCGGAATAACTGGGCGTAAAGGGCATGCAGGCGGTTCATCAAGTAGGATGTGAAATCCCCGGGCTCAACCTGGGAACAGCATACTAAACTGGTGGACTAGAGTATTGCAGGGGGAGACGGAATTCCAGGTGTAGCGGTGGAATGCGTAGATATCTGGAAGAACACCAAAGGCGAAGGCAGTCTCCTGGGCAAATACTGACGCTCATATGCGAAAGCGTGGGTAGCAAACAGG
+
BCCB>;9:4:;9@=A@;;7;?BCC@C@BB?BCDD>DCBCB=BA<AA@@@AB@BB@BDCCCCC@CCBB?BCCCCCD>CDDD7AA9>0008<9@AA>C@CCDGBCB@BBB=BAA?@@=@AAAAA@@@@;>@99999)9>?;;6;=A=B<AB@CDCIDBB@BC@C@;;;@@CABBAAAAA=C@EHBGEDGDD:;:;CD?D?BBBBDCD@CBC>CBB>CCCCBCCCCBBAA??@AABA=ACCDAA=AA@@@A;::9=
@6HNMW:00823:06279
TACGGAGGATCCGAGCGTTATCCGGATTTATTGGGTTTAAAGGGAGCGTAGATGGATGTTTAAGTCAGTTGTGAAAGTTTGCGGCTCAACCGTAAAATTGCAGTTGATACTGGATATCTTGAGTGCAGTTGAGGCAGGCGGAATTCGTGGTGTAGCGGTGAAATGCTTAGATATCACGAAGAACTCCGATTGCGAAGGCAGCCTGCTAAGCTGCAACTGACATTGAGGCTCGAAAGCGTGGGTAGCAAACAGG
+
@>??=;;9;BC=BCB@AA@BBC@C@CCC>BB@CD>CC>CD>CC>BAACCBBA?@<@BBBC?C@BBBB@@;@AACB9;;E=BBC@DBBA?A6;;@@@2@5:<BCB?BBBBBBB?BBBBDD?A????@AAB?BA@=@@@=@A?C>A>ACCC>BAAAA;;7;BBB8<;BB?BCCCC@@???B?BB>@9929<:*00=>*0,0@@@=@@BBB@B@9:9:3:???AAA?9:99?@@@@B=BA>>BA:@@A;;;1;;:3
@6HNMW:00829:06307
TACGGAGGGTGCAAGCGTTAATCGGAATAACTGGGCGTAAAGGGCATGCAGGCGGTTCATCAAGTAGGATGTGAAATCCCCGGGCTCCAACCTGGGAACAGCATACTAAACTGGTGGACTAGAGTATTGCAGGGGGAGACGGAATTCCAGGTGTAGCGGTGGAATGCGTAGATATCTGGAAGAACACCAAAGGCGAGGCAGTCTCCTGGGCAAATACTGACGCTCATATGCGAAAGCGTGGGTAGCAAACAG
+
////)4;;2<<;@<@>@A<A795:3:;<?;?555)59999)44)54455>>:>><@:B9//<80//:4:555===4<<AA0A>3>00)/)/5;<<5A;?>>9544499=,94929?:<955:::73408445=?=+<@=CD?B=?;==::8:@CBA;:29=20*00////4:<=<<@;29455.5::6<=4:5;-..(---58863999(///(/67::<555<;===<>>77717;///9(///866/655
@6HNMW:00840:06265
AACGTAGGGTGCAAGCGTTGTCCGGAATTACTGGGTGTAAAGGGAGCGCAGGCGGACCGGCAAGTTGGAAGTGAAATCTATGGGCTCAACCCATAAATTGCTTTCAAAACTGCTGGCCTTGAGTAGTGCAGAGGTAGGTGGAATTCCCGGTGTAGCGGTGGAATGCGTAGATATCGGGAGGAACACCAGTGGCGAAGGCGACCTACTGGGCACCAACTGACGCTGAGGCTCGAAAAGCATGGGTAGCAAACAGG
+
D;BBBABB=;;;A?ABAB?BAC?C@B?B@BA:::59?<<=6=>9@@>@@:939@<@@=@=AA?BB?C?A:?@989,:AAABBC<@===6?A8@AA?8@:??AA9????5?9:9:81:>B>AAA@A@@@@??997;=A=AC;A699;D9>9=>99=<<:;A;@<:::>=888AAAABB:@?<?<?AB=AA>>;>BB<@;@AAA7===>BB:>>><?<:;:A@?>@<;;5:<<8888'89889:.:=>=<=8==>9
@6HNMW:00845:06271
TACGGAGGATCCGAGCGTTATCCGGATTTATTGGGTTTAAAGGGAGCGTAGATGGATGTTTAAGTCAGTTGTGAAAGTTTGCGGCTCAACCGTAAAATTGCAGTTGATACTGGATATCTTGAGTGCAGTTGAGGCAGGCGGAATTCGTGGTGTAGCGGTGAAATGCTTAGATATCACGAAGAACTCCGATTGCGAAGGCAGCCTGCTAAGCTGCAACTGACATTGAGGCTCGAAAGTGTGGGTATCAAACAGG
+
EEBB@AB>BBC=A@@@AA@CBEAF@AAA=@C?CG>CC>CC>CE><;;BBAA@DE@CBBBD?C@BBC@@@?BBCCC=@@@<@AB?BBA@=A5;;:;;-9:?ACCE@BBCCCBB?B;;;BB?AAA:::ABA<A9959??:?B?B@B@CEBB@BCBBB;:6:A@@<AABB@CFCCBBBCBBB?BD@BBB?BB?;>;//)0*0===;;;?AA?BB9::F@CBBBCB@>B:94:A@=??8?::8;D8>>>ACB?BBB@
@6HNMW:00849:06289
AACGTAGGGTGCAAGCGTTGTCCGGAATTACTGGGTGTAAAGGGAGCGCAGGCGGACCGGCAAGTTGGAAGTGAAATCTATGGGCTCAACCCATAAATTGCTTTCAAAACTGCTGGCCTTGAGTAGTGCAGAGGTAGGTGGAATTCCCGGTGTAGCGGTGGAATGCGTAGATATCGGGAGGAACACCAGTGGCGAAGGCGACCTACTGGGCACCAACTGACGCTGAGGCTCGAAAAGCATGGGTAGCAAACAGG
+
?3<?AABB<ABBA?BBBB@BBD@C@C@C@BADAB=A??>A5==5888;>??;?B?@A=A>AA@BC@C>A;@@98828A@@ABB<??BA9??8??BA9A779CB>ABAA9A9:8AC;B<?;???>ABBBB??>><;;;=A@<@;>16818<AAAA@==8;;5;:<==>?<==?>A>>>6=>9>=C@@<A;;;<?>><>;>A;;6;=>>?@:@AA<@;>>A=>>>BB>>7;;>8888)6=>??C3D>>=?>4=;=5
@6HNMW:00849:06301
TACGGAGGGTGCAAGCGTTAATCGGAATAACTGGGCGTAAAGGGCATGCAGGCGGTTCATCAAGTAGGATGTGAAATCCCCGGGCTCAACCTGGGAACAGCATACTAAACTGGTGGACTAGAGTATTGCAGGGGGAGACGGAATTCCAGGTGTAGCGGTGGAATGCGTAGATATCTGGAAGAACACCAAAGGCGAAGGCAGTCTCCTGGGCAAATACTGACGCTCATATGCGAAAGCGTGGGTAGCAAACAGG
+
FCCC@CCC<:;;A=A;;;>B@BCB>B@DD@BCCC>@@@CD>CC>AA@BCAB>AA=AACBBBB?BCBA=B;;;AAF>CJEE6<;0;;;;=B?BCC=CACCBBCBCCCCC>CCB?CC8::ABB???DD@BBBBDCC3BB?@A?A@DFF?AB@;<;CCBBABC?C@CCCCCCCCCBCCCC?C@CF@BBC@CC=@?@CB@C@C;:;AA@>@@@;?CC>AABCBBBBBBBCAAABBBCC>C:;5<B:A977BB9@<<7
@6HNMW:00820:06340
TACGGAGGGTGCAAGCGTTAATCGGAATAACTGGGCGTAAAGGGCATGCAGGCGGTTCATCAAGTAGGATGTGAAATCCCCGGGCTCAACCTGGGAACAGCATACTAAACTGGTGGACTAGAGTATTGCAGGGGGAGACGGAATTCCAGGTGTAGCGGTGGAATGCGTAGATATCTGGAAGAACACCAAAGGCGAAGGCAGTCTCCTGGGCAAATACTGACGCTCATATGCGAAAGCGTGGGTAGCAAACAGG
+
BBBB?BBB<AA??;@@@@=@=AA@?@@CCACCCC=BB@@@<@B<BCCCCAA=9979?BBCBB@CDCC@CAAACIH?CCDD;BB<B:;;@C@DFD>C@CBBECCBCCCC=BBC?CC@BBBBBB???B>ABBBBBB2999;;7;>A>B?BB>BBBCCCC@CE@DABBA@@BABBAAABB?C@CC@BBB@CC6;7;BB=B?B;::BBB?BBA=BBC>CCBBBFBBB@@@B??@AAAB=BCBBBD<A<;778*8=<5
@6HNMW:00821:06354
TACGTAGGTGGCGAGCGTTATCCGGAATGATTGGGCGTAAAGGGTGCGTAGGCGGTACGGTAAGTCTGTAGTAAAAGGCGGCAGCTCAACTGTCGTAGGCTATGGAAACTGTCGAACTAGAGTGCAGAAGAGGGCGATGGAACTCCATGTGTAGCGGTAAAATGCGTAGATATATGGAAGAACACCAGTGGCGAAGGCGGTCGCCTGGTCTGTAACTGACGCTGAAGCACGAAAGCGTGGGGAGCAAATAGG
+
BBCCB??<?>:>@>?>@?;?BB?B>A>AC@A>AC=AAA@A:@@:?;=?><<89847CCD?BB?BAAAA@BBBCCC:C?BB@BBBABBB?BBCCBBA@@>ABBAA:AA==?DD==>:=@@A===CCB==8<:8809778B=A=AAA=A878AA@>;;5;?>@6898??AAA@@@AAA<A<AA6::@<@?>>7::?<A8::7:===:>><???B>>:=A@@@>>>BB>>>?BCCD>CCCCCCD:AAAAB<BBB@
@6HNMW:00818:06394
TACGGAGGGTGCAAGCGTTAATCGGAATAACTGGGCGTAAAGGGCATGCAGGCGGTTCATCAAGTAGGATGTGAAATCCCCGGGCTCAACCTGGGAACAGCATACTAAACTGGTGGACTAGAGTATTGCAGGGGGAGACGGAATTCCAGGTGTAGCGGTGGAATGCGTAGATATCTGGAAGAACACCAAAGGCGAAGGCAGTCTCCTGGGCAAATACTGACGCTCATATGCGAAAGCGTGGGTAGCAAACAGG
+
DCBB@BCC=BBAA<@@@A?A@CBB?B?AA=ABBB<@@@BB=BD?CBBCDAA=AC@C@CCCCC@CCBA@CBCCBCC>CCCC9@@8@99:?B@BCC?CABBDCCCCCBBA<A996:B?ACCCBAAABB??A99888)7?>>@=@@B?C@CC@CCCCCAA?AC@C@BBBBBBBBAAAB@?=A@CC@CCF@BB>B<ABB=@?A@@@CA@=AA@<@AA<BCBAAAAACBBBBBABCCCC<A@BBAA<@>@???9?>>;
@6HNMW:00822:06381
TACGGAAGGTCCGGGCGTTATCCGGATTTATTGGGTTTAAAGGGAGCGTAGGCCGCTTGGTAAGCGTGTTGTGAAATGTACCGGCTCAACCGGTGACGTGCAGCGCGAACTGCCTGGCTTGAGTGTGCGGTAGGCAGGCGGAATTCATGGTGTAGCGGTGAAATGCTTAGATATCATGAGGAACCCCGATTGCGAAGGCAGCTTGCTGCAGCATTACTGACGCTGATGCTCGAAGGTGTGGGTATCGAACAGG
+
@@AA?B?B@CC@CD?AAA=@@C=@=ABD7;;?BJ?HF=BB6;:0;B;;;AA>A:;;C@DADD?BBBCBB?BCBCC=AA@BB>B@BDDD@C?B?BCCCABBCCCCCBCD@CAAA?BB=AB=@ABABCDCC?C;;;;DC@EC@C@B?BBBB?CAAABAA=AC@A;???B>AAB??>BA@@AB?B?BFF:?@?5::==393:??9979???EDCAAE>AABBBB9::B;<<DCCCB?D@CBBBB>BBBBBB?AAA@
@6HNMW:00823:06373
TACGGAGGGTGCAAGCGTTAATCGGAATAACTGGGCGTAAAGGGCATGCAGGCGGTTCATCAAGTAAGGATGTGAAATCCCGGGCTCAACCTGGGAACAGCATACTAACTGGTGGACTAGAAGTATTGCAGGGGGAGACGGAATTCCAGGTGTAGCGGTGGAATGCGTAGATATCTGGAAGAACACCAAAAGGCGAAGGCAGTCTCCTGGGCAAATACTGACGCTCATATGCGAAAGCGTGGGTAGCAAACAGG
+
///8487;37844.444:5<8===8<7:;49@@@9@;99<)49)5=44555.5<4;6;<<:;27//)/27//59990555)5A1;6665:5555)5499;@>>>@00,00020949???98-7;;829==;?AA185;==8=8<7<1568<<;;95929>;A=ABA@@?:99999=?4?:A@;=<7)0/0&0)0::)0+0>99:<83444(3::099<<;>;?999>>?>@BBCD>C???==/9977?A9??A:
@6HNMW:00829:06382
TACGGAGGATCCGAGCGTTATCCGGATTTATTGGGTTTAAAGGGAGCGTAGATGGATGTTTAAGTCAGTTGTGAAAGTTTGCGGCTCAACCGTAAAATTGCAGTTGATACTGGATATCTGAGTGCAGTTGAGGCAGGCGGAATTCGTGGTGTAGCGGTGAAATGCTTAGATATCACGAAGAACTCCGATTGCGAAGGCAGCCTGCTAAGCTGCAACTGACATTGAGGCTCGAAAGTGTGGGTATCAAACAGG
+
BBAA@@A>ABC?A;;;DD=AAB@D@@B@;AB5;;9;D?DI?DD?AACBBBB;;;@BCCCC=C@ABBCCC@BBCBB=CBA=AA>9=>00+/6:;;E?0@;<?D;;7;;;AABB?A@>>000:==?>:7;:;00*00/)7>8?.714>FFACDBBB@@<@AAB=B@@@<@@BBCA@;:9@<@@?A::5:AA499@?0829A=@=:99A@>BB>=>D?AA??999;@BB?@@@999,9?<<<=65557<>3;<><
@6HNMW:00834:06397
TACGGAGGGTGCAAGCGTTAATCGGAATAACTGGGCGTAAAGGGCATGCAGGCGGTTCATCAAGTAGGATGTGAAATCCCCGGGCTCAACCTGGGAACAGCATACTAAACTGGTGGACTAGAGTATTGCAGGGGAGACGGAATTCCAGGTGTAGCGGTGGAATGCGTAGATATCTGGAAGAACACCAAGGCGAAGGCAGTCTCTGGGCAAATACTGACGCTCATATGCA
+
BCCC?CCD=AABC@BAAA?C?CCC@C@CC?BCCC=@A@@@;@D<BA;;;;;7;C?CABBBBB?BDCC@C@AABBB<BBBB7@=6??;;5;=@AB<B?CBDBDBBC;;;8:BB>AA=@??@ABBB??=?BBABB6::7:;5;2;;A9:979@@===B@BC@C@D@@@@B@@@@:;00,08<86:<<,0+0+0>>*0+000070//880333(3::=<;99<333333333
@6HNMW:00835:06395
TACGGAGGGTGCAAGCGTTAATCGGAATAACTGGGCGTAAAGGGCATGCAGGCGGTTCATCAAGTAGGATGTGAAATCCCCGGGCTCAACCTGGGAACAGCATACTAAACTGGTGGACTAGAGTATTGCAGGGGGAGACGGAATTCCAGGTGTAGCGGTGGAATGCGTAGATATCTGGAAGAACACCAAAGGCGAAGGCAGTCTCCTGGGCAAATACTGACGCTCATATGCGAAAGCGTGGGTAGCAAACAGG
+
=B;;4;@@;@BAA=B;::?B?BCD@B>BCACCFG>CBBCD>CB=BB9:9BC@CC@C@CCCCC@CDBC?CCCCCCC?CCCC7A>:>@@@=@?ABB>B@BCCDCCBBCDD>DCC@CC@BBBBBACCCD?A@=>?>>,<>>;;7;>B>B?BB?BCCBCA@<@B=A>BABABBBBBA???C?B@BC@CCCACF:;8;@@;@?B@?@BCC@BCC=BCD>AAABBCCC???CDCBAACCC>CCCCBB<A:99@@<@AA?
@6HNMW:00868:05776
TACGGAGGGTGCAAGCGTTAATCGGAATAACTGGGCGTAAAGGGCATGCAGGCGGTTCATCAAGTAGGATGTGAAATCCCCGGGCTCAACCTGGGAACAGCATACTAAAACTGGTGGACTAGAGTATTGCAGGGGGGAGACGGAATTCCAGGTGTAGCGGTGGAATGCGTAGATATCTGGAAGAACACCAAAGGCGAAGGCAGTCTCCTGGGCAAATACTGACGCTCATATGCGAAAGCGTGGGTAGCAAACAG
+
;;:=04;;0:@=><?AAC?B=A?=24.457997<3////;3::5;;999;=:>C;A<A=<;GGDEED?B;;;BBB0:;:;&5A1;>>><@:>?@7@<??<9////////&/9939:)///5578///59///////#333993905059==266;9;;;49<.5.544444444;;:::9@:>>:@6615>)505557=8=<<<<;<7;;;59992///::;;;>>558==////:(////::27433880688
@6HNMW:00899:05777
TACGGAGGGTGCAAGCGTTAATCGGAATAACTGGGCGTAAAGGGCATGCAGGCGGTTCATCAAGTAGGATGTGAAATCCCCGGGCTCAACCTGGGAACAGCATACTAAACTGGTGGACTAGAGTATTGCAGGGGGAGACGGAATTCCAGGTGTAGCCGGTGGAATGCGTAGATATCTGGAAGAACACCAAAGGCGAAGGCAGTCTCCTGGGCAAATACTGACGCTCATATGCGAAAGCGTGGGTAGCAAACAGG
+
ABBB>BCC=ABBE@CA@A@C?BCC:;::B@BCCD?BCAAA=BE?EC;;:CC@BC@BADEE;;9;@AA@CBBBAAA<ADGF<CC=B;;;4:4:;;,92995996==<;<6<@@<ACAAAA:::::BA?=<99898(77355.58>:>:?>?=BC?CC?A?A@5;4;@?@@@984:;::96949:,/-6059(/+/::5;68;::==?:<<B<B?C<875:?=?>??A??AA@@;;=7A888==18443<=23335
@6HNMW:00912:05789
TACGGAGGATCCGAGCGTTATCCGGATTTATTGGGTTTAAAGGGAGCGTAGATGGATGTTTAAGTCAGTTGTGAAAGTTTGCGGCTCAACCGTAAAATTGCAGTTGATACTGGATATCTTGAGTGCAGTTGGAGGCAGGCGGAATTCGTGGTGTAGCGGTGAAATGCTTAGATATCACGAAGAACTCCGATTGCGAAGGCAGCCTGCTAAGCTGCAACTGACATTGAGGCTCGAAAGTGTGGGTAGCAAACAGG
+
:;;A?@@?ACC?C@@@>?9>=?;?=>AA=9989A9?B:??:?C=BBBB@?>;<;177<<<694:::;8817;778(377(333173332849::::.:28?;<<8>=CDDBB?BBBBBB@CCCB??:88).)-.)-5617;1;/703<<@:=====6546<<>5655<8<:?:555;9;;:7713784//-(---7(-(-559177==;5::8888383339986;37/7333;<3<8555505=A:BB825/3
@6HNMW:00866:05836
TACGTAGGTGGCAAGCGTTGTCCGGAATTATTGGGCGTAAAGCGCGCGCAGGCGGATGCGTAAGTCTATCTTAAAAGTGCGGGGCTTAACCCCGTGAGGGGATGGAAACTGGGCATCTAGAGTATCGGAGAGGAAAGCGGAATTCCTAGTGTAGCGGTGAAATGCGTAGATATTAGGAAGAACACCAGTGGCGAAGGCGCTTTCTGGACGACAACTGACGCTGAGGCGCGAAAGCCAGGG
+
;;;0000*00+0:8:?9?579?8>8=9;1376<83:<>C>5:>999::A@C=CC:BA@@A<<5;?BAABBB@FDD9B@?5:99&9;:;3:>>0=:?9===4=>>:?B9A???:?CCDA@AAAB;;:?==>?@=?@9@9:5:<@<@=@@B>>=BBBB>BBCC>999???>;;9818>;>=@@=A@@<??>>:>>?8=9=>==@:?AA8<=866>6<<AA::8;:99487./.807604466
@6HNMW:00885:05827
TACGGAGGGTGCAAGCGTTAATCGGAATAACTGGGCGTAAAGGGCATGCAGGCGGTTCATCAAGTAGGATGTGAAATCCCCGGGCTCAACCTGGGAACAGCATACTAAACTGGTGGACTAGAGTATTGCAGGGGGAGACGGAATTCCAGGTGTAGCGGTGGAATGCGTAGATATCTGGAAGAACACCAAAGGCGAAGGCAGTCTCCTGGGCAAATACTGACGCTCATATGCGAAAGCGTGGGTAGCACAGG
+
<;::7<@@<?::;=@@?@;>=BAA?B@CC@CCCC=;;;BB8??8@?:99:>;?@;@@GCCCC@CCBB?AA@@ABB<ABDF.;;7;@@B@CABEC>DABAA@CBBCBBB<B;;8;C?AADCB?????;>>99999)9@@;;6;;A;A9;9>@B969;@@CC?C;??9::@@@?ABBBB@GABB>A;;5;A/;6;DD@E@CBABACDACED;;:F>BABBCC;<<BCCDBBCAAAC9;;DAAA6=0000///;
@6HNMW:00891:05810
TACGGAGGGTGCAAGCGTTAATCGGAATAACTGGGCGTAAAGGGCATGCAGGCGGTTCATCAAGTAGGATGTGAAATCCCCGGGCTCAACCTGGGAACAGCATACTAAACTGGTGGACTAGAGTATTGCAGGGGGAGACGGAATTCCAGGTGTAGCGGTGGAATGCGTAGATATCTGGAAGAACACCAAAGGCGAAGGCAGTCTCCTGGGCAAATACTGACGCTCATATGCGAAAGCGTGGGTAGCAAACAGG
+
@BBC?AAA<A@@@?AB@@>A@CCB?C?CC@CCCC>@A?CC>CB=BB:;;BB?BC9;9;BBDE@DBBB@CCBC@AA>AAAA)00+0000;B;000-0;CBCCDECBBB@;A:969C=ABBAAACBBB?A@@CDCC2AAC@@=@?B?C?ABACCBCCAA?AB@C@CB@@@@@AA@AAAA?BACC@AAA?CC8:8:BA;@>A:;;DBB?@@@;@CA;ABBA@@CCAAABBBABBCBB>BBBDBC=B:::??9????
@6HNMW:00893:05820
TACGGAGGGTGCAAGCGTTAATCGGAATAACTGGGCGTAAAGGGCATGCAGGCGGTTCATCAAGTAGGATGTGAAATCCCCGGGCTCAACCTGGGAACAGCATACTAAACTGGTGGACTAGAGTATTGCAGGGGGAGACGGAATTCCAGGTGTAGCGGTGGAATGCGTAGATATCTGGAAGAACACCAAAGGCGAAGGCAGTCTCCTGGGCAAATACTGACGCTCATATGCGAAAGCGTGGGTAGCAAACAGG
+
BCBB?;;;0;;;?9?@A@;@>??A=@<@C@CCCE<AB@A@:@D=@@@DCBB?BD@C@BBBDE@CBBA@CCCCCCD?CCCC8BB6@;:;8;?ACC?D@CEDCCBECCCC>BCC@CC@ABBBBCBBBB>AAAAFDD3BBB;;:;@C@E?@B9<;CCDBC@BC?C=@A;;;<;DBBCBDC>C@FCAFGC@CC8;8;@A=A@B@ACCCC@CCC>CCC>?@ACCEBBBCCBBBBBC@@@;@AABBE?C?><@@7>>??
@6HNMW:00899:05837
TACGTAGGTGGCGAGCGTTATCCGGATTTACTGGGTGTAAAGGGCGCGTAGGCGGGAATGCAAGTCAGATGTGAAATCCAAGGGCTCAACCCTTGAACTGCATTTGAAACTGTATTTCTTGAGTGTCGGAGAGGTTGACGGAATTCCTAGTGTAGCGGTGAAATGCGTAGATATTAGGAGGAACACCAGTGGCGAAGGCGGTCAACTGGACGATAACTGACGCTGAGGCGCGAAAGCGTGGGGAGCAAACAGG
+
BBAA@??;?@;@@@@@AB?ACC>A>@AA<ABBBC<BBCBB8@@8@AABBBB<@?C<B?BABB>BBBBBBBABA@@:@A>B@BB;AABC?CC>C?BB?BAABBCC>BCD>CCCCCCC>BB?BBB@AA?@<@BAA=A=AA::6:?@?C@@AABBCCCAA?ABBB=CBBBBDCCCCC@BB=AA=@?ABD@BBBB>B@B=A?@@=@CB@BBC?CCBBBB@BCBBBBBBB;;;:BBCCC>BAAADDD9;;;BC>BCC?
@6HNMW:00910:05856
TACGGAGGGTGCAAGCGTTAATCGGAATAACTGGGCGTAAAGGGCATGCAGGCGGTTCATCAAGTAGGATGTGAAATCCCCGGGCTCAACCTGGGAACAGCATACTAAACTGGTGGACTAGAGTATTGCAGGGGGAGACGGAATTCCAGGTGTAGCGGTGGAATGCGTAGATATCTGGAAGAACACCAAAGGCGAAGGCAGTCTCCTGGGCAAATACTGACGCTCATATGCGAAAGCGTGGGTAGCAAACAGG
+
BAAF@ABB=AB@@>A@@@=@@DBB>@=@A>ACCC>CBCCE>BB<BB;:9FF@CC@B?ACBCC@BB@@?@CCCDCD>CCBB7?>5>99;5;=ABB=B@BBCCB@AAGFD>C:;;;C@CECBBAAACC@BBBCDDD3?>>:;4;=B;>;@B=AABCCBC@CDAFA;;;CB@@@@BBBAB<C?ABACDC@IH;;:;CC5;8;;:;BBCGDFE>BBB=ABBBBC@@@BAAAAAABBCC>BCCBAA<A???AA9???<
@6HNMW:00868:05862
TACGGAGGATCCGAGCGTTATCCGGATTTATTGGGTTTAAAGGGAGCGTAGATGGATGTTTAAGTCAGTTGTGAAGTTTGCGGCTCAACCGTAAAATTGCAGTTGATACTGGATATCTTGAGTGCAGTTGAGGCAGGCGGAATTCGTGGTGTAGCGGTGAAATGCTTAGATATCACGAAGAACTCCGATTGCGAAGGCAGCCTGCTAAGCTGCAACTGACATGAGGCTCGAAAGTGTGGGTAGCAAACAGG
+
AABB?BA?ABC?ABA9:9;??@?B@DB?<;;9;?6>B<A?8?@487;>789>??>BACCC=B589=<90*/0//)//0)00/)/<;;/7,78777&79?@CCC?BAA@CBC?BBBAA@<@@>?850>>;>0/*/:9078282848=>>8666@;;<7595<4;;<<9<AA@????===9;;988/6<=:0--88).*-::>:==BBB587@@@?>==/00/0//0)0=353808...66.333222'25;4
@6HNMW:00898:05909
TACGGAGGGTGCAAGCGTTAATCGGAATAACTGGGCGTAAAGGGCATGCAGGCGGTTCATCAAGTAGGATGTGAAATCCCCGGGCTCAACCTGGGAACAGCATACTAAACTGGTGGACTAGAGTATTGCAGGGGGAGACGGAATTCCAGGTGTAGCGGTGGAATGCGTAGATATCTGGAAGAACACCAAAGGCGAAGGCAGTCTCCTGGGCAAATACTGACGCTCATATGCGAAAGCGTGGGTAGCAAACAGG
+
BBBC@@@@;@@@@=A?@@>A@CCB?B?BB@DCCC>CCBCD<AB<ABABBBB@BC@C@CCCCC@CDCC?BCCCDCC>@@@@*99,9::;=@?@AA>AACCCCBBAB@@@<@BB@BC@CCBBBABBBB?BACCCCB3AAA9:4;=@=@@BC@BCCGCBC@BB@B@CCBBBCCCBBAAAA>C@CC@CCB>BA.:4:@A;A>B;;;ECC@ABA>ADC?BBCBBCAACCCCBCBBBBBB=BBBDDF<A9::@@9@@B=
@6HNMW:00911:05872
TACGGAGGATCCGAGCGTTATCCGGATTTATGGGTTTAAAGGGAGCGTAGGTGGACAGTTAAGTCAGTTGTGAAAGTTTTGCGGCTCAAACCGTAAAATTGCTAGTTGATACTGGCTGTCTTGAGTACAGTAGAGGTGGGCGGAATTACGTGGTGTAGCGGTGAAATGCTTAGATATCACGAGAACTCCGATTGCAGAAGGCACTCACTGGACTGCAACTGACACTGGATGACTCGAAAGTGTGGGTATCAAACAGG
+
9:AA=>?;?>@;?55555.444.4.///)///7.77.7;)//)/9999::4//)////:6:5/.-///)/-559/////&//;5::/54)58:;;@@2?7;55555.5777///2////55454444999888883444(4:383904444/36//////16/33(388:4::543;8////-,(***(***(****7381///9///692/555/7277////7/5.5777://///)///555)5///7;)///5
@6HNMW:00864:05953
TACGTAGGTGGCAAGCGTTGTCCGGAATTATTGGGCGTAAAGAGCATGTAGGCGGGCTTTTAAGTCCGACGTGAAAATGCGGGGCTTAACCCCGTATGGCGTTGGATACTGGAAGTCTTGAGTGCAGGAGAGGAAAGGGAATTCCCAGTGTAGCGGTGAAATGCGTAGATATTGGGAGGAACACCAGTGGCGAAGGCGCCTTTCTGGACTGTGTCTGACGCTGAGATGCGAAAGCCAGGGTAGCAAACGGG
+
CBA@@00+00+0=9=@@@?BBB@EAD@C@AC=AC=CBBBC=@;;;B;:;AA;9:9,5@<<4=8:;;=@A>::99==0949444&485:5;<</;;;??<?@@=A=ABCBBB?C@BBBB=BCCBBBA@<A0007>>*0/*/)/3:<3==>6;5@9929>><8AA@?@@;;:@@:>>:?C?C?B@@??CBB;CBA;@<?;?9CD>BBB?A@AA:99=?A?@ACBBBBB;;;@AA8A@>AAA;@CBCDE>DBC=
@6HNMW:00867:05939
TACGTAGGTGGCAAGCGTTGTCCGGAATTATTGGGCGTAAAGCGCGCGCAGGCGGATGCGTAAGTCTATCTTAAAAGTGCGGGGCTTAACCCCGTGAGGGGATGGAAACTGGGCATCTAGAGTATCGGAGAGGAAAGCGGAATTCCTAGTGTAGCGGTGAAATGCGTAGATATTAGGAAGAACACCAGTGGCGAAGGCGGCTTTCTGGACGACAACTGACGCTGAGGCGCGAAAGCCAGGGGAGCGAACGG
+
BBBB?@@@AA9:;<@?CB?ABB?A?D?A?@@499,9:;;B;@@00000<<A8>>;?@?@?<;7;DGCDBAB?CCB3@;;:;;;.;?=B?BBC9BBB@AAA6A@A5;</;???9?A?555><;;555?9?AAA>BC>BCB?B<?=??BBBBBBBBBA?BCCC>AA?>?>68//.)..262.2.2554888:3333273//(/./'/5509C:98><><>@@>988//)/87679.9=6999;-997784555
@6HNMW:00873:05923
TACGGAGGGTGCAAGCGTTAATCGGAATAACTGGGCGTAAGGGCATGCAGGCGGTTCATCAAGTAGGATGTGAAATCCCCGGGCTCAACCTGGGAACAGCATACTAAACTGGTGGACTAGAGTATTGCAGGGGGAGACGGAATTCCAGGTGTAGCGGTGGAATGCGTAGATATCTGGAAGAACACCAAAGGCGAAGGCAGTCTCCTGGGCAAATACTGACGCTCATATGCGAAAGCGTGGGTAGCAA
+
9;AD@ABD=BAA@=@>??5;6;BB?C@CC?BBBC>GBCB?BC<C@@@BCC@CCAC@CGEHH;=;CB@@;;;BAA9?A??-::,9=99.9499<)6.955<@@???>>8>>:;>A?A::;@BA:::=?@BCDDD3CCB;;8;?E=B=BC?;<;BBAB?BA?A>;;;@@@@@BBB@???C?BB>A@@:@D6;5;;;5;?B;;:AA@;;==5>=>5>?@ABCA@AAABA@??CCEE>C::///(///888
@6HNMW:00873:05957
TACGGAGGGTGCAAGCGTTAATCGGAATAACTGGGCGTAAAGGGCATGCAGGCGGTTCATCAAGTAGGATGTGAAATCCCCGGGCTCAACCTGGGAACAGCATACTAAACTGGTGGACTAGAGTATTGCAGGGGGAGACGGAATTCCAGGTGTAGCGGTGGAATGCGTAGATATCTGGAAGAACACCAAAGGCGAAGGCAGTCTCCTGGGCAAATACTGACGCTCATATGCGAAAGCGTGGGTAGCAAACAGG
+
CBBB?B@A<@@?@?BBAB?B?BBB@C?CD@DCCC>BBBCC>CC=DCBBB9949@=@?BAAAD@CCBB?BDDCBBD;DEFD799,9::;5;>;;;7;?CCDBBCBDBBA<A@@<@B?BCCBAABBBC?BAAABBB1==?9949=@=@=AA?CBBBB;;6;B?A?CCA@@BAAAABBBC?CADD@CBB=AD6:8:BB@E?BA@ACCC?@??9?@?<BCCCBCBBBBBBBBAABCCD<???99939<=?AA<ABB?
@6HNMW:00880:05921
TACGGAGGATCCGAGCGTTATCCGGATTTATTGGGTTTAAAGGGAGCGTAGGTGGACAGTTAAGTCAGTTGTGAAAGTTTGCGGCTCAACCGTAAAATTGCAGTTGATACTGGCTGTCTTGAGTACAGTAGAGGTGGGCGGAATTCGTGGTGTAGCGGTGAAATGCTTAGATATCACGAAGAACTCCGATTGCGAAGGCAGCTCACTGGACTGCAACTGACACTGATGCTCGAAAGTGTGGGTATCAAACAGG
+
@@?C?BB@B@A<@>>=9939@@=@?BCB=BA=??8=?3=@8?>2997?;8<><>9@CA@AACACBBBAA=;@BCD=@BG=;;C?BBCC?B?BBBCC:B?CBBAC?A@A@@@A=@@C@@@?BAA??;??DCBAB?BBB>BC@E?B?BC;;6;;ABBBB>BBBC<DB;;6:B;:;A?@>>>::>:>00*000*0<0979?BBBDBAAA;;59=>>@@=@>>>;>>>>;=><A<@?C;>99999,9;9999,9?@<
@6HNMW:00880:05958
TACGGAGGATCCGAGCGTTATCCGGATTTATTGGGGTTTAAAGGGTGCGTAGGCGGCCTTTTTAAGTCAGCGGTGAAAGTCTGTGGCTCAACCATAGAATTGCCGTTGAAACTGGGGGGCTTGAGTATGTTTGAGGCAGGCGGAATGCGTGGTGTAGCGGTGAAATGCTTAGATATCACGCAGAACCCCGATTGCGAAGGCAGCCTGCCAAGCCATGACTGACGCTGATGCACGAAAGCGTGGGGATCAAAACAGG
+
999C?CC>A?A?A:9;CC?BCC?A???=6=?2989(8=6=;,77,337:::=88<5=199:9(85;7<;;7818@@>9?<<?BB>;>@>>1838==AB=A67;259995949BCEEDD)AB>A?D99995:1;@A?BBB<@@>?;@@899B?BAAC@8758>?A=B989????B?>=@?>?>>@<?DC5B>@066//(.(..662677,2,29388988222;779>B@>>89333(3:33388+773333&3993
@6HNMW:00890:05913
TACGGAGGATCCGAGCGTTATCCGGATTTATTGGGTTTAAAGGGAGCGTAGGTGGATTGTTAAGTCAGTTGTGAAAGTTTGCGGCTCAACCGTAAAATTGCAGTTGAAACTGGCAGTCTTGAGTACAGTAGAGGTGGGCGGAATTCGTGGTGTAGCGGTGAAATGCTTAGATATCACGAAGAACTCCGATTGCGAAGGCAGCTCACTAGACTGCAACTGACACTGATGCTCGAAAGTGTGGGTATCAAACAGG
+
AAAC@CC@CDD?BAAABB@BBC@C@AAA<AB@CF=AA<@>8?A8>=<999B?AA=CC?@A@C@CCCCCC@CCDCC=B@B8;:B?BBBB@C?AAIKJ=K;=;BBD:=<I>CCC@FBBBCC?@AC@A@BBBBCBB?BBC?CC@C@B?BCCC?BCCBBA@;@@@@8@@@A?BCDA@@CCAAA?CB?BBCABBB9::@?195;;;;ABBAAABB@@@;;7;BBBCBBA@@@BBBBBBB6<;@@@@9A;::CD>?@??
@6HNMW:00898:05924
TACGGAGGGTGCAAGCGTTAATCGGAATAACTGGGCGTAAAGGGCATGCAGGCGGTTCATCAAGTAGGATGTGAAATCCCCGGGCTCAACCTGGGAACAGCATACTAAACTGGTGGACTAGAGTATTGCAGGGGGAGACGGAATTCCAGGTGTAGCGGTGGAATGCGTAGATATCTGGAAGAACACCAAAGGCGAAGGCAGTCTCCTGGGCAAATACTGACGCTCATATGCGAAAGCGTGGGTAGCAAACAGG
+
AAAA=@>@9@@?A?BBBB?B@CBB@C@CD@CCCC?BCBDD?EC>CB@@@@@<BB<@?BBBBDACCAB>ABBBCCF=CCGG9AA:@:9;=@?ABB>CACBBCBBBCBBB=B9989B>BBCAAABBAB>@@@???@.><>99294:=@;AA@BBCDDBB@BG@B?CCA@@CABABBBBB?C@CD@DBC?BD8:9:CC?C?BAAABCBA???:?@@<ACBBBBBBBBBCCAABBBBC<BBCBBB=B>??AA<ABB?
@6HNMW:00869:06005
TACGGAGGGTGCAAGCGTTAATCGGAATAACTGGGCGTAAAGGGCATGCAGGCGGTTCATCAAGTAGGATGTGAAATCCCCGGGCTCAACCTGGGAACAGCATACTAAACTGGTGGACTAGAGTATTGCAGGGGGAGACGGAATTCCAGGTGTAGCGGTGGAATGCGTAGATATCTGGAAGAACACCAAAGGCGAAGGCAGTCTCCTGGGCAAATACTGACGCTCATATGCGAAAGCGTGGGTAGCAAACAGG
+
@@@C?BBB=AA@?:@A;;7;>AAC=@=;;5;@A@;@CDED=DD>CC@AABC?BB@B?BCCCC?CCBB?B@@ACCC>GAAA000+0000+0;>AD<C0;:BA@@@@?BB>BBCABB?BCCCCBAAAA<@@9999:)9@@;;8;<A=A?BB=CACCCDC@DC@C@BBBDDAA@ABBA??;A>BB@CDC@DD9;8;AA<@=@;;;DCC@BBB>BBA=BBBBBCCCBBBCC>??CCCC=B@A:99.9<==@@9?BB?
@6HNMW:00876:05990
TACGTAGGGGACAAGCGTTATCCGGATTTACTGGGTGTAAAGGGAGCGTAGACGGCATGACAAGCCAGATGTGAAAACCCAGGGCTCAACCCTGGGACTGCATTTGGAACTGCCAGGCTGGAGTGCAGGAGAGGTAAGCGGAATTCCTAGTGTAGCGGTGAAATGCGTAGATATTAGGAGGAACACCAGTGGCGAAGGCGGCTTACTGGACTGTAACTGACGTTGAGGCTCGAAAGCGTGGGGAGCAAACAGG
+
CCCCBBCCC:CCC@BBCB@CBA>@=?>?:?A@DE=???BD>CD>99999AAB9940@000@@:@B?AAA?>>>=BB:BB:?=B9AA9979A:>?><?BBB???C<?;?=@@AA?AA?BBB?AACBBBB?BBCC?BA=@9:7:?C=A>BBBAA@@A:838===6///==C@=<//,/=7::6:1;;?:>=;:3;;:9>:;;5:>:;;;=8;9:=>>;A@@:;:=9=8808<<888-98>ABBB6@@===6===:
@6HNMW:00907:05989
TACGGAGGGTGCAAGCGTTAATCGGAATAACTGGGCGTAAAGGGCATGCAGGCGGTTCATCAAGTAGGATGTGAAATCCCCGGGCTCAACCTGGGAACAGCATACTAAACTGGTGGACTAGAGTATTGCAGGGGGAGACGGAATTCCAGGTGTAGCGGTGGAATGCGTAGATATCTGGAAGAACACCAAAGGCGAAGGCAGTCTCCTGGGCAAATACTGACGCTCATATGCGAAAGCGTGGGTAGCAAACAGG
+
?@ACACED=B@@@?BBBD?C@CBC?C@BA?ABCC>BA@@C>CC=BB;;;AB>BB?B@CCBBBACCCC?CCCCCCF>DDCC7:9.::;;5;=ABC>C@CFDDDAA@CCB=B@@<@B@BBBDD???AB;??==?=?,=@@<<8<?B>D>AB?BAABB@A=@B?B?BBCCBBBBCBCAAA@C@CC?C@>9>@-0-0@@=A@A@A@BBAAA@@<@@@8000A@@>ABD@??ABBCBBB=A@@>??5==<977)7>>9
@6HNMW:00907:06007
TACGGAAGGTCCGGGCGTTATCCGGATTTATTGGGTTTAAAGGGAGCGTAGGCCGGAGATTAAGCGTGTTGTGAAATGTAGACGCTCAACGTCTGCACTGCAGCGCGAACTGGTTTCCTTGAGTACGCACAAAGTGGGCGGAATTCGTGGTGTAGCGGTGAAATGCTTAGATATCACGAAGAACTCCGATTGCGAAGGCAGCTCACTGGAGCGCAACTGACGCTGAAGCTCGAAAGTGCGGGTATCGAACAGG
+
BBBB?B6;6;B=?@9@;;5;AB?D@CCC=CD@DD>DD<BB<CG>CAAAB99;9AE?BBBC@B@CBAAAA<@AAAC=BBBAAABCBBBB?ACBB;;:<CDBBCCBBBCC@BBB=BB=B?B@CBBBBBCCDACD>CAA@:==8=;?>ABBC?BBCBB??=?CCD>???B?B@@@BBBBBBC@BB?BBA?BAA>@>?A282:@@>@@AAAA=@@;;;@?BCCBAAAA@A>@AB@@@B;@@@@AD=BBBBBC?CCD@
@6HNMW:00868:06019
TACGGAGGGTGCAAGCGTTAATCGGAATAACTGGGCGTAAAGGGCATGCAGGCGGTTCATCAAGTAGGATGTGAAATCCCCGGGCTCAACCTGGGAACAGCATACTAAACTGGTGGACTAGAGTATTGCAGGGGGAGACGGAATTCCAGGTGTAGCGGTGGAATGCGTAGATATCTGGAAGAACACCAAAGGCGAAGGCAGTCTCCTGGGCAAATACTGACGCTCATATGCGAAAGCGTGGGTAGCAAACAGG
+
CBBC@CCC=BBAB=AA@@<@?BBB@C?BBADDCC>BBBDC=BA<BA:;9:;9;D@CICCCDD@BB@@<@CCCCCE=CGGG9B@:@99;>A>@AA>A@BBBCCCCCBCB=BAA>AB@BCBBCB>?>A?BBBBDDA1BAA9:4:;@;A8:;?CBCCCBB@BC@C@BBA@@CCCCBBBBB@G@BB@DDG@CC:;:;CC@D@B@@@CCC>BBB>BBD@BBBBBCBCBBBBB??@CDDC>CCB@??8?>>989,9>><
@6HNMW:00869:06055
TACGTAGGGTGCAAGCGTTATCCGGATTTATTGGGCGTAAAGGGCTCGTAGGCGGTTCGTCGCGTCCGGTGTGAAAGTCCATCGCTTAACGGTGGATCCGCGCCGGGTACGGGCGGGCTTGAGTGCGGTAGGGGAGACTGGAATTCCCGGTGTAACGGTGGAATGTGTAGATATCGGGAAGAACACCAATGGCGAAGGCAGGTCTCTGGGCCGTTACTGACGCTGAGGAGCGAAAGCGTGGGGAGCGAACAGG
+
BDAABBCC:??>@=AABB@BCC?C?@@@=@B@FG>CCCCD>BB=BDAAACC@BBAC?AABCBBCCCACADBB;;:6;AB?BCCDBB?B@DE@CC>AAB@C:99?BA:@B???<?DD>BB?B;:;ABB?AACCC;@@@BBDAD@C?BB=A>AABB@BB?BB@B@BBAAABBBBBBCCE=B?BB?@@@<@:=??B>>;??@@@=@?>??CC=C?AA=AAAAAB9::B@A<@B@@AB>CCCCCCC;;;;@@<@BB>
@6HNMW:00887:06028
TACGTAGGTGGCAAGCGTTGTCCGGAATTATTGGGCGTAAAGCGCGCGCAGGCGGATGCGTAAGTCTATCTTAAAAGTGCGGGGCTTAACCCCGTGAGGGGATGGAAACTGGGCATCTAGAGTATCGGAGAGGAAAGCGGAATTCCTAGTGTAGCGGTGAAATGCGTAGATATTAGGAAGAACACCAGTGGCGAAGGCGCTTTCTGGACGACAACTGACGCTGAGGCGCGAAAGCCAGGGGAGCGAACGG
+
BCBDCDC@BB?AA=@@@@:=?@<@>A?C?BA?DD>??ACB;AB@;;;BBBHFCC@B@@;:;A;@BAAABCC5;;;.9::5@CB4@<:><>@=6<AACDCD;CCB?BC;;<DG?FBAABCBCCCC@@@?BBBC?CD;9:99=9=9=;?BCCCC??9:7:ACC>AAABBAAA??;1884<1856575/777859;95;868/:;47--)-3---749777797>775455277C9>;25577*522294222
@6HNMW:00896:06049
TACGGAGGATCCGAGCGTTATCCGGATTTATTGGGTTTAAAGGGAGCGTAGATGGATGTTTAAGTCAGTTGTGAAAGTTTGCGGCTCAACCGTAAAATTGCAGTTGATACTGGATATCTTGAGTGCAGTTGAGGCAGGCGGAATTCGTGGTGTAGCGGTGAAATGCTTAGATATCACGAAGAACTCCGATTGCGAAGGCAGCCTGCTAAGCTGCAACTGACATTGAGGCTCGAAAGTGTGGGTATCAAACAGG
+
;;;A@@@=ACC>AABBBB@BCC?B>AAA=AA>AB;AB:@@:?B:BBBBFD??>B?BCBAB=B=????=>9?>@AA8?>?7???=?CBB?B?BBEDC9A=?AAAC?CDDCCBB@CCCDDD@CBBBCCAAA=A00-0;;6::49=@=@CBB@BCBDC;;:;A@B;@@@@=@AACCCAAACB?CB????>BBB999AA494:AAA?BAABEAEB?@?B?BBBBABB@B@?<?AA@@A<A>;;BD;=<=ACC>BBB@
@6HNMW:00904:06058
TACGTAGGGAGCGAGCGTTGTCCGGAATTACTGGGTGTAAAGGGAGCGTAGGCGGGATGGTAAGTCAGGTGTGAAATGTATGGGCTCAACCTGTAAATTGCACTTGAAACTGCTGTTCTTGAGTGAAGTAGAGGTAAGCGGAATTCCCGGTGTAGCGGTGAAATGCGTAGATATCGGGAGGAACATCGGTGGCGAAGGCGGCTTACTGGGCTTTTACTGACGCTGAGGCTCGAAAGCGTGGGGAGCAAACAGG
+
@@@CAAAA<A@?@AAABB@BBB?B?B?B?BBBBB=BBBBB<BC;>=877@@@BCF>CBC?@@?BBCCC@CCAAA?8???>>BF>BCBC@B?C@@DE@F000@AA<BBB=BBBBCBC@DC@BBCCCGACBCBBB>BB?BAA?A?C@CC?CACCCCCBB@BBBC>CBBBBBBAAA@@@@<@@=A@CCCCC@;:6:CC4;4;;4;C?BBAAA>ADDD;BBBA;;;ABC;;7;@AA@C=C;;;BBB;CBCFH;;;C?
@6HNMW:00908:06057
TACGGAGGATCCGAGCGTTATCCGGATTTATTGGGTTTAAAGGGAGCGTAGATGGATGTTTAAGTCAGTTGTGAAAGTTTGCGGCTCAACCGTAAAATTGCAGTTGATACTGGATATCTTGAGTGCAGTTGAGGCAGGCGGAATTCGTGGTGTAGCGGTGAAATGCTTAGATATCACGAAGAACTCCGATTGAGAAGGCAGCCTGCTAAGCTGCAACTGACATTGAGGCTCGAAAGTGTGGGTATCAAACAGG
+
@@@C?@@@ADD=@@?>??;?AB?B?BCD=BC?AA599.9@8@B<ABBBBBBBBC@BBBBB9A?BBC=>>499>>>8?AA8@9979ACC@D@DBA@A6@3:;BBC?CAMFFDCACBB;;;;@@@@@@A??<?@@<@AB?BD?C?C?CCCB@BCBBB@@=@BBC>BBBE@CCCBCCBBBBD???>?BB=A@@799AA2879CAA?BBBBB?BA??@C@CCDBBBA>A??;?CB@AA<AA????9????DD>AAA?
@6HNMW:00865:06063
TACGGAAGGTCCGGGCGTTATCCGGATTTATTGGGTTTAAAGGGAGCGTAGGCCGGAGATTAAGCGCTGTTGTGAAATGTAGACGCTCAACGTCTGCACTGCAGCGCGAACTGGTTTCCTTGAGTACGCACAAAGTGGGCGGAATTCGTGGTGTAGCGGTGAAATGCTTAGATATCACGAAGAACTCCGATTGCGAAGGCAGCTCACTGGAGCGCAACTGACGCTGAAGCTCGAAAAGTGCGGGTATCGAACAGG
+
@;;:4:495=:5>>:???=:;97<5=;@0566=7.7:.9>3>;*/////9<8<9>:669;;?90//////)/8444(44398:9;::99478<?<<?>==98999999;6333,33(3391888883338889377881896816088896;<<:?9>5;777*3933,39966666622,2769883866(----(-2;;::==;;5854>::3823;;;::>;//+/;:9:<==198;333(3989:<7=:?6
@6HNMW:00865:06065
TACGGAGGGTGCAAGCGTTAATCGGAATAACTGGGCGTAAAGGGCATGCAGGCGGTTCATCAAGTAGGATGTGAAATTCCCCGGGCTCAACCTGGGAACAAGCATACTAAACTGGTGGACTAGAGTATTGCAGGGGGAGACGGAATTCCAGGTGGTATCGGTGGAATGCGTAGATATCTGGAAGAACACCAAAGGCGAAGGCAGTCTCCTGGGCAATACTGACGCTCATATGCGAAAGCGTGGGTAGCAAACAGG
+
<::98999044946<?>;7;:;;;8=4:97?@=A6665::)55)599996616>9>:66655.5::;:?==A>;A)0)///&/=3==;;9=256=1:555.5<<?@A@<D89558@<74449=448;;:9937777'78;0/)/)/)/)-:2//)/:::83::)/)/::<=<<98/////)/2993:<<:>@49295@5<7<;:;<=;7473*7;6778A885>=A??877??=??59778<<6=83333(3<><
@6HNMW:00868:06109
TACGGAGGATCCGAGCGTTATCCGGATTTATTGGGTTTAAAGGGAGCGTAGATGGATGTTTAAGTCAGTTGTGAAAGTTTGCGGCTCAACCGTAAAATTGCAGTTGATACTGGATATCTTGAGTGCAGTTGAGGCAGGCGGAATTCGTGGTGTAGCGGTGAAATGCTTAGATATCACGAAGAACTCCGATTGCGAAGGCAGCCTGCTAAGCTGCAACTGACATTGAGGCTCGAAAGTGTGGGTATCAAACAGG
+
<AAA?@@;@@@=@;;;::;=@A;?=>CA=@A?B@;?@/99+9=5==?BBAAACC@CCBBB<B>A@A@@@799AA@,99<5>=A=BBAA>A599A@@6@49<BCC?BCFJEDDACBCCCC>AAA;;:@@=:@00,0==9@B?B@F?DD@@?;;;CDBB?CBCE>:;;C>@@@BBBCBBCD?BB?BBD?CB@:;;@>*0,0;;;=;;?CC;?@:::C@B9:::==9=00)0==@?@8==::@>9@???FF>BA=;
@6HNMW:00889:06069
TACGGAGGGTGCAAGCGTTAATCGGAATAACTGGGCGTAAAGGGCATGCAGGCGGTTCATCAAGTAGGATGTGAAATCCCCGGGCTCAACCTGGGAACAGCATACTAAACTGGTGGGACTAGAGTATTGGCAGGGGGAGGACGGAATTCCAGGTGGTAGCGGTGGAATGCGTAGATATCTGGAAGAACACCAAAGGCGAAGGCAGTCTCCTGGGCAAATAC
+
5544.49904444344490506>>:?:=>:;;;<1:5444)44)5<:99;9.555:5;;555.55//)//<:::=399<<.7939///4:)//;)/,6==;;::::99095505;;1/0/00/--59)/)--6666'-,(---383;,/)//)//)/////)5<5:.444449:=<<8843-5.55.555.55)5.44<.4.4444:::7;;:1333(387
@6HNMW:00891:06081
TACGGAGGGTGCAAGCGTTAATCGGAATAACTGGGCGTAAAGGGCATGCAGGCGGTTCATCAAGTAGGATGTGAAATCCCCGGGCTCAACCTGGGAACAGCATGACTAAACTCGGTGGACTAGCAGTATTGCAGGGGGAGGACGGAATTCCAGGTGTAGCGGTGGAATGCGTAGATATCTGGAAGAACACCAAAGGCGAAGGCAGTCTCCTGGGCAAATACTGACGCTCATATGCGAAAGCGTGGGTAGCAAACAGG
+
000:<???8>;4505>>?@E@CCC<>:>B6;9@;09>99;2;<4655>=55.9A5;29BB@D69999.95=@?C@39;9:*:9)5555.57555)57;55/9///9///(//-/389)//77//389999==<====)3/(///5:45053//(/8666//*/:5:578333339=:<>?@:A>AB@CCC@BB8>9?<;<?6<<88;;=<:9;/333(33389:<=::::<:68=333,39>98<,552278.87;2
@6HNMW:00895:06099
TACGGAGGATCCGAGCGTTATCCGGATTTATTGGGTTTAAAGGGAGCGTAGGCGGACGCTTAAGTCAGTTGTGAAAGTTTGCGGCTCAACCGTAAAATTGCAGTTGATACTGGGTGTCTTGAGTACAGTAGAGGCAGGCGGAATTCGTGGTGTAGCGGTGAAATGCTTAGATATCACGAAGAACTCCGATTGCGAAGGCAGCCTGCTGGACTGTAACTGACGCTGATGCTCGAAAGTGTGGGTATCAAACAGG
+
CCBD@A@>@AA=ABB@AAAECC@C@BBB<BC@CC>CD?CC=CD?CCCCCCC@BC?BB9;:?B>BBBBBB?BBBCC<ABB>BCC@CDCC@B;::FDD8B;;:CCC?A@CBCCCD=BBBBB@CB@ABBBAAAA9707==8?B?B?B@BBBB?BAA???@=A@AB>???C?BBBBBBBBBCC@CC?AAA@BBC>BBAB<:8@BBB@BCBCF@BBBABC@CBBCCCCCBCBB@?>?BB<@@CCCC<BBDCCC=CCB@
@6HNMW:00904:06090
TAGCGGAGGATCCGAGCGTTATTCCGGATTTATTGGGTTTAAAGGGAGCGTAGATGGATGTTTAAGTCAGTTGTGAAACGTTTGCGGCTGCAACCGTAAATTGCAGTTGATACTGGATATCTTGAGTGCAGTTGAGGCAGGCGGAATTCGTGGTGTAGCGGTGAAATGCTTAGATATCACGAAGAACTCCGATTCGAAGGCAGCTCACTAGACTGCAACTGACACTGGATGCTCGAAAGTGTGGGTAATCAAACAGG
+
4454<6;;7944.//////3//)/49)338(334::29;299288.77778;9333337388/84878888289878,339918660///-506(-/--(-(//9;;*44:=;::658....).35582225169959::655/5,2+2;;::=<:99//+/99;5;;<>?C655:8333896::7;98.33849==7=8;888333<333::888<6;;7333333,7=;::///;39//,77/--(---9188;5
@6HNMW:00910:06089
TACGGAAGGTCCGGGCGTTATCCGGATTTATTGGGTTTAAAGGGAGCGTAGGCCGGAGATTAAGCGTGTTGTGAAATGTAGACGCTCAACGTCTGCACTGCAGCGCGAACTGGTTTCCTTGAGTACGCACAAAGTGGGCGGAATTCGTGGTGTAGCGGTGAAATGCTTAGATATCACGAAGAACTCCGATTGCGAAGGCAGCTCACTGGAGCGCAACTGACGCTGAAGCTCGAAAGTGCGGGTATCGAACAGG
+
CBBB?B<@=@B?BD=@@@?BBB?C@CCC>CJAEF?HI>A@=AC:BBABBBB?B@C@BBAC@D@C@@ACC@CDBBB=9:9BBBBAAABB?@BBB;;;ABCBBJDBBCBC?AAA<@@;@@D@B???BBBCBBBD=BBDD=BB@B@C?BBBB@CBAAA??9?@@@:AAAC?ABBBBA@ACBE?BB<??B@DFD588??;>;BBBBCCBAAB?@@@A@E>@@A@?@@@<<79=??>=@7<<=888.7@==@?=<>?=
@6HNMW:00865:06117
TACGGAGGGTGCAAGCGTTAATCGGAATAACTGGGCGTAAAGGGCATGCAGGCGGTTCATCAAGTAGGATGTGAAATCCCCGGGCTCAACCTGGGAACAGCATACTAAACTGGTGGACTAGAGTATTGCAGGGGGAGACGGAATTCCAGGTGTAGCGGTGGAATGCGTAGATATCTGGAAGAACACCAAAGGCGAAGGCAGTCTCCTGGGCAAATACTGACGCTCATATGCGAAAGCGTGGGTAGCAAACAGG
+
@A@A=@??9:;9B=B;:;?A?B@@?AFGC@CCCC?BCCDD>DD>CB:999:6:B?BBCCCBB?CCBC?CCBCABA?ACDD9CC>C@@@@C@CCC>C?DDCCBBBCCCC>C@@=?B?BBB???BBBB>ACCCCAB1@AA::8:>C>B?AA?ABBCBBC@CE@E@CCAAACBAAABBBC@E@BC@BCB?BD:;;:CD@D@C???B@@<???:?FD?BBBBBAAABBA@ABBBBBEF>BBBBAA=A999BB>BBB>
@6HNMW:00877:06127
TACGGAGGGTGCAAGCGTTAATCGGAATAACTGGGCGTAAAGGGCATGCAGGCGGTTCATCAAGTAGGATGTGAAATCCCCGGGCTCAACCTGGGAACAGCATACTAAACTGGTGGACTAGAGTATTGCAGGGGGAGACGGAATTCCAGGTGTAGCGGTGGAATGCGTAGATATCTGGAAGAACACCAAAAGGCGAAGGCAGTCTCCTGGGCAAATACTGACGCTCATATGCGAAAGCGTGGGTAGCAAACAGG
+
;;;A=A@A<@@>A=@@BB>A>BCD?CABB@BBBB>ACACG?EE>CD;;;::4:;7;ACCDED?B@@@=BAABCFJ?CDDD;BA8@;;;@B>ABF>A?ACCA@@BCCCC=BBC?BB?BCCAAABBBB>AABBBBC1A>?@@;B=B>A@BC>A@BCBBB@CC@CABBAAAA@?@@BBBC?D@CC?CCB5<;<.;5;DB?C@DBBBBCC=???9?AA=ACBBBBB::9CBBAAABCBC>B?@@CC=AA?=;;3;;;;
@6HNMW:00880:06126
TAACGGAGGGTGCAAGCGTTAATCGGAATAACTGGGCGTAAAGGGCATGCAGGCGGTTCATCAAGTAGGATGTTGAAATCCCCGGGCTCAACCTGGGAACAGCATACTAAACTGGTGGACTAGAGTATTGCAGGGGGAGACGGAATTCCAGGTGGTAGCGGTGGAATGCGTAGATATCTTGGAAGAACACCAAAGGCGAAGGCAGTCTCCTGGGCAAATACTTGACGCTCATATGCGAAAGCGTGGGT
+
55.4:5>=>28444.4444.46<;;7<75505<<>0;944;)44)59455@@5;;16.597//)///9395566;;<25555&55)5999494555)5.55994455<<>5<;?7:>7:50/8000/76999====+??C66268<5:7//)/0)/::=:499.5.444;444888833-3-5.5;499;5;=4=8=::59394444::.55;2::=1995/)/987///::;;::333(333::;18
@6HNMW:00880:06140
TACGGAGGGTGCAAGCGTTAATCGGAATAACTGGGCGTAAAGGGCATGCAGGCGGTTCATCAAGTAGGATGTGAAATCCCCGGGCTCAACCTGGGAACAGCATACTAAACTGGTGGACTAGAGTATTGCAGGGGGAGACGGAATTCCAGGTGTAGCGGTGGAATGCGTAGATATCTGGAAGAACACCAAAGGCGAAGGCAGTCTCCTGGGCAAATACTGACGCTCATATGCGAAAGCGTGGGTAGCAAACAGG
+
4;@C?@@@8@@>@=A@@B@C@CCD@B@CC@CBCC?BBBCD=A@;AB;;;;;5<<5;?BCCCC?@@AB?BAAABBE?DBBB;BC=B:;;?B@BBB>B@CCCCCCBCAA?:???=>B?A@@>?99:@A<@ABBBBB2@??<;4<;A=B?BB@BBBBC@@?@C@C@@@A@ACBBCCBBBB?D@CB@BBB?BC8;8;DC?C@CCCCBCC@BCC=AA@:@@@AABBDCBBBBBBAAACD>BBCBBB=A??99929A@?
@6HNMW:00887:06137
TACGGAGGGTGCAAGCGTTAATCGGAATAACTGGGCGTAAAGGGCATGCAGGCGGTTCATCAAGTAGGATGTGAAATCCCCGGGCTCAACCTGGGAACAGCATACTAAACTGGTGGACTAGAGTATTGCAGGGGGAGACGGAATTCCAGGTGTAGCGGTGGAATGCGTAGATATCTGGAAGAACACCAAAGGCGAAGGCAGTCTCCTGGGCAAATACTGACGCTCATATGCGAAAGCGTGGGTAGCAAACAGG
+
AAA@<;:;6;;;C@FC:;;;>BBCAC?BBBGDGE?DBBBC>CE>FBBBBBB?CJADAB@ABB>BB@@=AAABCCI<ABBB7A@8@;;;4;>ACD?D@BBDCBBAA;;:6;@A?BB?BBCDB???BB?B??>A@A.@@@AA=A?C@C?CB@BBIDBA@=@A>A?BCAA@@?BCAAAAC<@?@@@CAA;@@-0-0@@;@=@@???DB?BBA<BBC>AAACCBABAAAAAA@@>:9>7<>=9;;9444;<=58884
@6HNMW:00892:06144
TACGGAGGGTGCAAGCGTTAATCGGAATAACTGGGCGTAAAGGGCATGCAGGCGGTTCATCAAGTAGGATGTGAAATCCCCGGGCTCAACCTGGGAACAGCATACTAAACTGGTGGACTAGAGTATTGCAGGGGGAGACGGAATTCCAGGTGTAGCGGTGGAATGCGTAGATATCTGGAAGAACACCAAAGGCGAAGGCAGTCTCCTGGGCAAATACTGACGCTCATATGCGAAAGCGTGGGTAGCAAACAGG
+
>BDB?@??.<<;;>@@;;6:=BBC?DGII@CB>>3<000A<AA?AA000A@=@@>@>@BBBB@BDCDACAAACCG?C@@@4996:@@@@D@CCD>D?BBCCCCCBCBB>BCC?BC?BBBAAA@C??;>BBBDBB3B??AB>C?C@B?BB@BBBCB@A?@D@C@CCBBBC99:AAAAB@B@CB?CCH@DD;;::BB>A?CAAABBB=AAA;ABB=AABBCBBBBAAAA???CCCC>BBC787+9<;;;<5<@@9
@6HNMW:00897:06146
TACGGAGGATCCGAGCGTTATCCGGATTTATTGGGTTTAAAGGGAGCGTAGATGGATGTTTAAGTCAGTTGTGAAAGTTTGCGGCTCAACCGTAAAATTGCAGTTGATACTGGATATCTTGAGTGCAGTTGAGGCAGGCGGAATTCGTGGTGTAGCGGTGAAATGCTTAGATATCACGAAGAACTCCGATTGCGAAGGCAGCCTGCTAAGCTGCAACTGACATTGAGGCTCGAAAAGTGTGGGTATCAAACAGG
+
CCCC?BB?BCDAC?@@995:CC?B@BBB>BC?CC<AA=@A:AB<CBBBBBBBBB?BBBBB>B@CBA@@@499???8?AC>C>?<?BBB?B?BBCDE;F9:<CCC?CCCCCCD@CBBBCC@CAAABBA@A?A::8:@@?8949<A<ABDC@CCDCC;;;;BBB=@@AB@BCCDCCC@@@B?BC?BCD@A:949:>?394:AA@@BB:::?EBBBBB@CBBBBBB=??C?BDD::::+:B>:;;1;::79928A><
@6HNMW:00898:06118
TACGGAGGGTGCAAGCGTTAATCGGAATAACTGGGCGTAAAGGGCATGCAGGCGGTTCATCAAGTAGGATGTGAAATCCCCGGGCTCAACCTGGGAACAGCATACTAAACTGGTGGACTAGAGTATTGCAGGGGGGAGACGGAATTCCAGGTGTAGCGGTGGAATGCGTAGATATCTGGAAGAACACCAAAGGCGAAGGCAGTCTCCTGGGCAAATACTGACGCTCATATGCGAAAGCGTGGGTAGCAAACAG
+
>@@A>?@@;;;<@>AA;;69;@@A8;7;B=B?@@6AAA@A=BD?EC;;;::2;@;A9@;9:C@CCBB?B;99CCD6@CCC9@@8B:;:<?4;99,9=BABCB:::AAA9@@@=?A>AA????BAAA@?<99999:%979@?=B>C@B?AB<@?;>@@A=AB?B?CD@@ADCB?????=:@,00,0=<:>?9@=@?@9>9>899ABC@CCD<BBB=BBBBBABCBAABA>??B<<B<==8<<<3<:::;;3:33
@6HNMW:00905:06136
TACGGAGGATCCGAGCGTTATCCGGATTTATTGGGTTTAAAGGGAGCGTAGGTGGATTGTTAAGTCAGTTGTGAAAGTTTGCGGCTCAACCGTAAAATTGCAGTTGAAACTGGCAGTCTTGAGTACAGTAGAGGTGGGCGGAATTCGTGGTGTAGCGGTGAAATGCTTAGATATCACGAAGAACTCCGATTGCGAAGGCAGCCTGCTAAGCTGCAACTGACATTGAGGCTCGAAAGTGTGGGTATCAAACAGG
+
BCAB@CB@BCC>@A@@BBACCE@D<;;:0:A>BC>CE?DD?CE>BBBCCCCABB@CD=AA@B@CICBCC?AABBC<BBB>BGF@CCBB@B@DDCCE<C@BBBBB?BAC=BBB?B9:9BC>BBCCAAABBBBBA=@@@:@B?B>C@BBBB@CCBCCBB=BA@@=@CCD@CCBBBDCCCCB@BA=@@@=@@?5::??=@>BBCB@ABABB?AA;;;A?ABBCCCB@@@A?BBAABB>BCCCDD>CACABD>CCC?
@6HNMW:00910:06154
TACGGAGGGTGCAAGCGTTAATCGGAATAACTGGGCGTAAAGGGCATGCAGGCGGTTCATCAAGTAGGATGTGAAATCCCCGGGCTCAACCTGGGAACAGCATACTAAACTGGTGGACTAGAGTATTGCAGGGGGAGACGGAATTCCAGGTGTAGCGGTGGAATGCGTAGATATCTGGAAGAACACCAAAGGCGAAGGCAGTCTCCTGGGCAAATACTGACGCTCATATGCGAAAGCGTGGGTAGCAAACAGG
+
@ABD@CCC=BBBB?AA@@?A@BBB@D@CC@CBBB<@@@AA<AA;AA;;;BA<AD7;6<BB@B?AA@A?B;;;CFK?CCCC<CC;A;;;=@?BBC>C@CDDFBBBCBBB=BBB?BC@CCCCC999??=?BBCDCD3BBA;;7;=@=B?CC?HCCBC;;9;C@B>;;;;@A@@@AAAAA@DBCC?BAA;@@-0-0>>;@=A@@@AB@=99979AD>CBCBCCAAABAAAAAA?>=?:9885==9;73377(3388
@6HNMW:00867:06184
TACGGAGGGTGCAAGCGTTAATCGGAATAACTGGGCGTAAAGGGCATGCAGGCGGTTCATCAAGTAGGATGTGAAATCCCCGGGCTCAACCTGGGAACAGCATACTAAACTGGTGGACTAGAGTATTGCAGGGGGGAGACGGAATTCCAGGTGTAGCGGTGGAATGCGTAGATATCTGGAAGAACACCAAAGGCGAAGGCAGTCTCCTGGGCAAATACTGACGCTCATATGCGAAAGCGTGGGTAGCGAAACAGG
+
;??B?BBB=A@@@=AABB?B?BAA=@=9:6;ACC;;;;;:,99,9==>;@@;@B6679DCBC;:6@@=BBBBBCE>JJJJ7;;0;;;:9@=ACC=C?@@>>>999BBD=BBB?BF@A@A:99??@?<@>999999%9<?B@?B?@=C:9;?BB>@@@@<AC<@=AAAA@@@CCB:;;B?C@DCA@@@4;;0;<@;;5;@BBBDCB?=89:5:AA=@?@CCBBBBCBBBBC?????9@AA999,:>80/0=500/4
@6HNMW:00879:06180
TACGTAGGTGGCAAGCGTTGTCCGGAATTATTGGGCGTAAAGCGCGCGCAGGCGCTTTCTAAGTCCATCTTAAAAGTGCGGGGCTTAACCCCGTGATGGGATGGAAACTTGGAAAGCTGGAGTATCGGAGAGGAAAGTGGAATTCCTAGTGTAGCGGTGAAATGCGTAGAGATTAGGAAGAACACCGGTGGCGAAGGCGACTTTTCTTGGACGCAACTGACG
+
==;9;995:@;@C?9:9B<@?@6:6:>A=BB@DD<@AAAA-00000@B@<=:666>>49;;76657:>>9)///&////7::.//+/3::<+54:;=?>9:AB8?A;:9-3-33(39993555><==?@@=<29:.3?:7<8<>A>BBCCC@944@6ACDD>AA97:<@@ABB;??=@=@A>ABB?B?B?8<33,3,338////&//(/36678848:9899
@6HNMW:00879:06205
TACGGAGGGTGCAAGCGTTAATCGGAATAACTGGGCGTAAAGGGCATGCAGGCGGTTCATCAAGTAGGATGTGAAATCCCCGGGCTCAACCTGGGAACAGCATACTAAACTGGTGGACTAGAGTATTGCAGGGGGAGACGGAATTCCAGGTGTAGCGGTGGAATGCGTAGATATCTGGAAGAACACCAAAGGCGAAGGCAGTCTCCTGGGCAAATACTGACGCTCATATGCGAAAGCGTGGGTAGCAAACAGG
+
59<<8999)488;5<@@<::5>AB?B@CC@CBCC>CBBCB=BA<AA;9;:929B:@7ABCAB?AB@@AECDDCCC:B@>A7BB9B000<C@AAD<A=B;;;@BAAAAB=A==900+0<=;=<B?@;7?A?A@BB3BBBDE@DAC?B<;;5;AAAB;;8;B>A=AAB;<;BBBB@@@@=A@BB?CCD?CC8;8;CB?B@CA@@CFD@CCB>CBB>CCCCCCBBBCC:::BBCCCB<@@?:99.9=<<;=7898?
@6HNMW:00882:06161
TACGGAGGGTGCAAGCGTTAATCGGAATAACTGGGCGTAAAGGGCATGCAGGCGGTTCATCAAGTAGGATGTGAAATCCCCGGGCTCCAACCTGGGAACAGCATAACTAAACTGGTGGACTAGAGTATTGCAGGGGGAGGACGGAATTCCAGGTGTAGCGGTGGAATGCGTAGATATCTGGAAGAACACCAAAGGCGAAGGCAGTCTCCTGGGCAAATACTGACGCTCATATG
+
;:;;<@BD9<=65.4:49098<DD;@=@@=ABBC?CCGDE>BB>BBBBAB@:00+0*/>>@@?B?AA9@ABBBAA65555'55)555.5497<>@8@7;;<<<9926CCC=BCC@CC@@??99499::<>BB??@?0:;*00=8=::,6./;4///99997>>7<056:::<@<<855::8>9>>;>?;7@@4929=<:=:<::9>9=7;;:1777*7;8:543444449888
@6HNMW:00890:06196
TACGGAAGGTCCGGGCGTTATCCGGATTTATTGGGTTTAAAGGGAGCGTAGGCCGGAGATTAAGCGTGTTGTGAAATGTAGACGCTCAACGTCTGCACTGCAGCGCGAACTGGTTTCCTTGAGTACGCACAAAGTGGGCGGAATTCGTGGTGTAGCGGTGAAATGCTTAGATATCACGAAGAACTCCGATTGCGAAGGCAGCTCACTGGAGCGCAACTGACGCTGAAGCTCGAAAGTGCGGGTATCGAACAGG
+
BCA@<A<?:>C:>>:>@><ACC@C@CCC>CC@CC>DF>BB=@B:BA@ACAA?A?B?BBBE?B?BB@@@@>AACCD>>?>BBACBBBBB>BCBB@AAAEDCCBCCBBBB?A@@<@A<@?C?A???B?>>CBBA:A?=>7=>9>>A=AAAB?BBCBB=><>BBB>AAAB?BBBBBBABCCC>@@>AAA;@;;7;?<;6<8@@@ABBAA@@<@@@AAB@CBBBBBBBBC@BBCC???<?BBBCD=BBABBB?CDC>
@6HNMW:00894:06171
TACGGAGGGTGCAAGCGTTAATCGGAATAACTGGGCGTAAAGGGCATGCAGGCGGTTCATCAAGTAGGATGTGAAATCCCCGGGCTCAACCTGGGAACAGCATACTAAACTGGTGGACTAGAGTATTGCAGGGGGAGACGGAATTCCAGGTGTAGCGGTGGAATGCGTAGATATCTGGAAGAACACCAAAGGCGAAGGCAGTCTCCTGGGCAAATACTGACGCTCATATGCGAAAGCGTGGGTAGCAAACAGG
+
:;;C@@?@;@@?@=@@@AAD@@AB@B@BDABBCJ>AA@AA0;;6;CCDGCC?;;7;?@BBCCBCCBBACBCBAAB>CEEE7B@;A;;;?B@CCC>C@DDCDEDCC;;;6;AA>AC?CBBCCCBBCE?A@??<<?,=>?;;7;?B<B@CB@BCBBBCC?BC?A>AA;;;BA@@A?BBC@C@CC@BBB=BB7<7;AA=A@@@@@A@@=?@A<@DD=??ACBCCBBDAABBBAC???:@BBBBB=A:9999+9=?3
@6HNMW:00895:06176
TACGGAAGGTCCGGGCGTTATCCGGATTTATTGGGTTTAAAGGGAGCGTAGGCCGGAGATTAAGCGTGTTGTGAAATGTAGACGCTCAACGTCTGCACTGCAGCGCGAACTGGTTTCCTTGAGTACGCACAAAGTGGGCGGAATTCGTGGTGTAGCGGTGAAATGCTTAGATATCACGAAGAACTCCGATTGCGAAGGCAGCTCACTGGAGCGCAACTGACGCTGAAGCTCGAAAGTGCGGGTATCGAACAGG
+
CBBA?B8:9:D@CD=BBB?BBB=@>@AC=DD@CD>BB>BB<BE>AA@BBBB@B?B?BCCD@D@CBBBBB?BABCC=:;:@??BCABAA?@B@A;;;<BCCBCCCDDHDAB@A>@E?E@C@BAAAAABBCBCA9?@==6=@<@=A?BBCC@A@@@@::5:@@A=:;;G@BBBBBBB9::C>CB@CCC?BBF>AA9939<@A@BBCAABB>BC;;<@=@BAA@@@@BA=@BCC;;;6;@@ADH?CAABBCADCC@
@6HNMW:00913:06200
TACGGAAGGTCCGGGCGTTATCCGGATTTATTGGGTTTAAAGGGAGCGTAGGCCGGAGATTAAGCGTGTTGTGAAATGTAGACGCTCAACGTCTGCACTGCAGCGCGAACTGGTTTCCTTGAGTACGCACAAAGTGGGCGGAATTCGTGGTGTAGCGGTGAAATGCTTAGATATCACGAAGAACTCCGATTGCGAAGGCAGCTCACTGGAGCGCAACTGACGCTGAAGCTCGAAAGTGCGGGTATCGAACAGG
+
@BCDAE?B@BD:>?9??><@CC@D@CFC>CBACE=CC7;9.:C8;;;ABBBAD@C@;<;B?B@DCCCCB=A@@@?9>@@ABBBBBCCC@BCBB@;;;CBCCCDBBBCC?@@@?BD>C@C@B???C::9@999,9=>>8?B>B@F?AAAC@CBC??9999BBD=999D@CCA@@ACBBBB>A@?BAA>ABD==<>=5;5@@@BBBBB@@=;;:AAC?AACB???BCB?AADCCCD=??A:9939AABBC?AAA?
@6HNMW:00872:06248
TACGGAAGGTCCGGGCGTTATCCGGATTTATTGGGTTTAAAGGGAGCGTAGGCCGTGGATTAAGTGTGTTGTGAAATGTAGGCGCTCAACGTCTGACTTGCAGCGCATACTGGTCCACTAGAGTGCGCGCAACGCGGGCGGAATTTGTCGTGTAGCGGTGAAATGCTTAGATATGACGAAGAACCCCGATTGCGAAGGCAGCTCGCGGGAGCGCAACTGACGCTGAAGCTCGAAAGTGCGGGTATCGAACAGG
+
9@?C?B?B?AB?AA<A@@<@@@2945B@4@<:=<09>)99.9>5599=@;;.929947?@?C?ABA@@?3:::::*7;<33-55559;6;A<B?B??@=;;:@@A;;;BBBB=:938<<????<@@@AB>:4<888;188.3.3@9>;>>=779<971748;9<BBC>B@=@00/<@<<6??<???3@;;4;?@?5;5<@AC;9:BBC=B:;;::49=@=?969BB:@>;?559,5599<>6;;666<7<@A>
@6HNMW:00884:06212
TACGGAAGGTCCGGGCGTTATCCGGATTTATTGGGTTTAAAGGGAGCGTAGGCCGGAGATTAAGCGTGTTGTGAAATGTAGACGCTCAACGTCTGCACTGCAGCGCGAACTGGTTTCCTTGAGTACGCACAAAGTGGGCGGAATTCGTGGTGTAGCGGTGAAATGCTTAGATATCACGAAGAACTCCGATTGCGAAGGCAGCTCACTGGAGCGCAACTGACGCTGAAGCTCGAAAGTGCGGGTATCGAACAGG
+
BBAC@C>A>AB@BD>BCB?CGC?C?;;:8:E@EE>CE<AA<AD=BBCBBBB@B@C@CBBC@C@BCAAAA?@@@?@8???@AABAAABB@A@@A;;;@BCBBBA@@BA@>A;;7;C>CAF@AAAAB:99CBBB>BDBB=BB?B?B>A????BBAAA??9=>==8?AAB?BBBBBB@??AC=AA988?<ABB588==8<=@AACBB@@@B>;;;BBA?BCBCBAAA@@<@@CBBBD=AAC???<?AADCB?BAA=
@6HNMW:00889:06244
TACGGAAGGTCCGGGCGTTTATCCGGATTTATTGGGTTTAAAAGGGAGCGTAGGCCGGAGATTAAGCGTGTTGTGAAATGTAGACGCTCAACGTCTGCACTGCAGCGCGAACTGGTTTCCTTGAGTACGCACAAAGTGGGCGGAATTCGTGGTGTAGCGGTGAAATGCTTAGATATCACGAAGAACTCCGATTGCGAAGGCAGCTCACTGGAGCGCAACTGACGCTGAAGCTCGAAAGTGCGGGTATCGAACAGG
+
BCCC@C@C@CE@CC9?;;;,;A?=B@CC@>>>?@B9CB0;;;&;B;B@;;9BC?A?B?A@BC?A?ABAAAA=@@BBC>;::??@B:::ED@?AA>000==@B??@?;<<@<>9505@9A@D@AAAAAAABABAD@BBBA=@A=@?B>BDBB@BBBAAAA=AABF>???D?BBBBBBA@?@A=>>9?@D399?38889488AAA@@@BBCB@BB@@@B8;;BAA:::AA7;;BBCED>BBBAAA<AAAABD?BBA?
@6HNMW:00904:06212
TACGGAGGGTGCAAGCGTTAATCGGAATAACTGGGCGTAAAGGGCATGCAGGCGGTTCATCAAGTAGGATGTGAAATCCCCGGGCTCAACCTGGGAACAGCATACTAAACTGGTGGACTAGAGTATTGCAGGGGGAGACGGAATTCCAGGTGTAGCGGTGGAATGCGTAGATATCTGGAAGAACACCAAAGGCGAAGGCAGTCTCCTGGGCAAATACTGACGCTCATATGCGAAAGCGTGGGTAGCAAACAG
+
CBAA@CCE=AA@@<@AAC?B@BCD@C?BB@BCFE>BBBBD@EE>@A@BBEJ@CC@CACCCCC?CCDC>BBCDA@@;AAAA.<;0<;;;;A=;;;8;?CCCCCBBBBBA;AAA>AA=;;;AABBBCB?@@99999(9=?@@=@?A=A=;;8;CBCB;;8;B?B?CCCCBBB@@@@A@?;A@BD@CCC?BB=B@BCD@C@BA@@CBD@CCC>CCD>??<;;AA@@@CCA:;;BABB=BAA=;;5;7338907;;
@6HNMW:00864:06286
TACGGAAGGTCCGGGCGTTATCCGGATTTATTGGGTTTAAAGGGGAGACGGTAGGCCGGAGGATTAAGCGTGTTGTGAAATGTGACGCTCAACGTCTGCACTGCAGCGCGAACTGGTTTCCTTGAGTACGCACAAAGTGGGCGGAATTCGTGGTGTAGCGGTGAAAATGCTTAGATATCAACGAAGAACTCCGATTGCGAAGGCAGCTCACTGGAGCGCAACTGACGCTGAAGCTCGAAAGTGCGGGTATCGAACAGG
+
BBA?=@;@=@?9A>>>??:5667;7<=>066499)55)/;)///&-----(-8936083//)/7)/)/<455<5::3//(/6///://555.45599555=666==?<<<>7<45048082928;;344399777.3333)38,3,34989948888888173337&8;89(/-5--///(/334;<75556:::02.99).)07;009?@BB?BBBA@<><>=9:==8958<>==B=A<??889B;A=@>//(/663
@6HNMW:00876:06304
TACGGAAGGTCCGGGCGTTATCCGGATTTATTGGGTTTAAAGGGAGCGTAGGCCGTGGATTAAGCGTGTTGTGAAATGTAGACGCTCAACGTCTGAATTGCAGCGCGAACTGGTTCACTTGAGTACGCACAACGTTGGCGGAATTCGTCGTGTAGCGGTGAAATGCTTAGATATGACGAAGAACTCCGATTGCGAAGGCAGCTGACGGGAGCGCAACTGACGCTGAAGCTCGAAAGTGCGGGTATCGAACAGG
+
BC::8;?B?CC@CD:;;B>BBB?C@BBB>BC@CC>BB>BC>CJ>BB@:9;B?B?BBB@@@<@<@AAA@A?ADEDF>:<:CBA;;;BBC@CCCC;=;AC=AA@AACCGG@BBC>B>A@@@599@@C@@@@9:4:BA?B?AA;?;?=ACBCEBBBA@@@<@@@@;AAAB@CBBBBBABBBB=@@>ACCACGC;;;BB5;7;@AACGCCDJ>AAABCB@CBBBBA@@BCADCBCCCC<BAA@@@;ABCCFD@CCC@
@6HNMW:00885:06306
TACGGAGGGTGCAAGCGTTAATCGGAATAACTGGGCGTAAAGGGCATGCAGGCGGTTCATCAAGTAGGATGTGAAATCCCCGGGCTCAACCTGGGAACAGCATACTAAACTGGTGGACTAGAGTATTGCAGGGGGAGACGGAATTCCAGGTGTAGCGGTGGAATGCGTAGATATCTGGAAGAACACCAAAGGCGAAGGCAGTCTCCTGGGCAAATACTGACGCTCATATGCGAAAGCGTGGGTAGCAAACAGG
+
969A<@BB;@??=9=B;;09===A9><:>49555)5544;4<<4=>669BB??A=A@DBBBC?B;;;@C;9;CCD>CCCC:CC>BBBC@CBDIL?D@BAABDDBCBBA<A;;9;D@CCCABAAACC8::?====,=99;@7;5;?C=ABAGDBBCCD?CD@B@BC@AABBCCAAA@@;B@BB===;?IG:;;;EE@D@EAAABAA@BBB>AC@;9:;BBAAACBBBCBBBCBBB=BBB???9>?=>AA:?>@:
@6HNMW:00904:06308
TACGGAGGATCCGAGCGTTATCCGGATTTATTGGGTTTAAAGGGAGCGTAGGTGGACAGTTAAGTCAGTTGTGAAAGTTTGCGGCTCAACCGTAAAATTGCAGTTGATACTGGCTGTCTTGAGTACAGTAGAGGTGGGCGGAATTCGTGGTGTAGCGGTGAAATGCTTAGATATCACGAAGAACTCCGATTGCGAAGGCAGCTCACTGGACTGCAACTGACACTGATGCTCGAAAGTGTGGGTATCAAACAGG
+
CCCE@BB@BAB?A@@?998:CB?C??@?<@CADD;@@299,9B9ABBBBCB@AB>BCBBA=A?BBBCCB8:;@@@8@BC;AAB?AA@B?B;@@ECC;C@CHBBBFJCCCCCB?BDAA@B@DCC@A@BCBDC??=?A@9AA?B@B@FECCACCBBBBB@BCCI>CCDE@CCBDDBBAA@C?AA<@?A8<=<399>=:?=BBCCCC@@@@<@A;<<DACCCCCA@@BC<;<BABGM?CBBBCB=BB<;;D?CCC@
@6HNMW:00906:06280
TACGGAAGGTCCGGGCGTTATCCGGATTTATTGGGTTTAAAGGGAGCGTAGGCCGGAGATTAAGCGTGTTGTGAAATGTAGGCGCTCAACGTCTGCACTGCAGCGCGAACTGGTTTCCTTGAGTACGCACAAAGTGGGCGGAATTCGTGGTGTAGCGGTGAAATGCTTAGATATCACGAAGAACTCCGATTGCGAAGGCAGCTCACTGGAGCGCAACTGACGCTGAAAGCTCGAAAGTGCGGGTATCGAACAGG
+
@AAE@B?B?AB>BB=@A@@AAAGIACCD>CC?A@8@A0;:.;B;BAABBBB<@=@?CCCC@C?CBAA@@<>?999.9<>9949>?AA@?>000@;==?>??><<>==<4622+25,53:495559;9777<:299><08805/74?B@C?CAAAAAC?@?BE>AAAB>AABAAAAB@@?<7827>>;>??8<<89/73999@@==98923:9888-33887779434(7=?995<2998333(3999:;788:8
@6HNMW:00910:06284
TACGGAGGGTGCAAGCGTTAATCGGAATAACTGGGCGTAAAGGGCATGCAGGCGGTTCATCAAGTAGGATGTGAAATCCCCGGGCTCAACCTGGGAACAGCATACTAAACTGGTGGACTAGAGTATTGCAGGGGGAGACGGAATTCCAGGTGTAGCGGTGGAATGCGTAGATATCTGGAAGAACACCAAAGGCGAAGGCAGTCTCCTGGGCAAATACTGACGCTCATATGCGAAAGCGTGGGTAGCAAACAGG
+
DCCB?@?@9@?@>:@@B@?B>@@@<@@;;7;CCC?BCCFD?CC>CCBBC@@:AA?B@CCCCCACDDC?BB;;;BB>BCJE6;;0:@9=29.9@@8A=@@@BBBBBBBB>BCCACD@CCB@@@CBBCGCCBBBAA2@@@BC@D?IIC:;<@BBBB@@@>AB@C?BA;;;;;:@A?=<;8@;>@?BCB?BE=@>AEE?C@C;::@:949AA9@AA;??@AABA@?@BBBCCA@:>=7>;88:;33333;;3<==6
@6HNMW:00867:06347
TACGTAGGTGGCAAGCGTTGTCCGGAATTATTGGGCGTAAAGGGCGCGCAGGCGGCATCGCAAGTCGGTCTTAAAAGTGCGGGGCTTAACCCCGTGAGGGGACCGAAACTGTGAAGCTCGAGTGTCGGAGAGGAAAGCGGAATTCCTAGTGTAGCGGTGAAATGCGTAGATATTAGGAGGAACACCAGTGGCGAAAGCGGCTTTCTGGACGACAACTGACGCTGAGGCGCGAAAGCCAGGGGAGCAAACGGG
+
;;0=<00*0/*/7)4;=>;=@B>B?C=B7;:=AB8AA>?D,9;,:9:AABB=AA6;;;;;;;<;:9B8=>=2999*4<<<>??5AA>A@DDD:BAAAADF:BC>ACF>D::9BC>AAB???AABBBB?BA??9?@9@@@>A?A?A?AB???A???B@BBCE>BBBB?BBBBBB@AA=<=8=9<=A<>=>?;;;;A4=8818>>4>AA:>=>@@B=;;;;BBAAAAA=?@?BBB=CB?ABCC9AAACC>BCB;
@6HNMW:00870:06321
TACGGAGGATCCGAGCGTTATCCGGATTTATTGGGTTTAAAGGGAGCGTAGGCGGACGCTTAAGTCAGTTGTGAAAGTTTGCGGCTCAACCGTAAAATTGCAGTTGATACTGGGTGTCTTGAGTACAGTAGAGCAGGCGGAATTCGTGGTGTAGCGGTGAAATGCTTAGATATCACGAAGAACTCCGATTGCGAAGGCAGCCTGCTGGACTGTAACTGACGCTGATGCTCGAAAGTGTGGGTATCAAACAGG
+
B@@B>AB>BBB?B:;;BB@BBG@E?BAB;;;7;D=CD:<;7<D=BBCCBBC?;;6;B;;;>B@CGCCCB>BB@AA;@CC=BBD@CBCC:;7;@A@A7A7;<CEI?BACCCCDC?BB@@@>AAA@?@B@@@A000;>=@@>@=B?BB??=??@BAAA=AA@A<???C?CBBAAA@>??B?BB@DCC>AAA>AACC<?<AAA@=BBABE@;;;CBB?CDEDDBBBBABCB;<;BB=BBBBCC>;;;AAC=CAB@
@6HNMW:00891:06339
TACGGAGGATCCGAGCGTTATCCGGATTTATTGGGTTTAAAGGGAGCGTAGATGGATGTTTAAGTCAGTTGTGAAAGTTTGCGGCTCAACCGTAAAATTGCAGTTGATACTGGATATCTTGAGTGCAGTTGAGGCAGGCGGAATTCGTGGTGTAGCGGTGAAATGCTTAGATATCACGAAGAACTCCGATTGCGAAGGCAGCCTGCTAAGCTGCAACTGACATTGAGGCTCGAAAGTGTGGGTATCAAACAGG
+
CCCC@BB?A??;>@@>A@?BCCAD@CDC>CC@DC<CC7;:6;F;BBCBBBBBBC@CCCCD>B@CCCB@@9;:CCC>CAA;A;;5;@;:4;5;;?@A7A6:;CBB@CDDCCCC@CCCCBB<@899??B@A=B9828>>9>C@C?A?BDBB@BAAAA9:9:CCD=BBBC@BBBBBBBBBBB?BC@BAA?AAB<@?BB<?<@@@@?@@@B@<@B999??BA???@>9?::49CCCDD>BAA988-8?@?BB>BBB@
@6HNMW:00912:06354
AACGTAGGGTGCAAGCGTTGTCCGGAATTACTGGGTGTAAAGGGAGCGCAGGCGGACCGGCAAGTTGGAAGTGAAATCTATGGGCTCAACCCATAAATTGCTTTCAAAACTGCTGGCCTTGAGTAGTGCAGAGGTAGGTGGAATTCCCGGTGTAGCGGTGGAATGCGTAGATATCGGGAGGAACACCAGTGGCGAAGGCGACCTAACTGGGCACCAACTGACGCTGAGGCTCGAAAGCATGGGTAGCAAACAGG
+
D;;;;0B@6<000+0=<78:?=7<=@=@?BBCCE>BBBCC=BB=???999?98928A<?<@A<???B?C>?>>BC>BBBCBCB;A@:949;18<==5;447==6BBCF1B77786.7<A6@@?@?@9:9AB?=6:8938:)/).27;1<788588:<3;>:=:>>;;:=<A=;;9=?78819;===8=A<<9:;:;@<;=<A68718:76.///(/).7788256=:;5;?>>>B7<;>@BC:AA?===7=@@;
@6HNMW:00868:06398
TACGTAGGTGGCAAGCGTTGTCCGGAATTATTGGGCGTAAAGCGCGCGCAGGCGGATGCGTAAGTCTATCTTAAAAAGTGCGGGGCTTAAACCCCGTGAGGGGATGGAAACTGGGCATCTAGAGTATCGGAGAGGAAAGCGGAATTCCTAGTGTAGCGGTGAAATGACGTAGATATTAGGAAGAAACACCAGTGGCGAAGGCGCTTTCTGGATCGACAACTGACGCTGAGGCGCGAAAGCCAGGGGAAGCGAACGGG
+
@CB:5;@;;;4:94:;9;8>=>;>+0,0)/07A</<9//0)5599999?994997@956;:<9;;;;;999.4499$4<<4444&4:.44/4;;/;///;;;&///)/8(//::2:;:99;;::?@@@C=??77173)3;;1;8948399///:9:9A<?///)/0//58:-.--5053(.(-..'..-(---.(..306+222.3,2--(---,,,20,--266332223......'.3.3366&.(.5..(.399
@6HNMW:00885:06382
TACGGAGGGTGCAAGCGTTAATCGGAATAACTGGGCGTAAAGGGCATGCAGGCGGTTCATCAAGTAGGATGTGAAATCCCCGGGCTCAACCTGGGAACAGCATACTAAACTGGTGGACTAGAGTATTGCAGGGGGAGACGGAATTCCAGGTGTAGCGGTGGAATGCGTAGATATCTGGAAGAACACCAAAGGCGAAGGCAGTCTCCTGGGCAAATACTGACGCTCATATGCGAAAGCGTGGGGAGCAAACAGG
+
BCCC@BBB=BAA@?B@@??B@BBB?B?BB?BBBC>CCBCC>CB=BC;;;BB@AA?AGIHICC@CBBB?CBBBCEJ?DECD6<;0;<;;>B@CCI?CABBBBBDCCCCD=BBB>@@=ACAAACAAAC?A@99999)9<<;;5;<@<@>;;7;DCCBBB@BC@C>@@@A@BDCBAAA;;6;@IC@DCC?BC7;6;BA>A=B;<;<DA?BCC?CDD@BBBBBBAA@@@@?@=A@>>@<AB>::<<.855<<4<<;2
@6HNMW:00890:06392
TACGGAGGGTGCAAGCGTTAATCGGAATAACTGGGCGTAAAGGGCATGCAGGCGGTTCATCAAGTAGGATGTGAAATCCCCGGGCTCAACCTGGGAACAGCATACTAAACTGGTGGACTAGAGTATTGCAGGGGGAGACGGAATTCCAGGTGTAGCGGTGGAATGCGTAGATATCTGGAAGAACACCAAAGGCGAAGGCAGTCTCCTGGGCAAATACTGACGCTCATATGCGAAAGCGTGGGTAGCAAACAGG
+
CBBA>A@A<AA@D?C@?@@BAGDD?B@B@=@:99.;AA@B=CB<BC@AABB?BCACACFBBC@CBBD@CCCCBBB>BBAA6::.:;;;>A?@AA>AACCCDCBBBCCC>CCC?BB?BBBBBBDBBB?BA?@A@@1?>?::8:>B>C>BB>BCBCCBB@BB?B?CCCCCBBAAABBBB?B@DC@DDC>AA6;6:@@=@>A@??CCC?CCC=CCD<AABCBBBCBBBCB@AABBBB<??A9::,99:::92:AA?
@6HNMW:00903:06392
TACGGAGGATCCGAGCGTTATCCGGATTTATTGGGTTTAAAGGGAGCGTAGATGGATGTTTAAGTCAGTTGTGAAAGTTTGCGGCTCAACCGTAAAATTGCAGTTGATACTGGATATCTTGAGTGCAGTTGAGGCAGGCGGAATTCGTGGTGTAGCGGTGAAATGCTTAGATATCACGAAGAACTCCGATTGCGAAGGCAGCCTGCTAAGCTGCAACTGACATTGAGGCTCGAAAGTGTGGGTATCAAACAGG
+
BBBB?;;;:CC@D:99BB@BBE@C?BBD>CC?CC>DG>CB>BD<AAABCCBCBB@CBCBF>D@EBCCCC9:9BCB=BCD;A::7:CBA?B>@;;;;.;9<ABAA<@CBBGCC@CCDCBB8:9??@?BBB>B?>9>@@=BB@B?B?DDBB@BC@@@@@>@CCE=BABB?BBBB?@@CACC?BB?>>?@DBB<>=??2849ABA???@AA>AA??@B@DBAAA@@:@00,0@@@@A8@@A878-8=<:??8???=
@6HNMW:00923:05785
TACGGAAGGTCCGGGCGTTATCCGGATTTATTGGGTTTAAAGGGAGCGTAGGCCGGAGATTAAGCGTGTTGTGAAATGTAGACGCTCAACGTCTGCACTGCAGCGCGAACTGGTTTCCTTGAGTACGCACAAAGTGGGCGGAATTCGTGGTGTAGCGGTGAAATGCTTAGATATCACGAAGAACTCCGATTGCGAAGGCAGCTCACTGGAGCGCAACTGACGCTGAAGCTCGAAAGTGCGGGTATCGAACAGG
+
CCCC?C8;;;D@DE>@A@=AAA>@=@@@;@B?CC;CC0;9/<@;@A;;;AA>A?B?ABCC@C@CBAA@?;@@;;;0;@?>@@A???BC?BCAA<;;ABCCCBCBBBCA>A;;6<B;A?C>B@@@A999@@@@;?@?A;??;?>A5;;@C?AAA????=?ACA=:;;?<?CCABBBAAAC=???BBB?CBB9;;00*0:@@@>@@BBBC?@AAA@A>BCAAAAAA;;7:>??>?@9@?>@?C<@BBABB?BCC@
@6HNMW:00925:05795
TACGGAGGGTGCAAGCGTTAATCGGAATAACTGGGCGTAAAGGGCATGCAGGCGGTTCATCAAGTAGGATGTGAAATCCCCGGGCTCAACCTGGGAACAGCATACTAAACTGGTGGACTAGAGTATTGCAGGGGGAGACGGAATTCCAGGTGTAGCGGTGGAATGCGTAGATATCTGGAAGAACACCAAAGGCGAAGGCAGTCTCCTGGGCAAATACTGACGCTCATATGCGAAAGCGTGGGTAGCAAACAGG
+
@@@A@CDD=AA@?:@;<;=@@CBC@C@CB@BCDD>BBBCD<AA<ABABCCCADD?C@CBBBB>BBCBAECBBBCC>CCBB499,;;;;@C@BCC=BA;;;C@@@CAKD?D@A<@A?;;;CCBBBCC?BBBBBBB3BAABB>A@C?B@BCAGHGGCBB?BEADBDDA@@BBB;;;AA@;B?BCACHF@CC;;:;CC?D?CBBBDCC@BCL@CBB=::<@@@ABACBBA??@@ADD>CBBB@A9=<;733*7<<8
@6HNMW:00935:05809
TACGGAGGATCCGAGCGTTATCCGGATTTATTGGGTTTAAAGGGAGCGTAGGCGGACGCTTAAGTCAGTTGTGAAAGTTTGCGGCTCAACCGTAAAATTGCAGTTGATACTGGGTGTCTTGAGTACAGTAGAGGCAGGCGGAATTCGTGGTGTAGCGGTGAAATGCTTAGATATCACGAAGAACTCCGATTGCGAAGGCAGCCTGCTGGACTGTAACTGACGCTGATGCTCGAAAGTGTGGGTATCAAACAGG
+
@@@C@@@>?BD?BAA9:9<??C?C?BBB=BC@CE>A@,98+9@5==?AA??>@E?ECAA@=A=ABBDAC9;;BCC9;;;09BB<BBBB@A999CEE6;7;AA@B>BCBCC@@@;@CA@@@C@@@@???>>@::3:=<9@C?D@B?BBBA>ABB???B?@9993:@AA>BBB???A???B?BC?BBB?BBB;????:??BBBBACCC@@=@@@CDD@DBBB@;;;BCCCCBBBBB<AA@CBC>@@ACCB=B@@=
@6HNMW:00963:05776
TACGGAGGATCCGAGCGTTATCCGGATTTATTGGGTTTAAAGGGAGCGTAGGTGGATTGTTAAGTCAGTTGTGAAAGTTTGCGGCTCAACCGTAAAATTGCAGTTGAAACTGGCAGTCTTGAGTACAGTAGAGGTGGGCGGAATTCGTGGTGTAGCGGTGAAATGCTTAGATATCACGAAGAACTCCGATTGCGAAGGCAGCTCACTAGACTGCAACTGACACTGATGCTCGAAAGTGTGGGTATCAAACAGG
+
9>;=:>B9B??;>>>=9;7;:;=@>ABB;AC5::2:>8>@;@A8??@@@??:?A=@@=AC>B?BJIHBB?CBBBB8;<<0;<B?B;=;@D=A?BB@3?4:;@;;5:@@8ABB?BBBCCC@CBBBBBBBBBB@@<???9;;7;@B@BDBA?:::;;;CACBBD>DEBB@BBBBBBBB@@@@CC@BCD?BBA9:9@@396;ABBBBAA@BBABBBBA>AAAAAAAAECC@@@BBAA9@;;;::-::77;;67776
@6HNMW:00914:05849
TACGGAGGGTGCAAGCGTTAATCGGAATAACTGGGCGTAAAGGGCATGCAGGCGGTTCATCAAGTAGGATGTGAAATCCCCGGGCTCAACCTGGGAACAGCATACTAAACTGGTGGACTAGAGTATTGCAGGGGGAGACGGAATTCCAGGTGTAGCGGTGGAATGCGTAGATATCTGGAAGAACACCAAAGGCGAAGGCAGTCTCCTGGGCAAATACTGACGCTCATATGCGAAAGCGTGGGTAGCAAACAG
+
7;9929:;,:9?@:A::;=A?C@@<@?BC@CBEF?EC;;;7;B=BCCCBBA;BB4;4;CCCE@CCCCADBBBBCB>CGJJ<CC>AA;;;;ADGK=CABCC;;;@A@@@;@BC@CC@;99>===>??@BBBCCCC3A@A;:4;4;>B?BC?BBCCBBB?BC<@=;;:@@A?997;;88297<=8=>@399)4.94425>@@@??>;6337*778-9?@@C@999989=987;337*7449<=54448>=3::<
@6HNMW:00914:05857
TACGGAGGATCCGAGCGTTATCCGGATTTATTGGGTTTAAAGGGAGCGTAGGCGGACGCTTAAGTCAGTTGTGAAAGTTTGCGGCTCAACCGTAAAATTGCAGTTGATACTGGGTGTCTTGAGTACAGTAGAGGCAGGCGGAATTCGTGGTGTAGCGGTGAAATGCTTAGATATCACGAAGAACTCCGATTGCGAAGGCAGCCTGCTGGACTGTAACTGACGCTGATGCTCGAAAGTGTGGGTATCAAACAGG
+
CBBB@CD@DDD@BA@@@A@CCC?B<@@@:@@>BB=CD=EC=BB<BB@AC::8:@=@CBBBACADCFDCC>AACDC>CCG>AA@ACCBB?C@CBBBB9B=@@BBC>BBCBCBCC>A@@CB@BBBBBBABACB?>9=882:A>A?B?CCBB@BBBAAAB@DAAA<ABBB@BBBBBBBBBBB?BC?BBC@BBB>A@BB=A>BBBB@CCBCB@BCDCCC?CCBBBBCCCCCCCBA@AC?CCCCCC>BABBAA<ACC@
@6HNMW:00916:05823
TACGGAGGATCCGAGCGTTATCCGGATTTATTGGGTTTAAAGGGAGCGTAGGTGGACAGTTAAGTCAGTTGTGAAAGTTTGCGGCTCAACCGTAAAATTGCAGTTGATACTGGCTGTCTTGAGTACAGTAGAGGTGGGCGGAATTCGTGGTGTAGCGGTGAAATGCTTAGATATCACGAAGAACTCCGATTGCGAAGGCAGCCTGCTAAGCTGCAACTGACATTGAGGCTCGAAAGTGTGGGTATCAAACAGG
+
BCDC@A?>?BB=A:99::8;BC@E=@@D>DD@CD>CC>AA<AE>AAACCBB>@@<@DBBC?C>@@AA994:@BBB:AA@8@;;6;BBA@C@BBBCC9A8;;BBB>BBCCHDC@CCCBCC?BCBBCCBCBBB@@=:::-:?=??B>CCCC@CEEBBBC?CBBB>BCCD@BBBECCCBCCC?BB?CBC?BCB>BAB@6859AAB@CCBC@=@@000@<@>>AAA@@A;;7;B@@@@;@BABCF?@@?CDD?BBC@
@6HNMW:00920:05849
TACGGAGGATCCGAGCGTTATCCGGATTTATTGGGTTTAAAGGGAGCGTAGATGGATGTTTAAGTCAGTTGTGAAAGTTTGCGGCTCAACCGTAAAATTGCAGTTGATACTGGATATCTTGAGTGCAGTTGAGGCAGGCGGAATTCGTGGTGTAGCGGTGAAATGCTTAGATATCACGAAGAACTCCGATTGCGAAGGCAGCCTGCTAAGCTGCAACTGACATTGAGGCTCGAAAGTGTGGGTATCAAACAGG
+
9BAA@BC@EBB?B;:9BB>ACC@B?BDD>CC?CC=CD>DD>ED>AAACCCCBBB@CCCCD>D?AAFBBB?@@BCC>CCE>C@@?@FBB?B;<;DDD;C99:ACD>BBBBBBB?CCCBBB?B?????B@@?A9858AA<AB?B@B?BCCC@BCCCC??>?GEE<BBBC8::BB@@AAABB>AA?AAA=@@A399@?294:@@@D@?@BB@BB:::GABBBABBA?A>>;?BBBDE>C??888)8<>99:+9=?:
@6HNMW:00935:05842
TACGGAGGAGTCCGAGCGTTATCCGGATTTATTGGGTTTAAAGGGAGCGTAGATGGATGTTTAAGTCAGTTGTGAAAGTTTGCGGCTCAACCGTAAAATTGCAGTTGATACTGATATCTTGAGTGCAGTTGAGGCAGGCGGAATTCGTGGTGTAAGCGGTGAAATGCTTAGATATCACGAAGAACTCCGATTCGAAGCAGCCTGCTAAGCTGCAACTGACATTGAGGCATC
+
00..)..)0//;29/65<<=@@B>A?@B@;@D=AA0;;,;A6A>89:5:;;7///27/55;)5.5::<::.55455)599)44<.////)/2///;;.9467/55455544444///-,,2,,,----94:;;,333,38,3,3,35998>945.44;7<<>>4565=9>4908/////91682333-37;4778,33379178;33.3;333;6;9888:9,333,3776
@6HNMW:00941:05819
TACGGAGGGTGCAAGCGTTAATCGGAATAACTGGGCGTAAAGGGCATGCAGGCGGTTCATCAAGTAGGATGTGAAATCCCCGGGCTCAACCTGGGAACAGCATACTAAACTGGTGGACTAGAGTATTGCAGGGGGAGACGGAATTCCAGGTGTAGCGGTGGAATGCGTAGATATCTGGAAGAACACCAAAGGCGAAGGCAGTCTCCTGGGCAAATACTGACGCTCATATGCGAAAGCGTGGGTAGCAAACAG
+
;??B>@BD=ABBA=;?:9.5.5<;7<7;;9>===6<<@@B<BA<BC;;;BC?AB?CACBB@A=@B@A>B;:9ABB8AABC<BF>CBBB4:49==8?=BBD@@?AAAAA<B:;:;D@BCBA@@@@@@6:7BBBBB3CC>AA9;6:?B?AA?ABBCDHD?AA>B>ABBABBBA??>?=?9<:?A<>>@9==/9299929:@999>?<9;9?8<<?8000<=;::=000>0/48==>10/////(/6679:/333
@6HNMW:00946:05812
TACGGAGGGTGCAAGCGTTAATCGGAATAACTGGGCGTAAAGGGCATGCAGGCGGTTCATCAAGTAGGATGTGAAATCCCCGGGCTCAACCTGGGAACAGCATACTAAACTGGTGGACTAGAGTATTGCAGGGGGGAGACGGAATTCCAGGTGTAGCGGTGGAATGCGTAGATATCTGGAAGAACACCAAAGGCGAAGGCAGTCTCCTGGGCAAATACTGACGCTCATATGCGAAAGCGTGGGTAGCAAACAGG
+
BBAC@CDD=CBCA=A;;;=@?BCF@C@CDABCCC=B@@@@;AC=CC;9;@@=AB?B=BBDDG@CCCCAB;;;BBA9;:::-<B9BAAB?C>@AB<B@CDFEDDBBBCC?CBB?BC?@;;;BBAAAA<@?99:9:9%:<>;949>@<A>AD:A<<AACF?@@@B=AA@@@BC;;;CCBEADBFFBABB?CB0;5;;;5;@B;;;CCC@ACC>@@A9??@@BBBDCCBBBAAAAA@A;A?@?BB>CBBBBC>BBB<
@6HNMW:00962:05851
TACGTAGGGTGCGAGCGTTAATCGGAATTACTGGGCGTAAAGGGTGCGCAGGCGGTTGAGTAAGACAGATGTGAAATCCCCGAGCTTAACTCGGGAATGGCATATGTGACTGCTCGACTAGAGTGTGTCAGAGGGAGGTGGAATTCCACGTGTAGCAGTGAAATGCGTAGATATGTGGAAGAACACCGATGGCGAAGGCAGCCTCCTGGGACATAACTGACGCTCAGGCACGAAAGCGTGGGGAGCAAACAGG
+
BCCCCBAA<??>@@@9;;<@?AAB?B?C=@ACCD>BBBCC=AA8>99;BBA=AA=A?CCCCC@CCEFDC@@@BBB<CCCC9C;;:C@B@CCCCC>C?AB>BBCBBB@@ABBBBBCC@@@BBBBBB@@@BBB=@@700,/<6;69494>>AA@???@A@A>>>9;=@CBCB@BBBBB><><??8<<=8?>6616?>488:?BB<AA;@>A7AAAAA;A====>=??8827:<99<5<687@@@5@@@@A:>>><
@6HNMW:00925:05875
TACGTAGGTGGCAAGCGTTGTCCGGAATTATTGGGCGTAAAGCGCGCGCAGGCGGATGCGTAAGTCTATCTTAAAAGTGCGGGGCTTAACCCCGTGAGGGGATGGAAACTGGGCATCTAGAGTATCGGAGAGGAAAGCGGAATTCCTAGTGTAGCGGTGAAATGCGTAGATATTAGGAAGAACACCAGTGGCGAAGGCGGCTTTCTGGACGACAACTGACGCTGAGGCGCGAAAGCCAGGGGAGCGAACGG
+
CCBBBA?=::4:@6;9@A<??B?B=A>A?BB?DD>@?::;0<;@;;;;;;D@FFECBCABAB?BCAAADDD@CCC;C@@@@@@7@C?B@BBB:BCC;;;;.;AB<A@;@AAB=CDDDCBBBBBCCCC?ABAB?BC<A>=9=9=9;>??@@@CBCBB=BBBC<BB@BBBB@<<A:::8;<AD=::;:>=BB<888<A<=>:>AF:===9@<///:6:=99=A???@@<?===AA9;;7;AA@5>;;;<7988
@6HNMW:00927:05873
TACGGAGGGTGCAAGCGTTAATCGGAATAACTGGGCGTAAAGGGCATGCAGGCGGTTCATCAAGTAGGATGTGAAATCCCCGGGCTCAACCTGGGAACAGCATACTAAACTGGTGGACTAGAGTATTGCAGGGGGAGACGGAATTCCAGGTGTAGCGGTGGAATGCGTAGATATCTGGAAGAACACCAAAGGCGAAGGCAGTCTCCTGGGCAAATACTGACGCTCATATGCGAAAGCGTGGGTAGCAAACAG
+
AABD>;;<0;===3=>9945?B@B@C<;;ABCBC>BCCCG>CD>DD;;:CC?CC8;9<BBBB?;;;;4;BBBCDG>CBBA.<<0;;;;4;=?AA6@9@@>=>:95<<<5<<>9AA<>>BBB99:BA3:377777(7??@B@C=B>@=@A=?@99:9=3=97:7=:555<:::=<<<=064558<@@9AD4945=?;?=?;:9???>BBB<BBB>??@A@@999A@@?@A@C;;=<>?;<;=54448;;1668
@6HNMW:00927:05876
TACGGAGGGTGCAAGCGTTAATCGGAATAACTGGGCGTAAAGGGCATGCAGGCGGTTCATCAAGTAGGATGTGAAATCCCCGGGCTCAACCTGGGAACAGCATACTAAACTGGTGGACTAGAGTATTGCAGGGGGAGACGGAATTCCAGGTGTAGCGGTGGAATGCGTAGATATCTGGAAGAACACCAAAGGCGAAGGCAGTCTCCTGGGCAAATACTGACGCTCATATGCGAAAGCGTGGGTAGCAAACAGG
+
;BBC@BCD=AA@?4::;;>A>BBD@D?BB@CDEF?BBBCE@DD>CM;;;DF@BB?B?CAAAC@CBBB@CA@ACJD?CFFD;ED<AA@A?C?BBB=B@CCBBCDCDBCC=CAA?ACABAAABBBAAA>AACCDCD2BBCCC@E@C@C@CC?CCCECBB@BE@C>BB:;:BCBBB@?@C=B?BB?CCC=BA<A>A@@<@>A;;;BAA<???9?CB=BC<<<DDDBBBCCA@@A:::5:@@A?A=>944==8@@B<
@6HNMW:00948:05864
TACGGAGGGTGCAAGCGTTAATCGGAATAACTGGGCGTAAAGGGCATGCAGGCGGTTCATCAAGTAGGATGTGAAATCCCCGGGCTCAACCTGGGAACAGCATACTAAACTGGTGGACTAGAGTATTGCAGGGGGAGACGGAATTCCAGGTGTAGCGGTGGAATGCGTAGATATCTGGAAGAACACCAAAGGCGAAGGCAGTCTCCTGGGCAAATACTGACGCTCATATGCGAAAGCGTGGGTAGCAAACAGG
+
B@@@?BAA=9:9A;@@@@=@ABBB@B@BC?B@A@:?@@@A<A?:@@;;;;;8;A=@@CAABC?BB@?<@BBBCBD>DDDD9CB8@99;=@?BCF>CACCCCCDCBBCD>D@@=@@=@CCCBBBBBB?BBBAAAA1BBB9:6:=B=A?BB>BBBBBBB?BC@C@BBBBBBBBBBA@@??C@CC@CCC?CC:;;:DD@E@CAA@@BB?CCC=BCD>CCBBABBBCCBBBBBAAACC>???A@@9?:98??9@BB?
@6HNMW:00952:05864
TACGTAGGGAGCGAGCGTTGTCCGGATTTACTGGGTGTAAAGGGTGCGTAGGCGGATTGGCAAGTCAGAAGTGAAATCCATGGGCTTAACCCATGAACTGCTTTTGAAACTGTTAGTCTTGAGTGAAGTAGAGGTAGGCGGAATTCCCGGTGTAGCGGTGAAATGCGTAGAGATCGGGAGGAACACCAGTGGCGAAGGCGGCCTACTGGGCTTTAACTGACGCTGAGGCACGAAAGTGTGGGTAGCAAACAGG
+
CAA@CCCC>:::A;;;;;6;BB@BGCCC>CCCDG?DCCCC>CD>BBBBBBC@CC@CC@D@BA>BCBBA@;@@BBB<BBABBBB=AA=A>BB<ABBC?CAA;;;;.;BE>DBBC@@ACCB?BBCA??@BBAAAA?AAA>@@;@<@>AB=B@CDCDCAA>@@@C>EECBBBCCBBBCCB=CC?B?BBB?B999?BAC?A=;;7;?CCDCCE?DCC=B>B@@BC@AACBA=A@@@CC=C;;;BB=A???AC>BCC@
@6HNMW:00953:05899
TACGGAGGGTGCAAGCGTTAATCGGAATAACTGGGCGTAAAGGGCATGCAGGCGGTTCATCAAGTAGGATGTGAAATCCCCGGGCTCAACCTGGGAACAGCATACTAAACTGGTGGACTAGAGTATTGCAGGGGGAGACGGAATTCCAGGTGTAGCGGTGGAATGCGTAGATATCTGGAAGAACACCAAAGGCGAAGGCAGTCTCCTGGGCAAATACTGACGCTCATATGCGAAAGCGTGGGTAGCAAACAGG
+
BCBB?@@@;;;;A@AAAB>B?CCCAC@DC@BCCH?BBBBB>BF>DDCCCA?;??:A?BBBCC@CCDD@CBBBCCJ?CCCC:BB=B;;;>C?BCD?CACCCCBBBCCCC>C::8:A?ABBBCCBBBC>AABBBBB3BBBA@=@>B>B?BBACCCECCD?@@?B?@@A@@CB@??@??B>B@BD@DCEAEI<<<<CB?B@C;;;@@@;?CC>CDD?C:;;C???AAAADBBBBAAB=AAAAAA:@?=;;<58878
@6HNMW:00958:05898
TACGGAGGATCCGAGCGTTATCCGGATTTATTGGGTTTAAAGGGAGCGTAGGCGGGCGCTTAAGTCAGCTGTGAAAGTTTGGGGCTCAACCTTAAAATTGCAGTTGATACTGGGTGCCTTGAGTGCAGTATAGGCAGGCGGAATTCGTGGTGTAGCGGTGAAATGCTTAGATATCACGAAGAACTCCTATTGCGAAGGCAGCTTGCTGGAGTGTAACTGACGCTGATGCTCGAAAGTGTGGGTATCAAACAGG
+
A@AC@CC?CCC@CBB@A@>ABB?C?BBB<AC>BC>CF>CC>CC>BBBBBAA>ABC;C@@@<@<@ABBBBBCGFGC>CCC?CCI9CCCC=@=@;>>>7@=AAA@A=BABBCACA<:::=B?ABAADB?@?BBBA@BBB?BB?B?B>BBA@=ACDBB7757CCC>BBBD?B?@ADCAAABB?BE?CBB@BAC=??BB?B?BBBBB@BABB?@AACCC@CBBBB@A@DCCCCCBCCC=BBBAAB=ABBCCC=@@@?
@6HNMW:00962:05902
TACGGAGGATCCGAGCGTTATCCGGATTTATTGGGTTTAAAGGGAGCGTAGATGGATGTTTAAGTCAGTTGTGAAAGTTTGCGGCTCAACCGTAAAATTGCAGTTGATACTGGATATCTTGAGTGCAGTTGAGGCAGGCGGAATTCGTGGTGTAGCGGTGAAATGCTTAGATATCACGAAGAACTCCGATTGCGAAGGCAGCCTGCTAAGCTGCAACTGACATTGAGGCTCGAAAGTGTGGGTATCAAACAGG
+
CBBB<??<?AA@B@??BB?AAA=A?BBC>CD?BB=BC>BC=AA:>>>>AABC??=@EBCB>C>AABBBB?BAAAB8?>@7?>A>???B@B@BABAA9@49;AAA@CCCCCBC@BCCBBC@BAA@@?A@@;?:94:??<?E?B?C>ABBB@CDBDCBA?ABBD=AA@@=@BCCBBCCCBB@BB>AAB?BB@000==*0,0@@@:@@ABA=AA999C?AABA@A@<?9:39>;;;A:A@=888-8==>?A9>>A<
@6HNMW:00931:05925
TACGTAGGGTGCAAGCGTTATCCGGATTTATTGGGCGTAAAGGGCTCGTAGGCGGTTCGTCGCGTCCGGTGTGAAAGTCCATCGCTTAACGGTGGATCCGCGCCGGGTACGGGCGGGCTTGAGTGCGGTAGGGGAGACTGGAATTCCCGGTGTAACGGTGGAATGTGTAGATATCGGGAAGAACACCAATGGCGAAGGCAGGTCTCTGGGCCGTTACTGACGCTGAGGAGCGAAAGCGTGGGGAGCGAACAGG
+
CCBBBBAD>DAAB>AABB>BBB?B>BCD>AB?BD>BAAAB<AC>BBBBAA?:8949;?@ACCCCBB?B?>>>@@@:BAC@C>>?BB?B?CC=AA?CCD=AABB?BB>B???A9@@A:AA<>BBBBAA?ACEGG8AABBBD@B@C@CE>D@BCBB@::;:E@D@BCBCBBBBBBBBBB>B?CC?BBB?B>AA@CCC?B?BBB?BCBAAAD>C?BB9:9DCBBBAAAAA?AAACCC>BBDDEDD;BBBBB?BCC@
@6HNMW:00931:05937
TACGGAGGGTGCAAGCGTTAATCGGAATAACTGGGCGTAAAGGGCATGCAGGCGGTTCATCAAGTAGGATGTGAAATCCCCGGGCTCAACCTGGGAACAGCATACTAAACTGGTGGACTAGAGTATTGCAGGGGGAGATGGAATTCCAGGTGTAGCGGTGGAATGCGTAGATATCTGGAAGAACACCAAAGGCGAAGGCAGTCTCCTGGGCAAATACTGACGCTCATATGCGAAAGCGTGGGTAGCAAACAG
+
=>:;5;AA8@@@@?BBBB@C@DED?A>::6;BBC>BBBHD>DG?DB@@@@@=AC?B?AAB@A=ABAD?BCCCCCC>CEDD7994::;;>B>;<;0;>CCCCC@CAAAC>CCEAAA?ABA???AABA=AA99999)9AA?A=@;@:@8??=A@@@C??;?@:?<999??>=>?:;;>>:?===:>@@;AA6;6;>>8=9=?@888B=@@A6===5;;;AA?????::;=<<<9::3:==@>@9??A;99/998
@6HNMW:00935:05939
TACGTAGGTGGCAAGCGTTGTCCGGAATTATTGGGCGTAAAGCGCGCGCAGGCGGATGCGTAAGTCTATCTTAAAAGTGCGGGGCTTAACCCCGTGAGGGGATGGAAACTGGGCATCTAGAGTATCGGAGAGGAAAGCGGAATTCCTAGTGTAGCGGTGAAATGCGTAGATATTAGGAAGAACACCAGTGGCGAAGGCGCTTTCTGGACGACAACTGACGCTGAGGCGCGAAAGCCAGGGGAGCGAACGG
+
BBBBA@@<@@=@A>A@AC>AAA@B?BACABB?BB>BABBD=B;;;;;;;;A>::49@=;;BC@BBBBDDCC?CFF8@:999;;*995:.494+95>=>FE595<5:=3>?>>:?@@@BBBB@@@@@@?BBBB?CB=A::396:4:>AABBBABB?>8?<<=8999===///7505:0727=177916222399:6:58888<2:8A;<<;;8818:::8;:;662196222=08835555,79::84889
@6HNMW:00937:05954
TACGGAGGGTGCAAGCGTTAATCGGAATAACTGGGCGTAAAGGGCATGCAGGCGGTTCATCAAGTAGGATGTGAAATCCCCGGGCTCAACCTGGGAACAGCATACTAAACTGGTGGACTAGAGTATTGCAGGGGGAGACGGAATTCCAGGTGTAGCGGTGGAATGCGTAGATATCTGGAAGAACACCAAAGGCGAAGGCAGTCTCCTGGGCAAATACTGACGCTCATATGCGAAAGCGTGGGTAGCAAACAG
+
CCCB?;;;0;@?A@A;<;>A?CBB>B@CC@CCDD=BCCDG=BA<AA;;;CC@DC@C@CBBBC@DF??<?000<<<19;;;09<29;;;494;;;4;ADDEGDB@A@CG=BBB?@@=A@@@ABAABB?AAABBBB3BD@;;7;>A?C@@A?ABCBCCCACC@C:;;@@@BC;;;AAAC@CACC@BBB;@@0;5;AA>C@C<;;BCD@BBB=BCD>AABBCBBBBBBBBA@AA;;;0:@?A??7>987>>8773
@6HNMW:00946:05959
TACGGAGGGTGCAAGCGTTAATCGGAATAACTGGGCGTAAAGGGCATGCAGGCGGTTCATCAAGTAGGATGTGAAATCCCCGGGCTCAACCTGGGAACAGCATACTAAACTGGTGGACTAGAGTATTGGCAGGGGAGACGGAATTCCAGGTGTAGCGGTGGAATGCGTAGATATCTGGAAGAACACCAAAGGCGAAGGCAGTCTCCTGGGCAAATACTGACGCTCATATGCGAAAGCGTGGTAGCAAACAGG
+
;;9=9<>:8:;AB9BBCB=@<A;;6;@CC=BABB=AAACC9AA;994:<;;7;;@C7;<CBB?EBBB?BAAA;;;,0...)..*----(-(-//)/29:==<<<655=4:<<7>@=@???@?=;>>+0,0:;>>0003<<3=4=.9.55.9A?BAAA?BB7;6;@@CCCCCBAAA;;6;?CA=@AA5;;0;5;?=+0-0000<00+/<>4<<</44444<4444/89////8::083333-333334//765
@6HNMW:00921:05983
TACGGAGGATCCGAGCGTTATCCGGATTTATTGGGTTTAAAGGGAGCGTAGGTGGATTGTTAAGTCAGTTGTGAAAGTTTGCGGCTCAACCGTAAAATTGCAGTTGAAACTGGCAGTCTTGAGTACAGTAGAGGTGGGCGGAATTCGTGGTGTAGCGGTGAAATGCTTAGATATCACGAAGAACTCCGATTGCGAAGGCAGCTCACTAGACTGCAACTGACACTGATGCTCGAAAGTGTGGGTATCAAACAGG
+
CCCC@@?>?DD=BBB9:9?ABC?B?CCD>DD@CC>DC>CC=CC>:99BBBA>AC?CC@CC@C@CBBCCC@BBBCD?CCC>DCB?BCBB>B?ABBBB8B<@?ABB?BBC<B::8:AA@BC@CCCCCCDCCABA@=@CC=BB?B@DACBAA?ACAB@::9:CBD>CCCD@AAACDCDDCCC@BB>@@B?BCB=??A@<@?CABACBBBCBBBCCCCC@CCBBBBB@DDCCCDCCBB=B@::::.:@@@@@;@BB@
@6HNMW:00924:06009
TACGGAGGATCCGAGCGTTATCCGGATTATGGGTTAAGGAGCGTAGATGGTGTTTAAGTCGAGTTGATTGAAACGGTTTGCGACTGCAACCTGTAAAACTTGCAGTTGATACTGGATATCTTGGAGTCGCAGTTGAGGCGAGGACGGCAATTCGTGGTGTAGCGTGAAATGCTTAGATATACGACGGCAGAACTCCGATTGCGAAGGCAGCCTGCTAGACTGCAAGCGACATTAGAGGTCGAAAAGTGTGGG
+
AA@@;@B4;;;5;@@000:=00*-0..*.0/92:0:15(------,-//(-,**(*,*,,,,,20//3,/--(--(-5(--,,,,***(,(,,,888*-/6667;;.333:555055.---(,(,,,,,-..505..(...60448)--,20-,,82---3423..-6'---,(-22,,,,,22,-(-3322566).-605,,-(-(---42555-----2223373333552...3.399>==.7753399
@6HNMW:00926:05979
TACGGAGGATCCGAGCGTTATCCGGATTTATTGGGTTTAAAGGGAGCGTAGGTGGACAGTTAAGTCAGTTGTGAAAGTTTGCGGCTCAACCGTAAAATTGCAGTTGATACTGGCTGTCTTGAGTACAGTAGAGGTGGGCGGAATTCGTGGTGTAGCGGTGAAATGCTTAGATATCACGAAGAACTCCGATTGCGAAGGCAGCTCACTGGAGCGCAACTGACGCTGAAGCTCGAAAGTGTGGGTATCAAACAGG
+
FCAA?AB?BDD@C@@@BB@BBB<?9?>?9?B@DC>DC<>=:>B:AAACBBB?DC?CDCCC?C@CCCCCC9;:BBD>CHF>CAB?ACCC@C@CBCCB9B9;:BCD@BCDCC@@>@BAAAB?BBBCBDBBBBBBA?@>>7>>9>=A<BDDD@CCCBBAA<ACEE=CCCC@BBABACCBBBC>@@@CCD?CCC?A@@@<>9@BABBBBBBC?@@:;:@?BBBBCCAABC@BCCCCCC=CCBBBC>BBBBBB<BBB?
@6HNMW:00941:05968
TACGGAGGATCCGAGCGTTATCCGGATTTATTGGGTTTAAAAGGGAGCGTAGGTGGACTGGTAAGTCAGTTGTGAAAGTTTGCGGCTCAACCGTAAAATTGCAGTTGATACTGTCAGTCTTGAGTACAGTAGAGGTGGGCGGAATTCGTGGTGTAGCGGTGAAATGCTTAGATATCACGAAGAACTCCGATTGCGAAGGCAGCTCACTGGACTGCAACTGACACTGATGCTCGAAAGTGTGGGTATCAAACAGG
+
CBBB?:969AB=@@B@@?>@AA>A>A@@<AB>BB9??-878+9D8???DBBB>AA?CCBB@BB?BCCABA?AACCC=CCC>CCB?BCBC?B8;;BBB7B8;;BBB?CCCCBCBDCBBBCC?B@@@?A??@A@><9888-8929:@:ACBB@B@BBBBG=??AA<ACCC?BBBBBCCAAAC>A@>AAB<ABB799CC497;BBBCCAA@C@BCCBCCACDCCCCCCDCCCCCCCCC=BBBAAC<BABBBC=BBC@
@6HNMW:00942:05964
TACGGAGGGTGCAAGCGTTAATCGGAATAACTGGGCGTAAAGGGCATGCAGGCGGTTCATCAAGTAGGATGTGAAATCCCCGGGCTCAACCTGGGAACAGCATACTAAACTGGTGGACTAGAGTATTGCAGGGGGAGACGGAATTCCAGGTGTAGCGGTGGAATGCGTAGATATCTGGAAGAACACCAAAGGCGAAGGCAGTCTCCTGGGCAAATACTGACGCTCATATGCGAAAGCGTGGGTAGCAAACAGG
+
;;;B?@BB=@@@B>BA:;6;?ABC>A>;;7;CCC?CDECE<@@<@C@@@BC@;;9<@CAAAIACC@A<>000>==8=BAB4;:69?BC@C@CCC>C@CBBBA@ABBBE=CCC@AA?AAABAAACBB?BDBCDDD3CBBAB?@?B<@;;;5;<;BAAB9;;?B=@@@;;;CA@@@=<<1;49=9>BB=BC8989AA>A?@@@@?@?<<<<5;;?889:BAABCAA@@@@?>=9==5<?;877*78339928<=8
@6HNMW:00960:05980
TACGGAGGGTGCAAGCGTTAATCGGAATAACTGGGCGTAAAGGGCATGCAGGCGGTTCATCAAGTAGGATGTGAAATCCCCGGGCTCAACCTGGGAACAGCATACTAAACTGGTGGACTAGAGTATTGCAGGGGGAGACGGAATTCCAGGTGTAGCGGTGGAATGCGTAGATATCTGGAAGAACACCAAAGGCGAAGGCAGTCTCCTGGGCAAATACTGACGCTCATATGCGAAAGCGTGGGTAGCAAACAGG
+
@@AC@BBC<AA@@<BBBB?B@C;;;;ADC@EFJJ>AA@AF?EC?CC:;;BB?AA?ABDBBBC@BBBBAC:;;DGE?FDGG<BA;A;;;9?=?@A<A@CCCBBCBC@@@;@@@=@@<???AABDBBB>BAAA@@A2@AABB?A@C@C@BB@CCBBBCB@A@=@>@@;;;@@?DCAAAD?HABC@CCC?CC6;8;BB=A?B:::CBB>AAA=ACD>@?@BBAAACAAAAA@@A9::5:??<;;38933;;98=85
@6HNMW:00934:06031
TACGTAGGGGGCAAGCGTTATCCGGATTTACTGGGTGTAAAGGGAGCGTAGACGGTTCGGCAAGTCTGAAGTGAAAGGCGGGGGCTCAACCCCCGGACTGCTTTGGAAACTGTCGGACTAGAGTACCGGAGGGGTAAGCGGAATTCCTGGTGTAGCGGTGAAATGCGTAGATATCAGGAGGAACACCGGTGGCGAAGGCGGCTTACTGGACGGCAACTGACGATTGAGGCTGCGAAAAGCGTGGGGAGCAAACAGG
+
:9::99@AA<+@A=A:9;;?B?494:B?6><9??8A@<DF7CC=AAA@BABAA@@C=@@=@C>B9:::949==9905.5<=BB0@@==29599'5;99;=>?A8@:>>6==<<;;6666<=669;;8=8==@@4@@:>>@<@.949:>>;@AAAA:;:;AAC<BBBADB@@@ABA@@=@A5938AA1843;-99:2929;9==<B@?:/3383//(---66---0688177883333&33389==1>;:::1///3
@6HNMW:00935:06029
TACGGAGGATCCGAGCGTTATCCGGATTTATTGGGTTTAAAGGGAGCGTAGGCGGACGCTTAAGTCAGTTGTGAAAGTTTGCGGCTCAACCGTAAAATTGCAGTTGATACTGGGTGTCTTGAGTACAGTAGAGGCAGGCGGAATTCGTGGTGTAGCGGTGAAATGCTTAGATATCACGAAGAACTCCGATTGCGAAGGCAGCCTGCTGGACTGTAACTGACGCTGATGCTCGAAAGTGTGGGTATCAAACAGG
+
DCBB?BB@BCC?C??>@>;@AB?C@BBB>BF@BB>CG?DD=CC?CCCCCA@>@C?BBBBC@C=B@B999>BBA@D:;::6;AB?BCDD@D?CBBBA7A6;:CBB?BCCBBBDD=BABBB?C???CBBBBBB8838770:@=??B?BBBD@ABB@@>><>ABC>AAAB>BBB@@@BBBBB>BB>BBC=@@B<@@CB<@<BBBB?CCBBB?BBBBBD@CBBBCCCCCCCCCCCBBB<BBBCCC=CCBBBB=BBB@
@6HNMW:00942:06054
TACGGGAGGATGCCGAGCGTTTATCCGGGTAAGTTTATTGGGTTTAAAGGGAGCGTAGGTGGACAGTTAAGTCAGTTGTGAAAGTTTGCGGCTCAACCGTAAATTGCAGTTGATACTGGCTGTCTTGAGTACAGTAGAGGTGGCGGAATTCGTGGTGTAGCGGTGAAATGCTTAGATATCACGAAGAACCTCGATTGCGAAGGCAGCTCACGTGGACTGCAACTGACACTGATGCTCGAAAGTGTGGTATCAAACAGG
+
9<///(//)///-377/////)-//)//)//)//7.7729<)6626A6>>4;7/////)//)/:<<?:>:666;9:5:9///)///)///)/;;:6<8<;::.7)//7//)6@CAA;:299555:8<@BAB::;::?00+00*//*/*/)/5996;>???6616;;;4???B?BB@@@;;;BCA;@@+0+00000,0>??495;@CAA;:9999.5@@BCCACC:;9>=>00/<<;>@@A8@@955.44444=4<=>:
@6HNMW:00948:06033
TACGGAGGGTGCAAGCGTTAATCGGAATAACTGGGCGTAAAGGGCATGCAGGCGGTTCATCAAGTAGGATGTGAAATCCCCGGGCTCAACCTGGGAACAGCATACTAAACTGGTGGACTAGAGTATTGCAGGGGGAGACGGAATTCCAGGTGTAGCGGTGGAATGCGTAGATATCTGGAAGAACACCAAAGGCGAAGGCAGTCTCCTGGGCAAATACTGACGCTCATATGCGAAAGCGTGGGTAGCAAACAGG
+
ACCC@CBC<B@??;??@A>B>BCB?B@DB?CABB:A@;;;0;C9AA;;;CC@BBAFACCCCCACCBB@BCBCBBB;AA@A*;:0:;;;=A?ACB>BACGEDEDBBBCB<B9:7:A<@CCBBABBEF999ABDED2AAB;;7;=@<@=@A>CJCCCCC@BIADBCCCBBCCCBB::::8;@CCACCC@CF>B@BCC?B?B;;;CCD@CCD>;:97:ABBBCCCAAABDA@A@@@A<ACBCCC>CAAAAA=:;9?
@6HNMW:00958:06028
TACGGAGGGTGCAAGCGTTAATCGGAATAACTGGGCGTAAAGGGCATGCAGGCGGTTCATCAAGTAGGATGTGAAATCCCCGGGCTCAACCCGGGAACTGCACTCTGAACTGACGTTCTGGAGTATCGCAGGGGGAGGCGGAATTCCAGGTGTAGCGGTGGAATGCGTAGATATCTGGAAGAACACCAAAGGCGAAGGCAGCCTCCTGGGCGAATACTGACGCTCATATGCGAAAGCGCGGGGAGCAAACAGG
+
BBBB?;:;/;?=?<@AAB@C@CBB@B>BC?CBBB<BBA@B=BB=BB:;:AA=;:7;?BBCBB?A@BB?C:;;CCJ?CCCD9BB<@@@@>AB=AC>C;;;CCCCCCAAA?BBBDCAA<ABB@CC???BBBABBAA/?>99959?B=B@>?<>BBBBBB>AB;>;>AAAABBCABAA::5B=AB?BBC@CC=B>ADB6:6:AAA?CD@CCB=CCB?ABACBA:::AA@@AABBBBB:>>AA@AA6>A?@@<@CC@
@6HNMW:00963:06038
TACGGAGGGTGCAAGCGTTAATCGGAATAACTGGGCGTAAAGGGCATGCAGGCGGTTCATCAAGTAGGATGTGAAATCCCCGGGCTCAACCTGGGAACAGCATACTAAACTGGTGGACTAGAGTATTGCAGGGGGAGACGGAATTCCAGGTGTAGCGGTGGAATGCGTAGATATCTGGAAGAACACCAAAGGCGAAGGCAGTCTCCTGGGCAAATACTGACGCTCATATGCGAAAGCGTGGGTAGCAAACAGG
+
ABAB@<;;0;;;@;?;;::B=ABB@C@CGACBBB>AB@CC=CC=BA;::AA;@@194:BB@A=AB;;6;;;;CCC6;<BC3BA9A;;::@=ACD>D@CCBBCBBDAA@9@00+0=9==??@???@@>B<88989(9@@;;5;;A=B?CCABBBBC;;8;C<@=@@?@???@@??CCB@C@CC@B@@;@@-0-0>>;@;<;:99?;7::>7>??<?@?B@@@??@>>:BBCDCCD<@?B??<5<:988A;?AB>
@6HNMW:00915:06066
TACGGAGGGTGCAAGCGTTAATCGGAATAACTGGGCGTAAAGGGCATGCAGGCGGTTCATCAAGTAGGATGTGAAATCCCCGGGCTCAACCTGGGAACAGCATACTAAACTGGTGGACTAGAGTATTGCAGGGGGAGACGGAATTCCAGGTGTAGCGGTGGAATGCGTAGATATCTGGAAGAACACCAAAGGCGAAGGCAGTCTCCTGGGCAAATACTGACGCTCATATGCGAAAGCGTGGGTAGCAAACAGG
+
ABBB?AAA<AAAB?CBBB?C>@@C?C@A@?BDCC>;;;AE?GD?CC;;;;;7;F>B@BBBBB@BJCC@CBBBBBH?CBBC8@?6A;;;<@?ACJ>C@CBBBCAAABCD>EFD@@A>@BAAA:::CC>A@CCDDD3CCBBA=B@C?BAICADD;;;@@=@B@C@;;;;;CAAAD???B@DACDADA@;@C7;7<BB@B@BABABBB?BBC>CBB?CBBBBB@A@CBBBAABCBBD>CBBBAA9?=<8/0)/;;9
@6HNMW:00918:06085
TACGTAGGTGGCAAGCGTTGTCCGGAATTATTGGGCGTAAAGCGCGCGCAGGCGGATGCGTAAGTCTATCTTAAAAGTGCGGGGCTTAACCCCGTGAGGGGATGGAAACTGGGCATCTAGAGTATCGGAGAGGAAAGCGGAATTCCTAGTGTAGCGGTGAAATGCGTAGATATTAGGAAGAACACCAGTGGCGAAGGCGCTTTCTGGACGACAACTGACGCTGAGGCGCGAAAGCCAGGGGAGCGAACGG
+
CCBCCBB?BB<??:>:;:<AAB@C@C?C?AB@CG=GCAAA0;;;;AA;<;C=A@?BABA@BA=BCBBBDCC<@@@3???;;;;.;B>B5;;;5<CB;;;;.;BA3;;-;?@@9?C@AA@@@CA@@@A>@@>>399+:??<@=A=A?BCBDBBCB9939@@@8@AAB@@;:;>C1885;:>?;>??=BA==:;;::>:==888*8>>5;;=;9:19<>>>><A@8858A@BBC:AA<ACDC6B888>9888
@6HNMW:00925:06091
TACGTAGGTGGCAAGCGTTGTCCGGAATTATTGGGCGTAAAGGGCGCGCAGGCGGCATCGCAAGTCGGTCTTAAAAGTGCGGGGCTTAACCCCGTGAGGGGACCGAAACTGTGAAGCTCGAGTGTCGGAGAGGAAAGCGGAATTCCTAGTGTAGCGGTGAAATGCGTAGATATTAGGAGGAACACCAGTGGCGAAAGCGGCTTTCTGGACGACAACTGACGCTGAGGCGCGAAAGCCAGGGGAGCAAACGGG
+
CAABBDD@@?<?C;>>?@=@@B?B?B?B?BB@BB>BBBCD=CC>BB?@@@B>BC?AACCCBB<@@:;6;AB4;:;.<A@:;;<.;><??CCC9AAA??@@5=B;:::8:DABAB?BAAAA@@:::CC@AA@B?BB>BA@>@>B=B@CCCBBBBB>><>AAD=>?>BBCDCCCC@AA>>>;>?ABB?AAAD@CAA@<???:99939@=9@@888?<?ABBB@@<<00+0@@AAA<CC?CCCC:???A?9;;<5
@6HNMW:00916:06128
TACGGAGGATCCGAGCGTTATCCGGATTTATTGGGTTTAAAGGGAGCGTAGGCGGGCGCTTAAGTCAGCTGTGAAAGTTTGGGGCTCAACCTTAAAATTGCAGTTGATACTGGGTGCCTTGAGTGCAGTATAGGCAGGCGGAATTCGTGGTGTAGCGGTGAAATGCTTAGATATCACGAAGAACTCCTATTGCGAAGGCAGCTTGCTGGAGTGTAACTGACGCTGATGCTCGAAAGTGTGGGTATCAAACAGG
+
BABA?;:7:AA=BBBABB?BBC@B?BBB>BB?BD>CC=BA=@C9BBBBAAB>AAB<>??A?B@BBBBAAACGHHH>BBG?CCC;CBBC@D@C@BAA9A6;:ABB?BBCCCCBB>999@D?BBBAAABBB?A8849@@<==9<:?;@AAB?BCCBBAA>@BBC=BBBD?B???AA???@?9??;@DG@;;:?BB??=@?BDBDC=??BBACCCCCC@CCBAACCCCBBBBCDCCD<BBDCCC=CCCCDD>DBB?
@6HNMW:00926:06136
TACGGAGGATCCGAGCGTTATCCGGATTTATTGGGTTTAAAGGGAGCGTAGATGGATGTTTAAGTCAGTTGTGAAAGTTTGCGGCTCAACCGTAAAATTGCAGTTGATACTGGATATCTTGAGTGCAGTTGAGGCAGGCGGAATTCGTGGTGTAGCGGTGAAATGCTTAGATATCACGAAGAACTCCGATTGCGAAGGCAGCCTGCTAAGCTGCAACTGACATTGAGCTCGAAAGTGTGGGTATCAAACAGG
+
BBBB>;;7;>B:?=<000,0;;::6<==5::6;;(33(3>6<<6;>>;<<>?894:A@@@<A>@@???A>ABBBB>BBB=B??<?CCC@C=@ACDF;E<?BAAB?@ABBBBC@CAA@BB?AAB?==;00+000+0:9577,7,7,34::7<<:::90*0000+00/<3=BBCCC?;;@>:00)/66069:5:;??7<:>:::8:334:5:=:::=7;?ABB>>8;77385977/8885=>38<;:==62223
@6HNMW:00956:06144
TACGGAAGGTCCGGGCGTATCCGGATTTATTGGGTTTAAAGGGAGCGTAGGCCGCTTGGTAAGCGTGTTGTGAAATGTACCGGCTCAACCGGTGACGTGCAGCGCGAACTGCCTGGCTTGAGTGTGCGGTAGGCAGGCGGAATTCATGGTGTAGCGGTGAAATGCTTAGATATCATGAGGAACCCCGATTGCGAAGGCAGCTTGCTGCAGCATTACTGACGCTGATGCTCGAAGGTGTGGGTATCGAACAGG
+
?@@A=@>B@CA?@@9000/:;5<79;;7<C@CC<BB0<;/;C<CBBBAB@<A-00@:@:??<?=CCBBACCCCC:<;BBC@F?CCDC@C>A>BBBBA@@AACBCBBB=@@AA6;9???<@CCCCCCBB?BBA>A@@<@A?B<@=@BBB@CAAAC??;?===6::9@>ABAAABCCB????B=ABA8AAA?AAAA4:49>@9939>@>@@?;9>;977;;>00/=@@BC::98347;;;>?8=;<88858==?
@6HNMW:00927:06196
TACGTAGGGAGCGAGCGTTGTCCGGAATTACTGGGTGTAAAGGGAGCGTAGGCGGGATGGTAAGTCAGGTGTGAAATGTATGGGCTCAACCTGTAAATTGCACTTGAAACTGCTGTTCTTGAGTGAAGTAGAGGTAAGCGGAATTCCCGGTGTAGCGGTGAAATGCGTAGATATCGGGAGGAACATCGGTGGCGAAGGCGGCTTACTGGGCTTTTACTGACGCTGAGGCTCGAAAGCGTGGGGAGCAAACAGG
+
DCBBBA?@<@@?CAAA@A>AAC?B?A?C@CBBBB9<<<?@:BC>AA@AABB;@>C>CAA?AC?A????=?AABCC>BBBBB@@<BBBB@B?AAABD>C<>?DBB?BBC<B@AAABA?@@<@BCCIC@CCCC;;:;F?BAA?A?B?BF>A?ABBCCBC@BBBB<BBBCCCBCCBBBCD>CC@C?B@@@A>BB?BBB6;9;B?BE@CCBBB<AAAB8BBBCCCBBBC;;9;BBBDM>CBCBBCC;;;;AA<ABB>
@6HNMW:00929:06206
TACGGAGGGTGCAAGCGTTAATCGGAATAACTGGGCGTAAAGGGCATGCAGGCGGTTCATCAAGTAGGATGTGAAATCCCCGGGCTCAACCTGGGAACAGCATACTAAACTGGTGGACTAGAGTATTGCAGGGGGAGACGGAATTCCAGGTGTAGCGGTGGAATGCGTAGATATCTGGAAGAACACCAAAGGCGAAGGCAGTCTCCTGGGCAAATACTGACGCTCATATGCGAAAGCGTGGGTAGCAAACAGG
+
BBCC?BBA<A@?@=@:;:@CAEDD?B?CC@CDDD=BAAAD>CC>CC@@ACCACFBF@CCCBB?BCDD@C@AACCD=CCGG8@?8>9:;?B?BBB>B@CCCCCBBBBAD;CCC@CC?AABBBBBBBB?BBCCCCC3ABB::9:@C?CBCB?BCBBCCC@CC@C@@@@A@C@@AAAAAB@BADFADBB?AB6;5;BB5:8::;;CCC?CCC>BBB=BBCCCBBBBBBBBBBBBCCC>CCCAAA<A???BC>BBB?
@6HNMW:00933:06172
TACGGAGGGTGCAAGCAGTTAATCGGAATAACTGGGCGTAAAGGGCATGCAGGCGGTTCATCAAGTAGGATGTGAAATCCCCGGGCTCAACCTGGGAACAGCATACTAAACTGGTGGACTAGAGTATTGCAGGGGGAGACGGAATTCCAGGTGTAGCGGTGGAATGCGTAGATATCTGGAAGAACACCAAAGGCGAAGGCAGTCTCCTGGGCAAATACTGACGCTCATATGCGAAAGCGTGGGTAGCAAACAGG
+
BBBC?A@A9??==:=00/:6:7==>9>:=B:?EEF?@@@AD;@@<@A@@A@@;;;5;<BAABB?BBBA=?;;:;;;0;@@@3@@8A=@@=ABCCC=C@CHCCBBBCBBE=CBB?A@=@AA@A;;;A@:=>:::::)9B@;;9;?C@B?BC@CDBBB;;6:B=A=;::;;AACBBBBBBAJBBB@CGH?CC9;7;CC?CACAAACCCADCC?CCC?CBCBBDCCCCBBAAAAAAAA;@@AAAA9?988;>6;=?4
@6HNMW:00921:06222
TACGGAAGGTCCGGGCGTTATCCGGATTTATTGGGTTTAAAGGGAGCGTAGGCCGGAGATTAAGCGTGTTGTGAAATGTAGACGCTCAACGTCTGCACTGCAGCGCGAACTGGTTTCCTTGAGTACGCACAAAGTGGGCGGAATTCGTGGTGTAGCGGTGAAATGCTTAGATATCACGAAGAACTCCGATTGCGAAGGCAGCTCACTGGAGCGCAACTGACGCTGAAGCTCGAAAGTGCGGGTATCGAACAGG
+
@CDC@B@B@A@<?@8@::7;CD@CABBB>BDAEJ?CC>AA;@F>;;;BB;;8;?B?BBBA>A>ABAA@@<?@@@A<A@@???@?BAAB?ABBB;;;;BBABBBB@@?>=@>>:>@4:59@@@AAAAAAAA@A9@=@@;@A>B=A>ACCDABA::9882979<5<>;=8>B999A983;;6;?;773699815525.22@@996==@?>;=00/8<3779;;7779944:8<:<<3;:999:2=?><<C?=AA?
@6HNMW:00923:06258
TACGGAGGGTGCAAGCGTTAATCGGAATAACTGGGCGTAAAGGGCATGCAGGCGGTTCATCAAGTAGGATGTGAAATCCCCGGGCTCAACCTGGGAACAGCATACTAAACTGGTGGACTAGAGTATTGCAGGGGGAGACGGAATTCCAGGTGTAGCGGTGGAATGCGTAGATATCTGGAAGAACACCAAAGGCGAAGGCAGTCTCCTGGGCAAATACTGACGCTCATATGCAGAAAGCGTGGGGTAGCAAACAGG
+
=@;;5;::0:<;C=A:;:<@=B@@>@@BB?C?AA<:9:CL?EL?CC;;5592:;:;=BCCAA?ACBB?C;;;CCE>EDFE7;;/;;:99=9>?@:A@CBBBBBBBBBB=B@@=@A>AAABC@@@BC?BBCBBBB3BA@BC9;:;AE@CCACCCBB;;8;A?A<@@<<;@@@BB:::=9B?=@?;99399)/)///*/39:<::::4:<=<==>7?>;555<<=BB==?<::?>AA377:3777&37779:3:::4
@6HNMW:00926:06210
TACGGAGGATCCGAGCGTTATCCGGATTTATTGGGTTTAAAGGGTGCGTAGGCGGCCTTTTAAGTCAGCGGTGAAAGTCTGTGGCTCAACCATAGAATTGCCGTTGAAACTGGGGGGCTTGAGTATGTTTGAGGCAGGCGGAATGCGTGGTGTAGCGGTGAAATGCATAGATATCACGCAGAACCCCGATTGCGAAGGCAGCCTGCCAAGCCATTACTGACGCTGATGCACGAAAGCGTGGGGATCAAACAGG
+
CBBB@A@>?CC=C@@?AA@CCD?D@AAA<AC@CD;CC8@@:?C;>><@A;:500,0<@AA5A<@>>??>?>AABC=BAA@@@@?<<=?<?<??A=>7@//0?AA>BCD?CCBBBDA)BC?CCDBBDBAA;@@@?AAA?BB?A??????A>?>?AB>?<>BBB=??>BBBBBBAA999AA@@A?BBB:???999AA9?:????=BBB?C?@B?BB<@@BBFBBBBBC@@@B@@@C?FCBCDDD:BCBBC>CCC?
@6HNMW:00930:06216
TACGGAGGGTGCAAGCGTTAATCGGAATAACTGGGCGTAAAGGGCATGCAGGCGGTTCATCAAGTAGGATGTGAAATCCCCGGGCTCAACCTGGGAACAGCATACTAAACTGGTGGACTAGAGTATTGCAGGGGGAGACGAATTCCAGGTGTAGCGGTGGAATGCGTAGATATCTGGAAGAACACCAAAGGCGAAGACAGTCTCCTGGGCAAATACTGACGCTCATATGCGAAAGCGTGGGTAGCAAAC
+
5:=<6499,44=@7@A@A@D@AAA@@@CC?CCC>7>CBBD=BA<AA@@;;9=<>9=7<<6666;;=A?CB@@;;;3;BBB9CC999@@=@496=2=9666<=<<;444)4::38:7:59588338:7;;<B>CC1??79957<7<:=B>A@B@<6915:5:6<:/00>;045::::7<:==:@>=8<<)5.4:::>@?959===:733(3:;7889BB=BCB???999@BAAB<@@B::95998:@>7:
@6HNMW:00950:06233
TACGGAGGATCCGAGCGTTATCCGGATTTATTGGGTTTAAAGGGAGCGTAGATGGATGTTTAAGTCAGTTGTGAAAGTTTGCGGCTCAACCGTAAAATTGCAGTTGATACTGGATATCTTGAGTGCAGTTGAGGCAGGCGGAATTCGTGGTGTAGCGGTGAAATGCTTAGATATCACGAAGAACTCCGATTGCGAAGGCAGCCTGCTAAGCTGCAACTGACATTGAGGCTCGAAAGTGTGGGTATCAAACAGG
+
DCCJ@BB?BBB?A@@::9?AAA>A>???6<=8<<6=A9@?<@B=@AABBBBBCC?A@@@@8?:??@=9949?ACC=@BE>C?@=?B@@?F000@GG5;09;BBC?ABDCCBC@BBBBBC?@@@BCBBBCAB::8:@@=AB?C?B?BCDD@@@@ABA@<@@@@9A@@@@BBB@@??AAAB>AA?BBB=AAB999AA597:DBA<AABAA=AA:9:?>?999BCC????;?A99:E>CBA???9;;;>CC<BA=9
@6HNMW:00952:06237
TACGGAGGATCCGAGCGTTATCCGGATTTATTGGGTTTAAAGGGAGCGTAGGTGGATTGTTAAGTCAGTTGTGAAAGTTTGCGGCTCAACCGTAAAATTGCAGTTGAAACTGGCAGTCTTGAGTACAGTAGAGGTGGGCGGAATTCGTGGTGTAGCGGTGAAATGCTTAGATATCACGAAGAACTCCGATTGCGAAGGCAGCTCACTAGACTGTTACTGACACTGATGCTCGAAAGTGTGGGTATCAAACAGG
+
CBBB@BB@BCC@CAA@?><?CC@C?CDC>??=?D>CC>CB>BC<ABBBBBB?BC?BB?BBBC@CCDCBB>BBBBB>BBD=CCB@BCGC@C<?;;;;.;;A@CCC@CCG?BAA?ABBBDC?@@CCEF@@@CB@@<>>?;?B?B@C?CABB?CBABB;;8;BBC>CCCC@BBCBBBDFAAA=@??BBD?BBB?B@CB594:@@@BBBBCB@@ACCA?BBBAABFDABBCBD??:99.:=?99:5:BACCC>EAB>
@6HNMW:00953:06249
TACGGAGGGTGCAAGCGTTAATCGGAATAACTGGGCGTAAAGGGCATGCAGGCGGTTCATCAAGTAGGATGTGAAATCCCCGGGCTCAACCTGGGAACAGCATACTAAACTGGTGGACTAGAGTATTGCAGGGGGAGACGGAATTCCAGGTGTAGCGGTGGAATGCGTAGATATCTGGAAGAACACCAAAGGCGAAGGCAGTCTCCTGGGCAAATACTGACGCTCATATGCGAAAGCG
+
AAAA=A@@;?@>A;@;:;=@@DDC?B?BCADCCC>BABBC>CC>CC@@@:;7;B?B?CCBAA?BDCEACCCCCDF?FDED;BB<B;;;?B?@AA>A@BCC@@ABDCDC<A::8:C@AAABCCDDDB?AABCDDD3CCA;;7;>B?B@CB@BCCCCAA=@@?B@BBBBBBCECCAAAB@C@BB@DCC@CC8;7<AA=A>A@@@EDC?AAA<ACC=??@BBAAAAAAA000@@@@A9>?=
@6HNMW:00955:06226
TACGGAGGATCCGAGCGTTATCCGGATTTATTGGGTTTAAAGGGAGCGTAGGCGGAACTACAAGTCAGAGGTTAAAGATCCGGGCTCAACCTGGAAACTGCCTTTGAGACTGTGGTTCTTGAGTATGGTAGAGGTCAGCGGAATTTCCGGTGTAGCGGTGGAATGCGTAGAGATCAGAAAGAACACCAGAGGCGAAGGCGGCTGACTGGACCAATACTGACGCTGAGGCTCGAAAGCGTGGGGAGCAAACAGG
+
BB@@<;;7;DD?CCB@?><??A?B@CCC>CB?BA9>>.99,9A8??ACCED@BB?B@BCCCC@CCCCBBC@BACC?CCCB@DD?DBBCAE@CB?BC>@@@B?CC>BBBBBBBBB?C@CD@CBBBB;;6;@A@A=@BBABB>B@CE>C@C@CDC@@@B>BB?B@@@@@@BCCC@@@CCDD>CB?ABB?AB;;6;AC>B?BB=AACCCCC@BC@B@BCCB@BACCCC;;7;AA@AA;A;;;BCC;AAACF?BCB?
@6HNMW:00922:06286
TACGGAGGATCCGAGCGTTATCCGGATTTATTGGGTTTAAAGGGAGCGTAGGCGGACGCTTAAGTCAGTTGTGAAAGTTTGCGGCTCAACCGTAAAATTGCAGTTGATACTGGGTGTCTTGAGTACAGTAGAGGCAGGCGGAATTCGTGGTGTAGCGGTGAAATGCTTAGATATCACGAAGAACTCCGATTGCGAAGGCAGCTCACTGGACTGCAACTGACACTGATGCTCGAAAGTGTGGGTATCAAACAGG
+
>DBB?AB?ABB?BAA?@@>ABA?C?BBG@EF?AA;AB;AA:AJ<AAACCAA?AB@BB;;;?B?BBBD;;7;;AAA=BBB9A;;8;C@@@A000<<<3<+;;BBC?BBDECCDD>CCBBB?A@@@DBBBBBB?>9>??;AB?B?A?DDDC?A@?@A9999CDD>AAAC?BAAABCBB>>>@CC?BBB?BBB598BB@C@CBCBBBBBCC@BBBBBC@CCBBCBBBCCCCCCCCDD9:9@@AA<A@A:::5:AB?
@6HNMW:00926:06278
TACGGAGGATCCGAGCGTTATCCGGATTTATTGGGTTTAAAGGGAGCGTAGATGGATGTTTAAGTCAGTTGTGAAAGTTTGCGGCTCAACCGTAAAATTGCAGTTGATACTGGATATCTTGAGTGCAGTTGAGGCAGGCGGAATTCGTGGTGTAGCGGTGAAATGCTTAGATATCACGAAGAACTCCGATTGCGAAGGCAGCCTGCTAAGCTGCAACTGACATTGAGGCTCGAAAGTGTGGGTATCAAACAGG
+
ECCC?:989AA<A?@9:9?BBB@B?BBB;BA<??9<>)77*8@8998BBBCBBC?BBADC;B<@?@><=7>???A:A?D9B@A>ABBB@C?AACCC8B<@B@AA=ABBCDCB?BCCCDD?AAA???CCA?C9949==9?@>@?B?BDBB@BBBBCA@?ADCC>BBBB?BBBCBCBAAAB?BC?ABC?AA?000=>)0,0>>><@@AAA=AA9::C?CBBCBBB>B:959BB@AB;=<<888-8===AB=>??<
@6HNMW:00955:06284
TACGGAGGATCCGAGCGTTATCCGGATTTATTGGGTTTAAAGGGAGCGTAGGTGGACAGTTAAGTCAGTTGTGAAAGTTTGCGGCTCAACCGTAAAATTGCAGTTGATACTGGCTGTCTTGAGTACAGTAGAGGTGGGCGGAATTCGTGGTGTAGCGGTGAAATGCTTAGATATCACGAAGAACTCCGATTGCGAAGGCAGCTCACTGGACTGCAACTGACACTGATGCTCGAAAGTGTGGGTATCAAACAGG
+
BCCC?CCABAA=@;;:;;7;CC?B@BDD>CD@CD>CC7;;6;C;AAABBBB@BC@DDBBBADBCCCCCC9:9CCG>CCC<BAB>BCBC?B?BBCCC9C=BABBB@CCCCC9979BB@BB?BBCDBBBBB@@@A??>>6::4:9?9ACCC@CCCAA:::;CBD>BBAA?ABBCCBBCBBB@CB@BBB?B@?=@@@A=@=B;;;CCA;;;?BCBCDC@BBGCFDECCDAAACCBBB>AACCDD>BBBCCC>DDE@
@6HNMW:00915:06346
TACGGAGGGTGCAAGCGTTAATCGGAATAACTGGGCGTAAAGGGCATGCAGGCGGTTCATCAAGTAGGATGTGAAATCCCCGGGCTCAACCTGGGAACAGCATACTAAACTGGTGGACTAGAGTATTGCAGGGGGAGACGGAATTCCAGGTGTAGCGGTGGAATGCGTAGATATCTGGAAGAACACCAAAGGCGAAGGCAGTCTCCTGGGCAAATACTGACGCTCATATGCGAAAGCGTGGGTAGCAAACAGG
+
BCCC@;9:6:?=?=AA:;6;@BCB@C@DC@CCCC>AA@CD=CC=CC9;:BB?BB@B?BBCCB@CECC@C@@ABCC?CCCC7A?8BB@@>A>@BB>BBDGCBBBBBBCG>C@@=@A<@@BCBFBBBB?BCBBBBB2AAA;;6;=@<@@CCADGKHCCC@BB@DADBBBBB@@@BAAAD?B@CHACBB?BB;A<@CB?B@CBABBBB?ACE@CCC<BBCCCBBAAAA@A??ACCCE>B@@?CC>AA@@@@9@@@;
@6HNMW:00917:06351
ATACGGAGGGTGCAAGCGTTAATCGGAATAACTGGGCGTAAAGGGCATGCAGGCGGTTCATCAAGTAGGATGTGAAATCCCCGGGCTCAACCTGGGAACAGCATACTAAACTGGTGGACTAGAGTATTGCAGGGGGAGACGGAATTCCAGGTGTAGCGGTGGAATGCGTAGATATCTGGAAGAACACCAAAGGCGAAGGCAGTCTCCTGGGCAAATACTGACGCTCATATGCGAAAGCGTGGGTAGCAAACAG
+
)5544.44<454/8(----(-(--/)43997555@695//7)//)////77749;6;9;;/..0...-06995555)55;;+77.//--(-(---(-3-//5544499;)444.4;5:::;;8;;8828788>?>)897::2949<@<99299>@A9:2::2:=B@00000@00;A;92;5<;5;;:4;@/0+000*0800//;::5:88088909:<==>565BAA8::A@<;?8>=:6693/0/889.889
@6HNMW:00932:06357
TACGTAGGGGACAAGCGTTATCCGGATTTACTGGGTGTAAAGGGAGCGCAGACGGCAGTGCAAGTCTGAAGTGGAAGCCCGGGGGCTCAACCCCGGGGACTGCTTTGGAAACTGTTCTGCTAGAGTACTGGAAGGGCAAGCGGAATTCCTGGTGTAGCGGTGAAATGCGTAGATATCAGGAGGAACACCGGTGGCGAAGGCGGCTTGCTGGACAGCAACTGACGTTGAGGCTCGAGAGCGTGGGGGAGCAAACAGG
+
DE@@?BBBB;@@@;@?@><@@@=A?BCC>AA@@@9::9AA8??:?@?BBBA?>?;@@@AA@@<@<<7=@<@?=9=9999,::::(9;>?9@?@(987&7988777.718:2;<;<>=BBCCBAABBBB994:>AA=BB?BBB?B?B?B?BB?AAAA=7818>=>7;;;=AA;;;@@>==:88184:79)/+/96>00,09>8467088./(.98...0575555537997;75758><=<>@CCC.:889909>>9
@6HNMW:00935:06312
TACGGAGGGTGCAAGCGTTAATCGGAATAACTGGGCGTAAAGGGCATGCAGGCGGTTCATCAAGTAGGATGTGAAATCCCCGGGCTCAACCTGGGAACAGCATACTAAACTGGTGGACTAGAGTATTGCAGGGGGAGACGGAATTCCAGGTGTAGCGGTGGAATGCGTAGATATCTGGAAGAACACCAAAGGCGAAGGCAGTCTCCTGGGCAAATACTGACGCTCATATGCGAAAGCGTGGGTAGCAAACAG
+
BCDE@BBB<AA;;5<A@A<@GDDC@CABB@BCEE=AA@BC=BD?GAAABBC=AA>BACAABB@BCCC;;;CBBAG>CCFF9@A;?9:9=B=@@@:@:@AA@A?@@AAA=AAA?AA?@@:88>>>?A<888BCCC1B889C@C>B?B@CC?AA@C@=>4;:;=;=;000?>:>>>4446@=@C:==@2:9.929;?;@=@@@@BBB?BBA7==@9???@AAABBA@A>97555==7B5558=5:::::92888
@6HNMW:00937:06315
TACGGAGGGTGCAAGCGTTAATCGGAATAACTGGGCGTAAAGGGCATGCAGGCGGTTCATCAAGTAGGATGTGAAATCCCCGGGCTCAACCTGGGAACAGCATACTAAACTGGTGGACTAGAGTATTGCAGGGGGAGACGGAATTCCAGGTGTAGCGGTGGAATGCGTAGATATCTGGAAGAACACCAAAGGCGAAGGCAGTCTCCTGGGCAAATACTGACGCTCATATGCGAAAGCGTGGGGAGCAAACAGG
+
CB@?=:9949?>A?C@?@?B@BBC?B?BBAECCC=BCBBD<@@:@A;;;BC@CC@DADBBBB@DDBB?BBBBA@@8@@@@*99,9::;?B?@AA>AABCEDBBCCBBB=BBB@AB@BDABABAAAB?BBBBBBB1A@B9979<@=@?@@;ABBBCAA?AD@C@CCBBBBBAAAAAAB?C@BB@BBB@DD8:79A@;@?B9::DCC@CDD=BAB>BF:::AAACBBBBBBBBBBC>DBA::::39>?@B=ACC>
@6HNMW:00949:06324
TACGGAGGGTGCAAGCGTTAATCGGAATAACTGGGCGTAAAGGGCATGCAGGCGGTTCATCAAGTAGGATGTGAAATCCCCGGGCTCAACCTGGGAACAGCATACTAAACTGGTGGACTAGAGTATTGCAGGGGGAGACGGAATTCCAGGTGTAGCGGTGGAATGCGTAGATATCTGGAAGAACACCAAAGGCGAAGGCAGTCTCCTGGGCAAATACTGACGCTCATATGCGAAAGCGTGGGTAGCAAACAGG
+
BACD?DCC=BCBB@BBAB?A?BCC?C?CC@CCCC=AAACD>DD>CCCCCBB?BD@C@CBBBB?BDBB?BBBBBBD<@>>>+00+00008<:=AA<?@CCCBCBBBCDF>B??=?C@CCCBABBBBB?BBCBCCC388:AA?A@FACACCABBBCC@@=@B>A=BA::9C@@AA@AAB?BACC@CBC@CD:;:;BC?D@C@@ABA@<999/999/:=?AADCBBBBBBBCBBBBB<A@A@@@9@?<<BC<=>=?
@6HNMW:00960:06317
TACGGAAGGTCCGGGCGTTATCCGGATTTATTGGGTTTAAAGGGAGCGTAGGCCGGAGATTAAGCGTGTTGTGAAATGTAGACGCTCAACGTCTGCACTGCAGCGCGAACTGGTTTCCTTGAGTACGCACAAAGTGGGCGGAATTCGTGGTGTAGCGGTGAAATGCTTAGATATCACGAAGAACTCCGATTGCGAAGGCAGCTCACTGGAGCGCAACTGACGCTGAAGCTCGAAAGTGCGGGTATCGAACAGG
+
DBAA<@694:B499.9;;5;DD?C@AAA;@B=@@/;;0;C8@@>ABABBCB@B@C@BBBC?C@CB?@@C?BBBCC?DBB???BCCBBB=BCCC:;:;CDBBBCBBBBB>@@@<@A<A>B?@??AC???BBAC=B:9929>;@;>;?BBB?BBA????<?AAD=AAAA=@BBABBCBBBB?BC?BBB@C??<?=<@9;5@A@@@BCCCC@BA@@@B@CBBCAACA;;8;BCCCCD?BAA:::7:ABBCC?BBB@
@6HNMW:00929:06364
TACGGAGGGTGCAAGCGTTAATCGGAATAACTGGGCGTAAAGGGCATGCAGGCGGTTCATCAAGTAGGATGTGAAATCCCCGGGCTCAACCTGGGAACAGCATACTAAACTGGTGGACTAGAGTATTGCAGGGGGAGACGGAATTCCAGGTGTAGCGGTGGAATGCGTAGATATCTGGAAGAACACCAAAGGCGAAGGCAGCCTGCTGGACTGTAACTGACGCTGATGCTCGAAAGTGTGGGTATCAAACAGG
+
@ACC?;;<049=98@999<@?BBB@B@FD@DDEE>B:;;F?LL>CB;;;;;4;A=@;A@@CC9;9CC?BAAACCJ:;;CC9BC>BBBBAC@ABB>B?BCCC@@?A;;;0;@?9@A?BAAAA????>?BBCCCCC3BBCAA?A@D=B=AA=ABBBBBB>BC?B?BC@@AD@@@BA???@D@CBADCC?BB>C?CCC?B@DAAA?@@@BB?A@@@::3::@@@@?@A@?>>=@88937;;;881384::<9<=?=
@6HNMW:00938:06374
TACGGAGGGTGCAAGCGTTAATCGGAATAACTGGGCGTAAAGGGCATGCAGGCGGTTCATCAAGTAGGATGTGAAATCCCCGGGCTCAACCTGGGAACAGCATACTAAACTGGTGGACTAGAGTATTGCAGGGGGAGACGGAATTCCAGGTGTAGCGTGGAATGCGTAGATATCTGGAAGAACACCAAAGGCGAAGGCAGTCTCCTGGGCAAATACTGACGCTCATATGCGAAAGCGTGGGTAGCAAACAGG
+
554:5:9:3:@<A7@@@?8=<949056??;999@8959AB=BC=@@>==::29<5<7;;9772////5;//5555)5;;;.<<,////7<499=5<7=?>::9@;:9A;AA<8;;58877//////)/:<<<=<)44855068<7<79:499@@99:5@29299944;455;55992>87980.-055(-(-78373-0//7//)/77.788////:::88:;;;;?@??;<=<???===5==98;;1///3
@6HNMW:00953:06394
TACGGAGGGTGCAAGCGTTAATCGGAATAACTGGGCGTAAAGGGCATGCAGGCGGTTCATCAAGTAGGATGTGAAATCCCCGGGCTCAACCTGGGAACAGCATACTAAACTGGTGGACTAGAGTATTGCAGGGGGAGACGGAATTCCAGGTGTAGCGGTGGAATGCGTAGATATCTAGGAAGAACACCAAAGGCGAAGGCAGTCTCCTGGGCAAAATACTGACGCTCAATATGCGAAAGCG
+
59995444)49993:<<<8=?@;;<?<@B>BBCC>BA;@@7DB<@?95555.5<5<8@<>6986BB@@DCD>>@@6;;==4@@6@995.99=@<4A8@<<;?:;:>=@5899.9425@<?BBABAC>?>88777'8>;?;:>9B9A;99.555<<<<05439.44444;444488///16)//3866(33(318;;6=588==::<8=;;13333&3897789866//(////6:::3866
@6HNMW:00972:05766
TACGGAGGATCCGAGCGTTATCCGGATTTATTGGGTTTAAAGGGTGCGTAGGCGGCCTTTTAAGTCAGCGGTGAAAGTCTGTGGCTCAACCATAGAATTGCCGTTGAAACTGGGGGGCTTGAGTATGTTTGAGGCAGGCGGAATGCGTGGTGTAGCGGTGAAATGCTTAGATATCACGCAGAACCCCGATTGCGAAGGCAGCCTGCCAAGCCATGACTGACGCTGATGCACGAAAGCGTGGGGATCAAACAGG
+
@A@D@@C>ADD@DBBB::7:AA=A>AFE=AA@CC;@@,:9,9?8<??>=;;9=?6@>AAC4?;??>@@@A>????5<>>99:A?B===<C=B>>9<7<-/0;@A*9;;09??ABDC)CC?CB@@??@@D=999@BBC@CC@B?::9AAC?BBBBBCB=A@CD>@@?B?AAAABB???@=<6515CC.<==6:89A794888:8<<>:?;?@=A???;888>=<98;@??:99;=5==83333&3879=5;<<7
@6HNMW:00980:05765
TACGGAGGGTGCAAGCGTTAATCGGAATAACTGGGCGTAAAGGGCATGCAGGCGGTTCATCAAGTAGGATGTGAAATCCCCGGGCTCAACCTGGGAACAGCATACTAAACTGGTGGACTAGAGTATTGCAGGGGGAGACGGAATTCCAGGTGTAGCGGTGGAATGCGTAGATATCTGGAAGAACACCAAAGGCGAAGGCAGTCTCCTGGGCAAATACTGACGCTCATATGCGAAAGCGTGGGTAGCAAACAG
+
BBBB?BBA9@@;:4;@?@;A=ABB?B@BB@BBBA<?@>?A8AA9AAA@@BB@BCAD@CCCBB@CBBCACA@@BAA9AAAA3@B9B;;;=BAEHI?DABBBFBB@@@@?6@@@:@B>AAAA@A????<@@BBBBB3ABA@@<@5;5;5;;=AACCB;;7;B@C@DBA@ABF@@@CCBA?CAFEADEG@B@-0-0BB;A@D<<<CBD?BBB>BBD=@@A@BABBB@@????@@:AB=B885<=29543::0333
@6HNMW:00991:05762
TACGGAGGATGCGAGCGTTATCCGGATTTATTGGGTTTAAAGGGTGCGTAGGTGGTGATTTAAGTCAGCGGTGAAAGTTTGTGGCTCAACCATAAAATTGCCGTTGAAACTGGGTTACTTGAGTGTGTTTGAGGTAGGCGGAATGCGTGGTGTAGCGGTGAAATGCATAGATATCACGCAGAACTCCGATTGCGAAGGCAGCTCACTGGAGCGCAACTGACGCTGAAGCTCGAAAGTGCGGGTATCGAACAG
+
:B@@=@@<;::;??@?@@=AAA?B???@9=?3:9,9=3?A9A@<A@?B@@@<:939?==<8?<@@AAAAB?BABB=BCC9:9C>AA::488===>@5?8>@?@@:5692...;-3.333499997555=39@A>A@B>AA?B=?>>BBB=??>>;=:4:788-7A<<>@<;;B>>888=@@@=@@@:>>>188;;5:<=>>@>>9::<8<A;;;@:==>=?9888937AA<88?7@@@@AA7786298388:
@6HNMW:00992:05785
AACGTAGGGTGCAAGCGTTGTCCGGAATTACTGGGTGTAAAGGGAGCGCAGGCGGACCGGCAAGTTGGAAGTGAAATCTATGGGCTCAACCCATAAATTGCTTTCAAAACTGCTGGCCTTGAGTAGTGCAGAGGTAGGTGGAATTCCCGGTGTAGCGGTGGAATGCGTAGATATCGGGAGGAACACCAGTGGCGAAGGCGACCTACTGGGCACCAACTGACGCTGAGGCTCGAAAGCATGGGATAGCAAACAGG
+
B7B@?;<;6;AAB>A;;;:?;:6:?C?C?CCCCC>CCAAA2:9,9=999?A=@B?@?<@;>@>B@7:99>A@<;<0;9:BABC=@@AAADD;A9::698<<;;8;<>>500/669+0+36:888@CCECBABD@BBC?CC@A39/98(738=:888B7B@?C?BCAB999?>>877A9A?172::94:94:588:5:588::-3445:<5<?>9=9=:?>A=<=?9928<<??@8?<;;;;+00066:;4:884
@6HNMW:00995:05808
TACGGAGGGTGCAAGCGTTAATCGGAATAACTGGGCGTAAAGGGCATGCAGGCGGTTCATCAAGTAGGATGTGAAATCCCCGGGCTCAACCTGGGAACAGCATACTAAACTGGTGGACTAGAGTATTGCAGGGGGAGACGGAATTCCAGGTGTAGCGGTGGAATGCGTAGATATCTGGAAGAACACCAAAGGCGAAGGCAGTCTCCTGGGCAAATACTGACGCTCATATGCGAAAGCGTGGGTAGCAAACAGG
+
ABBC@BBC>BA@@=@?@B?B@DCC?C@CC@CCCD>@A@CC>CC=CC::;@@?ADAHACCCCC@CCCC@CBBBCCC>CFFF;BB<B:;;@B@CHD>D@CCBBBBCCCBC=CCC?CC@CBCBAABABC9@===>=>,<=?@@<@=A<?=AB>BBCCDCB@BF@C@CCA@@BBBBBBBBB?C@GG?CCDADE9:89AA=B@CBBBBCC@CCC?CBB>BBBCCCCCBBBBC??@BDEF>BBBBAA9@?@:::5:@@?
@6HNMW:00996:05773
TACGGAGGGTGCAAGCGTTAATCGGAATAACTGGGCGTAAAGGGCATGCAGGCGGTTCATCAAGTAGGATGTGAAATCCCCGGGCTCAACCTGGGAACAGCATACTAAACTGGTGGACTAGAGTATTGCAGGGGGAGACGGAATTCCAGGTGTAGCGGTGGAATGCGTAGATATCTGGAAGAACACCAAAGGCGAAGGCATCTCCTGGGCAAATACTGACGCTCATATGCGAAAGCGTGGGTAGCAAACAGG
+
<>>:::>?9?A@@:?@;944799:;@:>>=965>6=@@@?8@?9==0000/)/9492566667<<<@;?==<=:@00/<<.>>79/969>9=?>7B:CC966=@?000*000*/:5//5;;<<=9;28833333$3/6//)/5;4:69;7;=@@B:;5;C5;4;A;;;@?@;;9?@<9=<@@AA?9.99,99===;@<A@==5504:<0444(4899;;=<954::875555>4>?=333(383333(3:;2
@6HNMW:01011:05769
TACGGAGGGTGCAAGCGTTAATCGGAATAACTGGGCGTAAAGGGCATGCAGGCGGTTCATCAAGTAGGATGAGAAATCCCCGGGCTCAACCTGGGAACAGCATACTAAACTGGTGGACTAGAGTATTGCAGGGGGAGACGGAATTCCAGGTGTAGCGGTGGAATGCGTAGATATCTGGAAGAACACCAAAGGCGAAGGCAGTCTCCTGGGCAAATACTGACGCTCATATGCGAAAGCGTGGGTAGCAAACAG
+
BBAA>AEE>:::D>AABC@C@BBC>A=AA?ABBC=AA@DD>BB<B@;9;@@:AC@C@D;;:A>AB@<8<00//<<3<===/>=066667<9566269>BE@@D;:9:;0;9949B>99:CC998A?<?@@@@@@2@AA@=<@-0,0;@@0;;BBA9:6:>;>=:;;@@BA;;;@@@?>C;:;BCDC@CE9;8;@A=A>B@@@ABC>ABC?CDD<AABAB;:::;@=@:::@;==9@895==55558;;1998
@6HNMW:01012:05763
TACGTAGGGTGCGAGCGTTAATCGGAATTACTGGGCGTAAAGGGTGCGCAGGCGGTTGAGTAAGACAGATGTGAAATCCCCGAGCTTAACTCGGGAATGGCATATGTGACTGCTCGACTAGAGTGTGTCAGAGGGAGGTGGAATTCCACGTGTAGCAGTGAAATGCGTAGATATGTGGAAGAACACCGATGGCGAAGGCAGCCTCCTGGGACATAACTGACGCTCAGGCACGAAAGCGTGGGGAGCAAACAGG
+
CBCDDBBB=BC@@@@@AA=@=A::8:@C7:;?DD=:::AA/9:/9======9>?6??A@ABB?BBABBA>>>ABB<AAFF:BBBA@:@:????A:A?BB?BA:98B<8>BAB>;=A>BB>>>@><<:;;=:<;;1//+0@;>7?:?9<77599;>=AABCCD>B>CCCCCCAAAAAB@CABB>BA@<@@;;5;@?2:8;BBB@EC@BCC>BCCCE@DBCBBBBBB@@>@BBBED@C9::?=<2<=99:59AA=
@6HNMW:00965:05820
TACGTAGGTGGCGAGCGTTATCCGGAATTATTGGGCGTAAAGGGTGCGCAGGCGGCCTTTTAAGTTCAAGGTGAAAGCGTGGGGCTCAACCCCATAAAGCCTTGGATACTGGGAGGCTGGAGTACTGGAGAGGACAGCGGAATTCCATGTGTAGCGGTAAAATGCGTAGATATATGGAGGAACACCGGAGGCGAAGGCGGCTGTCTGGACAGTAACTGACGCTGAGGCACGAAAAGCGTGGGGAGCAAATAGG
+
@@@BBAA<9929:;9999;@@C?D?B@C@BB?BD>AAABB<AA<@>>???>:9949=ABB:B?BB@BC?B?BBBB:@A>877728?AA?BBB:>@?D6>>>A=@?BBBBBAA<A@>@AA>>>?A<<<:>==@<AA:;:A6;4;/708==;;;==<>98765,7=<<>A@@A??===<@?;@<::;<A<AA<?@@<@:@?;?>>99872:;>>>><>@@AA@@@@>>;;A>7777,8:;;?@@1;;;==4<>>:
@6HNMW:00978:05835
TACGGAGGGTGCAAGCGTTAATCGGAATAACTGGGCGTAAAGGGCATGCAGGCGGTTCATCAAGTAGGATGTGAAATCCCCGGGCTCAACCTGGGAACAGCATACTAAACTGGTGGACTAGAGTATTGCAGGGGGAGACGGAATTCCAGGTGTAGCGGTGGAATGCGTAGATATCTGGAAGAACACCAAAGGCGAAGGCAGTCTCCTGGGCAAATACTGACGCTCATATGCGAAAGCGTGGGTAGCAAACAGG
+
BCBB=;:;0;BAA>BBBB>A@BBB@BAFC@DCCC>CBAA?:@A:@@ABB;;:=C@C@EBB;;8;CBB@BBCCKLH>A@A@.<;0;999.9.9990=8>;;<<499===5=9949@<????:B888=9=89<>>>.>?=??<@=@?B99:>@ACB;9:6;B>@9@;:;@??;9:>>>;<A=9949@@5>@,:4:>A=B?BAAAA@?;;CC>CBC>C99;@@@:::><;>7948:=6=444:=25554==4<;:6
@6HNMW:00982:05847
TACGGAAGGTCCGGGCGTATCCGGATTTATTGGGTTTAAGGGAGCGTAGGCCGGAGATTAAGCGTGTTGTGAAATGTAGACGCTCAACGTCTGCACTGCAGCGCGAACTGGTTTCCTTGAGTACGCACAAAGTGGGCGGAATTCGTGGTGTAGCGGTGAAATGCTTAGATATCACGAAGAACTCCGATTGCGAAGGCAGCTCACTGGAGCGCAACTGACGCTGAAGCTCGAAAGTGCGGGTATCGAACAGG
+
BECC?B?B@DB5;;6:BBBCF@F@CBA;=@+00+0@+0+/;1<<;==?=05055:?BB@I@B@@ACC@BCCCC=@@@@??@AAACD??AABA;;;A@AABBB;;:C?ABB?BB>C@CACBBBBCCAA???9?@@@:@@=@=A>ABCC@BBCCCCC@BBBB>BCAA>BA@@BBBBBBC@CC?BBB>AAB=??:9499AA@BBBBCFD?CBABAA=@@ABAA:;;D@CCCA;;</;@??@C>CBBBAA=?@A?
@6HNMW:00986:05836
TACGGAGGGTGCAAGCGTTAATCGGAATAACTGGGCGTAAAGGGCATGCAGGCGGTTCATCAAGTAGGATGTGAAATCCCCGGGCTCAACCTGGGAACAGCATACTAAACTGGTGGACTAGAGTATTGCAGGGGGAGACGGAATTCCAGGTGTAGCGGTGGAATGCGTAGATATCTGGAAGAACACCAAAGGCGAAGGCAGTCTCCTGGGCAAATACTGACGCTCATATGCAGAAAGCGTGGGTAGCAAACAGG
+
;@@B>=@=6@?@@?A??B6;599:.5255.6>>>6<@@BB<BC=B@@A@AA=;:297A@A:;69>:>=B999BBD29;;;.;;.:>@@>B@BCJ@F?AA@@@B@@@BA<B;;5;@5:8884::>9A??574<;;'87355.57<6<8;;6;<<=666:=@;>;@>655???9::;;;7=9@@<;=@9A=4<.44<8<:>@@@@?>9>?B7::A8?=554;;:84338668///66.///699(-----7,5682
@6HNMW:00986:05858
TACGGAGGATTCAAGCGTTATCCGGATTTATTGGGTTTAAAGGGTGCGTAGGCGGTTTGATAAGTTAGAGGTGAAATCCCGGGGCTTAACTCCGGAACTGCCTCTAATACTGTTAGACTAGAGAGTAGTTGCGGTAGGCGGAATGTATGGTGTAGCGGTGAAATGCTTAGAGATCATACAGAACACCGATTGCGAAGGCAGCTTACCAAACTATATCTGACGTTGAGGCACGAAAGCGTGGGGAGCAAACAGG
+
CBCC@CB@CC?@A=@@AA?BBC?B?AAA=AC@CD=BB=BD=BB=BAAACCC??>;>A9ABBB>@B>BA8858A@C>CBB<BBB8BB@D589C@B?B?B888:>??B<AAAAAA=>>>AA>>=@>>>@@@7::@<B<=9<<;<<??C@@@5:<>AC;=:=@??5?A997:>=>@??=>>>@??:?AA=A;;8::>=5:6;AA@?=@A=??;@ACC@AACBB@?>8?994:AA???8??=?@AA8BB?BD;AAA9
@6HNMW:00995:05831
TACGGAGGGTGCAAGCGTTAATCGGAATAACTGGGCGTAAAGGGCATGCAGGCGGTTCATCAAGTAGGATGTGAAATCCCCGGGCTCAACCTGGGAACAGCATACTAAACTGGTGGACTAGAGTATTGCAGGGGGAGACGGAATTCCAGGTGTAGCGGTGGAATGCGTAGATATCTGGAAGAACACCAAAGGCGAAGGCAGTCTCCTGGGCAAATACTGACGCTCATATGCGAAAGCGTGGGTAGCAAACAGG
+
DDCEAAAA<AA>@>A@@@>B@CCC?B?CB?BB@@:?@@@D<AA<ACAAAAA>@@;@?CCCCC@FBBB@CBBBCCC>CEFF7@@8?::;?C>ABC>B@BCCB@A@B@@@;@BB?BB?ABABBBCCBB?ABACDDD2AACCB?B@B@B@BB@CBBBCAA<AB>A?BB@@@BBBBBBBBB?CACE@CCFADE=B@BBC?B?B;;;BAA>ACD>DCC=@ABCCBBBBBA@A>?=?;9939@AABC=B;:9BF>AAA@
@6HNMW:01007:05834
TACGGAGGGTGCAAGCGTTAATCGGAATAACTGGGCGTAAAGGGCATGCAGGCGGTTCAATCAAGTTAGGATGTGAAAATCCCCTGGGCTACCAACCTGGGAACGAGCATACTAAAACTGTGGACTAGAGTATTGGCAGGGGAGGACGGAATTCCAGGTGTAGCGGTGGAATGCGTAGATATCTGGAAGAACACCAAAGGCGAAGGCAGTCTCCTGGGCAATACTGACGCTCATATGCGAAAGCGTGGGTAGCAAACAG
+
AA@@;@??68:995:<<<?C=@>>=A-00<@@==8=:<::)55)5::<<==955.549725--(--(-/5///7////&----'--8/---/)/)-(,--(-(,,,*((,,,----&-5433-3333899933-3,338;;+77,395.57;.5.442499;9450595=;88778;<?=>;;>:2?;?@=@AA49:.:;?@?=@=;;::A@;:;;?800+/9989<<><::<:879;337*7?;=9=45833::0333
@6HNMW:01008:05828
TACGTAGGGGGCAAGCGTTTATCCGGATTTACTGGGTGTAAAGGGAGCGTAGACGGCGACGCAAGTCTGGAGTGAAAGCCCGGGGCCCAACCCCGGGACTGCTTTGGAAACTGTGCTGCTGGAGTGCAGGAGAGGTAAGTGGAATTCCTAGTGTAGCGGTAGAAATGCGTAGATATTAAGGAGGAACACCAGTGGCGAAGGCGGCTTACTGGACTGTAACTGACGTTGAGGCTCGAAAAGCGTGGGTAAGCAAACAG
+
B@@?:?;<<<);:.44499)45<7<5;;>6;;>>@6?>BBC=BC>CA@@BCA;;9=@>>@?;:25::>D@BBBBCC<??A6=@B4::,;;<<A7>A6>000<<<5=8AA,66?@::<<<==7;;;;;@;;==94.4::>?;:>:A7;7;<>=::77691/////(//444<=;/--(-(-3--(-058837669*--8383,,(-93---6399355626993../*//;5;333333&225555,22,29<9/733
@6HNMW:00979:05894
TACGGAGGGTGCAAGCGTTAATCGGAATAACTGGGCGTAAAGGGCATGCAGGCGGTTCATCAAGTAGGATGTGAAATCCCCGGGCTCAACCTGGGAACAGCATACTAAACTGGTGGACTAGAGTATTGCAGGGGGAGACGGAATTCCAGGTGTAGCGGTGGAATGCGTAGATATCTGGAAGAACACCAAAGGCGAAGGCAGTCTCCTGGGCAAATACTGACGCTCATATGCGAAAGCGTGGGTAGCAAACAG
+
@@@A?BDD=A;;;9;<@C?B?BCC?B@CB@BDJJ?BA><@+00,0@0/0>:4=>,;4;CB@AACCCC=@;;;EGI?DDEH<GG>BBBBAD@CFE=CACCC@@@A@@@@9@BB?CB?BB@@@BB??@=AABBBBB3?@?BC@C=B=@@CCBGEECC;;9;A?C?AABGCBCA@@@BBB>B=AA?ABA=BB;A=AAA5;7;BBBDCD?CED=;;;6::;BCCCCCBAA:::@@??@8@?A@@@;??>>??7::=
@6HNMW:00980:05906
TACGTAGGTGGCAAGCGTTGTCCGGAATTATTGGGCGTAAAGCGCGCGCAGGCGGATGCGTAAGTCTATCTTAAAAGTGCGGGGCTTAACCCCGTGAGGGGATGGAAACTGGGCATCTAGAGTATCGGAGAGGAAAGCGGAATTCCTAGTGTAGCGGTGAAATGCGTAGATATTAGGAAGAACACCAGTGGCGAAGGCGCTTTCTGGACGACAACTGACGCTGAGGCGCGAAAGCCAGGGGAGCGAACGG
+
CCCCCBB@BB?AA;@@?A>AAB>A>A?B?BB?CC=BA@@?0;;;;A;;;BB?BB?BBBBBBB?BC;;<BBB@CCC:CB@@@AA7AC?C@DDD;CDDBBBB8ABA>BA<AABB>BBCCCBBBBA@:;;>@>@A;@?9?BC@C?C?C@CB>@>ACBAB=@???8789BAAACA=>5:;5;;?B<A>=8==;;5;?=5;5;<;;;1:=>9::888818?===A?>>;;6;===AA9AB;@@BB5@888:4888
@6HNMW:00986:05878
TACGGAAGGTCCGGGCGTTATCCGGATTTATTGGGTTTAAAGGGAGCGTAGGCCGGAGATTAAGCGTGTTGTGAAATGTAGGCGCTCAACGTCTGCACTGCAGCGCGAACTGGTTTCCTTGAGTACGCACAAGTGGGCGGAATTCGTGGTGTAGCGGTGAAATGCTTAGATATCACGAAGAACTCCGATTGCGAAGGCAGCTCACTGGAGCGCAACTGACGCTGAAGCTCGAAAGTGCGGGTATCGAACAGG
+
AA@@9?4;5;<;@@,000)/;;87799;3==4=A8=@4AB<BB=<B@:9554;5;;@@>B;><>BB@@@=@BBAA9=<<00+0>>:;><=98337=?B;::=00/999088828:3:6<>>>88675...-(--33,39(/(/(/7;>7;;>=<>?;>??@9>>@@5;;@A@997333-3853334==98=<::.3,4=====9949394////)/779:::<==8<;;?<<>25855AA<@@;;;;7;:<8
@6HNMW:00994:05883
TACGGAGGATCCGAGCGTTATCCGGATTTATTGGGTTTAAAGGGAGCGTAGGCGGACGCTTAAGTCAGTTGTGAAAGTTTGCGGCTCAACCGTAAAATTGCAGTTGATACTGGGTGTCTTGAGTACAGTAGAGGCAGGCGGAATTCGTGGTGTAGCGGTGAAATGCTTAGATATCACGAAGAACTCCGATTGCGAAGGCAGCCTGCTGGACTGTAACTGACGCTGATGCTCGAAAGTGTGGGTATCAAACAGG
+
@@@D@A@?@CC>A@@???>AAC?CABBC>CF>AA9?@,992:@8@@@AA9:8:A?BB;;;?B?D;;;:;599@@@;BBD7;;;9;CA@?A000AAA7B=ABAAHADCBCDHHI?;;;BC?BCBBBBB@?@?9829992;?<@>C?DCCC@BBB???C@BDDD?BBBB@BCCBBBB@@AA=@A>AAC?CCC=AABC?B=BABA@BCCCCABBAC@EACBBBB;;;BBBDCCDAAA>ABCBBC=BAB@@@;@AA>
@6HNMW:01002:05875
TACGTAGGTGGCGAGCGTTATCCGGATTTACTGGGTGTAAAGGGCGCGTAGGCGGGAATGCAAGTCAGATGTGAAATCCAAGGGCTCAACCCTTGAACTGCATTTGAAACTGTATTTCTTGAGTGTCGGAGAGGTTGACGGAATTACCTAGTGTAGCGGTGAAAATGCGTAGATATTAGGAGGAACACCAGTGGCGAAGGCGGTCAACTGGACGTAACTGACGCTGAGGCGCGAAAGCGTGGGGAGCAAACAGG
+
955:::<9>=266<:;77)//:4:)/5<5<>?>@86666604B7@0/0//73777,/)/;5515<::;96665@@690)0*00*/:0/)/<3<8==:;<<>9990555)5999:::0558==<<<=6626=;>+0*08.-).3:(,,06---/:>><=8;9999+8:3333488998;<5888=7=::144:96<8:39655.5::666/5777//)/9////55555.595555)5997777&///:;3:::7
@6HNMW:01003:05889
TACGGAGGATCCGAGCGTTATCCGGATTTATTGGGTTTAAAGGGAGCGTAGATGGATGTTTAAGTCAGTTGTGAAAGTTTGCGGCTCAACCGTAAAATTGCAGTTGATACTGGATATCTTGAGTGCAGTTGAGGCAGGCGGAATTCGTGGTGTAGCGGTGAAATGCTTAGATATCACGAAGAACTCCGATTGCGAAGGCAGCCTGCTAAGCTGCAACTGACATTGAGGCTCGAAAGTGTGGGTATCAAACAGG
+
DBBB?BC@CBB?@@@?AA=ABB=A=@@@<A@=AA39829?8?C>AAAABBCCBB?BBBBB>B?BBB@BB<>=BBD=BBB<A@@=ABBB?B?CCBCC:C79;AAA?BACCCCD@CCBBCC@CAA@BCBBB?BBB?AAA=AB?B?B?BCBB>BBBCCAA>ACCC>BBBC@BB@@@BBABBB?BB@CDC?BB?:;:>>*0,0>>=;@@???=@????B?BB???BA?A??;?AAAAB=A??===7>@@BFD>A>><
@6HNMW:00966:05919
TACGTAGGGGACAAGCGTTATCCGGATTTACTGGGTGTAAAGGGAGCGCAGACGGCAGTGCAAGTCTGAAGTGGAAGCCCGGGGCTCAACCCCGGGACTGCTTTGGAAACTGTTCTGCTAGAGTACTGGAAGGGCAAGCGGAATTCCTGGTGTAGCGGTGAAATGCGTAGATATCAGGAGGAACACCGGTGGCGAAGGCGGCTTGCTGGACAAATACTGACGCTGAGGTGCGAAAGCGTGGGGAGCAAACAGG
+
@ACA@????6@AA<@@;;4:;;4:4959099:<<6?>=>@2550599@ABBBBB?AAABBA@=@@CBAB?B;;59>::;,;;;.:>>?=A@?-99-44:8333(32;=388AC?<==<?:?<<8:;:<9<9==6<<8<<?;@49459<<7<:::944.4449,9@:::=@>>:8/0/17:6:6:0/*0:;:),,-*-(--(-77<===<===>7<555999444559.554444)4994444&499::4::83
@6HNMW:00968:05931
TACGGAGGGTGCAAGCGTTAATCGGAATAACTGGGCGTAAAGGGCATGCAGGCGGTTCATCAAGTAGGATGTGAAATCCCCGGGCTCAACCTGGGAACAGCATACTAAACTGGTGGACTAGAGTATTGCAGGGGGAGACGGAATTCCAGGTGTAGCGGTGGAATGCGTAGATATCTGGAAGAACACCAAAGGCGAAGGCAGTCTCCTGGGCAAATACTGACGCTCATATGCGAAAGTTTTCGTGGGTAGCAAACAGG
+
;;;A>AAA9AA@@<@AAB?B@ABB>A?A@=ABBB<AA@CD>DC?BB@@@BB?BB@CABBCBB@BCCC@DBBBAAA>ABEE9BB<B99;@C@@AA>A?BCCCCCCDDDD=CBB?BB?@??BCA@AAA=ABCCCCC2AAABB>B?B?CADIBCCBBA@@=@B>A?@@@@@@@@ACBB??<A?BB@BDC@AB6;5;AA5;6;AAAADA?BBF?BBC>BBBBDCCGBBBBBCBBC??>6:999-8==>D<BB;;;=6===>
@6HNMW:00968:05959
TACGGAGGATCCGAGCGTTATCCGGATTTATTGGGTTTAAAGGGAGCGTAGATGGATGTTTAAGTCAGTTGTGAAAGTTTGCGGCTCAACCGTAAAATTGCAGTTGATACTGGATATCTTGAGTGCAGTTGAGGCAGGCGGAATTCGTGGTGTAGCGGTGAAATGCTTAGATATCACGAAGAACTCCGATTGCGAAGGCAGCCTGCTAAGCTGCAACTGACATTGAGGCTCGAAAGTGTGGGTATCAAACAGG
+
CBBB@CC@BCC?C@A@CB?BBB>A?AAB=AA?CC<AA:@@9@A2::9BBAAACC@BAAAC=B?BAB@AA=???AD=???:?BD?BBBB?B?BBDDC8B<?ABCC?BBCCEBB@BCBBBC?CAA;;;@@@=@:96:@?<@C@C@F@CCBC>A@BBCBB?BBBA<ABBB?BCA@@@???BB@BC@CBA=A90,0;>>*000>>>??>ABB?BC999B?AABAAAB?BBB>BABCBB>?:98HD:>==ABF=ABC?
@6HNMW:00983:05937
TACGGAGGATCCGAGCGTTATCCGGATTTATTGGGGTTTAAAGGGAGCGTAGGCGGACGCTTAAGTCAGTTGTGAAAGTTTGCGGCTCAACCGTAAAAATTGCAGTTGATACTGGGTGTCTTGAGTACAGTAGAGGTGGGCGGAATTCGTGGTGTAGCGGTGAAATGCTTAGATATCACGAAGAACTCCGATTGCGAAGGCAGCTCACTGGACTGCAACTGACACTGATGCTCGAAAGTGTGGGTATCAAACAGG
+
;??C@CC?CDD;;;@@@@;==@293:::.:D2:99(8;3;;1<?9=;773;;57>,/////)/277:/5516699>1555)55<9?C?<6:)//////$/)59;<>9>B==CC@D>???@@<?:;;A@@@@@@??<000,0>:>-0-0@@B?B;;;AAB?;:;B;BA;;8;AABBBB@@@A<@@:9:C?AA@588>:7;8>666<<556@=??AB<@=@ABBA@@;;9BCB::9@@8@@@>@@6??:99@9=?@:
@6HNMW:00991:05935
TACGTAGGGTGCGAGCGTTAATCGGAATTACTGGGCGTAAAGCGTGCGCAGGCGGTTGTGTAAGACAGATGTGAAATGCCCGGGCTTAACCTGGGAATTGCATTTGTGACTGCACGGCTAGAGTGTGTCAGAGGGGGGTAGAATTCCACGTGTAGCAGTGAAATGCGTAGATATGTGGAGGAATACCGATGGCGAAGGCAGCCCCCTGGGATAACACTGACGCTCATGCACGAAAGCGTGGGGAGCAAACAGG
+
ABBA@???9?@@@@AABB>B@B??;?495:@BDE>DBBBE>BBBA@?@A@@>AB?@<>=DAC>@BBBBB>?????:?AAA49999C?C@C?BBB<A;95::===7BBBBBBFCCCA?BBBBA@@@:99ACBBBDCCC)CAAB7959;>?ABBBBBBBCBCCE>::;BBCCCCBBCCC?::6:6;BB@CCCCACBB784:=:9:9:':??;A9959@AABBBBBBBBCAAABCBB=B@D;:::-:?>@?9?AA=
@6HNMW:00994:05925
TACGGAGGGTGCAAGCGTTAATCGGAATAACTGGGCGTAAAGGGCATGCAGGCGGTTCATCAAGTAGGATGTGAAATCCCGGGCTCAACCTGGGAACAGCATACTAAACTGGTGGACTAGAGTATTGCAGGGGGAGACGGAATTCCAGGTGGTAGCGGTGGAATGCGTAGATATCTGGAAAGAAACACCAAAGGCGAAGGCAGTCTCCTGGGCAAATACTGACGCTCATATGCAGAAAGCGTGGGTAAGCGAAAACAAGG
+
;@A@<;;;,44495:;44.5.555.58=<8>;;909949;0;@8@@@;=992:C5;49::99495998@AB;;99099:,5>2=6969B7/0/)/)/0/9:;<<544,4::7;@<@A??????BB????@AAA0>....*.393<4574//)/9///)44.45944/:://///88:-55)555)5//)/;)/)/--(-(-//777:6;<<4333(367:::///856///66/333(333333(371777777&334;2
@6HNMW:00995:05913
TACGGAGGATCCGAGCGTTATCCGGATTTATTGGGTTTAAAGGGAGCGTAGGCGGACGCTTAAGTCAGTTGTGAAAGTTTGCGGCTCAACCGTAAAATTGCAGTTGATACTGGGTGTCTTGAGTACAGTAGAGGCAGGCGGAATTCGTGGTGTAGCGGTGAAATGCTTAGATATCACGAAGAACTCCGATTGCGAAGGCAGCCTGCTGGACTGTAACTGACGCTGATGCTCGAAAGTGTGGGTATCAAACAGG
+
AA@B?;;;;ED?BA@@??9?AA>B?BBB=BC?CC@CD79849A9999CC??=?B?CB;;;?B@BCJDCC<=;CFF?CCD=CBC?CBBB?C>@@CCC7C7;;BCC?CHAA@EDG>@AACC@ABBB@@?BBCB??<>993:A?@?A?BCBB?BBBABBC@BBCC<??BB?B@@0//;;;<=7==8===7===588:;.316BBC@BBCCC?A@CCCEABBBBBBCBBBCCCCDDDD=CCBBBB<AABBCC=CCF@
@6HNMW:00998:05926
TACGTAGGTGGCGAGCGTTATCCGGAATCATTGGGCGTAAAGAGGGAGCAGGCGGCCGTGAGGGTCTGTGGTAAAAGACTGAAGCTCAACTTCAGTGAGCCATGGAAACCGGACGGCTGGAGTGCGGCAGAGGATCGTGGAATTCCATGTGTAGCGGTGAAATGCGTAGATATATGGAGGAACACCAGTGGCGAAGGCGACGGTCTGGGCCTGCACTGACGCTCATTCCCGAAAGCGTGGGGAGCAAATAGG
+
BCAB@9949:2:C?AABB@CCD@C?B?::;A@CC=;:;CC?CCCC?CBBAA=;;5;5;;CA@A;@@AABD?BCBC7BAB@AA>ACDCCAEC@BBABB@@@9;<CACC>C@C@CCB@BCC?AAAA@A=@BB@@=@B;;;C?B?C?C?CCBCCCAAAB?BBBB=::9BCCCCCCCCBB?;;6:=AAB?BCDD@CCC?B?AAAAC@CBBCC?C?BBBBCAAB??ABAAA?BB;AAA5::CBCCD;???BG>FBB@
@6HNMW:01007:05922
TACGGAGGGTGCAAGCGTTAATCGGAATAACTGGGCGTAAAGGGCATGCAGGCGGTTCATCAAGTAGGATGTGAAATCCCCGGGCTCAACCTGGGAACAGCATACTAAACTGGTGGACTAGAGTATTGCAGGGGGAGACGGAATTCCAGGTGTAGCGGTGGAATGCGTAGATATCTGGAAGAACACCAAAGGCGAAGGCAGTCTCCTGGGCAAATACTGACGCTCATATGCGAAAGCGTGGGTAGCAAACAG
+
@@@A<;;;6:AAC=A@;;7;=BBB?B?AA;@;;;0;AA@D7::49@=?@;;5;;4;;ABBBB@DA@@=@@AABBC9A?@?.;;0<;;:=C?BDD=B@BCCDDA@A@BB=AAA@BC@CD@?@?@@::39>:9:9:):A:;;=@=A=B?BCACCBBBAA<@@<?=@@>@@ACCAAAA@@1:69=9===*00+0*0>@;A=A@@?CCB?<=?8888-9??@@@AA@@??AC@@@?=@9??;:>>9:0//;:3677
@6HNMW:01008:05910
TACGGAGGGTGCAAGCGTTAATCGGAATAACTGGGCGTAAAGGGCATGCAGGCGGTTCATCAAGTAGGATGTGAAATCCCCGGGCTCAACCTGGGAACAGCATACTAAACTGGTGGACTAGAGTATTGCAGGGGGAGACGGAATTCCAGGTGTAGCGGTGGAATGCGTAGATATCTAGGAAGAACAGCCAAAAGGCGAAGGCAGTCTCCTGGGCAAAATACTGACGCTCATATGCAGAAAGCGTGGGTAGCAAACAG
+
54445444)44447<<<@;@<>=>5>769:B>?A7666DD<AA<BA;9955.5A496A@<>B>AA@@=@BBB@AA>AADI;FF>:66>9=7555)5.555544;;444(4<<7<>9<;5443:3330439;;;;+:::<>9>6;7;8<>:>>==<5505:9>9<@99:??=8:5----(-(,20-///(///&/06//(/(////8993888(////&------,55,-////3888;=3333366.696222'255
@6HNMW:00968:05979
TACGGAAGGTCCGGGCGTTATCCGGATTTATTGGGTTTAAAGGGAGCGTAGGCCGGAGATTAAGCGTGTTGTGAAATGTAGACGCTCAACGTCTGCACTGCAGCCGCGAACTGGTTTCCTTGAGTACGCACAAAGTGGGCGGAATTCCCGGTGTAGCAGTGAAATGCGTAGAGATCGGGAGGAACACCAGTGGCGAAGGCGGCCTACTGGGCACTAACTGACGCTGAGGCTCGAAAGCATGGGTAGCAACAGG
+
BCBB>A6;4:B>AA<A@C@CCC@B?BED;;<29@,99)99,995>@>@@5404;@:@CCC@D@EA@@@@<@@?AC=989@@@?99953,3>=99565;77:9//)/:9:3::;5:;(4055:9<43333338818===5::8=7<7<<5<=?A>>>BBBBDLE=;;;BABA@@A@@@@8@@<?4;::=?95505==9>:?@;?9=<;;9<8999@A?BBBBBCCBA;;6;BBAAB=A;;9==5==99924487
@6HNMW:00981:05971
TACGGAGGATCCGAGCGTTATCCGGATTTATTGGGTTTAAAGGGAGCGTAGATGGATGTTTAAGTCAGCGGTTAAATCGTGTAGCTCAACTATACTTTGCCGTTGAAACTGGTAGTCTTGAGTGCACACAGGGATGCTGGAACTCGTGGTGTAGCGGTGAAATGCTTAGATATCACGATGAACTCCGATCGCGAAGGCAGGTGTCCGGGGTGCAACTGACGCTGAGGCTCGAAGTGTGGGTATCAAACAGG
+
@@<<:99.4:>:>=9>9;49A?=?<>>@/954=957A)00,0A4000==00:AD;>AA?B<B@AA?@A00,0+00+0?>>>?AAABBB=A@?788::.99;>@5;;9.9=97;???BB>@A@A@?@????BC<BBBAA?>A=@@B@???BA;::00)/8;83788:7<:@@AA?888???>;=;;499778255.25<;<:>;9=:>>>/>?771376---,,227(-.5.-(.6...90978=AA6>=A4
@6HNMW:00986:05964
TACGTAGGTGGCGAGCGTTATCCGGATTTACTGGGTGTAAAGGGCGCGTAGGCGGGAATGCAAGTCAGATGTGAAATCCAAGGGCTCAACCCTTGAACTGCATTTGAAACTGTATTTCTTGAGTGTCGGAGAGGTTGACGGAATTCCTAGTGTAGCGGTGAAATGCGTAGATATTAGGAAGAACACCAGTGGCGAAGGCGGCTTTCTGGACGACAACTGACGCTGAGGCGCGAAAGCCAGGGGAGCGAACGGG
+
BBBBBCC?A@=@@@@@?A?AAB>A<:::39@=>?:?@9AA8BA=BBKFDAA=@@A+:6:A@A?AA@@000::?>>3=?0923;18889,33(36;;7B=;;55909@D=CCCCBBB>AA@DBAAA@CC?DCDD@C?;;;<5<5;?C@CDDCCBGDBB=AABB>BDCCCAAABCB?@@<@?AA>ABB=@@BB?ACE5;5;;5;;;0<@@=@@999<9<==>>>::;54.4444=>3:;8::::.:;;<=:B>>6
@6HNMW:00996:05961
TACGGAGGGTGCAAGCGTTAATCGGAATAACTGGGCGTAAAGGGCATGCAGGCGGTTCATCAAGTAGGATGTGAAATCCCCGGGCTCAACCTGGGAACAGCATACTAAACTGGTGGACTAGAGTATTGCAGGGGGAGACGGAATTCCAGGTGTAGCGGTGGAATGCGTAGATATCTGGAAGAACACCAAAGGCGAAGGCAGTCTCCTGGGCAAATACTGACGCTCATATGCGAAAGCGTGGGTAGCAAACAG
+
CB@?=:9:0;@BA<@AA@@CAECB@C<;;@CA@A<>A@AB6;;6;AB@B;;7<B=?;ACGDDAEBCC@BCCCCCE>ABIG=FC:<<;:?C@BBL?DACCCB;;<@<;;0;@B@DD@BBB??:??88389;<<??2=??@@=A=@;A699=@A@A:69;@C@C@C;::;A@@?@??AB?F?BA=A>=49=5=;@@@?B?:;:ABBB?=<B7BBB<BBBCCCBBA;99@???@;=C<??====5;;::;;0333
@6HNMW:01002:05992
TACGGAGGATCCGAGCGTTATCCGGATTTATTGGGTTTAAAGGGAGCGTAGGTGGACAGTTAAGTCAGTTGTGAAAGTTTGCGGCTCAACCGTAAAATTGCAGTTGATACTGGCTGTCTTGAGTACAGTAGAGGTGGGCGGAATTCGTGGATGTAGCGGTGAAATGCTTAGATATCACGAAGAACTCCGATTGCGAAGGCAGCTCACTGGACTGCAACTGACACTGATGCTCGAAAGTGTGGGTATCAAACAGG
+
955909?:=BC@@>@@9919=@8A:A@@:@@=@B9AA,99,9905>::;>=;@C<@@BB@?B>9:;BBB?A@@BC9@@@890/5;///27)//>=<+<.555557<=>>>=>7;<@>??666=555554::::9<<=4;;5:5969<<<,//997//5559:>5=??=49995999>:49.9@059=:>>>9<?>?;=7@ABB999ABB?BBBCCD@CC;;9@A::5?>==@9:9/555555)55544<4>?@:
@6HNMW:01003:05992
TACGGAGGGTGCAAGCGTTAATCGGAATAACTGGGCGTAAAGGGCATGCAGGCGGTTCATCAAGTAGGATGCGAAATCCCCGGGCTCAACCTGGGAACAGCATACTAAACTGGTGGACTAGAGTATTGCAGGGGGAGACGGAATTCCAGGTGTAGCGGTGGAATGCGTAGATATCTGGAAGAACACCAAAGGCGAAGGCAGTCTCCTGGGCAAATACTGACGCTCATATGCGAAAGCGTGGGTAGCAAACAGG
+
;99A?ABB=:99C@CA@@;@;>?@=A?BC@DDDD>@@?AA9>>9>>000@A=AA<B@<;;BB@BCCC?CC@@ADC=BBAA.;:/;@AC@CACJJ?I?AABBCBBABDB:;;B?BB>@@@ABBBBCE?AABBCCC.>==00+0;@;@<=@=@@DBCCCACB?B;@@;;;@@@BA@@AA>A>9929>>9=@,:6:BD=C?@;::AA@<?<>9::<300/00><9@?90/;//////(/8888919344:;49::8
@6HNMW:01004:05977
TACGGAGGATCCGAGCGTTATCCGGATTTATTGGGTTTAAAGGGTGCGTAGGCGGCCTTTTAAGTCAGCGGTGAAAGTCTGTGGCTCAACCATAGAATTGCCGTTGAAACTGGGGGGCTTGAGTATGTTTGAGGCAGGCGGAATGCGTGGTGTAGCGGTGAAATGCATAGATATCACGCAGAACCCCGATTGCGAAGGCAGCCTGCCAAGCCATTACTGACGCTGATGCACGAAAGCGTGGGGATCAAACAGG
+
ABAA@A@=@BB=AA@:;;@BDD@D=@AE?CC@BB<BB9A@6?A6;;0@>00+00,0:@=@7A<AABBA@@@EBBB=BCCCB;;4;;;;:@=@@BCG@E>AB9;;5;;;0;::;:;:%:A;AA<;:ABBD>GBB@BBB?;;;;@CDBBAC@DD@??:979AAD=BBACCCBB??????@?>?B?AAB6???;?;=@,0,0>==:@;;7<=@?2898==????????A?>=>000@9>>==ABB8BCBCH?BBB@
@6HNMW:01005:06007
TACGGAGGGTGCAAGCGTTAATCGGAATAACTGGGCGTAAAGGGCATGCAGGCGGTTCATCAAGTAGGATGTGAAATCCCCGGGCTCAACCTGGGAACAGCATACTAAACTGGTGGACTAGAGTATTGCAGGGGGAGACGGAATTCCAGGTGTAGCGGTGGAATGCGTAGATATCTGGAAGAACACCAAAGGCGAAGGCAGTCTCCTGGGCAAATACTGACGCTCATATGCGAAAGCGTGGGTAGCAAACAGG
+
CCDC?CDE@BA@@6;:@@?B?BBB?B?BD@BBBC?BBBCC>CD:BB9;:@C@BBACBBCCCF@CCCC@C@@@CBB<B@@@0?>6?:;;?B?BCC?BABBBBBBBBCBA:A9:4:>:?CCBB???A?<=>???@@.?@?@@<@7;7;?BB@CDFICBC@CB?C@;;;BBBBBBBCCBB@CAIEACDD?BC9;8;CA>A@C;;;ACC@CCB>CDF>?@A@BBA@@@ACC??@CDBB<A?@=?@9??=;?A;@BC=
@6HNMW:01011:05989
TACGGAGGGTGCAAGCGTTAATCGGAATAACTGGGCGTAAAGGGCATGCAGGCGGTTCATCAAGTAGGATGTGAAATCCCCGGGCTCAACCTGGGAACAGCATACTAAACTGGTGGACTAGAGTATTGCAGGGGGAGACGGAATTCCAGGTGTAGCGGTGGAATGCGTAGATATCTGGAAGAACACCAAAGGCGAAGGCAGTCTCCTGGGCAAATACTGACGCTCATATGCGAAAGCGTGGGTAGCAAACAGG
+
CCCC@BBA;A@;;6<BCC?B@BBC@D@BBACCCC>AB@AA<BB=CBBB@AA?AA?A7;;BAB=@CBC=AA@@@AA=BEHI<IJ>A0009=;>@@>@ADDDBBBBBBBD?CCC?CB?AAAAA@A@A@=?A:::::(:>>00+0:A:A>@B=@@@B@@@>AA>A@CB;<;BAAAC@@@B>B?CBABDJ@DE=A>@CB?B?BA@@@??;>:A9AAA<000@@@>@AA9:8987;9;;5==>8==5888:::29895
@6HNMW:00969:06040
TACGGAGGGTGCAAGCGTTAATCGGAATAACTGGGCGTAAAGGGCATGCAGGCGGTTCATCAAGTAGGATGTGAAATCCCCGGGCTCAACCTGGGAACAGCATACTAAACTGGTGGACTAGAGTATTGCAGGGGGAGACGGAATTCCAGGTGTAGCGGTGGAATGCGTAGATATCTGGAAGAACACCAAAGGCGAAGGCAGTCTCCTGGGCAAATACTGACGCTCATATGCGAAAGCGTGGGTAG
+
9???:499)4=?@?CCCD@B@BCC?B?;:8;CBB=CA@AB0;;0;;9=@BB:CC@C?CAAAA=ABB@=B;;;ABC9;;;<.;B8B;;;=@@DJJ>EACDCCC;;<BCE?BBD?AA>AAACC:::AA?ACCCCCC2:::;;5;=@>B?BB?CBCCC<;8;B>C9;;BAAA@@@@;;:A=B=AA>ABD>CC;;9;DC<@=@;;;BBB=<BB;??@;AAABBCCBBBA????==<<?9??@?==5444
@6HNMW:00980:06022
TACGGAGGGTGCAAGCGTTAATCGGAATAACTGGGCGTAAAGGGCATGCAGGCGGTTCATCAAGTAGGATGTGAAATCCCCGGGCTCAACCTGGGAACAGCATACTAAACTGGTGGACTAGAGTATTGCAGGGGGAGACGGAATTCCAGGTGTAGCGGTGGAATGCGTAGATATCTGGAAGAACACCAAAGGCGAAGGCAGTCTCCTGGGCAAATACTGACGCTCATATGCGAAAGCGTGGGTAGCAAACAGG
+
CDCC?CCC<AA998:BBB@B?BCD@D@BB?BCDE>CBBBC<BC<BA9;:@@=AB@BGCCCCC@CCDC@C@@@AAC:AAAA.;;0<;<;>B?@AC>BABBBICCCCCCC=@@@<@@=@AB@??AAAA@BBBACDD3FAAAA?AAC@C@CL@CCCDB;;9:C?B@BBBBBCBA@?@C@?<A>BB@BBB@DF=@<@AB;?=?@@@BFD@AAA<AAA<BCCCBBBBBAAABBBCBDBB=AAABAA=A?>?@>99:98
@6HNMW:00985:06029
TACGGAGGGTGCAAGCGTTAATCGGAATAACTGGGCGTAAAGGGCATGCAGGCGGTTCATCAAGTAGGATGTGAAATCCCCGGGCTCAACCTGGGAACAGCATACTAAACTGGTGGACTAGAGTATTGCAGGGGGAGACGGAATTCCAGGTGTAGCGGTGGAATGCGTAGATATCTGGAAGAACACCAAAGGCGAAGGCAGTCTCCTGGGCAAATACTGACGCTCATATGCGAAAGCGTGGGTAGCAAACAGG
+
@CBB@BEE?BAA@=@;;;?B@CCB@C@DE@CBBB<@@ACC>CC>CC@@@CD@CC@C@CBBBCADCCB?BBBBCCC=CDFE8A?8>::;=A@BBD>CFCCCDCCBCBDA<B;;7;C?BBAAAAAAAA?BBBCCBB3BBBCC@B@C@B>AA?AAACCBB=@@?B?BCAAABA@@@AACA=B?BB?ACC@FI>B>A@@<@?BBCCCDD@BAA<AAA<BBBCCBBBB@??C??@CCCC?BBAAA@=A?>>AD<??A=
@6HNMW:00987:06047
TACGGAAGGTCCGGGCGTTATCCGGATTTATTGGGTTTAAAGGGAGCGTAGGCCGGAGATTAAGCGTGTTGTGAAATGTAGACGCTCAACGTCTGCACTGCAGCGCGAACTGGTTTCCTTGAGTACGCACAAAGTGGGCGGAATTCGTGGTGTAGCGGTGAAATGCTTAGATATCACGAAGAACTCCGATTGCGAAGGCAGCTCACTGGAGCGCAACTGACGCTGAAGCTCGAAAGTGCGGGTATCGAACAGG
+
A@@D@D@B@BD@CD=B:;:;AB?CABA@:@A9A@8AA,;<0;9/9=@?@6969@C?C=CC?C?CFDD;;9:@?@C>BBBAA@B:99>A>@AA@B9;9@@596A<:9/0*00/4::1:)/)4334<:><B@@B<=8=>;=B?B>A<??AB=AAB???A>A@AA=@A@C?CBBBBB??<@?=>?9??=8=<=:=???5;4<=<000>=7=59<944438:;<:;;>00+/8:7333(3889:;4::==>?888=>
@6HNMW:00991:06029
TACGGAGGGTGCAAGCGTTAATCGGAATAACTGGGCGTAAAGGGCATGCAGGCGGTTCATCAAGTAGGATGTGAAATCCCCGGGCTCAACCTGGGAACAGCATACTAAACTGGTGGACTAGAGTATTGCAGGGGGAGACGGAATTCCAGGTGTAGCGGTGGAATGCGTAGATATCTGGAAGAACACCAAAGGCGAAGGCAGTCTCCTGGGCAAATACTGACGCTCATATGCAGAAAG
+
BBAB=;;;/9<9924;@@4;69<??C@BC@C;;;6;B@BA=BB=BAA@9;5.5;.5.559997555939566>>@7>@CB4BB799;9?B=>AA:@?BBB>CCBBAAB<AB@<@@;@>?:99@??<8<<<=@>@.=??@B=?;A6:29B=BBBC@:949=<@800/0<:98:?544;-926;;@@<8<>:@<95/:>+/00000/1788/888//0////7788998::;///:9/8
@6HNMW:00993:06059
TACGGAGGGTGCAAGCGTTAATCGGAATAACTGGGCGTAAAGGGCATGCAGGCGGTTCATCAAGTAGGATGTGAAATCCCCGGGCTCAACCTGGGAACAGCATACTAAACTGGTGGACTAGAGTATTGCAGGGGGAGACGGAATTCCAGGTGTAGCGGTGGAATGCGTAGATATCTGGAAGAACACCAAAGGCGAAGGCAGTCTCCTGGGCAAATACTGACGCTCATATGCGAAAGCGTGGGTAGCAAACAGG
+
BDCD@CBC>B@@@?BBAA>B>BCDAD@BB?BBBB<BBBBB>BE>BB@@@@@=AA?AACCBCB@BGCC@CBCCCCC=CHFL;BB<B;;;?C@BCB?BABCDCBCDDBCB>CEF@CC?CCBBABCBBC?AA99989)9?@A@=@@B?BABCBGFFCCCCADCAD@CCBCCCCCBBBBAB?CACBACCC@CC9;8;BD@D@CAAABBB>AAC>BAA=ABCCCBBBBA???AABB???9?@@@@@9@A??@C9??>;
@6HNMW:00994:06033
TACGGAGGGTGCAAGCGTTAATCGGAATAACTGGGCGTAAAGGGCATGCAGGCGGTTCATCAAGTAGGATGTGAAATCCCCGGGCTCAACCTGGGAACAGCATACTAAACTGGTGGACTAGAGTATTGCAGGGGGAGACGGAATTCCAGGTGTAGCGGTGGAATGCGTAGATATCTGGAAGAACACCAAAGGCGAAGGCAGTCTCCTGGGCAAATACTGACGCTCATATGCGAAAGCGTGGGTAGCAAACAGG
+
AABB=@?>8?@>A<@@BB@B@CBB?C@DDAECCC=BBBDF>CD>CCBAA@?;AB>B>CGCCC@CBCC@C@BABBH?CBBB6::/;;;;=@=@AA>A@DDCBBCCCCCB<B??;?A=@BBABA@@BB>BBABCCA1@>>00+09>:>9>A>BBBCC@@?AD@C?CD@A@BBCBBBBBB@C@DC@DCC@CC8;::CC?C@C@@@DDF@ABB=BBB>BBCCCBBBBBBBCBBBBCBB>ACC???8=99:??8?AA=
@6HNMW:00997:06026
TACGGAGGATCCGAGCGTTATCCGGATTTATTGGGTTTAAAGGGAGCGTAGATGGATGTTTAAGTCAGTTGTGAAAGTTTGCGGCTCAACCGTAAAATTGCAGTTGATACTGGATATCTTGAGTGCAGTTGAGGCAGGCGGAATTCGTGGTGTAGCGGTGAAATGCTTAGATATCACGAAGAACTCCGATTGCGAAGGCAGCCTGCTAAGCTGCAACTGACATTGAGGCTCGAAAGTGTGGGTATCAAACAGG
+
>A?A:>@<@@A=A@@BAB;@:=398444/5=8=@7?>399)95)6<<CCCBBBC?BABBC>CADC@AAA7;:>?@=BCC<A:0+0>00,0)//7<:0<;<><00+00/99:A?BBABCB?@@AA??:;=+000)/66077182828=?>;;@@@@?@<@BAB=@@@B>AAA;;;AAABB?BB>AAB=A??177>?/9/8<;;9>>8AA>A7737=8=>=<CAA299939?=<=@8>><989*888=AB=BBA>
@6HNMW:01000:06012
TAGCGGAGGGTGCAAGCGTTAATCGGAATAACTGGGCGTAAAGGGCATGCAGGCGGTTCATCAAGTAGGATGTGAAATCCCCGGGCTCAACCTGGGAACAGCATACTAAACTGGTGGACTAGAGTATTGGCAGGGGGAGACGGAATTCCAGGTGTAGCGGTGGAATGCGTAGAATATCTGGAAGAACACCAAAGGCGAAGGCAGTCTCCTGGGCAAATACTGACGC
+
>:59>:?>?5666949955.5.4;;8=:==;>>>=394555)5=4>=====;749.9.477//)/99;3;::::::18888+8:/55>=9=8=>>7<9=844338777929:?6;;*//////86686;6::;<;;)33755.5.55@:BC@?696>;9999292444/////)///333-5.5>6;<<499)5.4993::=???A@<5::>5;==6>??>>=>:7
@6HNMW:01006:06042
TACGGAAGGTCCGGGCGTATCCGGATTTATTGGGTTTAAAGGGAGCGTAGGCCGGAGATTAAGCGTGTTGTGAAATGTAGACGCTCAACGTCTGCACTGCAGCGCGAACTGGTTTCCTTGAGTACGCACAAAGTGGGCGGAATTCGTGGTGTAGCGGTGAAATGCTTAGATATCACGAAGAACTCCGATTGCGAAGGCAGCTCACTGGAGCGCAACTGACGCTGAAGCTCGAAATGCGGGTATCGAACAGG
+
48885<5;45/6;;3:///9:6<6<@@6668==0990990;<6>B??C@@>@?B?CCCD?B?B;;;BC7;<ABB<@@@@??ABBBCC@AB;:99:6@BA@A@@B>>C?;;;;CE=C?B:;9A@@>@@@???9?>?A;>=5=>C?A@AB?A@@:9:91978>8??BC?@AB::99978A=BC<?>C>A88/7=<</709@BBBBBCCD@BB@??@@CCCCBA@A9504::7///(/////(////7:7:::7
@6HNMW:00973:06103
TACGTAGGTGGCGAGCGTTATCCGGATTTACTGGGTGTAAAGGGCGCGTAGGCGGGAATGCAAGTCAGATGTGAAATCCAAGGGCTCAACCCTTGAACTGCATTTGAAACTGTATTTCTTGAGTGTCGGAGAGGTTGACGGAATTCCTAGTGTAGCGGTGAAATGCGTAGATATTAGGAGGAACACCAGTGGCGAAGGCGGTCAACTGGACGATAACTGACGCTGAGGCGCGAAAGCGTGGGGAGCAAACAGG
+
BCB@@00-0<6<>>@ADC>AAB>B>A@A:@A??@:AAADC>DC>BBAAABC?BBC=B?B@AA@CCCBCBBBCDFF>@@>>?BD>BBBB?BB>B@BB?B??@BBA=BBC>CCCCCBB<@@>ABBBCBBB?BB@@>@?BB;;7;=@=A?B@@?CCCCBB?BCCF>CCBBCCBBBCC@BB>??;?;??D@CBBB>A?@;@;:;6;BB?CBCACC;;<B?BBBBBBDA@00-0B>@@A<BAAACCC;AA@??:?AA?
@6HNMW:00989:06099
TACGTAGGTGGCAAGCGTTGTCCGGAATTATTGGGCGTAAAGCGCGCGCAGGCGGATGCGTAAGTCTATCTTAAAAGTGCGGGGCTTAACCCCGTGAGGGGATGGAAACTGGGCATCTAGAGTATCGGAGAGGAAAGCGGAATTCCTAGTGTAGCGGTGAAATGCGTAGATATTAGGAAGAACACCAGTGGCGAAGGCGCTTTCTGGACGACAACTGACGCTGAGGCGCGAAAGCCAGGGGAGCGAACGGG
+
DCAAA@?=@?8=>;::;?<@AB?C@D@C@CFAFJ?CCBAA0;;@AA@ABBB>@@<@@@@@BB?CC@@@CBB?BBB8BAA;;::5:B?B@CBC9BBBBBCC;CFF>A@<AAAB<BBBBABDBBA??AB?CBBB:;;3;77/79>9>=@BAB@B@BAA>ACA@78::99=>>=>@<??<A>AB;==><@@=>:>@@<A<>>>>>9>??=DD::;@<?@>>>CA==::7:A>>>@:@A<@@@@6@???@<@BB:
@6HNMW:00993:06098
TACGGAGGATCCGAGCGTTATCCGGATTTATTGGGTTTAAAGGGAGCGTAGGCGGACGCTTAAGTCAGTTGTGAAAGTTTGCGGCTCAACCGTAAAATTGCAGTTGATACTGGGTGTCTTGAGTACAGTAGAGGCAGGCGGAATTCGTGGTGTAGCGGTGAAATGCTTAGATATCACGAAGAACTCCGATTGCGAAGGCAGCTCACTGGACTGCAACTGACACTGATGCTCGAAAGTGTGGGTATCAAACAGG
+
CCBB?AA?ABB<@@@9::<@BC@B@BCG?CC@CF=BB=BB<BB<BBBBCCCACD@CBAABFL@CBBCCC@CCBBB<BBB;AAB?B;;;?B:;<CJI=CACCBCB?AAB@@ABB=BC;<<@BBCAAAA@===00,0==:@A<A?B@CCBD@BBBBB::8:AAA<BBBB?BBBBABBBAAA?CC?BBC?CCC?BBBC;>;ABBBAC@@;;6:B;;;B?BBBBCBBCCDCCBBB;;;/;A;;;C=B;;<BB<ACD?
@6HNMW:00996:06097
TACGTAGGTGGCAAGCGTTGTCCGGAATTATTGGGCGTAAAGCGCGCGCAGGCGGCTTTCTAAGTCCATCTTAAAAGTGCGGGGCTTAACCCCTGAACTGCATTTGAAACTGTATTGCTTGAGTGAAGTAGAGCAGGCGGAATTCCCTGTGTAGCGGTGAAATGCGCAGAGATAGGGGAGGAACACCGGTGGCGAAGGCGGCCTGCTGGGCTTTAACTGACGCTGAGGCACGAAAGCGTGGGTAGCAAACAGG
+
:9900//+/:6;@2595;>>@@;>9?<??CC?BB=BCDBD;A@?;;;;;CC?BB=<<<6;DB?BBB?B;;;;@@@7?@B=?ED;B>?A=@@@7@@B=A?83338089929::==B?BAB589A?>?7;=>=3338:688284918837789=>??@=ABCC?CC@@@@@>>>89877&3;694333,3,395///59(//(/(/9999:3887184333<<:9;<>>9@=>A@@8@B@ABC>BBBAAA:@@?;
@6HNMW:01005:06091
TACGTATGGTGCAAGCGTTATCCGGATTTACTGGGTGTAAAGGGGGCGCAGGTGGCCAGGCAAGTCAGAAGTGAAAGCCCGGGGCTCAACCCCGGGACTGCTTTTGAAACTGTCCGGCTGGAGTGCAGGAGAGGTGAGTGGAATTCCCAGTGTAGCGGTGAAATGCGGAGATATTGGGAAGAACACCAGTGGCGAAGGCGGCTCACTGGACTGTAACTGACACTGAGGCCGAAGCGTGGTAGCAAACAGG
+
;CBABB@@=@@@@:?>AA=AAA=@>@DC>DCCCD>BA?>?,;;;;*;@@BC@BA?C?C@>@A=@@C>AA=AA@@@0;;D>CDC;AA;;5;;;.9>699993777*799,5999@6;6;9949>9=>??<@AAB@@@@A;;6;=@3::/9<===@@@?=>??A9>>8818?A@@B?AA9@<:939>><??>>89991849<8<=:;=00*0=;;?A?AABAA;:::..*-)--)-89896834433(3882
@6HNMW:01012:06094
TACGGAGGGTGCAAGCGTTAATCGGAATAACTGGGCGTAAAGGGCATGCAGGCGGTTCATCAAGTAGGATGTGAAATCCCCGGGCTCAACCTGGGAACCAGCATACTAAACTGGTGGACTAGAGTATTGCAGGGGGAGACGGAATTGCCAGGTGTAGCGGTGGAATGCGTAGATATCTGGAAGAACACCAAAGGCGAAGGCAGTCTCCTGGGCAAATACTGACGCTCATATGCGAAAGCGTGGGTAGCAAACAGG
+
@BBA=AAA;;;9C=AA?@<@=ABB8;6;B=AADD>AA@DD.;;09@@@@BB?BEAEIH;;;B=A@BB@AA@B:9:,9>DD7CC8@@991/;;;@*0*/)/979455<;;3<;;7;>@BCBBA>>?@?;==78999(:@A@A=B9?4999?A;9<:<<;:7:=8=699@A@@ACBAA@@@<A4;99994.44,454559<9::788//)///(///(/348=<<<<<>::::;;99918<888:29888==;@@@:
@6HNMW:00966:06130
TACGTAGGGGACAAGCGTTATCCGGATTTACTGGGTGTAAAGGGAGCGCAGACGGCAGTGCAAGTCTGAAGTGGAAGCCGGGGCTCAACCCCGGGACTGCTTTGGAAACTGTTCTGCTAGAGTACTGGAAGGGCAAGCGGAATTCCTGGTGTAGCGGTGAAATGCGTAGATATCAGGAGAACACCGGTGGCGAAGGCGGCTTGCTGGACAGCAACTGACGTTGAGGCTCGAGAGCGTGGGGGAGCAAACAG
+
:@A>?@@AA8@?B=>?>?488@5:5:AA599?@>833333(3917733333333,333:::84<777<<6:::380//(/66*///:5;==133,3933/661659:16///0669//3999:9:88486<<6=B>?>>,0,/6=6//*.7585555999=3:992257//////:677717753;79>7733.2+27.565:655488/./;556598;A:88:;>;;;8>=:=8/////$/..7;.333
@6HNMW:00974:06143
TACGGAGGGTGCAAGCGTTAATCGGAATAACTGGGCGTAAAGGGCATGCAGGCGGTTCATCAAGTAGGATGTGAAATCCCCGGGCTCAACCTGGGAACAGCATACTAAACTGGTGGACTAGAGTATTGCAGGGGGAGACGGAATTCCAGGTGTAGCGGTGGAATGCGTAGATATCTGGAAGAACACCAAAGGCGAAGGCAGTCTCCTGGGCAAATACTGACGCTCATATGCGAAAGCGTGGGTAGCAAACAGG
+
666>:>@@8==?;7:>::5;8=<A;A=;;49>>>8??@BB<BB=BBDBBAA?BC@B@CBAAA?B<;;?BBBBDCC=@ALF<BB>B;;<@B?BCC>B@CGCDCCCCCBB<CCGABB?BB??@BBBBB<??89999)9=>;;:;@B?C?AAACDCBACB@BJAD@CBBB@@@BB@@@CC@FACCACCC?EE9;7;BA>C@C;;<CAA>@@@9@AA=::;BBBBCCCCCCCACCDDD>B@A99939?>@@A<@@A?
@6HNMW:00983:06136
AACGTAGGGTGCAAGCGTTGTCCGGAATTACTGGGTGTAAAGGGAGCGCAGGCGGACCGGCAAGTTGGAAGTGAAATCTATGGGCTCAACCCATAAATTGCTTTCAAAACTGCTGGCCTTGAGTAGTGCAGAGGTAGGTGGAATTCCCGGTGTAGCGGTGGAATGCGTAGATATCGGGAGGAACACCAGTGGCGAAGGCGACCTACTGGGCACCAACTGACGCTGAGGCTCGAAAGCATGGGTAGCAAACAGG
+
B:BCBBDC<;;;;7;BCBACDC@C?C?C>@@CCC=BAA@@8?@9??AAB?>;>@:>;6;8;;6>A>A?B?DB@AA;978><<=8??AA>B@5=889+96==??77898*3:97<@<B@D@CAA@BBBBAAB@A<AAC:AA6A:>:;7/65@>;::8617;499=?>>>>AAA??:9939<8<=ABB7:;>A=@;6166:///,//7=A?7>>@=A<@@>====??==:=>>>@@4<<<887)8<:79F9@@A<
@6HNMW:01007:06139
TACGGAGGATCCGAGCGTTATCCGGATTTATTGGGTTTAAAGGGAGCGTAGGTGGATTGTTAAGTCAGTTGTGAAAGTTTGCGGCTCAACCGTAAAATTGCAGTTGAAACTGGCAGTCTTGAGTACAGTAGAGGTGGGCGGAATTCGTGGTGTAGCGGTGAAATGCTTAGATATCACGAAGAACTCCGATTGCGAAGGCAGCTCACTAGACTGCAACTGACACTGATGCTCGAAAGTGTGGGTATCAAACAGG
+
@@@?;;;6;@B?BAA;::;?BB?C?BEE>BB?BC>BC8>=7>?8?>?AA??<?B>BB?BB=A=ABCBBB:<;ADC9;;;09@@;@A@@>@7::CCC<C<;;CCC@AAA;AAA?B;;;BB@BBBBBBBCCBB@@=@BB=BC@D?B?BCCB@BBABBBB>BDCC?CBCB@CCCAAABBBBB@BB>??A?@??=??A@3:6;;;;AB@@@CCBCAAAD@DCCCC@@?ECA@@B@;;;/;@A@@@9@@@=?A;?>?<
@6HNMW:00964:06171
TACGGAAGGTCCGGGCGTTATCCGGATTTATTGGGTTTAAAGGGAGCGTAGTCCGTGGATTAAGCGTGTTGTGAAATGTAGACGCTCAACGTCTGAATTGCAGCGCGAACTGGTCCACTTGAGTACGCACAACGTTGGCGGAATTCGTCGTGTAGCGGTGAAATGCTTAGATATGACGAAGAACTCCGATTGCGAAGGCAGCTGACGGGAGCGCAACTGACGCTGAAGCTCGAAGTGCGGGTATCGAACAGG
+
CBBB@D?C@BC=@A<@@?=ACD@C@CCC>CCACC?CD>DD>DF>@@@@@BBBC@CCC@BB?B??A@A@@=ABBBC>CBAACBCABACC?BBBAAAC@B?BBBAA@BAA?AA@<??9??@<A::9BBBAD@;6;>=,/+/<)/+/6;AA@BBBBB@895:BBA=BBBA>A>>?BBCCCBC?BC@CBB@BCC@BBBB?A?B?@?BBBBCB=BCBBBB?BBBBC@@?BB?A>@@00+0000>?7<=B=B=8<AB@
@6HNMW:00978:06204
TACGTATGGTGCAAGCGTTATCCGGATTTACTGGGTGTAAAGGGGGCGCAGGTGGCCAGGCAAGTCAGAAGTGAAAGCCCGGGGCTCAACCCCGGGACTGCTTTTGAAACTGTTCGGCTGGAGTGCAGGAGAGGTGAGTGGAATTCCCAGTGTAGCGGATGAAATGCGGAGATATTGGGAAGAACACCAGTGGCGAAGGCGGCTCACTGGACTGTAACTGACACTGAGGCCCGAAAGCGTGGGGAGCAAACAGG
+
>@@C@@?A?AAAA;@@AA=ABC?B?;;;6;@AAD?CCCBC>BDCD3BBA;;8;B>B9;:5;A?>@@BC@=BB;:;/9=>6>@@6ABAB@CCC4>?8999=8;;;3=@@:@CDD=;;9:CC<@ACDC;<;<CBB@AAABAA?A8:8:D;@ABBA@@?@0//@>>3:88=8<8=???8@C>C?AA=B?;8>837;<8979;@@?B??999=;?@987?:@?=?9:88=C?8==1377)388<<<>0>???A9>>>9
@6HNMW:00988:06176
TACGGAGGGTGCAAGCGTTAATCGGAATAACTGGGCGTAAAGGGCATGCAGGCGGTTCATCAAGTAGGATGTGAAATCCCCGGGCTCAACCTGGGAACAGCATACTAAACTGGTGGACTAGAGTATTGGCAGGGGGAGACGGAATTCCAGGTGTAGCGGTGGAATGCGTAGATATCTGGAAGAACACCAAAGGCGAAGGCAGTCTCCTGGGCAAATACTGACGCTCATATGCGAAAGCGTGGGTAGCAAACAG
+
BDBA><;;0;?BA=BACB?A8;;@?C?@A=A;9<2599=@4@A4B@5;;;;9<BAD=BA;;;59==@=BABBDCG=CCIH;A@8A;;;4:=@BB9B4:995::===>D>BBB@AA?:::AA??@AB<@<?AAABB1?>?BA4;499>999.5====<<8:>:=;9:9@:::A@@????:B=:979@>8CD7:4:::5:4;?<>>BA>BBA9???8@@>@@AA@@@A:9:BBB==E>?<88881888;=?6<<=
@6HNMW:01002:06209
TACGTAGGGGGCAAGCGTTATCCGGATTTACTGGGTGTAAAGGGAGCGTAGACGGCGACGCAAGTCTGGAGTGAAAGCCCGGGGCCCAACCCCGGGACTGCTTTGGAAACTGTGCTGCTGGAGTGCAGGAGAGGTAAGTGGAATTCCTAGTGTAGCGGTGAAATGCGTAGATATTAGGAGGAACACCAGTGGCGAAGGCGACCTACTGGGCACCAACTGACGCTGAGGCTCGAAAGCATGGGTAGCAAACAGG
+
HCBA?:9:;;*;B=??@@>BDC@C@BCD>BBDDD?AAABG>CD?BBABBB@BBB?B;;;AAB?BBA@A@CCCDCE>BBE>GGG<GGICADCC;CF>DAAACCD>B>BEIHDCAA@BBBCC?CCCBBCC@BB@@>@C@CCC@B@B@B@CCCCBABC:999BAA899999??A?>?9?@9>?;>=BCC>AA9949CA6<:::?B@BBAAAD>CBB>A>ABBBBBA>?8949?@?@B=@>>>BB=BBBBBB=BBB?
@6HNMW:01006:06199
TACGGAGGGTGCAAGCGTTAATCGGAATAACTGGGCGTAAAGGGCATGCAGGCGGTCATCAAGTGAGGATGATGAAACGTCCCCGGGCTACCAAGCCTGGGAACAGCATACTAAACTGGTGGACTAGAGTATTGCAGGGGGAGGACGGAATTCCAGGTGTAGCGGTGGAATGCGTAGATATCTGGAAGAACACCAAAGGCGAAGGCAGTCTCCTGGGCAATACTGACGCTCATATGCGAAAGCGTGGTGAGCAAACAG
+
CCBC@BBB>AA?D=@?BB@C@CBB?B@CC@CCEC>@@AAC>BD?BB;;;;;5;@+0///>>:<;;;;===999444)4455::&55)44445:.44.499087555<;4349880833-3;.34=======;,3333333$3317885:8=9=8==9;;<=BBB?BB?A=999:9CCCDB???BAMABB@BAA:@>+0+0@@9><>@;;;;C??@@8;;5;;:@@CBBCC@@@@@@A@A?8?;;::597966<<3<::
@6HNMW:01009:06176
TACGGAAGGTCCGGGCGTTATCCGGATTTATTGGGTTTAAAGGGAGCGTAGGCCGGAGATTAAGCGTGTTGTGAAATGTAGACGCTCAACGTCTGCACTGCAGCGCGAACTGGTTTCCTTGAGTACGCACAAAGTGGGCGGAATTCGTGGTGTAGCGGTGAAATGCTTAGATATCACGAAGAACTCCGATTGCGAAGGCAGCTCACTGGAGCGCAACTGACGCTGAAGCTCGAAAGTGCGGGTATCGAACAGG
+
:BAA>A?B<AB?BB<D@@=@BC@B?;;;7;C?CM?GG?FC>BB<BC@@@@@=@=A@;;;;?C>A@@@@@6::@AB<@@@AAABBBBBB@:;<BB;;;CBABBBABCBB@BBB@CC8;9;>AAABBAAAAAAA;AAAB=BB?B>A>A??;;@@000?=9=:B=<@B@B?BBCCCCCB?@??AA<??A>???>A@=B==9BBBDDDCDBB?@;;<CD@CCCCCAA@;<79==@9::.;?878?8;=::<<9<C??
@6HNMW:00967:06215
TACGGAGGGTGCAAGCGTTAATCGGAATAACTGGGCGTAAAGGGCATGCAGGCGGTTCATCAAGTAGGATGTGAAATCCCCGGGCTCAACCTGGGAACAGCATACTAAACTGGTGGACTAGAGTATTGCAGGGGGAGACGGAATTCCAGGTGTAGCGGTGGAATGCGTAGATATCTGGAAGAACACCAAAGGCGAAGGCAGTCTCCTGGGCAAATACTGACGCTCATATGCGAAAGCGTGGGTAGCAAACAGG
+
ABBB@@@@;@A@A>@@@B?B?BCB@B?CE@DAAA>ABBBC>CI=BCB@ABC?CCACACCBBB?BBEF@DABBCCC;@AAA3AA8AAA@?B@CCC>C>B@BBBBCBCCB<B::7:A?BBBBBBBBBB?BBAADDD3BBBAA?A@C?C;;;?BBBBCBB?BC?B@@@;;;BABABBBBD?CABB@BBB?BB>B@CBB@D@CCBBBBB?BDC=BBE>::;CCCCCBBBBBBBBBCED?CBAAAA:@@A???8?AA?
@6HNMW:00970:06232
TACGGAGGGTGCAAGCGTTAATCGGAATAACTGGGCGTAAAGGGCATGCAGGCGGTTCATCAAGTAGGATGTGAAATCCCCGGGCTCAACCTGGGAACAGCATACTAAACTGGTGGACTAGAGTATTGCAGGGGGAGACGGAATTCCAGGTGTAGCGGTGGAATGCGTAGATATCTGGAAGAACACCAAAGGCGGAAGGCAGTCTCCTGGGCAAATACTGACGCTCATATGCGAAAGCGTGGGTAGCGAAACAAGG
+
077728::1:?9925<<@:C?B=B=@>9;49::9,5C595)590999:<<<:@@:@<@>===<CCBC?C;99A<<00000&..*----(-0-//)/)/5=<<:<<444(444.4969999<444>>4;;9==<='<<=:949;@4?7AB?BBC@@?B?A@@B<@0000@=089???:5;5//)/75056(/)//)/1738::;::979::49;=34349333:434:93333333(3333791///////(//(/3
@6HNMW:00974:06248
TACGGAGAGTCCGAGCGTTATCGGATTTATTGGGTTAAGGAAGGCGTAGGTGGACTAGTTAAGTCAGTTGATGAACGTTTGCGGCTACAACGTAAATTGCAGTTGAAACTGGCAGTCTTGAGTACAGATGAGAGGTGGGCGGAATTCGATGGTGTAGCGGTGAAAATGCTTAGATATCGAACGAACGAACATCCGTTGCGGAAAGGCAGCTCACTAGACTGCAACTGACACTGATGGCTCGAA
+
8:..*-----9)447799)///71/33(3:266.6)/)/)/(/(//-//)--37---//)/)//:<::.5/777*///9)//727///5.599<<)5.55555.59<)5/7)/////:2///79:44/////,60222(--(-(-02-///)/6699<<.55:<:+<<56.6=5//----(--6(,,2(////)--(-,-(--(-(-7999555;544999//)/9///98/559945554;<
@6HNMW:00975:06223
TACGTAGGTGGCAAGCGTTGTCCGGAATTATTGGGCGTAAAGCGCGCGCAGGCGCTTTCTAAGTCCATCTTAAAAGTGCGGGGCTTAACCCCGTGATGGGATGGAAACTGGAAAGCTGGAGTATCGGAGAGGAAAGTGGAATTCCTAGTGTAGCGGTGAAATGCGTAGAGATTAGGAAGAACACCGGTGGCGAAGGCGACTTTCTGGACGACAACTGACGCTGAGGCGCGAAAGCGTGGGGAGCAAACAGG
+
BBBBBBC@AA?AA=A?995:AA?C>B>A@BD?CF>CBBBA6;;A;;;B@BB?;;9BD>CCC?AAB?BCCD@DCC;AA@ACCC:CC@L@BCB8@?BB@@A<AAA?CD>BCB@BB>BBDD@CBBBDCC@@@==39:.9@@=A@B?B@BAAABB944?<ABBB9???BBABBBBC?@@>@=@B?AA>=B?BB?BAC;?;?:::AA<BBC?CA>>>>;?BBBBDC@A9979CAABB>BBBBBDD:BB@BB=A?A=
@6HNMW:00988:06248
TACGGAGGGTGCAAGCGTTAATCGGAATAACTGGGCGTAAAGGGCATGCAGGCGGTTCATCAAGTAGGATGTGAAATCCCCGGGCTCAACCTGGGAACAGCATACTAAACTGGTGGACTAGAGTATTGCAGGGGGAGACGGAATTCCAGGTGTAGCGGTGGAATGCGTAGATATCTGGAAGAACACCAAAGGCGAAGGCAGTCTCCTGGGCAAATACTGACGCTCATATGCGAAAGCGTGGGTAGCAAACAGG
+
BBAB=AAA;@@@@@EBBA@F@DA@=@?BB?BCCC>BBBBC>CC>BBAAA?@<AC@CBCCCCC@CCCC?BBCAAAD<@@@@4@@5=:;;>A?CBB<B?BBBBHECCAAA>ACD@CC@BBB???BBCB>BBBCCCC3@@@;;7;=A?A?BB@BBBAB@@=@B?B?B@@@@AAABBABAA>B@BB@BBC@CC:;:;CC>B?BAAACAA?AAA<BDD?AABBBCBBBACCCDDCBBBB>BBCFDD=BA@>==8;=;;
@6HNMW:00989:06229
TACGGAAGGTCCGGGCGTTATCCGGATTTATTGGGTTTAAAGGGAGCGTAGGCCGGAGATTAAGCGTGTTGTGAAATGTAGACGCTCAACGTCTGCACTGCAGCGCGAACTGGTTTCCTTGAGTACGCACAAAGTGGGCGGAATTCGTGGTGTAGCGGTGAAATGCTTAGATATCACGAAGAACTCCGATTGCGAAGGCAGCTCACTGGAGCGCAACTGACGCTGAAGCTCGAAAGTGCGGGTATCGAACAGG
+
AA;;8;@E@CC?BB<@@@>A;;5;<@@>:AB@DD>CC99;9;E<AAACB@@=@>A?BCCC@D@BCBA@@<@CBBC=;;:@@??:99CB?ACAAA@999CCCBBBBBBA<@@@;@D>C@C9;;@@????A@@A<?<?C>??<??B=@@?A>A@@==::6:ABD>CCAA>AAAA?>?A?9929919>A8?=?;>>77078@@@@@@DDCD;;;B@AB?BACBAAB:;;<@@ABA>>8>655<>256=;;;8<<>:
@6HNMW:00993:06258
TACGGAGGATCCGAGCGTTATCCGGATTTATTGGGTTTAAAGGGAGCGTAGATGGATGTTTAAGTCAGTTGTGAAAGTTTGCGGCTCAACCGTAAAATTGCAGTTGATACTGGATATCTTGAGTGCAGTTGAGGCAGGCGGAATTCGTGGTGTAGCGGTGAAATGCTTAGATATCACGAAGAACTCCGATTGCGAAGGCAGCCTGCTAAGCTGCAACTGACATTGAGGCTCGAAAGTGTGGGTATCAAACAGG
+
BBBB???7;>B<@::>:><@EEAD@BBB>CB@CB=AC9><3;?6899AAADBBB@ACCCD:@>BBDB@B=B@@AB=B@D8A>><>CCE?C=@@CED:B49;A;;4;ACCCCC@CCDCCB>A@@@@@B@@;@:98:ED@DB?C>A=ACCB@@@@CC@@=@AAB<AAAB>BABBBCBBBBC?CD?CBC?B@@599??394:ABA?BCBBB?BB:::B?BCCCB@@<;00,0AAAAA8A;;;;;1;>>;??:?CB?
@6HNMW:00994:06217
TACGGAGGGTGCAAGCGTTAATCGGAATAACTGGGCGTAAAGGGCATGCAGGCGGTTCATCAAGTAGGATGTGAAATCCCCGGGCTCAACCTGGGAACAGCATACTAAACTGGTGGACTAGAGTATTGCAGGGGGAGACGGAATTCCAGGTGTAGCGGTGGAATGCGTAGATATCTGGAAGAACACCAAAGGCGAAGGCAGTCTCCTGGGCAAATACTGACGCTCATATGCGAAAGCGTGGGTAGCAAACAGG
+
@ABB?ACD>BBBC@CCBB?B?CBB@D@CC@CDCK>BBBCD=BB>BAAAB;;5;;5;<BAA;;7;@@@<@@@@CCC7CAAA7>>+000/4:2<993>8BBBCCDBB@AG<B0000@<@@AAA@AAAC=??>>=@=.?D@AA=@=@>A=@A?CCCFBBB@CC@C?@@A@@AB@@@@A@@=B@CE;<=C@CF9;9;BA>A@B@@@B@@;>?>6@??9?BB@@A@@BAAAA@@@CCBD=B>?:<<388:8<=<=<=6
@6HNMW:00982:06268
TACGTAGGGGGCAAGCGTTATCCGGATTTACTGGGTGTAAAGGGAGCGTAGACGGCTCTGCAAGTCTGGAGTGAAAACCCGGGGCTCAACCCTGGGACTGCTTTGGAAACTGTGGAGCTTGAGTACCGGAGGGGTAAGCGGAATTCCTAGTGTAGCGGTGAAATGCGTAGATATTAGGAGGAACACCAGTGGCGAAGGCGGCTTACTGGACGGTAACTGACGTTGAGGCTCGAAAGCGTGGGGAGCAAACAGG
+
HJAAACBBBB5BC@B:;;8<<A=@;;;;0;@ACE>CCCCB:B@<@AAABBAAAA>AAADEHC@BB;;;@CCA@@DD9@A=@DD8BBAB7;;.;BB;@??C:;;4;>@G9@@@@A=@@@A>A@@@DD@D@CCDH<CG?BBGAI@GAC?BBBBBBBBCB?BBBA;@@;;;A@@@AA=AB=@@@D@BBD4::993:BB:?>?B?BC@CD??;??@>AB?DABBA@@594929>:::>7B==>>=>1=====6;;B>
@6HNMW:00998:06271
TACGGAGGGTGCAAGCGTTAATCGGAATAACTGGGCGTAAAGGGCATGCAGGCGGTTCATCAAGTAGGATGTGAAATCCCCGGGCTCAACCTGGGAACAGCATACTAAACTGGTGGACTAGAGTATTGCAGGGGGAGACGGAATTCCAGGTGTAGCGGTGGAATGCGTAGATATCTGGAAGAACACCAAAGGCGAAGGCAGTCTCCTGGGCAAATACTGACGCTCATATGCGAAAGCGTGGGTAGCAAACAGG
+
CDCC?CBB=A@?>:=>997;@BBC?B?BD@CCCD=BBBCG=CB<BB9:9CC@DCACADCCBB?BEBB?B@@@DDD>DDEF9CC<B99;@C?BCB?B@CCCCCCBBBBB=BCC@BC?BBBBCBBBBB>BCAABBB1@AC:;;:@B?B@BC@CCCCCCC@CC@C?BB@@@CC@@@@@@@<A=BB>BBB?BB8:8:BB=B?CAA@CDD?CBB=DCC>99;A@BBB@@@CBBBBCCCC>BBBCBB=A???AA=ADD@
@6HNMW:01002:06284
TACGGAGGGTGCAAGCGTTAATCGGAATAACTGGGCGTAAAGGGCATGCAGGCGGTTCATCAAGTAGGATGTGAAATCCCCGGGCTCAACCTGGGAACAGCATACTAAACTGGTGGACTAGAGTATTGCAGGGGGAGACGGAATTCCAGGTGTAGCGGTGGAATGCGTAGATATCTGGAAGAACACCAAAGGCGAAGGCAGTCTCCTGGGCAAATACTGACGCTCATATGCGAAAGCGTGGGTAGCAAACAGG
+
;;;A=A@A<AA?@<A@@@?B@DCD@B@BC@EBBB=ACCDD=AA=ABBB@@@=AB=A@BBCCB@BBCC@CCCCCCE?CECC79949::;?B?BBB>B@CCCBBCCCCCC<A9:9:C?CBBABBABBC?A@ABCCC1@@@CC@C@C@C?BB@BBACC;:;:C@D@CC:::A@@@@AA??<@?CB@BCD@DD=B?BFC?B@BAA@B@@=:::5:BC>BBBBB???BCBBBCBBBBBF>BBBBAA;@999=>8?AA?
@6HNMW:01006:06285
TACGGAGGTGCAAGCGTTAATCGGAATAACTGGGCGTAAAGGGCATGCAGGCGGTTCATCAAGTAGGATGTGAAATCCCCCGGGCTCAACCTGGGAACAGCATACTAAACTAGGTGGACTAGAGTATTGCAGGGGGAGAGCGGAATTCCAGGTGTAGCGGTGGAATGCGTAGATATCTGGAAGAACACCAAAGGCGAAGGCAGTCTCCTGGGCAAATACTGACGCTCATATGCGAA
+
CAAA=;;544445:;9:5;7<AA<@=;;6;BBA9@@;;;09:6<@@@CCB>BB5<5;;;598==>?<B<:@::;0<0000$0<37/0/497:::5:6555<<<9///;1:///45506,----6--3497:9:::$------(-3;6>1448===;=<<>B>;>,/////2567522223=9;;5954.4<)405==8>?BA<<://)/66.7;;5:=555;:9898833333333
@6HNMW:01010:06280
TACGGAGGGTGCAAGCGTTAATCGGAATAACTGGGCGTAAAGGGCATGCAGGCGGTTCATCAAGTAGGATGTGAAATCCCCGGGCTCAACCTGGGAACAGCATACTAAACTGGTGGACTAGAGTATTGCAGGGGGAGACGGAATTCCAGGTGTAGCGGTGGAATGCGTAGATATCTGGAAGAACACCAAAGGCGAAGGCAGTCTCCTGGGCAAATACTGACGCTCATATGCGAAAGCGTGGGTAGCAAACAGG
+
CBCB?DDD=A@?@9@@?@=@?BCC@C?@@>@CCC<ABAA@;@B<CB;;;EG@CC@B@BCCBB@BBAA8:;AADKKGCCCC:BB=B<;;?B@BCC=B@BCCCAA@AAAA;AAA>AB?CB;::BBBAB=@?BBEFE3B??;;8;8;8;@BCAIIKBCBB@BB?C?BBBBBCBAAABBBB@EFFF@ECC5;;0;5;AA=A@BBBCAAA?AAA<ABB=BBBCCCCDCB:::AABACCE?BAAAAA=@:998A8>?C@
@6HNMW:01011:06270
TACGTAGGTGGCAAGCGTTGTCCGGAATTATTGGGCGTAAAGCGCGCGCAGGCGGATGCGTAAGTCTATCTTAAAAGTGCGGGGCTTAACCCCGTGAGGGGATGGAAACTGGGCATCTAGAGTATCGGAGAGGAAAGCGGAATTCCTAGTGTAGCGGTGAAATGCGTAGATATTAGGAAGAACACCAGTGGCGAAGGCGCTTTCTGGACGCAACTGACGCTGAGGCGCGAA
+
9;AAB@A;;;5;A=A>@@589=8=6;8;8>>>C=<=::;B<@<;;;;;;;A<AA;@;:;BDD7;;;;<C;<5;;;.5=556FF9C@?D@CCC9CAA@A@@7?AA<@@<@BBG=CCBCCCDBA::;BC?AABB>AB<??C?D=@=??B@???BBBBC?AAA@:899CAABBBB>=AA:>:=>9:::9:<//)/76169:==>>7>>B7;;?=<176;<885::770652777
@6HNMW:00966:06313
TACGTAGGTGGCAAGCGTTGTCCGGAATTATTGGGCGTAAAGCGCGCGCAGGCGCTTTCTAAGTCCATCTTAAAAGTGCGGGGCTTAACCCCGTGATGGGATGGAAACTGGAAAGCTGGAGTATCGGAGAGGAAAGTGGAATTCCTAGTGTAGCGGTGAAATGCGTAGAGATTAGGAAGAACACCGGTGGCGAAGGCGACTTTCTGGACGACAACTGACGCTGAGGCGCGAAAGCGTGGGGAGCAAACAGG
+
>BBBBCB@DG?BB>A@@@6;;@>A>B?B=AA=AA8<<;;;.:@@A;;5@@@=9:6CD=@BB@BCB@CBAA<@??3?;;;@@@5@A?B=BBA9AAABBBC=AA@;@@<ABC@DC=CCAA?AACCBBB?BA8848A9@@A?B?B@C?CAAABA@:8858>?>5::=;;8=;?==6==6=:8918>>:@=AA=EDF?B?B???BB>B@?766000;7;@098A@????8::;=<=5=BA>=?>2988>>4;;;8
@6HNMW:00971:06319
TACGGAGGGTGCAAGCGTTAATCGGAATAACTGGGCGTAAAGGGCATGCAGGCGGTTCATCAAGTAGGATGTGAAATCCCCGGGCTCAACCTGGGAACAGCATACTAAACTGGTGGACTAGAGTATTGCAGGGGGAGACGGAATTCCAGGTGTAGCGGTGGAATGCGTAGATATCTGGAAGAACACCAAAGGCGAAGGCAGTCTCCTGGGCAAATACTGACGCTCATATGCGAAAGCGTGGGTAGCAAACAGG
+
BAA?;;99.:?=?=B@@@@B@BCB@C?CCACDED>BBCCD=BB=ABBBCCC@CC@C@C9::BABBBC@CCCCCCC=CCEE799,9::;<@>?@A;A?BBCBDDECCCC>A?B@??=?CBBBCBCCC@CC@@@?@.>@A::6:?B=A?;;7;BBAB;;7;B?A?CBA@@A@???AB??=@?BB@BBC@ED:;7;@@9@<@@??BBB@BBB>BBB=BDFBBBAAABABBBBBBBBB=BBBBCF>B???BB=BCE@
@6HNMW:00986:06346
TACGTAGGTGGCGAGCGTTATCCGGATTTACTGGGTGTAAAGGGCGCGTAGGCGGGAATGCAAGTCAGATGTGAAATCCAAGGGCTCAACCCTTGAACTGCATTTGAAACTGTATTTCTTGAGTGTCGGAGAGGTTGACGGAATTCCTAGTGTAGCGGTGAAATGCGTAGATATTAGGAGGAACACCAGTGGCGAAGGCGGTCAACTGGACGATAACTGACGCTGAGGCGCGAAAGCGTGGGGAGCAAACAGG
+
CCBBCBB?AA<????9;:?ABC@D@CCC=BBEED>B@BCG>DB999AA@CC@BBD=B=;;;@=@CCCCCCCCDED?CC@C@ED=CCCC@CC=C@CC?CBAB99989BC9B9:9@@>;@B?BCBBCBBC?CCAA>@<@@9949?@?B?BBBBBBCCAA>@@@D>CBBBCCCCCCF@CBAAA>B@CCC@CCCC?ABB<@;:;6;CC@CCC@CCAAAC?AACDFBBBBBB?BHFCDC?CA@ACCC9@@@AA:@AA<
@6HNMW:00990:06318
TACGGAGGGTGCAAGCGTTAATCGGAATAACTGGGCGTAAAGGGCATGCAGGCGGTTCATCAAGTAGGATGTGAAATCCCCGGGCTCAACCTGGGAACAGCATACTAAACTGGTGGACTAGAGTATTGCAGGGGGAGACGGAATTCCAGGTGTAGCGGTGGAATGCGTAGATATCTGGAAGAACACCAAAGGCGAAGGCAGTCTCCTGGGCAAATACTGACGCTCATATGCGAAAGCGTGGGTAGCAAACAGG
+
A@@@<<;;0;;<?=A?;;7;>ACC?CABA?ABFE?B;;;C4?>6@@;@@CCBCCAGACBBBB>BBAB>BAAACCC?CCDD7994::;;@B=@AC=B@BCBCBBBBAAA<ACC?BB@BBBBCAAABC????AAAA.>@@;;9;?C?FACB@BBCDA@@>@B>A>@@@@@BBBAA@@??;A=@B?BBB@BC:;7;BB=@?A:::;CC?BBA=AAA=ABBCBBBBCCBBCBCB?@?E>BBBBBC>B??@BC=BBB>
@6HNMW:00997:06333
TACGGAGGGTGCAAGCGTTAATCGGAATAACTGGGCGTAAAGGGCATGCAGGCGGTTCATCAAGTAGGATGTGAAATCCCCGGGCTCAACCTGGGAACAGCATACTAAACTGGTGGACTAGAGTATTGCAGGGGGAGACGGAATTCCAGGTGTAGCGGTGGAATGCGTAGATATCTGGAAGAACACCAAAGGCGAAGGCAGTCTCCTGGGCAAATACTGCGCTCATATGCGAAAGCGTGGGTAGCAAACAGG
+
=@00,000+0<=>;BA@@>A?BDD@D?AA@BCCC=BA@AE>BD=CBBAACB@BCACAGCCCCABBCC@BAAC;;;7;ACC.<;0;<<;4;9;;;6;@CCCBBBBBBDD>BCB@CD@BBBBC:::?@:=<89899'8<7:;4;>B=B=@A=AA?BB@A=@B@B@CBBBBB@@@A@@??<C?BB?BBE=@@7;5;CA<@=@@;;;BB?ABB=BDC>CCCBBD===<<<<;<<>==7;::444/4998;;59885
@6HNMW:01003:06339
TACGGAGGGTGCAAGCGTTAATCGGAATAACTGGGCGTAAAGGGCATGCAGGCGGTTCATCAAGTAGGATGTGAAATCCCCGGGCTCAACCTGGGAACAGCATACTAAACTGGTGGACTAGAGTATTGCAGGGGGGAGACGGAATTCCAGGTGTAGCGGTGGAATGCGTAGATATCTGGAAGAACACCAAAGGCGAAGGCAGTCTCCTGGGCAAATACTGACGCTCATATGCGAAAGCGTGGGTAGCAAACAGG
+
@AAD@CCE>BBAB>@@AA?B?BBB@C?BC@CCDD>@A@DE>BB=BB;;:BC?BB@B@CCHCC@CBBB@DBCCCBB>CDDD7??8?9:;?B@CGD>C@CCCCBCBB@@@;@@@?AB?BCBBBDBBBD:><999999%9?@?@=@=@<A@DC?BABBB;;8;@=B=BB@AACCBAAAAAA?GACCAEDC?CC9;9;CC?B@CA@ACCD?BBC>CDC>?@AAAABBBBBBB::;@>??9=?@89:59?A?AB>AAA=
@6HNMW:00969:06396
TACGTAGGTGGCGAGCGTTATCCGGAATCATTGGGCGTAAAGAGGGAGCAGGCGGCCGTGAGGGTCTGTGGTAAAAGACTGAAGCTCAACTTCAGTGAGCCATGGAAACCGGACGGCTGGAGTGCGGCAGAGGATCGTGGAATTCCATGTGTAGCGGTGAAATGCGTAGATATATGGAGGAACACCAGTGGCGAAGGCGACGGTCTGGGTCTGCACTGACGCTCATTCCCGAAAGCGTGGGGAGCAAATAGG
+
BB;;;CD@CC?BB;:99:9>>><A;=;=0008=@3;:999,49990:;9>>7;?:C>@@CA=@50000>A;<CEA0<A996<166;>B@C@@C@A@@000+00<:>>*0*089>@8B@>9>A;??>7>=///)/9/..@;@,0,0;>>???@@???<?@@B<A?@@B999@AA@AB>@@=A=BBB?BBBB?AA@<@<?AABB@CCACD=;<;DB@:84<999<==<7<B;88858:=>>>>1?=655069;9
@6HNMW:00971:06372
TACGGAGGGTGCAAGCGTTAATCGGAATAACTGGGGCGTAAAGGGCATGCAGGCGGTTCATCAAGTAGGATGTGAAATCCCCGGGCTCAACCTGGGAACAGCATACTAAACTGGTGGACTAGAGTATTGCAGGGGGGAGACGGAATTCCAGGTGTAGCGGTGGAATGCGTAGATATCTGGAAGAACACCAAAGGCGAAGGCAGTCTCCTGGGCAAATACTGACGCTCATATGCGAAAGCGTGGGTAGCAAACAGG
+
=@?@=;?<4;9945:994.439997=099.55555&55444)5=4>@@;<;@@:;;:@CCCCC=A?>@=?@@@>==59:;:-:;,:9999@@BCC>C@BBBAAAAAABC>CCC@BC@@;;:CBBBBC=@<777889%9;<?=8==@;@=>@:?D=B;:;=@@5;5;CBBBCCB;<:::=:@9B?69996@;,9299929?C@BBBB=9;;>6BBC>BBBBAA@BBB@??A?@@@@A<A998A?9894668////4
@6HNMW:00978:06368
TACGTAGGGGGCAAGCGTTATCCGGATTTACTGGGTGTAAAGGGAGCGTAGACGGCGACGCAAGTCTGGAGTGAAAGCCCGGGGCCCAACCCCGGGACTGCTTTGGAAACTGTGCTGCTGGAGTGCAGGAGAGGTAAGTGGAATTCCTAGTGTAGCGGTGAAATGCGTAGATATTAGGAGGAACACCAGTGGCGAAGGCGGCTTACTGGACTGTAACTGACGTTGAGGCTCGAAAGCGTGGGGAGCAAACAGG
+
>BCCC;:;;;);?;:;;E@EDE>A>;;;6;CCDF=CCCFD>BB>BBBBC>>>00+00000;B?BCA<B?CCABBJ?CCC=BDF;DF=C@CIF<CC>BB;;;BB=B@BE>EEB;;;CDCCB@GCBBB;;6;BAA=AB?A@@>A@C@C@AAACCBBBCC?CBBB>BB>>>AAAB9:5:A>??<?????599??96==161//*/=7;<==9>>>??>:?>>>>AB>AAA>ABBBBB>BCBB@AA6;;?CF?B=<8
@6HNMW:00981:06374
TACGTAGGTGGCGAGCGTTATCCGGATTTACTGGGTGTAAAGGGCGCGTAGGCGGGAATGCAAGTCAGATGTGAAATCCAAGGGCTCAACCCTTGAACTGCATTTGAAACTGTATTTCTTGAGTGTCGGAGAGGTTGACGGAATTCCTAGTGTAGCGGTGAAATGCGTAGATATTAGGAGGAACACCAGTGGCGAAGGCGGTCAACTGGACGATAACTGACGCTGAGGCGCGAAAGCGTGGGTAGCAAACAGG
+
CCACA9949?;>A?@@@@?BCC@C?ABB=ACCCC=@@???8=?5>?BBBFG@BBC>C@:;;C@DDDDCCAAABBB<BB=B=@@<AB@B>AB<A?CC@CCAB99999CG?DCCGBBB<BB?BBABCCBB?B@=@;>:<<00+06<6;=AAAABABBCC@CCCC>BABBBBBBBAA=@B>A@<@?BBC@CCBB?@BB294::6;CFBDBB?BCCCBB?CCCCDFCBB9:89B?ADD>BBBBCC?CBBBCC=CCC@
@6HNMW:00983:06361
TACGTTAGGTGGCAAGCGTTGTCCGGAATTATTGGGCGTAAAGCGCGTCGCAGGCGCTTTTCTAAGTCCATCTTAAAAGTGCGGGGCTTAACCCCGTGATGGGATGGAAACTGGAAAGCTGGAGTATCGGAGAAGGAAAGTGGAATTCCTAGTGTAGCGGTGAAATGCGTAGAGATTAGGAAGAAACACCGGTGGCGAAGGCGACTTTACTGGACTGACAACTGACGCTGAG
+
5////)/95::6/5.44494889-3-3-3-3927;388:99)44:944555::5:;5555'5;;496615556:??>1;;::<<<.<>5:5:;;.;>A@@@@:@?@=@@9@>?==?7??;C?BCBAA><3;00)/)//(//36:7;8=;?=3///////(/698393879=;::>><>>;=7@CC=???9?3998:00*06;///A=18;33,7873:;;633378333333
@6HNMW:00987:06392
TACGGAGGATCCGAGCGTTATCCGGATTTATTGGGTTTAAAGGGAGCGTAGATGGATGTTTAAGTCAGTTGTGAAAGTTTGCGGCTCAACCGTAAAATTGCAGTTGATACTGGATATCTTGAGTGCAGTTGAGGCAGGCGGAATTCGTGGTGTAGCGGTGAAATGCTTAGATATCACGAAGAACTCCGATTGCGAAGGCAGCCTGCTAAGCTGCAACTGACATTGAGGCTCGAAAGTGTGGGTATCAAACAGG
+
AABB?BA>BCC@CA@@BB?BBB?B>BBD=BB>BB<BB=BB=BB:@@@@A@ABCC>BBBBB:B?BBBACC?B@@@D>CCC>C8848@@A@C@BBBBB:B59:ECC9;;DBBBD@D;;;DD?B@@@AABAB@CAA>ACC?BA?D?C@BBBB?BBBBBBB@CAAA>ACDD@BBB;;;@BBBB@BB>ABB=AAA999AA599:BAA>BAAAA=AA9::C@CCBBBA@<@::4:A>=??8=@?;;;3;??@BB>BBB>
@6HNMW:00989:06383
TACGGAGGGTGCAAGCGTTAATCGGAATAACTGGGCGTAAAGGGCATGCAGGCGGTTGAGTAAGACAGATGTGAAATCCCCGAGCTTAACTCGGGAATGGCATATGTGACTGCTCGACTAGAGTGTGTCAGAGGGAGGTGGAATTCCACGTGTAGCAGTGAAATGCGTAGATATGTGGAAGAACACCGATGGCGAAGGCAGCCTCCTGGGACATAACTGACGCTCAGGCACGAAAGCGTGGGGAGCAAACAGG
+
C@@@?@@@;@BBB@BDDC?B?CCD@C@BB@CCCC=;;;AB=BC?DCA@@@@?AC?B?A@BBB>BBCCCCCCCCCC?CCCC8BB@@B?B=BBBBC>B?AFAFCCBDCCCCAAACCCBBBBBBBA@@AAA@AA;;;0;93;C?B?C@B@BB@@ABBBBBBBBBB=<;;BBBBBCBCB;;7;7;;>A;;5;?A@>@AA5;6;C?@=AB?BBC=BCCCA=CBBBBCCBB;;6;C@;;;6;CABBCC9BAABC>CBBA
@6HNMW:01005:06372
TACGGAGGGTGCAAGCGTTAATCGGAATAACTGGGCGTAAAGGGCATGCAGGCGGTTCATCAAGTAGGATGTGAAATCCCCGGGCTCAACCTGGGAACAGCATACTAAACTGGTGGACTAGAGTATTGCAGGGGGAGACGGAATTCCAGGTGTAGCGGTGGAATGCGTAGATATCTGGAAGAACACCAAAGGCGAAGGCAGTCTCCTGGGACATAACTGACGCTCAGGCACGAAAGCGTGGGGAGCAAACAGG
+
CCCC?BBE>A@?@?A::;?B@DCE@E>BB@BEFD>BBCCC=CB=BBBBBDEAAA?A@CABBE@BBBC@CBBBCEC=BCGG7CC>C99:?B?BCC>C@CCCCBCCBBBD>CBA?AC?CCDABBAABB?BCAAA?A1?==>@<A?C?CACC@CCCCC@@?@C@C@BC@@?BBBAABBBB?B@CC@CDC?BB<@<@BB<@>@AAACCC?BBB<BCBBA?CCCAABAAA9:8:ABCDD=BAAACCB6;;:;;09?@<
@6HNMW:01026:05792
TACGGAGGGTGCAAGCGTTAATCGGAATAACTGGGCGTAAAGGGCATGCAGGCGGTTCATCAAGTAGGATGTGAAATCCCCGGGCTCAACCTGGGAACAGCATACTAAACTGGTGGACTAGAGTATTGCAGGGGGAGACGGAATTCCAGGTGTAGCGGTGGAATGCGTAGATATCTGGAAGAACACCAAAGGCGAAGGCAGTCTCCTGGGCAAATACTGACGCTCATATGCGAAAGCGTGGGTAGCAAACAGG
+
@@@C@CCE=BCBB?@@@?=@?CCC@C?BB@CGCC?;;;BE=BB=BB;;;@@<AB?B@CCBBD@CCBB?CBBB???:@BAB7B@:A:9;?B@CEE>CAFDFE@@@BBBD>C@@=@A=ABBBBBBCBB@BBBBBBB3?=?;:8:=A?C>@B@CCCHCCB@BB?B@CCBBBBBBBBA@@F?B@CD@CBB=AD6;8;BC?C@C;;;BCC@BBB=BCD=BBCBBBBCBBBAA@AABBBB>BCCBCC=?:88<<6=>?:
@6HNMW:01027:05783
TACGGAGGATCCGAGCGTTATCCGGATTTATTGGGTTTAAAGGGAGCGTAGGTGGACAGTTAAGTCAGTTGTGAAAGTTTGCGGCTCAACCGTAAAATTGCAGTTGATACTGGCTGTCTTGAGTACAGTAGAGGTGGGCGGAATTCGTGGTGTAGCGGTGAAATGCTTAGATATCACGAAGAACTCCGATTGCGAAGGCAGCTCACTGGACTGCAACTGACACTGATGCTCGAAAGTGTGGGTATCAAACAGG
+
BICC@;:::AA;A;;;;;=@@B@CADCC?CD?BB=AB0;;/;B9BB@AABB@BB@BCCCF@C?BBCABB;;;FDL>ABC>CCC@CCBB@B>AABBB7@<A@AAB>BBBBBBB@BCCA@@?@@@?BBBBB@@@@=>??9??=?=@;BBAA?ACBBBBC@CBBB>AAAH@CCCCBBBCBBA?AB@CBC@CBB@C@@A594:;;;AAAAAC@AAACBC@CCCCCCBBCB;;;AA:;;/<AAABB=BBAAAB=;;;?
@6HNMW:01037:05809
TACGTATGGTGCAAGCGTTATCCGGATTTACTGGGGTGTAAAGGGGGGCGCAGGTGGCCAGGCAAGTCAGAAGTGAAAGCCCGGGGCTCAACCCCGGGACTGCTTTTGAAACTGTCCGGCTGGAGTGCAGGAGAGGTGAGTGGAATTCCCAGTGTAGCGGTGAAATGCGGAGATATTGGGAAGAACACCAGTGGCGAAGGCGGCTCACTGGACTGTAACTGACACTGAGGCCCGAAAGCGTGGGGAGCAAACAGG
+
B@@BBCBC@BBBG?BBBD?BBC?C<?@>6=>;;;;*:@?B@.99999#4;>;<9;;7;>=@9;;4:<<B>C?BCAAA0;;<0;;;-:@CC?BAB7BB<;:9>=<<<0<=>6>>@@A4;4;AA;BBBA@;;6;BAB6;;@><B:@+0*0<3=<<<>>?9999CDA8A?9939@@BBC@DD>B?BD@BCB9;;AA?CCCAC>::8:BAA@AB<:99>>@>:99@A?<=@9818=8000+0>000:707<<??8ACC=
@6HNMW:01039:05793
TACGGAAGGTCCGGGCGTTATCCGGATTTATTGGGTTTAAAGGGAGCGTAGGCCGGAGATTAAGCGTGTTGTGAAATGTAGACGCTCAACGTCTGCACTGCAGCGCGAACTGGTTTCCTTGAGTACGCACAAAGTGGGCGGAATTCGTGGTGTAGCGGTGAAATGCTTAGATATCACGAAGAACTCCGATTGCGAAGGCAGCTCACTGGAGCGCAACTGACGCTGAAGCTCGAAAGTGCGGGTATCGAACAGG
+
CDCB@B=@>@C@CD>BBB?CCC@D@CCE?BB=CF8@A6AA8A@9AC;;;BB?B@B@BDBD?A?ACCCAA=@@?AA9@AA???AAABCC?BCCC;;;BBBBBBBBBBBB?@@??BD>D@C@BBBAAABABBCC>BBBC>9999>@=@BAA=AAA@???9?@@@9???A>AB@AAAAA@A@>AB>AAA=???8=<==8=9@@;;;BCBAC@CDBBBC?A@??=>==;;59===98939?=@BB>BCCCCC@BBB?
@6HNMW:01027:05857
TACGGAGGATCCGAGCGTTATCCGGATTTATTGGGTTTAAAGGGAGCGTAGATGGATGTTTAAGTCAGTTGTGAAAGTTTGCGGCTCAACCGTAAAATTGCAGTTGATACTGGATATCTTGAGTGCAGTTGAGGCAGGCGGAATTCGTGGTGTAGCGGTGAAATGCTTAGATATCACGAAGAACTCCGATTGCGAAGGCAGCCTGCTAAGCTGCAACTGACATTGAGGCTCGAAAGTGTGGGTATCAAACAGG
+
@BBD?BB@BBC?AABB@?=?BBAF@CCB<AB>AD=DC=BB=BB=?>>AA???BB?ABAA@:A;@@AA@@>???@A29:A;@AA788@@;@587A??5A39;AAA5;;BBBCB?CBB;;;<@??;::@@@=A@@;@9858C=A>B>@BAB?BBBBB@@=@AAB=@AAB?BGDAAAB???B?BB?C??9=90*00=>*0+0=>>:009BA<@@878B>BC===??<?894:==@@A;A;;;DF;A>==BB>B@A>
@6HNMW:01032:05829
TACGGAGGGTGCAAGCGTTAATCGGAATAACTGGGCGTAAAGGGCATGCAGGCGGTTCATCAAGTAGGATGTGAAATCCCCGGGCTCAACCTGGGAACAGCATACTAAACTGGTGGACTAGAGTATTGCAGGGGGAGACGGAATTCCAGGTGTAGCGGTGGAATGCGTAGATATCTGGAAGAACACCAAAGGCGAAGGCAGTCTCCTGGGCAAATACTGACGCTCATATGCGAAAGCGTGGGTAGCAAACAGG
+
BBBC@DCE=BAAA8;;<;?D@BCB?B?BB?@ADF>DDBBB<BB<BBBBBBB>BB>B?BCCCCAECCC?BBCCCGD?BBBB7@@8@<;<9A>;;;6;=BBBBBBECCCC>CBB@CB@BCCCBB???D9??@@@@@.@@@;;5;5;5;5;;@DFCCDCC?AA@B?@@;;;DCCCB;;;A?C@CF@CCC=AB;A?BCB?BALDCCCCC?@AD?DFD>BA@@BCB@@@CCC::<CBBB>A@@EDE>D:::@@=@AA>
@6HNMW:01041:05855
TACGGAGGGTGCAAGCGTTAATCGGAATAACTGGGCGTAAAGGGCATGCAGGCGGTTCATCAAGTAGGATGTGAAATCCCCGGGCTCAACCTGGGAACAGCATACTAAACTGGTGGACTAGAGTATTGCAGGGGGAGACGGAATTCCAGGTGTAGCGGTGGAATGCGTAGATATCTGGAAGAACACCAAAGGCGAAGGCAGTCTCCTGGGCAAATACTGACGCTCATATGCGAAAGCGTGGGTAGCAAACAGG
+
CC@@=@@?;@BAB<@;;<>B@CGC@C@CCACCBC=ABAAA<AA<BCBBBCC@CC@CACCD999:CBB@CBBBBCC>CEDE8AA<A::;AC?@AA>A@CCEDCCCBBBA<A@@<@A?AAAACBBBBF@AAABBBB2@@A;;6;=@<@=AA@CCBCD;<9;D?C?BBBCBBCCCBBB@@>B@CIACCCAGC>A<@BA<@=@;;;CDC@;;;:;CC>BBBBBCCAAAAAA@@ABAAA<ABBCDF>B@@?CEGBBB?
@6HNMW:01053:05851
TACGGAGGGTGCAAGCGTTAATCGGAATAACTGGGCGTAAAGGGCATGCAGGCGGTTCATCAAGTAGGATGTGAAATCCCCGGGCTCAACCTGGGAACAGCATACTAAACTGGTGGACTAGAGTATTGCAGGGGGAGACGGAATTCCAGGTGTAGCGGTGGAATGCGTAGATATCTGGAAGAACACCAAAGGCGAAGGCAGTCTCCTGGGCAAATACTGACGCTCATATGCGAAAGCGTGGGTAGCAAACAGG
+
BCDC@AAA<@C@A@CCAA?BAGBB?B?CCADBCB>CCBCC>CG>DC@@@@@=AC?B@BCCCC?BB;;7;ABBDKG>BBBB:CC>C;;;ACABDD>DAECC;;:@>;;;5;00*0><@@BBABBC@A=>?<<===,<>=??;?5;5;2;A;?ABBAABADEAE@@@;;;A<<;A@@@C@CACC@BBC;A@0;5;@?=@ADDECDBB?BBD>DDE?BBBCBDDBA@@@A::;B@@A<A??>AC<@ADABB<8889
@6HNMW:01056:05827
TACGGAGGGTGCAAGCGTTAATCGGAATAACTGGGCGTAAAGGGCATGCAGGCGGTTCATCAAGTAGGATGTGAAATCCCCGGGCTCAACCTGGGAACAGCATACTAAACTGGTGGACTAGAGTATTGCAGGGGGAGACGGAATTCCAGGTGTAGCGGTGGAATGCGTAGATATCTGGAAGAACACCAAAGGCGAAGGCAGTCTCCTGGGCAAATACTGACGCTCATATGCGAAAGCGTGGGTAGCAAACAGG
+
BCCC?@?@9@@?@?A@AB?B?BCB@B@CC@CCCC=@@?CC>BG>CABAC@?;@A;A@CABAC@CBBB@BBBBCDJ?BBAB6::/;A;;5;=@A?;@?BCCCCCBBCED>CAA>AC@BBBBCBBBBB>BBBBBBB1A?A?@<?=@=C<AB@BBBCC::9:D=B?BB@@@BAAAB;;;@<A?BCACID?BB8;8;BD?C@CBBBCCC?DCC>CCC>CCBA@@BCCBBBBB>@?DEE>B@????6<9:9::/:>?=
@6HNMW:01016:05887
TACGGAGGATCCGAGCGTTATCCGGATTTATTGGGTTTAAAGGGAGCGTAGGCGGACGCTTAAGTCAGTTGTGAAAGTTTGCGGCTCAACCGTAAAATTGCAGTTGATACTGGGTGTCTTGAGTACAGTAGAGGCAGGCGGAATTCGTGGTGTAGCGGTGAAATGCTTAGATATCACGAAGAACTCCGATTGCGAAGGCAGCTCACTGGAGCGCAACTGACGCTGAAGCTCGAAAGTGCGGGTATCGAACAGG
+
CA@@<?@;@BD@CAB;;;=@A@@E<BBE>BB=B@8@A,;;0;B;BBCCGCC@A@=AB;;;=A?BCC;;;5<;ABB;BCF;;;LGEC00-0+00888-<*00A>>-;;BCB;;;7;AAAB@BBBBBBBAA??9949@A<BB@C@C>AACC>AACBB@@;>9993:AAB?BBBBBBCBBAA=>><>>>?BCB?BBBC?B>BBB@@@CCCC@BB;;<B@BBA@A@@CCB?BCA@@@D;@;;;BB<AACB::8:@@=
@6HNMW:01026:05873
TACGGAGGGTGCAAGCGTTAATCGGAATAACTGGGCGTAAAGGGCATGCAGGCGGTTCATCAAGTAGGATGTGAAATCCCCGGGCTCAACCTGGGAACAGCATACTAAACTGGTGGACTAGAGTATTGCAGGGGGAGACGGAATTCCAGGTGTAGCGGTGGAATGCGTAGATATCTGGAAGAACACCAAAGGCGAAGGCAGTCTCCTGGGCAAATACTGACGCTCATATGCGAAAGCGTGGGTAGCAAACAGG
+
BA;;6;AA;@B@A<@@@@=A@BDC@B@BC@CCCC?BBCCC>CC?CB@@@9949@;A@CBBCCABBBB?BAAACCC>CCGG79949>>@?B@ABB>B@CCBBBBBBCDE@D9:9:A=@BCBBBCBBB@BA@@?@?/==>999:?B?C@BC@CBBBB;;8;C>A?CCBBABBCCC???A=B?BB@DDE?BC:;7;CC=A?B;;;AAB>@??:?BD>AAABBBCCCBBBB??@@BBB=BBEBBB>BBAABB=BBC?
@6HNMW:01027:05880
TACGGAGGATCCGAGCGTTATCCGGATTTATTGGGTTTAAAGGGAGCGTAGGTGGACAGTTAAGTCAGTTGTGAAAGTTTGCGGCTCAACCGTAAAATTGCAGTTGATACTGGCTGTCTTGAGTACAGTAGAGGTGGGCGGAATTCGTGGTGTAGCGGTGAAATGCTTAGATATCACGAAGAACTCCGATTGCGAAGGCAGCTCACTGGACTGCAACTGACACTGATGCTCGAAAGTGTGGGTATCAAACAGG
+
BBBB@CA>ACC?AAA998=@AA@B?CBD>CF?BA9@?29828A8@@ABBBB?BC?BB@@A?C>BBCAB@=BBBBB;BAA8BA@=AC@@?B;;;GHH;D?B@BBC=BBCEECC@CBBBCC?C@@@BB@@@CC@?=@CC=AA>A?A<CCBB>ACBBBBC@CCCC?CCCC?BBCCCCCBBBC@BB>AAC?CDC?BBBA;?=A;;;CBA@AE?AAACAA=ABBBCBBCBB;;;BC;;<0;BA@@@;@BBBBH?DBB?
@6HNMW:01035:05867
TACGGAGGGTGCAAGCGTTAATCGGAATAACTGGGCGTAAAGGGCATGCAGGCGGTTCATCAAGTAGGATGTGAAATCCCCGGGCTCAACCTGGGAACAGCATACTAAACTGGTGGACTAGAGTATTGCAGGGGGAGACGGAATTCCAGGTGTAGCGGTGGAATGCGTAGATATCTGGAAGAACACCAAAGGCGAAGGCAGTCTCCTGGGCAAATACTGACGCTCATATGCGAAAGCGTGGGTAGCAAACAGG
+
BBBB?@AA<@C@@;@@::7;?BBB@B@CD@DDDD>BBBBB=BA<BC;;;CC@CCACACCCCC@CBBB>B@@ACCC?CCEE;CC<BA@@@D@CCC>CACCDCCBBB@@?:?AA?BC@BBBBBBCBBB>@@=====.<?A@@<A<@=A<AA=ABBCCBB@BC?B?BBBBBCCBCBBCBB?C@BB@CCB>AA6;6;@A=A?A@@@BBA>ABD=BCD?BBBAABBBBBBBCBABBAAA<AAAACC=A?><>?7>>A?
@6HNMW:01049:05877
TACGGAAGGTCCGGGCGTTATCCGGATTTATTGGGTTTAAAGGGAGCGTAGGCCGGAGATTAAGCGTGTTGTGAAATGTAGACGCTCAACGTCTGCACTGCAGCGCGAACTGGTTTCCTTGAGTACGCACAAAGTGGGCGGAATTCGTGGTGTAGCGGTGAAAATGCTTAGATATCACGAAGAACTCCGATTGCGAAGGCAGCTCACTGGAGCGCAACTGACGCTGAAGCTCGAAAGTGCGGGTATCGAACAGG
+
@CCB?B:;7;B4;;6;@@<@CC@DAAAA<@B>BB7;;/;B9BB>BB@@@;;5;=A<@A;;6;=A<0000*0/:::9948=???;AABC?ABBAAAACA@@@CCBBABC=@;;4:=6?9?>A:9:@988?@9=2=:?=3==(/(/367796=B@>>;<5;3879(9<<A?BBB997<<8AB=@@@BBB?BB@==>=B=A=A@@BCA@@BB?A;;:>=;>>BC?>=@>>455?@@BD>CBA???9?@@@@A?BBE?
@6HNMW:01019:05932
TACGGAGGATCCGAGCGTTATCCGGATTTATTGGGTTTAAAGGGAGCGTAGATGGATGTTTAAGTCAGTTGTGAAAGTTTGCGGCTCAACCGTAAAATTGCAGTTGATACTGGATATCTTGAGTGCAGTTGAGGCAGGCGGAATTCGTGGTGTAGCGGTGAAATGCTTAGATATCACGAAGAACTCCGATTGCGAAGGCAGCCTGCTAAGCTGCAACTGACATTGAGGCTCGAAAGTGTGGGTATCAAACAGG
+
@ABC?;;5<;;5;?@?<?9@BC?C??@?9>A3::/:>/::+99)8<<;;=B>8858??@B>B?BBBBBB;<=<>>8>?D>BBB>@???9>8<9///(/)/0===<CCCDCBB@BCBB@@=@AA:::<<;9;00*0=>;<B?B=@:=;<@<@@><;00*0>>@5<<>@<@CCCAAAAAAA?@@;>??;?@@9=;::*0)0:;95::33303;333:7===BB<;8=7938?888D=B967<<1;<;<@@7>>C>
@6HNMW:01025:05924
TACGGAGGGTGCAAGCGTTAATCGGAATAACTGGGCGTAAAGGGCATGCAGGCGGTTCATCAAGTAGGATGTGAAATCCCCGGGCTCAACCTGGGAACAGCATACTAAACTGGTGGACTAGAGTATTGCAGGGGGAGACGGAATTCCAGGTGTAGCGGTGGAATGCGTAGATATCTGGAAGAACACCAAAGGCGAAGGCAGTCTCCTGGGCAAATACTGACGCTCATATGCGAAAGCGTGGGTAGCAAACAGG
+
@@@@=?@>9=@@A5:;@A?B=AAC6;59>:>@BD=@@@BB<AB=CBAAB@@;@C?B>BBBBD@CBAA@A@@BBBHGCCCC:DB=B;;;;A=ABB=B?CCBBBB@@@AA;@@B?AC?BABFED????=???CCFC3??>@@<@?A=A?;:9:BBB<9;=AB?B?BB;;;DC@@@@@AA?B?BCBCCB?BC7;7;AA=A@BA@@A;945AA:ABB<@@@;;:@@A@??C=794499,488333(3999;=44447
@6HNMW:01058:05915
TACGGAGGGTGCAAGCGTTAATCGGAATAACTGGGCGTAAAGGGCATGCAGGCGGTTCATCAAGTAGGATGTGAAATCCCCGGGCTCAACCTGGGAACAGCATACTAAACTGGTGGACTAGAGTATTGCAGGGGGAGACGGAATTCCAGGTGTAGCGGTGGAATGCGTAGATATCTGGAAGAACACCAAAGGCGAAGGCAGTCTCCTGGGCAAATACTGACGCTCATATGCGAAAGCGTGGGTAGCAAACAGG
+
@@@C?AAB=AA@B:<;BDGL?CBB@FABB>BBBB<BAAAB;@@;@B;;;AB?@A=AACAAAE@CBBB?B@@ABBA9A@C@3AA0;;;;=A?BCC<B>@A@AB@@ADFC>D@@<@@;@?@@@@@A??>?BCCDCC1>?A;;5;>A>B=CA@DCEDCBB@BC?B?BB@@@BBBCCBBAA>B@CB@CBB<@@0;5;AB@C@C;;:AAA=@@A:@@A;??@@CCCCCCEC@??AA:::.9==999/9?=;BC>A@A?
@6HNMW:01014:06002
TACGGAGGGTGCAAGCGTTAATCGGAATAACTGGGGCGTAAAGGGCATGCAGGCGGTTCATCAAGTAGGATGTGAAATCCCCGGGCTCAACCTGGGAACAGCATACTAAACTGGTGGACTAGAGTATTGCAGGGGGAGACGGAATTCCAGGTGTAGCGGTGGAATGCGTAGATATCTGGAAGAACACCAAAGGCGAAGGCAGTCTCCTGGGCAAATACTGACGCTCATATGCAGAAAGCGGTGGGTAGCAAAC
+
=>00*/::1////3;456268;==25.4:755555&55/9;5:;5:;;///:4//)57556?>9=6555999>@?C6@A>B7>>3;;;;6;5;;>6=9:@900/00///(/996<>9;;;<<:993318==?ACC1??<AA?B>A@C866=<=5666<7<=8=8556555=555<5547==?A:?9<.55)5.9@@?C@CBAAAA@=?@@9?<=699;;<;ABA;98A??@999;<177438?<7CB<=;;29
@6HNMW:01015:06002
TACGGAGGGTGCAAGCGTTAATCGGAATAACTGGGCGTAAAGGGCATGCAGGCGGTTCATCAAGTAGGATGTGAAATCCCCGGGCTCAACCTGGGAACAGCATACTAAACTGGTGGACTAGAGTATTGCAGGGGGAGACGGAATTCCAGGTGTAGCGGTGGAATGCGTAGATATCTGGAAGAACACCAAAGGCGAAGGCAGTCTCCTGGGCAAATACTGACGCTCATATGCGAAAGCGTGGGTAGCAAACAGG
+
AA@B?BAA;AA@@=@AAA?A?BBB?C@FC@CBBB<BBABC<CB<BC:;;@A=AB>B@CCCCC@CCCCAC@@ABBB=BAAA7??6A;;;@CACFE>DABFCDC@A@BBA;B;;;;D@DCAAAAAA9989A?<=??,=>>;;5;<@;B?CC@A@AB<9;8:D?C?A@;;;BCCBD;;;C>B@CCEHIKAGD9;7;AA=A>A;;;BDD@BBH?CBB=BCBBBBBBBB@@@??AB@@@;@AA?AB9??====:?A?>
@6HNMW:01018:05964
TACGTATGGTGCAAGCGTTATCCGGATTTACTGGGTGTAAAGGGGGCGCAGGCGGTGCGGCAAGTCTGATGTGAAAGCCCGGGGCTCAACCCCGGGACTGCTTTTGAAACTGTCCGGCTGGAGTGCAGGAGAGGTGAGTGGAATTCCCAGTGTAGCGGTGAAATGCGGAGATATTGGGAAGAACACCAGTGGCGAAGGCGGCTCACTGGACTGTAACTGACACTGAGGCCCGAAAGCGTGGGGAGCAAACAGG
+
CBBBCGCB>AA@=:@@<<-00A=A<@DC=BBAAA;ACAAA/;;;;*;@@ACABB?AABA?BB?BBCBBB;;;CBC=CCC=BBB:BBBB>BBA7AC8;;BBABCC:??C>CAAA@;?=?BA>BB???AA<@A994;BDBBB?B?B?BD>C;:;?CC@B>ABAA;A@?;<??>>?C>BC;C?CA?BBB@???B????3939=:===?A9:6:@:::C?CCCBBA??=6504<2445/5556?CC9BBAAA<@??:
@6HNMW:01026:05994
TACGGAGGATCCGAGCGTTATCCGGATTTATTGGGTTTAAAGGGAGCGTAGATGGATGTTTAAGTCAGTTGTGAAAGTTTGCGGCTCAACCGTAAAATTGCAGTTGATACTGGATATCTTGAGTGCAGTTGAGGCAGGCGGAATTCGTGGTGTAGCGGTGAAATGCTTAGATATCACGAAGAACTCCGATTGCGAAGGCAGCCTGCTAAGCTGCAACTGACATTGAGGCTCGAAAGTGTGGGTATCAAACAGG
+
BBBB@;;:;AA@CA@@CB?ABB?B?A@C<AA>AD>CC:>?5<=5==?AA:99AA=AAABF>B<??B???<AA>>@<@@@7@00,0@@@=C999CDF;F=?BABBBECCCCCC@BBBBBA<@@A;;:B@@=@::4:@@=@B@B?B?ACBA>BBAAA;;8;ACE=AAAB=@@A@@?AAAAB?CB@BAA9=::3::@D3:9:ACC?BBBBB=AA???A>ACBBBAA?A9959A=@@A:==>;;;3;;;ACG<;;B=
@6HNMW:01035:05961
TACGGAGGGTGCAAGCGTTAATCGGAATAACTGGGCGTAAAGGGCATGCAGGCGGTTCATCAAGTAGGATGTGAAATCCCCGGGCTCAACCTGGGAACAGCATACTAAACTCGGTGGACTAGAGTATTGCAGGGGGAGACGGAATTCCAGGTGTAGCGGTGGAATGCGTAGATATCTGGAAGAACACCAAAGGCGAAGGCAGTCTCCTGGGCAAATACTGACGCTCATATGCGAAAGCGTGGGTAGCAAACAGG
+
=@@@>:;;/:9;98=<A@;?<?@??C@BBABCCD?AB@CC;@@;AI;;;A@:AC=C=00000+/77:5>55599;3;BDJ.<;09555.95=9=0=4=554:977877.8///6::6:==BB<<<AB?BAAADCD3BCABB=A=A?B?BC>BBAAB;;6;A=A?BB@AABADDB@A@C?CADC@CCC?CB8;7;BB@B@;;;@BBA>@@B<??B<??@CCC???BBCA@?@@???9?A@@@A8=><999,9@@9
@6HNMW:01035:05985
TACGGAGGGTGCAAGCGTTAATCGGAATAACTGGGCGTAAAGGGCATGCAGGCGGTTCATCAAGTAGGATGTGAAATCCCCGGGCTCAACCTGGGAACAGCATACTAAACTGGTGGACTAGAGTATTGCAGGGGGAGACGGAATTCCAGGTGTAGCGGTGGAATGCGTAGATATCTGGAAGAACACCAAAGGCGAAGGCAGTCTCCTGGGCAAATACTGACGCTCATATGCGAAAGCGTGGGTAGCAAACAG
+
AAAC@CBB;;;;;5;?@@2;49=@8><@@=@BBB=BCBBB>BC<BB;;:BBACB@CACCCBC@BB@@<@;;;BBC<BBAA.<<0;;;;>B?BCG>CACCCDCDBBBCC=FBB?BB?;;;DDCBC@@>?BCFFDD3?>>@@<@;@<@>BC@CCCBBBA?AB@CACBCBB;;;;;A@@?@DAGDA;;;>B@6;6;CC>B?BA@@BBC@CCC>CCC>CBBAA@AA::;@A?9;;:;;09@@777-8878>?8;;7
@6HNMW:01059:05983
TACGTATGGTGCAAGCGTTATCCGGATTTACTGGGTGTAAAGGGGGCGCAGGTGGCCAGGCAAGTCAGAAGTGAAAGCCCGGGGCTCAACCCCGGGACTGCTTTTGAAACTGTCCGGCTGGAGTGCAGGAGAGGTGAGTGGAATTCCCAGTGTAGCGGTGAAATGCGGAGATATTGGGAAGAACACCAGTGGCGAAGGCGGCTCACTGGACTGTAACTGACACTGAGGCCCGAAAGCATGGGGAGCAAACAGG
+
CDAA@BBCACBBB>BBBB?@@D@C?BBB<AAACC<AABAA<@DDD5CBBBB>BB=B??@<A@:@BBAAA<ABBAB=BBC>CFE;CBCC@CCC6AA;;;;B>==?5?BC>CDCBC@B@BBIBBAAAACB@JCCC?BBBAAB<?;@=@@:@AAAAABAA>AADD::::B?BBBBAA8::8:?AA?C::8:AAB?CCC?B?:959C????B??????@=ABAA>@?<@00,0>6=>><>@@AAAA7AAAAC>DDB?
@6HNMW:01021:06019
TACGTAGGTGGCAAGCGTTGTCCGGAATTATTGGGCGTAAAGCGCGCGCAGGCGGATGCGTAAGTCTATCTTAAAAGTGCGGGGCTTAACCCCGTGAGGGGATGGAAACTGGGCATCTAGAGTATCGGAGAGGAAAGCGGAATTCCTAGTGTAGCGGTGAAATGCGTAGATATTAGGAAGAACACCAGTGGCGAAGGCGCTTTCTGGACGACAACTGACGCTGAGGCGCGAAAGCCAGGGGA
+
CCBBDAA>AC;?@<@?@A=A@@?C@CAD;::AFD8BB::;,9;::;AAAAD@DDAFC;;;BA?BCBAAFDE@CCC;B@@ACBB;CC@C?CCC;CCC:99959@@3;:0;A?@;ABABCABABBBBBB?BBBC<??7>=?:=8>9>?AABBBBBBBA?ACCD>976@>>>>>>?;9:5:;@@<@AA:>>;;5:<=5;5:=<<=78=;477----)-966:=CA?>=7;;A??@9?A===<<2:
@6HNMW:01028:06036
TACGGAAGGTCCGGGCGTTATCCTGGATTTATTGGGTTTAAAGGGAGCGGTATTTGGCCGCGTTGGTAAGCGTGTTGTGAAATGTACCGGCTCAACCGGTGACGTGCAGCGCGAACTGCCTGGCTTGAGTGTGCGGTAGGCAGGCGGAATTCATGGTGTAGCGGTGAAATGCTTAGATATCATGAGGAACCCCGATTGCGAAGGCAGCTGCTGCAGCATTACTGACGCTGATGCTCGAAAGTGTGGGTATGGGCAAACAG
+
CC@A>A?B?BB?AA9;00+00>*//)/77.79.55)5;2;>)5:,5<55.5555)5./)////4:2772/5555<7<;955)5995525499993:5:8=@=@@999@BAABCB7;9??:=B>;;8:@@??A>9945:929>D?CC<C>A8A@?A9=BABA;;8;ACC?<;;B@DBBB????@?@?;>39::-9==8?@@A>@7;;@00/00//:9;;<58=<B:?@?@B;;;@A=9::*9>978?5<;777(366.688
@6HNMW:01031:06025
TACGGAGGGTGCAAGCGTTAATCGGAATAACTGGGCGTAAAGGGCATGCAGGCGGTTCATCAAGTAGGATGTGAAATCCCCGGGCTCAACCTGGGAACAGCATACTAAACTGGTGGACTAGAGTATTGCAGGGGGAGACGGAATTCCAGGTGTAGCGGTGGAATGCGTAGATATCTGGAAGAACACCAAAGGCGAAGGCAGTCTCCTGGGCAAATACTGACGCTCATATGCGAAAGCGTGGGTAGCAAACAGG
+
GDBB?CCC>9:9@=A@BB>A?BBB@B@CB@BCCB=@@?@@:@A;AAAAA;;7;@=A@CCCCC@CCCC?BBBBCCC>CDDD;CC>C:;;ADACCC=CBDCCCCBBBCED=B9949?:?@@AA?@@:928===>==,=@@;;7;>B>B@AA=BBACBAA=AC@C@;;;;;CAAAAA@@?@CBIF@CCC?DB7;5;@@<@@D<;;BBB?BBC?BCG>BBCBBBBDBBBAA??@BBBB=A@@@@@;AA@?BC>???>
@6HNMW:01044:06039
TACGGAGGGTGCAAGCGTTAATCGGAATAACTGGGCGTAAAGGGCATGCAGGCGGTTCATCAAGTAGGATGTGAAATCCCCGGGCTCAACCTGGGAACAGCATACTAAACTGGTGGACTAGAGTATTGCAGGGGGAGACGGAATTCCAGGTGTAGCGGTGGAATGCGTAGATATCTGGAAGAACACCAAAGGCGAAGGCAGTCTCCTGGGCAAATACTGACGCTCATATGCGAAAGCGTGGGTAGCAAACAGG
+
AAAA=AAA<@@@A=BABB?@?A@@<@=@B?CBCC=@@@@@0;;0;C;;;@A9;;4;?CBBBD?BBCC@CBBBCBD=BBGG7CC=B99:>@=@BB<A=@CCDCCCBBBB=C@@=@B?BBB@@AABBC?AA>=;;;,<<A::89?@?B?AA@CCBCCA@>@C@C@CCBBBBABBBBBBB@C@CC@BBC?BD8:8:AA=B@CBAACCC?;::7:DA=BBCCBBCCCDBBBB??>BBB<BBBCBB=C???AA;AAB=
@6HNMW:01046:06016
TACGGAGGGTGCAAGCGTTAATCGGAATAACTGGGCGTAAAGGGCATGCAGGCGGTTCATCAAGTAGGATGTGAAATCCCCGGGCTCAACCTGGGAACAGCATACTAAACTGGTGGACTAGAGTATTGCAGGGGGAGACGGAACGTTCCAGGTGTAGCGGTGGAATGCGTAGATATCTGGAAGAACACCAAAGGCGAAGGCAGTCTCCTGGGCAAATACTGACGCTACATATGGCGAAAGCGTAGGGTAGCAA
+
594449>@2::::5::::5;:>CC@C?AA@BCCD<CB;;;0;;0;@;9;==4>A;A9A=>>>;>>>>:;==<;:9.9595*5@4A:;6?B=@@@.949==99555::<3:;<:>>:><<;<::::;:::99999'3/,,,(,(,,,(,(,;45666<==8<<9=69999544:;445::7<8<<8<<<7<=0616<;6;7<666;>>8<<=5>>?5??>??<;==00/88:-0)/7::38::5443(3:9669
@6HNMW:01062:06047
TACGGAGGGTGCAAGCGTTAATCGGAATAACTGGGCGTAAAGGGCATGCAGGCGGTTCATCAAGTAGGATGTGAAATCCCCGGGCTCAACCTGGGAACAGCATACTAAACTGGTGGACTAGAGTATTGCAGGGGGAGACGGAATTCCAGGTGTAGCGGTGGAATGCGTAGATATCTGGAAGAACACCAAAGGCGAAGGCAGTCTCCTGGGCAAATACTGACGCTCATATGCGAAAGCGTGGGTAGCAAACAGG
+
@@@A@A@A<A@?@?A?@@?B?BCD?B?BC@CCCD=BBBCC=CC<BBBBA@@<@@:@>ABCBD@BBBB?CCCCCCC>CCCC;DD>D::;ABACCD>D@BCCDDCBBBA@<@@@<?E>@ABBBBBBBG?BBCCCCC1??C;;6;=@<@?BB?CCABA;;:;C@C@CBA@@BB;;;AAAA?C@DDACCCABI>C@CCC?B@BBBBBBB@CCD>AAC=:;;BBBABBBBBB??AAACC=BBBCCC=B9::EF>CBC?
@6HNMW:01019:06062
TACGTAGGTGGCGAGCGTTATCCGGATTTACTGGGTGTAAAGGGCGCGTAGGCGGGAATGCAAGTCAGATGTGAAATCCAAGGGCTCAACCCTTGAACTGCATTTGAAACTGTATTTCTTGAGTGTCGGAGAGGTTGACGGAATTCCTAGTGTAGCGGTGAAATGCGTAGATATTAGGAGGAACACCAGTGGCGAAGGCGGTCAACTGGACGATAACTGACGCTGAGGCGCGAAAGCGTGGGGAGCAAACAGG
+
BB@AB@@=@C=AA@<<00+0<<8=;@AC:@@99945@@AB<@C7;;ABB@B@BBB:B>;;;@=BCBBBBA@A?@B:A@@CADF?B:96:C?:B>AB=@A9:99B=BBD>AAAA@@E=BB?A@BBBBBDAGCAA=B?=<00-0:=;@<@A@@?CBBBC@BBCC>;;;@@CBBBBBAAA?AC?C?BBB@DBBB?AAA5;5;A=ABB>B00+0<000A>@?CAACBC;;:9?@:;55)59555>?0>?===7=??7
@6HNMW:01032:06089
TACGTAGGTGGCAAGCGTTGTCCGGAATTATTGGGCGTAAAGCGCGCGCAGGCGCTTTCTAAGTCCATCTTAAAAAGTGCGGGGCTTAACCCCGTGATGGGATGGAAACTGGAAAGCTGGAGTATCGGAGAGGAAAGTGGAATTCCTAGTGTAGCGGTGAAATGCGTAGAGATTAGGAAGAACACCGGTGGCGAAGGCGACTTTCTGGACGACAACTGACGCTGAGGCGCGAAAGCGTGGGGAGCAAACAGG
+
;AAAAA@=AA<@@799>>799<4828282886<<2:99;;)4444455555.5;9<A66669==>?=ACC7?@>>(=999944&4<7<9>>>1;:@?;;;29::-34(39929:7>?C?;>;;;==<9<<;@<@?8??><>8D;B>A54/66////(/:;;5==:::88=8;;688587BA<A<>6<8>>=@C@:@:=00000)//7,3;334=8::;8<;<797;6>ABABC<BA???@@5999>>6;<;7
@6HNMW:01044:06068
TACGGAGGGTGCAAGCGTTAATCGGAATAACTGGGCGTAAAGGGCATGCAGGCGGTTCATCAAGTAGGATGTGAAATCCCCGGGCTCAACCTGGGAACAGCATACTAAACTGGTGGACTAGAGTATTGCAGGGGGAGACGGAATTCCAGGTGTAGCGGTGGAATGCGTAGATATCTGGAAGAACACCAAAGGCGAAGGCAGTCTCCTGGGCAAATACTGACGCTCATATGCAGAAAGCGTGGGTAGCAAACAGG
+
CA;;5:<;0:@@?:A;;96;<A@B?B@CC?BBBB<BCAAA<AB=BBDCA996:C;A>BCCDC@BBBC>BBBBBAB>AADD:BC;B;;:;@?CDJ?CABBB;;;CCBAC;@;;7;C@@A@CCBBBAA<:99<===,=??:9294;4:9==:??AA99949B;@9:;:9:?BBB;::989?=AA@CCC?BB6;7;BA@B?;<;@BCD=??B=@?@9@@A;;;BAB;00:.-----88/8/448;133339908;;4
@6HNMW:01049:06072
TACGGAGGGTGCAAGCGTTAATCGGAATAACTGGGCGTAAAGGGCATGCAGGCGGTTCATCAAGTAGGATGTGAAATCCCCGGGCTCAACCTGGGAACAGCATACTAAACTGGTGGACTAGAGTATTGCAGGGGGAGACGGAATTCCAGGTGTAGCGGTGGAATGCGTAGATATCTGGAAGAACACCAAAGGCGAAGGCAGTCTCCTGGGCAAATACTGACGCTCATATGCGAAAGCGTGGGTAGCAAACAGG
+
AA;;5;@>8?@?@<@@@A>A=BCC@C@CC?C;;;8;BAAB<AA<AB;9;@@;AA;?<BBBBBABBA@6;;;;BBF?CCED7;;/;::94=;9;;0;=BBCBBBCCCBB=BCC?AA?:;;@A@@@::29;;<;>>,<?@;:4;;@;B@CC@BBDDC;;5;B5;5;;;=@@000;:<<80976FADCCACC=A<@BA=A?B;;;CBB?BAC?BBB=BB@@@BBCBAA@@000/:::3;<<;<=5:555<=5:::8
@6HNMW:01058:06066
TACGGAGGGTGCAAGCGTTAATCGGAATAACTGGGCGTAAAGGGCATGCAGGCGGTTCATCAAGTAGGATGTGAAATCCCCGGGCTCAACCTGGGAACAGCATACTAAACTGGTGGACTAGAGTATTGCAGGGGGAGACGGAATTCCAGGTGTAGCGGTGGAATGCGTAGATATCTGGAAGAACACCAAAGGCGAAGGCAGTCTCCTGGGCAAATACTGACGCTCATATGCGAAAGCGTGGGTAGCAAACAGG
+
CCCC@BBB=;;;@?BBBB@B@BBB?B@CD@CCCC>BBBBC<?>8>?:;;BA=AB>B@BBC<:8;CAA?B;;;BCD=CEBB8AA6A;;;=A?BAC>CBDCDBCBBCCCE>BBB@CC@CCCCCBBBBB?BBBBCCC3@?A;;5;=@=B?CC@CCCAB;;5;A=@?CC;;;BBABA@@@A?C@CCACDD=@@;@<@BB?C@CAAACCC?@@@<@CD>BBBBBBBBBBBBCAAABCCC>BAAA@@9@??>BB>BCC?
@6HNMW:01033:06127
TACGGAGGGTGCAAGCGTTAATCGGAATAACTGGGCGTAAAGGGCATGCAGGCGGTTCATCAAGTAGGATGTGAAATCCCCGGGCTCAACCTGGGAACAGCATACTAAACTGGTGGACTAGAGTATTGCAGGGGGAGACGGAATTCCAGGTGTAGCGGTGGAATGCGTAGATATCTGGAAGAACACCAAAGGCGAAGGCAGTCTCCTGGGCAAATACTGACGCTCATATGCGAAAGCGTGGGTAGCAAACAGG
+
AD@@=@?>9?@>A@BBBBAD@BBB>B@BA?BABA<;;;BB=BC>CB;;;@@=@A?A?BCCAA?ABBB?ACEDDCC?GEHK;AA<A;;;>B>ADF>B@BECBDBCDDDH=BBB?BE?BBBBBBBBBB?A@>>?=>,<<=;:6:;><@=BC@CBBBB<;7;@?C@CC@@@AA;;;AAAC?C@CCACCC=@@0;5;A@>B@CBBBCBA?AAA>ACC>B?@ABCA@@@AAABBBCCBC>CBBBBB>B?>;=?88983
@6HNMW:01039:06127
TACGGAGGGTGCAAGCGTTAATCGGAATAACTGGGCGTAAAGGGCATGCAGGCGGTTCATCAAGTAGGATGTGAAATCCCCGGGCTCAACCTGGGCAACAGCATACTAAACTGGTGGACTAGAGTATTGCAGGGGGAGACGGAATTCCAGGTGTAGCGGTGGAATGCGTAGATATCTGGAAGAACACCAAAGGCGAAGGCAGTCTCCTGGGCAAATACTGACGCTCATATGCGAAAGCGTGGGTAGCAAACAGG
+
?AAC?@@@9=@AB5;;;;5;;@?@?B?@@@CCCC=BBBCC<BB=BDDHECCACC?C?BBBBB>BDBA>BBBCBCG>GIGG<BB;@;00<A<@AJ000<===A@@AAACC>AAA?BC?B???@===::5:BCDCEC1??@CC@C@D@E?@@?@@@BB@@?AE@B?AA@?@AC?????994;@CC?CBB@CE;;;;CC@C?B;;;ABB?BCC>CCC>B@@@B?@?AA@@AAA@@@AA9AA997?8?@??AB:@@B>
@6HNMW:01053:06110
TACGGAGGATCCGAGCGTTATCCGGATTTATTGGGTTTAAAGGGAGCGTAGGTGGATTGTTAAGTCAGTTGTGAAAGTTTGCGGCTCAACCGTAAAATTGCAGTTGAAACTGGCAGTCTTGAGTACAGTAGAGGTGGGCGGAATTCGTGGTGTAGCGGTGAAATGCTTAGATATCACGAAGAACTCCGATTGCGAAGGCAGCTCACTAGACTGCAACTGACACTGATGCTCGAAAGTGTGGGTATCAAACAGG
+
,--537:6=>?95/////47797:7<<:1::.55)55)5;09909<<;;;>9>=:==8=<9>:966>>=7<<555)555)555.555;7;7;4555&55::4555999)///)------05699<<;665<994555)5:5<8=8<=;;7<?<==;;69555)59<=9=>=66555554.5=266?:<<=05488385;<<5//7///9::799?8==BB=A>@@>999>999B9A@A::9,994<>B=BCD?
@6HNMW:01020:06177
TACGGAGGGTGCAAGCGTTAATCGGAATAACTGGGCGTAAAGGGCATGCAGGCGGTTCATCAAGTAGGATGTGAAATCCCCGGGCTCAACCTGGGAACAGCATACTAAACTGGTGGACTAGAGTATTGCAGGGGGAGACGGAATTCCAGGTGTAGCGGTGGAATGCGTAGATATCTGGAAGAACACCAAAGGCGAAGGCAGTCTCCTGGGCAAATACTGACGCTCATATGCGAAAGCGTGGGTAGCAAACAGG
+
;>495;@?8;;4>:?=>@?C?BBD@DGDF@AAAB=AAAA@;@D;BA;;;BB>BA6;7;BBBB@BBBB=A@C;;56)5;@<*9:,:::94=5999)97A=DBD@@@CCB9@;;6;B<;;;A:98AAC?@@@B???/@?>?A?B@CAC@BCIBBAAB=B=@??C<@@@BA?::9:38896<7<?9555.44)439<=9>:>?????>744838;>5=>?>>>@984=<445?;;;;4;:::<=6444===33332
@6HNMW:01020:06194
TACGGAGGGTGCAAGCGTTAATCGGAATAACTGGGCGTAAAGAGCATGCAGGCGGTTCATCAAGTAGGATGTGAAATCCCCGGGCTCAACCTGGGAACAGCATACTAAACTGGTGGACTAGAGTATTGCAGGGGGAGACGGAATTCCAGGTGTAGCGGTGGAATGCGTAGATATCTGGAAGAACACCAAAGGCGAAGGCAGTCTCCTGGGCAAATACTGACGCTCATATGCGAAAGCGTGGGTAGCAAACAGG
+
DCBA<?>>9@@?C>B;;;?B@DBB>B@FGADBBB<9:9BB=B@@ABAABAA?AFADA@@@CC@BBBC?CCBAABD>DDDE9BB>B;:;@C@CBB=C@DDAAABAA?>>5>>?<?B?BCCABBCCBB?BB??@@A1?@@9989?A<A?@@<@@AABAA?ACBE@BBBBBCCCCBBBBB?B?CC@DDD@EE9979EC@CADA@@BBB?CCC?CCC>CCBBBCBCCCCBB?@@DCCC>BABCCC>B???BC>BBBA
@6HNMW:01061:06181
TACGGAGGGTGCAAGCGTTAATCGGAATAACTGGGCGTAAAGGGCATGCAGGCGGTTCATCAAGTAGGATGTGAAATCCCCGGGCTCAACCTGGGAACAGCATACTAAACTGGTGGACTAGAGTATTGCAGGGGGAGACGGAATTCCAGGTGTAGCGGTGGAATGCGTAGATATCTGGAAGAACACCAAAGGCGAAGGCAGTCTCCTGGGCAAATACTGACGCTCATATGCGAAAGCGTGGGTAGCAAACAGG
+
9;;<5;<<0;:;B>BBBB?B@BCB@CABB?BCCH>BCBBD?CC?DC;;;;;4;B?C>CCCCEACBBC@B@@ACCC=CCCC8BB<BA@A?B@BBB>B?BDBCB@@@CCC=C;:7:A=AABAAABBCC?BBBBBB@2?>?::6:<A>B?AB@CBCCB@@=@A=A=@@;::AAAAADBBB?DACD@BBC@CC:;7;AA=A?B@@@AA>;9::5:AA=CBBCBBC?@?CCBB9::CCC=B@@999+9=;78829A@>
@6HNMW:01015:06230
TACGGAGGATCCGAGCGTTATCCGGATTTATTGGGTTTAAAGGGAGCGTAGGTGGACAGTTAAGTCAGTTGTGAAAGTTTGCGGCTCAACCGTAAAATTGCAGTTGATACTGGCTGTCTTGAGTACAGTAGAGGTGGGCGGAATTCGTGGTGTAGCGGTGAAATGCTTAGATATCACGAAGAACTCCGATTGCGAAGGCAGCTCACTGGACTGCAACTGACACTGATGCTCGAAAGTGTGGGTATCAAACAGG
+
BAAA?;;:;CB?ABA@@??BBC?B?BDD=BB@BA9?>/99/:@899:BBBB?CC?CBBCC@C@CCCBBB6;;A@A9AAA:AAB>BDCC@C:;;CCC7B:;;BBC@CHEEC;;8;BBBBBAD<;;@@@@@BB@=;;;;0;A;?;?>BBBB=AA@@BBB?BCCC?HGBB@CDCCCCBBBBB?@@7;;B?BCC8::@@6:6;CCCCCCB@B>BBABACBDCCCCBBABB;<;FCBBB>BBBA@@;@BBABB?BBB@
@6HNMW:01034:06259
TACGGAAGGTGCCGGGCGTTATCCGGATTTATTGGGTTTAAAGGGAGCGTAGGCCGGAGATTAAGCGTGTTGTGAAATGTAGAACGCTCAACGTCTGCACTGCAGCGCGAACTGGTTTCCTTGAGTACGGCACAAAGTGGGCGGAATTCGTGGTGTAGCGGTGAAATGCTTAGATATCACGAAGAACTCCGATTGCGAAGGCAGCTCACTGGAGCGCAACTGACGCTGAAGCTCGAAAAGTGCGGGTAGTCGAACAG
+
/66>?B=B?;4:3=9,444.555.57555)5949<09909;099065:<<<=:<:>797//)/177:;;<7::??A=AAAAAA?BBBABA>?;;995955<;<<<666==7<5525>6<:>;=<;9;33-33333(3333(38381829:;=8<<==<;<7<=BC=99:?<?ACAA@A989><??=AAA@B::78<>>:@<CBAAB@@@@@5;9><<<9<<<;94344;388884444&3888885;448=9;49=9
@6HNMW:01047:06225
TACGGAGGGTGCAAGCGTTAATCGGAATAACTGGGCGTAAAGGGCATGCAGGCGGTTCATCAAGTAGGATGTGAAATCCCCGGGCTCAACCTGGGAACAGCATACTAAACTGGTGGACTAGAGTATTGCAGGGGGAGACGGAATTCCAGGTGTAGCGGTGGAATGCGTAGATATCTGGAAGAACACCAAAGGCGAAGGCAGTCTCCTGGGCAAATACTGACGCTCATATGCGAAAGCGTGGGTAGCAAACAGG
+
CBAA@AAA;@@@@<@BAA<B?@@B=@=@B=@BA@;;;;CC>CC?CBBBB@?;@A=@=ABCDC@CBBBAFCBBCCF?FCCC<IG?C;;=@C@BCE?CGCCDDBBBBBBB<BBB@BB@CECBBABACA>==::99:):@<;;4:9=9==9949@<@>6929@;@=AA??@B@@@@:::9<A?CIACCC=BB6;9;AC@FABA@@CBA>@CD?CCC>BBBB;;;AAABCB::;DCAC:::@:::3:0//7:5:==9
@6HNMW:01018:06279
TACGTAGGGGACAAGCGTTATCCGGATTTACTGGGTGTAAAGGGAGCGCAGACGGCAGTGCAAGTCTGAAGTGGAAGCCCGGGGCTCAACCCCGGGACTGCTTTGGAAACTGTTCTGCTAGAGTACTGGAAGGGCAAGCGGAATTCCTGGTGTAGCGGTGAAATGCGTAGATATCAGGAGGAACACCGGTGGCGAAGGCGGCTTGCTGGACAGCAACTGACGTTGAGGCTCGAGAGCGTGGGGAGCAAACAGG
+
CBB@>9944&4;>.9669:CCH@C?CCC>DC;;;7:@ABB/;;0;B@BBBBB@A?ABBBCAA<@@@@AC?;;;>A<@?B/;:;.9>>?;>@@3>>:??@@@CC=C@BF<??@?>@AAA???9:9@??@?B?BB<BB8;;B@CAC@D@CB@CCBBBBB@BBBE=AAAA@C@@@CBBAB?BB@C?CCC@C@??=?AB>B?BB?BB=@@BC?BCC@@@?BAABA;:2:9929>@?B>??@>>=AC8?>>@@:>>>>
@6HNMW:01025:06309
TACGGAGGATCCGAGCGTTATCCGGATTTATTGGGTTTAAAGGGAGCGTAGATGGATGTTTAAGTCAGTTGTGAAAGTTTTGCGGCTCAACCGTAAAATTGCAGTTGATACTGGATATCTTGAGTGCAGTTGAGCAGGCGGAATTCGTGGTGTAGCGGTGAAATGCTTAGATATCACGAAGAACTCCGATTGCGAAAGCAGCCTGCTAAGCTGCAACTGACATTGAGGCTCGAAAGTGTGGGTATCAAACAGG
+
995575>7@<A@C>=BBB?????C;>::19;6:9/8;(78)7>*777:99;;33.3777;37/37;668*///::1////&/33,397717,339::/:6<<@95259=@@BC@CAAA@@;@0000-,286-----/(33,36;4;=;;7;:8;:44.49::.9<9:2:?@??;:....*--(-660677,33777)739<<7==4446;333::69:::;:<<?9939<9<>D7=85555(552555-5772
@6HNMW:01027:06276
TACGGAGGGTGCAAGCGTTAATCGGAATAACTGGGCGTAAAGGGCATGCAGGCGGTTCATCAAGTAGGATGTGAAATCCCCGGGCTCAACCTGGGAACAGCATACTAAACTGGTGGACTAGAGTATTGCAGGGGGAGACGGAATTCCAGGTGTAGCGGTGGAATGCGTAGATATCTGGAAGAACACCAAAAGGCGAAGGCAGTCTGCCTGGGCAAATACTGACGCTCATATGCGAAAAGCGGTGGGGTAGCAAACAGGGA
+
@@@B?:;:0:AA@=@@@?;?;@9:29:=>9>>>@6959@=4@@8<>0////)/;5<8<@@@D@ABCB=@@@@;994:@CC9EG96666198@BB8@;??=9:9999@C=CCD?BB899@@:877771733:<<<+<;:55057<7<9=B;<;BA??@;>@=>499@>>=>>>:99<<2925;6;55.555&5.554.434///////3/--(-67////7889799;443333////&/-,(,222*,,,---(/333(3
@6HNMW:01033:06282
TACGTAGGTGGCAAGCGTTGTCCGGAATTATTGGGCGTAAAGCGCGCGCAGGCGCTTTCTAAGTCCATCTTAAAAGTGCGGGGCTTAACCCCGTGATGGGATGGAAACTGGAAAGCTGGAGTATCGGAGAGGAAAGTGGAATTCCTAGTGTAGCGGTGAAATGCGTAGAGATTAGGAAGAACACCGGTGGCGAAGGCGACTTTCTGGACGACAACTGACGCTGAGGCGCGAAAGGCGTGGGGAAGCAAACAG
+
@@@B000900)/9)///7)/--(-(-06(-/68:299>>>5<555A;;;:@<=9555)5::4965.5<54.499+4449999.:<6?5::>.:<??:AA-0/6166+//;6;;2799=8555<:::5:://+-9/8--(-(/)/69:;?<<8333.3;;;3333:333;:;<6;;6>/799=<>8>5996;33.367333;;3:;:.33?3376333=97//6//(/55868(/(///688&/(3399/333
@6HNMW:01041:06301
TACGGAGGGTGCAAGCGTTAATCGGAATAACTGGGCGTAAAGGGCATGCAGGCGGTTCAGTCAAGTAGGCATGTGAAACTCCCCGGGCTCAACCTGGAACAGCATACTAAACGTGGCTGGACTAGAGTATTGCAGGGGGAGGACGGAACGTTCCAGGTCGTAGCGGTCGGAATGCGTAGATATCTGGAAGAACACCAAAGCGAAGGCAGTCTCCTGGGCAAATACTGAACGCTCATATGCGAAAG
+
654;3444(44::5<<:;5;055:7=865.599909@7<<*00)/0/////)//)57<555556;><:)////////)/5<<<&55)55//)/3//)/2///57------(---6(--5(/////////;166/////$//)---(-(---(,(,,,--////7;3443-3-3339<<;;;87698(.*-,(,,-(--(//;<.626<<9///)///)/::3779955.599;455555<==;2:
@6HNMW:01042:06298
TACGGAGGATCCGAGCGTTATCCGGATTTATTGGGTTTAAAGGGAGCGTAGATGGATGTTTAAGTCAGTTGTGAAAGTTTGCGGCTCAACCGTAAAATTGCAGTTGATACTGGATATCTTGAGTGCAGTTGAGGCAGGCGGAATTCGTGGTGTAGCGGTGAAATGCTTAGATATCACGAAGAACTCCGATTGCGAAGGCAGCCTGCTAAGCTGCAACTGACATTGAGGCTCGAAAGTGTGGGTATCAAACAGG
+
BBBC@BB?BCCAD@????>@CC>B?BBD>BB?BB>BB<BC7<<7>@@@ABBBBB?BCCCB=A>BBC@<>7>=?@?<BAB;BAA>ABBC@C?BBBBB8A:>ACCC?BBCCDDC@CCBCCC?C@>???B@?<A9759AB?BB@B?B@BCCC@BCBCB@@=@BBD>BCAB?BCCBBBABBCC>BB@BBB=AAB=@>@?;?;>???>A@ABA<>>999B?BDBABCC?A?><?@@??@9?===??8?>>>@@:@BB<
@6HNMW:01061:06307
TACGGAGGGTGCAAGCGTTAATCGGAATCACTGGGCGTAAAGCGCACGTAGGCTGTCATGTAAGTCAGGGGTGAAATCCCACGGCTCAACCGTGGAACTGCCCTTGATACTGCACGACTTGAATCCGGGAGAGGGTGGCGGAATTCCAGGTGTAGGAGTGAAATCCGTAGATATCTGGAGGAACATCAGTGGCGAAGGCGGCCACCTGGACCGGTATTGACGTGAGGTGCGAAAGCGTGGGGAGCAAACAG
+
@B@@=@BB;@@BC?B<;;7;7:@B?B?CBBBBCC=@;;;;/99@AABCAAA@CCBBBCCCEC@FBBBBBB:BDDC0999,:??8>?>@=@>BAB?A>@@BCC>D@CAA@A:99<<<8:@5:>7><4<>80//;;29=<?=9=38378>>>===BC?>==@@@8BB>AAB>??B<::;=??;?;=:877655.528::257272979>>9>?9=7=9729;<;7755(/.....'.335789)..7770767
@6HNMW:01063:06263
TACGGAGGATCCGAGCGTTATCCGGATTTATTGGGTTTAAAGGGAGCGTAGATGGATGTTTAAGTCAGTTGTGAAAGTTTGCGGCTCAACCGTAAAATTGCAGTTGATACTGGATATCTTGAGTGCAGTTGAGGCAGGCGGAATTCGTGGTGTAGCGGTGAAATGCTTAGATATCACGAAGAACTCCGATTGCGAAGGCAGCCTGCTAAGCTGCAACTGACATTGAGGCTCGAAAGTGTGGGTATCAAACAGG
+
CDCC?@?<?>>:@@@>@@=@AA=B@CFD>CC?CC>DF>BB:BB:;;9CCBBBBB@BBCCF=C@CCB???7:9ACB=BCD=B@@>@BBB?B?@ADDD;C@BCCAA=ABBBECC?BBBCCC<@>>>??BAA>B=<:=BB?BC?C?A?BCCC@CA@AB??>?@@D=CA@@>@???CCAA@@C>BB>BBB;?<<177>>0759ABA?AAABA>AB>?>C@BAAAABA8?9939A@@@F=B?;;==6=>>>CC>CCB<
@6HNMW:01063:06283
TACGGAGGGTGCAAGCGTTAATCGGAATAACTGGGCGTAAAGGGCATGCAGGCGGTTCATCAAGTAGGATGTGAAATCCCCGGGCTCAACCTGGGAACAGCATACTAAACTGGTGGACTAGAGTATTGCAGGGGGGAGACGGAATTCCAGGTGTAGCGGTGGAATGCGTAGATATCTGGAAGAACACCAAAGGCGAGGCAGTCTCCTGGGCAAATACTGACGCTCATATGCGAAAGCGTGGGTAGCAAACAG
+
999:;@@@8=?:;59>9?;B?BCC;C@=A;B9;9.5==:<6<C6CC969>A=?@:A7ABABD>CA;;5;;;;A@C=CCFD7AB9::BB?C@DDF>H@BAABBBCBBLM?BAA=@?:@A;:9?@@@?:<>777777#77;@=9=>=;@@>C<C@>ABBB>AA5;5;;;CBBABCBBBBE@G@CC@CCDADG80-0000;@@@@A@?=>=<8889.99:ABBBA:99?@:9:?=BB8;;;000*0///891899
@6HNMW:01028:06331
TACGGAGGATCCGAGCGTTATCCGGATTTATTGGGTTTAAAGGGAGCGTAGATGGATGTTTAAGTCAGTTGTGAAAGTTTGCGGCTCAACCGTAAAATTGCAGTTGATACTGGATATCTTGAGTGCAGTTGAGGCAGGCGGAATTCGTGGTGTAGCGGTGAAATGCTTAGATATCACGAAGAACTCCGATTGCGAAGGCAGCCTGCTAAGCTGCAACTGACATTGAGCTCGAAGTG
+
BAB@;>>;>A@=ABA:;:?AAA@C??A?:?A>BC>BD=BB=BC>BBBB@??C??;>@@?A=B@BBBCAA>ABBBC>BBC>@@@=>>?B<@9>9::9+98=@AAA=C@@BA;;8;DCCCC@BAC<;;DA@=A::399929A=A;?;?C@@=@BABB;;7;AAA9@@@@=@@@CDCCCCBB?@@;>::39::3::::3:4:@AA@AAABB?BB>>>?;@B@BB@@=A00/??:818:8
@6HNMW:01031:06315
TACGGAGGGTGCAAGCGTTAATCGGAATAACTGGGCGTAAAGGGCATGCAGGCGGTTCATCAAGTAGGATGTGAAATCCCCGGGCTCAACCTGGGAACAGCATACTAAACTGGTGGACTAGAGTATTGCAGGGGGAGACGGAATTCCAGGTGTAGCGGTGGAATGCGTAGATATCTGGAAGAACACCAAAGGCGAAGGCAGTCTCCTGGGCAAATACTGACGCTCATATGCGAAAGCGTGGGTAGCAACAGG
+
CHA@>@CC;;::@>A@@@=@?BBB?B@CB>BDDD>:::BC>CC>CC;;;CB?BB@BAFDEBB?BCDC@CBBBBBB=BB@@7AA:A;;;@CACCC>CADDDCDCCBBBB=BBB?AA=@@@@AA@@AA=??88888)8@?:;6;>B5;5;B=BBDCCBB@BE@C@CCAAADDCCAAACB<A?BB>BBD?DD7;7;A@;@@B;;;CBB@BCD>CCC>AAABBBBBBBABB??ABAAA<@@BBBF>?;:00+/8;3
@6HNMW:01035:06315
TACGGAGGGTGCAAGCGTTAATCGGAATAACTGGGCGTAAAGGGCATGCAGGCGGTTCATCAAGTAGGATGTGAAATCCCCGGGCTCAACCTGGGAACAGCATACTAAACTGGTGGACTAGAGTATTGCAGGGGGAGACGGAATTCCAGGTGTAGCGGTGGAATGCGTAGATATCTGGAAGAACACCAAAGGCGAAGGCAGTCTCCTGGGCAAATACTGACGCTCATATGCGAAAGCGTGGGTAGCAAACAGG
+
CDCC@CCC=::9A@CABA@C@CBB?B@BA>CCCC>BBACC>CC>CC@@@BB@BC@CACBBBCACCCB?C9:;BBB>BDHF;CC=B::;=B@CCE?GACCCBBCCEBBB<B@@;@C=ADB???BBBB>A@AAAAB2@CC;;:;?C?C@BC@CCCBBA@>@C@E@@@@AACBCBCAAAC@GABB?CCD@DD8;8;AA?D@D@@@CCC@@@?9?AA=ABCBBBBCAA@BA???AAAC<??CBBB>BCCAAA<ABB>
@6HNMW:01047:06324
TACGGAAGGTCCGGGCGTTATCCGGATTTATTGGGTTTAAAGGGAGCGTAGGCCGGAGATTAAGCGTGTTGTGAAATGTAGACGCTCAACGTCTGCACTGCAGCGCGAACTGGTTTCCTTGAGTACGCCACAAAGTGGGCGGAATTCGTGGTGTAGCGGTGAAATGCTTAAGATATCACGAAGAACTCCGATTGCGAAGGCAGCTCACTGGAGCGCAACTGACGCTGAAGCTCGAAAGTGCGGGTATCGAACGGG
+
;BBB>A=A;??;@A8@;;7;CC?C8;;@:@@8@B=BC4@@4:5,9A:9:9949=A=???A=?:>@@@AA>A@>@@-99:<<;9333332355<6656=;///////79579727;)/)/2799:<///)//9:2;;;;5:<48284:::<5:93333/59999(-,,*(,(,--7888333133,3;;288=433;;.3,6;555<555<:>;<<?@;<<<<??>994.55555<>3::554:2:555;;8@BC=
@6HNMW:01023:06368
TACGTAGGGTGCGAGCGTTAATCGGAATTACTGGGCGTAAAGGGTGCGCAGGCGGTTGAGTAAGACAGATGTGAAATCCCCGAGCTTAACTCGGGAATGGCATATGTGACTGCTCGACTAGAGTGTGTCAGAGGGAGGTGGAATTCCACGTGTAGCAGTGAAATGCGTAGATATGTGGAAGAACACCGGATGGCGAAGGCAGCCTCCTGGGACATAACTGACGCTCAGGCACGAAAGCGTGGGGAGCAAACAGG
+
BBBCC@@@<@AABBCCCC>B>ABA<?7:47><=?8?@>>>6<<5898ADBB?@@<@=@@@@A=A@BBBBABBAAA<BBBB:BBBBD?B?ABBBB<A=A@=?>=<<BB>==BBA??B>??A;;;=;;:=<<AAAA:;;5?A<@=A=@<@@B><544<;;;878)7>BBC;::BBCC@@?A?@@=@@@,0+0..*.8>+0,0@@?=A@ABBC=BC;;;@C@@ABAA@@;;5;AABBE>BBCCCCD;BBBAA<AAA>
@6HNMW:01024:06393
TACGTATGGTGCAAGCGTTATCCGGATTTACTGGGTGTAAAGGGGGCGCAGGTGGCCAGGCAAGTCAGAAGTGAAAGCCCGGGGCTCAACCCCGGGACTGCTTTTGAAACTGTCCGGCTGGAGTGCAGGAGAGGTGAGTGGAATTCCCAGTGTAGCGGTGAAATGCGGAGATATTGGGAAGAACACCAGTGGCGAAGGCGGCTCACTGGACTGTAACTGACACTGAGGCCCGAAAGCGTGGGGAGCAAACAGG
+
?@@BCBCC@DCCB?A@@@=ABB?B?CCB<BA@AB9AA;;;0;;;;*;BA;;5<<5<?BC@CC@BBCBCCACBBBC=CBD=BBB;BBCC@CCC;BB=@@@@9999-9CC=BCDCCABAHCB@BC@@@BB?AB;;::CCAAA>A<?9>A<@ABBBABBB?ABBB;??::4:A@@@@;@>8??AA=AAA=ACAB?ABA?C?BB@CCBCBBB?ABBBBB@DBBBBB=8:9@=??8?@A9ABA;;;;5;@ABC=C@A=
@6HNMW:01044:06396
TACGGAGGGTGCAAGCGTTAATCGGAATAACTGGGCGTAAAGGGCATGCAGGCGGTTCATCAAGTAGGATGTGAAATCCCCGGGCTCAACCTGGGAACAGCATACTAAACTGGTGGACTAGAGTATTGCAGGGGGAGACGGAATTCCAGGTGTAGCGGTGGAATGCGTAGATATCTGGAAGAACACCAAAGGCGAAGGCAGTCTCCTGGGCAAATACTGACGCTCATATGCGAAAGCGTGGGTAGCAAACAGG
+
CDCC@CCC<A;;;=A@@@=@@DCB@C@CC?CCJJ?BA@@D=DD?CCBBBCB@:999AECCCD?BBBB?B9::;:B=BBDD9AA<A@@@ADACHE>B?BHHGDBBBCCC>CBB@CB@BBCABBBBCC?BAACDDD3BBBAA=A>B?B@BB@DBBBC;;8;B?B?BD;;;DBBABBBBC?DACB@DDDADD=B@ACC<@=@:9:?CD@ABA<??D<::;CCCCCCCCCBA@A@:::/:??@@B=BAAABB<AAA>
@6HNMW:01050:06360
TACGTAGGGTGCGAGCGTTAATCGGAATTACTGGGCGTAAAGGGTGCGCAGGCGGTTGAGTAAGACAGATGTGAAATCCCCGAGCTTAACTCGGGAATGGCATATGTGACTGCTCGACTAGAGTGTGTCAGAGGGAGGTGGAATTCCACGTGTAGCAGTGAAATGCGTAGATATGTGGAAGAACACCGATGGCGAAGGCAGCCTCCTGGGACATAACTGACGCTCAGGCACGAAAGCGTGGGGAGCAAACAGG
+
ABBBC@@@9@;;9@>>??<?;?BA?B?B?BBBBB>AAABC?BC>BBB?>?B?DD>>;?AA9948@A@@B>@>DDE:??DD;AA997074=9:?A<A?BA>AAAA997ACB??;@@B888;:;;<<<<>????@@9;:5?B?B@B?B?A=>?===?;????DK>B@DCCCDFBB;;;A=A>BA?AAA>AAAA=???495;BAA>@A>@CC=BCCBA>A@@@@@@AA;;5;A=;;;0:?<>?BA6@B?AA<AAA=
@6HNMW:01059:06369
TACGTAGGTGGCAAGCGTTGTCCGGAATTATTGGGCGTAAAGCGCGCGCAGGCGGATGCGTAAGTCTATCTTAAAAGTGCGGGGCTTAACCCCGTGAGGGGATGGAAACTGGGCATCTAGAGTATCGGAGAGGAAAGCGGAATTCCTAGTGTAGCGGTGAAATGCGTAGATATTAGGAAGAACACCAGTGGCGAAGGCGGCTTTCTGGACGACAACTGACGCTGAGGCGCGAAAGCCAGGGGAGCGAACGGG
+
BBAA@??<@A=?@>AAAB>@@B?B>A?A@FD?BA9@@;;;0:;;;AA@@A@=AB=B@AACCE?BBAABBBCACFF;C@@;;::6;C@C?BBB:BAA@@@@5?BB5;:0;??@9@DCDCBB;<<BBBB?BCCC?DD>C??<??B=@@B@A@CBBB>><>BBA=BB@@@A@????<?A<A=@@<;;;<@A>><:==7=6//,/>>6==@5==898?;?;;;>==?@==:=BBAAA:>>8;;;;/;====;;;;3
@6HNMW:01061:06383
TACGGAGGATCCGAGCGTTATCCGGATTTATTGGGTTTAAAGGGAGCGTAGGCGGACGCTTAAGTCAGTTGTGAAAGTTTGCGGCTCAACCGTAAAATTGCAGTTGATACTGGGTGTCTTGAGTACAGTAGAGGCAGGCGGAATTCGTGGTGTAGCGGTGAAATGCTTAGATATCACGAAGAACTCCGATTGCGAAGGCAGCCTGCTGGACTGTAACTGACGCTGATGCTCGAAAGTGTGGGTATCAAACAGG
+
;>>@>:;6;BC@CDC;;;@CBB@C?CCC=CB=@@;AA8AD6@A<AA@CCBB@BI@CCCCC?CACCAAAB=@ABBB=DCB<B;;5;;;;>A<@@BCC9B=@ACCC@DBBBB;;;6;C@AA?@@@?CCCA@@@00+000*0A=A?C@A@???B@=9:::4:ABA9AA9:49?A???@@@00,0><@@B?BBB<>===8;6@ABB@CCCCC@DCCCBB>BBABBBB@AAAACBBBBD=BBB@@@;@BBCCC?CAB=
@6HNMW:01073:05788
TACGGAGGGTGCAAGCGTTAATCGGAATAACTGGGCGTAAAGGGCATGCAGGCGGTTCATCAAGTAGGATGTGAAATCCCCGGGCTCAACCTGGGAACAGCATACTAAACTGGTGGACTAGAGTATTGCAGGGGGAGACGGAATTCCAGGTGTAGCGGTGGAATGCGTAGATATCTGGAAGAACACCAAAGGCGAAGGCAGTCTCCTGGGCAAATACTGACGCTCATATGCGAAAGCGTGGGTAGCAAACAGG
+
CA;;4;>>8?BBB?BABB@B@BDD@D?BB?CCCC>ABBDD>BB>BCCCCCC@BB>A@CCCCCACCCC@BAABCCC>CEGG9AA<AAAA@D@BBB>B@BABCBCAADEE>CBB?AA>@BBDCBBABB@BCAAA@@1>@@@@<A>B?B@CCABBBB@A@=@C?B?BCAAACCAAAAA?@=AFIH@BBCAFL;;;;CD=A@B@@@CCB?AA@<@A@<@AACBCCC@@?CBAAACCCC<??AAAA;A@A@@B=::9<
@6HNMW:01084:05775
TACGGAGGATCCGAGCGTTATCCGGATTTATTGGGTTTAAAGGGAGCGTAGGCGGACGCTTAAGTCAGTTGTGAAAGTTTGCGGCTCAACCGTAAAATTGCAGTTGATACTGGGTGTCTTGAGTACAGTAGAGGCAGGCGGAATTCGTGGTGTAGCGGTGAAATGCTTAGATATCACGAAGAACTCCGATTGCGAAGGCAGCCTGCTGGACTGTAACTGACGCTGATGCTCGAAAGTGTGGGTATCAAACAGG
+
CCDE@BB@BAA=ACB:::<??A?B@CBB>BA?AA9??8=@8@A=AABBBBB@BB>AB;;;@E?CBC;;;=BBAAA9:;;0;;;5;BCC@C?@@A@@3>,00<<>;@ACCBBBB=@@@@@=A;;;ABC;;:C@>:@::6;C?B>A>ACAA?BBBBBBC@AAAC>BBBC?BBBB>>>BBBB@BA>@@@<889>AA@@=@>CCBC@BDDDCABBBBBCADBCCDCBBAABBBBCBBB8A@B;;;0;B@ABB>BCD@
@6HNMW:01089:05803
TACGGAGGGTGCAAGCGTTAATCGGAATAACTGGGCGTAAAGGGCATGCAGGCGGTTCATCAAGTAGGATGTGAAATCCCCGGGCTCAACCTGGGAACAGCATACTAAACTGGTGGACTAGAGTATTGCAGGGGGAGACGGAATTCCAGGTGTAGCGGTGGAATGCGTAGATATCTGGAAGAACACCAAAGGCGAAGGCAGTCTCCTGGGCAAATACTGACGCTCATATGCGAAAGCGTGGGTAGCAAACAGG
+
@ABB?A@@<@@?B?B@@A>BAECB?B@CC@CBBB:?@@AA<AA<BB@@@:999C>BDDBBBC?CCAB>ABBBBCG?DCCC79949::;?CADCC>C@BBBBBCBBBBA<AAA@BB?CBBB@AABBB@BBBACCB1B@?@@;@=@=B=B@;@ABBABB>BD@C@CFBABCBBA?@@994:=BA?CCA=AA6;6;BB>B@BAA@DCB=AAA:AAA=BCCCCBBBBBBCB=>?@@@@<BBBBCC>B>??BB<ABB=
@6HNMW:01099:05790
TACGGAGGATCCGAGCGTTATCCGGATTTATTGGGTTTAAAGGGAGCGTAGGTGGACAGTTAAGTCAGTTGTGAAAGTTTGCGGCTCAACCGTAAAATTGCAGTTGATACTGGCTGTCTTGAGTACAGTAGAGGTGGGCGGAATTCGTGGTGTAGCGGTGAAATGCTTAGATATCACGAAGAACTCCGATTGCGAAGGCAGCTCACTGGACTGCAACTGACACTGATGCTCGAAAGTGTGGGTATCAAACAGG
+
DBAA?AC@CBC@C@@@BB>ACC@C?CDE<BB?BB=BD?DD>DD>BECCDBB?BB>BB@@A@C@CCDAAA>ABB@D>:::6;BA>ACBB?B?BBCEF;F;;:@@@@DDDDCAA>@@@@@A=A????@BBBBBCC?CBB>BB?B@D?CCBB>BBA@@9:8:BCD@BCCCACCBBCDDCCCC@BB>BCD@BBB>BBBC<?<@CCABBCBBA>ABBBBC@CCFFEBCCCB@@@CBCCC=CBA99:.:@@;;;/;;;>
@6HNMW:01100:05784
TACGTAGGGGACAAGCGTTATCCGGATTTACTGGGTGTAAAGGGAGCGCAGACGGCAGTGCAAGTCTGAAGTGGAAGCCCGGGGCTCAACCCCGGGGACTGCTTTGGAAACTGTTCTGCTAGAGTACTGGAAGGGCAAGCGGAATTCCTGGTGTAGCGGTGAAATGCGTAGATATCAGGAGGAACACCGGTGGCGAAGGCGGCTTGCTGGACAGCAACTGACGTTGAGGCTCGAGAGCGTGGGGAGCAAACAGG
+
@AACCCCCC;BBB?BBCC?BCC?B?BBD<A@BDD?AAAAC8>;7?A?=>AAAAA<??BB??;<;;;ABE=?@A?C499@;@@@6@EFC?C@A+999+:@@998B?C@BC<BBAA>AABABBB>>>BBBB?B@BB>BB<>=B?B@B@B?A@==<>?>>>;>???9>>>>@B>>>>>?<<6<?;>;@>>:=9<<6@>>;?;=>9<<:=<=><AA@;:;=@>>>@>>;>;;7:A@@;;:>@<=<A?1;<<>>4>>>5
@6HNMW:01107:05762
TACGGAGGATCCGAGCGTTATCCGGATTTATTGGGTTTAAAGGGAGCGTAGATGGATGTTTAAGTCAGTTGTGAAAGTTTGCGGCTCAACCGTAAAATTGCAGTTGATACTGGATATCTTGAGTGCAGTTGAGGCAGGCGGAATTCGTGGTGTAGCGGTGAAATGCTTAGATATCACGAAGAACTCCGATTGCGAAGGCAGCCTGCTAAGCTGCAACTGACATTGAGGCTCGAAAGTGTGGGTATCAAACAGG
+
CCBD?BB=@CC@DBA>>?>BBB?B?BBB=A@;@@9>=*98+9A9AAABDCBCBC?CCCCB9B>BBBBBB>AAABB;A?A8?7759BBC?C>AABAA6@9?@ABB=CCCDDBB@BCCCCC@BBBCCCCCC?C9979@@<??=?=@:@B@@=@AA@@@C@BCCD<@@::7:ABABBBAAAC=???CCD?BAA<>???1829@@>;@BCA@>AA9:9C@DBBBCCC@B?><>BBBBB>BBA>>>9>>>?CC>BA=:
@6HNMW:01067:05856
TACGGAGGGTGCAAGCGTTAATCGGAATAACTGGGCGTAAAGGGCATGCAGGCGGTTCATCAAGTAGGATGTGAAATCCCCGGGCTCAACCTGGGAACAGCATACTAAACTGGTGGACTAGAGTATTGCAGGGGGAGACGGAATTCCAGGTGTAGCGGTGGAATGCGTAGATATCTGGAAGAACACCAAAAGGCGAAGGCAGTCTCCTGGGCAAATACTGACGCTCATATGCGAAAGCGTGGGTAGCGAAACAGG
+
BA@C@CCC<@@AA=@AAA<@<@@A?C@BB>B@AB;@A@BA;@A8ABA?@;;7;C?B?DBAAA?BCFE@BBBBCEF?CCCC7AA6;;BA<A9=>?8?=@BCCBB@@@AB;@;;7;B@BBCBCBBABA>:::BBBB2@>>00+0+0*0:@D799@@A9929@;>=999BBCCCCCAAAA=A=@B=A;;4999*:;A@@<@@@@@@ABB?AAB;::;.;:9??>;;;BBBBAA@;949,99//69/8//-777/-//3
@6HNMW:01068:05854
TACGGAGGGTGCAAGCGTTAATCGGAATAACTGGGCGTAAAGGGCATGCAGGCGGTTCATCAAGTAGGATGTGAAATCCCCGGGCTCAACCTGGGAACAGCATACTAAACTGGTGGACTAGAGTATTGCAGGGGGAGACGGAATTCCAGGTGTAGCGGTGGAATGCGTAGATATCTGGAAGAACACCAAAGGCGAAGGCAGTCTCCTGGGCAAATACTGACGCTCATATGCGAAAGCGTGGGTAGCAAACAGG
+
CDCC?BBB=???@=AA::7;@BBB@B@BC@CDDD>ABBDD=CC>CC9:9::6;@=@@CBBCB?BCBB>BBBBBCC>CCCC8BB<A;;<@C@CDC>C@CDCCCCBCBBA>BBB?BDACCB@A@A@BA=@?;<<<<,=?@;;7;?C?B:;;<ACCBBAA=AC?B@BCBBBBBBBBAAAD@D@ECBCA@>@@-000AA<E@A@@@CCC@CCE?BCB=AACCCBBCBA@@?>>@?@@@9@ABAAA=@A@?BC>BBB>
@6HNMW:01077:05857
TACGGAAGGTCCGGGCGTTATCCGGATTTATTGGGTTTAAAGGGAGCGTAGGCCGGAGATTAAGCGTGTTGTGAAATGTAGGCGCTCAACGTCTGCACTGCAGCGCGAACTGGTTTCCTTGAGTACGCACAAAGTGGGCGGAATTCGTGGTGTAGCGGTGAAATGCTTAGATATCACGAAGAACTCCGATTGCGAAGGCAGCTCACTGGAGCGCAACTGACGCTGAAGCTCGAAAGTGCGGGTATCGAACAGG
+
CCCB@C:;7;B<@@;@BA?BDJ@C@CCC>CD@CC?CC?CC>CF>AA@CC@@=?=@<@@@A>A=A@@@@@<@@ABC=:::9939==>@@=@A@@9:9??BCC??@ACEC?AAA>AB=A:>:?>?>??:;::::0:;;<7=@<B<@:BBBB?BAAAB;;6;@@A9AAAC?AAACDDCCCBB?BB@BBB@C??<?AAA:?:@AA@AABA;;6;@@@?D@BBBBAAABBC8:9???BA<A>>>BB<ABBBBB@BBB?
@6HNMW:01085:05847
TACGGAGGGTGCAAGCGTTAATCGGAATAACTGGGCGTAAAGGGCATGCAGGCGGTTCATCAAGTAGGATGTGAAATCCCCGGGCTCAACCTGGGAACAGCATACTAAACTGGTGGACTAGAGTATTGCAGGGGGAGACGGAATTCCAGGTGTAGCGGTGGAATGCGTAGATATCTGGAAGAACACCAAAGGCGAAGGCAGTCTCCTGGGCAAATACTGACGCTCATATGCGAAAGCGTGGGTAGCAAACAGG
+
DCCD@CBC<AA@A?AAAB?B>ABB>A=BB?BBCC>BBBCC>CF>GB:;:BD?BC@CADDCCC@BCBC?C@@ACCC>CCCC9C@9@9:;=@>ACC?CABCCCCBCBBCC>C@@>@E@BBBBBA@@CC?CCCCCAD1BBB@@=A?C@C?BCB;;;CCBB>BB<@=@B@@@BACCB:::A=B=AABEED?BB8:7:BC;@>@:::CBD?DCE>CCC?AABAACCCBBBBBCBAABAA<ABBBBD>BBAACC>BBB=
@6HNMW:01098:05855
TACGGAGGATCCGAGCGTTATCCGGATTTATTGGGTTTAAAGGGAGCGTAGGCGGACGCTTAAGTCAGTTGTGAAAGTTTGCGGCTCAACCGTAAAATTGCAGTTGATACTGGCTGTCTTGAGTACAGTAGAGGTGGGCGGAATTCGTGGTGTAGCGGTGAAATGCTTAGATATCACGAAGAACTCCGATTGCGAAGGCAGCTCACTGGACTGCAACTGACACTGATGCTCGAAAGTGTGGGTATCAAACAGG
+
CBAA?;:5;AA=B:;:BB@BBB@C@BCC=CC@DE@FD:::6:C8@AACCCC@BB?BBAAA@C@EICCBC:<;CBC=CCC>CBB>ACAA=B>@@DDD9A9;;BBB@AAACBAB>BBBBBC@B@@@CCAAAA???>AAB=BA?B>A>BCCC@CFCCCA@<@BCB=CCBB?BCBBAAABBCC?BB@B@@9???598??182:;;;@A@AAB>BCCCDEADCCCCEEBCCCCCCBCDF?@@ABBA=BDBCBD?BBB?
@6HNMW:01101:05832
TACGGAAGGTCCGGGCGTTATCCGGATTTATTGGGTTTAAAGGGAGCGTAGGCCGGAGATTAAGCGTGTTGTGAAATGTAGACGCTCAACGTCTGCACTGCAGCGCGAACTGGTTCCTTGAGTACGCACAAAGTGGGCGGAATTCGTGGTGTAGCGGTGAAATGCTTAGATATCACGTAAGACTCCGATTGCGAAGGCAGCTCACTGGAGCGCAACTGACGCTGAAGCTCGGAAAGTGCGGGTAATCGAACAGG
+
69:A?A@C@BB?CC=B<;7;;;=B@A@@6AA2;;05<)5:,9<6=BBCBCC@B=@=?>@@;@=@A@A:505::=@:?::?:?<<:::=7:<;9/////;75566<9;;7---38(-(-08///<<<<;988,33;=5::6:4829;9849:4448;7<==?6====48:=00-,**,,,(,,,-/167;8:::9.3,5::::<<>>>7;97/0/)/99/---7//)/777:.//(/9////(//)////38898
@6HNMW:01071:05894
TACGGAGGGTGCAAGCGTTGTCCGGAATTACTGGGTGTAAAGGGAGCGCAGGCGGACCGGCAAGTTGGAAGTGAAATCTATGGGCTCAACCCATAAATTGCTTTCAAAACTGCTGGCCTTGAGTAGTGCAGAGGTAGGTGGAATTCCCGGTGTAGCGGTGGAATGCGTAGATATCGGGAGGAACACCAGTGGCGAAGGCGACCTACTGGGCACCAACTGACGCTGAGGCTCGAAAGCATGGGTAGCAAACAGG
+
BBCB@BBB=ACAA?@@@B@CAB>B?B?B?AABBC<BBBCC=CD?BBBBBBA?BC?BDAD@CC@CC@C?C=BABCB=BBBBDCD?CDBB<??/;:>?9?655<>7BBBB8BB@@@D?B>A<AAAABBBBCCBB@>@9:59@;@9?<?@:A?ABABBBA?@?:?:>????DAA??>@AA99:5:?BBB@CBCCDEAA=@=@;;:=ABBCCG>C@@=?=@?DBE???B;;8:BBDDD>A???@@9=9::AB=BCC?
@6HNMW:01076:05861
TACGGAGGGTGCAAGCGTTAATCGGAATAACTGGGCGTAAAGGGCATGCAGGCGGTTCATCAAGTAGGATGTGAAATCCCCGGGCTCAACCTGGGAACAGCATACTAAACTGGTGGACTAGAGTATTGCAGGGGGAGACGGAATTCCAGGTGTAGCGGTGGAATGCGTAGATATCTGGAAGAACACCAAAGGCGAAGGCAGTCTCCTGGGCAAATACTGACGCTCATATGCGAAAGCGTGGGTAGCAAACAGG
+
ACCC?CEE>:;:A?A@@@<@@BBB?B@DC@CCCC>BBCCE>DD<AB@@@BB?BC@CACCCCC@BCAA>BBBBCCD>DDDF9BB8@9:;=@?BCC?CACGDDCBBBCCG=CAA>@B?BDDBB@@@BB>@@BBBBB2??>::6;<@>B?BC@DDCCCAA=AC@C@@@@@@BBBBBCBBB@C@CC@CCE@CC9:9:DD@D@B@@@BCC@CCC>BCC>AABBBBABBBBDDAABBBCC>BBBBCC=C?@ACE>BCB>
@6HNMW:01079:05871
TACGTAGGGTGCAAGCGTTATCCGGATTTATTGGGCGTAAAGGGCTCGTAGGCGGTTCGTCGCGTCCGGTGTGAAAGTCCATCGCTTAACGGTGGATCCGCGCCGGGTACGGGCGGGCTTGAGTGCGGTAGGGGAGACTGGAATTCCCGGTGTAACGGTGGAATGTGTAGATATCGGGAAGAACACCAATGGCGAAGGCAGGTCTCTGGGCCGTTACTGACGCTGAGGAGCGAAAGCGTGGGGAGCGAACAGG
+
BBBBBCDE>A@@@=@??B?BBB?B=??D=CC?CC=BBBCC>BB=BBABC?>98949<@ABBBBBBC?B?BBBBBC=BBC?BB>>>B?A?AA>AD@BAB<>?>>?BD=B????:?AD:AA<>BBBCCB?CCBDC9@@@CCB@C=A;@A:?=AB@D@BA>AC@C@CCCBCBBBBAAACC=C?BB?BBB<><>B?BBC@C?CCC@CBAA@CD>D>AA?BBBBCCBBBBBB@BCBCCC=BBBBBCC;CBCCC@BAA@
@6HNMW:01083:05907
TACGGAGGGTGCAAGCGTTAATCGGAATAACTGGGCGTAAAGGGCATGCAGGCGGTTCATCAAGTAGGATGTGAAATCCCCGGGCTCAACCTGGGAACAGCATACTAAACTGGTGGACTAGAGTATTGCAGGGGGAGACGGAATTCCAGGTGTAGCGGTGGAATGCGTAGATATCTGGAAGAACACCAAAGGCGAAGGCAGTCTCCTGGGCAAATACTGACGCTCATATGCGAAAG
+
@@::55>:6:?@?<A@AA;@;>AA=@<>@;?@@B:>?>@@8@A<BC?@@@@;AB=A=:<9CC@@@@C?DDCDCCC8;;<;-9@6?>==9@9=>>5?:@?@<BBBBBBB=B@A?@@<?>:;7888=A?855==>=+79///)/4:)/,/=9<;;;;;;7;@AC@>BCBBC?:99944:7@=<<>>>?9>=092955.58=@A??>:5449(9:@9@?A@@?;;>>A@??:94/77.7
@6HNMW:01089:05862
TACGGAGGGTGCAAGCGTTAATCGGAATAACTGGGCGTAAAGGGCATGCAGGCGGTTCATCAAGTAGGATGTGAAATCCCCGGGCTCAACCTGGGAACAGCATACTAAACTGGTGGACTAGAGTATTGCAGGGGGAGACGGAATTCCAGGTGTAGCGGTGGAATGCGTAGATATCTGGAAGAACACCAAAGGCGAAGGCAGTCTCCTGGGCAAATACTGACGCTCATATGCGAAAGCGTGGGTAGCAAACAGG
+
BCBC@BBB<;;;@<@ABCADADBC@B@CC@ABBD>@AACC<BA=BB;;;BB?;97:?A@BCBACDDDADAAACCE>EFJJ7;;0<A;;4;;@AA;B?CBCJEEA@ABB<B9:6:C?ACBBCBBB??:=<<<<<<,=><@@<@?B@C?AA>BBAAA;;8;@>C@;0000<@<?@???A=B@BCACCD@CF:;7;;;5;?CA@@@CC@CBB=CDC>@AB@GEBABBAACCAAA:::5:-----(---/:;29884
@6HNMW:01093:05860
TACGTAGGTGGCAAGCGTTGTCCGGAATTATTGGGCGTAAAGCGCGCGCAGGCGCTTTCTAAGTCCATCTTAAAAGTGCGGGGCTTAACCCCGTGATGGGATGGAAACTGGAAAGCTGGAGTATCGGAGAGGAAAGTGGAATTCCTAGTGTAGCGGTGAAATGCGTAGAGATTAGGAAGAACACCGGTGGCGAAGGCGACTTTCTGGACGACAACTGACGCTGAGGCGCGAAAAGCGTGGGGGAGCAAACAGG
+
CCBBBBC?CD?BB>@???7;;B@C@CAI<;<@BD?BBABC=BBAACCCCCC@BBBBC=CCB?BBB@BBCB@CCC:CCBAA@@9@B>A3989-9@@@>?@9?@@<@@9@>?:??8=A@A<:49BC??<>CA@>AC=B885:7?4?@CCBC@BBBAA>AABB9678;>>@E>>=;??=A=A?:>=<:>9:93=9839>A@A=@@7>>?;??AAAA=ABBBBBABAAA=@><5767)8==:::::*9:===5=::5
@6HNMW:01093:05908
TACGTATGGTGCAAGCGTTATCCGGATTTACTGGGTGTAAAGGGGGCGCAGGTGGCCAGGCAAGTCAGAAGTGAAAGCCCGGGGCTCAACCCCGGGACTGCTTTTGAAACTGTCCGGCTGGAGTGCAGGAGAGGTGAGTGGAATTCCCAGTGTAGCGGTGAAATGCGGAGATATTGGGAAGAACACCAGTGGCGAAGGCGGCTCACTGGACTGTAACTGACACTGAGGCCCGAAAGCGTGGGGAGCAAACAGG
+
@C@@@;;<?BBAB<@@BA?BBD?B?@@@8@??@@;@BADE=AAAA,=@=00-0@:@?@@<@A?CBA;;;?CCCGD>ABC=CBC9BCBB@ACA7@@9000>>???3@AA<ABBDC?D@CCDACDEABBA=@B@@=@BAA@@=@?B>BB;AAA;;;BBD@==BB9999>8<==:998=<,525:9><=:=:9:3<00*/6;;6;;=537@6777?;B8?????:99@8817969>=7:999?AC39955;33348
@6HNMW:01100:05907
TACGGAGGGTGCAAGCGTTAATCGGAATAACTGGGCGTAAAGGGCATGCAGGCGGTTCATCAAGTAGGATGTGAAATCCCCGGGCTCAACCTGGGAACAGCATACTAAACTGGTGGACTAGAGTATTGCAGGGGGAGACGGAATTCCAGGTGTAGCGGTGGAATGCGTAGATATCTGGAAGAACACCAAAGGCGAAGGCAGTCTCCTGGGCAAATACTGACGCTCATATGCGAAAGCGTGGGTAGCAAACAGG
+
@BBDABBB<AA@@>@AAB?B?BBB?B@DE?CCEF>BBCBB=BC<BB;;;BB>BC?B@BCCCC@BBCC?C9::BCD>BADD;BC<B;;;@C@BCE?CECCCBCDCCBCC=C@@>AC@CCBAAABBBB>@?<<<<<,=>>;;6;?A?B@CBABBCCBBB?BB@B?BC;;;BAAABB;;;?C@DJ@CCD?CC9;:;CD@D@CA@@CBB@CBB=BDD>BBBBCCCCCCCCCBBBBBBD>CBBBCC<????CC=AAA>
@6HNMW:01109:05886
TACGTAGGGGGCAAGCGTTATCCGGATTTACTGGGTGTAAAGGGAGCGCAGACGGCAGTGCAAGTCTGAAGTGGAAGCCCGGGGCTCAACCCCGGGACTGCTTTGGAAACTGTTCTGCTAGAGTACTGGAAGGGCAAGCGGAATTCCTGGTGTAGCGGTGAAATGCGTAGATATCAGGAGGAACACCGGTGGCGAAGGCGGCTTGCTGGACAGCAACTGACGTTGAGGCTCGAGAGCGTGGGGAGCAAACAGG
+
@@ABB@??==,==9@?AB?CCC@C?BBD>CC;:;8;CCFJ?DG?BBAAABBB@@?ABCCCCC?BBCBCDBCAA?A=AAC>CFE;CCBB@ADD6;:6;;;;@BB>B@DE>CCICHCCCCCHCCCECCBB?B@CC>CD?BAB?B@C@C?BC?BDDBAAC?CDCC<887BB@@@B>>>@@=<?4949@A<A=993;A@398:?<?A?BBCC?CBAA@C>CCCB@AA?BBB?ABBBDABBBCBBBB:=>>AA;@=<8
@6HNMW:01112:05866
TACGGAAGGTCCGGGCGTTATCCGGATTTATTGGGTTTAAAGGGAGCGTAGGCCGGAGATTAAGCGTGTTGTGAAATGTAGACGCTCAACGTCTGCACTGCAGCGCGAACTGGTTTCCTTGAGTACGCACAAAGTGGGCGGAATTCGTGGTGTAGCGGTGAAATGCTTAGATAATCACGAAAGAACTCCGATTGCGAAGGCAGCTCACTGGAGCGCAACTGACGCTGAAGCTCGAAAGTGCGGGTATCGAACAG
+
BA<<79>B<@@>@C?BCCACCB>B?AAA8::;A>7BC7::69>9<BBBAA?6:6:=AABH?B7;;;9===>?:>>9>;>98939;9:<>?A:9559==?::9BB@B@@;>9:2:?8@?B?BBBCBBBA??=A8=;<>887,71;5;==;9=?885;;38887.788</70;//(////377(7<4=::7855493..(.3////5555;;39:555>9::::6/////)/8::455/4889::2:;3338-338
@6HNMW:01064:05926
TACGTAGGTGGCAAGCGTTGTCCGGAATTATTGGGCGTAAAGGGCGCGCAGGCGGCATCGCAAGTCGGTCTTAAAAGTGCGGGGCTTAACCCCGTGAGGGGACCGAAACTGTGAAGCTCGAGTGTCGGAGAGGAAAGCGGAATTCCTAGTGTAGCGGTGAAATGCGTAGATATTAGGAGGAACACCAGTGGCGAAAGCGGCTTTCTGGACGACAACTGACGCTGAGGCGCGAAAGCGTGGGGAGCAAACAGG
+
B@@@BCD@CC@@@=?9;;=BCCACFF@G?ABAEG><<;BC8@@;AAABBBF9;===;DDCBC?BBBB@CCC>A@@2?@@;;;;.;@?B?BCB9AA@@AAA9AC@CBB=B@@@CC>@@BBDBA>>=CC@BAA@;<>7>@?=@>A>A@CBB@AAAA>>9>@@@:@==?@BBBBBC?>>:>A<A<====@@@@9:777.86708==4=>>5::///@9@97;;????9949@@ABB>BBAACCD:BB@?>8>>>8
@6HNMW:01064:05952
TACGTAGGTGGCAAGCGTTGTCCGGAATTATTGGGCGTAAAGGGCGCGCAGGCGGCATCGCAAGTCGGTCTTAAAAGTGCGGGGCTTAACCCCGTGAGGGGACCGAAACTGTGAAGCTCGAGTGTCGGAGAGGAAAGCGGAATTCCTAGTGTAGCGGTGAAATGCGTAGATATTAGGAGGAACACCAGTGGCGAAAGCGGCTTTCTGGACGACAACTGACCGCTGAGGCGCGAAAGCCAGGGGAGCAAACGGG
+
CBBBBBCAB@<?@;;;;@5;;C<@=B<A>AC5<;0;?;::,9@6@BABBBB7;;>AAABBAA@BBBB>BBC?BEE;B;;;;;;.;@<?2999*8???>?>1??=>;?8?999<?59:>?AAAABBBB>AA9979D=BBB?B>B>A>@@?@>><<9939?>?9B??@BC???@?36878808:=?@=AA@@:>>BG9;::::::6:AC=AAAA?@;988//*00=>9:5:??=BB=BB>??EC:@AAAA<@BC=
@6HNMW:01074:05951
TACGGAGGGTGCAAGCGTTAATCGGAATAACTGGGCGTAAAGGGCATGCAGGCGGTTCATCAAGTAGGATGTGAAATCCCCGGGCTCAACCTGGGAACAGCATACTAAACTGGTGGACTAGAGTATTGCAGGGGGAGACGAATTCCAGGTGTAGCGGTGGAATGCGTAGATATCTGGAAGAACACCAAAGGCGAAGGCAGTCTCCTGGGCAAATACTGACGCTCATATGCGAAAGCGTGGGTAGCAAACAGG
+
BB@@::99/:@>A=AB@@=@?CDF?C?CCACCCC>CCDDD?CC>CC????@;@B@CADBCBC@CCAA>ABBBCCC>CBBB7??8?::;@CAEDD?C@CCBDCCB@@@D>DCC?@@@@000A@@@ACACBADDCD3BBBAAA@D@D9;;=A@@BBCC@CC@D@CCBBBB@@@BBBAB?CACC@CCD@CC8;8;CB=B@C@@@BDD?CBC=CCC>BBCCBBBBBCCBB??@ABBB=BCCBBB<A:99AA<ADE@
@6HNMW:01077:05922
TACGGAGGGTGCAAGCGTTAATCGGAATAACTGGGCGTAAAGGGCATGCAGGCGGTTCATCAAGTAGGATGTGAAATCCCCGGGCTCAACCTGGGAACAGCATACTAAACTGGTGGACTAGAGTATTGCAGGGGGAGACGGAATTCCAGGTGTAGCGGTGGAATGCGTAGATATCTGGAAGAACACCAAAGGCGAAGGCAGTCTCCTGGGCAAATACTGACGCTCATATGCGAAAGCGTGGGTAGCAAACAGG
+
@B@A=;<;0;:;?;@?A@=A>AAB?DADCADBBB>BA@@C>BB=CD:;:BC?BB?D@CCCBB>BC@@=@;;;AA@8<<;;.;B;A@A@<@>ABC=C@CCCBCBAA<<;6;BB@BD>@@AAA@@AAA>ADCCDGD3AAA;;9;?B@C=AB?BBA@@?@?BC@CAAAA@@BBCAAA@@B?D;99@DCC?CD9::;BB?A?B;;:A@@;@CB=BBB=??@BBA@;;;;;:000::;?8?;:99919433<<49994
@6HNMW:01077:05956
TACGGAGGATCCGAGCGTTATCCGGATTTATTGGGTTTAAAGGGAGCGTAGGCGGACGCTTAAGTCAGTTGTGAAAGTTTGCGGCTCAACCGTAAAATTGCAGTTGATACTGGGTGTCTTGAGTACAGTAGAGGCAGGCGGAATTCGTGGTGTAGCGGTGAAATGCTTAGATATCACGAAGAACTCCGATTGCGAAGGCAGCCTGCTGGACTGTAACTGACGCTGATGCTCGAAAGTGTGGGTATCAAACAGG
+
BBCB?@@>ADD@CCC@??=?@D@F?BBA9?@=@A:AC>CC>BB=BA@@@>?<?B8@@ABB=B>BCC000-00><<3=@@9>:;7;B@@=@9::FDD9B::;CBEAGFCBBBBB=BBBBC?BBAACCBAA@@::5:@@?BC@C@C@BAAC?CBCCB??=?CCC>CCCF>A?>@ABCBBBB?BB?ABD@BBB?BBCC;><ABBB@CCEDD@BBBBCC@BBBCDBCBBBCCCCCBBB:???@BB<B@A@@@<@CC@
@6HNMW:01077:05958
TACGGAGGGTGCAAGCGTTAATCGGAATAACTGGGCGTAAAGGGCATGCAGGCGGTTCATCAAGTAGGATGTGAAATCCCCGGGCTCAACCTGGGAACAGCATACTAAACTGGTGGACTAGAGTATTGCAGGGGGAGACGGAATTCCAGGTGTAGCGGTGGAATGCGTAGATATCTGGAAGAACACCAAAGGCGAAGGCAGTCTCCTGGGCAAATACTGACGCTCATATGCGAAAGCGTGGGTAGCAAACAGG
+
@@@C@ABB;AB?@=A:;;@C@DBC@B@BC?BBBB>BBBCE>BB=BC;;;BB?BBIJ?CBCCIACBBB@BBBBCCC>CBBB7@?:@AA@@CBCCC>C@CBCCEBBBBBB=BCF@BC?BBBBBBBBCB?BB@@@@A2@AA@A?A@C@C?BCACFCBBBC@CC@C@CBBBBCCBBBCAAA=B?AA?ABB?BB8;8;AA>A@BA@@DEE@BCC=ABB=:;<CBCCCBBBBBA?A@BCD>DDC:::.99999:59AA<
@6HNMW:01094:05923
TACGGAGGATCCGGGCGTTATCCGGATTTATTGGGTTTAAAGGGAGCGTAGGCCGGAGATTAAGCGTGTTGTGAAATGTAGACGCTCAACGTCTGCACTGCAGCGCGAACTGGTTTCCTTGAGTACGCACAAAGTGGGCGGAATTCGTGGTGTAGCGGTGAAATGCTTAGATATCACGAAGAACTCCGATTGCGAAGGCAGCTCACTGGAGCGCAACTGACGCTGAAGCTCGAAAGTGCGGGTATCGAACAGG
+
AA@@=@B?BBB?CC=A::6:AA;@>ACC>BB?CD>DD=BB=BA9ABBBBBB@B>B?AAAB?D=A@BBBB<>>BBB>BBB@@@AAAAAA;@BCC:;:;CBBBBCDDDDEABBB?BD?E@D@B@@@CBBBBBBB<BCCE>AA>A?B?BBBD@CBB???@=@@AA=BBBC?CBABCBBAAAA>AA?BBB@BBB=AAAC?A?B@A@BBBBCC?@@@AAB?BBCCBBBBBB?BBCCBAA<@@@@AB=BBCCBC?@?@?
@6HNMW:01111:05943
TACGTAGGTGGCAAGCGTTGTCCGGAATTATTGGGCGTAAAGGGCGCGCAGGCGGCATCGCAAGTCGGTCTTAAAAGTGCGGGGCTTAACCCCGTGAGGGGACCGAAACTGTGAAGCTCGAGTGTCGGAGAGGAAAGCGGAATTCCTAGTGTAGCGGTGAAATGCGTAGATATTAGGAGGAACACCAGTGGCGAAAGCGGCTTTCTGGACGACAACTGACGCTGAGGCGCGAAAGCCAGGGGAGCAAAGG
+
@@@@@AB?AC?<;799=>:9555;8<8>9==:AD8C965=09905555;@<7<;:>>===;:0554<6;<<5:88+8::::<?0<<1813::+89;8;;;0;8289:,33;;<<244:9333388::7==<;=BC;>==6<8<8=:=ABBBB@?BB?>??B=?>=<<@996;;69<689171755+5;;:49777.552.58809::59776661333../668//)////:;58858==>1444?=8:;
@6HNMW:01085:05993
TACGGAGGATCCGAGCGTTATCCGGATTTATTGGGTTTAAAGGGAGCGTAGATGGATGTTTAAGTCAGTTGTGAAAGTTTGCGGCTCAACCGTAAAATTGCAGTTGATACTGGATATCTTGAGTGCAGTTGAGGCAGGCGGAATTCGTGGTGTAGCGGTGAAATGCTTAGATATCACGAAGAACTCCGATTGCGAAGGCAGCCTGCTAAGCTGCAACTGACATTGAGGCTCGAAAGTGTGGGTATCAAACAGG
+
BBBA?@@=@BD@CBBBBB@BBC@C?CBC=AAADC=BB0;;/;A9ABBB;;=BBD@CDBBC>A?ADAA@@8;;CCD?CBA;A;;5;@@@=A<@@AAA7A6:;ACC=AACAA@EHCBBB@@<??@@???DD>A>><>BB?BD?D?B@BC@@=@@@BB::7;AAC;AABB?BAB@@@BAA@?<@B??@A?BBA<??AA=@;?ABBAEGBBA=A@:9:@<@@@AA@@>A9939@@<??8?>;;;@9;;;?AA=B==8
@6HNMW:01094:05971
TACGGAGGATCCGAGCGTTATCCGGATTTATTGGGTTTAAAGGGAGCGTAGGTGGATTGTTAAGTCAGTTGTGAAAGTTTGCGGCTCAACCGTAAAATTGCAGTTGAAACTGGCAGTCTTGAGTACAGTAGAGGTGGGCGGAATTCGTGGTGTAGCGGTGAAATGCTTAGATATCACGAAGAACTCCGATTGCGAAGGCAGCTCACTAGACTGCAACTGACACTGATGCTCGAAAGTGTGGGTATCAAACAGG
+
BCBD@;;;;ED?CBBAAA?AAB=A=???:?C?CC=AA5::59A9???BB??=?B?BB?BC?B=@ACCCB?ACBCE=JCC=B;<5<B;<5;;@@AAB7B>ABCCC@CCE>CCGACBCBCC@C@@@CCCBB:;;@;;;;6;D@C@C@DBBB=@A@B@AA?BABH>==;MFCCBCCDGBBBC@BB>AAC?CBB=@=00+0,0<<<BBBBCBCBBBBBDAD<<<BAAABCBBC@BACC=B@C;<<0;?=?AE>CBB?
@6HNMW:01096:05968
TACGGAGGGTGCAAGCGTTAATCGGAATAACTGGGCGTAAAGGGCATGCAGGCGGTTCATCAAGTAGGATGTGAAATCCCCGGGCTCAACCTGGGAACAGCATACTAAACTGGTGGACTAGAGTATTGCAGGGGGAGACGGAATTCCAGGTGTAGCGGTGGAATGCGTAGATATCTGGAAGAACACCAAAGGCGAAGGCAGTCTCCTGGGCAAATACTGACGCTCATATGCGAAAGCGTGGGTAGCAAACAGG
+
@@@@@BCC>A@@@=@@AEAMACBB@C@CC@CCCC>@AACD>CD>CCCBCBB?AA=AACBBBF@CBBB@BBBBBBC>CCDE7;:0;;;;=A?BDC@CADDECCBBBDED=B@@<@A=:;;ACBBCAA=@@=====,=@@@A=@?A?B@CC@HDC<;;@=A@=@=@A@@@BBGBBBCCE@IACB@DCC=@A7;5;BA=A@CCBBBDDDCBB=CDD?AABCCCBBDDBBBBBCCCCC;@=?9::/:?=>=?98988
@6HNMW:01098:05972
TACGGAGGGTGCAAGCGTTAATCGGAATAACTGGGCGTAAAGGGCATGCAGGCGGTTCATCAAGTAGGATGTGAAATCCCCGGGCTCAACCTGGGAACAGCATACTAAACTGGTGGACTAGAGTATTGCAGGGGGAGACGGAATTCCAGGTGTAGCGGTGGAATGCGTAGATATCTGGAAGAACACCAAAGGCGAAGGCAGTCTCCTGGGCAAATACTGACGCTCATATGCGAAAGCGTGGGTAGCAAACAGG
+
5544389;)444839>>@<A=@@C?C?;;5;@@A0;;<?A8@>6@@>@>>@?CCACAICABA?BBCCAECBBBBL>CCCC;CH?CCCC@C?@AB>AAHIIDCBCCBBB>BCD?CC@@@@AA?@@?B?AA99:9:)8@@BB@GAC@D:;;?CDCBBA@=;;5:>:;999@@@@B@?>>3946<7<9=295,5.9>?=?<ABBBCB<7<<=6=>F@ABBBBB;;;BA@@@>==9;;0;??888-7973=?8?==:
@6HNMW:01099:05962
TACGGAAGGTCCGGGCGTTATCCGGATTTATTGGGTTTAAAGGGAGCGTAGGCCGGAGATTAAGCGTGTTGTGAAATGTAGGCGCTCAACGTCTGCACTGCAGCGCGAACTGGTTTCCTTGAGTACGCACAAAGTGGGCGGAATTCGTGGTGTAGCGGTGAAATGCTTAGATATCACGAAGAACTCCGATTGCGAAGGCAGCTCACTGGAGCGCAACTGACGCTGAAGCTCGAAAGTGCGGGTATCGAACAGG
+
BGCC@C<@=@A;??9=:96<BB@FABBB>BD@CC>CC>BB>BD>AA@AA@@<@<@<@BBD@B@BBBBCB?BACCD>9:9::6:@@@AB?BBBB??>?CCBBBBBBBCD?A@@=@A9A;@=ABB@A@=<=888-8??@:@A<@<@<CCED?BBCCBAA=@@@@;@BCC@BBABBCFCBBA?AA=AAC?BBB?BBA@<?9@BB@@@CBAA?AAAAAA>BAAAAAAA;;7:?C@A@C>BBBBBD>BBCCDD@CCC?
@6HNMW:01100:05969
TACGGAGGATCCGAGCGTTATCCGGATTTATTGGGTTTAAAGGGAGCGTAGATGGATGTTTAAGTCAGTTGTGAAAGTTTGCGGCTCAACCGTAAAATTGCAGTTGATACTGGATATCTTGAGTGCAGTTGAGGCAGGCGGAATTCGTGGTGTAGCGGTGAAATGCTTAGATATCACGAAGAACTCCGATTGCGAAGGCAGCCTGCTAAGCTGCAACTGACATTGAGGCTCGAAAGTGTGGGTATCAAACAGG
+
CCCC@BB?CCC=A@@??>?ACB>B?BBB=AA?BA<AA:@?9?A6??>>>?BBBC>C???A;A>AAB@@@;==BBB=BBB9B>><>BBB?C?AACDD:B;>?@@@;ABCCCCC@BCCCCB?B@?99:CCC@C??=?BB?BC?BAC@CCBB@BBBCC::;:BBD=BBBE@BBBBCCCCCBB?AA>AAA?AAA798??2849BBB?BCBBA=@@9:9B?BBBBBBB?B9999BCFDC>CBA988*8<<=@A;ABA>
@6HNMW:01104:05972
TACGTAGGTGGCGAGCGTTATCCGGAATTATTGGGCGTAAAGGGTGCGCAGGCGGCCTTTTAAGTTCAAGGTGAAAGCGTGGGGCTCAACCCCATAAAGCCTTGGATACTGGGAGGCTGGAGTACTGGAGAGGACAGCGGAATTCCATGTGTAGCGGTAAAATGCGTAGATATATGGAGGAACACCGGAGGCGAAGGCGGCTGTCTGGACAGTAACTGACGCTGAGGCACGAAAGCGTGGGGAGCAAATAGG
+
ACCCDCC@;94;A;;;;;>ABC?D?C?C@CD@CE?CCBCC<@@:@;;;AAA>;:2;;A@A-;495.554;8<==F=BABCCGD9BABA?@AB9AAAD;@@=?;@6<;AB>@@900-0==9BBBBBBC=AA@@=@DDB@@>@>B>B@D;;;B@@@BB@CEEE;<<;;;CABBBCBAA?AA<@<?AA<?=?A>@@@5;5<<>AACCB@@6;<A@@C@BBCBBB>?@;<=??;?;;4?<<<<==1BB==C<?;;6
@6HNMW:01106:05960
TACGTAGGTGGCGAGCGTTATCCGGAATTATTGGGCGTAAAGGGTGCGCAGGCGGCCTTTTAAGTTCAAGGTGAAAGCGTGGGGCTCAACCCCATAAAGCCTTGGATACTGGGAGGCTGGAGTACTGGAGAGGACAGCGGAATTCCATGTGTAGCGGTGAAATGCGTAGATATATGGAGGAACACCAGTGGCGAAGGCGGCTCACTGGACTGTAACTGACACTGAGGCCCGAAAGCGTGGGGAGCAAACAGG
+
BBBBBBA?@@<@@><>??9?@A=A?B?B?BB@CD>AAABC?CF>B??@AA@<997:>BDE;D?BB?BB?B@BBCC>>?>BBDD:BA>=8<;<2:<>?3:9?B?B?BBA@ADD>9979CC>BA@AAA@<????;??==<?;@:>;>=>@@<;;>>>>:>>>>4897<<<=>>>>DBB;>><>;>@?<?>>><AAA<A<>>:=AA>>>A;@<8:9=:=<=>>>>@@==9=@7===1=<<::;;/;==BB:>=><
@6HNMW:01068:06033
TACGGAGGATCCGAGCGTTATCCGGATTTATTGGGTTTAAAGGGAGCGTAGATGGATGTTTAAGTCAGTTGTGAAAGTTTGCGGCTCAAACCGTAAAAATTGCAGTTGATACTGGATATCTTGAGTGCAGTTGAGGCAGGCGGAATTCATGGTGTAGCGGTGAAAATGCTTAGATATCATGAGGAACCCCGATTGCGAAGGCAGCTTGCTGCAGCATTACTGACGCTGATGCTCGAAGGTGTGGGTATCGAACAG
+
DBAA?AA=BBB>AAA;9:299;.4.4990;=9=<099)55)55)5;;999;<55.4;95:)929959@=:;;9990995)5;:4::9;;3;*//////$/1779;;6;@>=<<<?@?AAAA=;::::9@@;:=00)09;6=?<?;?;<=<?;?@7777939@@AB8999C?B@???@?>800/7=7===,8<8*//88(/)//9:=8==@?@BBBBA@ACAB;;;@@AA@@<=<00+06<::=;58:7334488;
@6HNMW:01077:06035
TACGTAGGGGGCAAGCGTTATCCGGATTTACTGGGTGTAAAGGGAGCGTAGACGGCATGACAAGCCAGATGTGAAAACCCAGGGCTCAACCCTGGGACTGCATTTGGAACTGCCAGGCTGGAGTGCAGGAGAGGTAAGCGGAATTCCTAGTGTAGCGGTGAAATGCGTAGATATTAGGAGGAACACCAGTGGCGAAGGCGGCTTACTGGACTGTAACTGACGTTGAGGCTCGAAAGCGTGGGGAGCAAACAGG
+
@CBBBA@AAA2AB=@:;:?BBD@C@CCG>DCBCB>CCCFE?LIIBCABBBCECC@BBBCBEE@CC@CBB;<:@@@@7A@;ABB=CCBB?BC=AAA=BCBDCBBB=B?B?CA@@?@@<@CC@CCABBIC@CCA@=@@?B@@<@6:6:?AAAAA@@@::6:@@@;????@BBBBBFAAA>AB?B?CBB?AACC@BBB>A=>?9:A188>==@@=>=B=AA?;;;C?B??;?AA???:?BBBACD:CBBBB=BBB?
@6HNMW:01086:06050
TACGTATGGTGCAAGCGTTATCCGGATTTACTGGGTGTAAAGGGGGCGCAGGTGGCCAGGCAAGTCAGAAGTGAAAGCCCGGGGCTCAACCCCGGGACTGCTTTTGAAACTGTCCGGCTGGAGTGCAGGAGAGGTGAGTGGAATTCCCAGTGTAGCGGTGAAATGCGGAGATATTGGGAAGAACACCAGTGGCGAAGGCGGCTCACTGGACTGTAACTGACACTGAGGCCCGAAAGCGTGGGGAGCAAACAGG
+
@AABCBFE?AADC@CBBB@BCC>A>@@@9ADAAB=;;:BG?CDCD0;;;;;4:>9=;9545<=@BC>BB:969A=06:B;BCC7;;BB@CDE8@@;@@>@AABC;BCC>CBBBC@D@GCC@;;<CBAB,0000+0<==@@<@=A=?@9::99:A@@A?BBBC=999?<?ACBBA@DD=C?CC>@AB=AA?=8=892818717<9733:6A@888=8=====433;37133(399634444;;.:;:<<39994
@6HNMW:01106:06052
TACGTAGGTGGCAAGCGTTGTCCGGAATTATTGGGCGTAAAGCGCGCGCAGGCGGATGCGTAAGTCTATCTTAAAAGTGCGGGGCTTAACCCCGTGAGGGGATGGAAACTGGGCATCTAGAGTATCGGAGAGGAAAGCGGAATTCCTAGTGTAGCGGTGAAATGCGTAGATATTAGGAAGAACACCAGTGGCGAAGGCGGCTTTCTGGACGACAACTGACGCTGAGGCGCGAAAGCCAGGGGAGCGAACGGG
+
ABBCB@?<::2:@=A:9:49:CAD>B>A>@C?BB?BBABB6;<;;;A;;;@=AB>B@;;;;;;BB;;:CCC@CKK;D;;;;;;.;A=@4;;;*;B?:;::*:CG;@@:@@@C=FCCCCB;<<@??;:59@@A>AA<BAA=@=@;>;??AAABABBA=AAAB;999BBBCBB@B==>:>=<<:>??:?::;8===8=8=><A@@:A;;6;B899A=AAA?>>>AA>?;>CCBCA;AA;ACDD5>668;98888
@6HNMW:01110:06039
TACGGAGGAGTCCGAGCGTTATCCGGATTTATTGGGTTTAAAGGGAGCGTAGGCGGACGCTTAAGTCAGTTGTGAAAGTTTGCGGCTCAACCGTAAAATTGCAGTTGATACTGGCTGTCTTGAGTACAGTAGAGGTGGGCGGAATTCGTGGTGTAGCGGTGAAATGCTTAGATATCACGAAGAACTCCGATTGCGAAGGCAGCTCACTGGACTGCAACTGACACTGATGCTCGAAAGTGTGGGTATCAAACAGG
+
BA==900+0//94:::7//*/77277===2;;.55)5>1:<6<>4=>><<<=;>>:>B900+0+00/;<=6A;@G@7;;;05555<<<B?C?A<>A@2?5>9;9:29@@BBAA=AAA;;;6;;A@@?@A::8>><887*7>:=<B<AABC?@A;:9A?;@@AA8AA@@;@@AAAB;<:AA=@A>B:9299929??A;@<B;:;;;;AAB?BCCCCC?CBBB@@@;;:?BCB;;:F>BB@99949>>@AB<::9<
@6HNMW:01071:06082
TACGGAGGATCCGAGCGTTATCCGGATTTATTGGGTTTAAAGGGAGCGTAGATGGATGTTTAAGTTCAGTTGTGAAAGTTTGCGGCTCAACCGTAAAAATTGCAGTTGATACTGGATATCTTGAGTGCAGTTGAGGCAGGCGGAATTCGTGGTGTAGCGGTGAAATGCTTAGATATCACGAAGAACTCCGATTGCGAAGGCAGCCTGCTAAGCTGCAACTGACATTGAGGCTCGAAAGTGTGGGGTATCAAACAGG
+
BCBB>@A?B@?<@99::?:>BC?B?==D=@@=@@5=?,9;.:A;@CA@@@==@@9=A000*/8/0*/9=95<=455)544)4993:><<6;.444449$4.45955.6;;;@@??>A@BCC@AA@@=====:==?9?A@?CC?B?B?BBBBA;;;DDBA>@000+0000;=>>@AA::9BB@BB?BB@7;;:)..88).).::>:???//*/;///6169//3==8;<=5;<;787*7777/..&.:///;588<8
@6HNMW:01083:06106
TACGTAGGTGGCAAGCGTTGTCCGGAATTATTGGGCGTAAAGCGCGCGCAGGCGGATGCGTAAGTCTATCTTAAAAGTGCGGGGCTTAACCCCGTGAGGGGATGGAAACTGGGCATCTAGAGTATCGGAGAGGAAAGCGGAATTCCTAGTGTAGCGGTGAAATGCGTAGATATTAGGAAGAACACCAGTGGCGAGGCGCTTTCTGGACGACAACTGACGCTGAGGCGCGAAAGCCAGGGGA
+
@@@DBBB@BA>@A9;;;?9<=<:?9:6:9=C?CC>?@;<;0:;@A@;;;AC>;;7;@;;9BC@BE;;;GJCACFD;C;;:CFF;AA?B@DDE;CCA@ACC;AAA<@A;@CCE=CB;;:BBBAB@@@A=@@;:8:C>CCC?B8:8:?CCBBCABBAB?B???8?AAB????A??;??:>;>>;?>D=AA?;67////66///(577.752222,256=5627;>A=>;8:>A9@;48;@@27
@6HNMW:01085:06108
TACGGACGGGTGCAAGCGTTAATCGGAATAACTGGGCGTAAAGGGCATGCAGGCGGTTCATCAAGTAGGATGTGAAATCCCCGGGCTCAACCTGGGAACAGCATACTAAACTGGTGGACTAGAGTATTGCAAGGGGGAGACGGAATTCCAGGTGTAGCGGTGGAATGCGTAGATATCTGGAAGAACACCAAAGGCGAAGGCAGTCTCCTGGGCAAATACTGACGCTCATATGCGAAAGCGTGGGGAGCAAACAGG
+
ABA@=;:;B;@@AA<@@@B>B?BBB?B@BB@CCBC>BAAAC=CC:;;A@?@A>BC@B@CC;;=@JECC@C;;;BBB>BDDD-:;0;@A@<AACCC=DBFDDDBA@ABBD=CCD@BM@BBA@AA@@>=9=00,0000)0:=;:4:=@;A?BC;;9@EBBB=@@=@=@@@@@@@BBABBBC@CAGGGBBA@BB7;9;CC@CABBBCCBB?@@@<@CD?@@ADDBAAA@@@@??@AA@@<@00/;;?0008;=5;;;7
@6HNMW:01103:06086
TACGGAAGGTCCGGGCGTTATCCGGATTTATTGGGTTTAAAGGGAGCGTAGGCCGGAGATTAAGCGTGTTGTGAAATGTAGACGCTCAACGTCTGCACTGCAGCGCGAACTGGTTTCCTTGAGTACGCACAAAGTGGGCGGAATTCGTGGTGTAGCGGTGAAATGCTTAGATATCACGAAGAACTCCGATTGCGAAGGCAGCTCACTGGAGCGCAACTGACGCTGAAGCTCGAAAGTGCGGGTATCGAACAGG
+
BBBC@C>@?AC@FF>BBC>@@B>A@;;;6;B>BC=BC=AA>AG>BAAFKKF@B@B@BBBB>B?CCCCCC?BBBBB9@@@:;:@BHBCB?ACAAABABDCEECBBCCB@=@BB>BC=B>B>BBBBBCCCBBBB<??CC>BB?B@C?CCCC@CD;::CB=@@AA90000+0=;==@??;==8=>=AAA;@?>8=>=?8?=<;;CBBB@@@<@@@?;;59==@:99=:92444;;==3:955:;5;CDCCB?@AA=
@6HNMW:01104:06088
TACGGAGGATCCGAGCGTTATCCGGATTTATTGGGTTTAAAGGGTGCGTAGGCGGCCTTTTAAGTCAGCGGTGAAAGTCTGTGGCTCAACCATAGAATTGCCGTTGAAACTGGGGGGCTTGAGTATGTTTGAGGCAGGCGGAATGCGTGGTGTAGCGGTGAAATGCATAGATATCACGCAGAACCCCGATTGCGAAGGCAGCCTGCCAAGCCATTACTGACGCTGATGCACGAAAGCGTGGGTAGCAAACAGG
+
BC::8;C@BBC?CCB@AA@BBB?@>@DD=CF@CC>BB=BB<BC>GCFCA>>;00+0:@@@7A=AABCCCC?CBBB>ABB@A@A>@BAB?B<??BBC@C?CC=@@;@@@:ACCGHIG+BC@BBABCCCGL>BBC@CBB@BB?B?99:BBD?BBABC8849>>?9?@ABCCBBBBBBBBBBBBB?BDD9A>>499AA:@>ACCD?BBB?B;??<?@=AABBB@>>>AB@@ABBBBC>CCCCCD?CBBBCC>CED@
@6HNMW:01111:06075
TACGGAGGGTGCAAGCGTTAATCGGAATAACTGGGCGTAAAGGGCATGCAGGCGGTTCATCAAGTAGGATGTGAAATCCCCGGGCTCAACCTGGGAACAGCATACTAAACTGGTGGACTAGAGTATTGCAGGGGGAGACGGAATCCAGGTGTAGCGGTGGAATGCGTAGATATCTGGAAGAACACCAAAGGCGAAGGCAGTCTCCTGGGCAAATACTGACGCTCATATGCAGAAAGCGTGGGTAGCAAACAGG
+
55::5:@@5@>>@7;;;A8@;>?@:@6::=;9;C>CBAAD6;;7;AABBBB>CB?B>A<<00+0=>@=BB=AA>A7AEAJ000-000/7@6:;;5:6@B;965::99;0;=>9??9<788==9?==6<<87778'877//27)//)//6;;;=;;;8=;5:.444444=>;@99994;=<<=@==8<<+0+0<<6;6=::9@?<1373(7;;5;>>??BBA@A99797789>AD:A885::18899::2::=6
@6HNMW:01068:06112
TACGGAGGGTGCAAGCGTTAATCGGAATAACTGGGCGTAAAGGGCATGCAGGCGGTTCATCAAGTAGGATGTGAAATCCCCGGGCTCAACCTGGGAACAGCATACTAAACTGGTGGACTAGAGTATTGCAGGGGGAGACGGAATTCCAGGTGTAGCGGTGGAATGCGTAGATATCTGGAAGAACACCAAAGGCGAAGGCAGTCTCCTGGGCAAATACTGACGCTCATATGCGAAAGCGTGGGTAGCAAACAGG
+
BBBCABBB=AA@A=@;;;?B@CCE@EA::9;BBB=BBBBB=BB=BB;;;BF@CB@B>BBBBC@CCHD@CBBBCCC>CDAD,00+0000>A=CAE<A@CCCCBBBCBBB=BBB>AD?AACCBBBBBA=@@99999)9=<@A>A<@=@?BB@CCCCEAA?BB@D@;;;;;AABBB@@@B6<8;CACDG@CC:;:;BC@DACBBBCBC?CCC>@@B=AABBBBBCB@@@CCBBBBBC>BAABAA=@:98==99988
@6HNMW:01071:06123
TACGTATGGTGCAAGCGTTATCCGGATTTACTGGGTGTAAAGGGGGCGCAGGTGGCCAGGCAAGTCAGAAGTGAAAGCCCGGGGCTCAACCCCGGGACTGCTTTTGAAACTGTCCGGCTGGAGTGCAGGAGAGGTGAGTGGAATTCCCAGTGTAGCGGTGAAATGCGGAGATATTGGGAAGAACACCAGTGGCGAAGGCGGCTCACTGGACTGTAACTGACACTGAGGCCCGAAAGCGTGGGGAGCAAACAGG
+
@@@CBCCEA@@@A=A;<;@BBB@C@CCD=CCBAC=BBBDD>AB@@1@9:;C@BB@B@BC>BB>BEBBBC?AABBG?CCJ>AAA9ADCC?BGG;BB>BCAABBBB;BDG=C?@@C<@<@BC>AAAAAAC?BBBB?BCAA@A=A;@;@A<AAAA@AA@?<?AAC=A@997:ABDDC@DD=C?AA?CCC@CB??<@@@=@>A?=AABCBBB>===BBB>BBAAAB@>?0000@9A@@9@@<=<@@5000@A<CCD?
@6HNMW:01085:06139
TACGGAGGATCCGAGCGTTATCCGGATTTATTGGGTTTAAAGGGAGCGTAGGCCGGAGATTAAGCGTGTTGTGAAATGTAGACGCTCAACGTCTGCACTGCAGCGCGAACTGGTTTCCTTGAGTACGCACAAAGTGGGCGGAATTCGTGGTGTAGCGGTGAAATGCTTAGATATCACGAAGAACTCCGATTGCGAAGGCAGCTCACTGGAGCGCAACTGACGCTGAAGCTCGAAAGTGCGGGTATCGAACAGG
+
CBCG>AA@BBA?B@@;::;?BA?B????9???CC>CG2:929A8@AAAAAB@B@B?DDCC=A?BBA@@A8;;CDI?;;;CBB;;;ACC@CC@@@;<;CCCCCCBBBA@=ABB?BB=B?D>A@@?@:::B@??8???B=??=??B?@A@C@BBBAA8828>>>9@ABB@BBBABA@@?00,0;77=A:;;;9==?@:?:B;;;BBCC;;7;;;;?B>A???A9:9;;6:?B????9=<898A9AAA@BB>79:@
@6HNMW:01087:06111
TACGGAGGGTGCAAGCGTTAATCGGAATAACTGGGCGTAAAGGGCATGCAGGCGGTTCATCAAGTAGGATGTGAAATCCCCGGGCTCAACCTGGGAACAGCATACTAAACTGGTGGACTAGAGTATTGCAGGGGGAGACGGAATTCCAGGTGTAGCGGTGGAATGCGTAGATATCTGGAAGAACACCAAAGGCGAAGGCAGTCTCCTGGGCAAATACTGACGCTCATATGCGAAAGCGTGGGTAGCAAACAGG
+
CBAA=@>?9@@>@<@@BC@CACBB@B>BB@CBBB=BBABB=CB=CB:;9:;5;:7;?CBBBC?BBCB?B9::CCC>CCCC9EE=B::;?B?ABB=B?BBCDDBBBCCC=C@@=@D@BB???BBBCB?BA99999(:<=;;7;@C@C?ABAECCCB@@=@B?B>BBAAACCBBBAAAB@HACC@CCC@AA6;7;CB>B?C@@@@CB?ABB=ADC>CCDCCCBBBBBBB?>?BBAA=BBBBBB<A?><@A;BBB?
@6HNMW:01076:06172
TACGGAGGGTGCAAGCGTTAATCGGAATAACTGGGCGTAAAGGGCATGCAGGCGGTTCATCAAGTAGGATGTGAAATCCCCGGGCTCAACCTGGGAACAGCATACTAAACTGGTGGACTAGAGTATTGCAGGGGGAGACGGAATTCCAGGTGTAGCGGTGGAATGCGTAGATATCTGGAAGAACACCAAAGGCGAAGGCAGTCTCCTGGGCAAATACTGACGCTCATATGCGAAAGCGTGGGTAGCAAACAGG
+
CIED>@@@9@??@>AAAA>A@BCBAC?CD@CCDD>A@@CD<BA<AB:;:@@<@A=@>ACCCCAAAAB?B:;:CCD?CCCC799,:;;;>B@CCC>C@BBBEEDCBBBB>BCB@BB@BBBBBB@@BB788CBBBC1AAA::6;=@=@8;;@CDCCCAA?BEBCACC;;:BBBBBCAAA@C?CBBCCCACF;;;;CC?C?B@AABCCACCC>CCD=CABBBCBBBB@???>??@@?9>@@AAA;C::9CB=@A@<
@6HNMW:01076:06182
TACGGAAGGTCCGGGCGTTATCCGGATTTATTGGGTTTAAAGGGAGCGTAGGCCGGAGATTAAGCGTGTTGTGAAATGTAGACGCTCAACGTCTGCACTGCAGCGCGAACTGGTTTCCTTGAGTACGCACAAAGTGGGCGGAATTCGTGGTGTAGCGGTGAAATGCTTAGATATCACGAAGAACTCCGATTGCGAAGGCAGCTCACTGGAGCGCAACTGACGCTGAAGCTCGAAAAGTGCGGGTATCGAACAG
+
=>???>4:2:?4;;.;>B=CDF@F?;;;0;@;@B<B@9BD6;;7;@BBBBC=@=@<@AAB?B@CDECBA=?<::;-8?@@AD??>@BB?>A:::ABBBBACBBBB@@A>?@??CC=C@C::8BBBCBA@=88.6///*/:6;*0)0>00,:@@@???9>899+77>>6;>><;:;;3436::28896;85/5556-51>?@ABBBCCC?@@999;;?AC????ABB?<<<94333&39:377*3/9://)/66
@6HNMW:01089:06167
TACGGAAGGTCCGGGCGTTATCCGGATTTATTGGGTTTAAAGGGAGCGTAGGCCGGAGATTAAGCGTGTTGTGAAATGTAGACGCTCAACGTCTGCACTGCAGCGCGAACTGGTTTCCTTGAGTACGCACAAAGTGGGCGGAATTCGTGGTGTAGCGGTGAAATGCTTAGATATCACGAAGAACTCCGATTGCGAAGGCAGCTCACTGGAGCGCAACTGACGCTGAAGCTCGAAAGTGCGGGTATCGAACAGG
+
BCCC?C9:7:B=??;A;;6;BB;A=;;;7;DAEG?GI>BB=BB;BB@ABCB?B?B?BBBB?CADABA@@?BAAAD>CAAABBAAAABA>AB;;;;<BCBBBBBBBA;;5;?@9@@9@?C@A?@?BAAB@??C>AAAB<AA>A=A=AAAB?BBBBBBB?BDCF>AAAB>AABBBBBABBB@BB?BBC@BBB?A@=<081;AAABBCCEEACBBBBA@AAAAA???@B>A@@@@AC<AABBCC>CCCBBB?BBC@
@6HNMW:01099:06182
TACGGAAGGTCCGGGCGTTATCCGGATTTATTGGGTTTAAAGGGAGCGTAGGCCGGAGATTAAGCGTGTTGTGAAATGTAGACGCTCAACGTCTGCACTGCAGCGCGAACTGGTTTCCTTGAGTACGCACAAAGTGGGCGGAATTCGTGGTGTAGCGGTGAAATGCTTAGATATCACGAAGAACTCCGATTGCGAAGGCAGCTCACTGGAGCGCAACTGACGCTGAAGCTCGAAAGTGCGGGTATCGAACAGG
+
ACA@=A6;6;C?BA=?@@<@BA@B@BAB=BBADF>CC>ED>AA:AB@@B?@=?=B?@@@C@C@DBBBBB>BB@AC=?@????CAAABB@BBBBAAABCCCCCCBBBDC@BA@?@D>E@C@B:::CCCCBCCD>B???9??;?=@=BBBC?B@@@@9979BBB=BBBB?BBBBBBD>??B>AA?BBC@BBB?BBCC<?;AAABBCBBBB>A@@@@B@CBBBCCBA@@=@BBCBBD>DB@@@F=BBCCCB?BBB@
@6HNMW:01108:06195
TACGGAAGGTCCGGGCGTTATCCGGATTTATTGGGTTTAAAGGGAGCGTAGGCCGGAGATTAAGCGTGTTTGTGAAATGTAGACGCTCACGTCTGCACTGCAGCGCGAACTGGTTTCCTTGAGTACGCACAAAGTGGGCGGAATTCGTGGTGTAGCGGTGAAAATGCTTAGATATCACGAAGAACTCCGATTGCGAAGGCAGCTCACTGGAGCGCAACTGACGCTGAAGCTCGAAAGTGCGGGTATCGAACAGG
+
><;@,0,06=>:AB<BAB@CCC@C@BCC>CGAFE?IG>AA>AH?DCCCDCB>B>B?BCBB@C?B@@@;;;0;;;;B<@@<>00/555-007779;;;<===<=<=<<<85558<<3;<><A?>@??:9:???9>A@@9??;?18/8=80+0>>000=9=0000(7;;A?BCBBBBBAABB?BC?BAB>ACC=??AB>A=BBBBBBBBAB?;<;A@B?BBC@;::9:97<<::99:-99733<4<A<<=>8;;=8
@6HNMW:01070:06224
TACGGAGGGTGCAAGCGTTAATCGGAATAACTGGGCGTAAAGGGCATGCAGGCGGTTCATCAAGTAGGATGTGAAATCCCCGGGCTTAACCTGGGAATTGCATTTCAGACTGGCTATCTAGAGTATTTTAGGGAGGGGTAGAATTCCACGTGTAGCGGTGAAATGCGTAGAGATGTGGAGGAATACCGAAGGCGAAGGCAGCCCCCTTGGGAATATACTGACGCTCATGTGCGAAAGCGTGGGGAGCAAACAGG
+
BCBB?BEM>A@@B?A@AA?B?CCB?B@CC@CCCC=BBBAC>CD=CC@@@DD@DD@C@BCCAA?AJCDAC;;;CDD>CCFF;AA>ABBDAD@CBB<B<@6;;BAC>B;<<CAC?CDDAAABAA@@@AAA9ACF>BBCC:BBAB?C@C?B?999@@@??<=99928?AABC???C9:9A>??<??BBB@BC>@>@AA:?8<<99:::'95<?8?8733?===?@?>?AA::7AA:98*89<8878)778>A7;;;;
@6HNMW:01075:06227
TACGGAGGATCCGAGCGTTATCCGGATTTATTGGGTTTAAAGGGAGCGTAGGCGGACGCTTAAGTCAGTTGTGAAAGTTTGCGGCTCAACCGTAAAATTGCAGTTGATACTGGGTGTCTTGAGTACAGTAGAGGCAGGCGGAATTCGTGGTGTAGCGGTGAAATGCTTAGATATCACGAAGAACTCCGATTGCGAAGGCAGCCTGCTGGACTGTAACTGACGCTGATGCTCGAAAGTGTGGGTATCAAACAGG
+
CAAA??B<@@B>A:;;;;4;??>A;@@A<AB>BD<AB<A@;AB<BAABGCB@BB>A;;:;49999959>299>>>3?BB<BBBFDDBB@C@CCEFF<E=;=DBC?BBCBCCCC?;;<@@@B@@@?@@>>@=00,000*0@<@<B?BCBB?AA@@@BB?BAAA:AB??<?BBCCCB>999=A@?ABC?ABB999BB;?<ABBBACCCCC@BACB@@=@BAAABB;;=EGBCBDDD=CBC;;;0;@@@@@;@@@=
@6HNMW:01085:06215
TACGTAGGGTGCGAGCGTTAATCGGAATTACTGGGCGTAAAGGGTGCGCAGGCGGTTGAGTAAGACAGATGTGAAATCCCCGAGCTTAACTCGGGAATGGCATATGTGACTGCTCGACTAGAGTGTGTCAGAGGGAGGTGGAATTCCACGTGTAGCAGTGAAATGCGTAGATATGTGGAAGAACACCGATGGCGAAGGCAGCCTCCTGGGACATAACTGACGCTCAGGCACGAAAGCGTGGGGAGCAAACAGG
+
6:;DBDBB<BCBA@@?996:=@@A>B?B?B?@@E>AAABB<@A=@99:AAB?BB?B?AB?9949@ABCCCCBBBB=BBCC:BBB::498<==@@<A?CB@CC>??BBBCAA@>?=998;;>@??>==?>;::?B9:;7?F?B?A?C@AB>@@:::?AABBBB>BDGCCABAACCCCB@B?BB>BBC:;;BA>AAA5:6;ABB@BB?BBD?DDDBB?BB@@;;0=000+0<;000,0>:<==?/>>=AD=988?
@6HNMW:01102:06235
TACGGAGGGTGCAAGCGTTAATCGGAATAACTGGGCGTAAAGGGCATGCAGGCGGTTCATCAAGTAGGATGTGAAATCCCCGGGCTCAACCTGGGAACAGCATACTAAACTGGTGGACTAGAGTATTGCAGGGGGAGACGGAATTCCAGGTGTAGCGGTGGAATGCGTAGATATCTGGAAGAACACCAAAGGCGAAGGCAGTCTCCTGGGCAAATACTGACGCTCATATGCGAAAGCGTGGGTAGCAA
+
59?@>ABB=ACCC?BBDE@C?@@@@E?CB@CCCC=;=;AGGFM?CC;;;DC?CC?A>ADBBA=@BAA>@A@C;::;:CJG<FM>B;;:9@;@AC;A?@BBB;;;B@AC=@@??@@=;:;@>888>>8;<99999)8;;=@;@2929=@B=BB@BC@@?@A@C@;;;AAABCBBCCCB8C=AB@BBF;DD998:AA>B@BBABCBB?BAB=BBB>CBCBCB@@@@::9=<><///+////;;2777;89
@6HNMW:01110:06259
TACGTAGGTGGCAAGCGTTGTCCGGAATTATTGGGCGTAAAGCGCGCGCAGGCGGATGCGTAAGTCTATCTTAAAAGTGCGGGGCTTAACCCCGTGAGGGGATGGAAACTGGGCATCTAGAGTATCGGAGAGGAAAGCGGAATTCCTAGTGTAGCGGTGAAATGCGTAGATATTAGGAAGAACACCAGTGGCGAAGGCGGCTTTCTGGACGACAACTGACGCTGAGGCGCGAAAGCCAGGGGAGCGAACGGG
+
BAAAA9929>8>?;?=??<AAB?C@CAC@BBADH>CCAA@8@:;;AABBAA=@B>B@AABCC?CC99;CBA=BAA7A>?;;::.:@?BADDD;CBA@@@@5?A?=AA>ACCC>CAABBBBA@BCCBB>BBBA>@?:@==9>=@<?@CBB@@CBBBC>B<<<7<>?<=>=>>>@<@A=A<@@<@@A<@A:;8;>>=B<@@<;:939?=:>>888;5;>>>>B@@@>>:=@@@@A:AD=9:99-9::;=:;;;3
@6HNMW:01088:06268
TACGGAGGATCCGAGCGTTATCCGGATTTATTGGGTTTAAAGGGAGCGTAGATGGATGTTTAAGTCAGTTGTGAAAGTTTGCGGCTCAAACCTAAAATTGCAGTTGATACTGGATATCTTGAGTTGCAGTTGAGGCAGGCGGAATTCGTGGTGTAGCGGTGAAATGCTTAGATATCACGAAGAACTCCGATTCGAAGGCAGCCTGCTAAGCTGCAACTGACATTGAGCTCGAAAAGTGCGGGTATCGAACAGG
+
>@A@=99299989;@=>=9;;;8<5:;>)55.55)5<)55)5<)5555599<<=8=<<<</9;/0//7729;===5<<<4<<;.44444(4.4444&4.34:::5;433833-3877883333/(/////066639<9,33,349,25<<7555:::=9<;<>7556=.499949<8888-33-333,39;288;6;28777166///36/--583/..888838/////////&--//-5,-----83--/3
@6HNMW:01102:06264
TACGGAGGGTGCAAGCGTTAATCGGAATAACTGGGCGTAAAGGGCATGCAGGCGGTTCATCAAGTAGGATGTGAAATCCCCGGGCTCAACCTGGGAACAGCATACTAAACTGGTGGACTAGAGTATTGCAGGGGGAGACGGAATTCCAGGTGTAGCGGTGGAATGCGTAGATATCTGGAAGAACACCAAAGGCGAAGGCAGTCTCCTGGGCAAATACTGACGCTCATATGCGAAAGCGTGGGTAGCAAACAG
+
CCCC@;:;.;>=?:@<;;4;:A@@<A?BC@CDFD>BCCCB=BA:A@:;;AB>AB>B?BDDBB@AAAD@DBBBCCC>FCDD9AB:;<;;=C?BBB>C?CBCCCDAAAFG>BAA>AA=@AAAABAABB>AA@@@@@2@@@BB>A=A=@?CC?CCCCCBB@BA=A>;;;;;AAAAB@@?@@JIFDABA@<@@0;5;AC>A@B@@@AA@>ABB=BCC>@@ABBAA@@@BCBABAA@BA;AB>;>?7873;<=/338
@6HNMW:01102:06307
TACGGAGGGTGCAAGCGTTAATCGGAATAACTGGGCGTAAAGGGCATGCAGGCGGTTCATCAAGTAGGATGTGAAATCCCCCGGGCTCAACCTGGGAACAGCATACTAAACTGGTGGACTAGAGTATTGCAGGGGGAGACGGAATTCCAGGTGTAGCGGTGGAATGCGTAGATATCTGGAAGAACACCAAAGGCGAAGGCAGTCTCCTGGGCAAATACTGACGCTCATATGCAGAAAGCGTGGGTAGCAAACAGG
+
///;5///(4;44.4944.54>>?:=?=B9?9;;0;A=>@000,0=0//0/,0>6B?ED;;;?B;99?@999=9>055555$55)5555.57456069=;;;<@@ABBB=CAC?@@=@BBABBBBCB9:8AAAAA,@=:;;5;>B>BACC?@>;9955.5439799:??>?@995?>>:@=@@=@@>:@@0;5;CC<@>@@??@A?=ABB;?@@:??@@@A?9::?@<000/00;;3;79778/3333;;39:92
@6HNMW:01106:06307
TACGTATGGTGCAAGCGTTATCCGGATTTACTGGGTGTAAAGGGGGCGCAGGTGGCCAGGCAAGTCAGAAGTGAAAGCCCGGGGCTCAACCCCGGGACTGCTTTTGAAACTGTCCGGCTGGAGTGCAGGAGAGGTGAGTGGAATTCCCAGTGTAGCGGTGAAATGCGGAGATATTGGGAAGAACACCAGTGGCGAAGGCGGCTCACTGGACTGTAACTGACACTGAGGCCCGAAAGCGTGGGGAGCAAACAGG
+
BBCDCCCD@DBBC=@@AB@CCB@D?BBD;CCDDD=CCCCC<AAAA2B@ABGACC@CACC@;;8;DBBBC@BBCBB=BBB=BCC;CCCC?BBB8BA<AA???A@A8BCC?CCCCC@C@CCC@BBCBBCC@CCBB@CCCBAA=?;?9?@;@CCCBBBBB>BCDD=BBAB?BDBCCC@CC=B?BC?BAA?BCBB@BBB=A?@@<@CBBBBC>@@@BBB>BBBB@B=@A9978A=ABC<BB@A@@@6@@?BD>BBB?
@6HNMW:01068:06329
TACGGAGGATCCGAGCGTTATCCGGATTTATTGGGTTTAAAGGGAGCGTAGGCCGGAGATTAAGCGTGTTGTGAAATGTAGACGCTCAACGTCTGCACTGCAGCGCGAACTGGTTTCCTTGAGTACGCACAAAGTGGGCGGAATTCGTGGTGTAGCGGTGAAATGCTTAGATATCACGAAGAACTCCGATTGCGAAGGCAGCTCACTGGAGCGCAACTGACGCTGAAGCTCGAAAGTGCGGGTATCGAACAGG
+
DBBB=@@>@BBAECCAA@<?A?;?=@@A<AC@DE>CC78728@8997BCCC?C?B?DCBB?B>@@99;B=@@BBB=;;;ABBBCBCDC@ECCC@AABCCBB@A@BCEE@CBB@BC>B@C@CAA@B??>@>??<?BBD>CC>A?B@AAAA>A@A?A>>8>???<BBBC?BBBBDDBBBBB@BB?BBA=A@@387==8=;@@@ABBAABB?;:;CCC?BCBBAAABBB>AACCBBD<AACCCC<AACBBB?BBA?
@6HNMW:01073:06327
TACGGAGGATCCGAGCGTTATCCGGATTTATTGGGTTTAAAGGGTGCGCAGGCGGGATGTTAAGTCGGCGGTGAAATTTTGCGGCTCAACCGTAAAAGTGCCTTCGATACTGGCGTCCTTGAGTATGGATGAAGTAGGCGGAATTTGTGGTGTAGCGATGAAAATGCTTAGATATCACGAGGAACTCCGATTGCGCAGGCAGCTTGCTAAGCCATAACTGACGCTCATGCACGAAGGCGTGGGGATCAAACAGG
+
@AAA=@@:@@@;@@@;;;=AAC?C@CIJ=A@@BE=CC>BB>CC>BAAACBB@BED?CCCE@B<A@;;5;<8<000+000+/0;4:<4944.44888+8433-34989:;;:B=?><8283778999968;;;7;<<=:>>9<9<A7>>C?@@9:9::@99:;:&9;@:;@<@@C@AA@?;B:C8@AA=:99200=00/6::::=18833-3=8<>C@CCC@@;99999@@BB@@9>+0/:777*769:;4;=;7
@6HNMW:01074:06352
TACGGAGGATCCGAGCGTTATCCGGATTTATTGGGTTTAAAGGGAGCGTAGGTGGACAGTTAAGTCAGTTGTGAAAGTTTGCGGCTCAACCGTAAAATTGCAGTTGATACTGGCTGTCTTGAGTACAGTAGAGGTGGGCGGAATTCGTGGTGTAGCGGTGAAATGCTTAGATATCACGAAGAACTCCGATTGCGAAGGCAGCTCACTGGACTGCAACTGACACTGATGCTCGAAAGTGTGGGTATCAAACAGG
+
DCCC?CC@CCC?BBA>>>?ABB?B?BBB<BD@BB:?>277.8A=ABBBBBB?BB?BBCCC@C@CCDBCB9;;BBB;ABB8BAA?ADDF@C<@@FFE<B;;;CCC?ABBBDCB@BCCBBB@CBAA@ABBBBC9979>>9??9??B?CCCC@BCBCCCB@BCDC>DCBB@BCCCCCCCCCC@BB?BBC?BBB799AA9>9@@@@BAABBC@CDCCCC@CCCCCBBBCDCBBBBA@@;@DBBBD=CBBBBB=BBC@
@6HNMW:01084:06322
TACGGAGGGTGCAAGCGTTAATCGGAATAACTGGGCGTAAAGGGCATGCAGGCGGTTCATCAAGTAGGATGTGAAATCCCCCGGGCTCAACCTGGGAACAGCATACTAAAACTGGTGGACTAGAGTATTGCAGGGGGAGACGGAATTCCAGGTGTAGCGGTGGAATGCGTAGATATCTGGAAGAACACCAAAGGCGAAGGCAGTCTCCTGGGCAAATACTGACGCTCATATGCGAAAGCGTGGGTAGCGAAACAGG
+
54443444)444;8=>>?8<7559:><@D@CA?905559:1@D8;;666=A7@@4615::554554<7<;>9555)5////$/;)////3:7;==5;8<===<<::4499&4::5==:733338;9::04338888'8336;494;6;49<1655=99:455:=;?@@@@C@?>A<<AB>A>BB?AA>:>>*0*000*0+0:88?9835AB9<BA7>>:9=?<:::<<=>;88333(333999/733///81///3
@6HNMW:01089:06335
TACGGAGGGTGCAAGCGTTAATCGGAATAACTGGGCGTAAAGGGCATGCAGGCGGTTCATCAAGTAGGATGTGAAATCCCCGGGCTCAACCTGGGAACAGCATACTAAACTGGTGGACTAGAGTATTGCAGGGGGAGACGGAATTCCAGGTGTAGCGGTGGAATGCGTAGATATCTGGAAGAACACCAAAGGCGAAGGCAGTCTCCTGGGCAAATACTGACGCTCATATGCGAAAGCGTGGGTAGCAAACAG
+
BBBB?@@@;@BAB?A;;;6;?DBB@B?BB>BBCC>AA@CD>BB=BD;::FEACCABBBBBCC@BBCC@CBBBABA>BADD7?>8>9;;?CACCC>C?BBCBBDDDCCC=C9:9:D?BBAAAAAAAA?AAAAAAA2@?@;;8;?B?CACC@CDCCB@@<@A;@;@A@@@BBAAABBAA>BACC?@@E?BB<@<@AA=@>A;::ABC@CCF>AAA=AAAAACCCB@@@B??<?34838;;9;;233379;1333
@6HNMW:01099:06318
TACGGAAGGTCCGGGCGTTATCCGGATTTATTGGGTTTAAAGGGAGCGTAGGCCGGAGATTAAGCGTGTTGTGAAATGTAGGCGCTCAACGTCTGCACTGCAGCGCGAACTGGTTTCCTTGAGTACGCACAAAGTGGGCGGAATTCGTGGTGTAGCGGTGAAATGCTTAGATATCACGAAGAACTCCGATTGCGAAGGCAGCTCACTGGAGCGCAACTGACGCTGAAGCTCGAAAGTGCGGGTATCGAACAGG
+
ACCC@C?B@BC?AB8@::6:B@8A@BCC?CDAFD>DF>AA<BE=BBBBCA@?A@C@BBBC@C?A?@@@@<@BCCL?DDBBB?C@??@@=????>999BAAABBAA@AA????@DC;A;?9?=====>>>??K8>>>A8=>=A=B=CCCC@CDCBB@@>@BBC>CCBC@BBBAABCCCBB>AA?BBC>AAB>BBBC<><@BBBCCBCCC@AAAA@B?BBDD@A@@A@=BABBCCE<AABBBB>CBBBCC@CBC?
@6HNMW:01104:06312
TACGTAGGGTGCGAGCGTTAATCGGAATTACTGGGCGTAAAGGGTGCGCAGGCGGTTGAGTAAGACAGATGTGAAATCCCCGAGCTTAACTCGGGAATGGCATATGTGACTGCTCGACTAGAGTGTGTCAGAGGGAGGTGGAATTCCACGTGTAGCAGTGAAATGCGTAGATATGTGGAAGAACACCGATGGCGAAGGCAGCCTCCTGGGACATAACTGACGCTCAGGCACGAAAGCGTGGGGAGCAAACAGG
+
CBBBBBDEDCAAAA@899=B=AAA>A?B?BBDCC>B>??D=BB>999@?=><9929;@9:9E@BBBBBB@@?@?<8===<+:9;;@<B?@AAAD>E?BB?BBABBBCBBCBB???CB?===<=;;;;;?>????78819B>A>B?B?B>>>@BABBBBCCBB>B>DCCCCCBBBABC=@<@A=AAA:@@;:39@@2:8;CDDACC@BBD=CCBBB@ECCAB@@???@=?AA:::5;???EDD;BBBAA;???=
@6HNMW:01105:06354
TACGGAGGATCCGAGCGTTATCCGGATTTATTGGGTTTAAAGGGAGCGTAGATGGATGTTTAAGTCAGTTGTGAAAGTTTGCGGCTCAACCGTAAAATTGCAGTTGATACTGGATATCTTGAGTGCAGTTGAGGCAGGCGGAATTCGTGGTGTAGCGGTGAAATGCTTAGATATCACGAAGAACTCCGATTGCGAAGCAGCCTGCTAAGCTGCAACTGACATTGAGGCTCGAAAAGTGTGGGTATCAAACAGG
+
;;:@:99.9493959;@@4;9>;@8>BB899?BD8>>8@@9AA;AAA?@A@@BA?ABBAC=C@BBAA@@7;;A@A9@::*...).8..(-05-///&/)//<<<8;==@@?B?BCC@@@>ABC:::BA@=A::6:AA=AB?B?B>@BBB=@@?<<00+0;=<5000@;@AAABBBA@?B?CB?A@@<990+0.::).----0867:>6?<447;>=:9:<00)0@@<@A@9999.9?ABBA:===?CC<AAB@
@6HNMW:01110:06356
TACGTAGGTGGCAAGCGTTGTCCGGAATTATTGGGCGTAAAGCGCGCGCAGGCGGATGCGTAAGTCTATCTTAAAAGTGCGGGGCTTAACCCCGTGAGGGGATGGAAACTGGGCATCTAGAGTATCGGAGAGGAAAGCGGAATTCCTAGTGTAGCGGTGAAATGCGTAGATATTAGGAAGAACACCAGTGGCGAAGGCGCTTTCTGGACGACAACTGACGCTGAGGCGCGAAAGCCAGGGGAGCGAACGGG
+
ABCCBA@>@@=?A=??AA7;;B?C?C@C;;;AFF=BB;;;0;;;;ACBAA@=;;4;;;:AAB=BBA@AEEG@BBB9B;;;AAB9BB@C@BCC9BBCCBBB8BBB>BB>BCBC=BBACBBCAA@BB@A>ACCC@BB9A>>:<<?=??BB@A@??@@A>ACCD>AA???@@@AAB===8=>BA<?::59A9:7:?A8<6<<<==7>@A<@@899C=AAA@@@B>>>@<@@@@@D;AA=>>>>3>=>>@<?@?9
@6HNMW:01112:06338
TACGGAAGGTCCGGGCGTTATCCGGATTTATTGGGTTTAAAGGGAGCGTAGGCCGGAGATTAAGCGTGTTGTGAAATGTAGACGCTCAACGTCTGCACTGCAGCGCGAACTGGTTTCCTTGAGTACGCACAAAGTGGGCGGAATTCGTGGTGTAGCGGTGAAATGCTTAGATATCACGAAGAACTCCGATTGCGAAGGCAGCTCACTGGAGCGACAACTGACGCTGAAAGCTCGGAAAAGTGCGGGTATCGAA
+
//5<8=@C?CC@BB=BBB>BBB<@>@BF>FA>C?=@D4;;7;=;@BCEBBB>A7<7:AAB?B?AA?:::38:48425<BABB??@BAA=:9:=9555==<<;:9;944.488.44/57<8====<::8;:==5888;18848286445;7;;453;;38337)333609/////-////(/60667267638925-25D>9;9B@@??:</0///:4///98888444)4::992994&4::333(3:::333
@6HNMW:01072:06369
TACGGAGGGTGCAAGCGTTAATCGGAATAACTGGGCGTAAAGGGCATGCAGGCGGTTCATCAAGTAGGATGTGAAATCCCCGGGCTCAACCTGGGAACAGCATACTAAACTGGTGGACTAGAGTATTGCAGGGGGGAGACGGAATTCCAGGTGTAGCGGTGGAATGCGTAGATATCTGGAAGAACACCAAAGGCGAAGGCAGTCTCCTGGGGCAAATACTGACGCTCTATATGCAGAAA
+
;;;C?>CC;:994:<=94.45:44.4.4<8=>?C>C::9D<AA<AA;90<<200)04>AEBD=AA@@=@@@BDGE>BBED.;;0;<;99=9@B?:@=@AABBCA@@CC;@;;5;<6<<000::0088A=<==<?;%8690/)/27)0)/92959599;7<<9?;966DC@@9:9?9992:299?B@;7;@492994.43944599<34444&444(3344444887////99:///7;;
@6HNMW:01080:06373
TACGGAGGGTGCAAGCGTTAATCGGAATAACTGGGCGTAAAGGGCAATGCAGGCGGTTCATCAAGTAGGATGTGAAATCCCCGGGCTCAACCTGGGAACAGCATACTAAACTGGTGGACTAGAGTATTGCAGGGGGAGACGGAATTCCAGGTGTAGCGGTGGAATGCGTAGATATCTGGAAGAACACCAAAGGCGAAGGCAGTCTCCTGGGCAAATACTGACGCTCATATGCGAA
+
59447444)4<;;5??A?=A6;5<7<7:<.5555)55///)//)//)/77994/6.56<:<<A=>>59295<955A6;;:;*;9,5555.55555)57<<;=5//////(///)/:::@A@A??>=<6<799:::):@@C@4925.57;<8==<?===054393444:>:=99999::6<69949//)/;)-(---(-05778843-3//(///(///88:::;<555:99:866
@6HNMW:01084:06397
TACGGAAGGTCCGGGCGTTATCCGGATTTATTGGGTTTAAAAGGGAGCGTAGGCCGGAGATTAAGCGTGTTGTGAAATGTAGACGCTCAACGTCTGCACTGCAGCGCGAACTGGTTTCCTTGAGTACGCACAAAGTGGGCGGAATTCGTGGTGTAGCGGTGAAATGCTTAGATATCACGAAGACTCCGATTGCGAAGGCAGCTCACTGGAGCGCAACTGACGCTGAAGCTCGGAAAGTGCGGGTATCGAACAG
+
///9)/)/2:869;1///)/;;6:8:>>06616<2<<)555&5>255655;95:8=8;;;@=B<?AB:::49<:;;0:<<=::8?<::>>?@@=0/0/;//55999;44.44838;(4.5.48;899;444782899;5//+/;>6>:00*373::33/3;;>3///95:?B@?:;66683///665;::5;67;57-9599:<;;;@:>>665;9:::<@3789987:///)/7.79;:::2:<<=;;7:99
@6HNMW:01098:06384
TACGTAGGTGGCGAGCGTTATCCGGATTTACTGGGTGTAAAGGGCGCGTAGGCGGGAATGCAAGTCAGATGTGAAATCCAAGGGCTCAACCCTTGAACTGCATTTGAAACTGTATTTCTTTGAGTGTCGGAGAGGTTGACGGAATTCCTAGTGTAGCGGTGAAATGCGTAGATATTAGGAGGAACACCAGTGGCGAAGGCGGTCAACTGGACGTAACTGACGCTGAGGCGCGAAAAGCG
+
CC;;;BB6;;=ABAABCC@BBC<?<999/9==>?177377)873;=;<<@@>>?>8?;=??@=AABCBBA?=:::500*0*//)/=99,73(3,383898;;=@8?GF>@@?9>==,999)5:::=;;;6;=<=7;39///)/5:6;:;>>>>?@>;;6;999099;;;@CBBBB<?>>9949;>BB8::?=8;:7*0*0/)/::.566:===;;5:9;44555;::5::;::::+8;;
@6HNMW:01104:06371
TACGGAGGGTGCAAGCGTTAATCGGAATAACTGGGCGTAAAGGGCATGCAGGCGGTTCATCAAGTAGGATGTGAAATCCCCGGGCTCAACCTGGGAACAGCATACTAAACTGGTGGACTAGAGTATTGCAGGGGGGAGACGGAATTCCAGGTGTAGCGGTGGAATGCGTAGATATCTGGAAGAACACCAAAGGCGAAGGCAGTCTCCTGGGCAAATACTGACGCTCATATGCGAAAGCGTGGGTAGCAAACAGG
+
9;AA>??>/99?@=?>@?2:45;;6<<=B?BB@C=B@@@C;BA=BI@BACC@BB?D?BBCBB?BB@B=A;;;AAA>BGJJ<DB=B;;;6;?CGE?DACBCBBACA;<;0;@@=;;6;AA@BB:::9<>?998989$9<>B@>BAD@D?AA<A@>@@9:69@=@;@A?@@@@@@988=9499;;99;<.94,4.444.5:>;?;C==8=??8?>B>BBAABAAABBA@@@:::AAD;A@A?==6=97800*0==:
@6HNMW:01108:06373
TACGGAGGGTGCAAGCGTTAATCGGAATAACTGGGCGTAAAGGGCATGCAGGCGGTTCATCAAGTAGGATGTGAAATCCCCGGGCTCAACCTGGGAACAGCATACTAAACTGGTGGACTAGAGTATTGCAGGGGGAGACGGAATTCCAGGTGTAGCGGTGGAATGCGTAGATATCTGGAAGAACACCAAAGGCGAAGGCAGTCTCCTGGGCAAATACTGACGCTCATATGCGAAAGCGTGGGTAGCAAACAG
+
99@@=@AA<:9:@=@AA@<@<ADB@D@DC@CCCC=;;;AD<BC?C;;;BBB?A@;@:?@@@B?@@@@>AABBCCD=CCDD6:;,;:99<B>@@@/;4;AAAB;;:??A<BBB@BL@CA@AAA@@AA6999>==<,<=<;:2:;?=A@CCBCCCC<;;=AB@C@CC@@AB@A@@@@@<7A=@B=@@@=@@6>9=9:4:<@:99??<8>>D<@@@9:99@@@@@@?AAB??@A@@A<A?>=??388779969;;
@6HNMW:01126:05793
TACGTAGGTGGCAAGCGTTGTCCGGAATTATTGGGCGTAAAGCGCGCGCAGGCGGATGCGTAAGTCTATCTTAAAAGTGCGGGGCTTAACCCCGTGAGGGGATGGAAACTGGGCATCTAGAGTATCGGAGAGGAAAGCGGAATTCCTAGTGTAGCGGTGAAATGCGTAGATATTAGGAGGAACACCAGTGGCGAAAGCGGCTTTCTGGACGACAACTGACGCTGAGGCGCGAAAGCCAGGGGA
+
CDAAACC@BC=9:4;?;;5;@D;B?B?C?DD9;;0;?@@@,9::9:A9:9@:>@=BA@ABCE@CCDDDCCC?BAA7A?@@@BB7BB6;6;AA2ABA@@@@7@AA>BB=A@??<?BDCBBCBAABBBC>B?>?<>D=AAA595:?B>AAAAAAABBD?BBCG@888>?BB@@@@;8818:4:9:::8===?<====5===;??B:BBB<A>888A5;;>==;;;;8818>=88818<7;<<<-7
@6HNMW:01130:05788
TACGGAGGGTGCAAGCGTTAATCGGAATAACTGGGCGTAAAGGGCATGCAGGCGGTTCATCAAGTAGGATGTGAAATCCCCGGGCTCAACCTGGGAACAGCATACTAAACTGGTGGACTAGAGTATTGCAGGGGGAGACGGAATTCCAGGTGTAGCGGTGGAATGCGTAGATATCTGGAAGAACACCAAAGGCGAAGGCAGTCTCCTGGGCAAATACTGACGCTCATATGCGAAAGCGTGGGTAGCAAACAGG
+
:;<A=<;;0;;:A>B@@A=@>ABB=A>BB>BCDD?AA@BD;@@=AC;;;AA=;;9;ACCCCB?BB::8:CCAAAJ?CCCC9@A:A@@@>A>@BB;B<@@CBBBBA@@?9@AA?CC@BBBBBBAABD@CBBBBBB1>=A;;6;=A<@6:;>BABBB;;;;C?B@CBBBBBBBBCCBCB?C@CC@CAA<==-0+0>@6<;<AAAABC?AAA=ADG=@A@AABABBB@?@AAA???C=AAB???8?978;;3<993
@6HNMW:01138:05765
TACGGAGGATCCGAGCGTTATCCGGATTTATTGGGTTTAAAGGGAGCGTAGGCGGACGCTTAAGTCAGTTGTGAAAGTTTGCGGCTCAACCGTAAAATTGCAGTTGATACTGGGTGTCTTGAGTACAGTAGAGGCAGGCGGAATTCGTGGTGTAGCGGTGAAATGCTTAGATATCACGAAGAACTCCGATTGCGAAGGCAGCCTGCTGGACTGTAACTGACGCTGAAGCTCGAAAGTGCGGGTATCGAACAGG
+
;;;E@;<8;BB@B;;;CC:;9C?B;A??.:5.9909>3>>8?:6@?AAACC@CB=B>:9:<?:?AC@BA7::@AB=CCD=AA@?B;;9<@499?>@0A000>>>,:9@B?;;;0;@??@4:;;;AA????B@@=AAA>AB@DAC?A::9488?==?@<>=>C<887@<>=000=00777/7;568806//(----(-07;794;;:<<7<=969C?A@@A@??@@C799AABAC:@@@@>@:@CAAAC@CCC?
@6HNMW:01140:05774
TACGGAGGGTGCAAGCGTTAATCGGAATAACTGGGCGTAAAGGGCATGCAGGCGGTTCATCAAGTAGGATGTGAAATCCCCGGGCTCAACCTGGGAACAGCATACTAAACTGGTGGACTAGAGTATTGCAGGGGGAGACGGAATTCCAGGTGTAGCGGTGGAATGCGTAGATATCTGGAAGAACACCAAAGGCGAAGGCAGTCTCCTGGGCAAATACTGACGCTCATATGCGAAAGCGTGGGTAGCAAACAGG
+
GCCB@CDD>CAAB?B;;;AG@BBB@DABC?BBCB=BDBCD;@@;@@BBBCC?BC?B@CAA@B@BACAAFBBBCDD?BBDD6;:6;@@@?B?BBB=B?CBBCC;;<CCC>CBC@BC?CBBBCCBBBB=?>CCFDD2AABAA?BADBG@CC@BBBBB;;8;A?B?BBBBCCCCBBCC??=A?A@>BBA?AB;@;?@?=A?BBBBCBC?BBC=CBC>CCCAAAAACCBBAAABBCCB=CCCCCC>CA@9992:@@?
@6HNMW:01148:05769
TACGGAGGATCCGAGCGTTATCCGGATTTATTGGGTTTAAAGGGAGCGTAGGCGGACGCTTAAGTCAGTTGTGAAAGTTTGCGGCTCAACCGTAAAATTGCAGTTGATACTGGGTGTCTTGAGTACAGTAGAGGCAGGCGGAATTCGTGGTGTAGCGGTGAAATGCTTAGATATCACGAAGAACTCCGATTGCGAAGGCAGCCTGCTGGACTGTAACTGACGCTGATGCTCGAAAGTGTGGGTATCAAACAGG
+
CABB?BA?CCF@CCB???=@AA>A?CBC>@?;?@;@?;AB=BB>>>>BC@@>A>;@A@@@?B?CCCCBB?CCCBF=AAA<AAC?CBBB@C@BCGDD<B?A@BBB?CCCCDCCC>AAACC@FBAACBBBAAA:9299:4;C@D?B?CCBB?BBBBBBB?ABBD=AABB?BBBBCAAABA@=@@=AAB?BAB<>?AA394;AAA@CCC@@=@@@@@A?BDCCC@AACCAAACFCCD>BBF@@@:;;;CBB>BCJA
@6HNMW:01154:05775
TACGGAGGATCCGAGCGTTATCCGGATTTATTGGGTTTAAAGGGAGCGTAGGCGGACGCTTAAGTCAGTTGTGAAAGTTTGCGGCTCAACCGTAAAATTGCAGTTGATACTGGGTGTCTTGAGTACAGTAGAGGCAGGCGGAATTCGTGGTGTAGCGGTGAAATGCTTAGATATCACGAAGAACTCCGATTGCGAAGGCAGCCTGCTGGACTGTAACTGACGCTGATGCTCGAAAGTGTGGGTATCAAACAGG
+
;;;B?BC@CBB?AA?=997:@A=A>ABB>BB=AC=CD=BB8??8@?@@BBC>AA?CCBBB>B?BBBCCC@CCCBD;::94;AB=BBBB@D>@@LGG<C:;;CBB?CCICEDDD>BBBBB@CBA@CCC@@??00+000+0?<@@C@CDCC?ABBBB9999AAD>ABAC?BB@B@@DBBBB>AA?BBB>BAB=BBBB<><ABBB@CCCCC?BBBBCC@DBBBBCCBBBBBBCCBBB>BCDCBD=;;;A@@;@BC@
@6HNMW:01156:05794
TACGGAGGGTGCAAGCGTTAATCGGAATAACTGGGCGTAAAGGGCATGCAGGCGGTTCATCAAGTAGGATGTGAAATCCCCGGGCTCAACCTGGGAACAGCATACTAAACTGGTGGACTAGAGTATTGCAGGGAGAGACGGAATTCCAGGTGTAGCGGTGGAATGCGTAGATATCTGGAAGAACACCAAAGGCGAAGGCAGTCTCCTGGGCAAATACTGACGCTCATATGCGAAAGCGTGGGTAGCAAA
+
:;;B?AAA;@@AB?BCDB?C@BCB?B@BB?BBBKGFEDEE>BA=BAB@B;;7;C>B?B;;;B?BCBC@DCBBBIJ?CCDD9AA<A@BB@CACFE>D@DDA@ABB<;;A9@;;5:A?988CB?????9888<=500/////)/385>48<>BB=@@CD?BC?B?A@???@@A;;;;;;9C@AB?ABC=CC9;9;B@?D@CBBDCCC?@AD>CCC=:;;@@?@@@@@@@?@::9BC>CBBBCB<@A=A:;8
@6HNMW:01163:05804
TACGGAAGGTCCGGGCGTTATCCGGATTTATTGGGTTTAAAGGGAGCGTAGGCCGGAGATTAAGCGTGTTGTGAAATGTAGACGCTCAACGTCTGCACTGCAGCGCGAACTGGTTTTCCTTGAGTACGCACAAAGTGGGCGGAATTCGTGGTGTAGCGGTGAAATGCTTAGATATCACGAAGAACTCCGATTGCGAAGGCAGCTCACTGGAGCGCAACTGACGCTGAAGCTCGAAAGTGCGGGTATCGAACAGG
+
ABBC@D>B?AC=?@6>:94;BB?B?CED?DD?CC>DF>BB<BB=9:9BBBA=A=@=@@@A@D@CCA@<;5;@;;;0;@=??@98899=7:::<6666>===>666<<<499:.449&47<7:;;<<;;444;;4;<;>8==9<9<6<<<A?AB?BC8878AAA8:9AB=@AB?>:00//85995:98333328:;=7=7666>@@@AAA?BB@@>?<?@@AAAAA;;7;@?;:44)48::>A8??;<<<9<;A;
@6HNMW:01114:05820
TACGGAGGGTGCAAGCGTTAATCGGAATAACTGGGCGTAAAGGGCATGCAGGCGGTTCATCAAGTAGGATGTGAAATCCCCGGGCTCAACCTGGGAACAGCATACTAAACTGGTGGACTAGAGTATTGCAGGGGGAGACGGAATTCCAGGTGTAGCGGTGGAATGCGTAGATATCTGGAAGAACACCAAAGGCGAAGGCAGTCTCCTGGGCAAATACTGACGCTCATATGCGAAAGCGTGGGTAGCAAACAG
+
:>??=@BB=ABBB>A@BC?A?B@A<@?CC@BEED?;;;@@:@D9AB9;;DDADJ@B@CABBDBEDCC@BCCBBBL;;;DD9AA8AAA@;@=ABD=C@AAABBABCCBC>C;;;;D@CBBCBCAAA@:==999::)9=@BC@DAG@D?AB@BCBACAC?BB>A>@A;;;BB;;;@@@=:@=AA=AB@=AB4:6;;;5;?CBBCC@?;::;.;@@9??ABBDCED@A@B:9:=49:.8=;8;;5;733991887
@6HNMW:01122:05848
TACGGAAGGTCCGGGCGTTATCCGGATTTATTGGGTTTAAAGGGAGCGTAGGCCGGAGATTAAGCGTGTTGTGAAATGTAGACGCTCAACGTCTGCACTGCAGCGCGAACTGGTTTCCTTGAGTACGCACAAAGTGGGCGGAATTCGTGGTGTAGCGGTGAAATGCTTAGATATCACGAAGAACTCCGATTGCGAAGGCAGCTCACTGGAGCGCAACTGACGCTGAAGCTCGAAAGTGCGGGTATCGAACAGG
+
CBCG@C>@>@C?BB;?::6;CC;B?BCD?CDAED?CC?BA=BC=CB@@@@@<@=A=AA;:6:?BBBBBB@BBCCC>BBBBBABCDCBB?@BBB:;;ACBBCCCCBCDC@AAA@CC>C@C@BAAAC???CCCC>BBBB>AA>A@B@@@@C>BBC@@8828>@@8@AAB@BB@ACDDBBBC799>AAC@B?>9=>>=8=:A@@@AAAABB?;;;@@A@CCC@??BBBB?AABBBBC>A???DD=DAAAAA=BCC?
@6HNMW:01124:05820
TACGTAGGTGGCAAGCGTTGTCCGGAATTAATTGGGCGTAAAGGGCGCGCAGGCGGCATCCGCAAGTCGGTCTTAAAAGTGCGGGGCTTAACCCCGTGAGGGGACCGAAACTGTGAAGCTCGAGTGTCGGAGAGGAAAGCGGAATTCCTAGTGTAGCGGTGAAATCGCGTAGATATTAGGAGGAACACCAGTGGCGAAAGCGGCTTTCTGGACGACAACTGACGCTGGAGGCGCGAAAAGCCAGGGGAGCAAACGGG
+
///7788344.4939;5526;;7<7;49)0)/277.7:///)5;2;<=<<@B1694/0//)/7;4:9;;8<::2999&4499<==08713-333&33999::+447;9:18333:=49:::87>978<;5777/)//)///(/(/(/0669<<;;8;;2;777.2332923/3...0564:;5;,222+255535222'225.578,522+2655..(..66386--(--(-8/////&3317888+7768828:;2
@6HNMW:01124:05831
TACGGAGGATCCGAGCGTTATCCGGATTTATTGGGTTTAAAGGGAGCGTAGGTGGATTGTTAAGTCAGTTGTGAAAGTTTGCGGCTCAACCGTAAAATTGCAGTTGAAACTGGCAGTCTTGAGTACAGTAGAGGTGGGCGGAATTCGTGGTGTAGCGGTGAAATGCTTAGATATCACGAAGAACTCCGATTGCGAAGGCAGCTCACTAGACTGCAACTGACACTGATGCTCGAAAGTGTGGGTATCAAACAGG
+
6=AB:>B9BBA=A@@;;;6;;B@B?BEH:;;>BB<BC<BB;AA;AAAABAA>BC?BB@CCAJAIGCCBC?BA@@@8AA@8ABB>BBBB?B>A@CCC7A=@@@AA7;;D=BBC@DBCBBDACCEBBBCCBBC<<7;BB<BB=A8;8;BBB@CBAAB@A?ACDF>CBFFABBADCB;;;BB@DD?BBC@A@@7;:?B5;6;BBCCCBCCDCCC<=<CAEDFFE;;;BBAAAE<;;E=BBBA@@=AHDHLG?ACBA
@6HNMW:01128:05850
TACGGAGGGTGCAAGCGTTAATCGGAATAACTGAGCGTAAAGGGCATGCAGGCGGTTCATCAAGTAGGATGTGAAATCCCCGGGCTCAACCTGGGAACAGCATACTAAACTGGTGGACTAGAGTATTGCAGGGGGAGACGGAATTCCAGGTGTAGCGGTGGAATGCGTAGATATCTGGAAGAACACCAAAGGCGAAGGCAGTCTCCTGGGCAAATACTGACGCTCATATGCGAAAGCGTGGGTAGCAAACAGG
+
DCCC?CBA9@@@?<@@@@@C@CBC?B?CEACAA@A@CCCC>BB>BCAAA@@=B@<@?BABBC@DCCC@IBBBA@A5????.;;0<;;;?D?BCD>C?BCDCBB???AB<??A@AA=ACA>?@A@@A8<<99999(9::@@=@@B@A@;;8;BCBBAA=AB>B>;;;BBCCBBB;;;A>B=@@?BAA5;;0;5;BE?C@C=;;C@@<@CC=BBE=BBBBB@AA@BBBDAABBBBB>BBAABB9;;88@@;>?==
@6HNMW:01152:05854
TACGGAGGGTGCAAGCGTTAATCGGAATAACTGGGCGTAAAGGGCATGCAGGCGGTTCATCAAGTAGGATGTGAAATCCCATCGCTTAACGGTGGGTCTGCGTCGGGTACGGGGCGGGCTTGAGTGCGGCAGGGGAGGCTGGAATTCCCGGTGTAACGGTGGAATGTGTAGATATCGGGAAGAACACCGATGGCGAAGGCAGGTCTCTGGGCCGTCACTGACGCTGAGGAGCGAAAGCGTGGGGAGCGAACAGG
+
;;@@=;;;6;ACB@BBBC@C@C@A>A>AB?BB@<:<BA@B6;;69?AA@;;6;A?@?CICBBABB@A?BBBCBBB9AAA0;<BBCCBD?CB7;<@8;:955>;999,4<4444&49;2==;>>>B>>><?BA@@4>@<@@A=A?B@CC>B?BC;:8;B@BD?B?BAAB@A@A@BAAAB/;49949@A>BBBB>ABB6<8;BB?AAACBCE?C@BB;;<;CBB;;;BCC@AAB;;;8;A@@CDD9@;;;B?@@@@
@6HNMW:01153:05815
TACGGAGGGTGCAAGCGTTAATCGGAATAACTGGGCGTAAAGGGCATGCAGGCGGTTCATCAAGTAGGATGTGAAATCCCCGGGCTCAACCTGGGAACAGCATACTAAACTGGTGGACTAGAGTATTGCAGGGGGAGACGGAATTCCAGGTGTAGCGGTGGAATGCGTAGATATCTGGAAGAACACCAAAGGCGAAGGCAGTCTCCTGGGCAAATACTGACGCTCATATGCGAAAAGCGTGG
+
=<>?7>@@;@BAB?@<;;>A=;;;4:4::;@BDB=BBCDC?CD<@A@B@;;5:@;@9ECCBC@CCCC?@@ABAAA6AAAA3??,9955.5.5;<4@;A@<@@6665@C5:?@;?@9>>984;;;;<<?;:=??=+:>>9925.5.9:AA=A@@@966:;@;;6944444;9448<884;5<<165:49=5=9999:?:494:5559<>>5;::4==:>A959<>?>>AB>966>>6?00/99
@6HNMW:01157:05825
TACGGAGGGTGCAAGCGTTAATCGGAATAACTGGGCGTAAAGGGCATGCAGGCGGTTCATCAAGTAGGATGTGAAATCCCCGGGCTCAACCTGGGAACAGCATACTAAACTGGTGGACTAGAGTATTGCAGGGGGAGACGGAATTCCAGGTGTAGCGGTGGAATGCGTAGATATCTGGAAGAACACCAAAGGCGAAGGCAGTCTCCTGGGCAAATACTGACGCTCATATGCGAAAGCGTGGGTAGCAA
+
?CCC@ABB<AB??9@A;<7;=ABC@D?BB@CBAA=;;;;B:@@;@A?@@;;5;A=B?BBBCB@BBBC@DAAB;;;7<ACF9CB=B;<;=B?CBC=C?BBBECCBBBBB<BAA>AA>AA;::?AABB?BBBBABB3AAA@@=@=@=A?CJAAAABA@A?AB?C?;;;AAAA@@@@@@A<B?BBBCBBADD6;6;;A<@=@<;;ACDABCC>BBA<A?@@AA@::;@@?@?@?9::.988333(388333
@6HNMW:01163:05836
TACGGAGGGTGCAAGCGTTAATCGGAATAACTGGGCGTAAAGGGCATGCAGGCGGTTCATCAAGTAGGATGTGAAATCCCCGGGCTCAACCTGGGAACAGCATACTAAACTGGTGGACTAGAGTATTGCAGGGGGAGACGGAATTCCAGGTGTAGCGGTGGAATGCGTAGATATCTGGAAGAACACCAAAGGCGAAGGCAGTCTCCTGGGCAAATACTGACGCTCATATGCGAAAGCGTGGGTAGCAAACAGG
+
CC@@=@A@<?@?@=AAAA?AACCB?B?CC@CCCC>BBBBE=CC=BB9:9@@=AC@C@CCCAA=ABBA?A;;;BCB<BAAA8BB:B;:<@B@CGG?CACCCCCBBCCBB<B::6:?:>@AAC@@@A@>@AAAAAB2?@@;;6;>A=A>@@=ACCCC=;:;F@C@DB@@@BAABB@@@B@C@BCAFCC?BB6:6;BA=A@BBAABAA>@@@;@CD?CBBBBBBBBDCCCAAACCDD>BAAAAB<@@@???9???=
@6HNMW:01116:05867
TACGGAGGATCCGAGCGTTATCCGGATTTATTGGGTTTAAAGGGAGCGTAGATGGATGTTTAAGTCAGTTGTGAAAGTTTGCGGCTCAACCGTAAAATTGCAGTTGATACTGGATATCTTGAGTGCAGTTGAGGCAGGCGGAATTCGTGGTGTAGCGGTGAAATGCTTAGATATCACGAAGAACTCCGATTGCGAAGGCAGCCTGCTAAGCTGCAACTGACATTGAGGCTCGAAAGTGTGGGTATCAAACAGG
+
CD;;6;;6;CC6;0@000*/661:6::=7=>9=<4:=(8:/9A;AACBB????>8?@AAB>B@BBBBBB=A???@9@>@8@@@<@A??9?8<::::*0*/<<?==@B::9BC=AAAAAB@BCCBABABB?B@@=@BC?BB?B?B99;BC@@@@BB;;7;A@@=@@@A6;;AA@@@@??C<???B@@<?9939<992829???<?==8918>====8>777<88<A8859AA@@B<@=797708@?ACC589>?
@6HNMW:01117:05866
TACGGAAGGTCCGGGCGTTATCCGGATTTATTGGGTTTAAAGGGAGCGTAGGCCGGAGATTAAGCGTGTTGTGAAATGTAGACGCTCAACGTCTGCACTGCAGCGCGAACTGGTTTCCTTGAGTACGCACAAAGTGGGCGGAATTCGTGGTGTAGCGGTGAAATGCTTAGATATCACGAAGAACTCCGATTGCGAAGGCAGCTCACTGGAGCGCAACTGACGCTGAAGCTCGAAAGTGCGGGTATCGAACAGG
+
CCCC?C?C@CC@BC;@:94;BA=B?BBB>CDACC=CE<AA:?D8;;:BBCDAD?C@CBBB@D@BB??@A?BBCCD=BBAAAABACCCD?BCBB:::ACCBABBCBBBC@BBB?AE>D@D?AAAAC???CBBB<A@??:??<@;>9?A@@=A?A@@?><>BBB>BBBB?BBBCAA@ABBC?BB>AAB@DDD<@=?B??;@@@BBBA@AA=A@@AAB?DCCAAABABA@ECCCCBB=BBABCC=A@CCCC?DAA?
@6HNMW:01118:05887
TACGGAGGATCCGAGCGTTATCCGGATTTATTGGGTTTAAAGGGAGCGTAGGTGGACTGGTAAGTCAGTTGTGAAAGTTTGCGGCTCAACCGTAAAATTGCAGTTGATACTGTCAGTCTTGAGTACAGTAGAGGTGGGCGGAATTCGTGGTGTAGCGGTGAAATGCTTAGATATCACGAAGAACTCCGATTGCGAAGGCAGCTCACTGGACTGCAACTGACACTGATGCTCGAAAGTGTGGGTATCAAACAGG
+
BBBB?BB@BBC?BBA@@@>BBB@C@DCC<@@>BC<BC;AA<AE>AABBCCD@CFABBBB?CDACBBAAB8;;BCC=CDC>BBB=AB@@;?5;<;;;.;5;;CDD@BCCCHCCBDCDBBB=@@ABBCBBCCBBB?BBC>BC?B?B?BBBB?ABBBBBB?BAAB=AAAD?BBBBBBBBBBB>BB=??@=@??000@@=;:AACBDCAABBABA;;<C@DCCCCBBBCCBBBCCCDD>A@ABCC>BB@@@B=BBB@
@6HNMW:01134:05904
TACGGAGGATCCGAGCGTTATCCGGATTTATTGGGTTTAAAGGGAGCGTAGGCGGACGCTTAAGTCAGTTGTGAAAGTTTGCGGCTCAACCGTAAAATTGCAGTTGATACTGGGTGTCTTGAGTACAGTAGAGGCAGGCGGAATTCGTGGTGTAGCGGTGAAATGCTTAGATATCACGAAGAACTCCGATTGCGAAGGCAGCCTGCTGGACTGTAACTGACGCTGATGCTCGAAAGTGTGGGTATCAAACAGG
+
CCCC>AB@BCC?BBAABB>BBC@CADED>BB=@A;AC=BC<BB<AAABBBB@BB>BC;;;>B?ABAAAB9;;BBD?AAA>ACCACDCC@B;;;CCC:B>BBBCCABBBBCCCD=CCBBB@BBCBBBBBBBB883878/:?;?495:A??;?@CBB??=?CCC=??>C@CCBBBBBBBBB>BB>AAB@CDC<>>AC<@>BBBB@CCCBC@@@ACCC@CBBBBBBACCAAAA@@CC=BAAAAB=BCFCCC=@AAA
@6HNMW:01146:05863
TACGGAGGGTGCAAGCGTTAATCGGAATAACTGGGCGTAAAGGGCATGCAGGCGGTTCATCAAGTAGGATGTGAAATCCCCGGGCTCAACCTGGGAACAGCATACTAAACTGGTGGACTAGAGTATTGCAGGGGGGAGACGGAATTCCAGGTGTAGCGGTGGAATGCGTAGATATCTGGAAGAACACCAAAGGCGAAGGCAGTCTCCTGGGCAAATACTGACGCTCATATGCGAAAGCGTGGGTAGCAAACAG
+
>?>>?BBB9AA@@:@@@A=B=AAA=B=@A@CCDD?AAACC?DD>CBBAA::6:A;B?A;;:B?BBCC=@@>?@AA8@>><3>A+000/2729<<3>4?>9777////0*/993;;7::=;;=?787688888888$79;=:7;?>:@9665>;;:<;0+0<+0*0009@>=@@9959>7@=AA@ACDADE9:8;;:;@;@;::??>299=6===9????ABCCC999AA?@=449,94099;200//;;19;;
@6HNMW:01159:05879
TACGGAAGGTCCGGGCGTTATCCGGATTTATTGGGTTTAAAGGGAGCGTAGGCCGGAGATTAAGCGTGTTGTGAAATGTAGGCGCTCAACGTCTGCACTGCAGCGCGAACTGGTTTCCTTGAGTACGCACAAAGTGGGCGGAATTCGTGGTGTAGCGGTGAAATGCTTAGATATCACGAAGAACTCCGATTGCGAAGGCAGCTCACTGGAGCGCAACTGACGCTGAAGCTCGAAAGTGCGGGTATCGAACAGG
+
BBB@=A;?<@?<>>8=00+0@@;A@ABB>BCGIF=BB8:949E9AAABBAA>B@C@CBBB?C@BAA@@@;?@@?@9@@@CC?AAAAAB@CABA999@BBBBAAACCBB?BAA=@B=A>A>?>@@>>>??AAD:A>>>9>>:?<<8BCDD?CCCBC@?>@CCC>BBBC?CCABABBBBBB=???CCF?BBB?BAA?282:@@@@@BBCB?@AA@@B@CBBBA@??@@<@BAAAAA<ABBBBD=CBCCCC?CDD?
@6HNMW:01162:05899
TACGTAGGTGGCGAGCGTTATCCGGATTTACTGGGTGTAAAGGGCGCGTAGGCGGGAATGCAAGTCAGATGTGAAATCCAAGGGCTCAACCCTTGAACTGCATTTGAAACTGTATTTCTTGAGTGTCGGAGAGGTTGACGGAATTCCTAGTGTAGCGGTGAAATGCGTAGATATTAGGAGGAACACCAGTGGCGAAGGCGGTCAACTGGACGATAACTGACGCTGAGGCGCGAAAGCGTGGGGAGCAAAC
+
;@BCB;:7:A>ACBB@@@>AAE@D>AAB<AAAAC>BABBA;@@:@@>A@8979CC>C@FAAA>ABBABBAA@@@@99949=AA9A@9949A;@==><=0/0;?@8@@A<9::BCEE<;;7:@BCCCCCACCBB>A=A;;:5;;@?B@CCCDDE;;<B?BAAA;@AACCBCBBBB@CB?;;6;<@BB?B;;;:;:;5:;;929999>?>=BD>?;;7>=@?:4//0/727;999:09444444&44/:;3;
@6HNMW:01133:05946
TACGGAGGGTGCAAGCGTTAATCGGAATAACTGGGCGTAAAGGGCATGCAGGCGGTTCATCAAGTAGGATGTGAAATCCCCGGGCTCAACCTGGGAACAGCATACTAAACTGGTGGACTAGAGTATTGCAGGGGGAGACGGAATTCCAGGTGTAGCGGTGGAATGCGTAGATATCTGGAAGAACACCAAAGGCGAAGGCAGTCTCCTGGGCAAATACTGACGCTCATATGCGAAAGCGTGGGTAGCAAACAGG
+
ACAA?;;;6;A@A?BBBB?C?BBB=@>AB?BBCB=BBBAG;A@<@DA@@@@=@?<A@CCCCE@BBBA?A@@@CDD>CCEF;C@9@:;;7;@BCG=C@CCDDBBBBCBD=C?@>@?=?BBBB?>>>B>BBBBBBB1??A::9:?C@C>@@@CGCCCCB>BC?B?BC@@@BBBBBBBECHE?BC?CEJADG:;9;BB=A@CAAABBC?BBB?BCD>ECBBCDCBBCBBBAABBCAC<A@C;::5:==:::/9@@=
@6HNMW:01138:05930
TACGGAGGGTGCAAGCGTTAATCGGAATAACTGGGCGTAAAGGGCATGCAGGCGGTTCATCAAGTAGGATGTGAAATCCCCGGGCTCAACCTGGGAACAGCATACTAAACTGGTGGACTAGAGTATTGCAGGGGGAGACGGAATTCCAGGTGTAGCGGTGGAATGCGTAGATATCTGGAAGAACACCAAAGGCGAAGGCAGTCTCCTGGGCAAATACTGACGCTCATATGCGAAAGCGTGGGTAGCAAACAGG
+
@A@B=<;;6:@>?6;;;;?B@DCC@C@CC?ACCE>AA@BE?CC=CCBB:;;9;E@C@BCCDC@CCCC?C:;;<<D>CCJJ;CC>A;;;@D>BBB>B@DCCBAA@BBAA=BAA>@B?????BBCBBBAAAADDFF2BBBAA<@;@;A=ACADDDCC@@=@B?A?BB@A@ABCCBBABCAE?BB@CBCADD7;7;;A=A=A:;;DCC@BBC>BCB>BCDDDCBBABCCB@@?BBGD<AACBDE>BB>>>C788A?
@6HNMW:01139:05954
TACGTAGGTGGCAAGCGTTGTCCGGAATTATTGGGGCGTAAAGCGCGCGCAGGCGCTTTCTAAGTCCATCTTAAAAGTGCGGGGACTTAACCCCGATGATGGGATGGGAAACTGGAAAAGCTGGAGTATCGGGAGAGGAAAGTGAAATTCCTAGTGTAGCGGTGAAATGCGTAGAGATTAGGAAGAACACCGGTGGCGAAGGCGACTTCTTGGACGACAACTGACGCTGAGGCGGCGAAAAGCGTGGGGAGCAAACAGG
+
556;:;;85505<7444:.333-34949533-333&3877:.77/////7:<5;;;>?4>>>165:.5599.555&///7777&--5063799+---99888/8333(33(333-3;;/;><>7:44/----(---2(,,(,-,,,(,060,--99963332878=58889966////(/838.3-1578(-(--,567160667--(--(-(/877773883337788//(/-(-6666*,----99-8:=>?69662
@6HNMW:01147:05915
TACGGAAGGTCCGGGCGTTATCCGGATTTATTGGGTTTAAAGGGAGCGTAGGCCGGAGATTAAGCGTGTTGTGAAATGTAGACGCTCAACGTCTGCACTGCAGCGCGAACTGGTTTCCTTGAGTACGCACAAAGTGGGCGGAATTCGTGGTGTAGCGGTGAAATGCTTAGATATCACGAAGAACTCCGATTGCGAAGGCAGCTCACTGGAGCGCAACTGACGCTGAAGCTCGAAAGTGCGGGTATCGAACAGG
+
CEBA>B:;8;C?BB=@@@<@BB<@=@BC=CCAGJ?CC>AA=AD>BB@@@@@<@?C?BBAD@D@CBBBAA=@@BCC>CCC@@?ACDCCC<DHDD;;;ABBBCCCCBBBD@<<;?CD=C?B?A:::B???BBAA<A???8?=9=9?9?AABAB?@;;00,0=>@<??@B?BBBBBBBBAAC?CC?BBB@B??<>>@>8;6@@@@AA@@AA=;;;A@C@CCBCBCCABC@CBBALDE=@@BBBB=BCFBBB@AAA@
@6HNMW:01134:05969
TACGGAGGATCCGAGCGTTATCCGGATTTATTGGGTTTAAAGGGAGCGTAGGCGGACGCTTAAGTCAGTTGTGAAAGTTTGCGGCTCAACCGTAAAATTGCAGTTGATACTGGGTGTCTTGAGTACAGTAGAGGCAGGCGGAATTCGTGGTGTAGCGGTGAAATGCTTAGATATCACGAAGAACTCCGATTGCGAAGGCAGCCTGCTGGACTGTAACTGACGCTGATGCTCGAAAGTGTGGGTATCAAACAGG
+
BBAB=@@=AAA@B@A;;;?BAB=A=@A@8?@<@@8@B9BB<BB=BBCACCC@DD@D::99=@299???A<AABAA999:49@@?BCCC@BACCIMM<B?AACCC@DBBB@@@A<A?AA@=A@BB@@A@@@=00+0::6<A<@<A?@@@A8::??<992999?9889;6>@CBBBC???C?AB?:::=ABB?BA@B394;AA@?CAA@@=@@AAAB=@@B@@;:;;;;:;CBCCC;AAA;;;8;AACCE>BBB?
@6HNMW:01147:05979
TACGGAGGATCCGAGCGTTATCCGGATTTATTGGGTTTAAAGGGAGCGTAGGCGGACGCTTAAGTCAGTTGTGAAAGTTTGCGGCTCAACCGTAAAATTGCAGTTGATACTGGGTGTCTTGAGTATAGTAGAGGCAGGCGGAATTCGTGGTGTAGCGGTGAAATGCTTAGATATCACGAAGAACTCCGATTGCGAAGGCAGCTTGCTGGACTGTAACTGACGCTGATGCTCGAAAGTGTGGGTATCAAACAGG
+
BBBB?BB@ACC@AB@?8859CA?C?CCC>CC?BB=BC<BB<@C=989?CCC<???AB;;;?B?BJCCAA@CCBBC=BBA9A;;7;BAB?C?@ACBB7B7;;BBB>DBCCCDDD>CCBBB8;;@@BCAAACC00+000+0@<@=@=AAAB@AAAA????BCCD>AAAA=@@ABBBBBCCC?CC????@@@@000@@9>:B;;;D@CBDC@BBBBBB@CBBCBAA@CECCCCCBBB<@@AAAA<B@@ABB=BDE?
@6HNMW:01115:06022
TACGGAGGGTGCAAGCGTTAATCGGAATAACTGGGCGTAAAGGGCATGCAGGCGGTTCATCAAGTAGGATGTGAAATCCCCGGGCTCAACCTGGGAACAGCATACTAAACTGGTGGACTAGAGTATTGCAGGGGGAGACGGAATTCCAGGTGTAGCGGTGGAATGCGTAGATATCTGGAAGAACACCAAAGGCGAAGGCAGTCTCCTGGGCAAATACTGACGCTCATATGGCAGAAAGACGTGGGTAGCAAA
+
5???<9;965@?A=BABBAE@CBB@B?@@=BBCC;@A;;;0;B;??99:9575;6:>AB@00,0000*05;956>4<<<@&:9,5555.59<==6=96555=555<==6=BDABB?BBBAAA@==<29449==>+===;;7;@>:B?<A;00/:0//4;;8=?>@???A>???><8;1949@=@@@8==+0*07<:>;?;:9=9505<>4:;;4>>?@@@@??@9887--(---781-//<===3:983333
@6HNMW:01118:06043
TACGTAGGGGGCAAGCGTTATCCGGATTTACTGGGTGTAAAGGGAGCGCAGACGGATGTGCAAGTCTGATGTGAAAGCCCGGGGCTCACCCCGGGACTGCATTGGAAACTGTGCGTCTGGAGTACTGGAAGGGCAAGCGGAATTCCTAGTGTAGCGGTGAAATGCGTAGATATTAGGAAGAACACCAGTGGCGAAGGCGGCTTTCTGGACGACAACTGACGCTGAGGCGCGAAAGCCAGGGGAGCGAACGG
+
BB@@A<;;;;':9.9??93:>A?B?BCC<BB;;;0;AABB0<;0;B@BBCBBBB?B;;;B;;5;A?@BD;;6<>>4<<<4<<<0@@;5;;;.:C;@B@;;:C<C;@@6?@@;;;;:::@=ACBB>>A9=499,9@;>AC8:8;?C<AAC@@@CDBB@A@AD=;;;CCBBACBB?BA>A=AA?:::?B??@?AAB9;799=A@A=@@?;?>:99=:==>>@?;<6556;44444)44.49;;+<;:883444
@6HNMW:01121:06052
TACGTAGGTGGCGAGCGTTATCCGGAATTATTGGGCGTAAAGGGTGCGCAGGCGGCCTTTTAAGTTCAAGGTGAAAGCGTGGGGCTCAACCCCATAAAGCCTTGGATACTGGGAGGCTGGAGTACTGGAGAGGACAGCGGAATTCCATGTGTAGCGGTAAAATGCGTAGATATATGGAGGAACACCGGTGGCGAAGGCGGCTGCCTGGACAGAGACTGACGCTGAGGCACGAAAGCGTGGGGAGCAAATAGG
+
CCBCBCB@CE@CC@@>?>9<AA=A>A@D=??>A?<@A@BD>BB>BBAA@AA=9858?ABB:B<=>@CC@B@BBBB=BBBCAAA9BBBB<@?>4>?:<6@@@B>B>BB@@?@@97717??8>><BC><99>;719<9:>B=D<A<A=AAA???>>>@;@AAA2><<>??@@@AABAA<;:7:<>>>=B<>><>@A39499299<92::<>>=AA@@@@A@@@?>>5636D>>>C:A:888=</:;;==7===:
@6HNMW:01126:06041
TACGGAGGGTGCAAGCGTTAATCGGAATAACTGGGCGTAAAGGGCATGCAGGCGGTTCATCAAGTAGGATGTGAAATCCCCGGGCTCAACCTGGGAACAGCATACTAAACTGGTGGACTAGAGTATTGCAGGGGGAGACGGAATTCCAGGTGTAGCGGTGGAATGCGTAGATATCTGGAAGAACACCAAAGGCGAAGGCAGTCTCCTGGGCAAATACTGACGCTCATATGCAGAAAGCGTGGGTAGCAAACAGG
+
9;;=;>CC=@@@@<@;;;>B>AAB?B?BC@BBBC=BBA?A8A@8@@;999C9BD@C?C?==B?CBBB?C;:;DDD>FIIH9AB:@@9:4:@CCK?F@BBBB@@@BBCC=CCC@@@>@ADBA>@?9717388888,8<;=;5;8==@>A=7;;;;;==8==9=7;;ABAFBA;>;433-5.557<>=8=>05.49939.44998885<<<5:::2445::=455:::93344433:1999333(38779;4:9;4
@6HNMW:01132:06028
TACGGAGGGTGCAAGCGTTAATCGGAATAACTGGGCGTAAAGGGCATGCAGGCGGTTCATCAAGTAGGATGTGAAATCCCCGGGCTCAACCTGGGAACAGCATACTAAACTGGTGGACTAGAGTATTGCAGGGGGAGACGGAATTCCAGGTGTAGCGGTGGAATGCGTAGATATCTGGAAGAACACCAAAGGCGAAGGCAGTCTCCTGGGCAAATACTGACGCTCATATGCGAAAGCGTGGGTAGCAA
+
;;A@@BC><A@:;5;@=>3=7554059<=8=<@@8969AA=AD>FB::::;40>*0*0///5.5<;;5<556<<>6@FFF<HM>AAAA?B?BCE>B@A@@BA9::AA@9A@@:@@:=9:9<?????>ABBBCBC1A@@99494:4;@AA=ABC;;9949<8=9669;;<<;<<;::94:455.5;;.44)47:::8=045:::::7<<=5<;;(334444:::999999997::177///;5866755
@6HNMW:01145:06046
TACGGAAGGTCCGGGCGTTATCCGGATTTATTGGGTTTAAAGGGAGCGTAGGCCGGAGATTAAGCGTGTTGTGAAATGTAGGCGCTCAACGTCTGCACTGCAGCGCGAACTGGTTTCCTTGAGTACGCACAAAGTGGGCGGAATTCGTGGTGTAGCGGTGAAATGCTTAGATATCACGAAGAACTCCGATTGCGAAGGCAGCTCACTGGAGCGCAACTGACGCTGAAGCTCGAAAGTGCGGGTATCGAACAGG
+
ADCE@D?B@CC?AB<@@?=@BBAG@CCC=CC@DD>DF>AA=AD>AABBABD@C?B@BBBB>@=A@AABB@BCCCE>@@?A@=@AAABB?AAA??989@@AAAA@@AAB>???>AC=B?B>?@BAA@;;<>AA6?998*8<8=9?<CCCB@CDDCC@@=@AAA<AABD@BBCCBAACBBB>BB@BAA>ACB@BCBB=>;A@@AB@@@BB>AAABAA@BB@@@@@@;;79=>>>>C>BBBCCD>CCCBAA>@CD@
@6HNMW:01149:06020
TACGGAAGGTCCGGGCGTTATCCGGATTTATTGGGTTTAAAGGGAGCGTAGGCCGGAGATTAAGCGTGTTGTGAAATGTAGACGCTCAACGTCTGCACTGCAGCGCGAACTGGTTTCCTTGAGTACGCACAAAGTGGGCGGAATTCGTGGTGTAGCGGTGAAATGCTTAGATATCACGAAGAACTCCGATTGCGAAGGCAGCTCACTGGAGCGCAACTGACGCTGAAGCTCGAAAGTGCGGGTATCGAACAGG
+
AA@?<?;@>@A?AC<@;;6;AA=A?BBB>CCADG>DE7;9.:B9@@@BAAB>B@C?BBBB?BAEBB@??;@@@?A<AAABBBBAACAD>CCAA:;;ACCCBAA@CBBB?BBB@BD=B?B?B@AAB???CBBB>BA@@:@@=@?B?BBBB?A@@A?>>9<ABB>BCCC?B?@@BBBBACC>AA?CCA>BBC<@@>@8>;@@@@AA@@?@;:::BBB@DBAACDCBBB>@@CCBBB>BBBBBB>BBBBAC@BBB?
@6HNMW:01151:06028
TACGGAAGGTCCGGGCGTTATCCGGATTTATTGGGTTTAAAGGGAGCGTAGGCCGGAGATTAAGCGTGTTGTGAAATGTAGGCGCTCAACGTCTGCACTGCAGCGCGAACTGGTTTCCTTGAGTACGCACAAAGTGGGCGGAATTCGTGGTGTAGCGGTGAAAATGCTTAGATATCACGAAGAACTCCGATTGCGAAGGCAGCTCACTGGAGCGCAACTGACGCTGAAGCTCGAAAGTGCGGGTATCGAACAGG
+
595:588<8<:5:;255?;@B?@D?BCC?BCACD=AC,<;095)5>=:@59.9;:49700+0*/7994944<;=@:9:;??;@?@@BD?CAAA:9:9BAAABBAD99929>>8<<5<3938;7577222222'255=/884827/;5555999::::599::<.<:;??@@??@9:9??C9>>>?@@>ABB?BB=B>B>BC;:9?@@9:7<595:A8<<<<?@@@;;6999;CCD?@@@@CC<AAA@BA?BAB?
@6HNMW:01156:06054
TACGGAAGGTCCGGGCGTTATCCGGATTTATTGGGTTTAAAGGGAGCGTAGGCCGGAGATTAAGCGTGTTGTGAAATGTAGGCGCTCAACGTCTGCACTGCAGCGCGAACTGGTTTCCTTGAGTACGCACAAAGTGGGCGGAATTCGTGGTGTAGCGGTGAAATGCTTAGATATCACGAAGAACTCCGATTGCGAAGGCAGCTCACTGGAGCGCAACTGACGCTGAAGCTCGAAAGTGCGGGTATCGAACAGG
+
;CBB?B@C@CC@CD<AAB>BBC?B@;;;9;B?CE=CC9;:7;D=BBAAABB@B@C@@AAC@C@CCCCCC@@@??@<00000-0AABBBAC9::????CABB?@@CA@C?8998?@;@>B>>>???>;;;>@@7@???9?>;?6;7BCCC@CBCCCCC@CCDG?;;<B>BBBAAABHBAA>AB>ABB?BBB?AAAA393;@@@AABBBB@AAA;;959@@B@@?A9:44;:88:;3;;<<==7BA>>>A<589?
@6HNMW:01116:06075
TAGCGGAAGGTCCGGGCGTTATCCGGATTTATTGGGTTTAAAAGGGAGCGTAGGCCGGAGATTAAGCGTGATTCGTGAAATGTAGACGCTCAACGTCTGCACTGCAGCGCGAACTGGTTTGCCTTGAGTACGCACAAAGTGGGCGGAATTCGTGGTGTAGCGGTGAAATGCTTAGATATCACGAAGAACTCCGATTGCGAAGGCAGCTCACTGGAGCGCAACTGACGCTGAAAGCTCGGAAAGTGCGGGTAT
+
5555:5:7;755.55)5556555:>8<<@)44./9/8:5;;;.:;(////6/3-3-3-33333:17666///(///666.33333/66///60---////77::::<==>;;*-.-026*,,05(,,,--6788877'----'-7(-(-04....5522.773....'.3380655222555662893777;85505...(..6///=888>=6444:?@<@<8438=?>?>6@??>>299,7>8977.7;5
@6HNMW:01117:06080
TACGTATGGTGCAAGCGTTATCCGGATTTACTGGGTGTAAAGGGGGCGCAGGTGGCCAGGCAAGTCAGAAGTGAAAGCCCGGGGCTCAACCCCGGGACTGCTTTTGAAACTGTCCGGCTGGAGTGCAGGAGAGGTGAGTGGAATTCCCAGTGTAGCGGTGAAATGCGGAGATATTGGGAAGAACACCAGTGGCGAAGGCGGCTCACTGGACTGTAACTGACACTGAGGCCCGAAAGCGTGGGGAGCAAACAGG
+
055<:<:=8=?A@;??;<7:AA?B@CCC=@@@AA8@?@@@8@AAA0ACB<;5;;5;>CB@CCACCECBB?BDAAA;@AA8@CA7ADCCBDHC:BB;@@?B;;;;.;BB=BDABC:;9;DD>CBBCICLABBBB>BBCBBB@C?B?BC>AACCCCCBC?BBBA9@A::59@@AAA>AC=E>@A@A@@?CCA@:>00+0600+0;?>><B<@@@@@B>BBB@@@>>@:928?.9:A9A@@@AA@3@@@AA<@A?<
@6HNMW:01121:06065
TACGGAGGGTGCAAGCGTTAATCGGAATAACTGGGCGTAAAGGGCATGCAGGCGGTTCATCAAGTAGGATGTGAAATCCCCGGGCTCAACCTGGGAACAGCATACTAAACTGGTGGACTAGAGTATTGCAGGGGGAGACGGAATTCCAGGTGTAGCGGTGGAATGCGTAGATATCTGGAAGAACACCAAAGGCGAAGGCAGTCTCCTGGGCAAATACTGACGCTCATATGCGAAAGCGTGGGTAGCAAACAGG
+
@@@@;@@@9?@>A=A@@@<@?BBB@B@BCACCCC>BB@AA;BA9BB;:;CCACFAF@CCCBB?BBBC@CCCCBBB=@BBB4==6?:9;>A?AAA>B@CDCCBBBBCCD>CA@<@C?ABBBB???CG@BBBBBBB3??A::8:@C?B@BB?AADCCCD@BC@D@BB;;;A@:;:@@::7;?A@ACDD@CC7;7;AC=@?C:::CCD>@??<?CC>CCCCCAACBBBCCBBBAAAD>BAA???9<9::992:AA?
@6HNMW:01123:06084
TACGGAGGATCCGAGCGTTATCCGGATTTATTGGGTTTAAAGGGAGCGTAGGTGGATTGTTAAGTCAGTTGTGAAAGTTTGCGGCTCAACCGTAAAATTGCAGTTGAAACTGGCAGTCTTGAGTACAGTAGAGGTGGGCGGAATTCGTGGTGTAGCGGTGAAATGCTTAGATATCACGAAGAACTCCGATTGCGAAGGCAGCTCACTAGACTGCAACTGACACTGATGCTCGAAAGTGTGGGTATCAAACAGG
+
BBBF@BB?CCD@CBBB;;7;BB?CABBB=BC?BB9A@)9:.:90;BAAC@@;::2:=25;;A9@@EAAA@CDBBB>BCK@CCB@BC@@=A?C@AAA.;5:@@@?=ABA<AAB?A@@@BB>BBBBAAABCECCC?;;;6;B>B>A<@@@@<?A@ABBC?BBCB=@@@B>B@AAAAAB;;;>BB@CBB>@@@;?<<;+0*0000>@???@@@?999A=@@CCBBB?@??AAAC@CE:?A?;::,9===>@<=@A<
@6HNMW:01125:06085
TACGGAGGGTGCAAGCGTTAATCGGAATAACTGGGCTGAGTAAAGGGCATGCAGGCGGTTCATCAAGTAGGATGTGAAAATCCCCGGGCTCAACCTGGGAACAGCATACTAAACTGGTGGACTAGAGTATTGCAGGGGGAGACGAATTCCAGGTGTAGCGGTGGAATGCGTAGAATATCTGGAAGAACACCAAAGGCGAAGGCAGTCTCCTGGGCAAAATACTGACGCTCATATGCGAAAGCGGTGGGTAGCAAAACAG
+
CBCB><;;/444939///7;5/0/)/)--(////)////////)/:1:555555.557<7;////)/7;;755555555&5555&5<2<9;;7<9===4<76559994994;2:45.5:58:555998882433;;::'93344/)/39)//277/5555.5/)/)///559//)---//8360,-(---066/<49;=9>1554;444.444)4444&44544444//-,,,,,,255,-//)/;;.779;999+888
@6HNMW:01125:06101
TACGTAGGGTGCGAGCGTTAATCGGAATTACTGGGCGTAAAGCGCGCGCAGGCGGATGCGTAAGTCTATCTTAAAAGTGCGGGGCTTAACCCCGTGAGGGGATGGAAACTGGGCATCTAGAGTATCGGAGAGGAAAGCGGAATTCCTAGTGTAGCGGTGAAATGCGTAGATATTAGGAAGAACACCAGTGGCGAAGGCGGCTTTCTGGACGACAACTGACGCTGAGGCGCGAAAGCCAGGGGAGCGAACGGG
+
CCBBCCDF>9;:ABA?@@8;8;CC?C?C?CCCDD>CBCBF>DB@@ACAAAHACC@B;;;;;B?BCBCBBBB=@A@3AA@;;;;.;C>A5;;;.;BI@AAA9@BC>BB=BBCC?CCCCCCCBAAA@@?=ACA@=@@.:;@<@<@<@?BBDBABCCAA>@;;;0;@@BCCCCCBB?CD?C@AB>ABB?BBBB?B?@5;5;;5;BC<BBB?BDA@AC?CABCBA@ABBB@BBBDDD?CC@CBBB;BBBDD@CCD>
@6HNMW:01136:06080
TACGTAGGTGGCAAGCGTTGTCCGGAATTATTGGGCGTAAAGCGCGCGCAGGCGGATGCGTAAGTCTATCTTAAAAGTGCGGGGCTTAACCCCGTGAGGGGATGGAAACTGGGCATCTAGAGTATCGGAGAGGAAAGCGGAATTCCTAGTGTAGCGGTGAAATGACGTAGATATTAGGAAGAACACCAGTGGCGAAGGCGGCTTTCTGGACGACAACTGACGCTGAGGCGCGAAAGCCAGGGGAGCGAACGGG
+
;:;A@@A@;;5<?;@?<;5:>@<@?C?C@BB@CC=CC;;;0;;@A@ACBCCABB>BAA;=;C@CCCBCCCD@BBA7?;;:<<<-;?9>2:;;5;??::;;-;B@:@>8@;9:5:A@@ABCBCBBBAC@BBA=:<;38..).).*.<:8>AA@AA@=87//=7@/00@@AAA@9818;=B;??;8887=;<<8<=:6<86807<>5>>A<@>;=8829;>;>@A>>;;6;=@@DC;AD=@@@?2:::;@<@@D9
@6HNMW:01138:06101
TACGTAGGTGGCAAGCGTTGTCCGGAATTATTGGGCGTAAAGCGCGCGCAGGCGGATGCGTAAGTCTATCTTAAAAGTGCGGGGCTTAACCCCGTGAGGGGATGGAAACTGGGCATCTAGAGTATCGGAGAGGAAAGCGGAATTCCTAGTGTAGCGGTGAAATGCGTAGATATTAGGAAGAACACCAGTGGCGAAGGCGCTTTCTGGACGACAACTGACGCTGAGGCGCGAAAGCCAGGG
+
DBABAAA?@@;@A6;:@@=@?C?C@C?B???=@A;@@AAA9AA@@;;;;;C?BBACAAAABE?AABBDCCB>B@B4B;;;@@@3@@<A=@DC;DCCBBBB:BCC@CC?CBBA=ACCDDBBAAAB???@BBBB>A?.999299<;??BBAAACAA??>>BBD<BB>>>BBBBBB>A@;?;>>=>>>;?@AA188;5;:>====59993:<///6/6967;=@@@@A<?>>888*7737888
@6HNMW:01156:06085
TACGGAGGATCCGAGCGTTATCCGGATTTATTGGGTTTAAAGGGAGCGTAGATGGATGTTTAAGTCAGTTGTGAAAGTTTGCGGCTCAACCGTAAAATTGCAGTTGATACTGGATATCTTGAGTGCAGTTGAGGCAGGCGGAATTCGTGGTGTAGCGGTGAAATGCTTAGATATCACGAAGAACTCCGATTGCGAAGGCAGCCTGCTAAGCTGCAACTGACATTGAGGCTCGAAAGTGTGGGTATCAAACAGG
+
BBAA=;:7:CC=ABB?@?@BCC?B<ABA<BC?AA;AB>CC<BB<BBBBCAAAAA>ABBBC9B>BBC@??:<<>@B=BBC8@8858BCC@C?BBBBA6?29:@BB=ABCCDFD@DAAABB@C@?@A@AA?=BA@>ADC@BB?B?B@BCCC@BA@BA:;7;BCD@CCCC@BBBCBBBCBBB@BB?BBD?BBC<><@@;><?BBB?AAABB?BAAAAB@CB??>CD?B9879BABBD:>=>667-7;;<BB>BBB?
@6HNMW:01119:06151
TACGGAGGAGTCGAGCGTTATCCGGATTTATTGGGTTAAAGGGAGCGTAGATGGATGTTAAGTCAGTTGTGAAAGTTGCTGGACGCAATCCGTTAAAAACTTGCAGTTGATACTGGATATCTTGAGTGCAGTTGAGGACAGGACGGAATTCGTGGTGTAGCGGTGAAAATGCTTAGATCTCACGAAGAACTCCGATTGCGGAGGCAGCCTTGCTGGACTGTAACTGACGCTGATGCTGAAAGTGTGGGGAATCAACAG
+
65/@:00+0/0//7////)///)/178<1985::(3-33(33(33339;9///166//(/(333338176---(--(----(,65,,(,-0--(/888'8858;88813399333488<==;5:777622.52779*..37.35:5:05/5622+2222666-22:==-77774833.,,,,,,,,22(,,,(*((((**(,,05559)-(.-,,(,,,,--(...2:666522264444.---*(((#((***(**9
@6HNMW:01126:06113
GTACGGAGGGTGCAAGCGTTAATCGGAATAACTGGGCGTAAAGGGCATGCAGGCGGTTCATCAAGTAGGATGTGAAATCCCCCGGGCTCAACCTGGGAACAGCATACTAAACTGGTGGACTAGAGTATTGCAGGGGGAGACGGAATTCCAGGTGTAGCGGTGGAATGCGTAGATATCTGGAAGAACACCAAAGGCGAAGGCAGTCTCCTGGGCAAATACTGACGCTCATATGCGAAAGCGTGGGTAGCAAACAGG
+
59=9=45;5)555:9?=B=@C>@@B;>:;<:<>>A8=;::;)44)4;44/883/.(.3../:?6?AAB7:9A994<244444$3:1:;;<9<9===5B>9844:;;<BBC<A;C==>;?ABAA@AA::29<;<<<=,=<:;;4;4:2:<??@C>C@B?@;==;@;@@;;;@??>@>:998C=@@;A00*0A*0+000:@<@A@??A=8==@:@@B<ABCCBBBCB?@?<:99554:3<555==5444444/4986
@6HNMW:01127:06136
TACGTAGGTGGCGAGCGTTATCCGGAATCATTGGGCGTAAAGAGGGAGCAGGCGGCCGTGAGGGTCTGTGGTAAAAGACTGAAGCTCAACTTCAGTGAGCCATGGAAACCGGACGGCTGGAGTGCGGCAGAGGATCGTGGAATTCCATGTGTAGCGGTGAAATGCGTAGATATATGGAGGAACACCAGTGGCGAAGGCGACGGTCTGGGCCTGCACTGACGCTCATTCCCGAAAGCGTGGGGAGCAAATAGG
+
CEBBBBC?CB=@@;;;;;4:>A;?;@8=:;;4;A9A;;;D<AABB<ABA@A<?@5;5;:>>@C=B;;9BB@CCDD;CCBBBC?AACCCBBB@BBCBD;;;6;;A=AC<B=@=ABB?BBB?CB;<;B?BBB;;9;CCBBB?B?B7;7;CCAAAAAAB=A;;;0:::ADDDCCCCHHD@BB@B?BAA?B@@@=AAA?A?B@@@@=@B@@@;@?BBCDFFD;:::AAAA?CC>BBB>ABABBAA6@@@AA<ABC?
@6HNMW:01132:06133
TACGTAGGGGGCAAGCGTTGTCCGGAATTATTGGGCGTAAAGCGCGCGCAGGCGGATGCGTAAGTCTATCTTAAAAGTGCGGGGCTTAACCCCGTGAGGGGATGGAAACTGGGCATCTAGAGTATCGGAGAGGAAAGCGGAATTCCTAGTGTAGCGGTGAAATGCGTAGATATTAGGAAGAACACCAGTGGCGAAGGCGGCTTTCTGGACGACAACTGACGCTGAGGCGCGAAAGCCAGGGGAGCGAACGGG
+
;;;A@;;99:*:B9?>?@<A@B?CAC@E@CCAEF>BBBBB;@>@@;;;;:@5@@9>?;<ACHADCCCCCCD@CBB4B::;:;;.;C?C@CGG;BAC;;;;6;BC=AC>CCEE=BBBBCCDCBBAA;:6:CBB?BB=A??<?>@=A?BBBBBC>>?B@BABE>???CBBCBAAA?>@;?<?A<===;?>==8:::4:48818=B9??D===>>>@8;;CBAAA;;;>;?@@ACB:??:<;;:/:887>:=>?3
@6HNMW:01132:06147
TACGGAAGGTCCGGGCGTTATCCGGATTTATTGGGTTTAAAGGGAGCGTAGGCCGGAGATTAAGCGTGTTGTGAAATGTAGGACGCTCAACGTCTGCACTGCAGCGCGAACTGGTTTCCTTGAGTACGGCACAAAGTGGGCTGGAATTCCGGTGGTGTAGCGGTGAAAATGCTTAGATATCACGAAGAACTCCGATTGCGAAGGCAGCTCACGTGGAGCGCAACTGACGCTGAAGCTCGAAAGTGCGGGTATCGAACAGG
+
-77:4:7;:>>;>C;@;;7;AA=A?BCD?CDADC=BC7;:6:C;CB;;;;;5;5;5999:.4.45::4405=@@<6@@A;;5;900000*0//:556::5555/////:3://)44)43939:::;550/6669---881---383705(/)/458899988283333&3:<;>BBCCBBBCCBB?BB?BCC>BCC>BBBB?A>BBBABBB;;;@5;;;9=95:<4448434:5:<<<<DE>CBBCEC@CCCBBB?CBC@
@6HNMW:01134:06138
TACGGAGGGTGCAAGCGTTAATCGGAATAACTGGGCGTAAAGGGCATGCAGGCGGTTCATCAAGTAGGATGTGAAATCCCCGGGCTCAACCTGGGAACAGCATACTAAACTGGTGGACTAGAGTATTGCAGGGGGAGACGGAATTCCAGGTGTAGCGGTGGAATGCGTAGATATCTGGAAGAACACCAAAGGCGAAGGCAGTCTCCTGGGCAAATACTGACGCTCATATGCGAAAGCGTGGGTAGCAAACAGG
+
BAAA?;;<0;@@A<@@BB?B>A;;6;=@B?BBCC>CCBBB;@>:@@;;:;;5;;5<?BBBBD@DCCC?CBBBCCD>FFEF9BB:@99;?B@CGD=C@CCBBBCCCCBB<A@@<@A=@AA???AABB?BBBAAAA2??A;;6:=A=A>BB?BBCDCA@?AC?B?BC@@@BBCBBAABB?C?CE@CCC=AA6:6:BB=C@C:;:CCD????:?BB=BCCBBBBBBDCBBA>@?BBB<A@A:99299::AA=AAA>
@6HNMW:01151:06159
TACGGAGGATCCGAGCGTTATCCGGATTTATTGGGTTTAAAGGGAGCGTAGATGGATGTTTAAGTCAGTTGTGAAAGTTTGCGGCTCAACCGTAAAATTGCAGTTGATACTGGATATCTTGAGTGCAGTTGAGCAGGCGGAATTCGTGGTGTAGCGGTGAAATGCTTAGATATCAGAAGAACTCCGATTGCGAAGCAGCCTGCTAAGCTGCAACTGACATTGAGGCTCGAAAGTGTGGGTATCAAACAG
+
00/:389+96=8==@>;>6::=8=;==>8?@?CD>DD4;;/;90:CBBCCDCCC@CBBAC>CAD;:;AB5;;=>>1<;?,99929940)/177888+8+//<@@;=@@BB@C7??@999297<9988??<?883;=<;;6;6;5799929949<<<5<??@:??CC?@<@?>>:94949<<=70)0/-(--79(---793:/43:6<94439488833393837/7778<969;;;75.55557;.333
@6HNMW:01156:06111
TACGGAGGATCCGAGCGTTATCCGGATTTATTGGGTTTAAAGGGAGCGTAGATGGATGTTTAAGTCAGTTGTGAAAGTTTGCGGCTCAACCGTAAAATTGCAGTTGATACTGGATATCTTGAGTGCAGTTGAGGCAGGCGGAATTCGTGGTGTAGCGGTGAAATGCTTAGATATCACGAAGAACTCCGATTGCGAAGGCAGCCTGCTAAGCTGCAACTGACATTGAGGCTCGAAAGTGTGGGTAAGTCAAACAAGG
+
A@@B;;;6:AC>AA;;;@==??8=<878/8?7;=5;;4?A4?>:>@?<8=A@AB=9:7;;3;6;;8;33,37333(388/333,399:8=7B==CC5A77:9@B=BBCCBBB@DBBB@@=@CBBB@@;928<<6=?B>BB>B=>9>B9:6:AAAABB?BEEM?<<<B?AABA@@@B???>AA@BBD@CBB9::??4:4:AAA?BCBCB?E???AC?BBCCDBC>AAC?BAA???8?@;756.--(--466,/3,33
@6HNMW:01116:06172
TACGGAGGGTGCAAGCGTTAATCGGAATAACTGGGCGTAAAGGGCATGCAGGCGGTTCATCAAGTAGGATGTGAAATCCCCGGGCTCAACCTGGGAACAGCATACTAAACTGGTGGACTAGAGTATTGCAGGGGGAGACGGAATTCCAGGTGTAGCGGTGGAATGCGTAGATATCTGGAAGAACACCAAAGGCGAAGGCAGTCTCCTGGGCAAATACTGACGCTCATATGCGAAAGCGTGGGTAGCAAACAGG
+
BCDC@A@@:9:9@>@;;;=@<@CD@D@BC@BCCC=BBAAC0;;0;C;;;DK@DC@CACCAAA?;;;B?CBCB@AA<ABBB.;;0<;<;;A?AAA<A@DCCCLECCBBB<BAA@BD@DBBAAABBDD=>>BBBBB3BBC::::?A>A?@A=AAACCCC?BC@F@CCBBBBBBBBBB@@>A?CC@CCA>@@,0-0@>:><@:;;CCC@BBB<BBA<BBAABBCCCC?@???AA@@@;?AA???9?<=@??9?BC?
@6HNMW:01117:06187
TACGGAGGATCCGAGCGTTATCCGGATTTATTGGGTTTAAAGGGAGCGTAGGCGGGCGCTTAAGTCAGCTGTGAAAGTTTGGGGCTCAACCTTAAAATTGCAGTTGATACTGGGTGCCTTGAGTGCAGTATAGGCAGGCGGAATTCGTGGTGTAGCGGTGAAATGCTTAGATATCACGAAGAACTCCTATTGCGAAGGCAGCTTGCTGGAGTGTAACTGACGCTGATGCTCGAAAGTGTGGGTATCAAACAGG
+
:CBB?BB@BCC@BBB@AAACCC@B?AAA.;;@BB=BF7;;:;C>ECCCCAA?ABD=D;;;?C@BCDBCBCCCCCC>BGG?DFD<DC@@;@;>;?@@5@?CCC@@<@ABAADBF=AAA9?9?AAAAABBAAA:9399:3:@;><@:????;?ABAA>><?ACC>AAB>:>>>@@A>BBBB?;;7@CBAFBB?BBCD<?=????B<??AB?@@ACCB?CECDB???BBCBBBCBBB>BBBBCD>CCBAAA;AAA=
@6HNMW:01148:06174
TACGTAGGGTGGCAAGCGTTATCCGGATTTATTGGGCGTAAAGGGCTCAGTAGGCGGTTCGTCGCAGTCCGGTGTGAAAGTCCATCGCTTAACGGTGGATCGCGCCGGGTACGGGCGGGGCTTGAGTGCGGTAGGGGGAGACTGGAATTCCCGGTGTAACGGTGGAATGTGTAGATATCGGGAAGAACACCAATGGCGAAGGCAGGTCTCTGGGCCGTTACTGACGCTGAGGAGCGAAAGCGTGGGGAGC
+
//55/::>40/)//)/:<<:<<;7>6:9?9>=;>>6<=900+0>6000//0661/3,349933333333,31333333(3991766///(/066(/3,3/////9(//(/88:;6===<.33.35:<=::4/-----$---://)/2729:1<8666A9<<:=<8<:>=;;;:=98:0//:(/)//)/382828<965549.554.4779999(/)//)/4344444444;7;45555)555><==.<<5
@6HNMW:01159:06165
TACGGAAGGTCCGGGCGTTATCCGGATTTATTGGGTTTAAAGGGAGCGTAGGCCGGAGATTAAGCGTGTTGTGAAATGTAGACGCTCAACGTCTGCACTGCAGCGCGAACTGGTTTCCTTGAGTACGCACAAAGTGGGCGGAATTCGTGGTGTAGCGGTGAAATGCTTAGATATCACGAAGAACTCCGATTGCGAAGGCAGCTCACTGGAGCGCAACTGACGCTGAAGCTCGAAAGTGCGGGTATCGAACAGG
+
@@::6;6:6:A=@@>ABC@CDC@B?AAA<BCAGJ>BB>AA:AE>A@@BB@@<@=B?BBCD=?=?@@@@@<@@CCC=::9@@@:;;BBB@BDCCBAABDDCCCCCBBBB@@@@?BE?F@C>A:::CAABBBCB=B???89:399<9???C@DCBAA9:7:BCC>:::B?AABBBBDABBB?BB?ABC?BBA777<;4:5@@@@BBAA@@<;;;@@D@CCCCCBBBBB?@@DBCBD;@??@??:@BCCCC?CCC?
@6HNMW:01115:06242
TACGGAGGGTGCAAGCGTTAATCGGAATAACTGGGCGTAAAGGGCATGCAGGCGGTTCATCAAGTAGGATGTGAAATCCCCGGGCTCAACCTGGGAACAGCATACTAAACTGGTGGACTAGAGTATTGCAGGGGGAGACGGAATTCCAGGTGTAGCGGTGGAATGCGTAGATATCTGGAAGAACACCAAAGGCGAAGGCAGTCTCCTGGGCAAATACTGACGCTCATATGCGAAAGCGTGGGTAGCAAACAG
+
>@@@@CCC=ABAB6;;;;4;49<@:?<@D?BAAC=;:;CC<BB=BA??;;;4;B=@8BCBBBADCCB@BBBBCDE?CCAA-00+0000+0;<>>3>*9995994455>3::<7>>;>@AA@?=@??29333337'37344294=;;0969>==<@??49:9>9>BA::9:DBAAA@@=A?BC?BB@=AB0;6;BC@C@;;;;C?=8999,9<<5;?@BCCBABBBB899?:B<B4?==99<*3387::1844
@6HNMW:01116:06224
TACGGAGGGTGCAAGCGTTAATCGGAATAACTGGGCGTAAAGGGCATGCAGGCGGTTCATCAAGTAGGATGTGAAATCCCCGGGCTCAACCTGGGAACAGCATACTAAACTGGTGGACTAGAGTATTGCAGGGGGAGACGGAATTCCAGGTGTAGCGGTGGAATGCGTAGATATCTGGAAGAACACCAAAGGCGAAGGCAGTCTCCTGGGCAAATACTGACGCTCATATGCGAAAGCGTGGGTAGCAA
+
;>@@:;;;.;>;;29?A?>A=>@@9@;@B=BBBB;B@?@A;>>8>A959<<79@6B4;9@BB>BBAA?;;;CCBB>CCCC;CG>BBCCAC?BCC?CABABCCA@@;::0;::4:?=:88?AB?>?>4>99;???1?A<;;;>=A=A=@@>9:55A;>7?@;?;@A@@@@;:9CCBBB>B?BB=;;92:9.9<:99?A<?A@>@@<248A7?>A9?>?@:;:ACAABA:88==>@:@??===*887333
@6HNMW:01150:06240
AACGGTAGGGTGCAAGCGTTGTCCGGAATTACTGGGTGTAAAGGGAGCGCAGGCGGACCGGCAAGTTGGAAGTGAAATCTATGGGCTCAACCCATAAATTGCTTTCAAAACTGCTGGCCTTGAGTAGTGCAGAGGTAGGTGGAATTCCCGGTGTAGCGGTGGAATGCGTAGATATCGGGAGGAACACCAGTGGCGAAGGCGGCTTACTGGACTGTAAGCTGACGTTGAGGCTCGAAAGCGTGGGTAGCAA
+
@300-0B@@<AACD@CBBB?A;;9<?B>A7::@??9=A9<<0;8(33;::>;6995:><?>BC>A:?B>>;>@@@@;??>AACD=CCDC;??293;;3@<<<8<58=DD9<<85571=8=079>?=@?@@;>;;5;<927=6=6A555-5477:<8663:<5:2<?95;=??A>>>>D:??;?:88/5;://*/591:5;;98808<:9-525333/..-,,,,,(--8272238809:=;;;1:99;88
@6HNMW:01151:06232
TACGGAGGATCCGAGCGTTATCCGGATTTATTGGGTTTAAAGGGAGCGTAGATGGATGTTTAAGTCAGTTGTGAAAGTTTGCGGCTCAACCGTAAAATTGCAGTTGATACTGGATATCTTGAGTGCAGTTGAGGCAGGCGGAATTCGTGGTGTAGCGGTGAAAATGCTTAGATATCACGAAGAACTCCGATTGCGAAGGCAGCCTGCTAAGCTGCAACTGACATTGAGGCTCGAAAGTGTGGGTATCAAACAGG
+
BBBD@CB?BCC?C::9;:?ABB@C????9?@=AC=AD:??9>C>999CB?@@AA>ABBCC=C?C@AABB;??ABB=BCF?BBA?BBCC@F?BA>>>5>,00AAA=BBDCFCD?BBBDCC>@@BBBBBCBAC??>@CC?CC?B9:7:CCC@CAA@A?@=@;;;<.;>?C;A@A@A@@?ABB>BC@BB?;?:;,00==+0,0@;?;???9948?>>BD@BBBBBBB=A??>?B???B>BBCCAA:@===@@:@@@?
@6HNMW:01152:06224
TACGGAGGGTGCAAGCGTTAATCGGAATAACTGGGCGTAAAGGGCATGCAGGCGGTTCATCAAGTAGGATGTGAAATCCCCGGGCTCAACCTGGGAACAGCATACTAAACTGGTGGACTAGAGTATTGCAGGGGGAGACGGAATTCCAGGTGTAGCGGTGGAATGCGTAGATATCTGGAAGAACACCAAAGGCGAAGGCAGTCTCCTGGGCAAATACTGACGCTCATATGCGAAAGCGTGGGTAGCAAACAGG
+
BBBA=:994:A@A@CCCB?C@CCC@C@BBACBCC>BBABD6;;6;A;;;CC@CBGJ@BBCCC@CCBB?B:;:CCC>CEGG799,:A@@=@>@AA;A?BCBCCBDDA@@<@AA?BB?BBBBBBBBCCACCBBBCC3AAA::6:=@=@=?@:@@AAB@@=@D@D?A@@@@AC@@@BB@?<A@AA?AEE?CD:;7;BA=A@BAAACDC?@??9?@@9??@AAABBBBBBB???BBBD>@@@::9,:=<<;<7>AB>
@6HNMW:01154:06246
TAACGTAGGTGGCAAGCGTTAGTCGGAATATTGGGCGTAAAGGGCATGCAGGCGGTTCATCAAGTAGGATGTGAAATCCCCGGGCTCAACCTGGGAACAGCATACTAAACTGGTGGACTAGAGTATTGCAGGGGGAGACGGAATTCCAGGTGTAGCGGTGGAATGCGTAGATATCTGGAAGAACACCAAAGGCGAAGGCAGTCTCCTGGGCAAATACTGACGCTCATATGCGAAAGCGTGGGTAGCAAACAGG
+
/=8<=><=:00+0>:8288*--***(*(,--05718-54;)44)4;569>>:<A>A????@@=@AAB@E;;<BBB<AAAA6AC>BBBC@D@BBB=A>??@?BBAA???:?BB?BB?AAB???BBBB?B@;;;::,///00,0?A?D?CD@CDAABBB@CDAD@AA@@@AB@@ABDCDDHABC?<009@@,0+0B@<A@C@A@BBB?AAA<@CC>BBBBBCFCCBBB:9:BBBBD>BBCBCD>B@>>BB:>??:
@6HNMW:01125:06280
TACGGAAGGTCCGGGCGTTATCCGGATTTATTGGGTTTAAAGGGAGCGTAGGCCGGAGATTAAGCGTGTTGTGAAATGTAGACGCTCAACGTCTGCACTGCAGCGCGAACTGGTTTCCTTGAGTACGCACAAAGTGGGCGGAATTCGTGGTGTAGCGGTGAAATGCTTAGATATCACGAAGAACTCCGATTGCGAAGGCAGCTCACTAGACTGCAACTGACACTGATGCTCGAAAGTGTGGGTATCAAACAGG
+
BBAA>A=A=@@<@B=A@@>@CC@CABBB>BD@CC:@A;AA8AB=BB@A@;;8;=A?ABBC@E@BBBA@@<@AAAC<@??AA@AAAAB@?AAAA:;;BBBCDDCCBBCE?BAA?AA<A?C?A999@???BBBB=BA@@89929:?:?AAC?@??AA?><>AAB=@?@C@CCCBBBBBBAA?AA?BBB?CCC?@?@@171;@@@ABBCAAABC@AAB@DCCCCCCBCBCBCGCDGC=BBA@@@9@@@ACC=BBC?
@6HNMW:01131:06293
TACGTATGGTGCAAGCGTTATCCGGATTTACTGGGTGTAAAGGGGGCGCAGGTGGCCAGGCAAGTCAGAAGTGAAAGCCCGGGGCTCAACCCCGGGACTGCTTTTGAAACTGTCCGGCTGGAGTGCAGGAGAGGTGAGTGGAATTCCCAGTGTAGCGGTGAAATGCGGAGATATTGGGAAGAACACCAGTGGCGAAGGCGGCTCACTGGACTGTAACTGACACTGAGGCCCGAAAGCGTGGGGAGCAAACAGG
+
BCCCCBAA?A@@@>BAA@7::C?C@BC@<AACCA>?CBBC:BBBB0;;;BB@BEGJ===@;;8;@@?BC?BBBCD=BBB=BCC;BBA@=@CC8AA<A@@=>???5?DD>GCCCC@C@GEF@A@@CBBC?BB;;8;@@@::3:393:?6?ABAB::9B>@=>@7000=7:;;<@?@CG>C?BB@ABA<@ABB?BAA5939@<@ABBBBC@CCBBAB5::??===;?<=6=>.78=8;==9999*9<;;;5===;
@6HNMW:01144:06264
TACGGAGGGTGCAAGCGTTAATCGGAATAACTGGGCGTAAAGGGCATGCAGGCGGTTCATCAAGTAGGATGTGAAATCCCCGGGCTCAACCTGGGAACAGCATACTAAACTGGTGGACTAGAGTATTGCAGGGGGAGACGGAATTCCAGGTGTAGCGGTGGAATGCGTAGATATCTGGAAGAACACCAAAGGCGAAGGCAGTCTCCTGGGCAAATACTGACGCTCATATGCGAAAGCGTGGGTAGCAAACAGG
+
@@;;4;?>8?@@A?BAAB=A?BBB@B@CC@ECCE>BCCCC>BB<BC:::@@<@B?B?BCCCE@CCBD@C@AACCC?CDFF;BB>B@@@@CABBB>BACCBBBBBCBA@<@?@<@@=@@A@ABBBBC@CCCCCCC3@@?:;6;;@>C?ABBDCCDB@@>@B?BACCCCCBBAAABBBC@B@BB@CDD@CC:;::CC?C?CBBBCCC@BBC=BBE?>>?AABBBCBBBBBBBBCBF>AA@A@@8@>??@A<AAA>
@6HNMW:01144:06279
TACGGAGGGTGCAAGCGTTAATCGGAATAACTGGGCGTAAAGGGCATGCAGGCGGTTCATCAAGTAGGATGTGAAATCCCCGGGCTCAACCTGGGAACAGCATACTAAACTGGTGGACTAGAGTATTGCAGGGGGAGACGGAATTCCAGGTGTAGCGGTGGAATGCGTAGATATCTGGAAGAACACCAAAGGCGAAGGCAGTCTCCTGGGCAAATACTGACGCTCATATGCGAAAGCGTGGGTAGCAAACAGG
+
BBDC@CCD>CA@@>AAAA>B@DED@C@CC@B@AA:?B@AB:@@;@A@@@BB?BCACACDCCC@BBBB?BBBBAAA>ABCC6;969:;;@C@BCC>CACCBCDCCCBCB=B9949>:>?B??>A@BA<??99898(8@ABB?A?A@C?CC?;;;CC@@?@B?B@CCBBBBCCCCCBBC?CABB@BCE>BB?B>BBB@C?B;;;CCB@BBD>???:?A@@@BBCBCCDA???C@AA<AA@AAA9@==9::2:@@;
@6HNMW:01150:06302
TACGGAGGGTGCAAGCGTTAATCGGAATAACTGGGCGTAAAGGGCATGCAGGCGGTTCATCAAGTAGGATGTGAAATCCCCGGGCTCAACCTGGGAACAGCATACTAAACTGGTGGACTAGAGTATTGCAGGGGGAGACGGAATTCCAGGTGTAGCGGTGGAATGCGTAGATATCTGGAAGAACACCAAAGGCGAAGGCAGTCTCCTGGGCAAATACTGACGCTCATATGCGAAAGCGTGGGGAGCAAATAGG
+
ABBB?AAA;@;;:?A@A@@C@CBB@C?BB?@@@@;@BAAB=CB=ABB;;;DADD@C@CCCBC@CBBB@CCCCA@A8;000,00+00008<:<>>7=<BBBBBCCDCED=CBB@AA>ACAABBBBAB?BBBBDCC2@>@00,0:B:B?AB?AAAABAA=@C=@>@CBCBA@;;;AA::8<?BC?BAA?@@-0+0@@6>;>CCBBBC@@@@9=?>=@ABCCCC<<<CCCCBCCABD>ECCBBBB6AB9992:>>;
@6HNMW:01159:06275
TACGGAGGATTCAAGCGTTATCCGGATTTATTGGGTTTAAAGGGTGCGTAGGCGGTTTGATAAGTTAGAGGTGAAATCCCGGGGCTTAACTCCGGAACTGCCTCTAATACTGTTAGACTAGAGAGTAGTTGCGGTAGGCGGAATGTATGGTGTAGCGGTGAAATGCTTAGAGATCATACAGAACACCGATTGCGAAGGCAGCTTACCAAACTATATCTGACGTTGAGGCACGAAAGCGTGGGGAGCAAACAGG
+
BBBC@BB@BE@BB<@@>>:?CC<@>ABB=BB@CC<><7=?3<=7=??@AAC??@>>D>CBAA?BB@BB=><>BCC>>>>;=AA:?@<?<?@A>A=@>?888;>AAB<>>>DAA==>=A?888=;><:::5::<8@@=8==8=;;;8AAC@;;<=?994:AAA:???A<A@@@@@>@??>>>?=AAA<@AA688@@8<:=?@@CAAB>AA<@BBCA@ABBBBBA9?8949A@=??8?AABBBF:AABAB9AAA<
@6HNMW:01120:06333
TACGGAGGATCCGAGCGTTATCCGGATTTATTGGGTTTAAAGGGAGCGTAGGCGGACGCTTAAGTCAGTTGTGAAAGTTTGCGGCTCAACCGTAAAATTGCAGTTGATACTGGGTGTCTTGAGTACAGTAGAGGCAGGCGGAATTCGTGGTGTAGCGGTGAAATGCTTAGATATCACGAAGAACTCCTATTGCGAAGGCAGCTTGCTGGAGTGTAACTGACGCTGATGCTCGAAAGTGTGGGGTATCAAACAGG
+
9;;;>?E@EEDAB;;;AA=@BD?B?BAA9?=;>?.99.9@8@A=987>/00+/60<005<9=166>;6626<::>)555)59<49;@@7:.55>>>+>299959;>>00/>>>1=>:99244=@?>@>>7733179928:25059555<:=<=;:43-388808<4545=<;@A;;;;7133/7;;/33717733,3155666<?>???;<966C<@?>@@;;::A>>999999,9444444&4488<<6==>;
@6HNMW:01124:06326
TACGGAAGGTCCGGGCGTTATCCGGATTTATTGGGTTTAAAGGGAGCGTAGGCCGGAGATTAAGCGTGTTGTGAAATGTAGACGCTCAACGTCTGCACTGCAGCGCGAACTGGTTTCCTTGAGTACGCACAAAGTGGGCGGAATTCGTGGTGTAGCGGTGAAATGCTTAGATATCACGAAGAACTCCGATTGCGAAGGCAGCTCACTGGAGCGCAACTGACGCTGAAGCTCGAAAGTGCGGGTATCGAACAGG
+
55495;:A=@C?BB<@;;4;@@8@<@BC<B@=AA0:;,;@0<:0;<;CCBB@B@B@B>>@=@<?A?;99049=>@999:>=?=??@BA?ABBBB<;;B;;;BBB>@00+000*0@<B?B?AAAABBBBAA@A9A88949A>A<?<@BBA=BA@@@::6:=>@/:9>@<AAB997A><<?;@A=BAA<@BB790>>+0*0000>ACC@<8<00/09:>>@<A??=;:49=>@?@@8@@@@@A<ABAA::59?@<
@6HNMW:01126:06313
TACGGAGGGTGCAAGCGTTAATCGGAATAACTGGGCGTAAAGGGCATGCAGGCGGTTCATCAAGTAGGATGTGAAATCCCCGGGCTCAACCTGGGAACAGCATACTAAACTGGTGGACTAGAGTATTGCAGGGGGAGACGGAATTCCAGGTGTAGCGGTGGAATGCGTAGATATCTGGAAGAACACCAAAGGCGAAGGCAGTCTCCTGGGCAAATACTGACGCTCATATGCGAAAGCGTGGGTAGCAAACAGG
+
CCBB?BBB:@A@@=@@??@C@CDC?C?BB>BBBC=BA@AB;@A;@CA@@BB?CC@C@ECCAA=AAAA?B;;;LIF=BCFE;AB<BAAA?B?@AA<A?CBCCE@@@CCC>CBB@BB?CAAABBBBBB?BBBBCCC3BCC;;7;<@<@?BB?BBCIDBC@BC?B@BB;;;DCBBAAA@@=B>CC@CCB>AA7;7;CC=A?BCBBJCD@BBC>CCC>:;;CBBAABAAACA@AAAAA;@??@@@9>><878-8??;
@6HNMW:01136:06357
TACGGAGGATCCGAGCGTTATCCGGATTTATTGGGTTTAAAGGGAGCGTAGATGGATGTTTAAGTCAGTTGTGAAAGTTTGCGGCTCAACCGTAAAATTGCAGTTGATACTGGATATCTTGAGTGCAGTTGAGGCAGGCGGAATTCGTGGTGTAGCGGTGAAATGCTTAGATATCACGAAGAACTCCGATTGCGAAGGCAGCCTGCTAAGCTGCAACTGACATTGAGGCTCGAAAGTGTGGGTATCAAACAGG
+
[truncated: 45,666,877 more chars]
