# Supplementary material for: Effects of supplementary feeding on the rumen morphology and bacterial diversity in lambs
Source: PeerJ. 2020 Jun 19;8:e9353. doi: 10.7717/peerj.9353 (PMC7307561; doi:10.7717/peerj.9353)
Supplement: Supplemental Information 5 [file peerj-08-9353-s005.gz › peerj-08-9353-s005]

@6HNMW:00668:05800
TACGGAAGGTCCGGGCGTTATCCGGATTTATTGGGTTTAAAGGGAGCGCAGGCGGAGACTTAAGCGTGCTGTGAAATGCTGCGGCTCAACCGTGGAAGTGCAGCGCGAACTGGCATGCTTGAGTACGCACAACGTGGCGGAATTCGTCGTGTAGCGGTGAAATGCTTAGATATGACGAAGAACTCCGATGGCGAAGGCAGGTGTCCGGAGCGCAACTGACGCTGAGGCTCGAAAGTGCGGGTATCGAACAGG
+
CDAC?C@B@BC@CC=BBB?BBB?A=A@@=BBFJD?DI>JD?DH>DBA@@@@<@A@CBBBD?B=AAA@@@@@@@@B;AAAAAACBCFFFBC>BAA?AACCBBCCCCBBCADED?BBBB@@=@@@@A??@C@>;>99918=:?;A?ABBAABCBCCCC?BBBD>BBBC?CCDC@@?BBCE?AA>?@C@CAAA6;:@;>;?AA=ABBC=A=@@AAAD>BBDCC@@@A?@;@ACCCD?FCC@@@<@BBBCD@AAA?
@6HNMW:00670:05782
TACGTAGGTCACGAGCGTTATCCGGAATTATTGGGCGTAAAGAGTGAGCAGGCGGCATAGCAAGTCTGAGGTGAAAGCGTGGGGCTCAACCCCATACAGCCTTGGAAACTACTAAGCTAGAGTGCGTGAGAGGTAAACGGAACTCCATGTGTAGCGGTGAAATGCGTAGATATATGGAAGAACACCAGTGGCGAAGGCGGTTTACCAGCACTGCACTGACGCTCAGTCACGAAAGCGTGGGGAGCAAATAGG
+
BCBCC@?=?CBBBAAABC?BCD?B?C@E@AA>BB:A@BBB>B@AACCBBDD?BC?BBBBBDD@CCB@B::8:CCB;AA?::;:6:AAA=BBB;ABCCAAB@C@B@BC>CCCCCC@CCCAAACAA@BABBC@@;@@>6?@=A?BAB=@ABBCCBCBB>BBBB=BBBCCCCCCCCCCC@C?CD?CB@=@@::7:??=?=??;BB<BC@CCDBBCCCB=@@?000@@AABBDDCBB<@@?9999-9>>@@<BBB?
@6HNMW:00679:05782
TACGTAGGGGGCAAGCGTTATCCGGATTTACTGGGTGTAAAGGGAGCGCAGACGGTCAAGCAAGTCTGAAGTGAAACCCCACGCTCAACCGTGGGCTTGCTTTGGAAACTGTTTGACTAGAGTACTGGAGAGGTAAGCGGAATTCCTAGTGTAGCGGTGAAATGCGTAGATATTAGGAGGAACATCGGTGGCGAAGGCGGCTTACTGGACAGCAACTGACGTTGAGGCTCGAAGGCGTGGGGAGCAAACAGG
+
CCCBBCCCCD5CD?BACC@CCC?C>@@F?CBBCC>CDIGF?ED=CCBBA@;;5<8<<B?><=266==@?9><999)555&5555=@>8=8<554)5=7<?>@8>@CC=@@BCD=C@@ACDBBBBB@@<@B9979C=@AB?B>B?B>AABBBCBBBB?A@@@:???ABBBBCBB?BB?@<:;<A@@@A:7716@?;@<@?<?A378==5;;>>>?:>=;;;=?=9:8;??<>:9:9=>?@@B9BBBBG>C@?<
@6HNMW:00682:05795
TACGTAGGGTCCAAGCGTTATCCGGATTTACTGGGTGTAAAGGGCGAGTAGACGGCGCTGTAAGTCAGCTGTGAAAACTTAGGGCTCAACCTTAAGCCTGCAGCTGAAACTGTAGTGCTAGAGTGCAGGAGAGGTAAGCGGAATTCCTAGTGTAGCGGTGAAATGCGTAGATATTAGGAGGAACACCGGTGGCGAAGGCGACTTTGTCTGGACAATTACTGACGTTGAGGCACGGAAAAGTGTGGGGAGCAAACAGG
+
@;;:@>BA8?A4:.9:9;2;;B?B?BA@;??@BC;BB:;;4;D<CDCBBCBCCB@CCCDCCC?;<<CBDB;;;;;;.9@=ACC>B@@@9?9>.:4;@;@?@BB=@?@@:@?@@CBBBCBBJFDCBBAA=ABCA?AC?A@B@D8;9;?BBCD@@@C@@=@BBA<BC???BBBBBB?CC@CC>A?@AA7999D?ABB?B?@==8::*...::6>?@=??@@::;:893844.4434.444&3:;::<<1;99;;+//83
@6HNMW:00713:05809
TACGTAGGGGGCAAGCGTTATCCGGATTTACTGGGTGTAAAGGGAGCGCAGACGGTCAAGCAAGTCTGAAGTGAAACCCCACGGCTCAACTGTGGGCTTGCTTTGGAAACTGTTTGACTAGAGTACTGGAGAGGTAAGCGGAATTCCTAGTGTAGCGGTGAAATGCGTAGATATTAGGAGGAACATCGGTGGCGAAGGCGGCTTACTGGACAGCAACTGACGTTGAGGCTCGGAAGGCGTGGGGAGCAAACAG
+
DBBBD;;;;;*:C=BBBCADEC>A=@@@;@BBBB>;<<HG?FH?AA;;;BCC@@<@AA;AAB>BCBCCG@CCCCL>CBB9B@@<@@AA<@<;;CC>CB?BBBB>CGIE?DDBBC>CBBBBBBBBC>???BBBE<?>=A;;6;;?;@@BBDDCBBA@@=@BAC>:;;CCBBCBCC?A@<??8>:@ABBC?CC@@?A5;5;@<@AA??@B?DCBBAA@BBBBBBC?BB@<>>00,0;>;000@C>1;<<::3=>>
@6HNMW:00675:05815
TACGTAGGGGGCAAGCGTTATCCGGATTTACTGGGTGTAAAGGGAGCGCAGACGGTCAAGCAAGTCTGAAGTGAAACCCCACGGCTCAACCGTGGGCTTGCTTTGGAAACTACTAAGCTAGAGTGCAGGAGAGGTAAGCGGAATTCCTAGTGTAGCGGTGAAATGCGTAGATATTAGGAGGAACACCAGTGGCGAAGGCGGCTTACTGGACTGTAACTGACGTTGAGGCGCGAAAGTGTGGGGAGCAAACAGG
+
AB@B@@@AAA,?A;@@AA?BDC@C@CCC>CCCCC=CCCCC?ED>AA@@@CCCCC?AAA?BBCACCCCCDIDC@AA0;;;.;;;6;CCC@D@B;;;7<B=ABCB=B=AB<BCCCCC?CBBBB;::AA@@;?A::6:D8::C?C@C?C?CBAABBBB>>;=BBD=AAAAACBC=>>@BC?CA=A=@??:?<8817=<9?<@@<@A<??AB<@?>>>?9<<>???B@BBC@DBAAAD>CEBBBBB:ABABB>CCC?
@6HNMW:00693:05818
TACGGAAGGTCCGGGCGTATCCGGATTTATTGGGTTTAAAGGGAGCGCAGGCGGAGACTTAAGCGTGCTGTGAAATGCTGCGGCTCAACCGTGGAAGTGCAGCGCGAAACTGGGTTTCTTGAGTGAGTGCGAGGTATGCGGAATTCGTGGTGTAGCGGTGAAATGCTTAGATATCACGAAGAACCCCGATTGCGAAGGCAGCGTACCAGTCCTTAACTGACGCTAAAGCTCGAAAGTGCGGGTATCGAACAGG
+
BCCB?C:<7:@6<<5000/9:3:7;<<4<D6:;7;B;BB<BB=BB::59=999499?@A?C?B@@>@>@::9AB9>;>966<8<;;;8<8<=?9>9965599999555)555<0;;4;=8=;<;C=BAB@@AC@@@?C??;?;?;@@@B=B@?AA99.5<@A<CCBC?B;;::5555=<74504::+55569999.516=<;;<//)////27)/)/778888333(333;333(38:333(5:::99.4493
@6HNMW:00703:05833
TACGGAAGGTCCGGGCGTTATCCGGATTTATTGGGTTTAAAGGGAGCGCAGGCGGAGACTTAAGCGTGCTGTGAAATGCTGCGGCTCAACCGTGGAAGTGCCAGCGCGAACTGGGTTTCTTGAGTGAGTGCGAGGTATGCGGAATTCGTGGTGTAGCGGTGAAATGCTTAGATATCACGAAGAACCCCGATTGCGAAGGCAGCGTACCAGTCCTTAACTGACGCTAAAGCTCGAAAGTGCGGGTATCGAACAGG
+
BCCC@C?C@BC>@@6?;;5:A@8B:9994;@9?E<AA>BI<CC>;9;;;AA=@@<@@AAC?B?B;;;B@CCCCCC=;;;BB;<5<C;;7;=ABB=>8>>00+0<>>DDD@CCDC?CC>DD@DBBBBBBBBEFCC?BBCECB?A=A?;;;A?BBBBB;;9<DEI>CCBC@CBDCBBBBCFE@BB?BCC:CCCACC@@5;5<BAAA@@C?BCB@?B6;6:??999:>CC<AABCCBB:??A:::5:AABBB?;99?
@6HNMW:00705:05834
TACGTAGGGGGCAAGCGTTATCCGGATTTACTGGGTGTAAAGGGAGCGCAGACGGTCAAGCAAGTCTGAAGTGAAACCCCACGGCTCAACTGTGGGCTTGCTTTGGAAACTGTTTGACTAGAGTACTGGAGAGGTAAGCGGAATTCCTAGTGTAGCGGTGAAATGCGTAGATATTAGGAGGAACATCGGTGGCGAAGGCGGCTTACTGGACAGCAACTGACGTTGAGGCTCGAAGGCGTGGGGAGCAAACAGG
+
BBACB:::::*;B9?@A@?CCC@C>BBB=BBBCC>AAADJ?DD?BBAA@BCBBB@CBB?;;;@HFDCEJ@CCBBB=BCB:CCC@CCCC@A;;:::5;A=A@@@8@6;;6;AADC?CBAAACCBCAAA@=@ABB@BB?B@@<@=A=A@BBCBCCBBAA>AABD<???BBBCCBBC?BB@AB?A??@99:5:>:BAB6;6;A?AC@CCCC@CCAA@B@DCCCCBC@CBB>AC??<?A?>>>@BB6??99:2:BB?
@6HNMW:00705:05837
TACGGAAGGTCCGGGCGTTATCCGGATTTATTGGGTTTAAAGGGAGCGCAGGCGGAGACTTAAGCGTGCTGTGAAATGCTGCGGCTCAACCGTGGAAGTGCAGCGCGAACTGGGTTTCTTGAGTGAGTGCGAGGTATGCGGAATTCGTGGTGTAGCGGTGAAATGCTTAGATATCACGAAGAACCCCGATTGCGAAGGCAGCGTACCAGTCCTTAACTGACGCTAAAGCTCGAAAGTGCGGGTATCGAACAGG
+
CCBB@B?B?C@=E?8?00+0@@:@;0:9);@;@A9BB0<;0;D;BA;;;CB@BB@BCBBB?B@BBB@@@BBB;;;0;AA;<;B?ACBB@B>B;<:<?CA;;;BAACGKABBBC;AA;AA>BDDEDCCBB@@@B?C@@@9939398@CCC@GCCBBAB?ADDF?;;;C@AABB@@@CCDC?BB6;::-;;;5;;BB=A=ABBCEEEE?B:9:?C=@=@A@@A@??CD@BAA@@?=6<<=789.:?>@@A?A@A=
@6HNMW:00706:05844
TACGTATGGTGCAAGCGTTATCCGGATTTACTGGGTGTAAAGGGAGCGCAGGCGGTGCGGCAAGTCTGATGTGAAAGCCCGGGGCTCAACCCCGGTACTGCATTGGAAACTGTCGTACTAGAGTGTCGGAGGGGTAAGTGGAATTCCTAGTGTAGCGGTGAAATGCGTAGATATTAGGAGGAACACCAGTGGCGAAGGCGGCTTTCTGGACTGTAAACTGACACTGAGGCTCGAAAGCGTGGGGAGCGAACAG
+
CCAAAAAB=@@;;7:@AB>A@D?B?@@@;@BAAB<A@@AA8@@9@BBDABB;00,00<<:CF@BBDCBE;;;@@@8;;;0;CC7A@BB4;;;.;>ABBCBBAA<A=AC;AACB@ACBBAAABCBBBCC@BBBB8AC=A@@=A>B>B?CBBBGDBBAA=@;;;.;@@@@ABBDDA?AB8:8?B?ABC??:::7::@;B900+000,000,:?=>99:,9@BB????@>>:=?>;:9.9999@@@09:9992777
@6HNMW:00711:05811
TACGGAAGGTCCGGGCGTTATCCGGATTTATTGGGTTTAAAGGGTGCGTAGGCGGTTTGTCAAGTCAGCGGTGAAACGCAAGGGCTCAACCTTGACCTGCCGTTGAAACTGTCGGACTGGAATGCGGATGCTGTGGGAGGAATGTGTGGTGTAGCGGTGAAATGCATAGATATCACACAGAACACCGATTGCGAAGGCATCTCACAAATCCGTTATTGACGCTGAGGCACGAAAGTGTGGGGATCAAACAGG
+
BCCB=@<@=?B?CC<BBB;;;D@D@CDD?BC?CL>CC:;;6<D=AAAGC@B>AC?DC>AACCAECDB@:;9.:::4..0.68916257)/)/17796:89344.4::3;5::BB?BCBB>A>?999?A9::::987*9;6;4848>?A=A@A=?::6:>AA:AB@AAA???AA?@?ABAAC?BBA=A@@7::DD:?<?AAAB???BB=BB@DC>@@?BAAAB?@?B;=>@999/9>?AABB:AAABC>A@@<
@6HNMW:00666:05908
TACGTAGGGGGCAAGCGTTATCCGGATTTACTGGGTGTAAAGGGAGCGCAGACGGTCAAGCAAGTCTGAAGTGAAACCCCATGGCTCAACCGTGGGCTTGCTTTGGAAACTGTTTGACTAGAGTACTGGAGAGGTAAGCGGAATTCCTAGTGTAGCGGTGAAATGCGTAGATATTAGGAGGAACATCGGTGGCGAAGGCGGCTTACTGGACAGCAACTGACGTTGAGGCTCGAAGGCGTGGGGAGCAAACAGG
+
CCCCBBBBBB2@C?@??B=ABC?B?BBB>BCCCD>DDFFF?CC>;;;BBBBBBB?CBB>CAC@CCBCCGACDBCG?EKI;;=B>BBBBAE@C@@@<@B?BCCC=C@DD=CCCCC=BBCBCCBBBBBBB@CD??=?C7:9A>AAE@B?AABCFCBB?><>CCA<>>>AABBCBBB?BB?@?;?<AB@@@;;;5:>>3:49939C49:@@9>?>>=A=A::;@AC?B??=?B@@A?B?BCCDDD:>>>BB=@AA?
@6HNMW:00670:05863
TACGGAAGGTCCGGGCGTTATCCGGATTTATTGGGTTTAAAGGGAGCGCAGGCGGAGACTTAAGCGTGCTGTGAAATGCTGCGGCTCAACCATGGAAGTGCAGCGCGAACTGGGTTTCTTGAGTGAGTGCGAGGTATGCGGAATTCGTGGTGTAGCGGTGAAATGCTTAGATATCACGAAGAACCCCGATTGCGAAGGCAGCGTACCAGTCCTTAACTGACGCTAAAGCTCGGAAAGTGCGGGTATCGAACAGG
+
CB;;5;;@>AC@EL=EAB799@;@;@BA4>>2:;09A,;;05A29?969@<8;B>;;;9=29499:;?BBBCDFD?D;;;;;;5<AAA;@;@>@;@;?966@@=@@9944448(33(3<7?<B?;;;488=;=;@@>:::6=4<<<BB@?BBBA@<<8:99>8>>@@=??:9944993305=8<CE:::69@:<:)0*/7:;565=78///16)/)/6899;<999/888//(/9.66:666(///8883::<7
@6HNMW:00678:05894
TACGGAGGATACGAGCGTTATCCGGATTTATTGGGTTTAAAGGGTGCGTAGGTGGCAGATTAAGTCAGCGGTGAAAAGCTGTGGCTCAACCATAGTCTTGCCGTTGATACTGGTTTGCTTGAGTACAGTTGATGTAGGCGGAATGCGTAGTGTAGCGGTGAAATGCATAGATATTACGCAGAACTCCGATTGCGAAGGCAGCTTACAAAAGTGTAACTGACACTGATGCACGAAAGCGTGGGTATCAAACAGG
+
HCBA?BC@D???CBA9::>@@C@B@BCC>CD@CC>CB<@A:AC=BBACC@@<::6;ABAF?B@BDDCBBB=B;:::-;;:;;CADCCC@C;;;BAADB:<<@BBABDBDCBA>AB9???;?ABABCBBB?BBBBBAB?BB@B?BBAAABBBBABA??<>A@C=99:BBBAAB==9=;;:A@?;>>>:=>>365?A7=:885;;6=>>??6><>??:?DBBBBBBCA??>>577A:@?;::>3662;;A9A<?=
@6HNMW:00686:05891
TAACGGAAGGTCCGGGCGTTATCCGGATTTATTGGGTTTAAAGGGAGCGCAGGCGGAGACTTAAGCGTGCCGTGTGAAATGCTGCGGCTCAACCGTGGAAGTGCCAGCGCGAACTGGGGTTTCTTGAGTGAGTGCGAGGTGATGCGGATTCGTGGTGTAGCGGTGAAATGCTTAGATATCACGAAGAACCCCGATTGCGAAGGCAGCGTACCAGTCCTTAACTGACGCTAAAGCTCGAAAGTGCGGTATCGAACAGG
+
//)/:4>6:6<;5880849.4::.4.5==3;;<>>4=@)99,5<1;;:;955.59.55>>>5:344/---(---,-88////////)/999.4.6::494:///)////9;;594444&4<)44.444<444<44//61--,,,,,(,-05::=:<;4559828///(///6069:9;<:::9:377,333&5996;<<<.5.5:95//99)/-6838(/+/7777/3333(39334:=/448994555><<8<<=5
@6HNMW:00696:05893
TACGGAGGGTGCAAGCGTTAATCGGAATTACTGGGCGTAAAGCGCACGCAGGCGGTTTGTTAAGTCAGATGTGAAATCCCCGGGCTCAACCTGGGAACTGCATCTGATACTGGCAAGCTTGAGTCTCGTAGAGGGGGGTAGAATTCCAGGTGTAGCGGTGAAATGCGTAGAGATCTGGAGGAATACCGGTGGCGAAGGCGGCCCCCTGGACGAAGACTGACGCTCAGGTGCGAAAGTGTGGGGAGCAAACAGG
+
GCCB=;9;0;@?B?@@AB@B@LCC@C@C>@@CCC>CCCCB=BBBAA;;;CC?AB=??5A@<A@EEFCBBBCBBBD>DDGE9@@;@AAA?B?BCC>C@BBCBBBBCCCCBBBBABB>A@@5::BAABBBB@A999999%9:=?;A>A<9;8:DFBCCCABBCC=AAACCCCBBBCCAA>BB@BACCC@D@CC?CAA?A@BB?CCBB0BB?CBCC@CCCCCCBBBBBBB?BAAABA=ABBCCDD:BBABB;ABB@
@6HNMW:00696:05894
TACGGAAGGTCCGGGCGTTATCCGGATTTATTGGGTTTAAAGGGAGCGCAGGCGGAGACTTAAGCGTGCTGTGAAATGCTGCGGCTCAACCGTGGAAGTGCAGCGCGAACTGGGTTTCTTGAGTGAGTGCGAGGTATGCGGAATTCGTGGTGTAGCGGTGAAATGCTTAGATATCACGAAGAACCCCGATTGCGAAGGCAGCGTACCAGTCCTTAACTGACGCTAAAGCTCGAAAGTGCGGGTATCGAACAGG
+
BBBB>B>B>AC@CC>CAA>ABC=@=@@@6?B<BA<AG>DE89949@>BB::6::6;B@CC@D?CBCCBBBCBBCD=::9@@::6:CBB?B?BAA?@?B@@ABB@@@CC@BBBB=BA>AC@CBBBCBBBBA@AB@BBBBBB?C?C?CCBA?BBBBB::;:BBD@BBBC@BBAAACCBCBF@BB?BB@6BBC?AAAA6:6:AAABBCC?BBCC@C?A>A@A@CCBBBC=BAA@???8=>?:::2;BBBCD@CBC@
@6HNMW:00706:05867
TACGGAAGGTCCGGGCGTTATCCGGATTTATTGGGTTTAAAGGGAGCGTAGGCCGGAGATTAAGCGTGTTGTGAAATGTAGACGCTCAACGTCTGCACTGCAGCGCGAACTGGTTTCCTTGAGTACGCATAAAGTGGGCGGAATTCGTGGTGTAGCGGTGAAATGCTTAGATATCACGAAGAACTCCGATTGCGAAGGCAGCTCACTGGGGCGCAACTGACGCTGAAGCTCGAAAGCGCGGGTATCGAACAGG
+
ACBC?C>A>@B;@@;@BA?BCD@C@;;;7;A=AC;A@6@A8AA9AAAABBC>B@B@CDDC@C?CBCAAA@BBDFD>AA@@@@???@AB>?A@B;;;;CCBBCCCDCDC?;;::??8@<?<@;;;AABBCBBB>AABB=BDAD?E?CCBB8:9AAA9948>>>9???A>ABBBBBCBB>@<>D@BBB?B@@599@>:?:A@@BBBBBBBCD<AAAB?BBEHFCDBBB=AACCBBB;AAAABB<AABCDC@;;;@
@6HNMW:00708:05863
TACGGAAGGTCCGGGCGTTATCCGGATTTATTGGGTTTAAAGGGAGCGCAGGCGGAGACTTAAGCGTGCTGTGAAATGCTGCGGCTCAACCGTGGAAGTGCAGCGCGAACTGGGTTTCTTGAGTGAGTGCGAGGTATGCGGAATTCGTGGTGTAGCGGTGAAATGCTTAGATATCACGAAGAACCCCCGATTGCGAAGGCAGCGTACCAGTCCTTAACTGACGCTAAAGCTCGAAAGTGCGGGTATCGAACAGG
+
999B?A8;9;C@EF<@ABAECC?B>;;;0;:2:@6@@)9;,:5/559@A@@?AB?BBBBC@C?ABCECLJEJ<;;0;:;:;::6;ABB?B?CBD@F>A@ABBAA@AA@;?;::.9?6::59@@BABBAAAAAA=???A@@=A?D?CBA@7;;@A>994949:.99=@?DCCBBB?@?;:4<917889';954=>==7;7;=====>>;>//0:>+0-/888:/3333(3:93333(379:;=2665;:<8<:;7
@6HNMW:00667:05958
TACGGAGGGTGCAAGCGTTAATCGGAATAACTGGGCGTAAAGGGCATGCAGGCGGTTCATCAAGTAGGATGTGAAATCCCCGGGCTCAACCTGGGAACAGCATACTAAACTGGTGGACTAGAGTATTGCAGGGGGAGACGGAATTCCAGGTGTAGCGGTGGAATGCGTAGATATCTGGAAGAACACCAAAGGCGAAGGCAGTCTCCTGGGCAAATACTGACGCTCATATGCGAAAGCGTGGGTAGCAAACAGG
+
>>@@>ACC>CDCB<@;::.4799:8<8<<8===B>CBBCC;@@:@A;;;;;8;C?B>BBBAB=ACCB=AA:99>>8>;B>0>A7<<?>=A;;;<5<499@BA?@@CBD>D9969<:=>?<::;00/166/////$38945269<7<.55.59555;;6;A7<=@@>>@>??;?<A@@494:?49:A;@@,:2;==8>?BABBCA@:900*0;;30//::///5;:9:<:::444(33399:2:98577(---3
@6HNMW:00668:05956
TACGTAGGGGGCAAGCGTTATCCGGATTTACTGGGTGTAAAGGGAGCGCAGACGGTCAAGCAAGTCTGAAGTGAAACCCCACGGCTCAACTGTGGGCTTGCTTTGGAAACTGTTTGACTAGAGTACTGGAGAGGTAAGCGGAATTCCTAGTGTAGCGGTGAATGCGTAGATATTAGGAGGAACATCGGTGGCGAAGGCGGCTTACTGGACAGCAACTGACGTTGAGGCTCGGAAGGCGTGGGGAGCAAACAAGG
+
DDCC@@@BBB3DB?BBCC@CCC@B@BBC>CBCCD>@@@CD>BB<B@000000=>:?:;69<@?BCCCCF@DDDDD>CCC9BBB>BCBB?B;;;BC<@@;A;;;0;<@@8AA@@A;A@@@AABBAAABA>AAAA=AB>ABDADAC@C@DLCBB;;0@=9=00+0<<@ADBBBBB?BB?BC=?=@BBCFABB?AA@5;5;@=@C@BBAA@BD;;;B?AAAAAAA?AA=9==00+0:=;000BC>1///:;1//)/4
@6HNMW:00683:05930
TACGTATGGTGCAAGCGTTATCCGGATTTACTGGGTGTAAAGGGAGCGCAGGCGGTGCGGCAAGTCTGATGTGAAAGCCCGGGGCTCAACCCCGGTACTGCATTGGAAACTGTCGTACTAGAGTGTCGGAGGGGTAAGTGGAATTCCTAGTGTAGCGGTGAAATGCGTAGATATTAGGAGGAACACCAGTGGCGAAGGCGGCTTACTGGACGATAACTGACGCTGAGGCTCGAAAGCGTGGGGAGCAAACAGG
+
CCA@@BAB>AAAA>AAAB?ABC?A?AAA<BECCC=BBBCC6:;5;A?AAAA=AA=A@@@=@@<@BBBBBCCEDBB<;;;/;BB9CCDD@BBC;C@CCB::;CC?CACH?CCCBA@ACCCCCCCCCBA@;:::9-9>:@?@=A?B?B?DCCCCB:::B?@@@C>:::BBCBAAAB?AA?9939>@>@:@@9939?@4:6;C@CD?BCDE@DB<<<E@BCCC@@@?@:;8;BBBBC?B;;:BCC;@??AA=ABB?
@6HNMW:00695:05942
TACGTAGGGGGCAAGCGTTATCCGGATTTACTGGGTGTAAAGGGAGCGCAGACGGTCAAGCAAGTCTGAAGTGAAACCCCACGGCTCAACTGTGGGCTTGCTTTGGAAACTGTTTGACTAGAGTACTGGAGAGGTAAGCGGAATTCCTAGTGTAGCGGTGAAATGCGTAGATATTAGGAGGAACATCGGTGGCGAAGGCGGCTTACTGGACAGCAACTGACGTTGAGGCTCGAAGGCGTGGGGAGCAAACAG
+
BBAAA:::::):?<@ABA=AAA<A>BBC?CCDCE=;;;BB<BD>:;;CCCCCDC>A;:6;AB=BCDCBB?AACCC>CCC;CCC@CBAA@C:;:ED=BB>BAAB6;6;D=;;<BD>BBAAAAAACCCCB?BBCC@BC>BAA=A?B?BABCBGCAAA;;4:@@?<BCBBBBBBCCD@BB???=??BBBCG@CC@BAB<A<;;6;C@BBAC@DC;;;D@FCCCDBB?A??;?@::4:::8;3337(7738=6;73
@6HNMW:00665:05975
TACGTAGGTCACGAGCGTTATCCGGAATTATTGGGCGTAAAGAGTGAGCAGGCGGCATAGCAAGTCTGAGGTGAAAGCGTGGGGCTCAACCCCATACAGCCTTGGAAACTACTAAGCTAGAGTGCGTGAGAGGTAAACGGAACTCCATGTGTAGCGGTGAAATGCGTAGATATATGGAAGAACACCAGTGGCGAAGGCGGTTTACCAGCACTGCACTGACGCTCAGTCACGAAAGCGTGGGGAGCAAATAGG
+
CCBBBAA?ABBAA@@;;;5<AA>B=@<@=;;4;=8=B<;<0;AABBBBABB?AC?A;;;@@@?C;::A@@;@AAA<ABBBEDE;CCBB@DDD;BBBAABB?B@B@CC=CCCC@@=@BBBBBBBCCBCCBBBB@BCC>BC@B@CAB?B;;;A@@BAA=ACCC<AAABBBBBCCCCCD@F@DD@CBB<@@@?;@;;6;?BB@DJ?CC@CBBB@@@BAA@@@;;;;A>@AAAAABB<BA>99:9-9?@@@<BBB>
@6HNMW:00667:05977
TACGTAGGGGGCAAGCGTTATCCGGATTTACTGGGTGTAAAGGGAGCGCAGACGGTCAAGCAAGTCTGAAGTGAAACCCCACGGCTCAACCGTGGGCTTGCTTTGGAAACTGTTTGACTAGAGTACTGGAGAGGTAAGCGGAATTCCTAGTGTAGCGGTGAAATGCGTAGATATTAGGAGGAACATCGGTGGCGAAGGCGGCTTACTGGACAGCAACTGACGTTGAGGCTCGAAGGCGTGGGGAGCAAACAGG
+
CAAA@@@AAA0AA>A;;;7;;A<@<@BE?CCCDE>CCCBB/:9,;ABCBBBCDD?CBB?ACA@CCCCCG@CBABD>GDD:@@AACCDC@C?BAAA<@A?BCCD=B?BC=BDEEH>BBCCCBBBBBBAC?CC:979A59:?<?=A?C@BBBBCC@@??<?ABD;AAA98:?BAAA@BC>A><><@@@@@<;;7;@>7<87616=8=@@@=AA;;:@<@788BBD?B??=?A??=7979BBBED:BBBAA;@<?9
@6HNMW:00672:05968
TACGGAAGGTCCGGGCGTTATCCGGATTTATTGGGTTTAAAGGGAGCGCAGGCGGAGACTTAAGCGTGCTGTGAAATGCTGCGGCTCAACCGTGGAAGTGCAGCGCGAACTGGGTTTCTTGAGTGAGTGCGAGGTATGCGGAATTCGTGGTGTAGCGGTGAAATGCTTAGATATCACGAAGAACCCCGATTGCGAAGGCAGCGTACCAGTCCTTAAACTGACGCTAAAGCTCGAAAGTGCGGTATCGAACAGG
+
BBCB?B@B?CD@BB=C;;5;@A=A>BBB=CF?CC=BD4;;8<B9@BBBACC@>B?BAAAB7;7;BBBCHICCCHK?<;;B;;;;@@?@;?;ABC=B?BAABBBBB;;9?>>>>6?@9@A>@@@BCCCCABA??=?C@B@@9?:?:ABCC@GBBBBA@=ABCE?AAAC?CAA@@@@A?;=9=?8<=?5ABC?CCBB@B?@@?99:>:095<<7;043*7;8;=?;;;;1997333;(3/8//(///:<<9><<7
@6HNMW:00676:05975
TACGTAGGGGGCAAGCGTTATCCGGATTTACTGGGTGTAAAGGGAGCGCAGACGGTCAAAGCAAGTCTGAAGTGAAACCCCATGGCTCAACCGTGGGCTTGCTTTGGAAACTGTTTGACTAGAGTAACTGGAGAGGTAAGCGGAATTCCTAGTGTAGCGGTGAAATGCGTAGATATTAGGAGGAACATCGGTGGCGAAGGCGGCTTACTGGACAGCAACTGACGGTTGAGGCTCGAAGGCGTGGGGAGCAAACAG
+
C;;;AAABBB09:1:;9;>AAA@C@CCC?CEBCB=@@ACC9BB=;<;ABCGDCC>@;;;/;@@;BCCB:;49<599.9:;-;A@;9955.55::<<5<=:>=<;2;.55)59::=6>===<<::-.(---(-2776/0*/77)/)/395:;;;;<=<;?9=<;;3;<<==@AA???;@@?BB?B<>>@@<:<=:>@D<A8;;5;;18776/656...(--4,,,(-(--/)/8978380----55&--569.933
@6HNMW:00692:05967
TACGTAGGGGGCAAGCGTTATCCGGATTTACTGGGTGTAAAGGGAGCGCAGACGGTCAAGCAAGTCTGAAGTGAAACCCCACGGCTCAACCGTGGGCTTGCTTTGGAAAACTGTTTGACTAGAGTACTGGAGAGGTAAGCGGAATTCCTAGTGTAGCGGTGAAATGCGTAGATATTAGGAGGAACATCGGTGGCGAAGGCGGCTTACTGGACAGCAACTGACGGTTGAAGGCTCGAAGGCGTGGGGAGCAAACAG
+
;<?>?@CCCE3CB?BBAA>ABB6;79??;?9:95)599;@8@@:@B@BB;;;CB7;;A>BAB?CCBCBB?BB;;;9;CC;JIHIDCDD@D?BBDF>AA?@CBB;B4;;;*;:;9C8??;@;?;;A966=9BD?A<@A000@<@<A<A=AAAAAAAAAA>@=>=5==:::@@>=?>8>@;@@4908?<<;.55177549455.5A69<=A6755222+.777..(/300)45:<=;:7:-333333&39::</337
@6HNMW:00711:06001
TACGTAGGGTCCAAGCGTTATCCGGATTTACTGGGTGTAAAGGGCGAGTAGACGGCGCTGTAAGTCAGCTGTGAAAACTTAGGGCTCAACCTTAAGCCTGCAGCTGAAACTGTAGTGCTAGAGTGCAGGAGAGGTAAGCGGAATTCCTAGTGTAGCGGTGAAATGCGTAGATATTAGGAGGAACACCAGTGGCGAAGGCGGCTTACTGGACTGTAACTGACGTTGAGGCGCGAAAGTGTGGGGAGCAAACAGG
+
CCCCCBBA:@A:>:?@AA=BCC@D@CCD>BCBDE<BBCCD>BB=BB@BBAAABB@BCCCCCC?CCC;;;CCBBBCC;CC@CCC?BBBB;A;@;A;AA?BCCA@@BBBB>BCDCAAACCBBC@@@@@AA=@C?@<@B?CCC@DACAD@BB@@@AAA@@;@AAA<BCBAABBAA@C@BD@BD?B?BBA?A@?;<>>>+0+0<6<<;@AAA@@@@CBB?BBBBBBB?B;;7;@?;:;08877889-9<?CD>BBC?
@6HNMW:00667:06033
TACGGAAGGTCCGGGCGTTATCCGGATTTATTGGGTTTAAAGGGAGCGTAGGCCGCATGTTAAGCGTGTTGTGAAATGTAGATGCCCAACATCTGAATTGCAGCGCGAACTGGCATGCTTGAGTACGCACAACGTTGGCGGAATTCGTCGTGTAGCGGTGAAATGCTTAGATATGACGAAGAACTCCGATTGCGAAGGCAGCTGACGGGAGCGCAACTGACGCTGAAGCTCGAAAGTGCGGGTATCGAACAGG
+
CCBC@B>A>AC?BB:@:96;BCAD@CCC>BB@CC=BC=@@<AC:CBCCDCC>A7;:AABB@C@CCBBCB?BBBBB<BBBBBBBAAA<A@BBBCCBB@B;>ADCCCCBB@BBE@CBBBFF>@@BBBABBBBB?AAA7:9:C?B@C@CBB???A@AA@@;@@@@;@CBC@CCBBBBBBBBB?BB>BBC?CCB?BBBB=A?ABBBECCCBF@A@@BAB=BBBCCCCCDD=BAB@9:90;AAAAB<BCBBBC@EDGA
@6HNMW:00674:06011
TACGTAGGGGGCAAGCGTTATCCGGATTTACTGGGTGTAAAGGGAGCGCAGACGGTCAAGCAAGTCTGAAGTGAAACCCCACGGCTCAACCGTGGGCTTGCTTTGGAAACTGTTTGACTAGAGTACTGGAGAGGTAAGCGGAATTCCTAGTGTAGCGGTGAAATGCGTAGATATTAGGAGGAACATCGGTGGCGAAGGCGGCTTACTGGACAGCAACTGACGTTGAGGCTCGAAGGCGTGGGGAGCAAACAGG
+
AA?@A:;;;;'7;6@BBC@BAA?@<@@B;ACBCB=BCBBB=BL>BBBCCCCCC@=A996;BB?BCCCCG@BBBBB0;;;.;BE?DBBB?B?CBBC=CE>@ABA<A@CJ?FCCCC=CCCCCCCBBBBCB?BCBA?AA<??A<?<@<?;BBBBDBBABB>BBBC>CB>>>BBBBBB>AA@BB?B@BCAAA4775:>>:@=><8<=/68:;8<<==8818=@?AAD@@;;5;@@=>3:3:@9:::-:@@@@;@??:
@6HNMW:00693:06042
TACGTAGGGGGCAAGCGTTATCCGGATTTACTGGGTGTAAAGGGAGCGCAGACGGTCAAGCAAGTCTGAAGTGAAACCCCATGGCTCAACCGTGGGCTTGCTTTGGAAACTGTTTGACTAGAGTACTGGAGAGGTAAGCGGAATTCCTAGTGTAGCGGTGAAATGCGTAGATATTAGGAGGAACATCGGTGGCGAAGGCGGCTTACTGGACAGCAACTGACGTTGAGGCTCGAAGGCGTGGGGAGCAAACAGG
+
AA@BAAAAAA2AC>AACD@BCB>?<@@@<@CCEE>CB@A@=@F>BCBCBCCCBB=@@?:@BB>BBCCBB?BBBBC=BBB7B;:6:BBB>B>BBBB>BB=@@BB6A;AA8@A@AA>AAAACBCE@@@CB?BB;;8;B=A@@>@?A=@>AABAAAABA@=@@@@:@@>?>CCCCCC@BB?>>;>?>>>@@=:95:@@;@=>=:=A7:;?A8=>>;;;:==>?==A>:;9=@@??:;>:?@@@AB:BCCCE>CCA=
@6HNMW:00702:06024
TACGGAAGGTCCGGGCGTTATCCGGATTTATTGGGTTTAAAGGGAGCGCAGGCGGAGACTTAAGCGTGCTGTGAAATGCTGCGGCTCAACCGTGGAAGTGCCGAGCGCCGAACTGGGTTTCCTTGAGTGAGTGCGAGGTATGCGGAATTCGTGGTGTAGCGGTGAAATGCTTAGATATCACGAAGAACCCCGATTGCGAAGGCAGCGTACCAGTCCTTAACTGACGCTAAAGCTCGAAAGTGCGGTATCGAACAGG
+
6<996;8<8<E@BB<BBB?C@@=@=B@@;;:29<6;@4@B;BA=ECCCCCB@BB7;9;9929:=:9////99;<<)5559555:=>==:=:?=B?<6;955.55==99.445<99<1:;+/+/6889<;=<<A<@;;8>>543;6;6;=BCBB?BBAA;9;4:=@A=@@AC?BBBAAABBA?>9=A9???6ABB<><<=*0)/;;7:;;;7:>>>;C@B?A??@@>::<?6?;<8833(388//(/:77:>9<<<8
@6HNMW:00706:06013
TACGTAGGGAGCAAGCGTTATCCGGATTTATTGGGTGTAAAGGGTGCGTAGACGGGAAGCTAAGTTAGCTGTGAAATCCCACGGCTCAACTGTGGAACTGCAACTAAAAACTGGCTTTCTTGAGTACTGGAGAGGAAAGTGGAATTCCTAGTGTAGCGGTGAAATGCGTAGATATTAGGAGGAACACCAGTGGCGAAGGCGACTTTCTGGACAGAAACTGACGTTGAGGCACGAAAGTGTGGGGAGCAAACAGG
+
<CCCBCCD=BBCE?BBCD@A@C?B>@@@9@A?CB=BA9::/9=989:?AB@@AAB=B<?@BB?BC@@@@AAAAAA<AFD>BAA?DABB?B>??C@D?CBB@?;?99999'8>>9@BC<@A=@>?>@=@A>;;;?5;;3;:?;A=A=A=@@BBA@@?8818;;:1;>;;;?>??@?;??:??9=:=@?:=;8818::4:7<8::??8<AA:@@>>>A9888??A?=A8849@@@AB>B??@BBB:BBBDG=B=>:
@6HNMW:00668:06101
TACGTAGGGGGCAAGCGTTATCCGGATTTACTGGGTGTAAAGGGAGCGCAGACGGTCAAGCAAGTCTGAAGTGAAACCCCACGGCTCAACCGTGGGCTTGCTTTGGAAACTGTTTGACTAGAGTACTGGAGAGGTAAGCGGAATTCCTAGTGTAGCGGTGAAATGCGTAGATATTAGGAGGAACATCGGTGGCGAAGGCGGCCTAACTGGGCACTAACTGACGCTGAGGCTCGAAAGCGTGGGGAGCAAACAGG
+
BCBBBCDLFE2AA>AAAA=@@B?C?BCL>BCCDC>DCCCF>CD>C@::9BBAA>;>::4;BB?CBCCDC@BBCCC<AAA8ACC@CCCCBC@CCBB=;;4;;;;0;5;;0;BABB>BBBBDCCBB@A@D?BA@@;@?;@@B?B=A=A=??BBBBBB@@;?<<<5<<<>>>>A@@A>A@<@B7959C????A=8=:;567:9597//)/9992:::=E<@?CCCAAACBA>ABBABA;@AA9:99-9@@AA:@AA?
@6HNMW:00681:06081
TACGGAGGATCCGAGCGTTATCCGGATTTATTGGGTTTAAAGGGAGCGTAGGTGGATTGTTAAGTCAGTTGTGAAAGTTTGCGGCTCAACCGTGGAAGTGCAGCGCGAACTGGGTTTCTTGAGTGAGTGCGAGGTATGCGGAATTCGTGGTGTAGCGGTGAAATGCTTAGATATCACGAAGAACCCCGATTGCGAAGGCAGCGTACCAGTCCTTAACTGACGCTAAAGCTCGAAAGTGCGGGTATCGAACAGG
+
9;:?:9;6;?@<@BDB@@=@BA=B@CCC>CDBED>BB>CB>BF>CAAA@00-0@<B@?AA9;9;CCBBB4;;;;;0:AD;BAB@BBBC?B6;;>9>=A;;;;;;ABA@;????0;;.;?=A@@?@@A@BBCBC?C@@@0000=@=AAACABBBBBAA=ABBB:B;;<?DCC;;;AAAA@<@A>BBB5@@C8;;;C=B>B;::BBAA?ABAA=B6;79::9@@@@@@;@?@A;::.:?8499,599;;=7;:;8
@6HNMW:00682:06079
TACGTAGGGGGCAAGCGTTATCCGGATTTACTGGGTGTAAAGGGAGCGCAGACGGTCAAGCAAGTCTGAAGTGAAACCCCACGGCTCAACTGTGGGCTTGCTTTGGAAACTGTTTGACTAGAGTACTGGAGAGGTAAGCGGAATTCCTAGTGTAGCGGTGAAATGCGTAGATATTAGGAGGAACATCGGTGGCGAAGGCGGCTTACTGGACAGCAACTGACGTTGAGGCTCGAAGGCGTGGGGAGCAAA
+
ACAAA:::::)9A?CCCC@CBB;?;?@?8?A@@B=BBBBE>DD>CCBBCCCCBB=?@@<@ABAFCCECB?BBCCF>CCC9BBB>BCBB@C;;;CD=DCAC;;;9;?BB;AABAA<A;;;@@@A@?????ABBC@BC5:;A<A@B?B@BBCCABBBBBABCCE=A@@@@BA@@@@<@B=@??A?BBBAC=@@=?;;5;9::6:D@CCBC@BB@???<@CC>BBC>@@@<?A9:47:7:::;;;/:77;>4
@6HNMW:00712:06097
TACGTAGGTCACGAGCGTTATCCGGAATTATTGGGCGTAAAGAGTGAGCAGGCGGCATAGCAAGTCTGAGGTGAAAGCGTGGGGCTCAACCCCATACAGCCTTGGAAACTACTAAGCTAGAGTGCGTGAGAGGTAAACGGAACTCCATGTGTAGCGGTGAAATGCGTAGATATATGGAAGAACACCAGTGGCGAAGGCGGTTTACCAGCACTGCACTGACGCTCAGTCACGAAAGCGTGGGGAGCAAATAGG
+
EDDED??<?CCCCCC999=@@B?C?C?C?@B=@B=BBCEF>C???CBBACB?BB@CCCCDCD@CBBAA@@9??>>5BABBBCC;CCCC@BBB;BBBBBBB?B?B?A@<AAACAB<BBBBBBEAAAAADBBBB?BCG>CB@B@CAB?B@@@BBBBBB>BECB>BBCCCBBBCCCCCC@D@CB=BCC?DBBB>B@@;@@CB@CJ=CC@DCCCCCCCC????000@@AAABCFCCE<@@A????5@A@@@:BAA=
@6HNMW:00666:06117
TACGGAAGGTCCGGGCGTTATCCGGATTTATTGGGTTTAAAGGGAGCGCAGGCGGAGACTTAAGCGTGCTGTGAAATGCTGCGGCTCAACCGTGGAAGTGCAGCGCGAACTGGGTTTCTTGAGTGAGTGCGAGGTATGCGGAATTCGTGGTGTAGCGGTGAAATGCTTAGATATCACGAAGAACCCCGATTGCGAAGGCAGCGTACCAGTCCTTAACTGACGCTAAAGCTCGAAAGTGCGGGTATCGAACAGG
+
BCBB?A;@>?C?CE>@@@?ABC?A>;;;8;C?CC>BB=BB<BF;AAAA@@A=;:6:@@AB@C@CBC@@@BECCCD=:;:@@BB>BCBB?B;;;FAI@BBBBBCBCBBB?A@@C>DD?CC@CCCCCCBCBCCBB>@ACCA@>A>?<ACBB?BBB@@::8:BBD>AAADAJBBBCCCCCDC?BC@BBB8AAA@CCCD::;;CCBBA@@AC@@@?B?B?AAAACA@@FF=AACCCBC=AAA:::5;AAAAB?BBC@
@6HNMW:00677:06133
TACGTAGGGTCCAAGCGTTATCCGGATTTACTGGGTGTAAAGGGCGAGTAGACGGCGCTGTAAGTCAGCTGTGAAAACTTAGGGCTCAACCTTAAGCCTGCAGCTGAAACTGTAGTGCTAGGAGTGCAGGAGAGGTAAGCGGAATTCCTAGTGTAGCGGTGAAATGCGTAGATATTAGGAGGAACACCAGTGGCGAAGGCGGCTTACTGGACTGTAACTGACGTTGAGGCGCGAAAAGTGTGGGGAGCAAACAG
+
;;9>?>?<5<@29.499=8=@A:?<?@D;ABABA;?@@AA;BB;AABAAACBBB@C;;:CAA=;;:;;:59799:9+99)//<5:<=A;>9<8<6<=:0/0977==<<5<9;?669=@@00*0>9<?;>;>=@@<9925493>=@=@=@::;@A@@@@;@AAB>BCAC9::9<::58:53438;??@9B>>><?=<1819929>?@@AB>??;558:>7:98//)///)/444333&333:;>>1=====6<;;
@6HNMW:00684:06129
TACGTAGGGGCAAGCGTTATCCGGATTACTGGGTGTAAAGGGAGCGCAGACGGTCAAGCAAGTCGTGAAGCTGAAACCCCACGGCTCAACTGTGGGCTTGCTTTGGAAACTGTTTGACTAGAGTACTGGAGAGGTAAGCGGAATTCCTAGTGTAGCGGTGAAATGCGTAGATATTAGGAGGAACATCGGTGGCGAAGGCGGCTTACTGGACAGCAACTGACGTTGAGGCTCGGAAGGCGTGGGGAGCAAACAGG
+
<<<:::><</;=9BBBC?BB@:>600+00<<:8==@?>3;9)5:A?@AA@;9.455.57727:////72/55999)555&5<>9>;;;155<<<>6;;7;;==2666@4==;::09445::<::554=7>?>>?==0354298>:>7?>9999944405<=@:999@:>:>998-33433-353333=8==9=B>7;7:;75989BBC=AA4457676666//)//-066//(-060---/99*66666.7773
@6HNMW:00693:06146
TACGGAGGATACGAGCGTTATCCGGATTTATTGGGTTTAAAGGGTGCGTAGGCGGACATTTAGGTCTATGGTGAAATCGTTGTGCTCAACACAATTCAGCTGTAGAAACCGAGTGACTAGAATATAAGTGGCGCAGGCGGAATAAAGCATGTAGAGGTGACATTCATAGATATGCTTTAGAACACCGATCGCGAAGGCGGCTTGCGAAGGTATGATTGACGCTAATGCACGAAAGCGTGGGTATCGAACAGA
+
BAACACD@D;;;BAA;;;>BAB?B?BBB<AA?BB>BD<AA:@>9@::9A@B>CC@CCFHG>CHAH;;:CCACBBE=CCCC@BCCBCCC@DCCB>A?AA@??ABABBM?G;;;@@@ABBBCB@;:;A>;;;@CCA?A>@A?C?BBC<B;00//<<9;8;????@>@?????>>;<<==5=8877BC>BABBBBBB>A???<?C?AA??:?:??@AAA6;;@;::A=@DDBBBAC:??BBBD@CBAAAA=A:99
@6HNMW:00695:06132
TACGTAGGGGCAAGCGTTATCCGGATTTACTGGGTGTAAAGGGAGCGCAGACGGTCAAGCAAGTCTGAAGTGAAACCCCATGGCTCAACCGTGGGCTTGCTTTGGAAACTGTTTGACTAGAGTACTGGAGAGGTAAGCGGAATTCCTAGTGTAGCGGTGAAATGCGTAGATATTAGGAGGAACATCGGTGGCGAAGGCGGCTTACTGGACAGCAACTGACGTTGAGGCTCGAAGGCGTGGGGGAGCAA
+
;>>9=5555&446:<<=7::=<@;@@@;@BBCC>CCCEE>AA>AACBBBCCCB@BAA=BBC?AAA@B>;?>999,9<A+95565544.47====454.4555)5.55)5999;2;95;;:@@@:99C?@@??:99299928;>2948AA998??<<8<<<<+7987@?A@@00*0;500*05::666///)/6:(/(5:+5517777/766225+2999=@C8998:;6///)/59989999'89333
@6HNMW:00710:06113
TACGGAAGGTCCGGGCGTTATCCGGATTTATTGGGTTTAAAGGGAGCGCAGGCGGAGACTTAAGCGTGCTGTGAAATGCTGCGGCTCAACCGTGGAAGTGCAGCGCGAACTGGGTTTCTTGAGTGAGTGCGAGGTATGCGGAATTCGTGGTGTAGCGGTGAAATGCTTAGATATCACGAAGAACCCCGATTGCGAAGGCAGCGTACCAGTCCTTAACTGACGCTAAAGCTCGAAAGTGTGGGTATCAAACAGG
+
BBAA=A;?=?D?BC=??@<ABC@CABBA<AB=AA8@@<AE=ED=AAAA@?@<:969AACC@C?BBCC?@@CCBBC>AA@@@@A=ACDEAC?CCD@C?AABB@AAB@BC@BBAB;@@=@C@GCBBBBBBBBBBB?BCCBBA>A:><@BCCACCCDCAA?ABCD>CCCC@BBBCCBBCBCC?BB?CDD;BBCACCCC?A@BCCBBAAAAB@@A?D?B?DBBCBCACEE>BBABBCE<@@BBCB>BAAACE@CBB?
@6HNMW:00712:06117
TACGGAAGGTCCGGGCGTTATCCGGATTTATTGGGTTTAAAGGGAGCGCAGGCGGAGACTTAAGCGTGCTGTGAAATGCTGCGGCTCAACCGTGGAAGTGCAGCGCGAACTGGGTTTCTTGAGTGAGTGCGAGGTATGCGGAATTCGTGGTGTAGCGGTGAAATGCTTAGATATCACGAAGAACCCCGATTGCGAAGGCAGCGTACCAGTCCTTAACTGACGCTAAAGCTCGAAAGTGCGGGTATCGAACAGG
+
CCCC?C?B=?C499,9:96;DF@G@CBB>BC@CG>CC=CC>DG>ABA@@@C@BB?BBBCE@C@@@A??@BCCBBB=@@>AA:;7:CCC@C@BBB>B>BAA@BBCCCCCACCCC>CB>CC@CCCCCBBBBBBBC?BBBBAA>A?B=BCBB@BCC@B:9;:CCD>CCBC?BCCCCCCCDDD?BC?AEF9DCC@CCCC>B>BCCCCBCC?CBBB@C?A?BBBCCCCCDC=BCBBBBB:@>@999/;A@BAB>BBB@
@6HNMW:00713:06142
TACGGAAGGTCCGGGCGTTATCCGGATTTATTGGGTTTAAAGGGAGCGCAGGCGGAGACTTAAGCGTGCTGTGAAATGCTGCGGCTCAACCGTGGAAGTGCAGCGCGAACTGGGTTTCTTGAGTGAGTGCGAGGTATGCGGAATTCGTGGTGTAGCGGTGAAATGCTTAGATATCACGAAGAACCCCGATTGCGAAGGCAGCGTACCAGTCCTTAACTGACGCTAAAGCTCGAAAGTGCGGGTATCGAACAGG
+
BC@@<@;@:>B=A@9@::7;AD?D?;;:6;B?CC=CC<AA<AC?ACABBBB>BB?@@@AB<@<@ABBCBCDDCCD?;;:CBCCACCCCAC9:;C?B>BBA@ABAAAAA?ACCC=BC?BB?CCCEDBBBDBAAC?@@?AAD?B?B?CCCC@CCBBBAA>ACCC>CCDC@BBBCCCCCCBB?AA?ADD;BCD@BBCC?A?AABBBBDBADAAA@C?B@CBBBC@@ACC>A??@@@?/:9B99:/;@@@@C@BBB?
@6HNMW:00666:06172
TACGTAGGTGGCAAGCGTTGTCCGGAATTATTGGGCGTAAAGCGCATGTAGGCGGTTTTGTAAGTCGGTCGTGAAAAATGCGGTGCTTAACGCCGTATGGCGATCGAAACTGCGGGACTTGAGTGCAGGAGAGGAAAGGGGAACTCCCAGTGTAGCGGTGAAATGCGTAGATATTGGGAAGAACACCGGTGGCGAAGGCGCCTTTCTGGACTGTGTCTGACGCTGAGATGCGAAAGCCAGGGTAGCGAACGGG
+
BBAAABC@CE@BB?;;;;@BBC@D?B?@>@B?DD?;;:BD860:=@0//;;5/0,6>>+=;A?ACCB@B;;;;;;;;$5;994;@>B@C@CCD@BBECB?B:99BBAA=BAAACC>A;:6:@@:::BC=AA@@9??8?BB:B@CCBB:@>737<<::4:AAA;:::AAAABCCC=??9??@?<@AB?C>AA?AAC<>:?::49A=ABB@EEAAABBBB???????999CCBBBF=CA>AAB>C???DD<>?B;
@6HNMW:00679:06171
TACGGAAGGTCCGGGCGTTATCCGGATTTATTGGGTTTAAAGGGAGCGCAGGCGGAGACTTAAGCGTGCTGTGAAATGCTGCGGCTCAACCGTGGAAGTGCAGCGCGAACTGGGTTTCTTGAGTGAGTGCGAGGTATGCGGAATTCGTGGTGTAGCGGTGAAATGCTTAGATATCACGAAGAACCCCGATTGCGAAGGCAGCGTACCAGTCCTTAACTGACGCTAAAGCTCGAAAGTGCGGGTATCGAACAGG
+
CFCC@C@C?BB<>@8@:;6;BA>C?@@@:BB?BC=BC;@@;AA9;;;BBBC@CB@AA@CJ@C@BBB:::BCBBCD=BB@AA::::CCDAD>A@A;?=@@A?@BBBBBB?BBBC=CC>CC@CDCCCBBBCCBCB?CCCCBB?B>B>BBBC@CCECCAA?ADCE=BBCC@CCBAABACBBC>A@@CDD;DCC?CCCC@C@CCBBBDBB@BDDC?B:;7;@@@A@@@CD=BABCCCE=@>@:::/;A@BBC?;9:?
@6HNMW:00682:06191
TACGGAAGGTCCGGGCGTTATCCGGATTTATTGGGTTTAAAGGGAGCGCAGGCGGAGACTTAAGCGTGCTGTGAAATGCTGCGGCTCAACCGTGGAAGTGCAGCGCGAACTGGGTTTCTTGAGTGAGTGCGAGGTATGCGGAACTTCGTGGTGTAGCGGTGAAAGGTGCTTAGATATCACGAAGAACCCCGATTGCGAAGGCAGCGTACCAGTCCTTAACTGACGCTAAAGCTCGAAAGTGCGGTATCGAACAGG
+
<;;C>@=B:BB?BC=@<;54556;85552:A>DC8@@,;;0:;6;A??@@<75;5;A@;:8:?ADBB;99@99:B:B@@@@9979BAD=B7;;A=@=@@@<;;BB;;625=@@<AA<AB<@@B;;:::;;A@@>CDCABB?B>AA<@?CC?CC::99939787)36333827788888:=88322+222&59<4;;==7:5:55556@A?B@?>:>;A=A@@@@@;==>7=>???BB;@@@00,0<<745.4:;7
@6HNMW:00686:06176
TACGTAGGTGGCAAGCGTTGTCCGGAATTATTGGGCGTAAAGCGCATGTAGGCGGTTTTGTAAGTCGGTCGTGAAAATGCGGTGCTTAACGCCGTATGGCGATCGAAACTGCGGGACTTGAGTGCAGGAGAGGAAAGGGGAACTCCCAGTGTAGCGGTGAAATGCGTAGATATTGGGAAGAACACCGGTGGCGAAGGCGCCTTTCTGGACTGTGTCTGACGCTGAGATGCGAAAGCCAGGGTAGCGAACGGG
+
;;CCCCC?BA=BC=@@BC?A@GAE?B?B?AC@CB>BDBBA5;;;;;;:;B@<@B?CDD:BA@;AB;;5;B@@@BBB:BBBC?@??B<B=BBB@CBB;;8:<:<DCHFGCBBBCC=@A@@C;;;DBCB?B@@@>AC>DCC:B?DCCB>BBAAA??@B>AAAA;@@@@@BBBBAB@DI?C@AA?CBBAD@CC?CCC?B?BBB?BB=BDD@BBA@@@99:@?>999A@@?@ABBCC?BB@BBC=B???BA=@@@9
@6HNMW:00688:06192
TACGTAGGTGGCGAGCGTTGTCCGGAATTATTGGGCGTAAAGGGAGCGCAGGTGGGAAAGTAAGTCAGTCTTAAAAGTTCGGGGCTCAACCCCGTGATGGGATTGAAACTACTTTTCTTGAGTGCAGGAGAGGAAAGCGGAATTCCTAGTGTAGCGGTGAAATGCGTAGATATTAGGAGGAACACCAGTGGCGAAGGCGGCTTTCTGGACTGTAACTGACACTGAGGCTCGAAAGCGTGGGGAGCGAACAG
+
CCCCCCC@@A?@CBA@??;?@@<@<@@D?AAAEC>C;;<C;@A<@CBBBCC@CCC>CB=BDD@CCC;;;@A=A@@7AB>BB@B7;:;D5;;;*9@ABBAD=CC?BBC>@@A9999-9@<CCCCBBCDABCAA>@D=@@A?A>B?B@CCBAA@0000-0@AA<0;;:9:AAA@@<@@;@@=@=@@A>??BB?@@@,0,00)/0/)/??====BBC>B===BA?:://+/669;=6<=;;;BA5==///5989
@6HNMW:00697:06176
TACGGAAGGTCCGGGCGTTATCCGGATTTATTGGGTTTAAAGGGAGCGCAGGCCGGAGATTAAGCGTGACGTGAAAATGTAGACGCTCAACGTCTGAATTGCGTCGCGAACTGGTTTCCTTGAGTGAGTACGGACGTGTACGGAATTCGTGGTGTAGCGGTGAAATGCTTAGATATCACGAAGAACCCCGATTGCGAAGGCAGTGCACGAGTCCTTTACTGACGCTAAAGCTCGAAAGTGCGGGTATCGAACAGG
+
AA@C<@<@<<A5;969BC=@@@>A>ABC=BC@CB<AA8AF8AA<ABBCCAA<A=B?B@BA@B><;;A@=?@@;;9;&:@;556<5559949;;?:9:=A;>@@?@@@@@;>>@=BB<A?A?BAABB;;0>00,0@<<;:CBB<@=@>BB@B?@CAAB;;7;@CC<BBAB>BBBBCBCCC@@=@C?BBA6B<<5<@BB5;5<999@::555;;<;CF>C==;5599==>8>444444(333333(444:<<8==>:
@6HNMW:00702:06161
TACGGAGGATACGAGCGTTATCCGGATTTATTGGGTTTAAAGGGTGCGTAGGCGGACATTTAGGTCTATGGTGAAATCGTTGTGCTCAACACAATTCAGCTGTAGAAACCGAGTGACTAGAATATAAGTGGCGCAGGCGGAATAAAGCATGTAGAGGTGACATTCATAGATATGCTTTAGAACACCGATCGCGAAGGCGGCTTGCGAAGGTATGATTGACGCTAATGCACGAAAGCGTGGGTATCGAACAGA
+
BCCC@A@=@BBBBAAA@@<@AB?B@CCC>CB?BB=BD<AA<@A=????CBB@BB?BB@@A8;<@J;;;CIACCCB=BA@@6;;BBCCC@BBBDAD>AABBCCEFCBC>BADCCCBA<<;CC@@@@C@C@@=@B;:;@BB@C@CCD>CCC;::CA@@=C????C?ABBBBBBA:::::/:BB>BBC@BBAAAA@@4:4:?<?C@BBBB>A>ABABBB?BAA@@@C@BBCCCEDC<??CBBB@BBBBBE?BCCC
@6HNMW:00706:06161
TACGTAGGGTCCAAGCGTTATCCGGATTTACTGGGTGTAAAGGGCGAGTAGACGGCGCTGTAAGTCAGCTGTGAAAACTTAGGGCTCAACCTTAAGCCTGCAGCTGAAACTGTAGATCTTGAGTACCGGAGGGGCAATCGGAATTCCTAGTGTAGCGGTGAAATGCGTAGATATTAGGAGGAACACCAGTGGCGAAGGCGGATTGCTGGACGGCAACTGACGGTGAGGCGCGAAAGTGTGGGGAGCAAACAGG
+
CCDDCBBB<BC7;:;ACC?BAC?C@CCC=CC???:@?@BB>BD>CA????@?::8:BBABBB>BAC@AACCCCDDD9B@=9995:AAB<?<?>?;?B?A@B???CCCD=CBBBB??:909;=00/;3;3/777(79,3384928284888::9::;;4:333,39>>@@??=993:94:<4:48866<AAA<@?B>B>BB?BC@CCCCAAAA@BB@CDCCCDACC;;7;AA@@@<@CCAAAA7AAAAA=BDBA
@6HNMW:00706:06192
TACGGAAGGTCCGGGCGTTATCCGGATTTATTGGGTTTAAAGGGAGCGCAGGCGGAGACTTAAGCGTGCTGTGAAATGCTGCGGCTCAACCGTGGAAGTGCAGCGCGAACTGGGTTTCTTGAGTGAGTTCGAGGTATGCGGAATTCGTGGTGTAGCGGTGAAATGCTTAGATATCACGAAGAACCCCGATTGCGAAGGCAGCGTACCAGTCCTTAACTGACGCTAAAGCTCGAAAGTGCGGGTATCGAACAGG
+
BBBB@B=@<=?4::.:;:5;BC;A=;;;0;A4;;0;;,;A,;:/;=A@AA@=;:7:ABDE@C@AA@AABCBCCED>;;;BA@A=@BBB?B:;;C@C?CDCCCCC@@@A@BBBD8;;8;B>BCBBB;;;=AA@@=@CABBCAC@CFCBBC@BBBBBBA>CA@A<???A=@@BBAAACBBB?BB?DCC:BBD=AAAC;><>ABBBBBB?BCCC?C?D=AABBBBAAAB>BAAA899,::::=?8?BBBBB@BB?<
@6HNMW:00708:06191
TACGGAAGGTCCGGGCGTTATCCGGATTTATTGGGTTTAAAGGGAGCGCAGGCGGAGACTTAAGCGTGCTGTGAAATGCTGCGGCTCAACCGTGGAAGTGCAGCGCGAACTGGGTTTCTTGAGTGAGTTCGAGGTATGCGGAATTCGTGGTGTAGCGGTGAAATGCTTAGATATCACGAAGAACCCCGATTGCGAAGGCAGCGTACCAGTCCTTAACTGACGCTAAAGCTCGAAAGTGCGGGTATCGAACAGG
+
BFCC?C?C@AC?CE=B??<@BB?BADDC=CCADG>DC>CC>CD=BB@A@CC?CB@BBBCC@C@CCC@@@@@@9:96:A@@BBC@CDCC@CACBB?A>AAA@@CBBBED@CCCD9:989A=ABBCCAB@?BB::8:CCCCC@D@D@CBBC?BBAAA@@<@A@A<BCCD@DBBBBBCCCBB@BB?AAB8ABA=@@??;@:@A99:BBD@BBBC?C?C?BBBBBBBBBC=BBBCBBB=A>>>??8?@@B9999CB=
@6HNMW:00709:06185
TACGTAGGGTCCAAGCGTTATCCGGATTTACTGGGTGTAAAGGGCGAGTAGACGGCGCTGTAAGTCAGCTGTGAAAACTTAGGGCTCAACCTTAAGCCTGCAGCTGAAACTGTAGTGCTAGAGTGCAGGAGAGGTAAGCGGAATTCCTAGTGTAGCGGTGAAATGCGTAGATATTAGGAGGAACACCAGTGGCGAAGGCGGCTTACTGGACTGTAACTGACGTTGAGGCGCGAAAGTGTGGGGAGCAAACAGG
+
BBBA@AAA<AB@C?ABBB@DBC@C@@AA=@BCCC>CCCCD?DE=BBDCBBBCCB?BAAA@BB>BBCCCCA@ACCCC<CC@BCG>BBCF@B@C@C>BBABBBCCCDCCC>CAAABBBBBBBCBBBBC@@>@ABA?AB?BAA>B=A?A@CDDCCCCB;;5;@@@8@AAAABC@@@@=@A?AA?B=??B@BBBB=@=<392;;5;C@ABAB@AA@@@DAA@@:9:@=@;;6;A>@@B=CBBBDDC:???CF=BBB?
@6HNMW:00669:06237
TACGTAGGGGGCAAGCGTTATCCGGATTTACTGGGTGTAAAGGGAGCGCAGACGGTCAAGCAAGTCTGAAGTGAAACCCCACGGCTCAACCGTGGGCTTGCTTTGGAAACTTTGTTTGACTAGAGTACTGGAGAGGTAAGCGGAATTCCTAGTGTAGCGGTGAAATGCGTAGATATTAGGAGGAACATCGGTGGCGAAGGCGGCTTACTGGACAGCAACTGACGTTGAGGCTCGAAGGCGTGGGGAGCAAACAGG
+
CCBCCAAAA@2@B?ABBB?BCB>@????<@CABB>@@@CE?CC>AABCBBBA:96:;;;@@CADCCCLI;;;CCD<BBB:BCC@BCBD@C@CCCB>BD@BCDG>B=BB/<<;0:CF<CCCBBBCDA@@CB?BEBC?CC@C@@>@?A?B@BDBBCBBBAB>@BBB;AA@@ABBBBAA?CC?BB?@=BBBBA:>;79?A4868A<?B7;>@@<@A???@=??====A?@??<:;9=<3939==<<<2=A???:?@@=
@6HNMW:00673:06220
TACGTAGGGTCCAGCGTTATCCGGATTTACTGGGTGTAAAGGGCGAGTAGACGGCGCTGTAAGTCAGCTGTGAAAACTTAGGGCTCAACCTTAAGCCTGCAGCTGAACTGTAGTGCTAGAGTGCAGGAGAGGTAAGCGGAATTCCTAGTGTAAGCGGTGAAATGCGTAGATATTAGGAGGAACACCAGTGGCGAAGGCGGCTTACTGGACGATAACTGACGCTGAGGCTCGGAAAGCGTGGGGAGCAAACAG
+
CCB@>;;;09@>A@>@?499@;<065;2:8444(488;=5?@<@988A<A;CC>?=>AABB;@@@@@@@>?=?@@2==>:::5:@@A@C?C?C@CB@BAA@@:;00+0;=>=??@???BBB@AB>><<@@@;???BDC?C?A=A?A:99@9919@A;??AA9;:000::;;;;6;=887/88<<<9=>;@<=>=8=473:89488;;6:;533:4333:9988//-399-/*/:.6///8=>1===<;3966
@6HNMW:00676:06221
TACGGAAGGTCCGGGCGTTATCCGGATTTATTGGGTTTAAAGGGAGCGCAGGCGGAGACTTAAGCGTGCTGTGAAATTGCTGCGGCTCAACCGTGGAAGTGCAGCGCGAACTTGGGTTTCTTGAGTAGAGTGCGAGGTATGCGGAATTCGTGGTGTAGCGGTGAAATGCTTAGATATCACGAAGAACCCCGATTGCGAAGGCAGCGTACCAGTCCCTTAAACTGACGCTAAAG
+
<<//)/)/)/;.44)444.499.5.5;<2<=165)5<)55)5;299555596::7566=>:=290//////5:;;)5.5555:<5;97838(---(-(-5/5/77///72//)-5(,,(*2(******5*-/5//6)///999)303.54:<7855488:.4///(////)/355<===<::4980666*///279/6157<5554:44.44444(4388076//////9:19
@6HNMW:00677:06245
TACGTAGGTGGCGAGCGTTGTCCGGAATTATTGGGCGTAAAGGGAGCGCAGGTGGGAAAGTAAGTCAGTCTTAAAAGTTCGGGGCTCAACCCCGTGATGGGATTGAAACTACTTTTCTTGAGTGCAGGAGAGGAAAGCGGAATTCCTAGTGTAGCGGTGAAATGCGTAGATATTAGGAGGAACACCAGTGGCGAAGGCGCTTTCTGGACTGTAACTGACACTGAGGCTCGAAAGCGTGGGGAGCGAACAGG
+
CCCBCCC@A@<@A@??@A7<;E@D=@>@@AB;??9@>?@@;@C>BBBAA@@>@DE>CC=BBA>ABBBBBCD@HCC<HCACCCC<;;;A?ABB;BDEDCCC=BB?@@@;@AAAAAB8A@;BBABCCCCACDCB@CF>BBB?B?B@B@BBBB@A@A@@<?@@@9AABBBCDDCCC@AA?AA?C?BBB?BB??=;A@<@<00/??7;==:AABBBC@DBBABBC@?8617?@AAB:?A>>>AA5>>>@@<=>=<
@6HNMW:00695:06215
TACGTAGGGGGCAAGCGTTATCCGGATTTACTGGGTGTAAAGGGAGCGCAGACGGTCAAGCAAGTCTGAAGTGAAACCCCACGGCTCAACTGTGGGCTTGCTTTGGAAACTGTTTGATAGAGTACTGGAGAGGTAAGCGGAATTCCTAGTGTAGCGGTGAAATGCGTAGATATTAGGAGGAACATCGGTGGCGAAGGCGGCTTACTGGACAGCAACTGACGTTGAGGCTCGGAAGGCGTGGGGAGCAA
+
BBB@;::999)3?9??<<9?@@>A=A@A:BCCCC::;ABB=BJ?AB;;;AABBB;A:;455:5:<=>?;7;<<<<)599*9957=>>>:=699>@555.5555)98;;29449=5==;;:::=44492884403<8=99494;6;>ABBBBBBABB?@AAD=;;<BCBBBCCC@CB@AA<@-0008=80:44=93939<7<<8<5559555<=@<@@?AA??699>:=:--(-6:6---998+/3377
@6HNMW:00698:06238
TACGGAAGGTCCGGGCGTTATCCGGATTTATTGGGTTTAAAGGGAGCGTAGGCCGCATGTTAAGCGTGTTGTGAAATGTAGATGCCCAACATCTGAATTGCAGCGCGAACTGGCATGCTTGAGTACGCACAACGTTGGCGGAATTCGTCGTGTAGCGGTGAAATGCTTAGATATGACGAAGAACTCCGATTGCGAAGGCAGCTGACGGGAGCGCAACTGACGCTGAAGCTCGAAAGTGCGGGTATCGAACAGG
+
BB@@=@?A?AC?BA<@@@;@BB?B?A@B;@A=AE8@A0;;0<A8@A@CCBB>B8;;BCDB@B@BCBBBB?BCCCD?CCCCBBDBBB>B@BBB???A=A<?ACICCCCC@CCE@DCAA@B>A@@@CBBABAA>BAA?B?CC>A>A?BBB??@BABCAA?ABBB=BBBB?BBBBBBACBBB?BC?ABHBCCCACCBC?B>BBBBCCBBBB<::9CCC@CAABDDCCBB?CCDA:::0;AAABC=CFCBBB@DCCA
@6HNMW:00664:06283
TACGGAAGGTCCGGGCGTTATCCGGATTTATTGGGTTTAAAGGGAGCGCAGGCGGAGACTTAAGCGTGCTGTGAAATGCTGCGGCTCAACCGTGGAAGTGCAGCGCGAACTGGGTTTCTTGAGTGAGTTCGAGGTATGCGGAATTCGTGGTGTAGCGGTGAAATGCTTAGATATCACGAAGAACCCCGATTGCGAAGGCAGCGTACCAGTCCTTAACTGACGCTAAAGCTCGAAAGTGCGGGTATCGAACAGG
+
CCCC@C?A?AC@CC=CBB?CBB?B@BBB>BC@DD>CL=BB<BB:AAABBCC@CCAB@@@B>A>ABBBBBDDCCCG>;;;@@;;5;;CC=C;;;B?B@BBA@@C;;<<;>@A@>.;;/;?;@CCCCA@@>AA;;6;ABBCC?B?B@CBBC@CCDCCBB?B@@@;@BCC@CAA>>>AAABB?AB>ABB8ABB7:99A9?=AABABBBB@EABA?B@C?BCB>>?@@@@:@@@@?>>7>AABBB>BB???B?BED?
@6HNMW:00674:06309
TACGGAAGGTCCGGGCGTTATCCGGATTTATTGGGTTTAAAGGGAGCGCAGGCGGAGACTTAAGCGTGCTGTGAAATGCTGCGGCTCAACCGTGGAAGTGCAGCGCGAACTGGGTTTCTTGAGTGAGTGCGAGGTATGCGGAATTCGTGGTGTAGCGGTGAAATGCTTAGATACTCACGAAGAACCCCGATTGCGAAGGCAGCGTACCAGTCCTTAACTGACGCTAAAGGCTCGAAAGTGCGGTATCGAACAGG
+
965>?B?B?BB?BB8>::599<6@8=BB<BB?@B=BB;BC=BB<;;<;5597::.559999>;@AA9;:@@?@BD=;9:@@9949CBC=B6;;=9=49;:99>777//)/77;3==3;;9>>;;@CCCCBA@@=@?@@9878?C?ACBB:;0A@=00*07>>3>;::>@000///00/;=8<<9===.56669;;@2969;;;;<<<,////7;:?@==;:997///(/)/:8---(-,---(-/77::.45;5
@6HNMW:00676:06302
TACGGAGGGTGCAAGCGTTAATCGGAATCACTGGGCGTAAAGCGCACGTAGGCTGTTATGTAAGTCAGGGGTGAAATCCCACGGCTCAACCGTGGAACTGCCCTTGATACTGCACGACTTGAATCCGGGAGAGGGTGGCGGAATTCCAGGTGTAGGAGTGAAATCCGTAGATATCTGGAGGAACATCAGTGGCGAAGGCGGCCGACCTGGACCGGTATTGACGCTGAGGTGCGAAAGCGTGGGGAGCAAACAGG
+
;???=9;;.89:<8<8:42924998B?C@@@B@B9A@@@A7;;BBCCCDCCADBBB=@@ABB@DCCCCCC3A;;;0<@B;>??7>>=?7?4:9@5:6:ABCC?H?AAAAA000=<<<0;6;B=BB<@@:?@;;;7;E@AA>@5;5;9@A>::89917>;;;;6<88;;;==>@@BBB?CC;?>???@A@??<?A@=@@;716*/-7055(,-(-(,,,(-/6888933.377333,2982566'66788.8974
@6HNMW:00686:06287
TACGGAAGGTCCGGGCGTTATCCGGATTTATTGGGTTTAAAGGGAGCGCAGGCGGAGACTTAAGCGTGCTGTGAAATGCTGCGGCTCAACCGTGGAAGTGCAGCGCGAACTGGGTTTCTTGAGTGAGTGCGAGGTATGCGGAATTCGTGGTGTAGCGGTGAAATGCTTAGATATCACGAAGAACCCCGATTGCGAAGGCAGCGTACCAGTCCTTAACTGACGCTAAAGCTCGAAAGTGCGGGTATCGAACAGG
+
BCBBAG@B@AD=?=9>;94;BA?B?@B@;AA=AB<BB=BC>CJIBBABBBB>BB?BABAA>A=AABBBBCBCCCC>9:9BBBB?BCCC@D>ABC@E?CB@AAA@BBCB@BBBD>CB>BC?CBBBBBBCC@@@B>BBCBBB@B?B>CCCCABEECCBB?ACCD?CBCC?CCCBBBBBCCCADD>AA?5A@@=@BBA6:8;BBBJFBB?BDCB?B?B?BBBBCAAAAA<A???CCC9===999.:>=A>C@CBC?
@6HNMW:00690:06302
TACGGAGGATGCGAGCGTTATCCGGATTTATTGGGTTTAAAGGGTGCGTAGGCGGTTTGTCAAGTCAGCGGTGAAACGCAAGGGCTCAACCCTTGACCTGCCGTTGAAACTGTCGGACTGGAATGCGGATGCTGTGGGAGGAATGTGTGGTGTAGCGGTGAAATGCATAGATATCACACAGAACACCGATTGCGAAGGCATCTCACAAATCCGTTATTGACGCTGAGGCACGAAAGTGTGGGGATCAAACAGG
+
CCBB=BD@DCAAAABBBD@CCC?C?CCD<BB?BD>CC58939@8A???AAA=@@:=?9@AAC@DCBABBB?CBCC=;<;;=AA=BBCC<@@;@=>==8>>?9>?4;;<7;CCCCCACCBC?B=;;;A>A@@@@@@BB=BC@C@ECCBBC?DBCBC::8:ACB=@????CC??@?BBC??????AAA<@@@5::AC599;CCCCCCBBB<AA=AA=@B>???::9@AC>BBBBDF<A@@9999+9A@AB=BBD@
@6HNMW:00693:06302
TACGTAGGGAGCAAGCGTTGTCCGGATTTACTGGGTGTAAAGGGTGCGTAGGCGGCCGAGTAAGTCAGATGTGAAATCTATGGGCTCAACCCATAAACTGCATTTGAAACTACTTGGCTTGAGTGAAGTAGAGGCAGGCGGAATTCCCTGTGTAGCGGTGAAATGCGTAGAGATAGGGAGGAACACCAGTGGCGAAGGCGGCCTGCTGGGCTTTAACTGACGCTGAGGCACGAAAGCGTGGGTAGCAAACAGG
+
CBAAC@??<>?>@=@@@B?BBC?C@CDD>DCCCC>CCCBB<>>8>??@BBC=@@<>7:;BCC@CBBBCC?@?BAD<89:AAAA=ABAC<??<?CCC<B@??>??9?@@:@CBBB@B?BA=?@BBBB>AACC??>?DB?CA=@;?;??7?AABACDCB?ACDE=AABBBBBBBAABCD=>>;>9>AC=BAAA=?AB<A=BB?BADDDBBD<;;;6;?BCBDBCBAB;;8;BAAAC>AA@CDD>CAAABB=BCC@
@6HNMW:00696:06270
TACGTAGGGTCCAAGCGTTATCCGGATTTATTGGGTTTAAAGGGAGCGCAGGCGGAGACTTAAGCGTGCTGTGAAATGCTGCGGCTCAACCGTGGAAGTGCAGCGCGAACTGGGTTTCTTGAGTGAGTGCGAGGTATGCGGAATTCGTGGTGTAGCGGTGAAATGCTTAGATATCACGAAAGAACCCCGATTGCGAAGGCAGCGTACCAGTCCTTAACTGACGCTAAAGCTCGAAAAGTGCGGGTATCGAACAG
+
?A@@@ABB<@>;=244::5:=;3939=>6@>9@@6=B,::.9>8;AABB;929929@A@=8=8=669==>>>>??=C@;>=99.4>99245=993939455<<>C@??6///9.6616:)/5:999998;<73,33378839284;==>:==:==9:29<<=8:;9>600/////33333(3717;;.5555::::5::494:45//59///6969688698/--57(---/////&//88;<5;;;;;<2888
@6HNMW:00699:06267
TACGGAAGGTCCGGGCGTTATCCGGATTTATTGGGTTTAAAGGGAGCGCAGGCGGAGACTTAAGCGTGCTGTGAAATGCTGCGGCTCAACCGTGGAAGTGCAGCGCGAACTGGGTTTCTTGAGTGAGTGCGAGGTATGCGGAATTCGTGGTGTAGCGGTGAAATGCTTAGATATCACGAAGAACCCCGATTGCGAAGGCAGCGTACCAGTCCTTAACTGACGCTAAAGCTCGAAAGTGCGGGTATCGAACAGG
+
BC@@=@=@=??;=?8?:;4;BB=B>:;:6;A>BC>DI>BC>BC=BCBA@@A=AB>BBCEDAD@B@@@@@@ABBBC<;;;@A@A<AABA?B=AAB?C?CBBBBBAABCCACBBB=BB=BC@CCDCCBBAA@@@B?AAACBB@D?B?BB;;9;BBAB;<7<CCF>;<;EABBBBBBCCCDC@CC?BBC9CCC@CBDF?B?BHHHDCDC@C@@@?A<A=@???;;;AAA9?@@A:9939??=>@9@@>?>>;>@A=
@6HNMW:00708:06295
TACGTAGGTCACGAGCGTTATCCGGAATTATTGGGCGTAAAGAGTGAGCAGGCGGCATAGCAAGTCTGAGTGAAAGCGTGGGGCTCAACCCCATACAGCCTTGGAAACTACTAAGCTAGAGTGCGTGAGAGGTAAACGGAACTCCATGTGTAGCGGTGAAATGCGTAGATATATGGGAAGAACACCAGTGGCGAAGGCGGTTTTACCAGCACTGCACTGACGCCTCAGTCACGAAAGCGTGGGGAGCAAATAGG
+
9555<<<7<>666>><<<7::97;.4.4.4549:155559)444444<<;<9<=9=>666==5;>;95555555)5;<>>@@2=555.555&44;:;;>9>4625<)444444.555555999565<:;//,-79/--(/4955(////:<5555.555<)555555;555;<555)5.555<;=5;6558;<<7;588.555&5549666??655;;/////)/////;<<;:;5;///;;;.8//5>4;;<7
@6HNMW:00691:06312
TACGTAGGGGGCAAGCGTTATCCGGATTTACTGGGTGTAAAGGGAGCGCAGACGGTCAAGCAAGTCTGAAGTGAAACCCCACGGCTCAACCGTGGGCTTGCTTTGGAAACTGTTTGACTAGAGTACTGGAGAGGTAAGCGGAATTCCTAGTGTAGCGGTGAAATGCGTAGATATTAGGAGGAACATCGGTGGCGAAGGCGGCTTACTGGACAGCAACTGACGTTGAGGCTCGAAGGCGTGGGGAGCAAACAGG
+
;;;B;;;:;:)9?:@AAC?CCB>@@?@@;?C@@@<@BABC>BD>BBBDICCCBB?BCB?BAA=BAAB@B;B>==>5==9+9@@;@555494969;6>>499AB=C@CC=BCBAA:ABBBBCCCBBBBB?AA@@<@B6<;C@DAC@C@CCDDCBBBAA=???A9:99@@@@A@BB=AA=@@=@=AAA@A=??>?BB?B@AA<??=@@>><>AAA??:==;:;>C7;;A=@@AAA<@=????AA6@A::9/9993
@6HNMW:00693:06339
TACGTAGGTCACGAGCGTTATCCGGAATTATTGGGCGTAAAGAGTGAGCAGGCGGCATAGCAAGTCTGAGGTGAAAGCGTGGGGCTCAACCCCATACAGCCTTGGAAACTACTAAGCTAGAGTGCGTGAGAGGTAAACGGAACTCCATGTGTAGCGGTGAAATGCGTAGATATACGGAGGAACACCAGTGGCGAAGGCGGTTTACCAGCACTGCACTGACGCTCAGTCACGAAAGCGTGGGGAGCAAATAGG
+
;<:::?B?AABA;;;@>A9>>=8=;>:@,00<@@6>;99:.9944;;<<<<:44.4::9;;<:><<<DDE@DAAB:AAAADED9BA44.444&49::444.439.44)44995505<=>>666<;;;665<<5:<<3:;:?7;;@666>@?;<<=<8<>>=6><;;;=@@?999=@25529;=>>7??>??>>>*0*00177.<=)955944:;4--------5888//////(39333;;+88344/6>>6
@6HNMW:00696:06326
TACGGAAGGTCCGGGCGTTATCCGGATTTATTGGGTTTAAAGGGAGCGCAGGCGGAGACTTAAGCGTGCTGTGAAATGCTGCGGCTCAACCGTGGAAGTGCAGCGCGAACTGGGTTTCTTGAGTGAGTTCGAGGTATGCGGAATTCGTGGTGTAGCGGTGAAATGCTTAGATATCACGAAGAACCCCGATTGCGAAGGCAGCGTACCAGTCCTTAACTGACGCTAAAGCTCGAAAGTGCGGGTATCGAACAGG
+
CD@@=@;?:>@;??;@AA@DEE?B@BBC>CB@DD>DE=BB<AA:ABABBBB@BB@BCCCC@C@CBBBBBCBBDDF?BBABBBB?CDCC?B>BBE?C?CBBBBCAAABC@BAAB;@@;@A=A@@@BAAA;??<;6;BBCBB?B?B?BCCC@CCCBB??<?ABC>BBAA>ACCBAABBBDC=AA?BDD8@@@2988939?CCAAABCC@CBAA?C>B>BBBB@??77719AAAAA@;@A9::E>CBBBBB?BB@<
@6HNMW:00699:06317
TACGGAAGGTCCGGGCGTTATCCGGATTTATTGGGTTTAAAGGGAGCGCAGGCGGAGACTTAAGCGTGCTGTGAAATGCTGCGGCTCAACCGTGGAAGTGCAGCGCGAACTGGGTTTCTTGAGTGAGTGCGAGGTATGCGGAATTCGTGGTGTAGCGGTGAAATGCTTAGATATCACGAAGAACCCCGATTGCGAAGGCAGCGTACCAGTCCTTAACTGACGCTAAAGCTCGAAAGTGCGGGTATCGAACAGG
+
GCCC@C?C@CC=@@;@AB?ACC=@=;9:0:@=AA/;;7;C<CD>ABAA@CC@CC@AA@CC@D@C;;;;;BABBCC=:;;:;;A?BB;;7;=ABB?BFICBBBCCCCCC@BBBD=BA=@@?ABABB@@@CCCBA?AC@@@C@D@B?CCCC?CCBBBBC@BDCJ=CC;:::BACBBBBBAA?AA@CCC;;;;?CCBB7;6;BABBDCC@D::;@DAM@C@AAD;;;DD?BBBBBBB9?@???@9AAAAA@=BBB?
@6HNMW:00671:06382
TACGGAAGGTCCGGGCGTTATCCGGATTTATTGGGTTTAAAGGGAGCGCAGGCGGAGACTTAAGCGTGCTGTGAAATGCTGCGGCTCAACCGTGGAAGTGCAGCGCGAACTGGGTTTCTTGAGTGAGTGCGAGGTATGCGGAATTCGTGGTGTAGCGGTGAAATGCTTAGATATCACGAAGAACCCCGATTGCGAAGGCAGCGTACCAGTCCTTAACTGACGCTAAAGCTCGAAAGTGCGGGTATCGAACAGG
+
BBAA>B7;8:C@BB<A;;7<CA=A?BBB>BF@GD>CE>CC>BD:ACAACBC@BB@B;;:E@D@DCBCBCDCBBBD<:;:;;;;7;CBC@C8;;C7<5;B;;;BBBAB@=9:9B4??<@C@ECCCCBCCCCBBB?BBABBB?A594;BBB=BACCC;<:<BCC=CAAA@BBBBA@;;:9949@?CCC99968<==>2666ABCC9:6895447<2965;<<>==<<</4843::<2:9=377*599:;=:>>@9
@6HNMW:00719:05785
TACGGAAGGTCAGGGCGTTATCCGGATTTATTGGGTTTAAAGGGAGCGCAGGCGGGCAGTTAAGCCGGCTGTGAAAGTGCGGGGCCCAACCCCGTATTGCGGTCGGAACTGACGGTCTTGAGTGCGCGCAGGGACGCTGGAATTCACGGTGTAGCGGTGAAATGCTTAGATATCGTGAAGAACTCCGATGGCGAAGGCAGGTGTCCGGAGCGCAACTGACGCTGAGGCTCGAAAGTGCGGGTATCGAACAGG
+
BBAA>A5;8:BBBD>BAA>ACC@C@BBB=BD@DC>BC;A@=AC=CCBBB::4:>>.:;AB?C@BC@C@CCCBBBB:@@B@AAA.;;0;=@DD;DBBB@BBC@DCC@CAAABCCC@AA@?BBAABBB@@@BBB<AA@ABA=A=@=AABB>BBBBC9::;CCB<BA@@<@@@BBBBCDDD?BB@CA@>@AAA9@=A<?9?BC?BBCC=@=:;:ABBACCCAAAAAA:878BBBBC>C@?89929CABCC?BBB?
@6HNMW:00721:05800
TACGTAGGGTCCAAGCGTTATCCGGATTTACTGGGTGTAAAGGGCGAGTAGACGGCGCTGTAAGTCAGCTGTGAAAACTTAGGGCTCAACCTTAAGCCTGCAGCTGAAACTGTAGTGCTAGAGTGCAGGAGAGGTAAGCGGAATTCCTAGTGTAGCGGTGAAATGCGTAGATATTAGGAGGAACACCAGTGGCGAAGGCGGCTTACTGGACTGTAACTGACGTTGAGGCGCGAAAGTGTGGGAGCAAACAGG
+
AA;:;9@<4???C=996@<@=B?B;DDD=BBCCB=@A@@@5==59::CCCCC;;5;::;@AC@FCEGCCCCCAAAA7AE>;<<8;DBB@C?A?A<AA7;;;;;;;;;:4:EDC;9;B@?:99B?AA9929@:;4;A<A?@;A=A=A<ACEDEAAA00+0000+0=879ABB@AB<9:28<1829@@=BBA@:>@>+0+00+0<6@B:;6:@??AB@CBBCEBB7::@<@@@CBC9?=;777*3>777379>8
@6HNMW:00722:05766
ATACGTATGGTGCAAGCGTTATCCGGATTTACTGGGTGTAAAGGGAGCGCAGGCGGTTGCGGCAAGTCTGATGTGAAAGCCCGGGGCTCAACCCCGGTACTGCATTGGAAACTGTCGTACTAGAGTAGTCGGAGGGGTAAGTGGAATTCCTAGTGTAGCGGTGAAATGCGTAGATATTAGGAGAACACCAGTGGCGAAGGCGGCATTACTGGACGTAACGACGCTGAAGGCTCGGAAAAGCCGATGGGGGATGCAAACAG
+
)55:55554.4:99.4444.444.4.455)5<;;;1;;555)59099;>>><799)/)//94//,/<<<:<<<///<4=9=3<<<09==;::>:4=:999555>:.4.5@4??@>B::6A?>:@<545:44.5;;;/<>9>;;8<9@8C?@??CBBBBAA>BBCD=999C<:888/-(-50,,,(---399:<7;=>:<9<;7;;<5::6717///97:;;<<:///)/55559)///&//)///////$33388;298;
@6HNMW:00724:05766
TACGGAAGGTCCGGGCGTTATCCGGATTTATTGGGTTTAAAGGGAGCGCAGGCGGAGACTTAAGCGTGCTGTGAAATGCTGCGGCTCAACCGTGGAAGTGCAGCGCGAACTGGGTTTCTTGAGTGAGTTCGAGGTATGCGGAATTCGTGGTGTAGCGGTGAAATGCTTAGATATCACGAAGAACCCCGATTGCGAAGGCAGCGTACCAGTCCTTAACTGACGCTAAAGCTCGAAAGTGCGGGTATCGAACAGG
+
CCFF?C9:::C?AA<A@@;@BB=A?;;;7;C@CC?CI>BB>AD>BBABBBB@BDA@A@BD?C?BCCDCCCCCCCC=AA@BB@@<@CAB?B;::C?B?BB@AAB@@@CI@CBCC8;:8;C?CBBBD:;:?CA@?<?@?A@A?BAC@CCCC@@@@CC@@=@AAA<AAAB?BCAAAABBCBB?AA8>>>5?AA<@@8839<@@@BCBBB?BAAA@C@C?AABBBBC===;>BBCBBB=B@@>>>:?CCCBB?B@@<
@6HNMW:00724:05806
TACGGAAGGTCCGGGCGTTATCCGGATTTATTGGGTTTAAAGGGAGCGCAGGCGGAGACTTAAGCGTGCTGTGAAATGCTGCGGCTCAACCGTGGAAGTGCAGCGCGAACTGGGTTTCTTGAGTGAGTGCGAGGTATGCGGAATTCGTGGTGTAGCGGTGAAATGCTTAGATATCACGAAGAACCCCGATTGCGAAGGCAGTGCACGAGTCCTTTACTGACGCTAAAGCTCGAAAGTGCGGGTATCGAACAGG
+
FDCC@C?C@BB?AB:B998;CC@E@DCB>CD?BB<BB>BE>DG>AA@@@CDAA@>@DCDD@D@B;;:@@A@BABB<;;;BBBB?BCCC?B>BAA=B>CCBBBCBABBB?BBAA0;;6;A>BCBBCCCBBBBCB?BB@@@A=@=A=BCAA?ACCBBA@<@;;;0;@AB?BBBBCBBBBDC@BB?AAA6A@A7;;CB5;8<BDBBBCBBBBCC@CF>BCBBBBBBABC=@@?@@@@5::>@@@;ABABBC?C@A=
@6HNMW:00743:05783
TACGTATGGTGCAAGCGTTATCCGGATTTACTGGGTGTAAAGGGAGCGCAGGCGGTGCGGCAAGTCTGATGTGAAAGCCCGGGGCTCAACCCCGGTACTGCATTGGAAACTGTCGTACTAGAGTGTCGGAGGGGTAAGTGGAATTCCTAGTGTAGCGGTGAAATGCGTAGATATTAGGAGGAACACCAGTGGCGAAGGCGGCTTACTGGACGATAACTGACGCTGAGGCTCGAAAGCGTGGGGAGCAAACAGG
+
BCAA@@AA=@A@@>@@@A79:A?A?BBB=AC?@?<?BADF=@A<;:;AA;;8;C?ABBC?;;9;CJCCCBCCBBC=BAA8A@B7ADCDACDD<D>BBAAABBC?B?BD>CCBBBCCCCCCCBBBBAAA=@?@?3;;5;;;5;>A>B?BDBBBBBBACA@@@C=;;;BA:9:AA@;@@:00)09==><@BBB<??A5;5;??AA>BA?@?CA:99A6::@@AA>?@?>8==>?:@9@995;;>0====>7>??8
@6HNMW:00745:05769
TACGGAAGGTCCGGGCGTTATCCGGATTTATTGGGTTTAAAGGGAGCGCAGGCGGAGACTTAAGCGTGCTGTGAAATGCTGCGGCTCAACCGTGGAAGTGCAGCGCGAACTGGGTTTCTTGAGTGAGTGCGAGGTATGCGGAATTCGTGGTGTAGCGGTGAAATGCTTAGATATCACGAAGAACCCCGATTGCGAAGGCAGCGTACCAGTCCTTAAACTGACGCTAAAGCTCGAAAAGTGCGGGTATCGAACAGG
+
BCAB?A@E@DB?CE;A:;6;BC?C@CCC>BB?BD=CB0;<0;C8;;;BBBBGDD?B@@AA@B>BBCA@ABBBBCC=@@?AA;<7<BBB?B@BBB?B?BBBBBBBIBA@>9:9<8@@:@A<@ABBBBBBBBCBCA@?@BBB?B=?=ACDD@CBBA@<;5;AA@8A@AB=AA@@;:9:9@B?BB?CDD;FCCAGCBB5;5;;;;BBBC@BA@;:=299-:>==<=8898088833333&387888099::;<8<>>;
@6HNMW:00746:05775
TACGTAGGGGGCAAGCGTTATCCGGATTTACTGGGTGTAAAGGGAGCGCAGACGGTCAAGCAAGTCTGAAGTGAAACCCCACGGCTCAACCGTGGGCTTGCTTTGGAAACTGTTTGACTAGAGTACTGGAGAGGTAAGCGGAATTCCTAGTGTAGCGGTGAAATGCGTAGATATTAGGAGGAACATCGGTGGCGAAGGCGGCTTACTGGACAGCAACTGACGTTGAGGCTCGAAGGCGTGGGGAGCAAACAGG
+
<CBB@@@@?@0@?;@AAA?BBB@C=@@A<ABBBC?BBBCC>CF>BBBCCCBBBC?A@@<@AB<AABBCC@CCCDB;@@@7ACC@BBBB?B?CA@A=@C>BBCC>C@DD>CCBCC?CCBBBCDDBBBBC@BCBC?BB@CBB?C?B?B?BBBBBBBDBA>ADDD>>>>?>@@BBBB?BD@BB>B?BCBA>6::5:?>:?<??;>A:>==A=CA@??@=A?;;;8;5;@?9@A@A?495:???CB:BCCEF=A@@4
@6HNMW:00722:05852
TACGGAAGGTCCGGGCGTTATCCGGATTTATTGGGTTTAAAGGGAGCGCAGGCCGGAGATTAAGCGTGACGTGAAATGTAGACGCTCAACGTCTGAATTGCGTCGCGAACTGGTTTCCTTGAGTGAGTACGACGTGTACGGAATTCGTGGTGTAGCGGTGAAATGCTTAGATATCACGAAGAACCCCGATTGCGAAGGCAGTGCACGAGTCCTTTACTGACGCTAAAGCTCGAAAGTGCGGGTATCGAACAGG
+
BC@@<?;?;>C?CC<BBC?BBB=A>;;;9;B@BI?FF>CC>BB=BC@BB@A?@=B?:;:C<@<ABBACCCBBBCC=BAACBBCDCCCC@CEBBB;;6;>BACBBBB;<7;BB>BB=C?C?CCCCCBBBB?@?BABBBDFG?@>@=BA9999@@@A@@?ABBG>BCBD@CBABBBBBBBC<???DDD:CCC999B@>B>BCCCDDCBCBCBB@BC>CCCBCB;;;AA<ACCDAAA:@@@999.;>=BBB?BBC@
@6HNMW:00723:05830
TACGTAGGTCACGAGCGTTATCCGGAATTATTGGGCGTAAAGAGTGAGCAGGCGGCATAGCAAGTCTGAGGTGAAAGCGTGGGGCTCAACCCCATACAGCCTTGGAAACTACTAAGCTAGAGTGCGTGAGAGGTAAACGGAACTCCATGTGTAGCGGTGAAATGCGTAGATATATGGAAGAACACCAGTGGCGAAGGCGGTTTACCAGCACTGCACTGACGCTCAGTCACGAAAGCGTGGGGAGCAAATAGG
+
GCCCC@@<@AA?AAB9;;?BBB@C@C@C?A@?BB=BABBD>ECABBCCCBC?CB>AACCFCC@CBB@@::6:@@@<AABBBCC;BCCC?CDD;BCBB???@C@CACC>BBBCBB>BCC@A@BBBBBBDCB@@>@DD=@@>@@CAB?CAAACBBBBC@CDDG>BBAAAECBBBBBCC@D?CC?CCC@DC@?<?CC<@?AB@CE=BB@CCCCCCCCB???;000@@ABBBBBBBB>BBBBECC:DBDBE>C@@?
@6HNMW:00725:05852
TACGGAAGGTCCGGGCGTTATCCGGATTTATTGGGTTTAAAGGGAGCGCAGGCCGGAGATTAAGCGTGACGTGAAATGTAGACGCTCAACGTCTGAATTGCGTCGCGAAACTGGTTTCCTTGAGTGAGTACGACGTGTACGGAATTCGTGGTGTAGCGGTGAAATGCTTAGATATCACGAAGAACCCCGATTGCGAAGGCAGTGCACGAGTCCTTTACTGACGCTAAAGCTCGAAAGTGCGGGTATCGAACAG
+
554?9>:?9<=494,444.499.42:9;):949@4<<)55)5909<A@B>>;><@<@BA@>A=@?@ABBBBAAAC=AAC<;=BBBCBB@BCABAB@=A6:9@=995555)59949<1:0506=>>>@>>A?>9:;<;B@@@4949;@@55.59:<<<?;;;<@8<;>>9;>>8:///8//)/9499:+555.5597274<///966///::=:@@8=<<<99=4444(48::433(4;;;==4554:9:2834
@6HNMW:00738:05856
TACGTAGGGGGCAAGCGTTATCCGGATTTACTGGGTGTAAAGGGAGCGCAGACGGTCAAGCAAGTCTGAAGTGAAACCCCACGGCTCAACCGTGGGCTTGCTTTGGAAACTGTTTGACTAGAGTACTGGAGAGGTAAGCGGAATTCCTAGTGTAGCGGTGAAATGCGTAGATATTAGGAGGAACATCGGTGGCGAAGGCGGCTTACTGGACAGCAACTGACGTTGAGGCTCGAAGGCGTGGGGAGCAAACAGG
+
CC@@@ABBBC2AA=AAAA8::C@B<@@@<@BCEE>BCBCD?ED>AAACCB;;;C@BBA>@AA>BBCCCD@BBCCC=BBB:CCC@CBBB=@=ABCC=BB@BBDF>CACD<<<LKIGAAACBDDEBBBDE@DA@@=@B=AAC@C@B?B?CCCCCB>?9998ABD>BB>>>BBBBBB?BC???>>?BCB@@=7636@?9?<>>;>@<<<995:<<=@@<>>=><:@=@;;6;A@@@798:@@@@@6@=?=>6>>?=
@6HNMW:00742:05844
TACGTATGGTGCAAGCGTTATCCGGATTTACTGGGTGTAAAGGGAGCGCAGGCGGTGCGGCAAGTCTGATGTGAAAGCCCGGGGCTCAACCCCGGTACTGCATTGGAAACTGTCGTACTAGAGTGTCGGAGGGGTAAGTGGAATTCCTAGTGTAGCGGTGAAATGCGTAGATATTAGGAGGAACACCAGTGGCGAAGGCGGCTTACTGGACGATAACTGACGCTGAGGCTCGAAAGCGTGGGGAGCAAACAGG
+
CIBBCBBB<@@@@;>@;;8:AB?C@BBC<BB@@@8@@>@@;@C;@?@B@AA?:979BBB=::6;CAAADECBBBB6;;@;@CC<ICCD?BBB9B?B@ABCCCC@F@DJ?CBAA@CCCCCCCCCBBB@@=@BCC;BB?B@@<@?B?B@BDCBCBBB?@;@@@B=AABAABBBDBB?A@;>?9>8>AC?BBBC?BBB>A=AB>BB@BBCC@CC;;;C>@@@BBBBAA;;7;AAABB=B;;:ABB9AAACE=B@@>
@6HNMW:00743:05857
TACGGAAGGTGCCGGGCGTTATCCGGATTTATTGGGTTTAAAGGGAGCGCAGGCGGAGACTTAAGCGTGCTGTGAAATGCTGCGGCTCAACCGTGGAAGTGCAGCGCGAACTGGGTTTCTTGAGTGAGTGCGAGGTATGCGGAATTCGTGGTGTAGCGGTGAAATGCTTAGATATCACGAAGAACCCCGATTGCGAAGGCAGCGTACCAGTCCTTAACTGACGCTAAAGCTCGAAAGTGCGGGTATCGAACA
+
CC00-06<60//)//(///)4;;7;5999059.55)5<2<>)55)55555<<75505:=4:79499A999D??99;/;9:5@@@=@ABB=B@BBB?B4<<<;;5999::7:999)59)9=4:;AAA@@>@:>@@=?==?;?7;>B?BBBC?CB<;;;<5;BBB=CCBC?CC@@@BAB@@@<90*000)00/)/;;<1626=<;=>>><@AA@;@;>==<999<8333(788333:19::333(5;999:3:5
@6HNMW:00758:05857
TACGGAAGGTCCGGGCGTTATCCGGATTTATTGGGTTTAAAGGGAGCGCAGGCGGAGACTTAAGCGTGCTGTGAAATGCTGCGGCTCAACCGTGGAAGTGCAGCGCGAACTGGGTTTCTTGAGTGAGTGCGAGGTATGCGGAATTCGTGGTGTAGCGGTGAAATGCTTAGATATCACGAAGAACCCCGATTGCGAAGGCAGCGTACCAGTCCTTAACTGACGCTAAAGCTCGAAAGTGCGGGTATCGAACAGG
+
@A@C@C6;7:@;@@9A;;6;@@:@?BBC=BDAII>CB>BB<BE<CC;;;AA=@A=;;;DEHF@DBBBBBCEDCDD=@BADCCB@CFAA=@::;C?C>BBCBBBBCBCD@BBBH<AA=@@<@CCCCBBBCCCBB?BBBABB>A=A?BBCCFGGCBB;;:;DDD>AABB@BCCCCBBBCDD?BA@CDD9CCG@CBCE@B@CCEAB;;;?B@?@?C7;9:?>@@A@@@@<??FCEFD9::@999/;??ACC@BBB>
@6HNMW:00721:05876
TACGTAGGTGGCGAGCGTTGTCCGGAATTATTGGGCGTAAAGGGAGCGCAGGTGGGAAAGTAAGTCAGTCTTAAAAGTTCGGGGCTCAACCCCGGTACTGCATTGGAAACTGTCGTACTAGAGTGTCGGAGGGGTAAGTGGAATTCCTAGTGTAGCGGTGAAATGCGTAGATATTAGGAGGAACACCAGTGGCGAAGGCGGCTTACTGGACGATAACTGACGCTGAGGCTCGAAAGCGTGGGGAGCAAACAGG
+
CCAA@@>:@?<=?@;;;A;@@B=B?B=A=AB?BC<;;;AA8AB=BBBCCCB=ACB<CB;@@A@CCCCAAA<9<BB4AA49;@?0@B9;9:DC6A>@@@>??;>;?18838A?AACBBAA???AA@@9;5;;;;.<B>B@@;@=@@C@BBCCBBA@@A?A@@@9000>>@@A?;:9==:00*0:=@@:AABB?;;;5;500*00*0;;77A=:::A<??BBCCAAA;:6:=?=?@9@@AAAAA6AAAA@;AAA>
@6HNMW:00736:05887
TACGTAGGTCACGAGCGTTATCCGGAATTATTGGGCGTAAAGAGTGAGCAGGCGGCATAGCAAGTCTGAGGTGAAAGCGTGGGGCTCAACCCCATACAGCCTTGGAAACTACTAAGCTAGAGTGCGTGAGAGGTAAACGGAACTCCATGTGTAGCGGTGAAATGCGTAGATATATGGAAGAACACCAGTGGCGAAGGCGGTTTACCAGCACTGCACTGACGCTCAGTCACGAAAGCGTGGGGAGCAAATAGG
+
FCCCC::;;CC@@CB9;;?CBB@C@C@D@DE>BB=BB@BB=BCCBBCBBBC>BB@CCCCHCC@C;;;AAA=@@@@6@@@ABDD;DBBC?CCC:CCCBBBB?B@B@CC>BBBBBB>BBB@@@@@@@@BCCBBB>BBB=BB?B?BBB@CCCCBBCCAA?@CCC=CBBBBBBCCBBBCD?B?BB@BCC?BBA@<@??9??::8;F?DC@CCBBBCCCCCCA?:::BBCCCCAABCD=AAB@@@@6@@CAA<BCCA
@6HNMW:00761:05866
TACGGAAGGTCCGGGCGTTATCCGGATTTATTGGGTTTAAAGGGAGCGCAGGCGGAGACTTAAGCGTGCTGTGAAATGCTGCGGCTCAACCGTGGAAGTGCAGCGCGAACTGGGTTTCTTGAGTGAGTGCGAGGTATGCGGAATTCGTGGTGTAGCGGTGAAATGCTTAGATATCACGAAGAACCCCGATTGCGAAGGCAGCGTACCAGTCCTTAACTGACGCTAAAGCTCGAAAGTGCGGGTATCGAACAGG
+
CBAA<A6:6:C?AB=BBB?BDB>B?@@@6?A=BC>CF?EE?EG>A@@AA;;5;A>@A@BC@C@CAAABBAAACCC=A@@@B@A=@BAB?B?ABC@C?CB;;<BABBAB>@@@C;@@<@B@DBBCEBBBBBBBB@CBBBBB@B@B>CDBB?BDBBC@@<@AAA<@@@D@BBBBBBBBEBB?DB>@@@6@@A>BBBCAC@CCDBBBCD@E;:;?A;?=?AAAB???CE>CBBBBAA:??@?@C:;<:@::6:C@:
@6HNMW:00722:05928
TACGTAGGTGGCAAGCGTTATCCGGATTTACTGGGTGTAAAGGGCGCGTAGGCGGGGATGCAAGTCAGATGTGAAATCTAGGGGCTCAACCCCTAAACTGCATTTGAAACTGCATCTCTTGAGTGTCGGAGAGGTTGACGGAATTCCTAGTGTAGCGGTGAAATGCGTAGATATTAGGAGGAACACCAGTGGCGAAGGCGGTCAACTGGACGATAACTGACGCTGAGGCGCCGAAAGCGTGGGGAGCAAACAGG
+
;;;A@@@?AA=??<;;;;5;;A=@=>@>8@@@AA=AB?@A<@B;AB;<;AA@CCED:B;;:99=?;@<<<A=?C>=999@AA@3@@@@=@CC9CCD:A?;;:??5?AA;@@;;;@@@BD>@@AAC@@@?ACBD@A9@@00+09@9>=AAAAAAAA;;4:???6????99:=9:9899.99.479957;;<<59792595929>>49>>99@966<9>665;9:>95/)///)///)///5;@@0==;;;4:<<8
@6HNMW:00727:05912
TACGGAAGGTCCGGGCGTTATCCGGATTTATTGGGTTTAAAGGGAGCGCAGGCGGAGACTTAAGCGTGCTGTGAAATGCTGCGGCTCAACCGTGGAAGTGCAGCGCGAACTGGGTTTCTTGAGTGAGTGCGAGGTATGCGGAATTCGTGGTGTAGCGGTGAAATGCTTAGATATCACGAAGAACCCCGATTGCGAAGGCAGCGTACCAGTCCTTAACTGACGCTAAAGCTCGAAAGTGCGGGTATCGAACAGG
+
CCCC?B?BADD>AA9@?>;@BB@C@;;;6;C?BB>BE>DB>BD=AA@BBCF@CC?CCCCD@D?BBB@@AABCCCC=:;:BBBB>BDCC?C>AA@=@?CBBCCBBBBCD@CBBB6;;6:A@DBBBBBBCCBBAA>@BBC??<>;<6AAAB?BCCBBBB>BBBC>CCCC?BBBB?@@CECB?AA<???2>@B>AABB<@=@BBCDCDE@ECA@>@?B?BBBBD???BB>FCEBBBC=A@::::,;@>BCC?BAC?
@6HNMW:00731:05911
TACGGAGGATGCGAGCGTTATCCGGATTTATTGGGTTTAAAGGGTGCGTAGGCGGTTTGTCAAGTCAGCGGTGAAACGCAAGGGCTCAACCCTTGACCTGCCGTTGAAACTGTCGGACTGGAATGCGGATGCTGTGGGAGGAATGTGTGGTGTAGCGGTGAAATGCATAGATATCACACAGAACACCGATTGCGAAGGCATCTCACAAATCCGTTATTGACGCTGAGGCACGAAAGTGTGGGGATCAAACAGG
+
BCAA=AD?BBBBAAA@@@?BAA=A>AAA<A@=>B9@?9?B;AC>CBA@B??<?C?BC=CCAA?ACBABBC@CA@>50000;@@<CECC?CD:=0554.48949<655;/:B@>>@;?BAC@C@@@?C?B@@ACCDBC>A@?C@AABBBC?CCBCB??=?C@B=???BBBBBBBBBBBBBBBB?BBA>A99599AA=@>ABAAABBBBB>BC?BAACC?B??9:9A997:A@@BB999CBDFC;ABBBD<AAC?
@6HNMW:00724:05970
TACGTAGGTGGCAAGCGTTATCCGGATTTACTGGGTGTAAAGGGCGAGTAGACGGCGCTGTAAGTCAGCTGTGAAAACTTAGGGCTCAACCTTAAGCCTGCAGCTGAAACTGTAGTGCTAGAGTGCAGGAGAGGTAAGCGGAATTCCTAGTGTAGCGGTGAAATGCGTAGATATTAGGAGGAACACCAGTGGCGAAGGCGGCTTACTGGACTGTAACTGACGTTGAGGCGCGAAAGTGTGGGGAGCAAACAGG
+
BCCCC;;:;A@AA<@@@@=ACC@B?BCD>BCA@A<@@@DE@DD>???A@A?@?>9>A@@@BB?BCB@@@:88:===38813;808:==7:4:.40436;;<747BDDD?CA@?BBBCBBBDBBBBBBB>BBBB?BC?C@?<?=A=AABBBBCBA@@@=???C>CBBBCCBBBBB@CC???595:DD?BC@@;?A@3939=:>?=@AAA;>>@AAA?BBBBBBB=A??9=>=999,9;=>BBB:BBBBC>@BB?
@6HNMW:00729:05976
TACGTAGGTGGCGAGCGTTTGTCCGGAATTATTGGGCGTAAAGGGCGCGCAGGCGGCTGTTCAGTCCGGTGTGAAAGTTCCAGGCTCAACCTGGTGATGCGCCGGGAAACTGGATGGCTTGAGTACAGCAGGGGACATTGGAATTCCAGGTGTAGGGGTGAAATCTGTAGATATCTGGAAGAACACCGGTGGCGAAGGCGAATGTCGTGGGCATGTACTGACGCTGAGGCGCGAAGGTGCGGGGAGCGAACAG
+
6654:98177)////////)//9)/)/49277)--(///:;)//)///----0--(--,,(,-//727279;544)493;9>=7<<66169>=8<<;555/;)//)//)///3:99)43-3:98::4444444&4:9939.4.4395995566>??>0<665)5<55555599555<.5.5;49:<5:754.555.59<;947;////9:1//5555<;;;<:88://)///99394::::::&44:::6<33
@6HNMW:00744:05976
TACGTAGGGAGCAAGCGTTGTCCGGATTTACTGGGTGTAAAGGGTGCGTAGGCGGCCGAGTAAGTCAGATGTGAAATCTATGGGCTCAACCCATAAACTGCATTTGAAACTACTTGGCTTGAGTGAAGTAGAGGCAGGCGGAATTCCCTGTGTAGCGGTGAAATGCGTAGAGATAGGGAGGAACACCAGTGGCGAAGGCGGCCTGCTGGGCTTTAACTGACGCTGAGCACGAAAGCGTGGGGAGCAAACAGG
+
CCCCBCCF>A@AC@BACE?AAB?A?CBA;A?9993:AABB<AA;?@AAADC@BB>@9=?@994:ABBBFBBBBBB>@AABBBD=BA@@8::/:8::/;;;;<>>5=AB>BBBBB>@=>>9;=?@AA<AA?>>>=:8:>DD3758<AC9??@AA@@@@=A@@@:>>>A@AAAA@@>>=5<<6<8=@A<@A>969:9*/*/:7<9>:9866-8<@1;7;@AA==9==///==>DC;A=>>ADD;==:;;1;:;5
@6HNMW:00747:05968
TACGTAGGGGGCAAGCGTTATCCGGATTTACTGGGTGTAAAGGGAGCGCAGACGGTCAAGCAAGTCTGAAGTGAAACCCCACGGCTCAACCGTGGGCTTGCTTTGGAAACTGTTTGACTAGAGTACTGGAGAGGTAAGCGGAATTCCTAGTGTAGCGGTGAAATGCGTAGATATTAGGAGGAACATCGGTGGCGAAGGCGGCTTACTGGACAGCAACTGACGTTGAGGCTCGAAGGCGTGGGGAGCAAACAGG
+
CCCBBBDDDD1?@?BB?@?ACGAE@BBB=BCCDG>:::AA<AC>ABBCDCBBBB?BAA=ABB?CBBBEG?AACBB8@@A3@BB>AABB=A?BCCC?CE@AADD?C@CD>BBBBB=BBBBBCCCCCCBD?AAAC=@A799B?B@D@B>BBBBBBAAAB?CCCC>888BBBBBBBB?BC@BB?@;ADAAA<>>:=CA;A<::78A=>A;=:;A>>>A<A;;>@AD=A@?;?@9:89?;?@@ABB:BBBBC=A??;
@6HNMW:00747:05991
TACGGAAGGTCCGGGCGTTATCCGGATTTATTGGGTTTAAAGGGAGCGCAGGCGGAGACTTAAGCGTGCTGTGAAATGCTGCGGCTCAACCGTGGAAGTGCAGCGCGAACTGGGTTTCTTGAGTGAGTTCGAGGTATGCGGAATTCGTGGTGTAGCGGTGAAATGCTTAGATATCACGAAGAACCCCGATTGCGAAGGCAGCGTACCAGTCCTTAACTGACGCTAAAGCTCGAAAGTGCGGGTATCGAACAGG
+
CDCB@C@B@BC?AB9?:;6<BC?C@CCC>BB?BD>AB>BE=BC=AA@BA@@=@B>ABBED@B@@?@BBBCCCCBB>BA@A99:8:CBC@C?BBC@F@CCBBBB:;;AA@DBAB6;:6:B@CDDCCAA@?BC@@>@C@ABC@CBD@CBBB?BCCBB@A>AACC??@@H@CCBBBBBBAAB?BB?BBB:ABA?@@?@9>9>A@@ABAA?BBBB?D?C?BABB@@@ABC;ABBBBBB9???>>>7>@@BBA?BBB=
@6HNMW:00714:06050
TAGCGTAGGGGGCAAGCGTTATCCGGATTTACTGGGTGTAAAGGGAGCGCAGACGGTCAAGCAAGTCTGAAGTGAAACCCCACGGCTCAACCGTGGGCTTGCTTTGGAAACTGTTTGACTAGAGTACTGGAGAGGTAAGCGGAATTCCTAGTGTAGCGGTGAAATGCGTAGATATTAGGAGGAACATCGGTGGCGAAGGCGGCTTACTGGACAGCAACTGACGTTGAGGCTCGAAGGCGTGGGGAGCAAACAGG
+
<0//;://///$33-44;;7<<<8;<@>>7>B?>>9>00/:1::5999>>==>BB?@@@?BBB@DCCA@@=::;CC0;;;.<@@=@A;;5;>C@DD=CB?BCCD?E;<<:;EDBC>CA@@BBBCCA@@C@AA;;6;A;@@A>@>A=A>ACBBBAAA??:=999,9@999BBBBAA>AC?BA?B???>==39:4:>>:>;8818?5;;=@6>>;7;=799955593888389333035::::;;/:;<<<4;::5
@6HNMW:00739:06051
TACGTATGGTGCAAGCGTTATCCGGATTTACTGGGTGTAAAGGGAGCGCAGGCGGTGCGGCAAGTCTGATGTGAAAGCCCGGGGCTCAACCCCGGGACTGCTTTTGAAACTGTGGAACTGGAGTGCAGGAGAGGTAAGTGGAATTCCTAGTGTAGCAGTGAAATGCGTAGATATTAGGAGGAACACCAGTGGCGAAGGCGGCTTACTGGACGATAACTGACGCTGAGGCTCGAAAGCGTGGGGAGCAAACAGG
+
CCBBBA;:7;@@B=B@@A?BCE@C@BBD>EDBBB<BBBBB>AB=B@ABBCD@BB@BBBB>BB@CBBBCCCCGCDC>A@B<BBB9AAAA=BBA;BD=C<<;BBBD:BCD?DCBAA>B?BBD@DDBBBBB@BBAB?CCACDC@C>A=@=@BBBCCBBBAA@BBE=BBBBBCBBCFC@BB?BB?B?BCB@CBBB=@;;4;5;B>BB?BCCC?BF;;;B?BBBCCCCEC;;8;BAAAB<B@@@DDE;CDAAA;??A?
@6HNMW:00747:06036
TACGTAGGTGGCAAGCGTTATCCGGATTTACTGGGTGTAAAGGGCGTGTAGGCGGGACTGCAAGTCAGGTGTGAAAACCAGGGGCTCAACCTCTGGCCTGCATTTGAAACTGTAGTTCTTGAGTGCTGGAGAGGCAATCGGAATTCCGTGTGTAGCGGTGAAATAGCGTAGATATACGAGGAACACAGTGGCGAGGCGGATTGCTGGACAGTAACTGACGCTGAGGCGCGAAAGCGTGGGGAGCAAAC
+
CCA>@::.5939<8??A@7;;;9@<@@A7::BAB=BEBBB=BD>BBB<??A=AAA9B;;9:C495@<=8==BBBDD;C=A<CC35444.4.4;45257:;<337(38808444=::243,39333:=?<?:/-)-.(---6:081547=6222262A5988<./..689;=:5.-2---,(,(,---5-,(----,33.77289;;7==;<<B@=BB?::6>00/185-///(/:88:==188::;.7
@6HNMW:00735:06066
TACGGAAGGTCCGGGCGTTATCCGGATTTATTGGGTTTAAAGGGAGCGCAGGCGGAGACTTAAGCGTGCTGTGAAATGCTGCGGCTCAACCGTGGAAGTGCAGCGCGAACTGGGTTTCTTGAGTGAGTGCGAGGTATGCGGAATTCGTGGTGTAGCGGTGAAATGCTTAGATATCACGAAGAACCCCGATTGCGAAGGCAGCGTACCAGTCCTTAACTGACGCTAAAGCTCGAAAGTGCGGTATCGAACAGG
+
CCB@?B;@<@@=@C;@::8;BC=A=;;;0;A;AD=DF?IC?DH>BA@BDBB>BF@@@@CC<@=@ABABBBBCBBB=CAABB;;9;BAA>A8;;A=@<@@BCBCCDDBDABCCE=BB=AB?CBBBB@@@CCBCC?AA?@@B?C?B@CDBB?BCCBB;;:;CCD>CBCC@@@@BBBBCCEEA@A=@CC9ABAABCCD@B>BCCBBCBB@BAAA@C@E?A?@?C@@???9@@A?@?G;@>=00,0;98;<;=<=9
@6HNMW:00754:06063
TACGTAGGGGGCAAGCGTTATCCGGATTTACTGGGTGTAAAGGGAGCGTAGACGGAGAGGCAAGTCTGAAGTGAAACCCCACGGCTCAACTGTGGGCTTGCTTTGGAAACTGTTTGACTAGAGTACTGGAGAGGTAAGCGGAATTCCTAGTGTAGCGGTGAAAATGCGTAGATATTAGGAGGAACATCGGTGGCGAAGGCGGCTTACTGGACAGCAACTGACGTGAGGCTCGAAGGCGTGGGGGAGCAAACAGG
+
@BAA@@@CCC2BB?CAAA@BCC@B?BBB=BDDDD>BBBBB<BC=AAACCECCCC?CCBA?BC?BBBBCC>BABBB>BFC;CBB?BBBB>AABBCC>BC?BBCC>C?CD>DCCCC<AAABDDBA@ABBC?BBAA=@A:?>>9<8>:@=ACCCDCB??=;>9999*9>989?=:::::@@:>>5;576///17776;:3715>6;<56666798////053997/0/:65:?:??>@;;=;;;;;.;==AB:??B>
@6HNMW:00754:06074
TACGGAAGGTCCGGGCGTTATCCGGATTTATTGGGTTTAAAGGGAGCGCAGGCGGAGACTTAAGCGTGCTGTGAAATGCTGCGGCTCAACCGTGGAAGTGCAGCGCGAACTGGGTTTCTTGAGTGAGTGCGAGGTATGCGGAATTCGTGGTGTAGCGGTGAAATGCTTAGATATCACGAAGAACCCCGATTGCGAAGGCAGCGTACCAGTCCTTAACTGACGCTAAAGCTCGAAAGTGCGGGTATCGAACAGG
+
CCCB?B9:8:C?AA=BBB>ABC<@=ABB=BC@GE=BB0;;0;B;A@@A@>@<;:6:AABC=@<@:::;;DFCDCF?;;;CBA@?@DCC@C@CGCAE@BBBCA@@@@CC@CBBB;@@;@C?CBBBCBAABCCAA>@BAAAB?A?B@CCCD@BBDBB@@>@BBD>A@@C?AABBBBBDBBB?BC?CCC:;;=ACCBC:;8;DCBBBCC@D:9:?B?B@BAAADCBBBC>BBCBBBB<AAB???8@BBBCC?AAD@
@6HNMW:00763:06100
TACGGAGGGTGCAAGCGTTACTCGGAATCACTGGGCGTAAAGGACGCGTAGGCGGATTATCAAGTCTCTTGTGAAATCTAACGGCTTAACCGTTAAAACTGCTTGGGAAACTGGTAATCTAGAGTAAGGGAGAGGTAGATGGAATTCTTGGTGTAGGGGTAAAAATCCGTAGAGATCAAGAAGAATACCCATTGCGAAGGCGATCTACTGGAACTTAACTGACGCTAATGCGTGAAAGCGTGGGGAGCAAACAGG
+
CCCD@CCC=;;:?;@@@@>A@@@@=@?B:;;CCC=;;;CC<A=@@AAAB@@=@B?AB6;;BB?BBAA@A=@A;;;0;??A=BB<AB<@<=:??5;;;&99==A<A@=A>=>CC?AA?@BCCBCBCD@DF>DB:989@AABB@B@E@CC@C?@@??@@@3<;;;;):?8==?>>>><992492998:<@?==<>AC;;7:;??A;;;AAAC?B@;;5;<>>>>AAAAC@DCCBB;;;7;AAACED;AA@CC<;<;?
@6HNMW:00721:06136
TACGGAAGGTCCGGGCGTTATCCGGATTTATTGGGTTTAAAGGGAGCGCAGGCGGAGACTTAAGCGTGCTGTGAAATGCTGCGGCTCAACCGTGGAAGTGCAGCGCGAACTGGGTTTCTTGAGTGAGTTCGAGGTATGCGGAATTCGTGGTGTAGCGGTGAAATGCTTAGATATCACGAAGAACCCCGATTGCGAAGGCAGCGTACCAGTCCTTAACTGACGCTAAAGCTCGAAAGTGCGGGTATCGAACAG
+
EICB?B?B@B?;?>3:00,0@@:@<@@@<@@>BE>CC9<;0;A8@@BAACD?A@?C;;:D6;6;AA@@@;;;@@@8;;;AAAA=AABC?C7;;B=B8;<CBBDGECBB@BCBA8@@;AA@BBBBC;;<?BB;;9;BAA;<5;=B;B@@B?CAB<<;;6;BBB>CCBA>BCFDCAAABCD?BB?BCB:BBB>AAAA<@=@???ACBB?BBAA=A?B?BAAABAA???8?B??:::,9?>>?B<BBCBBB=A97
@6HNMW:00724:06123
TACGTAGGTGGCGAGCGTTGTCCGGAATTATTGGGCGTAAAGGGAGCGCAGGTGGGAAAGTAAGTCAGTCTTAAAAGTTCGGGGCTCAACCCGTGATGGGATTGAAACTACTTTTCTTGAGTGCAGGAGAGGAAAGCGGAATTCCTAGTGTAGCGGTGAAATGCGTAGATATTAGGAGGAACACCAGTGGCGAAGGCGGCTTTCTGGACTGTAACTGACACTGAGGCTCGAAAGCGTGGGGAGCGAACAGG
+
DCBAA@A>;;7;A@BAABACBB@CADAG:;;?CD=BBACD?CC?DCBBCAA=ACC=BB<AAA?BCBBBBCC@CBB9A@>AACC9@@CC5;;69<8:<<<5;;499:8:=@@BBB6??<BBAA@9;4.449:5:<44555:7::>>BBCAA@??:;499:959AAABD@@::99?A=AA>B?CBB<????=@@=9=900)/;;5;00*9889==:@BBBB@>;:8817==9:;-8222::?2??:9:47752
@6HNMW:00725:06121
TACGGAAGGTCCGGGCGTTATCCGGATTTATTGGGTTTAAAGGGAGCGTAGGCCGCATGTTAAGCGTGTTGTGAAATGTAGATGCCCAACATCTGAATTGCAGCGCGAACTGGCATGCTTGAGTACGCACAACGTTGGCGGAATTCGTCGTGTAGCGGTGAAATGCTTAGATATGACGAAGAACTCCGATTGCGAAGGCAGCTGACGGGAGCGCAACTGACGCTGAAGCTCGAAAGTGCGGGTATCGAACAGG
+
CCBB@BAD@BC?BB=BBB?CDD?D?CCF>BB?BB;BB=BB=CC=CCC@@AB>B=ABA;;;?A?ABBA@?<>@;;;6;@==ABAAAA8?=?@@??@A;A79;CCCCB@@=?@A?BBA@@@489=?A@@AA@@<>AA2828>9<2839AAABBECCC@@=@CCB=CBBB?BBBAAACBB;;9;B?BBB@BCC@CCCD@B@CCBBBBCCEG?BCCBCCADCCCC;;;AA?BCBBBBD>BBBBBB=BBBBCB@BBC>
@6HNMW:00726:06135
TACGGAAGGTCAGGGCGTTATCCGGATTTATTGGGTTTAAAGGGAGCGCAGGCGGGCAGTTAAGCCGGCTGTGAAAGTGCGGGGCCCAACCCCGTATTGCGGTCGGAACTGACGGTCTTGAGTGCGCGCAGGGACGCTGGAATTCACGGTGTAGCGGTGAAATGCTTAGATATCGTGAAGAACTCCGATGGCGAAGGCAGGTGTCCGGAGCGCAACTGACGCTGAGGCTCGAAAGTGCGGGTATCGAACAGG
+
ABBB<A=A=AB@?@;@AA<BBC?C?BCD;@B@CF?HK>CA>BD?BAAAAA@=@AA;A@BB?B?BE=A?BCCBCCB;@@B?@@@3@@;@@DHD8BBCC8;;<:<DEAD@BBBHCC@CCC@BABBB;;;GGCCD?CBABAB?B=A?ACCCACEDBB;;;;BBD>CBAB?AA99:BBBCCC?AA@AAA????A;=??9=9=@@@CCBB?B@B@@@@@@CDBAABBBBBB=@??89959A?CBC=BCCBBC>AAB@
@6HNMW:00746:06113
TACGTAGGGGGCAAGCGTTGTTCGGAATTACTGGGCGTAAAGCGCACGCAGGCTGACCGTTAAGTCTGTCGTCAAAGGCGGGGGCTCAACCTCCGTTCTACGATAGATACTGTCGGTCTAGAGTATGTGAGAGGGAAGTGGAATTCCCGGTGTAGCGGTGAAATGCGTAGATATCGGGAGGAACACCAGTGGCGAAGGCGCTTCCTGGCACACAACTGACGCTCATGTGCGAAAGCCAGGGCAGCGAACGGG
+
CCDGCBBBBB5CC@AAAB?BB?BA=A8:8;@BBC>CBBBB=BBCEC@@@BC@CBA@@?BB?C?CCCCCDCCDDDD>B?BBBBB2BCCC=@=@A<@@@BBBDDBBCDCCCCCCBAA>ACBAA?@??999BBCCCC>C<>>B?B?A?CD>D599BBB@A>ABBB>BBBB=<>?@@===B9>><?=@@@<@@>=:<><8=<668>:=<:;5;??;;;=A@BBAAAC>>>CCBBABB>CA<???9BBBBEE>>>@8
@6HNMW:00747:06153
TACGGAAGGTCCGGGCGTTATCCGGATTTATTGGGTTTAAAGGGAGCGCAGGCCGGAGATTAAGCGTGACGTGAAATGTAGACGCTCAACGTCTGAATTGCGTCGCGAACTGGTTTCCTTGAGTGAGTACGACGTGTACGGAATTCGTGGCTGTAGCGGTGAAATGCTTAGATATCACGAAGAACCCCGATTGCGAAGGCAGTGCACGAGTCCTTTACTGACGCTAAAGCTCGAAAGTGCGGGTATCGAACAGG
+
CEBB?B;>:>?<@B=BBD@BBC?B>;;;0:@=CC>CGFFC?CH>CDBBAA@6;4;>AA@@=@>@BACCCCBBBCC<AA@@@@BBBBBB?BBBBA@@<@6;;BBBBCCC@DDD?BB=B@D@CCCBABBBABBBC@A@BCCC@B@?=@===000@@ABBB?BBBB>BBBC?BBBBDB???BB?BB>B@@8BBA?BEBB?C@BCCCCAAACAAAA>A@<A:::AAAAABB=BBBBBBB=AAA???8?BABBC?BBC?
@6HNMW:00750:06129
TACGTAGGGGGCAAGCGTTATCCGGATTTACTGGGTGTAAAGGGAGCGCAGACGGTCAAGCAAGTCTGAAGTGAAACCCCACGGCTCAACCGTGGGCTTGCTTTGGAAACTGTTTGACTAGAGTACTGGAGAGGTAAGCGGAATTCCTAGTGTAGCGGTGAAATGCGTAGATATTAGGAGGAACATCGGTGGCGAAGGCGGCTTACTGGACAGCAACTGACGTTGAGGCTCGAAGGCGTGGGGAGCAAACAGG
+
A@BBA@@@??,<@:@@@A>ACB?B@A@A>BBCCE>BBBCC=BC<BBBCCICCDC@C@@=@BC@CBBBBF@DCCCC=CEF;DBC@CBBB@C@CCDF>BB?AABC<B=@@<ABBBD?CBBBBBBDDBBBB?BDCD?CD@B@@<@<@<>>BBBBBBAAAB>BBBC>BB@@@BBBB@B>AA>?A>A>ABBBB;>>?B>@:>;8:78A29:?>:=?:::?:>::;==A@;<;=AB;;5>A<=?==?@9ABCDF?D??=
@6HNMW:00757:06128
TACGTAGGTCACGAGCGTTATCCGGAATTATTGGGCGTAAAGAGTGAGCAGGCGGCATAGCAAGTCTGAGGTGAAAGCGTGGGGCTCAACCCCATACAGCCTTGGAAACTACTAAGCTAGAGTGCGTGAGAGGTAAACGGAACTCCATGTGTAGCGGTGAAATGCGTAGATATATGGAAGAACACCAGTGGCGAAGGCGGTTTACCAGCACTGCACTGACGCTCAGTCACGAAAGCGTGGGGAGCAAATAGG
+
CDBCCBC?BBBBC?@@@@@BBB>?>?=@===4::.:AACC?BBBBDBBBCC@??>@BCCBBD@DBBCCBC@CBBB<CAAACED;CAAD?CDD9BBBBBBB@C?B?BD=AAACBB?BBCAAACCCAAABB@::6:@@:@B?B@CBB@BCCCCCCCBB>BCCC>CCCCCCCCCCCCDC@C@CC?CCD@CBBB@BCC:?;9969E>CC@CCCBBBCBB>>>0000@@ACBBCCCCC<@@?9999-;@?=?9ABB@
@6HNMW:00731:06199
TACGGAGGGTGCAAGCGTTAATCGGAATAACTGGGCGTAAAGGGCATGCAGGCGGTTCATCAAGTAGGATGTGAAATCCCCGGGCTCAACCTGGGAACAGCATACTAAACTGGTGGACTAGAGTATTGCAGGGGGAGACGGAATTCCAGGTGTAGCGGTGGAATGCGTAGATATCTGGAAGAACACCAAAGGCGAAGGCAGTCTCCTGGGCAAATACTGACGCTCATATGCGAAAGCGTGGGGAGCAAACAG
+
GECC@CCB=@?>?;@AAA>A?AAA=@?@B>D;;;7;A?@B=CD?CCCBBCC?BB?C?CCCCC@BBBC?B;;;BBB>DGGG<CI>CAAA?B@CCC>C@BBCCBBBCBBC?BBA@DDA;;;ABBBCDG@BBBBBAB2@BBBB?A?B?B?CB@DDCCCDC?CC?C?CBBBAB@BBCCAAA5;5;@;@@?=AA6;6:BB=@=A:;;AAB?CBC=CDD>ABAAABAACBBCBBBBABAA<AAABBDD9:77;?6?@B
@6HNMW:00734:06165
TACGTAGGGAGCAAGCGTTGTCCGGATTTACTGGGTGTAAAGGGTGCGTAGGCGGCCGAGTAAGTCAGATGTGAAATCTATGGGCTCAACCCATAAACTGCATTTGAAACTACTTGGCTTGAGTGAAGTAGAGGCAGGCGGAATTCCCTGTGTAGCGGTGAAATGCGTAGAGATAGGGAGGAACACCAGTGGCGAAGGCGGCCTGCTGGGCTTTAACTGACGCTGAGGCACGAAAGCGTGGGTAGCAAACAGG
+
CCCCCBBC=BA@A?@@?A7;;C@C@CCC>BCBBB<ABAAA=AB<@AAA???=?@=?=A:9:B>ABCCCCCCB???8:89;;?>8@@@?:@A;====5<888===4=@@;ABBCB?B???<?A>=>B>==><;=:<@@<@@;?8<8<>5:;8<>=@@A:?>AC:AA@@>>??<<<>?@9@@;?:?AA<AA?=9?BB<@<>>;>:>D@@?>6677-89>>>=>AABB;:78=>:::3;<=@@A:ABA<<;69=>6
@6HNMW:00734:06199
TACGTATGGTGCAAGCGTTATCCGGATTTACTGGGTGTAAAGGGCGAGTAGACGGCGCTGTAAGTCAGCTGTGAAAACTTAGGGCTCAACCTTAAGCCTGCAGCTGAAACTGTAGTGCTAGAGTGCAGGAGAGGTAAGCGGAATTCCTAGTGTAGCGGTGAAATGCGTAGATATTAGGAGGAACACCAGTGGCGAAGGCGGCTTACTGGACTGTAACTGACGTTGAGGCGCGAAAGTGTGGGGAGCAAACAGG
+
CCBDBBBD@CCCC;::@@7::A@C?CEC=BCBBC=BBAAA<AC;@ABBACCC9:69@A>@@B=BC@A@ACBBBBCC;BC?A@A;@BBB>B>A?C?AB>BC@AAAAA@E>CAAACBBBBCBBBBBBBAA=@BAA<@A;A:;4;9>;@>BCDCCCCC@@=@AA?::;;@@ACBCCF@;;:;B?B?CBD?BCDB@EBB?C?B@=@B?BBBB@BBBAAA8;;?@CBC@BBB?BCB@@@<@ACCCCC;AAAFD>BAA@
@6HNMW:00739:06160
TACGGAAGGTCCGGGCGTTATCCGGATTTATTGGGTTTAAAGGGAGCGCAGGCGGAGACTTAAGCGTGCTGTGAAATGCTGCGGCTCAACCGTGGAAGTGCAGCGCGAACTGGGTTTCTTGAGTGAGTGCGAGGTATGCGGAATTCGTGGTGTAGCGGTGAAATGCTTAGATATCACGAAGAACCCCGATTGCGAAGGCAGCGTACCAGTCCTTAACTGACGCTAAAGCTCGAAAGTGCGGGTATCGAACAGG
+
BCCC@C?B?BD@BB=BBB?BBA>@<;;:0:;>CC=CC:BB;B@9;:;@@CB@BBABBCBC>C@BCABB@A@CDCF@AA@AAAA?;<;B?B9;;B>B>BAA@@BBBBBC@ABAB0;;7;A<ABCBBBB;<9AAA?@@@BBB?B@C>BBBB?BBBB;<<7<CCE<BA;;8;BBCCCBBAA@@CC@CFD;C;;8<>@@+0,0>=@BC;;7;@@@?B@C@DA@@B@@@@@9>>=9977*7<<337*59444<7:<<5
@6HNMW:00741:06198
TACGGAAGGTCCGGGCGTTATCCGGATTTATTGGGTTTAAAGGGAGCGCAGGCGGAGACTTAAGCGTGCTGTGAAATGCTGCGGCTCAACCGTGGAAGTGCAGCGCGAACTGGGTTTCTTGAGTGAGTTCGAGGTATGCGGAATTCGTGGTGTAGCGGTGAAATGCTTAGATATCACGAAGAACCCCGATTGCGAAGGCAGCGTACCAGTCCTTAACTGACGCTAAAGCTCGAAAGTGCGGGTATCGAACAGG
+
BBBB>B;?<@C?CC:@:98;CD?C@ABA=AC=BB>CC?DF=BD:;;:AABB@BGA@@CBB?B?BBCBBBCBBBBA<A;:;B;;8;CCCAE@CCB>B?BBABBBBBBCC@CCDD<@@<@A?ABBBBA@@=A@@@<@@@BAA?A@C@CCBB?BA@BA?@>@CCC>BBBB?BBBDECBBBBB?B@=ACC:BBB<???A3949@@@AEAA=B:99?B@F?BABBBBBBBC>BBBA=<<7>>>>AB=ABBBAA>AAA;
@6HNMW:00743:06208
TACGGAGGATACGAGCGTTATCCGGATTTATTGGGTTTAAAGGGTGCGTAGGCGGACATTTAGGTCTATGGTAAAATCGTTGTGCTCAACACAATTCAGCTGTAGAAACCGAGTGACTAGAATATAAGTGGCGCAGGCGGAATAAAGCATGTAGAGGTGACATTCATAGATATGCTTTAGAACACCGATCGCGAAGGCGGCTTGCGAAGGTATGATTGACGCTAATGCACGAAAGCGTGGGTATCGAACAGA
+
CCBB@CB@BCBBB@?@AB?BCE@B@BBB:BB?BC>DC>CF>CC>9:9BCBB?BB@BCCCC=CCACBBBCB=::::6:@@A<;:;CCCC@AAAC@C@CBBB?@@CCCC>C@CBBBCBCCBCG?;;<B?BBC@BBBCHACF@C@DDD>CCC;;;BCBB>BCCCGD@CBCCBBBA@@9;:6:BB>BBC@CCCA@@@?;@;>><?B?BBBB?B?BBBCCC@CCB;;;B?BABBBCCC>CBBBCC>CBBBBB?BCBB
@6HNMW:00762:06200
TACGGAAGGTCCGGGCGTTATCCGGATTTATTGGGTTTAAAGGGAGCGCAGGCGGAGACTTAAGCGTGCTGTGAAATGCTGCGGCTCAACCGTGGAAGTGCAGCGCGAACTGGGTTTCTTGAGTGAGTGCGAGGTATGCGGAATTCGTGGTGTAGCGGTGAAATGCTTAGATATCACGAAGAACCCCGATTGCGAAGGCAGCGTACCAGTCCTTAACTGACGCTAAAGCTCGAAAGTGCGGGTATCGAACAGG
+
CCCCAD<@<?B@DC=@9:6;BB?C@CCB>CC@EE>BB=BB:AC=AAABABC@BB@:;;CE@B@BBB;;:CCCBBB=BAAAA9:9:DDD@D?BBB?B?CA@@BBBBCCC@CCBE=@@=@B?BDCCCBBBBBBBA?ACCCCC?C?B>CCCD@FCCCC::9:CCD>FCCC?CCBCBBBCCCC@AA>AAA6CCC@CCBC=@;AAAACCBB@CCCC@C@C@C@@@CCCDCC=BBCBBCD<@??999/;BAABC@A@@?
@6HNMW:00762:06209
TACGTAGGGGGCAAGCGTTATCCGGATTTACTGGGTGTAAAGGGAGCGCAGACGGTCAAGCAAGTCTGAAGTGAAACCCCACGGCTCAACCGTGGGCTTGCTTTGGAAACTGTTTGACTAGAGTACTGGAGAGGTAAGCGGAATTCCTAGTGTAGCGGTGAAATGCGTAGATATTAGGAGGAACATCGGTGGCGAAGGCGGCTTACTGGACAGCAACTGACGTTGAGGCTCGAAGGCGTGGGGAGCAAACAGG
+
9;48<49444$37-9AAA?@@@@CACCG=BB;;:0599;A7CC<BB@AABAA@@:;00*///27:;>;;5;:555)5;;&99:299@B=B>AACD>CB<AACC>C@CC>AAADF>CBCBCCAAA;:9>?A????9929<<8>7?@C>B<BBB<BAA?:><<<38787=???@=>8==8>@=A>AAB@@<:818881/9==5::+///;066>>>>7;;=879?:::48<88;8-3-4:9>=C8?858;19;>8
@6HNMW:00720:06232
TACGTAGGGTCCAAGCGTTATCCGGATTTACTGGGTGTAAAGGGCGAGTAGACGGCGCTGTAAGTCAGCTGTGAAAACTTAGGGCTCAACCTTAAGCCTGCAGCTGAAACTGTAGTGCTAGAGTGCAGGAGAGGTAAGCGGAATTCCTAGTGTAGCGGTGAAATGCGTAGATATTAGGAGGAACACCAGTGGCGAAGGCGGCTTACTGGACTGTAACTGACGTTGAGGCGCGAAAGTGTGGGGAGCAAACAGG
+
CCCBB???<AC?C?@AA@ABBB?C@CCC>BBCEE>CCCCI?CC?CCBBBCEEA@>AB@@A@@<@CEBBBCCBBBDD;CC@BBB>BCBB=A<A7:4;B=ABBAA@@;;;7;ABBBBBBBBCCBA;;;@@?BFCC@BC?A@B?B=A?A@CCBBBCBBBB@BCCC>:::BBCCBBBA>@@<@A>A?BBC>B???;@?<8<;;;6;B?ABBB@BBBBCB?BBBB@@@@C@A?ABCBDD?E??@AA@6?@@BB>ABC?
@6HNMW:00726:06211
TACGGAAGGTCCGGGCGTTATCCGGATTTATTGGGTTTAAAGGGAGCGCAGGCGGAGACTTAAGCGTGCTGTGAAATGCTGCGGCTCAACCGTGGAAGTGCAGCGCGAACTGGGTTTCTTGAGTGAGTGCGAGGTATGCGGAATTCGTGGTGTAGCGGTGAAATGCTTAGATATCACGAAGAACCCCGATTGCGAAGGCAGCGTACCAGTCCTTAAACTGACGCTAAAGCTCGAAAGTGCGGGTATCGAACAGG
+
FDCC@C>?;>?4:904:;6<@@:@:=BB=BB?BE>BB?BE<BC>DCBBBCCABB@BBBCG@C@BBB@@@BCBBDC?BBBBBBB>BC9:9;?BBC@C>BBBBBCCCDDFABA@B8@@;AB?BBBBB@@ABBLCD?CCCBBB?B?B>BBFF@CCCCC;:::CCC?CCBCACBBBCBBCCCC@CC@CDE;CDD@BCCC?A?ADCCBBCD?C;;;>@5;;0;;;;A;9:CB<??>=988*7<=777*994=AD@C@D@
@6HNMW:00734:06240
TACGTATGGAGCAAGCGTTATCCGGATTTACTGGGTGTAAAGGGAGTGTAGGTGGTATCACAAGTCAGAAGTGAAAGCCCAGGGCTCAACCCCGGGACTGCTTTTGAAACTGTGGAACTGGAGTGCAGGAGAGGTAAGTGGAATTCCTAGTGTAGCGGTGAAATGCGTAGATAATTAGGAGGAACACCAGTGGCGAAGCGGCTTACTGGACTGTAACTGACACTGAGGCTCGGAAAGCGATGGGGGAGCAAACAG
+
CCBBBAAB=;;;B@CCCD@AAA<@<@AA;A@@AC<AA?@@:@@9@@BBBCC@CCABBBCA;<9<BBBAA>A;;;@9@??9;::59BAB?CCC6@@9977<8889*8;<5;;;8;6<::>=9==>>???:?@>849:5;45036=3848?>=8589885434:29<==;;9;//(/06638:6:6BBB;==??6::>+0/:6:95:@@@<>>BBBB?A@>9777;7348<333,33)333333333$333/:1655
@6HNMW:00743:06252
TACGTAGGGTGCGAGCGTTAATCGGAATTACTGGGCGTAAAGGGTGCGCAGGCGGTTGAGTAAGACAGATGTGAAATCCCCGAGCTTAACTCGGGAATGGCATATGTGACTGCTCGACTAGAGTGTGTCAGAGGGAGGTGGAATTCCACGTGTAGCAGTGAAATGCGTAGATATGTGGAAGAACACCGATGGCGAAGGCAGCCTCCTGGGACATAACTGACGCTCAGGCACGAAAGCGTGGGGGAGCAAACAGG
+
ADCAA;:9,9>=@@@<;;7;?BCC@C?C?AADCM?CCBBB6=>5??ABABA@BB=B=BBBEGADBBGCC;;;BBI>CDCC<BBBBC?B?@@@AB=A@CC@CC@@AABAABBBBBCC???@@999@???@@A@>@99828A<?;A>A?ABBA@@>=>AA?===5889BBBBAAA:99@?B=AB?@;;=@B@A:;;;8=7=8679><6<<;.897557;A=9::677755//.777.73522222$28888-2524
@6HNMW:00744:06222
TACGGAGGGTGCAAGCGTTACTCGGAATCACTGGGCGTAAAGGACGCGTAGGCGGATTATCAAGTCTCTTGTGAAATCTAACGGCTTAACCGTTAAACTGCTTGGGAAACTGGTAATCTAGAGTAAGGGAGAGGTAGATGGAATTCTTGGTGTAGGGTAAAATCCGTAGAGATCAAGAAGAATACCCATTGCGAAGGCGATCTACTGGAACTTAACTGACGCTAATGCGTGAAAGCGTGGGGAGCAAACAGG
+
CCCB@BBB<@?>?9??@@>@CA;;:;@BBCCCCB=@BABA;B?BBBBDCCC@BC>AA?ACCBABBAA;;7;CBBB>A@@A@BA>AB?B?B?AA7;;7<AABC?BB=CC=CCC@CC@BBBBBACAB?BD=AA9858?A@AA?A=?=??=A<==<9;;0;;;;.;A<@@CCBBBC@A=AB?BC?@@@C=BB?BC;;9<@FECDDA@@BA>B@DD@D@BAAABBBCD@GFAA@ADD>@@@;;;;.;@ACC>CCG?
@6HNMW:00745:06228
TACGGAAGGTCCGGGCGTTATCCGGATTTATTGGGTTTAAAGGGAGCGCAGGCCGGAGATTAAGCGTGACGTGAAATGTAGACGCTCAACGTCTGAATTGCGTCGCGAACTGGTTTCCTTGAGTGAGTACGACGGTGTACGGAATTCGTGGTGTAGCGGTGAAATGCTTAGATATCACGAAGAACCCCGATTGCGAAGGCAGTGCACGAGTCCTTTACTGACGCTAAAGCTCGAAAGTGCGGGTATCGAACAGG
+
AA@B>A6;8:A?@@6<00+0<>:?6?C@7<;:BC;AB>BIGKJ>CCCCCBD=A5;5;BAA@C?@@@A@@@BCCFF>AAAA;<;BBBCC@BCCBBCC<?<?@@@AABB?:>@>:>C:A?BABCCBBBABA@0000*0//79:.5.5.55597<<=BB@@?@CCC=BB@@=@B@@A@@?ABB?BA4:99-;;;5;<CC5;7;AAAA9:9@?9::@DD=B@;>?=99999,9=@??<C2<;3777*48889:6::<;
@6HNMW:00745:06257
TACGGAAGGTCCGGGCGTATCCGGATTTATTGGGTTTAAAGGGAGCGCAGGCGGAGACTTAAGCGTGCTGTGAAATGCTGCGGCTCAACCGTGGAAGTGCAGCGCGAACTGGGTTTCTTGAGTGAGTGCGAGGTATGCGGAATTCGTGGTGTAGCGGTGAAATGCTTAGATATCACGAAGAACCCGATTGCGAAGGCAGCGTACCAGTCCTTAACTGACGCTAAAGCTCGAAAGTGCGGGTATCGAACAGG
+
59:<?>@D??<;<@9@00/;;6:69:@45526=6@A09949>:?A99;BB?BD@BCBBC@C=@@@;;;CBABBB<;;;A?:;4;?@A4;4;>=9?:@B:99ACCB>=;00/9/993::6:A>>>@>>?;?@@?@@??>?<??B?CCCC@CCBBC9:4:@B@:ACBB?BCBAA@@@A?>:=;299,995.5<9>4?9>@?>>@@A=A;9:;@5;79>>>?@?<>>+0000;8=1=>:888055456?:>>@9
@6HNMW:00714:06283
TACGGAAGGTCCGGGCGTTATCCGGATTTATTGGGTTTAAAGGGAGCGCAGGCGGAGACTTAAGCGTGCTGTGAAATGCTGCGGCTCAACCGTGGAAGTGCAGCGCGAACTGGGTTTCTTGAGTGAGTTCGAGGTATGCGGAATTCGTGGTGTAGCGGTGAAATGCTTAGATATCACGAAGAACCCCGATTGCGAAGGCAGCGTACCAGTCCTTAACTGACGCTAAAGCTCGAAGTGCGGGTATCGAACAGG
+
CCBA=@4928@;@?9?;;6;AB@E@FCF=BC@CD=BB>AD@DD=BCCFCBB>;;4:BAAA@B@CCB@?@AA@@@@:@A@CCBB?BDBB<@<@AB?B@BBA@@CBCCCCACBCM>BB=@@=@CCCB@@@<@@@@;?AAB::7:;@=@@@@=A@ACCA@=@A?@<AAAC@CCCCBBA@ABA>@A;@?@6@@A7::CC=?>?BBABBBB<A>>>=A<><?BBBBBBBBB=A???7719@9::9,9>>>@A=999@
@6HNMW:00718:06276
TACGGAAGGTCCGGGCGTTATCCGGATTTATTGGGTTTAAAGGGAGCGCAGGCGGAGACTTAAGCGTGCTGTGAAATGCTGCGGCTCAACCGTGGAAGTGCAGCGCGAACTGGGTTTCTTGAGTGAGTGCGAGGTATGCGGAATTCGTGGTGTAGCGGTGAAATGCTTAGATATCACGAAGAACCCCGATTGCGAAGGCAGCGTACCAGTCCTTAACTGACGCTAAAGCTCGAAGTGCGGGTATCGAACAGG
+
DGCC?B=@<?C?A?;?:;6;AB>C@CCB;;:@CE=CC<BB=B@9BA<;;AA<;;8;;;CA?B@BBBA@ABFCDDF=BBBCAAA?ABBB>A9;;C5;7;C@@AAAAACB?BCCC;@@;@B?CBBBD;;;B@@@A>AAA@AA>A=A?AAAB@CCICCDC@CCCC?<<;CADBBBCBBBBBB>@@>ADF;DCC@BCBD=A=ABBBBBA@<A999?C=A?A@A@D:99??8@?=@00+0;008B9@AB=B=<>>@;
@6HNMW:00734:06274
TACGTAGGGTCCAAGCGTTATCCGGATTTACTGGGTGTAAAGGGAGCGCAGACGGTCAAGCAAGTCTGAAGTGAAACCCCACGGCTCAACCGTGGGCTTGCTTTGGAAACTGTTTGACTAGAGTACTGGAGAGGTAAGCGGAATTCCTAGTGTAGCGGTGAAATGCGTAGATATTAGGAGGAACATCGGTGGCGAAGGCGGCTTACTGGACAGCAACTGACGTTGAGGCTCGAAGGCGTGGGGAGCAAACAG
+
CCBBCBCC>CC@C>@@CB?CBC@C@BBB<@?BBB>BBBBC<BA<???@@?AA983;A@=?@@?AACAAA=AAAAA=BEC;CAA>A:89?C=A?>>8?D?9::C=B?BB>BBBBD>BBCBBBAAAABA@=@@A@=@B9?>@=@?B?B@BB@A=>>>==8=??B:>==??::;>>A<AB<>><><A==>A<>>9<<>8>:>?=@A<@>>>=>>;;;B<@@@@@@B<??A?AAAAB>A<@@9888,8=??A:A87
@6HNMW:00742:06283
TACGGAGGATGCGAGCGTTATCCGGATTTATTGGGTTTAAAGGGTGCGTAGGCGGTTTGTCAAGTCAGCGGTGAAACGCAAGGGCTCAACCCTTGACCTGCCGTTGAAACTGTCGGACTGGAATGCGGATGCTGTGGGAGGAATGTGTGGTGTAGCGGTGAAATGCATAGATATCACACAGAACACCGATTGCGAAGGCATCTCACAAATCCGTTATTGACGCTGAGGCACGAAAGTGTGGGGATCAAACAGG
+
BCBB?@@<@B@;;;@;;;@CDE?A>@BB<BCACD?GF=BB;@@:@@AACBB?BB?BE>BBBB>ACBABBB@BBBD<;<;;>BB;@@CC?CC=B=@;;7;AA;@A:;;;/;?@?@@=@CDD@E@;;;B@CCABACCCC=CD@GACDBBBA=A@@DB::9:AAD=;;;EBBCCBCBBCCCBBBB@DCE>AAB=??AC597;CCBCBBBCC=CGABB?BA?CBB:::B::6:@AABB=BAAABCC9A??@B>CCC@
@6HNMW:00723:06356
TACGGAAGGTCCGGGCGTTATCCGGATTTATTGGGTTTAAAGGGAGCGGCAGGCGGAGACTTAAGCGTGCTGTGAAATGCTGCGGCTCAACCGTGGAAGTGCAGCGCGAACTGGGTTTCTTGAGTGAGTTCGAGTATGCGGAATTCGTGGTGTAGCGGTGAAATGCTTAGATATCACGAAGAACCCCGATTGCGAAGGCAGCGTACCAGTCCTTAACTGACGCTGAGGCTCGAAAGTGCGGGTATCGAACAGG
+
0//717)/)/:.44(4<A=BBB?C;>@?.;5.55)5<2<<)55)////)/7727539////3939;;;>>?<;;@?8665<=5519999.9.555./277///////5<6666@7??8==<====@BD@?:;59444599496;6;<==9====><@=@@@@9@A?@9??@?=999>?89;;8=88&333,33;;6;78=8:>>;<9<97338381883339;;;4558@@@CC=A@>===*00///638884
@6HNMW:00730:06319
TACGGAAGGTCCGGGCGTTATCCGGATTTATTGGGTTTAAAGGGAGCGCAGGCGGAGACTTAAGCGTGCTGTGAAATGCTGCGGCTCAACCGTGGAAGTGCAGCGCGAACTGGGTTTCTTGAGTGAGTGCGAGGTATGCGGAATTCGTGGTGTAGCGGTGAAATGCTTAGATATCACGAAGAACCCCGATTGCGAAGGCAGCGTACCAGTCCTTTACTGACGCTAAAGCTCGAAAGTGCGGGTATCGAACAGG
+
CFCB?C?B?AB@CD<@AA=ABB?C@BCF=BC=@A8@@8AA0;;0;BABBAB?AA=ABBACAC?BCB@@@ADDCGC>BBBBBBB@CAAB@C@CCD@B?BCA@ACBCEIHBAA@A.;;6;@=ACBB@@@BCBB@@<@AAABB?B?C=BA;;7;BAAA<;5;@AA:ABBC@CCDFA@@CCBB>BA?ABB:CCCADCCB4:6;??ACDCC?B;99:@D6;9B=@<?::;?8>@@895=6=BAAAC<AAAAA<<<<><
@6HNMW:00755:06350
TACGTATGGTGCAAGCGTTATCCGGATTTACTGGGTGTAAAGGGAGCGCAGGCGGTGCGGCAAGTCTGATGTGAAAGCCCGGGGCTCAACCCCGGAACTGCTTTGGAAACTGTTTTGCTAGAGTGTCGGAGAGGTAAGTGGAATTCCTAGTGTAGCGGTGAAATGCGTAGATATTAGGAAGAACACCGGAGGCGAAGGCGGCTTACTGGACGATAACTGACGTTGAGGCTCGAAAGCGTGGGAAGCAAACAGG
+
@DCCBBBB>A@AD6;:@@==@A>A=@??9@ABBC>CDCDC>CH>A@@BBAC?AB>@@BB?BB?BBBBBB;;;BBB;;;;0;AA3ADCCBEFD<D@C@CBCCBB=B@BB=CCBBBB;BCC@@AABBA?@;@B9959?=@=?9@7;6;@CDGCDCBBAA?ABBC>BBCBBDCC99;>AA?B@CB?ABA=@=@A;@;;4<5;A=AC@C@AA>BB;;;B?BDCBBBD@B@@=@ACBCC=A?CCBC>B?B?@@9?@@<
@6HNMW:00715:06396
TACGGAAGGTCCGGGCGTTATCCGGATTTATTGGGTTTAAAGGGAGCGCAGGCGGAGACTTAAGCGTGCTGTGAAATGCTGCGGCTCAACCGTGGAAGTGCAGCGCGAACTGGGTTTCTTGAGTGAGTTCGAGGTATGCGGAATTCGTGGTGTAGCGGTGAAATGCTTAGATATCACGAAGAACCCCGATTGCGAAGGCAGCGTACCAGTCCTTAACTGACGCTAAAGCTCGAAAGTGCGGGTATCGAACAGG
+
;BBC?CAC?CC=@A9;;:=ABDAG@CCD>CC?BB8@@;AA:AD<BBBA@BB=;;6;;;AB?B@CCCBABAAA@A@8<<;BA;;7;BAA<A6;;;>A>A;;;;;;;@@<9=::>8??6?@9@@A??@AA>AC@@<@A;<<B>BAFADCCCADB@>=00,0==>9ABBB?BBAAAA:99AA>@A3::9*9@@9??BB;?;?AA??;@@:@0009>9=:@A@ABBBCDE>DAABCCC>BBBBBB=BBBAAA?BBB@
@6HNMW:00750:06390
TACGTATGGTGCAAGCGTTATCCGGATTTACTGGGTGTAAAGGGAGCGCAGGCGGTGCGGCAAGTCTGATGTGAAAGCCCGGGGCTCAACCCCGGTACTGCATTGGAAACTGTCGTACTAGAGTGTCGGAGGGGTAAGTGGAATTCCTAGTGTAGCGGTGAAATGCGTAGATATTAGGAGGAACACCAGTGGCGAAGGCGGCTTACTGGACGATAACTGACGCTGAGGCTCGAAAGCGTGGGGAGCAAACAGG
+
HCCCCBBCABBBB?B9;;?B@@=@?@@@=@DDDD>FDCCC>BF?BBBCCDD@CC@CCBB>BB?BAAABCBGJCJF;;;;0;;;.;BBD=BBB8A=BBBBCD@@>@ADE>BBBBBBAAAAAABBBCBCC?AAAA9AB?CCC@C@C@B?BACBBAAAAA?AABA:999@@@@@@??;?C?BC?B?B??:?@??9=@A7;6:B=9:5;A9:58@988A=@@C??:99AA@?BBAA<C<B>?:<AA8??=CC<@AA6
@6HNMW:00767:05770
TACGTAGGTGGCGAGCGTTATCCGGAATCATTGGGCGTAAAGAGGGAGCAGGCGGCCGTGAGGGTCTGTGGTAAAAGACTGAAGCTCAACTTCAGTGAGCCATGGAAACCGGACGGCTGGAGTGCGGCAGAGGATCGTGGAATTCCATGTGTAGCGGTGAAATGCGTAGATATATGGAGGAACACCAGTGGCGAAGGCGACGGTCTGGGCCTGCACTGACGCTCATTCCCGAAAGCGTGGGGAGCAAATAGG
+
CCBBBCC@CE@@A@?;;;<@?C>B>B?CBBB>BC<A@@@B=BCCC>BBBAA<@@<@5;;C:;;6::9@@C@?GGG8?@BBAB===EHCAAB?AAAAB;;;6;;;7;B<B?B?B@A?ACC?BB;<;B@CBC;;7;@;;;A=@?A=@=@DBBCCBBAA?BBBC=;::BB@AABCICCC@CC:;9;BC<@@BB?@@@?B?B;;;B?DBBBC?C@CCCAAAAAAAC@:98:@A8@@@:@ABBBCC:::9BB>BBB?
@6HNMW:00767:05780
TACGTAGGGAGCAAGCGTTGTCCGGATTTACTGGGTGTAAAGGGTGCGTAGGCGGCCGAGTAAGTCAGATGTGAAATCTATGGGCTCAACCCATAAACTGCATTTGAAACTACTTGGCTTGAGTGAAGTAGAGGCAGGCGGAATTCCCTGTGTAGCGGTGAAATGCGTAGAGATAGGGAGGAACACCAGTGGCGAAGGCGGCCTGCTGGGCTTTAACTGACGCTGAGGCACGAAAGCGTGGGTAGCAAACAGG
+
CCCDDCDD>CCCB?;:;A@@@@>A?;;;6;BAAA=AAACC>CD>BB::9CC@BC@B<??A9:48?A=???BBAAC<?>?BBBB=B?>=298*7::;3;;AA?AA379D?BBBBC?C@BB<??>>>A<;:==8818>>:8838=B=AA:???@@?@=<9=@>@9<<<===>:;;;>>>8?@<@=BBA=??@B<A8818:?<9@<866>:<1<<=+/*/65558=>C8838=>ABD;A>>>AC:@==>AA:?=?<
@6HNMW:00768:05802
TACGTAGGGTCCAAGCGTTATCCGGATTTACTGGGTGTAAAGGGAGCGCAGACGGTCAAGCAAGTCTGAAGTGAAACCCCACGGCTCAACCGTGGGCTTGCTTTGGAAACTGTTTGACTAGAGTACTGGAGAGGTAAGCGGAATTCCTAGTGTAGCGGTGAAATGCGTAGATATTAGGAGGAACACCAGTGGCGAAGGCGGCTTACTGGACAGCAACTGACGTTGAGGCTCGAAGGCGTGGGGAGCAAACAGG
+
5544488:1/0)/)/9/4.6@@8B;??D9:9BCD<ABBBF>CD>CGDC@@@A::46;;=>BC@CA@9658=999;)555&599.55::5:.4555)594555@6=9==6<<<<<49999444:98///)///4.445:99.4.4.45:<<;;;>>;:54444(4:88;:::97638;*//(/3//72;8884334.4.44.4:)////37874557::8883/)///)/---608(///6;:./338817983
@6HNMW:00777:05795
TACGTAGGGGGCAAGCGTTATCCGGATTTACTGGGTGTAAAGGGAGCGCAGACGGTCAAGCAAGTCTGAAGTGAAACCCCACGGCTCAACCGTGGGCTTGCTTTGGAAACTGTTTGACTAGAGTACTGGAGAGGTAAGCGGAATTCCTAGTGTAGCGGTGAAATGCGTAGATATTAGGAGGAACATCGGTGGCGAAGGCGGCTTACTGGACAGCAACTGACGTTGAGGCTCGAAGGCGTGGGGAGCAAACAGG
+
;:;;@;;;;;)9@<A@@@=@BB?B@AAB>BDCFE>@@@CC>CF>AAACBCBC::8:BA=BBB@CDBBBB@CCCCF>CCC<CAA=ABBB@C=@ABB=BC?AAEF>C@CC?CCCBC>BBBCCCCC@?@BB?BBBC@CB?B@@=@>A>B@BBBABBBB??9====7>??@?@AABBC?AA>9979=AA@@?<>>;>>=9<:<>;AA657@A<AA>>>><@?>>>@B=@@A?AAAAB=?;?@?=??5?A@@@9@992
@6HNMW:00783:05772
TACGTAGGTCACGAGCGTTATCCGGAATTATTGGGCGTAAAGAGTGAGCAGGCGGCATAGCAAGTCTGAGGTGAAAGCGTGGGGCTCAACCCCATACAGCCTTGGAAACTACTAAGCTAGAGTGCGTGAGAGGTAAACGGAACTCCATGTGTAGCGGTGAAATGCGTAGATATATGGAAGAACACCAGTGGCGAAGGCGGTTTACCAGCACTGCACTGACGCTCAGTCACGAAAGCGTGGGGAGCAAATAGG
+
CCCCD9999B@@BBBABB?BBB?B@C<@8;;?BC;ABBCC>@CCCDCCCBC=@@?BBCCCCC@BCCCCAA?AA@C=BBBBBBB:BBBC?BAA8A@@@ABA?C?C>BB=BAAAAC?CDCCBBB;;;ABBBCAA@BEF>CB?B?BAA?BCCECBAAAA<ABBC=CCCBCCCCCCB@@@@E@BB?BAA=@@AA>@@@3:6:@?BK>BB@BCBBCBDCB@AA0000>>@@BBB???A;@>==<<<2=?@AB>CBC@
@6HNMW:00785:05800
TACGTATGGTGCAAGCGTTATCCGGATTTACTGGGTGTAAAGGGAGCGCAGGCGGTGCGGCAAGTCTGATGTGAAAGCCGGGGCTCAACCCCGGTACTGCATTGGAAACTGTCGTACTAGAGTGGTCGGAGGGGTAAGTGGAATTCCTAGTGTAGCGGTGAAATGCGTAGATATTAGGAGGAACACCAGCGGCGAAGGCGGCTTACTGGACGATAACTGACGCTGAGGCTCGGAAAGCGTGGGGAACAAAACAG
+
/7:9<<=B<964@:>455.449.4.4;;)55555)55599)55)599;<<;755.95556<?7<;?>===><<99///)/99+99995:<<+<7656;999:.5.5;2;;;44455<=997://)/8:3////&/:)//7)/)/)/)/;>=:::999-3333(33::8///6//(33633/46:::.3333,/6:)/)//1783;>550488833-3::333334471----(,6(,,,,-66&/)/688*733
@6HNMW:00791:05793
TACGTAGGTCACGAGCGTTATCCGGAATTATTGGGCGTAAAGAGTGAGCAGGCGGCATAGCAAGTCTGAGGTGAAAGCGTGGGGCTCAACCCCATACAGCCTTGGAAACTACTAAGCTAGAGTGCGTGAGAGGTAAACGGAACTCCATGTGTAGCGGTGAAATGCGTAGATATATGGAAGAACACCAGTGGCGAAGGCGGTTTACCAGCACTGCACTGACGCTCAGTCACGAAAGCGTGGGGAGCAAATAGG
+
CCBBAA@>ACCCC@@@@A@ABB@B@C@C@AA>@A:AAAAC>BCBBBBB@@@=:949@BBBBC?@@B@A@A<ABBD=BBAA@BC;BBBC@CDC:BBBCAAA@C@C@BB=@@@BBB@CCCBBAAA@9:9CCCCC@BBC>CC@C=B@@=@BCCCBBB::8;BBE>BBBBBCCCCCDDBB@B@BB?B??;?@@?:>A?294981:B=BDACCC@@@CCB@AA@:::@A@@BBCBBBC>BAAAA@@6@@???<ABE@
@6HNMW:00802:05805
TACGGAAGGTCCGGGCGTTATCCGGATTTATTGGGTTTAAAGGGAGCGCAGGCGGAGACTTAAGCGTGCTGTGAAATGCTGCGGCTCAACCGTGGAAGTGCAGCGCGAACTGGGTTTTCTGAGTGAGTGCGAGGTATGCGGAATTCGTGGTGTAGCGGTGAAATGCTTAGATATCACGAAGAACCCCGATTGCGAAGGCAGCGTACCAGTCCTTAACTGACGACTAAAGCTCGGAAAGTGCGGGTATCGAACAGG
+
009@==6;4:@<B@5<00+0@@*000@>6>?:CG?IE;@@0;;05=99:?C:=B@BBBBB?B<;;;AAABAA;9:49?>@@@@=@@@A;@<AAA<@;0000/99:5556444:)444&////////7778:;;49999:94=;>5?9967@=9??;;7;=@@8B@@??BCCA@?99444.394;?A6BBB@B@==1505;9:99//)////3:./+/::::///555,556//)//)/96333(3886//(///4
@6HNMW:00811:05764
TACGTAGGGGGCAAGCGTTATCCGGATTTACTGGGTGTAAAGGGAGCGTAGACGGCGAAGCAAGTCTGAAGTGAAAACCCAGGGCTCAACCCTGGGACTGCTTTGGAAACTGTTTTGCTAGAGTGTCGGAGAGGTAAGTGGAATTCCTAGTGTAGCGGTGAAATGCGTAGATATTAGGAGGAACACCAGTGGCGAAGGCGGCTTACTGGACGATAACTGACGTTGAGGCTCGAAAGCGTGGGGAGCAAACAGG
+
CCBBA??@@@+AB9CC<;;:ED>C;;;;.;9=@@6:9:9906A6=CCC;00@00+0@@8>==@CCCBBB?DBDFGE:BA=@?>6@@?@;?@9@CC=BAAB;;;6;?BC>;<;BCC9CCCCC@AABBCC@CCCC?@@>AAA>A9;7;@CBBA@@@B::5:@AA;AA:::CCAAAB@BD?@A>A>ABA>C>9939@@=A??;5;>:===?=A@BBBC;??:999939@@<@@AAAA;BB???BB:???BB=B::9
@6HNMW:00768:05847
TACGTAGGTCACGAGCGTTATCCGGAATTATTGGGCGTAAAGAGTGAGCAGGCGGCATAGCAAGTCTGAGGTGAAAGCGTGGGGCTCAACCCCATACAGCCTTGGAAACTACTAAGCTAGAGTGCGTGAGAGGTAAACGGAACTCCAATGTGTAGCGGTGAAATGCGTAGATATATGGAAGAACACCAGTGGCGAAGGCGGTTTACCAGCACTGCACTGACGCTCAGTCACGAAAGCGTGGGGAGCAAATAGG
+
CCCCA;;5:49=9955==156=7<7<7<5::49=0????A9>?;;:9999585909>656<<.559559529>CG=CC@@@@@4@994.544,5>?@@@@;@@C@CE<@@@AAA>@;;<CCC;;;A@;;;;B>:::/;B5;5:;@*0*0777:;<5626<>>6666>656>;;;<<<8<:;;7;>>5??5549>>>C=??@ED=CC?AABBAA@@@@@@@@@@B@>>==<=:::3:;999;;/;<<==8A<<:
@6HNMW:00781:05858
TACGTAGGGGGCAAGCGTTATCCGGATTTACTGGGTGTAAAGGGAGCGCAGACGGTCAAGCAAGTCTGAAGTGAAACCCCACGGCTCAACCGTGGGCTTGCTTTGGAAACTGTTTGACTAGAGTACTGGAGAGGTAAGCGGAATTCCTAGTGTAGCGGTGAAATGCGTAGATATTAGGAGGAACAGTCGGTGGCGAAGGCGGCCTACTGGGCTTTAACTGACGCTGAGGCACGAAAGCATGGGTAGCAAACAGG
+
BCAAA@@@@@0<@<A@:;6;@@;A79;A9?@;;;8;CBBB?BB=BBAAABBCCB@@00,00/49<</66<@?==@,9;;-;BB=;;:B=@=969C7557;59979?BE966==G7AABA?@@CCBBBB?BB@><>@-00A;?<?:B?BBCA??0000*09993>>:///=<=AC<>>?80,0<@0//661665988089;;/8/698///(/89(/(///66::56296;95788.797858(///.;:4;7;4
@6HNMW:00783:05831
TACGGAAGGTCCGGGCGTTATCCGGATTTATTGGGTTTAAAGGGAGCGCAGGCGGAGACTTAAGCGTGCTGTGAAATGCTGCGGCTCAACCGTGGAAGTGCAGCGCGAACTGGGTTTCTTGGGTGAGTGCGAGGTATGCGGAATTCGTGGTGTAGCGGTGAAATGCTTAGATATCACGAAGAACCCCGATTGCGAAGGCAGCGTACCAGTCCTTAACTGACGCTAAAGCTCGAAAGTGCGGGTATCGAACAGG
+
CFCB@C@E?BB?BB9?::6<CC?B@A@B8@@=@A8AA8@A8AF;AAABBBE@CC@ABBCE?@=@AA;;;ABBBCC=;;;CBBCACDBB@BACBCAC@CBA@ABBBCBB?BBBB<BB=BB@CC=BBCCCCAAAB>?>?@::49=A9BB;;9;CDABBA?ADLF>BBBC?BBAAAAACBBB=??=BBA9BCCACCBB8;6;BAAABBD?C;::>@;@;?>>>A958BB=ACCBA@@8>@?999,::<??@=5559
@6HNMW:00811:05854
TACGTAGGGGGCAAGCGTTATCCGGATTTACTGGGTGTAAAGGGAGCGTAGACGGAGAGGCAAGTCTGAAGTGAAAGCCCGGGGCTCAACCGCGGGACTGCTTTGGAAACTGTCTGTCTGGAGTACTGGAGGGGTAAGCGGAATTCCTAGTGTAGCGGTGAAATGCGTAGATATTAGGAGGAACACCAGTGGCGAAGGCGGCTTACTGGACTGTAACTGACGTTGAGGCGCGAAAGTGTGGGGAGCAAACAGG
+
=>A@@>>:::)9;7?AA@?A@B=@=@@A9AC;;;0;A;;;,:A6;59@@BBCAA?<:;;5;A=ABA@@@?BBDCD=;;;0;;;.;@==?A000A@9@@@@@AA0;5<<0<CCCCBBCCBB@BCCBBCC@CCCC9BB?@@?<??D?C@EABABFBBBB=B::9.;AA;;;BCBBC@;;::A=A?BBB?BA@@>@BA?C@>@>>E?BBBB?A>>>@@>@AAB@@B>@@B?@@@;;<0;???ABA6BA;;;6;?@;
@6HNMW:00766:05896
TACGTAGGGTCCAAGCGTTATCCGGATTTACTGGGTGTAAAGGGCGAGTAGACGGCGCTGTAAGTCAGCTGTGAAAACTTAGGGCTCAACCTTAAGCCTGCAGCTGAAACTGTAGTGCTAGAGTGCAGGAGAGGTAAGCGGAATTCCTAGTGTAGCGATGAAATGCGTAGATATTAGGAGGAACATCGGTGGCGAAGGCGGCTTACTGGACTGTAACTGACGTTGAGGCGCGAAAGTGTGGGGAGCAAACAGG
+
=ABBBCBC>BC@F@CB??<@AB?B@DCC=AABCF>@??BB>BD=BAAABBBC>=<>BBAABB?BBAAABCBBBBCB9AC=@@@<ABBC=A:=3819>;@@A???BFDC>CBBBBCBAAAAACBCBBAA=@????AA>A@?>??A=C?A@BCA??@CCBBBDF=::;ACBAAAAB?AA?@A>A49:BBB=AA@@:;7<5;A>ABA@@AC@CCCAAB?BBCCCCC=AAA<?=A???8?@?9999+9??DC>BBB@
@6HNMW:00782:05878
TACGGAGGATCCGAGCGTTATCCGGATTTATTGGGTTTAAAGGGAGCGTAGGCGGACGCTTAAGTCAGTTGTGAAAGTTTGCGGCTCAACCGTAAAATTGCAGTTGATACTGGGTGTCTTGAGTACAGTAGAGGCAGGCGGAATTCGTGGTGTAGCGGTGAAATGCTTAGATATCACGAAGAACTCCGATTGCGAAGGCAGCTTGCTGGACTGTAACTGACGCTGATGCTCGAAAGTGTGGGTATCAAACAGG
+
AABB?AB>BBC<@@@@@@@BBB@B@CCF=BB6;;.;A0;;0;C<CAAEIEG@CC@BC;;;>B?CCCCAA9;<BBB=BCC=B;;9;CBB?C:;;CBB3B6;;BCCBGCCCBBBB=BBBAA?B@@@?A@@???9949>>8@B>A?B@BCBB@DCCABBB?B@A@<AABB@BBBABBBBBBB@BB<>>A=@BC>A@BC;><ACBBE@DBBCAA@@AAA>BBBBC;;;CHHCCBBBBB=BBCBBF=BBBBCD?CCC@
@6HNMW:00785:05902
TACGTAGGTCACGAGCGTTATCCGGAATTATTGGGCGTAAAGAGTGAGCAGGCGGCATAGCAAGTGCTGAGGTGAAAAGCGTGGGGCTCAACCCCATACAGCCTTGGAAACTACTAAGCTAGAGTGCGTGAGAGGTAAACGGAACTCCATGTGTAGCGGTGAAATGCGTAGATATATGGAAGAACACCAGTGGCGAAGGCGGTTTACCAGCACTGCACTGACGCTCAGTCACGAAAGCGTGGGGAGCAAATAGG
+
5;:::5569@AB;;;;;;?BBB@C=@=@@BC@ED?B;9:@:@AA@A@CAA?=:;7;ABAB..*..-.---6099997+79///77+7:<<8===6:555>>><A?B@CC>BCBBBB?@@@ABBBBCAACBB;;:@CDD>BD?C@CBB@CBBCCBBB@A=?BBE>AACBBBBBBBCC;;799=?;9998>>992:??9>9::2:@.999=>>@A@@B@@??;::::AAABBCBBBC>BA@9999-9<=@B>CBB?
@6HNMW:00790:05868
TACGTAGGGGGCAAGCGTTATCCGGATTTACTGGGTGTAAAGGGAGCGCAGACGGTCAAGCAAGTCTGAAGTGAAACCCCACGGCTCAACCGTGGGCTTGCTTTGGAAACTGTTTGACTAGAGTACTGGAGAGGTAAGCGGGAATTCCTAGTGTAGCGGTGAAATGCGTAGATATTAGGAGGAACATCGGTGGCGAAGGCGGCTTACTGGACCAGCAACTGACGTTGAGGCTCGAAGGCGTGGGGAGCAAACAGG
+
995;999<<<*;B=??A@49957;79;;3;;==?7<<<?@7>@8===AB::;AC?@@A=:99=@=>@00+/9:<?8>>>2===9==5605054<=6<<<?CCC>C@CF>CCBBB299<@@@AAA@@@B?BBBB?BB?D9::5:>@>A?::8987@A@@?BBBA<@@@@888??>?9?A?;;5;:>9559277*..3)-(-7277*..662.-(.5..(...3338583304444=8<8;;::;;.333::8:@@>
@6HNMW:00790:05900
TACGTAGGGTCCAGCGTTATCCGGATTTACTGGGTGTAAAGGGCGAGTAGACGGCGCTGTAAGTCAGCTGTGAAAACTTAGGGCTCAACCTTAAGCCTGCAGCTGAAAACTGTAGTGCTAGAGTGCAGGAGAGGTAAGCGGAATTCCTAGTGTAGCGGTGAAATGCGTAGATATTAGGAGGAACACCAGTGGCGAAGGCGGCTTACTGGACTGTAACTGACGTTGAGGCGCGAAAGTGTGGGGAGCAACAGG
+
:AAAB000,0>+0///<.99@:?:455)5:@AA<@CCCC>BE=BBAAABDE<;7;<<<BAA=ABA;::9@999FD7@@499945<AC:@:C<C:CC469@959@9999&5>=;@;??@BA@AA@@@9969A??:@@?@@@;@=?<@?BB@@@BBBAA>AAAA<A@???9;9<94.5::=>>B<>?B<??BB>@AA=?=@A=?A>:88?;?=>==?;7778:3405<<7;<<<;=4:::////&/6//(/884
@6HNMW:00792:05871
TACGGAGGATCCGAGCGTTATCCGGATTTATTGGGTTTAAAGGGAGCGTAGGCGGACGCTTAAGTCAGTTGTGAAAGTTTGCGGCTCAACCGTAAAATTGCAGTTGATACTGGGTGTCTTGAGTACAGTAGAGGCAGGCGGAATTCGTGGTGTAGCGGTGAAATGCTTAGATATCACGAAGAACTCCGATTGCGAAGGCAGCTTGCTGGACTGTAACTGACGCTGATGCTCGAAAGTGTGGGTATCAAACAGG
+
9:9C<?@>@?D>A?@@@A@BDC@C>A@@8;;5;B8@A6AC8BA;ABBBBBB=@@;@@::;?C@CCCCCC?BB@AA;@BC9B;;8;CCC@C7;<;;;.;5;<BCCFCBBDCCDC>A@@BB>AAA;9:B@@@@9:3:::3;;5:49<AA@A>@@A@?:979ACC?BCCD@BB???BBBAAA?AA=@AB@BBB?>>>A393;BBBB>BC;;7;BBCBD@CBBBECCBBCHGDCCCDC>B;;;;C9AAAAAA;A@@=
@6HNMW:00793:05905
TACGTAGGGGGCAAGCGTTATCCGGATTTACTGGGTGTAAAGGGAGCGCAGACGGTCAAGCAAGTCTGAAGTGAAACCCCACGGCTCAACCGTGGGCTTGCTTTGGAAACTGTTTGACTAGAGTACTGGAGAGGTAAGCGGAATTCCTAGTGTAGCGGTGAAATGCGTAGATATTAGGAGGAACATCGGTGGCGAAGGCGGCTTACTGGACAGCAACTGACGTTGAGGCTCGAAGGCGTGGGGAGCAAACAGG
+
IGAABBCCCC3BC@CCCC?ABC>B@BED=BB:99,9@=@A<BB;AACCCHDDDD?BDC@@@A@;;;CBB9;;CCC0;<;.<<;;BBDCADAGBBB>CFACCCI?C9;;8;BBBB=BBBBBCABA@@;;5;B;:6;A=AAC?B@B@B?BBAAAA@@??=>BCC=>>>AABBCBBB???;??;?>A?A>>:<<9<@?:?=::7:>;?>>>=A?>>;;7;@A@@AC?AAA>A@???>A@BBCBBB9ABBBB>BBC?
@6HNMW:00797:05873
TACGGAAGGTCCGGGCGTTATCCGGATTTATTGGGTTTAAAGGGAGCGCAGGCGGAGACTTAAGCGTGCTGTGAAATGCTGCGGCTCAACCGTGGAAGTGCAGCGCGAACTGGGTTTCTTGAGTGAGTGCGAGGTATGCGGAATTCGTGGTGTAGCGGTGAAATGCTTAGATATCACGAAGAACCCCGATTGCGAAGGCAGCGTACCAGTCCTTAACTGACGCTAAAGCTCGAAAGTGCGGGTATCGAACAGG
+
BBBB?B>B?AEAED=BCC@C;:;;?CBD9:;?CC=CF=CD<B@=@@;;;BB>AB?@A@CC=@<@@@@AAABDGGG?BBB;;;B?BCBB?C?BCC@B?BBBBCC@@@BB?AA@@8@A9AA>ABDBCAAAA@@@@=AABBBC?C?C@CBAA=@ABBCDC?C@@@;@AAB>BBBBBCA;;8B?BC>BBB:CBC?BD@@6;7;BCBBBDB=@@@??C?B?B??>A98788*7??774>5>>>337.5::>5504:;7
@6HNMW:00764:05934
TACGGAAGGTCCGGGCGTTATCCGGATTTATTGGGTTAAAGGGAGCGCAGGCGGAGACTTAAGCGTGCTGTGAAATGCTGCGGCTCAACCGTGGAAGTGCAGCGCGAACTGGGTTTCTTGAGTGAGTGTCGAGGTATGCGGAATTCGTGGTGTAGCGGTGAAATGCTTAGATATCACGAAGAACCCCGATTGCGAAGGCAGCGTACCAGTCCTTAAACTGCGCTAAAGCGAAAGTGCGGGTATCGAACAGG
+
96:B;@:>5@@=BC=A@C@BCC?A?@BC===8>A*/*/;)//)--/////)/7)4455=9>:=?C99;CCBBBC=C@A@;;9455??4:6:@D=B=@@A@AA;;;A@=@?>@,9;,9<8<9:6;;C@00/0//*-8-//:4:(/(/8885::8959><=<==5970;;0//;::;>>:<6<=6;;9&555.5:;;.505<<::;;<9<><<7<-33(/006///66(//778(333444(444::<055;7
@6HNMW:00765:05947
TACGTAGGGGGCAAGCGTTATCCGGATTTACTGGGTGTAAAGGGAGCGCAGACGGTCAAGCAAGTCTGAAGTGAAACCCCACGGCTCAACCGTGGGCTTGCTTTGGAAACTGTTTGACTAGAGTACTGGAGAGGTAAGCGGAATTCCTAGTGTAGCGGTGAAATGCGTAGATATTAGGAGGAACATCGGTGGCGAAGGCGGCTTACTGGACAGCAACTGACGTTGAGGCTCGAAGGCGTGGGGAGCAAACAGG
+
AAABCDDCCD5CC<@?@B?BBB@C@CCD>CCDDD=:::BB6AB=CCCDDEDDBB=BAA;AAB?BBCCCC?CCEJE>CCC;CCD@CBBB@C?BBCB<AB<@ABB=B@CD>BACDD>CCCCBBBCBAAAA?@@?A>BD?BBC>@=@=@=AAABB@@?>;6;==<7===>>BBCBBB?BB?@;7;=BC>>>:>><@@@=A<?@<?A;>>??<A@?>>>;@@>>>@C?BBB?BBBBC?A<><9999+9>@AA<BAA>
@6HNMW:00766:05912
TACGTAGGGTCCAAGCGTTATCCGGATTTACTGGGTGTAAAGGGCGAGTAGACGGCGCTGTAAGTCAGCTGTGAAAACTTAGGGCTCAACCTTAAGCCTGCAGCTGAAACTGTAGTGCTAGAGTGCAGGAGAGGTAAGCGGAATTCCTAGTGTAGCGGTGAAATGCGTAGATATTAGGAGGAACACCAGTGGCGAAGGCGGCTTACTGGACTGTAACTGACGTTGAGGCGCGAAAGTGTGGGGAGCAAACAGG
+
CBBBC@@@5=>+0+000?=ABB@C?BBD>CCCCF>AAABB=@@6>@@BBAAA<;7;CBBBCC@CCFEDCBBB;<<;.;C><;<8;ADC?A?A?B>;:7;A@ABBDCBB9;;@A@@@;;;BDBB@AACB@BEBB?BE@DDC@C9<9;?BBCCCCCCDE?AACC<AABABA;;99949@;==9?<>>A@BBBB@BA@<>;@@=@A7:9?@<<<<=8917789:9:5:::38<<433339:;;;<1A;::B;=<=7
@6HNMW:00774:05912
TACGGAAGGTCCGGGCGTTATCCGGATTTACTGGGTGTAAAGGGAGCGCAGGCCGGAGATTAAGCGTGACGTGAAATGTAGACGCTCAACGTCTGAATTGCGTCGCGAACTGGTTTCCTTGAGTGAGTACGACGTGTACGGAATTCGTGGTGTAGCGGTGAAATGCTTAGATATCACGAAGAACCCCGATTGCGAAGGCAGTGCACGAGTCCTTTACTGACGCTAAAGCTCGAAAGTGCGGGTATCGAACAGG
+
BBCF@D>A>AE@CC=@AB>BCCAD@BBB>BBAAA<ABABB>BD=@@;;;AB?B@C@CCCD?C>:;;AABABBBBB=@@@CCCC@??BB?C@@@AAA?A?AABBA@AAA>?@@>AD9?=@?BBBABAAABBBBBBBA@A@>9?9<8<???<?AA@@@A=@AAA<BBBB?BBBBBBBBBBB=?>28882:BB=AAAB<?=@ABBCBBAAAABC?CC>BAA@B?>>>AA:@@AA@@@:@@@@@@<@CB@??<?A@?
@6HNMW:00774:05956
TACGGAAGGTCCGGGCGTTATCCGGATTTATTGGGTTTAAAGGGAGCGCAGGCGGAGACTTAAGCGTGCTGTGAAATGCTGCGGCTCAACCGTGGAAGTGCAGCGCGAACTGGGTTTCTTGAGTGAGTTCGAGGTATGCGGAATTCGTGGTGTAGCGGTGAAATGCTTAGATATCACGAAGAACCCCGATTGCGAAGGCAGCGTACCAGTCCTTAACTGACGCTAAAGCTCGAAAGTGCGGGTATCGAACAGG
+
?BBA?C>B>AB?BB=BBB?BBB>A>;;;6;B?CC<BB>AA<AJ>BBAA@BB@BB@BBBCE@B?B;;;BCCCCFGG=BBBBA@B?CCBC?B<;;DAD@CCCCCB;;;<<800/9.77.::68<<>>=<@;>:5959@@BBC@C@C@BCBB@DBB@@@?9@??@9?AAB@BBACCBBACCC@BA@CCC;BBB@@??A3:399?=A@==:?/0/=?<?:=BB@@==9992799;>>>7>>?>?@9@BBBBB@AA=;
@6HNMW:00779:05918
TACGGAAGGTCAGGGCGTTATCCGGATTTATTGGGTTTAAAGGGAGCGCAGGCGGGCAGTTAAGCCGGCTGTGAAAGTGCGGGGCCCAACCCCGTATTGCGGTCGGAACTGACGGTCTTGAGTGCGCGCAGGGACGCTGGAATTCACGGTGTAGCGGTGAAATGCTTAGATATCGTGAAGAACTCCGATGGCGAAGGCAGGTGTCCGGAGCGCAAACTGACGCTGAGGCTCGAAAGTGCGGGTATCGAACAGG
+
ABBB>B?B?BBBBD=CAB?BAA@B?BBB<AA7;;7;C;CC>BB=BCBCB;;7;AE;@ABD@C@CEAK?BABBA@E>A@@CCGG6;;7;=BDG;CCCC?BCA?AAB=A?BB@;;;?@>@=A=>;;;AA@A;;;0;;;99A9@4;49999=@AA@ABB<BBAD9@@;:5;?=B;;;@@@?;???CCC?AAAA<;=?9>9>AA@AABC@B=@@>>:99*7<???9:9AAC?BB??@C9A@=999-9;889=7;;<8
@6HNMW:00780:05926
TACGTAGGGTCCAAGCGTTATCCGGATTTACTGGGTGTAAAGGGCGAGTAGACGGCGCTGTAAGTCAGCTGTGAAAACTTAGGGCTCAACCTTAAGCCTGCAGCTGAAACTGTAGTGCTAGAGTGCAGGAGAGGTAAGCGGAATTCCTAGTGTAGCGGTGAAATGCGTAGATATTAGGAGGAACACCAGTGGCGAAGGCGGCTTACTGGACTGTAACTGACGTTGAGGCGCGAAAGTGTGGGGAGCAAACAGG
+
CCCDD@@@9>>+0-0@@@@FBB?B@BBB=BCBBB=BDBBB<BB<CBAAAA??8858??>ABC>CBDBBBAAABCFE;AA=9995:A@A?C?A@B=???BBAAAA@@@D>@???CC??@BAAAB@@@9929A9939D<?@B?B?B@B@BDAAABBCBD@BABA<999AABB?>>A=?>9=@=A=ABB?BBBB=A9:5:;@B?CEAB@???CCCCCC?BBBBBCC?BBB???@99929>>9:::+9=?AB?BCF@
@6HNMW:00792:05928
TACGGAAGGTCCGGGCGTTATCCGGATTTATTGGGTTTAAAGGGAGCGCAGGCGGAGACTTAAGCGTGCTGTGAAATGCTGCGGCTCAACCGTGGAAGTGCAGCGCGAACTGGGTTTCTTGAGTGAGTGCGAGGTATGCGGAATTCGTGGTGTAGCGGTGAAATGCTTAGATATCACGAAGAACCCCGATTGCGAAGGCAGCGTACCAGTCCTTAACTGACGCTAAAGCTCGAAAGTGCGGGTATCGAACAGG
+
BCBD?A?B@CA=@@5000*0<:3:6;==6B=9CE7;;);D0;96;;;@<@=:00+000=?;@=@;;;BBCBC@@@;;;;BC;;7;BBB?C?BAD?D@CC;;;A;;;;58;;;@8?D<6666>@<<C>BBBB@@>@DFCCK?D9:9;CCC?IBCBB<;7;;<D=AAAB<AA@BABCC;::@AB5;;;5;AB@CAAA4:29@@:99995;---(-(.)---/:/55==4:::9899(333333(54499<055<9
@6HNMW:00797:05923
TACGGAAGGTCCGGGCGTTATCCGGATTTATTGGGTTTAAAGGGAGCGCAGGCGGAGACTTAAGCGTGCTGTGAAATGCTGCGGCTCAACCGTGGAAGTGCAGCGCGAACTGGGTTTCTTGAGTGAGTGCGAGGTATGCGGAATTCGTGGTGTAGCGGTGAAATGCTTAGATATCACGAAGAACCCCGATTGCGAAGGCAGCGTACCAGTCCTTAACTGACGCTAAAGCTCGAAAGTGCGGGTATCGAACAGG
+
AABD?B=A=@C@CG;@;;5;>?9><@CC?DC?FDFDJ:;;9;D;BB;;:@B?@@=@@@BB?B?A@AAAABBBCIJI;;;BA;;9;@@@?A000A>A000CBCBBA@AC@CCCD>A@<@B?CBCCC@@@A???A?@ACA??<?>A=BBBB?BCABBA@=@AAA;@@@A=ABBBBBBBBBB?AB?AAC6A@B@CCBG?A?BCBCCCCCAC@@@AD>?=?C???A@ABB=BBBCBBB;@@=999+:AABBC=?;?@
@6HNMW:00797:05924
TACGTAGGGGGCAAGCGTTATCCGGATTTACTGGGTGTAAAGGGGAGCGCAGACGGTCAAGCAAGTCTGAAGTGAAACCCCACGGCTCAACCGTGGGCTTGCTTTGGAAACTGTTTGACTAGAGTACTGGAGAGGTAAGCGGAATTCCTAGTGTAGCGGTGAAATGCGTAGATATTAGGAGGAACATCGGTGGCGAAGGCGGCTTACTGGACAGCAACTGACGTGAGGCTCGAAGGCGTGGGGAGCAAACAGG
+
//5555<<<<)9924444.49@8<7;;=244444)55555)555&555559995/)///)/9949:/65;;95555)5@@0;<>:<;;;8;.559909<.56==3949;)559::)5599:9;;<559929CDC@BB;::A?C?B?D@AABBDD????=?ABB>???DCBBAAAB?BB?AA=?<>>99928:4:==8959;5//)////(/777551556992////388633-349:3333&3988808337
@6HNMW:00797:05950
TACGGAAGGTCCGGGCGTTATCCGGATTTATTGGGTTTAAAGGGAGCGCAGGCGGAGACTTAAGCGTGCTGTGAAATGCTGCGGCTCAACCGTGGAAGTGCAGCGCGAACTGGGTTTCTTGAGTGAGTGCGAGGTATGCGGAATTCGTGGTGTAGCGGTGAAATGCTTAGATATCACGAAGAACCCCGATTGCGAAGGCAGCGTACCAGTCCTTAACTGACGCTAAAGCTCGAAAGTGCGGGTATCGAACAGG
+
CCDD@E=@=?C?AB=@::7<CC?C@CCC>CC@CL>CC>CC>CC>BBBCBBC@BB?BCCBC?C?BABAAACBBBBE>@@@@A?@=BBBC=B8::;8;@DCBBBBAAABC?;;;E?DD?;;8;BAAC@@ACBBBD@CBBB::59;?9@AED@CCCCC<<9;CCC>CCCC@CCBBCCBCCCD?@@=@AA8CCCACGGE<;;;EGBCBDDAC;;;>A;@<@AAABA@@CE=DCBBAAB9@@@99:/;@>AAE?BBC@
@6HNMW:00764:05976
TACGTAGGTCACGAGCGTTATCCGGAATTATTGGGCGTAAAGAGTGAGCAGGCGGCATAGCAAGTCTGAGGTGAAAGCGTGGGGCTCAACCCCATACAGCCTTGGAAACTACTAAGCTAGAGTGCGTGAGAGGTAAACGGAACTCCATGTGTAGCGGTGAAATGCGTAGATATTAGGAGGAACACCAGTGGCGAAGGCGGTCAACTGGACAGCAACTGACGCTGAGGCGCGAAAGCGTGGGGAGCAAACAGG
+
BBCBBAA?ABBBB@@>;:6;AA@D@D@E@AA?AC<AABBC>C@@@C@A@CB=::79BAABEC@DBBBC;;:;CGG?BABBCCC<BBBC@CDD;CBBBCBB=A?B@CC>CAA@::6;AA@CBBAAAAACCCBB?BDC>CD@B@BBB?BBCCCCCBBB?BBBC=;;;BBBBCCCC?;;6;B?B?CCD@BBBA>B;;6;?AB?CBB?BBCAECCCCC@CCCCCCBBB;;8;BBBBB>CCCBDDD;BDDCC=A@D@
@6HNMW:00772:06019
TACGGAAGGTCCGGGCGTTATCCGGATTTATTGGGTTTAAAGGGAGCGCAGGCGGAGACTTAAGCGTGCTGTGAAATGCTGCGGCTCAACCGTGGAAGTGCAGCGCGAACTGGGTTTCTTGAGTGAGTGCGAGGTATGCGGAATTCGTGGTGTAGCGGTGAAATGCTTAGATATCACGAAGAACCCCGATTGCGAAGGCAGCGTACCAGTCCTTAACTGACGCTAAAGCTCGAAAGTGCGGGTATCGAACAGG
+
BC@A@D7;;;@?@@9=00-/9@7;:<>>6??=BB9AB0;;0;B;<;;A@BD@BB@;;;CD@C?CCAAA@CBBBBC=;;;BBBB?CDCC@C?@AB?B=AAAAACCCDDDACBBC=CB=BB?DBCCDA@ABBB@@>@BBBCB?C?B?CCCC@CFCCCCC?BCCC=BBBC?BBBCBBCCAA@@CC?BBB9CBC?AACF?B?CBBBB;;:=A000:>+0+0777:8::<<4<<;??;?8==<777-9>><>?<0//:
@6HNMW:00767:06085
TACGTAGGGAGCAAGCGTTGTCCGGATTTACTGGGTGTAAAGGGTGCGTAGGCGGCCGAGTAAGTCAGATGTGAAATCTATGGGCTCAACCCATAAACTGCATTTGAAACTACTTGGCTTGAGTGAAGTAGAGGCAGGCGGAATTCCCTGTGTAGCGGTGAAATGCGTAGATATCGGGAGGAACATCGGTGGCGAAGGCGGCCTACTGGGCTTTAACTGACGCTGAGGCACGAAAGCGTGGGGAGCAAACAGG
+
CCBCCCCD>???C@@?@C@BCF?A?@@?<???AB>AABCC?CC<??>>A<<88828299@??;>CCCCB>>=BBB>>>>CBBA=AB@A=>>188?A8==??BBC:>@@;ABBBB>B>BB=@<>>@@5;;>>;979==777175:17709>>>@=??@<@A@@7<==>>;=>><>>>A7==595:>???<??;<<<6<8<<<A;??@:::3;=>3:7;C?>>;;;A>>;>AA9;:3:;;;=AA1888?C:?>>:
@6HNMW:00774:06067
TACGGAGGATGCGAGCGTTATCCGGATTTATTGGGTTTAAAGGGTGCGTAGGCGGTTTGTCAAGTCAGCGGTGAAACGCAAGGGCTCAACCCTTGACCTGCCGTTGAAACTGTCGGACTGGAATGCGGATGCTGTGGGAGGAATGTGTGGTGTAGCGGTGAAATGCATAGATATCACACAGAACACCGATTGCGAAGGCATCTCACAAATCCGTTATTGACGCTGAGGCACGAAAGTGTGGGGATCAAACAGG
+
;BAB?BB?BDCC;;;CCC@CBB@D@BBD>;;9;C;BC0<;0;;0:CDDC@A=;;5;A;@ABC?BBBCBA>>=A::7....<<<<AA@@4::,9:=9905@@:??>;;;6<BBBCC@CDCKFC?BBAA>ACCCCBBBD=AA=A?ABAAAB>BB@@@0000A@@<CCABBCDBBBAAABBBBBB>@@@<?>:7::==,000AA@BCBAAA9A@=AB>AA?CCCCCBB::6;BAABD>BCCA@@?3<=99929AA@
@6HNMW:00775:06085
TACGTATGGTGCAAGCGTTATCCGGAGTTTACTGGGTGTAAAGGGAGCGCAGGCGGTGCGGCAAGTCTGGATGTGAAAGCCCGGGGCTCAACCCCGGTACTGCATTGGAAACTGTCGTACTAGAGTGTCGGAGGGGTAAGTGGAATTCCTAGTGTAGCGGTGAAATGCGTAGATATTAGGAGGAACACCAGCGGCGAAGGCGGCTTACGTGGACGATAACTGACGCTGAGGCTCGAAAGCGTGGGGAGCAAACAGG
+
DDBB:>::.4499.4444.--.).)----(-5-//(4:999)44(4;994557<<7;;<<8<<5:5555.499999<)555)599+96669>@@0=86555:955.5255)555555==<<<<;;;@;995499:-992999292:=B@@@?BBABBAA=@?@@9@B;;;AAAA??89929939;==?>@A@A?C@B>A>@?;00+00000*00009>?C>??<953;99.4449;=1:::4444&4888=5<<<8
@6HNMW:00804:06076
TACGTAGGTCACGAGCGTTATCCGGAATTATTGGGCGTAAAGAGTGAGCAGGCGGCATAGCAAGTCTGAGGTGAAAGCGTGGGGCTCAACCCCATACAGCCTTGGAAACTACTAAGCTAGAGTGCGTGAGAGGTAAGCGGAACTCCATGTGTAGCGGTGAAATGCGTAGATATATGGAAGAACACCAGTGGCGAAGGCGGTTTACCAGCACTGCACTGACGCTCAGTCACGAAAGCGTGGGGAGCAAATAGG
+
CCBCDBB@CBB@AA@9;:@CCC@C?C@B?AB;=>5?999C?CCCCDAABCF@BB>ACCCFCC@CCBBB9:6:@@@9@AA@???3?AAA?ABB:@AABBBB?C@C@CD>BCCCAA>ACCBCBBBBACCCCCCC@BB?BBB?A?A@@=AAAACCCC::;:CCD>;;;BCBCCCBBCCC@FABB?CCC@BBBB?BBB?B?BB?CD>CC@CDDABBEBB@@@@9::AACCCBCCCCC<A@?9989-;>@@@<BAA?
@6HNMW:00804:06092
TACGGAGGGTGCAAGCGTTAATCGGAATAACTGGGCGTAAAGGGCATGCAGGCGGTTCATCAAGTAGGATGTGAAATCCCCGGGCTCAACCTGGGAACAGCATACTAAACTGGTGGACTAGAGTATTGCAGGGGGAGACGGAATTCCAGGTGTAGCGGTGGAATGCGTAGATATCTGGAAGAACACCAAAGGCGAAGGCAGTCTCCTGGGCAAATACTGACGCTCATATGCAGAAAGCATGGGTAGCGAACAGG
+
AA?@=;;;0:;;@9:<>;5:8>5646:>=:@@??8@@@@C?CC>B@@>@992;A<@=CCDCDAGCBB?B;;9>>>,99==0>@6@9954;7<<?7@;696=BBABBAA=A<<7;A>@@@CCCAAAA=??ACCCC290000+08<8<:<=;995<95549@9=9944999=<;;;;<=8?7;;:9<<.95)59==><@<@?@@@>@>>>?:???9??@BBA@@@C@988=?4977833;;<<=6==;;;=7:<<:
@6HNMW:00809:06092
TACGTAGGGTCCAGCGTTATCCGGATTTACTGGGTGTAAAGGGCGAGTAGACGGCGCTGTAAGTCAGCTGTGAAAACTTAGGGCTCAACCTTAAGCCTGCAGCTGAAACTGTAGTGCTAGAGTGCAGGAGAGGTAAGCGGAATTCCTAGTGTAGCGGTGAAATGCGTAGATATTAGGAGGAACACCAGTGGCGAAGGCGGCTTACTGGACTGTAACTGACGTTGAGGCGCGAAAAGTGTGGGGAGCAAACAGG
+
BCCBBA@@5B=,00==@-;:?7?:>?A=AA@DD>BBBDE=AA<AA?@@BCCAB?BA@@A::4;A?BBC:::<AAA8A?=>??:?:@@<><>-0-0@<@=@@A@@ACC>BBCB??@AAABBCB>>>00+0>00*:@;>@B=B6;6;=@ACCC::9BA?A?@@8000@@>>@AA@<@A???:?:???;?A@@49:@;?<?C?BB=AADD@BBB???900>>>00)0::5:877777&7378;<<+77333(3993
@6HNMW:00813:06075
TACGGAAGGTCCGGGCGTTATCCGGATTTATTGGGTTTAAAGGGAGCGCAGGCGGAGACTTAAGCGTGCTGTGAAATGCTGCGGCTCAACCGTGGAAGTGCAGCGCGAACTGGGTTTCTTGAGTGAGTGCGAGGTATGCGGAATTCGTGGTGTAGCGGTGAAATGCTTAGATATCACGAAGAACCCCGATTGCGAAGGCAGCGTACCAGTCCTTAACTGACGCTAAAGCTCGAAAGTGCGGGTATCGAACAGG
+
BICB>B?B?DB>AC9;;;>B@@<@=BAB<@B?BC?DE>CD<AA<AA@B@@@;00,0<<<@<A>ABBAAAAABBBC=@ABBCBC@BCBB7;6;;;5;=BBBBBBBBC;;8;BAA8@@;@A=ABCBDBBB@A@BC?BA????=A=A?CC:;6;;;;A<<5;@BA:AAACABBAAA@@ABBB?@@>@CC8CAC?CBBE7;7;ABA;;9=9::;=4:6;=?ABCCC>CBC=BAAAAAB9==@:99/;B;;:;6;>@:
@6HNMW:00777:06124
TACGTAGGGGGCAAGCGTTATCCGGATTTATTGGGTTTAAAGGGAGCGCAGGCGGAGACTTAAGCGTGCTGTGAAATGCTGCGGCTCAACCGTGGAAGTGCAGCGCGAACTGGGTTTCTTGAGTGAGTGCGAGGTATGCGGAATTCGTGGTGTAGCGGTGAAATGCTTAGATATCACGAAGAACCCCGATTGCGAAGGCAGCGTACCAGTCCTTAACTGACGCTAAAGCTCGAAAGTGCGGGTATCGAACAGG
+
@BBBB:9999):?8?ACC@DCC<>:999.9>;?A<BB=AC:@@;@BACCBB>@?;?AABCAG>ABCCBABBBCCC=@@?@>9979A@B?C@B??;>=??@@@@AAACC>BBBB<BA=ACAECCCFABBCDDBB?CCCB?@;@>@=AABB?CCCCC9989ABC>CCCC?BBCCCCBBBDD@BB?BCC9CBB?CCCC9999BB@BCCI@CCCB@D?C?BBBBBCCBCC>B???BCE<A?A;::5;CCCAA?AGEA
@6HNMW:00794:06122
TACGTAGGGGGCAAGCGTTATCCGGATTTACTGGGTGTAAAGGGAGCGCAGACGGTCAAGCAAGTCTGAAGTGAAACCCCACGGCTCAACCGTGGGCTTGCTTTGGAAACTGTTTGACTAGAGTACTGGAGAGGTCAAGCGGAATTCCTAGTGGTAGCCGGTGAAATGCGTAGATATTAGGAGGAACATCGGTGGCGAAGGCGGCTTAACTGGACAGCAACTGACGTTGAGGCTCGAAGGCGTGGGGAGCAAACAGG
+
6=@>@;;;;;*;@>@@@B>BBB<B?@@@;@@ABB=CBBCC:AA;;9:<@A=;>>5700*0//7AA>?C>>@;555)555&59<<AABB;?:><??:>><A@@A<@@DE>AAA@E<@@CC:;9CCB?@@:<<686---6---18161969::33,/8//(/4:///(3889>?BBBBB@BB=;<:@27577517737//(/532,37084///)/.59884922222;3894-3:97303288::;;1B777D:@>?8
@6HNMW:00808:06152
TACATAGGGGGCGAGCGTTGTCCGGAATGACTGGGCGTAAAGGGTGTGTAGGCGGTTTGTTAAGTTAGAAGTGTAATACCCAGAGCTTAACTCGGGTGCTGCTTCTAATACTGATGAACTTGAGTGTAGGAGAGGATGATGGAATTCCCAGTGTAGCGGTGGAATGCATAGATATTGGGAGGAACACCAGAGGCGAAAGCGATCATCTGGACTACAACTGACGCTGAGGCACGAAAGCGTGGGGAGCAAACAGG
+
DFCC;<;<;<*<BABBEH@BBB?C>A?BCGCCCI?BBCCE=CC>A@@BAAA?;;6;C6<<@B?BC?BBB?AAAA@>ABBE>BBB?@?=A?:::CD=????BBE@BBB?@??BA?989<=?<A8//66//)/;==7=B@@>=9=:>;>@6>B;876A@@;@A4:7;=>ABBBBA@:7@?6??8?;?@?<<=9948AAA=@:;:99>>?<<??BBCCB;@@;;9@@00//)/:///<1:555559&9599909::7
@6HNMW:00813:06157
TACGTATGGTGCAAGCGTTATCCGGATTTACTGGGTGTAAAGGGAGCGCAGGCGGTGCGGCAAGTCTGATGTGAAAGCCCGGGGCTCAACCCCGGTACTGCATTGGAAACTGTCGTACTAGAGTGTCGGAGGGGTAAGTGGAATTCCTAGTGTAGCGGTGAAATGCGTAGATATTAGGAGGAACACCAGTGGCGAAGGCGGCTTACTGGACGATAACTGACGCTGAGGCGCGAAAGTGTGGGGAGCAAACAGG
+
BDBBBBAB>@@@A@A@@@>?BFAD?CCD>BB@@@:@@@BC>BC=CBBBBA@=@@=@@AB>BBACCCBBCCCCCCD;:::6:BB;CCCCACDD;C?CCBCCCCC?C>BB;AABBBBCCCBCCCCAABDE@BBBB8A?=>?@?B>B@C?CCCCCCCCA@;?:::-:;;BAAABBBB?BB?AA>A@BBB?BBBA@ABD;:9;B>BB@CCBB@BC;;;C@CABBB:;:CBA=BB@@@D>C@@?BAC6?@???9???=
@6HNMW:00777:06188
TACGTAGGGTCCAAGCGTTATCCGGATTTACTGGGTGTAAAGGGCGAGTAGACGGTCAAGCAAGTCTGAAGTGAAACCCCACGGCTCAACCGTGGGCTTGCTTTGGAAACTGTTTGACTAGAGTACTGGAGAGGTAAGCGGAATTCCTAGTGTAGCGGTGAAATGCGTAGATATTAGGAGGAACATCGGTGGCGAAGGCGGCTTACTGGACTGTAACTGACGTTGAGGCGCGAAAGTGTGGGAGCAAACAGG
+
AA@?@000+0@+0)0<<>?@??89869D6@BCBB;=?>??5@@6@ABBBBBCCA<ABB?BCD@BCCCCCGBBBCB<BCB9BCC?AADC@D;;;BB9;;4;AAA<@=@D<AABAA<A@@@BCAABB@>@;999@<@B?BFC@B?B@C::;AC;:;A??<:::=8>?=:::B?>?A489<99198<<;=@=@C<?@A5;5;949B=@ABA>AA;;9=:=;;<99317<<9>=;=992<9<377)7779<27338
@6HNMW:00785:06185
TACGGAAGGTCCGGGCGTTATCCGGATTTATTGGGTTTAAAGGGAGCGCAGGCGGAGACTTAAGCGTGCTGTGAAATGCTGCGGCTCAACCGTGGAAGTGCAGCGCGAACTGGGTTTCTTGAGTGAGTGCGAGGTATGCGGAATTCGTGGTGTAGCGGTGAAATGCTTAGATATCACGAAGAACCCCGATTGCGAAGGCAGCGTACCAGTCCTTAACTGACGCTAAAGCTCGAAAGTGCGGGTATCGAACAGG
+
CDCD?B?B?BE<?@3<00*0>@7@:@CC=BB@CD>DF=BA=BE>BB@A?BB>@@=@@@CC@D?BBC:::BAA:::6:@@AB::9:CEC@D=@@A;@>B@BBBBBCCCC@BBBD=BB=CC@CBCBCBA@BA@AC@CBCC??=??B>CCCC@CCCCCAB?ACCF>CCCC@BBBBBDCCCDD>AA@BCB8CCC@BBBA<@=ACCCCBBE@CBBC@C@B?BCBBBDGCCC<AACCCCD=A?>999/;CABBC@BBC@
@6HNMW:00790:06168
TACGGAAGGTCCGGGCGTTATCCGGATTTATTGGGTTTAAAGGGAGCGCAGGCGGAGACTTAAGCGTGCTGTGAAATGCTGCGGCTCAACCGTGGAAGTGCAGCGCGAACTGGGTTTCTTGAGTGAGTGCGAGGTATGCGGAATTCGTGGTGTAGCGGTGAAATGCTTAGATATCACGAAGAACCCCGATTGCGAAGGCAGCGTACCAGTCCTTAACTGACGCTAAAGCTCGAAAGTGCGGGTATCGAACAGG
+
BBBC@D@C@BA<@A:@@??CDE@B@BCB=AB?BB9AC8<;7;D<@B@BBBCACC@CCCCC@B?CBB@AAECCAAA;A@A;;;A>@BCC?D?BBC=A=ACBCBBBBBAB>@A@A=AB=AB?BBBBCCDECCAAA?A@@AAA>A@C>CCAA=@BA@@;;7;@CB<@AAD@CCDCAABCCCC?BC?CDD9BBB@BCCC@B?BBBBDDCC?C;;;?B=?899??A958>>7>?>>977)7;<87;39948::5:9<7
@6HNMW:00803:06165
TACGTAGGGGGCAAGCGTTATCCGGATTTACTGGGTGTAAAGGGAGCGCAGACGGTCAAGCAAGTCTGAAGTGAAACCCCACGGCTCAACCGTGGGCTTGCTTTGGAAACTGTTTGACTAGAGTACTGGAGAGGTAAGCGGAATTCCTAGTGTAGCGGTGAAATGCGTAGATATTAGGAGGAACATCGGTGGCGAAGGCGGCTTACTGGACAGCAACTGACGTTGAGGCTCGAAGGCGTGGGGAGCAAACAGG
+
<CAAADDCCC5BD>B@@@?BBC@D@CDF@CC;;;:;JCEK?DD>BAAC@@;;9?::9;49<@=ABBBFJACCBCD>EFE<CBB@BCA@6;7;;AA8@@=@ABB<B@BC>BBCCD>CCCBBDCDJCCBC?AA??<?A;@?A=A?A>A????BA@@A??>?BBC=???@??CCACA?BB?CA=A;??;:;767/6776>;9719718799/757669177:777>+/0/698-//)/)////9:/788??6==<6
@6HNMW:00812:06166
TACGTAGGGGCAAGCGTTATCCGGATTTACTGGGTGTAAAGGGAGCGCAGACGGTGCAAGCAAGTCTAGAAGATGCAAACCCCGCGGTCATCCAACCGTCGGGGACTTTGCTTTTGGAAAACTGTTTGACTAGAGTACTGGAGGAGGATAAGCGGAATTCCTAGTGTAGCGGTGAAATGCGTAGATATTAGGAGGAACACCAGTGGCGAAGGCAGGCTTCTGGACTGTAACTGACACTTGAGGCTCGAAAGCGTGGGGAG
+
DJCCB@@@>38=299=@<BBC@C@CCD>BBCCG=BAABB0;;0<B;;;@;:/<:///949//)/955555./:://-81899&--7)/////)-(-(--////&////(/////&/)///&/<9994:::<8::5549::)/-(--(---(-893;8;03.377778:;::<@?A?999999A>76--(-,(*2,2(,--(---2.5..(.(.-,(,,(((((((((**(-22289--(---,33.222'2776666+56
@6HNMW:00773:06242
TACGGAAGGTCCGGGCGTATCCGGATTTATTGGGTTTAAAGGGAGCGCAGGCGGAGACTTAAGCGTGCTGTGAAATGCTGCGGCTCAACCGTGGAAGTGCAGCGCGAACTGGGTTTCTTGAGTGAGTTCGAGGTATGCGGAATTCGTGGTGTAGCGGTGAAATGCTTAGATATCACGAAGAACCCCGATTGCGAAGGCAGCGTACAGTCCTTAACTGACGCTAAAGCTCGAAAGTGCGGGTATCGAACAGG
+
69@B2924870)/>(00//::7;7<==6=>7;@8=D,:;6:>;=BB@BB<769=B;;:B4:69A959<<<<555)5:956@;9A@9979=B<=9@:@999>@999==155::)59)448<5555947277/0)///0>=8=)929@BB>A@@@@@@@A@@@;@A@@<??B??>B@?@?8<=2999(73<8=>>B>B147><<<.--5--(-383=?97//////)///8///(333333(378877,3393
@6HNMW:00774:06232
TACGTAGGGGGCAAGCGTTATCCGGATTTACTGGGTGTAAAGGGAGCGCAGACGGTCAAGCAAGTCTGAAGTGAAACCCCACGGCTCAACCGTGGGCTTGCTTTGGAAACTGTTTGACTAGAGTACTGGAGAGGTAAGCGGAATTCCTAGTGTAGCGGTGAAATGCGTAGATATTAGGAGGAACATCGGTGGCGAAGGCGGCTTACTGGACAGCAACTGACGTTGAGGCTCGAAGGCGTGGGGAGCAAACAGG
+
CDBBBBBDDD3CB?CBBB?AAA8:6:@@;@AAAD?ABBGJ?CF?CC;;;@@@AA>BBB@CCDADCCCCC@CCGED>BBB7B;;6;AAA@C?@ABC<BB@BCGH>D@CG>AACCC=CBCBCDBBBCBCD?BB::7:@9=::8:?C@GAABBBBAAA??>@EED>BBBAAACCCAA=??9?=7<:?>???;?>:>>>8>=8818=7=?==9=?===?=@?>?>=B59:91:?<?::>9;A==?@498BCA=@994
@6HNMW:00786:06210
GTACGTAGGTCACGAGCGTTATCCGGAATTATTGGGCGTAAAGAGTGAGCAGGCGGCATAGCAAAGTCTGAGGTGAAAAGCGTGGGGCTCAACCCCATACAGCCCTTGGAAACTACTAAGCTAGAGTGCGTGAGAGGTAAACGGAACTCCATGTGTAGCGGTGAAATGCGTAGAGATTGGGAGGAACACCAGTGGCGAAGGCAGCTGACGGGAGCGCAACTGACGCTGAAGCTCGAAAGTGCGGGTATCGAACAGG
+
5555533828444:::444.55=8=8=8<055.5<2566;;38;::<;999C???;?=999999)559555<795555'5559999+9544.494&4444:<<<6;7;:>=4<9666=7<=66659<9999=0000*0<=3==;A:>9:4::9:AA@@;;7;DIH>JCBA@CBBBAB?CC9;;@E=ABC8;;@@>@;;5;4;????<<:87*7<:77;2;737<<;;8838??>?<B3=<<788*8;;;=@00/?<
@6HNMW:00788:06229
TACGTAGGTCACGAGCGTTATCCGGAATTATTGGGCGTAAAGAGTTGAGCAGGCGGCCATAGCAAGTCTGAGGTGAAAGCGTGGGGCTCAACCCCAGTACAGCCTTGGAAACTACTAAGCTAGAGTGCGTGAGAGGTAAACGGAACTCCATGTTGTAGCGGTGAAATGCGTAGATATATGGAAGAACACCAGTGGCGAAGGCGGTTTACCAGCACTGCACTGACGCTCAGTCACGAAAGCGTGGGAGCAAATAGG
+
////45<5:9<555;;==9<<=7;.4.54994;=2<;565)4<895;554993//)/)///--/)///:99959555)5<<:<<<0<<==;@@E9@??>>995:<??<?>8>00//927995557//////77:=8==?6>>7;7;<<3////)/://5>9=<<<1;;95559:555999./)/93///3:://)444.4.4:6=>4667A;>><@@@99955455<:;9=/0/99:3<;=333(43333(5994
@6HNMW:00790:06255
TACGTAGGGTCCAAGCGTTATCCGGATTTACTGGGTGTAAAGGGCGAGTAGACGGCGCTGTAAGTCAGCTGTGAAAACTTAGGGCTCAACCTTAAGCCTGCAGCTGAAACTGTAGTGCTAGAGTGCAGGAGAGGTAAGCGGAATTCCTAGTGTAGCGGTGAAATGCGTAGATATTAGGAGGAACACCAGTGGCGAAGGCGGCTTACTGGACTGTAACTGACGTTGAGGCGCGAAAGTGTGGGGAGCAAACAGG
+
AAA@>>>:1:>24.44942999:?:99909BCCD>9;:DF?CD?BBCBBBCCBB>BBCCABC>BBBAAABBBBBCC9BB?ABH>CCBB?B@C=A?BC8<;;BBABBBB>BBBB@AAA@@DBBBBBB;;5;B;;5;@=@@?;B6:4:9:;;BBBBBEE?BBCD=@@@A@?A999;=?>:>@:=588??>>?B>A??9>8==8<<:<<><498=AA?584;883504;;7444444(4888:::+43:991:782
@6HNMW:00805:06254
TACGGAAGGTCCGGGCGTTATCCGGATTTATTGGGTTTAAAGGGAGCGCAGGCGGAGACTTAAGCGTGCTGTGAAATGCTGCGGCTCAACCGTGGAAGTGCAGCGCGAACTGGGTTTCTTGAGTGAGTGCGAGGTATGCGGAATTCGTGGTGTAGCGGTGAAATGCTTAGATATCACGAAGAACCCCGATTGCGAAGGCAGCGTACCAGTCCTTAACTGACGCTAAAGCTCGAAAGTGCGGGTATCGAACAGG
+
BFA@>A<?;>?;<<3<00*0=@:@;?CC?CG@CC=BB>AA:@D>999B@@A>BB>BBBBC@C<@?B9::BCCCCG@:::BBAA?ADCC@C?CCD=C?CCCBBBBBAAC@BBBC=AA<@B=BCCCCBBBCBBCB@BBCAAA@B?B?BCCC@CCCB@AA>ABCJ@ABBCACCCCCCCCCBB>AA?CBB8CCC@CCBC@B?BDDDCBCC@BBDC@C:;;<BBBDDDBCD>BBBA???9?@CAAB>BBBCBC@BBC@
@6HNMW:00766:06266
TACGTAGGGGGCAAGCGTTATCCGGATTTACTGGGTGTAAAGGGAGCGCAGACGGTCAAGCAAGTCTGAAGTGAAACCCCATGGCTCAACCGTGGGCTTGCTTTGGAAACTGTTTGACTAGAGTACTGGAGAGGTAAGCGGAATTCCTAGTGTAGCGGTGAAATGCGTAGATATTAGGAGGAACATCGGTGGCGAAGGCGGCCTACTGGGCTTTAACTGACGCTGAGGCACGAAAGCATGGGTAGCAAACAGG
+
BCCCCCCCCC3DD?B@@@@CCF@C>@@G>CDCCC>CCBII?DC>BCBCCBBBBB?BAA=@BB>BECCBCACBCEH?CCC<CBB?BBBB=A=A;;;0;A>BJDF?DAJD>ECEEH>AACCCCDCCBCBA>A@::6:C?CCC?B?B?C?BBCBBBBBBB>BCBC<CB<==>>>>CD@BB?BB?B?AAA>=:>?:=>@:>:>?;?<???>>>7>>>7>:=<<;;:===;;5;>>=<=6=>A@@A9>===AA:@@@=
@6HNMW:00778:06270
TACGTAGGGTCCAAGCGTTATCCGGATTTACTGGGTGTAAAGGGCGAGTAGACGGCGCTGTAAGTCAGCTGTGAAAACTTAGGGCTCAACCTTAAGCCTGCAGCTGAAACTGTAGTGCTAGAGTGCAGGAGAGGTAAGCGGAATTCCTAGTGTAGCGGTGAAATGCGTAGATATTAGGAGGAACACCAGTGGCGAAGGCGGCTTACTGGACTGTAACTGACGTTGAGGCGCGAAAGTGTGGGGAGCAAACAGG
+
CCBBBCCC<BB@C=A???<?BC@B?ACD>GFAAB<AAACC>CC>CCBBCCCC9979BB@BCD>@BC9;:A@@;;:;.;B>@BB?BCCF=A?A?B>CC?A@@@@@BBCD>CECCBBBBBBCCBAAA@@@<@BBB@BC>@@B?B>B@B@CCDCEBBA@@<@@AA<AA@ABAAABAA?@@=?@=@=AAA?BBAB>A?A494;@;@C?CBBB?BBBCCC@BBAB??@>BBB>ACCCBB=BAABDDC:@@ABC>CCC?
@6HNMW:00779:06288
TACGTAGGGGGCAAGCGTTATCCGGATTTACTGGGTGTAAAGGGAGCGCAGACGGTCAAGCAAGTCTGAAGTGAAACCCCACGGCTCAACCGTGGGCTTGCTTTGGAAACTGTTTGACTAGAGTACTGGAGAGGTAAGCGGAATTCCTAGTGTAGCGGTGAAATGCGTAGATATTAGGAGGAACATCGGTGGCGAAGGCGGCTTACTGGACAGCAACTGACGTTGAGGCTCGAAGGCGTGGGGAGCAAACAGG
+
A@@A@@@A@@,==:@@;;6;A@<B@BBL?BBCCE>BBBBB>BE>AAAAACCBBB@A;;5;:B>BBDCCC@BBBBB<BBA3A;;5<AAA?C@CCCB=BB:;;DD=CBCC=BCBBB=BBBBCCBCA@@@C=A;;;5;><??@>@@C@C>AABCC???>?;?@@A;?????????@A;993:949?CBCCB@BB@FAA:>:8818B;????=A888;:4:??><>@9000)0778;0404==9<<.=;488/4=>?
@6HNMW:00780:06271
GTACGTAGGGGCAAGCGTTATCCGGATTTACTGGTGTAAAGGGAGCGCAGACGGTCAAGCAAGTCTGAAGTGAAACCCACGGCTCAACCGTGGCTTGCTTTGGAAACTGTTTGACTAGAGTACTGGAGAGGTAAGCGGAATTGCCTAGTGGTAGCGGTGAAATGCGTAGATATTAGGAGGAACATCGGTGCGGAAGGCGGCTTACTGGACAGCAACTGACGTTTGAGGCTCGGAAGGCGTGGGGGAGGCAAACAG
+
,,57;;3333&33-4444.444.43///(////)/////)/;)555;555=6646@@;>?C@CBBBBD@BBB>>*..*...*,222).(-//)//)5555)5499)55555)55559;;;>====9;;;>7:9)/0.*.)-(,,0,,,-,(,,-//)//33(377889898-,(,,(,,(,(-:9;;1///.(..20--(-.(..3305566..(....5.--(-//366-/)/)/598/3333$39288=4:88
@6HNMW:00783:06304
TACGTAGGGGGCAAGCGTTATCCGGATTTACTGGGTGTAAAGGGAGCGTAGACGGAAGAGCAAGTCTGATGTGAAAGGCTGGGGCTTAACCCCAGGACTGCATTGGAAACTGTTGTTCTAGAGTGCCGGAGAGGTAAGCGGAATTCCTAGTGTAGCGGTGAAATGCGTAGATATTAGGAGGAACACCAGTGGCGAAGGCGGCTTACTGGACGGTAACTGACGTTGAGGCTCGAAAGCGTGGGGAGCAAACAGG
+
BCB@?;::::)9;:=ABB@CED@C=?@B<AC@@@;@@@AA<BB<AAABDFDBAA=A@CBBBB@CCBABACCC@B@9>8=>??@8@D@C>BAA9AB?A@@@A@A>A;@@9@AAA?BC@BBBCBB@A@>?;?A?@=@B?BBB?B>B>B?BBBBBBBB>>8>@??:?@9:8=;?=9<666/596949==8>D;;7;??<A<@@<@A:>>AA<??B@BC?B?>@BCB@BBB?BBBBBC>C??=:99-9;99929>>9
@6HNMW:00795:06267
TACGGAAGGTCCGGGCGTTATCCGGATTTATTGGGTTTAAAGGGAGCGCAGGCGGAGACTTAAGCGTGCTGTGAAATGCTGCGGCTCAACCGTGGAAGTGCAGCGCGAACTGGGTTTCTTGAGTGAGTGCGAGGTATGCGGAATTCGTGGTGTAGCGGTGAAATGCTTAGATATCACGAAGAACCCCGATTGCGAAGGCAGCGTACCAGTCCTTAACTGACGCTAAAGCTCGAAAGTGCGGTATCGAACAGG
+
@@=@9?:@<=@>@?9?;;6:@A=B@BCC6::6;;79D9DD=A;<AAACCCC?AAABBBCC?B@BABA@@@@B@@@;;;;BDCEACBCB>B?BAA?A@CCCBBCCGCBB@B;;;0;A9BA>ABCC;<;CB@@AA@AAABCC@B?B?@AACBGCCCCCB@BDDD>DDBB@BB@@?@??A;;6;B>AAA8B<<:<DBC7;7;A@BBBBC:;;BB>A?A?A???@:98??8?@>>999-8>;00+/;;79:75457
@6HNMW:00798:06289
TACGTAGGTCACGAGCGTTATCCGGAATTATTGGGCGTAAAGAGTGAGCAGGCGGCATAGCAAGTCTGAGGTGAAAGCGTGGGGCTCAACCCCATACAGCCTTGGAAACTACTAAGCTAGAGTGCGTGAGAGGTAAACGGAACTCCATGTGTAGCGGTGAAATGCGTAGATATATGGAAGAACACCAGTGGCGAAGGCGGTTTACCAGCACTGCACTGACGCTCAGTCACGAAAGCGTGGGGAGCAAATAGG
+
BAABBCLACCBBBBBB@@>@CC@C?D@D>AB=@A8A;;;;0;CCA@AA@AA<AB=BBCCBAA>C<<<D;;7;CCC>CJEDCCD;DBBA<@@?5?@AA@@@5;7;?BB=CBBBBC>BBBBC<<;CCCECCBAA?@CE?BB?B8;<A=B;;;EECCCGADCBC=BB;;;AAACCCFCC@C@BB>@AD@CDCB?B@@=?>AD@FD?CE@DECB@@CDBABB;;;;C?@?BAAAAAB=A@@CEEF:DCCCD=GCCA
@6HNMW:00800:06294
TACGGAGGGTGCAAGCGTTAATCGGAATCACTGGGCGTAAAGCGCACGTAGGCTGTTATGTAAGTCAGGGGTGAAATCCCACGGCTCAACCGTGGAACTGCCCTTGATACTGCACGACTTGAATCCGGGAGAGGGTGGCGGAATTCCAGGTGTAGGAGTGAAATCCGTAGATATCTGGAGGAACATCAGTGGCGAAGGCGGCCACCTGGACCGGTATTGACGCTGAGGTGCGAAAGCGTGGGGAGCAAACAGG
+
CBBA=@@@:@A?A<@A@A<@?BBB?B@BCCCBBB>BBBBC>CCAAACCECC?B@@@<ABAAB@BCDDDCC;AABE@BA@<?>?<>BBB@C<==>9?>@@@AA=A7<;BBBCCCAB;;;;7;C@CF@DD=AA;00,0@;00,0,09=9;?;??AAB@BBBBBC>B@?B>>>@A>878B?CC@C?B988B?@A@::8:>;56.5.2228805;6=4<<8;?@@889<<:6<=;:9;1<888;;;*///.7.7566
@6HNMW:00767:06355
TACGTATGGTGCAAGCGTTATCCGGATTTACTGGGTGTAAAGGGAGCGCAGGCGGTGCGGCAAGTCTGATGTGAAAGCCCGGGGCTCAACCCCGTGATGGGATTGAAACTACTTTTCTTGAGTGCAGGAGAGGAAAGCGGAATTCCTAGTGTAGCGGTGAAATGCGTAGATATTAGGAGGAACACCAGTGGCGAAGGCGCTTTCTGGACTGTAACTGACACTGAGGCTCGAAAGCGTGGGGAGCGAACAGG
+
CCBCCCCBADBBB?BABA>BBB?C@@@E>DDCCC>AAADD?DD>AAACCAA=;:4;BAB?BC@CCDGBBBBBCED>AAD=BCC9;;;BAELE;CCGCCDD>DD@CCE?@@@@@@@7AA>CBBCCBCC?AABC?CC=BCH?C?B@E@CBBBBBBC@@;?AAA9AAAAAACCCAB>@@?::6:?BCC>AA??:==?5;5;;:::-:AA=AB@@@C>AAAABBB@@00-0>>=@A<B@??BDC9AAAAA????>
@6HNMW:00779:06313
TACGTAGGGGGCAAGCGTTATCCGGATTTACTGGGTGTAAAGGGAGCGCAGACGGTCAAGCAAGTCTGAAGTGAAACCCCACGGCTCAACCGTGGGCTTGCTTTGGAAACTGTTTGACTAGAGTACTGGAGAGGTAAGCGGAATTCCTAGTGTAGCGGTGAAATGCGTAGATATTAGGAGGAACATCGGTGGCGAAGGCGGCTTACTGGACAGCAACTGACGTTGAGGCTCGAAGGCGTGGGGAGCAAACAGG
+
DCAAACBBBB3?@=A?@@?CCC>A=ABA<ACAAA=@@@CC>CG?BABBCCCA@ABCCB@AAABCCECCC@CBBAB;@@@8BED@ABAB>@>C;;;6;B>BBDJ?FACC>CCCCC>CCCCBBBCBB@??:>@>>:?A9@?C?C?B?B?CCCAA@A?>><=BBC<BB@@@BBBBBB>BB@BB@B?BBB@?;9:68<A:?9?A<AA<@@@A<AA===A<AB@@@AD@C@@>@A@@D?A?AAABBB9AB???<?AB?
@6HNMW:00813:06359
TACGTAGGGGGCAAGCGTTATCCGGATTTACTGGGTGTAAAGGGAGCGCAGACGGTCAAGCAAGTCTGAAGTGAAACCCCACGGCTCAACCGTGGGCTTGCTTTGGAAACTGTTTGACTAGAGTACTGGAGAGGTAAGCGGAATTCCTAGTGTAGCGGTGAAATGCGTAGATATTAGGAGGAACATCGGTGGCGAAGGCGGCTTACTGGACAGCAACTGACGTTGAGGCTCGAAGGCGTGGGGAGCAAACAGG
+
CBBBC:;;;;*;B>BBBCAECC@B?@@@:>B::9.9;:::0<;0;CBCCCFC@@>ACC=AAA@CCBBCJ?BCBAB0;;;.;;;5;BBB@C>B;;;0;A<@ADD=B9;;7;CAAA>BBBGBCBBBBBBB@CCCC?BB@BBC=A>A>A=ABABBB988?:?==>7>A@ABBBBBBB@CC>??3808=:8:4//)/99161;;5;>:>?==9=>;;;@:==@@@@B?C::5:?==<;=8=<999:+:?999+9<<8
@6HNMW:00768:06368
TACGTAGGGGGCAAGCGTTATCCGGATTTACTGGGTGTAAAGGGAGCGCAGACGGTCAAGCAAGTCTGAAGTGAAACCCCACGGCTCAACCGTGGGCTTGCTTTGGAAACTGTTTGACTAGAGTACTGGAGAGGTAAGCGGAATTCCTAGTGTAGCGGTGAAATGCGTAGATATTAGGAGGAACATCGGTGGCGAAGGCGGCTTACTGGACAGCAACTGACGTTGAGGCTCGAAGGCGTGGGGAGCAAACAGG
+
CCBBBBADDD3CC>AABC?BBC@C?BBB=BCCED>@@@CE>CG>BABCCBBBCB?@@@=99:;@BBBBC@BBDED<AA@7BBA>BCBBAD@BBCE?CC:;;BB<B?BG>GCCCC>CBBBCCDCBBBBE@BBBA>@@=???;@=A=A@DBCBBBBBBB?BBBC>BB@@@B@A@AA>@@?@@>@598BBA?;:8;@@=B=>>:>?59;<959:///67<66:<8<5::92:???>9=9=?@@AB9BBBAD:?::4
@6HNMW:00781:06389
TACGTAGGTCACGAGCGTTTATCCGGAATTATTGGGCGTAAAGAGTGAGCAGGCGGCATAGCAAGTCTGAGGTGAAAGCGTGGGGCTCAACCCCATACAGCCTTGGAAACTACTAAGCTAGAGTGCGTGAGAGGTAAACGGAACTCCATGTGTAGCGGTGAAATGCGTAGATATATGGAAGAACACCAGTGGCGAAGGCGGTTTACCAGCACTGCACTGACGCTCAGTCACGAAAGCGTGGGGAGCAAATAGG
+
CCCBCBC>AABAAAA@;;;)9==2426?=?CC?CF>A@<;;7;BBBBAAA@?;?@<??@@BAC?CBBBBA@=@;;;8<CBABBB:BBCC@EEH;CAB@@@@@B?B<@@;A@AA@@=BABA@AB<;;ABFDE;;5;;;/;C5;5;AD5;;;;BCCC;;9<CCF;CA;;;BBBBBCAAA@C@CC@CDB>AB<;5;;;5;5;@=AB>BB?BBBBBBB@A>@B>000@@ACBBBC@@@;@BCCCCD:BBBA@;B;;8
@6HNMW:00789:06394
TACGGAAGGTCCGGGCGTTATCCGGATTTATTGGGTTTAAAGGGAGCGCAGGCGGAGACTTAAGCGTGCTGTGAAATGCTGCGGCTCAACCGTGGAAGTGCAGCGCGAACTGGGTTTCTTGAGTGAGTTCGAGGTATGCGGAATTCGTGGTGTAGCGGTGAAATGCTTAGATATCACGAAGAACCCCGATTGCGAAGGCAGCGTACCAGTCCTTAACTGACGCTAAAGCTCGAAAGTGCGGGTATCGAACAGG
+
BBBB?B=@<@B=??9?;:4;@A=B@CFD<BB@EG?DC>CC=BC=BBBBABB=AA>BBBEF@C@BBB@AACDCCCC=AABAC:;:;DDD@C?ABC@C?BB::<BA@@CCADEDE>BB>BB?BBBBB@@@?CC@@=@A@B?A=A?B?CCBB?ACAAB?@=@CCD>CBCB?BBCBBBCCCCC?@><>BB:BCC?A@??9<6=?=;>B@A>ACCC?A?B@DAAABBBB@C>BBBBBB@:A9999?8?BACBB?BBB?
@6HNMW:00798:06390
TACGTAGGGTGCGAGCGTTAATCGGAATTACTGGGCGTAAAGCGAGCGCAGACGGTTGATTAAGCCAGATGTGAAATCCCCGAGCTTAACTTGGGACGTGCATTTGGAACTGGTCGGCTAGAGTGTGTCAGAGGGAGGTAGAATTCCACGTGTAGCAGTGAAATGCGTAGAGATGTGGAGGAATACCGATGGCGAAGGCAGCCTCCTGGGATAACACTGACGTTCATGCTCGAAAGCGTGGGTAGCAAACAGG
+
CCBA@CCF>BCBBBA9;:>A>ACD@D@B<::CCC=@@@@A;@AABC::9:CAAA@E@CBB?B>BBADCB@@?CBB=AAGE9AA@::388<?;@@;@AAAAABCH?C@FGIAA?ABB?CCCCBBAA@BBBCCCCD<??=@BAC=@>@?BABBCBBBBBBB@@@;@ABBBCCDFCFCBBACB?B@CCC9;;><,00@+0+0@@@=AA?BBH=CAB@B@@@?@@;;5;;;?@AACCC>BAAABC=CBBBBC>;::@
@6HNMW:00808:06393
TACGTAGGGTCCAAGCGTTATCCGGATTTACTGGGTGTAAAGGGCGAGTAGACGGCGCTGTAAGTCAGCTGTGAAAACTTAGGGCTCAACCTTAAGCCTGCAGCTGAAACTGTAGTGCTAGAGTGCAGGAGAGGTAAGCGGAATTCCTAGTGTAGCGGTGGAATGCATAGATATTGGGAGGAACACCAGAGGCGAAAGCGATCATCTGGACTACAACTGACGCTGAGGCACGAAAGCGTGGGGAGCAAACAGG
+
BC@A@CA@5@>+0+0<0;5:AB=C@CBC>BBCCD?CCCCE?CD>CBBBCBBBCB@CBBA@;;5<AAAABB@@ACDD;BB>;;<0;BCC?C@B>B7<;?<;;BA@BBAB=AAAAAABBB@@AABBCA;;7;AAA>BD=ABA>B?A?A?CCCBAA@?<<5<A:@=@BBBBCDBACC@CC=??=?=ABD?ABAB<A???8????ABB9::B?BBBCCC@CDCCB;;;C;;:;CDCCC>BC?9::;.;?;;;6;BB=
@6HNMW:00812:06393
TACGTAGGGTCCAAGCGTTATCCGGATTTACTGGGTGTAAAGGGAGCGCAGGCGGTGCGGCAAGTCTGATGTGAAAGCCCGGGGCTCAACCCCGGTACTGCATTGGAAACTGTCGTACTAGAGTGTCGGAGGGGTAAGTGGAATTCCTAGTGTAGCGGTGAAATGCGTAGATATTAGGAGGAACACCAGTGGCGAAGGCGGCTTACTGGACGATAACTGACGCTGAGGCTCGAAAGCGTGGGGAGCAAACAGG
+
BBABBCCD=CC695;:;;;@BB?DADEE>BBBBB=;;;CG?DE>BBBBCIC@CC@CBBD@CC@CBBBBBBAB;;;0;;;0;A@3ACCC@BBB:B?CBBCCCBB>B=@@;@@@@BBBCCDCBBBBCBBC?BCCC9AA@CBB?B@B@C@BBCCCBAAAB?A@@@<999BB???BCC?BB?BB>A?CCD?CBA@=?@A4:6;@;@C?CA@@=A@000A<@@AACBDABA@<@B;;78-7773777-8??AC=BBC>
@6HNMW:00813:06395
TACGTAGGGTCCAGCGTTATCCGGATTTACTGGGGTGTAAAGGGCGAAGTAGACGGCGCTGTAAAGTCCAGCTGTGAAAACTTAGGGCTCAAACCTTAAGCCTGCAGCTGAAACTGTAGTGCTAGAGTGCAGGAGAGGTAAGCGGAATTCCTAGTGTAGCGGTGAAATGCGTAGATATTAGGAGGAACACAGTGGCGGAAGCGCTTACTGGACTGTAACTGACGTTGAGGCGCGAAAAGTGTGGGGAGCAAA
+
9:::445:3:>8=5449)///27277;./55555&5<<>>6<:1:55.5555999495555///)///)///5::5555&5;7999095555)55;.516<8<=?<<:;5//)/:::///99;::9999944.45==9>>:<=<9A.61616BBC???@6949@@?,99588;>=:44.44./:)/)////5560,-(-(---/718833-39///83///--673/--0---////&/8888<<1:::;;2
@6HNMW:00816:05809
TACGTAGGTGGCAAGCGTTGTCCGGAATTATTGGGCGTAAAGCGCATGTAGGCGGTTTTGTAAGTCGGTCGTGAAAATGCGGTACTTAACGCCGTATGGCGATCGAAACTGCGGGACTTGAGTGCAGGAGAGGAAAGGGGAACTCCCAGTGTAGCGGTGAAATGAGTAGATATTGGGAAGAACACCGGTGGCGAAGGCGCCTTTCTGGACTGTGTCTGACGCTGAGATGCGAAAGCCAGGGTAGCGAACGGG
+
<<???;;5;;5;@<>;//)///)/)/39)/549<)5544909:555;9?@@=@A:BCE79:B=?@AA==@@9:5::+5595.55559>8==@:=@BAA5;:<BBBAE<A;9::<18::095????AA=99:>9=<+898+338?CC:=>:A@@@;;47<=:8?A?A@A??=>><AA<@:?>098?:>7:93;::*/(/9:5?;7888288333===>?<8;@>??@<=999<<5<?8=>B;A?@?>>9;?@8
@6HNMW:00824:05761
TACGTAGGGGGCAAGCGTTGTTCGGATTTACTGGGTGTAAAGGGAGCGCAGACGGTCAAGCAAGTCTGAAGTGAAACCCCATGGCTCAACCGTGGGCTTGCTTTGGAAACTGTTTGACTAGAGTACTGGAGAGGTAAGCGGAATTCCTAGTGTAGCGGTGAAATGCGTAGATATTAGGAGGAACATCGGTGGCGAAGGCGGCTTACTGGACAGCAACTGACGTTGAGGCTCGAAGGCGTGGGGAGCAAACAGG
+
BB;:;A@@@A,==<;;;=9:;5;B<@@E>CBCCC>BAAHE?CD>BAAABBDBBB@BBB=BBB?BBCBBB@CBBBB=CBB:BBB@BGBB?B=B@@A<AC@CCCC>C@BC>BCCCC>CCECCBBAAAB@@=@BCC@ED>@AB?B@C@C@DCBBBBCBBA?BBBC@BBAA>>>BBBB@BB=AA?B@BBCBB;>>9=A?2928708=8=A:;7;>@=::6;<==>=A=A@@<@AAAB=@<@@?@@@2@?=??9??@=
@6HNMW:00830:05775
TACGGAAGGTCCGGGCGTTATCCGGATTTATTGGGTTTAAAGGGAGCGCAGGCGGAGACTTAAGCGTGCTAGTGAAATGCTGCGCTCAACCGTGGAAGTGCAGCGCGAACTGGGTTTCTTGAGTTGAGTGCGAGGCTAATGCGGATTATCGTGGTGTAGCGGTGAAAATGCTTAGATATCACGAAGAACCCCGATTGCGAAGGCAGCGTAGCAGTCCTAACTGACGCTAAGCATCGAAGTGACGGCGTATCGAAACAG
+
:B:;6;=@>AB=@>9?;;7;BB;@:;;;0;C>BB=BC<AA>AC;;;00..8(--(-5//4.4.4:///7//55599055/77///--505(---(-(--/777995558:::<)//(//)////)/:::<7769)//-(--,-(--(-----/5988:;33-33333&33884:;:88333337377,333&44439;//)/)/777//----,,,(--(---/9=?==8:9////7)//----(//777//33(339
@6HNMW:00830:05800
TACGTAGGTGGCAAGCGTTGTCCGGAATTATTGGGCGTAAAGCGCATGTAGGCGTGCCTTAAGTCTGTCGTGAAACTGCGGGGCCTAACCCCGTATGGCGATGGAAACTGTGGCACTTGAGTGCAGGAGAGGAAAGGGGAACTCCCAGTGTAGCGGTGAAAATGCGTAGATATTGGGAAGAACACCGGTGGCGAAGGCGCCTTTCTGGACTGTGTCTGACGCTGAGATGCGAAAGCCAGGGTAGCGAACAGG
+
CCBBCCC?BC@CB>AA;;6;BA>BAC@I@BB=BB;;;;@@9A@@@A;59>:;=955;:?9C=@99:@@C;9;AB9A;665>>/;7;A7?<<2<DBBC?@A?>>;9=1=0//=6::AB?BCC@@@AA>AB??9@?6<;;3::?:??50//88969>8=8999&8:;;>A8::?>>AB<B?BB>CBA=@=::19=>8=8=8718@9=A@>??37/8///:6//38:999333373(394777.77777828<;6
@6HNMW:00831:05778
TACGGGAAGGTCCGGGCGTTTATCCGGATTTATTGGGTTTAAAGGGAGCGCAGGCGGAGACTTAAGCGTGCTGTGAAATGCTGCGGCTCAACCGTGGAAGTGCAGCGCGAACTGGGTTTCTTGAGTGAGTGCGAGGTATGCGGAATTCGTGGTGTAGCGGTGAAATGCTTAGATATCACGAAGAACCCCGATTGCGAAGGCAGCGTACCAGTCCTTAACTGACGCTAAAGCTCGAAAGTGCGGGTATCGAACAGG
+
AA;;;0;<@=AB@AB;A:::)4;;7<8:::)555;@7@>)55)5<2556;;==<@J@;;:AB?B=@AC@@>:99999,99:@@992:@9:2:6;9@>@;A@9999<<<@<89555)55)4:8==BBDDCBB@BBB>AABBAA>A?C?BBBBBDCBBB;<:;CJD=ACBB=ABCA@@@BBBC<;:4:??2BAA;;:99.5.5;;<<=5549544<@;?>;<A<@<8977*7<;;=;A9==<799.;>=<>>;0//4
@6HNMW:00846:05780
TACGTAGGTGGCGAGCGTTGTCCGGAATTATTGGGCGTAAAGGGAGCGCAGGTGGGAAAGTAAGTCAGTCTTAAAAGTTCGGGGCTCAACCCCGTGATGGGATTGAAACTACTTTTCTTGAGTGCAGGAGAGGAAAGCGGAATTCCTAGTGTAGCGGTGAAATGCGTAGATATTAGGAGGAACACCAGTGGCGAAGGCGCTTTCTGGACTGTAACTGACACTGAGGCTCGAAAGCGTGGGGAGCGAACAGG
+
CCCCC??=?C=AA;;;@@?BCG@C@CAD?AAACD>CBBBD>CE>BBAAACE@CDD>CC?CCC@CCCBB@BB2:;:-;A=ABED;BBCC?CDD9BBCBAAA<CC>AAA;A??8>>>4@B?BBHDDC;;8;BBB=@@9@>?>A>A>A?AA@AAA::;:5:ACD>BABABB::;BB?BC?CC?B?BBB?BBAA=@;;7;900/;;3000;A@?@@B>@@<<>?=>>8818?===E8>;:99::/;>>;;7;>A:
@6HNMW:00846:05787
TACGGAAGGTCCGGGCGTTATCCGGATTTATTGGGTTTAAAAGGGAGCGCAGGCGGAGACTTAAGCGTGCTGTGAAATGCTGCGGCTCAACCGTGGAAGTGCAGCGCGAACTGGGTTTCTTGAGTGAGTGCGAGGTATGCGGAATTCGTGGTGTAGCGGTGAAATGCTTAGATATCACGAAGAACCCCGATTGCGAAGGCAGCGTACCAGTCCTTAACTGACGCTAAAGCTCGAAAAGTGCGGGTATCGAACAGG
+
9AA@=;>A8AC@CC;@<;5;A@>BACCD=BB?AA8?E.;;;&95,5;:<<>@<>B@C@@@B=@=@BCB;;;A;;9@6:9:=99929?>?7?;@@A>A=A@>AA;;;BBA=@::9.9:,9?3>:==<AB?@?@AB?BBBBAA=@:?<ABBB7;;>BB9979@@D=@@@B?AB@@@@BAA@A???>AAA6B@@<@ACD@B@BC@@@@@@<@><<292:539889;;;=>8<<;<7337&7<8333(4998<=34545
@6HNMW:00854:05796
TACGTAGGTCACGAGCGTTATCCGGAATTATTGGGCGTAAAGAGTGAGCAGGCGGCATAGCAAGTCTGAGGTGAAAGCGTGGGGCTCAACCCCATACAGCCTTGGAAACTACTAAGCTAGAGTGCGTGAGAGGTAAACGGAACTCCATGTGTAGCGGTGAAATGCGTAGATATATGGAAGAACACCAGTGGCGAAGGCGGTTTACCAGCACTGCACTGACGCTCAGTCACGAAAGCGTGGGGAGCAAATAGG
+
BHB@A?D@CBBCBCA@@@=@BC@D@C@D@BBABC=DACAB>BBCDBBBAAA=;;5;@;;;AB5;;:;99@;@>@@6?==A@@@7@BBB@CMH;BCBB;;;?C=A7<<0;@@@;;5:BBA@ABBB;:;ABCBB@BDD>CCAJ@BBB>B;;;BBBB;;5<<<;0;;;ABCCCCCBBBC@C@BCABBC@CB;;5;;;5:9>@>CC>BCACCCCCCMC@@@BB@;;;?===?@?@@C=CABAA@@6A@AAC<AAC>
@6HNMW:00859:05772
TACGGAAGGTCCGGGCGTTATCCGGATTTATTGGGTTTAAAGGGAGCGTAGGCCGCATGTTAAGCGTGTTGTGAAATGTAGATGCCCAACATCTGAATTGCAGCGCGAACTGGCATGCTTGAGTACGCACAACGTTGGCGGAATTCGTCGTGTAGCGGTGAAATGCTTAGATATGACGAAGAACTCCGATTGCGAAGGCAGCTGACGGGAGCGCAACTGACGCTGAAGCTCGAAAGTGCGGGTATCGAACAGG
+
5><A=B>@=>C?BB9@;;7:@A?C?@@@:@A;AA8AA6AA0;;0;BAAACC?C?@@BBBB@C@CCCCBC@CCCCE@AA@BAA@;::3:*0/8;9//)3,39>A;A@=C<@@@=@AAA@@<>><<;<B<<<;7;9868288297;8<AAB999AAAAA=@@AA9ABAA?BAABBABBBAB>BB>BBB=BAA?AB@A,0+00=A>BA:;:.:9;@AB?BCCCABABCC=@ABAACC>BBCCCE>BCBBBCGDBCA
@6HNMW:00818:05823
TACGGAAGGTCCGGGCGTTTATCCGGATTTATTGGGTTTAAAGGGAGCGCAGGCGGAGACTTAAGCGTGCTGTGAAATGCTGCGGCTCAACCGTGGAAGTGCAGCGCGAACTGGGTTTCTTGAGTGAGTTCGAGGTATGCGGAATTCGTGGTGTAGCGGTGAAATGCTTAGATATCACGAAGAACCCCGATTGCGAAGGCAGCGTACCAGTCCTTAACTGACGCTAAAGCTCGAAAGTGCGGGTATCGAACAGG
+
DCBB?B8:99D?BB6=:;:,;?>:??CCC=CD@CC?CC>CC>CF>CCA@@BB?BB>@@@CD@C@BBC9:9CCBBBB=@@>AA::7;BBB@CBCCD@D@BCA@@BBBBCHAAA@E9;;:;C@CCCBB;;;=@A<;6;B@BAA?AAFABBBC@CBBBBBB?ADDD>CBBC@AAAAABCCCCC>@?=@CC9BBB;??@B;@;@>99:CBB?BCBC?B?B@BBBBB@@BAA=CCCC@@@;@=>>@@<@CCCBB?BBA=
@6HNMW:00831:05846
TACGTAGGGTCCAAGCGTTATCCGGATTTACTGGGTGTAAAGGGCGAGTAGACGGCGCTGTAAGTCAGCTGTGAAAACTTAGGGCTCAACCTTAAGCCTGCAGCTGAAACTGTAGTGCTAGAGTGCAGGAGAGGTAAGCGGAATTCCTAGTGTAGCGGTGAAATGCGTAGATATTAGGAGGAACACCAGTGGCGAAGGCGGCCTGCTGGGCTTTAACTGACGCTGAGGCACGAAAGCGTGGGTAGCAAACAGG
+
>>A@955505>9>666>>9>?@=@?::929;AC>8=A<BA7?>::?;??355::48<=<<;;7==<<@<858:<<</<<8<AB<@<AB9@;@8<389<999>>>?@@B=A:::@A::9?>AABBCCAA?ACBB?BA;@:;4:492;?AA::0?@?00,0;;;3;??AABBBBBC@BB;??<;<@@@,00>>50:88<284695::8373)39;(3.3988933388;4:;888=588888:39<=;==3<=<8
@6HNMW:00855:05823
TACGTAGGGTCCAAGCGTTATCCGGATTTACTGGGTGTAAAGGGCGAGTAGACGGCGCTGTAAGTCAGCTGTGAAAACTTAGGGCTCAACCTTAAGCCTGCAGCTGAAACTGTAGTGCTAGAGTGCAGGAGAGGTAAGCGGAATTCCTAGTGTAGCGGTGAAATGCGTAGATATTAGGAGGAACACCAGTGGCGAAGGCGGCTTACTGGACTGTAACTGACGTTGAGGCGCGAAAGTGTGGGGAGCAAACAGG
+
BBBCAAA@8@A<@=A@@@8<;D@D@DCD>@@@DE>DCBBA<AA<AAAA@?AA993:?=>@AB>CBCBBA:::AAA@6AB99:C>AABB=?:@494:A8=?????ABAB<BAABBAAABAABBCAA>?>=@@@@=@@;??=:=;>;@;??@@AABBBBAD@@@9@?:::BACCBK@BD59:4:=A@A>ACEC@@AA0000?<=@<???A?BAAA??;?A@@B::3:9939@=>?@8?<?<=??5???AC:A@@=
@6HNMW:00856:05817
TACGTAGGTCACGAGCGTTATCCGGAATTATTGGGCGTAAAGAGTGAGCAGGCGGCATAGCAAGTCTGAGGTGAAAGCGTGGGGCTCAACCCCATACAGCCTTGGAAACTACTAAGCTAGAGTGCGTGAGAGGTAAACGGAACTCCATGTGTAGCGGTGAAATGCGTAGATATATGGAAGAACACCAGTGGCGGAGGCGGTTTACCAGCACTGCACTGACGCTCAGTCACGAAAGCGTGGGGAGCAAATAGG
+
BBAA@BC?B:::A@@@@@<@@B@G@C@CA@@>@B<B;<;D>CBCBBABAAA?;;7;AA@@AB>BA@AAAA=BBCH?EBCBCCC<CBBD6:::-;@@@@CC?B?B?BB=BBCCAA>BABABAAABCCCCCC;;5;;;0;A5;7;BA?B;;;BBBB;;7;BBB=AABBBCBDCCDBCCADBDH@CCC?BAA@=;;5;;>;;6<G?IDADCAA@BCEB@@@0000@=@@AACBBCB<A@?999939?A?A9@AA<
@6HNMW:00860:05826
TACGGAGGATGCGAGCGTTATCCGGATTTATTGGGTTTAAAGGGTGCGTAGGCGGTTTGTCAAGTCAGCGGTGAAACGCAAGGGCTCAACCCTTGACCTGCCGTTGAAAACTGTCGGACTGGAATGCGGATGCTGTGGGAGGAATGTGTGGTGTAGCGGTGAAATGCATAGATATCACACAGAACACCGATTGCGAAGGCATCTCACAAATCCGTTATTGACGCTGAGGCACGAAAGTGTGGGGATCAAACAGG
+
;;;C@BB>B;;;@@B@@@?BBA?B?BBC>CC@CC>AA388-9@9=@??BDC@CD>AA<AAAB=A?B<:90<>888/....6AA<?BBB@D@8@9;;<8:994994559:'9@;ABC<B?DD@E@999<=>@@@:;;AA<BB?CACCCCBB?BCCCCBB?BBCC=@@?BABBB???A@@BBAA@@CCC<>>B?BABB<><@CCCCBBBBB>BB>AA?BB>A@@BAA@@@=???@@A<BA@ABBB:BCBBB>BCC?
@6HNMW:00814:05864
TACGTAGGGGGCAAGCGTTATCCGGATTTACTGGGTGTAAAGGGAGCGCAGACGGTCAAGCAAGTCTGAAGTGAAACCCCATGGCTCAACCGTGGGCTTGCTTTGGAAACTGTTTGACTAGAGTACTGGAGAGGTAAGCGGAATTCCTAGTGTAGCGGTGAAATGCGTAGATATTAGGAGGAACATCGGTGGCGAAGGCGGCTTACTGGACAGCAACTGACGTTGAGGCTCGAAGGCGTGGGGAGCAAACAGG
+
CC;;;BBCCC3BC?A:;;<@@B?B@BCE>CBCCD>BBBCC=CB=@BAAABCCBB@BBB?BBB@BDCCBD@CCCCC>CGD;CCB>BBBB=A;A:::0;B=ABCC?C@CI?CCCCC>CCCCDCCBB@AAB@AAAB>AA9;;B@C?B?C?CCCBABABBB?BCCC>BBBAAACCBBB?BC?BB?B@BBB@@<@A<A@@<@=>>:;?4<99:<<==>>@<@B@@@<@=A;;5;?=<?<@;@@?=??5?@ABE>CBB?
@6HNMW:00823:05899
TACGTAGGTCACGAGCGTTATCCGGAATTATTGGGCGTAAAGAGTGAGCAGGCGGCATAGCAAGTCTGAGGTGAAAGCGTGGGGCTCAACCCCATACAGCCTTGGAAACTACTAAGCTAGAGTGCGTGAGAGGTAAACGGAACTCCATGTGTAGCGGTGAAATGCGTAGATATATGGAAGAACACCAGTGGCGAAGGCGGTTTACCAGCACTGCACTGACGCTCAGTCACGAAAGCGTGGGGAGCAAATAGG
+
EHBBBBB?CDEDD999AB@BBC@C@C@B?AB=BB<BA@@@<??BBB@A@B@<:949@@@@BB?CCBBCBC@CCFC?CBBBCEE;DBBB?BCC9BBBC@@@@D?C?BC=CCCCBB@CBGCCCECBBBCCCCCC@BCC>CC@D@CBB?BCCCCCB@9979@@E>BB@@@CBBCCCCDC?B@CC@CCC@BBAA=?AA4:5:?9AJ?CC@CBBBBBBBB>>@<000@@AABBBCDDD<BBBBACA6???AA<BDJ@
@6HNMW:00825:05864
TACGTAGGGGGCAAGCGTTATCCGGATTTACTGGGTGTAAAGGGAGCGCAGACGGTCAAGCAAGTCTGAAGTGAAACCCCATGGCTCAACCGTGGGCTTGCTTTGGAAACTGTTTGACTAGAGTACTGGAGAGGTAAGCGGAATTCCTAGTGTAGCGGTGAAATGCGTAGATATTAGGAGGAACATCGGTGGCGAAGGCGGCTTACTGGACAGCAACTGACGTTGAGGCTCGAAGGCGTGGGGAGCAAACAGG
+
9;;<?AAABA2??;@A@@<@AB?B?BDG>CCCCH>BCBBF;@@:;;;BBBBBBA>;;;5;BB?BCCCBB?CBAAA>BED<IGE@DBBB?C=B;;;9;D@CHFD=C?DH?GCCBC=BB@@AB;;;@AA@@BAAA>AA?BCC@C@C@C@BBBBBAAA9999DCD>AAACCBB???A<??;?@=@<@@B@<88707>>9>;=<8<?5:;;;:=>>;;;;?@@AC?A?A;;5;>>>>9>8<<<<<<2<;=AA=BBB?
@6HNMW:00828:05886
TACGGAAGGTCCGGGCGTTATCCGGATTTATTGGGTTTAAAGGGAGCGCAGGCGGAGACTTAAGCGTGACTGTGAAATGCTGCGGCTCAACCGTGGAAGTGCAGCGCGAACTGGGTTTCTTGAGTGAGTGCGAGGTATGCGGAATTCGTGGTGTAGCGGTGAAATGCTTAGATATCACGAAGAACCCCGATTGCGAAGGCAGCGTACCAGTCCTTAACTGACGCTAAAGCTCGAAAGTGCGGGTATCGAACAGG
+
DGBB?B?B@BD@BA=?994;@@=A=@CB>DEAEF?HH>CC>CJ>CCBBB?@::949;9BD?B?BBB;;;CCCCCLJ>AA@AA;;5;A@@<A8<;CAC@BBBBAAAAACD@BBBD>BD?BB?BFFCCBBBBB???=???ABA>B<?=ACCCACDCCC;;:;BBD?BBBC@BBBCCCCCBBB?BB@BBB:AAA?BBCC?C@BFECBBDCAD@@A@D?B@C@A@CCBBCB>B@@@999-9@>>AB=BCBCBB?CCJ@
@6HNMW:00839:05906
CACGTAGGGGGCGAGCGTTGTTCGGATTCATTGGGCGTAAAGGGCGCGCGGGCGGCCGGGCGAGCCTGCCGTGAAATCCCCGTGCTCAACACGGGGGGGTCGGCGGGGACTGTCCGGCTGGAGTACCGGAAGCGGCGGCGGAATTCCTGGTGTAGGGGTGAAATCTGTAGATATCAGGAAGAACACCGATGGCGAAGGCGGCCGCCGGGCCGGATACTGACGCTGAGGCGCGAAGGTGCGGGGAGCGAACAGG
+
AC;<;@@@@@0@A@@@AB?BC@CB@BB=@A@;@@:@BBBB>BB<BBCBBCC:;;?C=AA<AA@A@>AAA<@@BBB>BCHF;CA@@BCB@GC;::::9:#:@@=?;D=:==:?;B?B?BCD@DDDCC?A>A?AAA?AA=AB?B?B?B?AA=AAAAABA8@AAA<AAABBBBBBBBBBB>B?BC?BBB?BB>>8<=<10*00*0*00<@@7@:@:A??>BBB?BCCC;;6;@@@@9A;AAABDF;BBBCC@AAA=
@6HNMW:00841:05869
TACGGAAGGTCCGGGCGTTATCCGGATTTATTGGGTTTAAAGGGAGCGCAGGCGGAGACTTAAGCGTGCTGTGAAATGCTGCGGCTCAACCGTGGAAGTGCAGCGCGAACTGGGTTTCTTGAGTGAGTGCGAGGTATGCGGAATTCGTGGTGTAGCGGTGAAATGCTTAGATATCACGAAGAACCCCTCGATTGCGAAAGGCAGCGTACCAGTCCTTAACTGACGCTAAAGCTCGAAAGTGCGGGTATCGAACAGG
+
BCBB>B7;7:C?BE>CBB?CCB?A?@@B;@B?@@6;<7<A7@@8?>A@@:9.9;5>=BCC@C@CBBBBBBBBCCC?BBBCBBB>BBBB=A>A@A=A?BBBBBBAAABB?@@?D<CC=CC@CBBBBBCCCAA??;>?>??@=@<?9AAAA?ACCEDBB>ABBB>BCCC@CDBBBBCCCAA?AB@CEE:;::??9>==?=6>9?B@A@B9929999:=2:45<::@955<<5?:===9:2:;;99=599445=065>:
@6HNMW:00817:05916
CACGTAGGGGGCGAGCGTTGTTCGGAATCATTGGGCGTAAAGGGCGCGCAGGCGCTGTTCAAGTCCGGTGTGAAAGTTCCAGGCTCAACCTGGTGATGCGCCGGAAACTGGATGGCTTGAGTACAGCAGGGGACATTGGAATTCCAGGTGTAGGGGTGAAATCTGTAGATATCTGGAAGAACACCGGTGGCGAAGGCGAATGTCTGGGCATGTACTGACGCTGAGGCGCGAAGGTGCGGGGAGCGAACAGG
+
BC;;;@@@@@,=@?@@@@>BB@DC?B?B@@@>BB<BCCCC7;;0;;;<;<B?;;6BBB@CC?CCC@B?BCCCCM=AA@B@CC@CCCF@B?BD@BBBCB@@@@D@CB=BCC@CBB@BD9;;@@CBCBCCCCC;BA::::@C@E@C?AA?;;<BBDD7C<;;7;BBBBBBBCD@AAC?C@BB?BBC?C@CB?CBB>A=AAA=AB?@;;;/;A;;;DCDBBCB@?A;;7;AAAB@B>B;;;AA7@BBBB?BCB@
@6HNMW:00841:05911
TAACGTAGGGGGCAAGCGTTATCCGGATTTACTGGGTGTAAAGGGAGCGCAGACGGTCAAGCAAGTCTGAAGTGAAACCCCACGGCTCAACCGTGGGCTTGCTTTGGAAACTGGTTTGACTAGAGTACTGGAGAGGTAAGCGGAATTCCTAGTGTAGCGGTGAAATGCGTAGATATTAGGAGAACATCGGTGGCGAAGGCGGCTTACTGGACAGCAACTGACGGTTGAGGCTCGAAGGCGTGGGGAGCAAACAG
+
//)/8/44444$33-488:.44:.4.4<>/66<<=4666<@6>>6666;555<55.555.5;=9<;;;;9.5556=4=>?1<<=:=<;;7;8<<;>255.4:::1;.55)555.55)55544==445<:938:440/:177:)/)/)/)/7:<<==:::47777(337779;;<=:;==)0//)//399425-5::4;453.352...626735392---7--(,(--/4:9:<<8;7:33333&3344=5:88
@6HNMW:00859:05938
TACGTAGGTCACGAGCGTTATCCGGAATTATTGGGCGTAAAGAGTGAGCAGGCGGCATAGCAAGTCTGAGGTGAAAGCGTGGGGCTCAACCCCATACAGCCTTGGAAACTACTAAGCTAGAGTGCGTGAGAGGTAAACGGAACTCCATGTGTAGCGGTGAAATGCGTAGATATATGGAAGAACACCAGTGGCGAAGGCGGTTTACCAGCACTGCACTGACGCTCAGTCACGAAAGCGTGGGGAGCAAATAGG
+
CBBBDCC@CBCBD@??@@<@AC=@=@?B=@@?BB;@BAAA<@CDHCCCCAB>;;5;ABAAAB@C;;;A;;5;CCC>DCCCBEB;BCCC=@@@8@ABCCCC>B>B>BB<BBBBAA?ABAAB;;;@AB@=>>9545==9@B?B?BBB?CBBBB@@@9:29>>?;AAAABBBBC@A@BD@E@BC?BBA@B@@=9=99398<?;@A;@A?AAA@A@BDC@@>>000==??BABBAAB<@>>7788*9=@=A9BBA@
@6HNMW:00819:05987
TACGTAGGTGGCAAGCGTTGTCCGGAATTATTGGGCGTAAAGCGCATGTAGGCGGTTTTGTAAGTCGGTCGTGAAAATGCGGTGCTTAACGCCGTATGGCGATCGAAACTGCGGGACTTGAGTGCAGGAGAGGAAAGGGGAACTCCCAGTGTAGCGGTGAAATGCGTAGATATTGGGAAGAACACCGGTGGCGAAGGCGCCTTTCTGGACTGTGTCTGACGCTGAGATGCGAAAGCCAGGGTAGCGAACGGG
+
EBAAADE@CC6:;=;;;;<@@B@C@C@D@CC?CD>BBAAA7;00000/0;<69=6ADD8;AB?BBBC?B;;;CCBB<CICC@CCCB@BALHC@BCI@@<@;;;BBCB>CCCBBB<BBB?BBBAAABD?BBAA>AD=BBB8B@CBCB=AAAAAAA@?<?BBA>BB???@@AABB?BE=C?@?<??>9?9?@<@??3819CD@CA;BBB?>??CBB???BBB999A???CC???K=BB>ADD>CBBBAA>@AC=
@6HNMW:00822:05969
TACGTAGGTCACGAGCGTTATCCGGAATTATTGGGCGTAAAGAGTGAGCAGGCGGCATAGCAAGTCTGAGGTGAAAGCGTGGGGCTCAACCCCATACAGCCTTGGAAACTACTAAGCTAGAGTGCGTGAGAGGTAAACGGAACTCCATGTGTAGCGGTGAAAATGCGTAGATATATGGAAGAACACCAGTGGCGAAGGCGGTTTACCAGCACTGCACTGACGCTCAGTCACGAAAGCGTGGGGAGCAAATAGG
+
IJBAA@C?BABAA@@;:;;?>=;@:=::0558=?6>CBCB:A@A@>=>;;;5;;5;BB@BBB799:@;99299:9.99>?ABB9BBDD=@@@8@AABCDC@CAC@DD=BBCAAA?ABABBBB@@AA@AAABB?BBC>BB>@<???4:9;:556<99495559&9?;?@B=999===>:=<=>?=BB7A@::49=<;=:9:5;B<AB@CBCDBBCB@@@A=999><<<=;=:<<<9?:;7777(7<=;A>D>>:
@6HNMW:00825:05997
TACGGAGGATGCGAGCGTTATCCGGATTTATTGGGTTTAAAGGGTGCGTAGGCGGTTTGTCAAGTCAGCGGTGAAACGCAAGGGCTCAACCCTTGACTGCCGTTGAAACTGTCGGACTGGAATGCGGATGCTGTGGGAGGAATGTGTGGTGTAGCGGTGAAATGCATAGATATCACACAGAACACCGATTGCGAGGCATCTCACAAATCCGTTATTGACGCTGAGGCACGAAAGTGTGGGGATCAAACAGG
+
CCCCACDAEBB@@@A?@@<@CCAF@BBB>AA?CC:@@9@?:?A=ABBBBBC@BC?BB=BBBB>B@?>@AA=>AAA80///)//)/<::5:9093::;>>@;??9??@6>>>DBB@BCCC@C@@@@A=?A@@@BDCC>BB?B@AAAC::79BABC@@=@BBB=??><????4//-----68:333343//(////65;;;>=====<5::699;?@=?@@CCBB@?=?CCBBD=BBBBBDD9??BDD=CCC?
@6HNMW:00830:06003
TACGTAGGTCACGAGCGTTATCCGGAATTATTGGGCGTAAAGAGTGAGCAGGCGGCATAGCAAGTCTGAGGTGAAAGCGTGGGGCTCAACCCCATACAGCCTTGGAAACTACTAAGCTAGAGTGCGTGAGAGGTAAACGGAACTCCATGTGTAGCGGTGAAATGCGTAGATATATGGAAGAACACCAGTGGCGAAGGCGGTTTACCAGCACTGCACTGACGCTCAGTCACGAAAGCGTGGGGAGCAAACAGG
+
BBABBAA>ACAA@@@ACB7<;C=A=A@C?@@=@B=BCICD>BBCBBAA@@C;;:6;ACAAAC:;;AAC;;5;ACC;BCCBCBB<BBCB@BBB:BBBBAAA?B?B@CC>BCCBCC@B@@ABBBCD:::CCC:;8;BB;AB?B?AAA<;;;;CCAA;;9;CCD?BCACEBBBCCCCBB?C?@B?@BB>BBBA>AA@9@=;;5<@;AC?CCCBBBDCBABB@;;;DAAAAAA@@@@8@B9::::-;9:@@;ABA?
@6HNMW:00834:06003
AACGTAGGTGGCAAGCGTTAATCGGAATTACTGGGCGTAAAGCGCGCGTAGGTGGTTGTTTAAGTCAGATGTGAAATCCCCGGGCTTAACCTGGGAACTGCATCTGATACTGGATAACTAGAGTAGGTGAGAGGGGAGTAGAATTCCAGGTGTAGCGGTGAAATGCGTAGAGATCTGGAGGAATACCGATGGCGAAGGCAGCTCTCTGGCATCATACTGACACTGAGGTTCGAAAGCGTGGGGAGCAAACAGG
+
C<<;:BC?A?<>A4;;;A=A@CBB?B>A=AA@@?6>?>??:@???A:::AB?@?<=<>>?9??ABBBAAAAABBB>BCAA48849A=C?B?BCC>B?BBBBBBBB@@>>>::79AA9==@@@@@AC?BBCBBCDE;A@AAAA=?=@ADD@CCBBBA@<@@AC=BBBCDDDCBC@@@A=;;6;>AAB@BBBC?CCC8:8:BBBCCAA@B?BCBBBCCCCCCBBABB@@=@?BDCC?CCB@@@@5?@AAD>DBB?
@6HNMW:00834:06007
TACGGAAGGTCCGGGCGTTATCCGGATTTATTGGGTTTAAAGGGAGCGCAGGCGGAGACTTAAGCGTGCTGTGAAATGCTGCGGCTCAACCGTGGAAGTGCAGCGCGAACTGGGTTTCTTGAGTGAGTGCGAGGTATGCGGAATTCGTGGTGTAGCGGTGAAATGCTTAGATATCACGAAGAACCCCGATTGCGAAGGCAGCGTACCAGTCCTTAACTGACGCTAAAGCTCGAAGTGCGGGTATCGAACAGG
+
BBBB?B=@<?C=AA<@A@=@BG6;5;;;.;;=AB=BB=BC6;:7:CBBBCB?BB>BAABDADABBBBB@AA@CBD;;;;A@@@=ABCC@C;;;C?B=BBA@@AABCIFA;=;M>CC>CB@CBBBBBB@@@B@@<@B?A@B@C@B?BCCC@CCHCCCC@CDGJ>AAABAFDDA@@@AAAA?BA?AEE;AAA?A@AC5;7;BBCCCDE@C;;;@D@B@;;:9:AAB@A<@==;00+/666:=4;@?@>>:>=C:
@6HNMW:00849:05982
TACGGAGGATTCAAGCGTTATCCGGATTTATTGGGTTTAAAGGGTGCGTAGGCGGTTTGATAAGTTAGAGGTGAAATCCCGGGGCTTAACTCCGGAACTGCCTCTAATACTGTTAGACTAGAGAGTAGTTGCGGTAGGCGGAATGTATGGTGTAGCGGTGAAATGCTTAGAGATCATACAGAACACCGATTGCGAAGGCAGCTTACCAAACTATATCTGACGTTGAGGCACGAAAGCGTGGGGAGCAAACAGG
+
CCCC@BB@BC?BB=@@AA>AAA>B@CDC=CD@DF=AA5::/9B9A??ABAC?AA>BC>BCCC9::?BBBB?BCCC=AAA;CDD:?>;>9>?A>B?B?B999?BCBC?BBBA===@??AD:;:><>=::::>>><BBC@BB?B?BBBB>B?BCC8:9C@CA==8===B;??>;::@<;;::;>;>??=DBA587@?395:@@@?=@A>BB>BBBBBBCCCBB?>9?993:A@::929@@ACDC5898CB>CCB?
@6HNMW:00849:05984
TACGGAAGGTCCGGGCGTTATCCGGATTTATTGGGTTTAAAGGGAGCGCAGGCGGAGACTTAAGCGTGCTGTGAAATGCTGCGGCTCAACCGTGGAAGTGCAGCGCGAACTGGGTTTCTTGAGTGAGTGCGCCGTATGCAGGTGGAATTCGTGGTGTAGCGGTGAAATGCTTAGATATCACGAGGAACCCCGATAGCGAAGGCAGCCTGCAGTGGCGTTACTGACGCTCATGCTCGAAGGTGCGGGTATCGAACAGG
+
EECC?B=C?BE?A@:@@?=@BB@DACBB=AB>AA6AA8AA8AC=BAACBCCACC@BBCCC?B?AAB@@@CCCCCL?AAABB;;7;BBB?B?AAC?C?CA;;;@AACCC@ECCC>BD>CC?BBBBBABBB@AA8;;AAB????::5:=@<?AAB?CAA;;;;5;BBC>DEBB@BCBBCB@@?@;;5;:?A@8BAABGGGD?C@CCCC?CBC?@@@=?AB@BBCCCBBBBBBBACCBCC?@;??:::0;@@@BCABBC?
@6HNMW:00822:06040
TACGTAGGGGGCAAGCGTTATCCGGATTTACTGGGTGTAAAGGGAGCGCAGACGGTCAAGCAAGTCTGAAGTGAAACCCCACGGCTCAACCGTGGGCTTGCTTTGGAAACTGTTTGACTAGAGTACTGGAGAGGTAAGCGGAATTCCTAGTGTAGCGGTGAAATGCGTAGATATTAGGAGGAACATCGGTGGCGAAGGCGGCTTACTGGACAGCAACTGACGTTGAGGCTCGAAGGCGTGGGGAGCAAACAGG
+
AACCBA@AAA2?A=A?@@=@CC@C>AAD>DCCCC>CBBDF?DE>ABBCBBBCBB?@;;5;AB?CEDCCCAIGEEG>CCC<CBB=BBBB?A?A;;;8;G<@;;;0;5;E;AACCC?CCBBBBBBCBCBC?A@?><>B>BBB?A>A=B>BCCDCA?>>>9>@@C=>>>??A@@@AA<@??CC;><>>>>@<;:7:@@;@<;:7:A;>=<=:=<A@=>:=BBAA>@=@;93900=>+0+0:0//0(0=>AC=A@A<
@6HNMW:00835:06040
TACGTAGGGTCCAAGCGTTATCCGGATTTACTGGGTGTAAAGGGCGAGTAGACGGCGCTGTAAGTCAGCTGTGAAAACTTAGGGCTCAACCTTAAGCCTGCAGCTGAAACTGTAGTGCTAGAGTGCAGGAGAGGTAAGCGGAATTCCTAGTGTAGCGGTGAAATGCGTAGATATTAGGAGGAACACCAGTGGCGAAGGCGGCTTACTGGACTGTAACTGACGTTGAGGCGCGAAAAGTGTGGGGAGCAAACAGG
+
CDAAAAAA<@?4:4:???;@@A>@=;;;0;ABCB8;;AAA>AEGCCBA;;;B<;5;AAA@@B>BBC;;;BAA@BBB7AA;<;;7::;:4:299?9?A6:9@BBA@999.9999@AB@ABBDBB@@@AA=AA@@=AC=@@@;@5<4;;AB@@@ACB;;7;@@@<AAA@??AA?:929@;=@>A=??A9>>?@;<<<3849A>@A?A999?@>====9844:;;>;>==8:984444&4433<<B3?;;;;39892
@6HNMW:00840:06021
TACGGAGGATCCGAGCGTTATCCGGATTTATTGGGTTTAAAGGGAGCGTAGGCGGACGCTTAAGTCAGTTGTGAAAGTTTGCGGCTCAACCGTAAAATTGCAGTTGATACTGGGTGTCTTGAGTACAGTAGAGGCAGGCGGAATTCGTGGTGTAGCGGTGAAATGCTTAGATATCACGAAGAACTCCGATTGCGAAGGCAGCTTGCTGGACTGTAACTGACGCTGATGCTCGAAAGTGTGGGTATCAAACAGG
+
DCDC@BB?BED<?@?@BBACCC?A?@@@;@C?CC=CD>DD>DD>AABCCBB@BB?BA@@A<A=@BCC@A=AACBD<@AA;AAA<@CBC@D?@@CCC9B:=;HIKACCCCCBBB<@@@AA?BBBBCBBBBBB>>9>==6>@:><??ABAB?BCABBBB>@@@@:@?@?>@B?@AABAC@?;>>9>AB?BCC@BBBB;>;ABBBC@CCBB@@@@BCE@BBCCCCCBCCCCCBB9996:@ABBC>BAB@@@;@AB?
@6HNMW:00856:06035
TACGTAGGGTCCAAGCGTTATCCGGATTTACTGGGTGTAAAGGGCGAGTAGACGGCGCTGTAAGTCAGCTGTGAAAACTTAGGGCTCAACCTTAAGCCTGCAGCTGAAACTGTAGTGCTAGAGTGCAGGAGAGGTAAGCGGAATTCCTAGTGTAGCGGTGAAATGCGTAGATATTAGGAGGAACACCAGTGGCGAAGGCGGCTTACTGGACTGTAACTGACGTTGAGGCGCGAAAGTGTGGGAGCAACAGG
+
CDCBBCCD@DE@B>AAAA=AAB?C@CCD?BBBDD>CCCCC>BB=BBBBBBAA;:6:@AACCC9;;A;<;C@AACDC7BC><;;0;ABC?CACAHEHFAAABBBCJCDH=CBBCFCGBBCBBBBB;;;C>AC;;7<C8;;A>B@CAC@BBC@@@@A@@=A@AA<AABA@?@?AA<8<<799271788288882866)/)//)/:59//55::9=<<9<;::9//)///)/<;<<<5;;:<<<4==<<8;882
@6HNMW:00814:06082
TACGTAGGTCACGAGCGTTATCCGGAATTATTGGGCGTAAAGAGTGAGCAGGCGGCATAGCAAGTCTGAGGTGAAAGCGTGGGGCTCAACCCCATACAGCCTTGGAAACTACTAAGCTAGAGTGCGTGAGAGGTAAACGGAACTCCATGTGTAGCGGTGAAATGCGTAGATATATGGAAGAACACCAGTGGCGAAGGCGGTTTACCAGCACTGCACTGACGCTCAGTCACGAAAGCGTGGGGAGCAAATAGG
+
BBABC@?=A;;;@;;;;;=A@B?B?B=@=A@=A@8ABBBC>AACBBBCBBB@BA;@@;;;CC?CABABBA><;;@8AABBBDD<CEEK@CBC:BABA@@A@D@C?CC=BAA@@@=ABFAAACBCBBCCCCBC@AAM?CC?B?BDD@C;;;CBBB;;7;BBB;BBBBBCCCCCCCAA?A@CC@CCD@BBA@<?@@5;5;@>BC>CC>BBB@@@BBBAA@@;;;CBAAA:;;>>?8??>9898-9?<<?9@BB=
@6HNMW:00815:06085
TACGGAGGATCCGAGCGTTATCCGGATTTATTGGGTTTAAAGGGAGCGTAGGCGGACGCTTAAAGTCAGTTGTGAAAGTTTGCGGCTCAACCGTAAAATTGCAGTTGATACTGGGTGTCTTGAGTACAGTAGAGGCAGGCGAATTCCGTGTGTAGCGGTGAAATGCTTAGATATCACGAAGAACCCCGATTGCGAAGGCAGTGCACGAGTCCTTTACTGACGCTAAAGCTCGAAAGTGCGGGTATCGAACAGG
+
;;;C@AB>A@@@B@@;;;?ABB>B@BCB=BC6;;0;B8@B;AD=CAAHCCEAB@?@;;;B5;;,;CC@@A:9:CCC>BBD;@:;9;CCC=A=A@@A@3@8;;DCGACBCBCCCD?;;;BB@CBBAA@?9::AAA>??=<;;:488<:@@@ABB???B?A@AA=@??B@CAAABCAAAAA@DD?CCC9CCC@CBAB=@<A@@@B@@@@;;;C>AB=B@@@B@@@;;;0;@@@999/9<<999-997<>?>@>?=
@6HNMW:00816:06107
TACGGAAGGTCCGGGCGTTATCCGGATTTATTGGGTTTAAAGGGAGCGCAGGCGGAGACTTAAGCGTGCTGTGAAATCTCGCTCAACCGTGGAAGTCAGCGCGAACTGGGTTTCTTGAGTGAGTGCGAGGTATGCGGAATTCGTGGTGTAGCGTGAAATGCTTAGATATCACGAAGAACCCGATTGCGAAGGCAGCGTACCAGTCCTTAACTGACGCTAAAGCTCGAAAGTGCGGTATCGAACAGG
+
<<<=7<6;5:<7==7=>><??@<=,//<,//688(--(--(-8(///75--(-7)////:5<.4//////559;A)/////////)4.557)/)//-,,,,-,,(,-//(//(/816:<====?=<???=999@993:4:;@@00-0@>@@;;9::;,:@@?=A:::?=@99778<=178-994.99;@4:49@@??9959<:::8@<?>=:>>>??@BB=BBBAAAC=A@@00,0<<>AC<??B>
@6HNMW:00818:06096
TACGGAAGGTCCGGGCGTTATCCGGATTTATTGGGTTTAAAGGGAGCGCAGGCGGAGACTTAAGCGTGCTGTGAAATCTGCGGCTCAACCGTGGAAAGTGCAGCGCGGAACTGGGTTTCTTTGAGTTGGAGTGCGAGGTATGCGGAAATTCGTTGGTGTAGCGGTGAAATGCTTAGATATCTACGAAGAATCCCCGATTGCGAAGGCAGCGTAGCAGTCCTTAATGAACGCTAAAGCTCGAAAGTTGCGGTATCGAACAG
+
/7//)4.4.3838:(44405>@:@??;B8>=;:@,59)55)5A256665<<9==8=665:7<.55<::;;;;;@@7??>==<5;555494955.55)59<<9/////)/)/756/9;.///)////)/)//4444445:93333-//(/4///)/4:--/<<<,//<<57799,//-,,----222089+//::+///499<<.5.///-,,*****,-(/)/)//5.5<<<>@4;99979:///)/55(//////)599
@6HNMW:00829:06104
TACGGAAGGTCCGGGCGTTATCCGGATTTATTGGGTTTAAAGGGAGCGTAGGCGGCATGGTAAGCGTGTTGTGAAATGCGGGTGCTCAACATCCGGACTGCAGCGCGAACTGCCGTGCTTGAGTGCATTGAAGGAAGGCGGAATTCGTGGTGTAGCGGTGAAATGCTTAGATATCACGAGGAACCCCGATTGCGAAGGCAGCTTTCCGCGCTGTTACTGACGCTGAAGCTCGAAGGTGCGGGTATCGAACAGG
+
;B@A?C?B@BC@CF>CBB?BCC@C?CCE>AB@BF0;;0;;0;B;BCCCCBB?;;8;BBA@DE>AA@@@B@CCBCC>;<;AA<ABBBCC@?@@B@C=AA@?>??@@ABB?BBCC@BBBCA?A@@@@:9:=AB=B?B>A>AA:?6949BCD@BBBBBAA>BAAB>???C<??B???ACCA99384:99-;>>5??@A=@?BABEBC>>;>?>=>>?:>>:99:==>;?;??CB@@8;8;AABB:BDB>>>;>@A<
@6HNMW:00833:06072
TACGGAAGGTCAGGGCGTTATCCGGATTTATTGGGTTTAAAGGGAGCGTAGGCTGCCGGTTAAAGCGTGTTGTGAAAAAGCAGTGGCTCAACCACTGTCGTGCAGCGCGAACTGTCCGGCTTGAGTATCATGAAAGGTTGCGGAATTCGTGGTGTAGCGGTGAAATGCTTAGATATCACGAAGACCTCCGATTGCGAAGGCAGCAGCCTGTGTGTTCACTGACGCTGAAGCTCGAAGGTGCGGGTATCGAACAGG
+
;;:A:?;?9@>BCC>@AB@BBB7;7;AA;A@?CA6>@,;;0;B=AABCGCE@BBBB@C>A5;;,9?B?@A;@@;;;;;*:>=A99699@@=B999CBBBCCEBBBBBEEMAC<;;A=@=@@;>??>AA885AAD=D?C6999;@<A;??CC?@@@@>994:::;6;A@B?@@@????@?99277?8=>>A<<7;=??8<:@BBBC;;:;DCC@;;65<<:<0////78.4//776)/)////6.83337713333
@6HNMW:00835:06075
TACGTAGGTCACGAGCGTTATCCGGAATTATTGGGCGTAAAGAGTGAGCAGGCGGCATAGCAAGTCTGAGGTGAAAGCGTGGGGCTCAACCCCATACAGCCTTGGAAACTACTAAGCTAGAGTGCGTGAGAGGTAAACGGAACTCCATGTGTAGCGGTGAAATGCGTAGATATATGGAAGAACACCAGTGGCGAAGGCGGTTTACCAGCACTGCACTGACGCTCAGTCACGAAAGCGTGGGGAGCAAATAGG
+
CDAA@@@<@BCAAB@000000C;D:B?C?>B<@<:<@AAE<BAAAACCBAB?;;7;BCCBBB?AABBBA?999:9,9??AAAE9C????BCC8@@AAC?A=B8;5;B0;;BBCA?DBAACC;;;A@@BCCBC@CIM<A@?A=@@@6;:BABACBAA?@CCE=BBB@@?BBBBCCCCAE@@@@BBB?BB@A=@AA>B?BB@ED?CEADB<;;A<;;@@AABAABB;;8BCDCAC>?>;;;<<2<?877)9>>;
@6HNMW:00840:06089
TACGGAGGATGCGAGCGTTATCCGGATTTATTGGGTTTAAAGGGTGCGTAGGCGGTTTGTCAAGTCAGCGGTGAAACGCAAGGGCTCAACCCTTGACCTGCCGTTGAAACTGTCGGACTGGAATGCGGATGCTGTGGGAGGAATGTGTGGTGTAGCGGTGAAATGCATAGATATCACACAGAACACCGATTGCGAAGGCATCTCACAAATCCGTTATTGACGCTGAGGCACGAAAGTGTGGGGATCAAACAGG
+
BBAA?AA?BBB@A@B;;;@BBB?BACCC>CD@FF>KG>AA<@C:AAACCCC@CB=@@:@BAB?BBBAAA>>A<<<50000;@@9BBBB>AA;@699;78<<8994:;;0::9:AB=BBA@=@?;99C@CCCCCCAAA>CBBHAFBCBBB?CBABB;;6;@AB=BABBBBBBBBBCCCBAAAC@CBB>AA@499@@;@=BBBCCECBBB<BC<@@?CB?BCA@@?@B@?BBBBBB>BBBBCCC9AABCD>ABB@
@6HNMW:00843:06085
TACGGAAGGTCCGGGCGTTATCCGGATTTATTGGGTTTAAAGGGAGCGTAGGCCGCATGTTAAGCGTGTTGTGAAATGTAGATGCCCAACATCTGAATTGCAGTTGATACTGGCTGTCTTGAGTACAGTAGAGGTGGGCGGAATTCGTGGTGTAGCGGTGAAATGCTTAGATATCACGAAGAACTCCGATTGCGAAGGCAGCTCACTGGACTGCAACTGACACTGATGCTCGAAAGTGTGGGTATCAAACAGG
+
;@@A<@>@<>@+00+///)/;;7<6;=@6==169/5@)99,5<2=CBBB>=:>859B<;;?B=@AB@A>8<:444(448889:::=7=8:::::665:*//<<<,66==?@@<?DB;;;=@@@ACDBBBBBBA=998-7?291819:==:@@?ABBB>@@<<3;;?A=BCB90/00/9:6:;7===7;;<7::<<.405559@B;;;C<999999:>9>>;966:<;;<;669<6;@@995)5555=?36668
@6HNMW:00821:06143
TACGGAAGGTCCGGGCGTATCCGGATTTATTGGGTTTAAAGGGAGCGCAGGCGGAGACTTAAGCGTGCTGTGAAATGCTGCGGCTCAACCGTGGAAGTGCAGCGCGAACTGGGTTTCTTGAGTGAGTGCGAGGTATGCGGAATTCGTGGTGTAGCGGTGAAATGCTTAGATATCACGAAGAACCCCGATTGCGAAGGCAGCGTACCAGTCCTTAACTGACGCTAAAGCTCGAAAGTGCGG
+
AC@FAD>B>::5;@9@@@BDD>B?BCD=AAADD;CC.;;/9<699:@@BB?B@<>..-5(.)-//49<<==<@@:000@<00+0@A@9B;@A@5;5::9@@@@B@A>;00/;)////@<@@@@CCCCA@A;:4:<:999393:3;BBD?CCBBAAA=B@AC;AAAB=ABBBBBABB;;5::;??@3BBC:;::A4:49DA@@9558<///5:)0*//////55==1:33333808::333
@6HNMW:00822:06152
TACGTAGGTGGCAAGCGTTATCCGGAATTACTGGGTGTAAAGGGTGAGTAGGCGGGGGTTTCAAGTCAGATGTGAAAATCACAGGCTCAACTTGTGACTTGCATTTTGAGACTGAGACTCTTGAGTGTCGGAGAGGTAAATGGAATTCCCGGTGTAGCGGTGAAAATGCGTAGATATCGGGAGGAACACCAGTGGCGAAGGCGGTTTACTGGACGATAACTGACGCTGAGGCTCGAAAAGCGTGGGGAGCAAACAGG
+
BBBBB@@=@A?AB>AABB?BCC<A=A=@9??:99.8?<==-99/3:;?>??>7:9:9'7;6<??BBC??>>?>89894:ACCCA=AAAA<A?6;:??@@8<?8777)8::;A>==??BCBB8;:>=???@<@=>><@AB7<=<A<A7:93:9<<===<>;==<==2=;;;AAAC=>=>>>7>?;@=@??<>>>>9=8;7;=@C5;;0;CDE@EE;;;C@CCCFCABACAA<ABB;;;;.<BBAAAA3@A;;;7;AA=
@6HNMW:00832:06149
TACGGAAGGTCCGGGCGTTATCCGGATTTATTGGGTTTAAAGGGAGCGCAGGCGGAGACTTAAGCGTGCTGTGAAATGCTGCGGCTCAACCGTGGAAGTGCAGCGCGAACTGGGTTTCTTGAGTGAGTGCGAGGTATGCGGAATTCGTGGTGTAGCGGTGAAATGCTTAGATATCACGAAGAACCCCGATTGCGAAGGCAGCGTACCAGTCCTTAACTGACGCTAAAGCTCGAAAGTGCGGGTATCGAACAGG
+
;;;B=A5;59=+00,000*0<>7@:@CD<BB?CF>BB>AA<AD=BBCBBCC@BB@A@AAD>B?;;;C@AAGCCCF>BBCBCBCACCAA=A?B;<9;?CCB@ABABAA=95955)5:199.4::;:;==CCABB?AAAAAA?B?B?BCCC>C;;9@::6;BDD>CCCC@CA@@BDB@@>@?:969AA6BAA=ABBA4946>>;;;CD=@9994:=@?AABBC:58BA8=>=>>9:1>AB==B<666>>>265>:
@6HNMW:00853:06152
TACGTAGGGTCCAAGCGTTATCCGGATTTACTGGGTGTAAAGGGCGAGTAGACGGCGCTGTAAGTCAGCTGTGAAAACTTAGGGCTCAACCTTAAGCCTGCAGCTGAAACTGTAGTGCTAGAGTGCAGGAGAGGTAAGCGGAATTCCTAGTGTAGCGGTGAAATGCGTAGATATTAGGAGGAACACCAGTGGCGAAGGCGGCTTACTGGACTGTAACTGACGTTGAGGCGCGAAAAGTGTGGGGAGCAAACAGG
+
CCBBBCCC?DC?B<A???@BBC@D@CCC=BBBCC<@@ABA=AC<BAAABBDD::8:???BCB>DCBBAAABBBCDD9BB?@@?:?AAC=A>@2917;:=>@@=889>>:?BBBBBBBBA@@A99:@@@:@@@@=C@=@AA>A?B?B::9???A??>@=999A99::::@@A@AB?AB?AA>A=A@B?BAA@=@?@<?<?A=AB?BB@@=@???BC?BABCDBB<?>@:??@9999+9>A>???5?AABB>BAA?
@6HNMW:00861:06119
TACGTAGGGGGCAAGCGTTATCCGGATTTACTGGGTGTAAAGGGAGCGCAGACGGTCAAGCAAGTCTGAAGTGAAACCCCACGGCTCAACCGTGGGCTTGCTTTGGAAACTGTTTGACTAGAGTACTGGAGAGGTAAGCGGAATTCCTAGTGTAGCGGTGAAATGCGTAGATATTAGGAGGAACATCGGTGGCGAAGGCGGCTTACTGGACAGCAACTGACGTTGAGGCTCGAAGGCGTGGGGAGCAAACAGG
+
BHECDCCDDD5BB>@@AA=AAB?C@AAD@CCCDC=BBB@@:@@:ABBBBBBBBC?CAB<AAA=ACCCBB?BCBBB>CCC<CCC?BB@@=@=AADC?BB?BHDC>B@BC=AACDE=ABCCCCBAACDDD?BBBA=@B=AAB@C@DAC>AABCCCABAB?BCCC>>>>AABABBBB??@<;;7;=>>>>A;8837==9>;::59?:9:;@<AA???C7::@888A<??@<?BA@?5949@@@BB:BBBED>DAA=
@6HNMW:00863:06111
TACGGAAGGTCCGGGCGTTATCCGGATTTATTGGGTTTAAAGGGGAGCGCAGGCGGAGACTTTAAGCGTGCTGTGAAACTGCTGCGGCTCAACCGTGGAAGTGCAGCGCGAACTGGGTTTCTTGAGTGAGTGCGAGGTATGCGGAATTCGTGGTGTAGCGGTGAAAATGCTTAGATAATCACGAAGAACCCCGATTGCGAAGGCAGCGTACCAGTCCTTAAAC
+
85//)/)/)/96<<5><<7;=@1646>B6B=8::(//(//(///&///76996/503:9733(3-344:566//<;<)//77///5.5955.5.559496<;999556<<=9<999)55)44.455?=::;:54/71///9661718-55555<=9;955.55555'555<497:/-(-,,,--(--0888+/6>:>??>6;15559555=9<66/6<6::38
@6HNMW:00863:06144
TACGGAAGGTCCGGGCGTTATCCGGATTTATTGGGTTTAAAGGGAGCGCAGGCGGAGACTTAAGCGTGCTGTGAAATGCTGCGGCTCAACCGTGGAAGTGCAGCGCGAACTGGGTTTCTTGAGTGAGTGCGAGGTATGCGGAATTCGTGGTGTAGCGGTGAAATGCTTAGATATCACGAAGAACCCCGATTGCGAAGGCAGCGTACCAGTCCTTAACTGACGCTAAAGCTCGAAAGTGCGGGTATCGAACAGG
+
CBAA?A?C?AB?AB<A;;6:@@>D?@@@;@?9?B8@@5AA6@D=;;;@A;;6;C?@@ACC@C?ABB@AABBBACB;BA@AB;;9;CBBAD@CCC@B@BAABBBB@@AIADEDE>CB>AC@CBBCCCCCCBBBB?BBBBAA>A?B@IECB?BBAAA::6;BBB=CCBB?BBBBBBABAAA?AA?AFD:CCDACBBB?@<@BBBBBDD@CBBC@C?A?BBBABDBBBC>BBABCCC=AA@999,;@@AAC@CAB?
@6HNMW:00846:06179
TACGGAAGGTCCGGGCGTATCCGGATTTATTGGGTTTAAAGGGAGCGCAGGCGGAGACTTAAGCGTGCTGTGAAATGCTGCGGCTCAACCGTGGAAGTGCAGCGCGAACTGGGTTTCTTGAGTGAGTGCGAGGTATGCGGAATTCGTGGTGTAGCGGTGAAATGCTTAGATATCACGAAGAACCCCGATTGCGAAGGCAGCGTACCAGTCCTTAACTGACGCTAAAGCTCGAAAGTGCGGGTATCGAACAGG
+
BDCA@D;;;:A<>@<A000>@6<69?:3>@=BC<BB;AA;AD=BCAA@BB?BBAABABC?B?BBBAA@CCCCCC?@@@BC::8;ABC?C:;;B>B?CAAABBBBCBC@BCCI?CC>AA>BBAAABBBBBAAA>AA@@??<??B?CFCB?CHHCE;<:;BBF>BCFC?AAB@@@CBBBD?AA>AAA7BBB=AABB?B?BCCCBA@A>B@AA@G?C@CBBBCDCCBC>AA@@:::5:AAAAB=BBBBBC?AAH@
@6HNMW:00814:06220
TACGTATGGTGCAAGCGTTATCCGGATTTACTGGGTGTAAAGGGAGCGCAGGCGGTGCGGCAAGTCTGATGTGAAAGCCCGGGGCTCAACCCCGGTACTGCATTGGAAACTGTCGTACTAGAGTGTCGGAGGGGTAAGTGGAATTCCTAGTGTAGCGGTGAAATGCGTAGATATTAGGAGGAACACCAGTGGCGAAGGCGGCTTACTGGACGATAACTGACGCTGAGGCTCGAAAGCGTGGGGAGCAAACAGG
+
CECGEC@@?@CBB?B@@@?BBC?B@CCC>CCBBB>BCCCC>CF@@@BBACCABB?BCBB?BB@CBBBBCCCEBBA9;;;0;;:.;CDD?BBB;B@CCCCCCCC@B@BG?CCBBBCCCCCCCBBBCCAA=@??>6?B;@>>9?595:=@@ABBBBBBC?BBBB>BBBBBBCCBBB@A@<?B?B?BDC?CC>=:=AB4:4;;4;@=@B@@=@@000A=@@A@ABBAD;;8:AAABB<AAAAACC9AAABA;A@@=
@6HNMW:00819:06230
TACGTAGGGTCCAAGCGTTATCCGGATTTACTGGGTGTAAAGGGCGAGTAGACGGCGCTGTAAGTCAGCTGTGAAAACTTAGGGCTCAACCTTAAGCCTGCAGCTGAAACTGTAGTGCTAGAGTGCAGGAGAGGTAAGCGGAATTCCTAGTGTAGCGGTGAAATGCGTAGATATTAGGAGGAACACCAGTGGCGAAGGCGGCTTACTGGACTGTAACTGACGTTGAGGCGCGAAAGTGTGGGGAGCAAACAGG
+
CCCCCBBB>BC?B?@@@B@CCC@C@BBB<@B>A?8?A>??:@A:ACCCCBBB9:6:BB@BCC@CCGBBBBB@@ABB7AB>;;;0;BAA=A?C>C>BB@;;;BBBCCCC>CDCCCCBBBCBBBABBBBA=AB??=?C?BAA=B=B>B@BAABBA@@??>?CCE=BBABBBBCCCC@@@>@@=@?BAB=??BA@CCC795:@=@B@CCBC?AAABBA?BBAAAAB>B@@=@CCAAA<@:::@@@6A@AAC=CBB@
@6HNMW:00842:06236
TACGTAGGTCACGAGCGTTATCCGGAATTATTGGGCGTAAAGAGTGAGCAGGCGGCATAGCAAGTCTGAGGTGAAAGCGTGGGGCTCAACCCCATACAGCCTTGGAAACTACTAAGCTAGAGTGCGTGAGAGGTAAACGGAACTCCATGTGTAGCGGTGAAATGCGTAGATATATGGAAGAACACCAGTGGCGAAGGCGGTTTACCAGCACTGCACTGACGCTCAGTCACGAAAGCGTGGGGAGCAAATAGG
+
CCBBBCC@CBBAA@@9;:?BDE?B?C@E?@@@CB=BBBBD?CBBBDCCCBB=::69BCBCCFBD@@@BBB?B@@@:@@@@BCC;CDCF@BCB9BBBBBBB?C@D@CC>BBBBBA:@BA@ABA@A@BBABB;;;;CC>CC@B?B@@<ABBBBBBCAA?ACDE?@@@BBCCBB@AADE@C?BB?BBC@CCAA?@BA5:6:?;@B=BC@CBBBCCDB@<<=0000@@AAB??@CCC>CCA::99+9@>@@;BAB>
@6HNMW:00845:06213
TACGTAGGGGGCAAGCGTTATCCGGATTTACTGGGTGTAAAGGGAGCGCAGACGGTCAAGCAAGTCTGAAGTGAAACCCCACGGCTCAACCGTGGGCTTGCTTTGGAAACTGTTTGACTAGAGTACTGGAGAGGTAAGCGGAATTCCTAGTGTAGCGGTGAAATGCGTAGATGATTAGGAGGAACATCGGTGGCGAAGGCGGCTTACTGGACAGCAACCCTGACGTTGAGGCTCGAAGGCGTGGGGAGCAAAC
+
CCCBC@????0>A<@?AC@CBB@B?ABC>CBEDE>ABBCC>CF>AAAAACCCBB>ABB<@@A@BBDCCD@CCBBB;A@@7BA@?BBBBBC@CBA@=@F@CCCB8?:>?:A@BBD>BBDCCBBBBCCAA>ABAA?A?9@@?;?=A>B?BBBBBBBBA@>@BBB>BBBC????//0@:>>=BB?C?AAAAA<AC<CAB<?:>><AA>D>>>===<<<<077*8=<<8949<=8888?A1858>>=BB188;>>4>
@6HNMW:00845:06230
TACGGAAGGTCAGGGCGTTATCCGGATTTATTGGGTTTAAAGGGAGCGTAGGCTGCCGGTTAAGCGTGTTGTGAAAAGCAGTGGCTCAACCACTGTCGTGCAGCGCGAACTGTCCGGCTTGAGTATCATGAAAGGTTGCGGAATTCGTGGTGTAGCGGTGAAATGCTTAGATATCACGAAGACCTCCGATTGCGAAGGCAGCAGCCCTGTGTGTTCACTGACGCTGAAGCTCGAAGGTGCGGGTATCGAACAGG
+
/65:7<:?;><@@@<@@A=@@A=B?AAA<AB>BA;BC099)5<2<>;;;<<8<5597@9<?B@@?@@@@=@B;;;;.9:@A@B?BC@B=B=?@>DAAA;;;;A@@?9:4:9444.4.447;;;=555==CCC=C?C>?@A<@;@?B@@@@CC@@@;<5;;;;0<B@@<@@?AAA@B@A@=@@A=??>?@A=BBBB@B@BBAAA;;;0;BB?A@@<>@996<<:C00/)/////-053-////(//339:43346
@6HNMW:00850:06223
TACGTAGGGGGCAAGCGTTATCCGGATTTACTGGGTGTAAAGGGAGCGCAGACGGTCAAGCAAGTCTGAAGTGAAACCCCACGGCTCAACTGTGGGCTTGCTTTGGAAACTGTTTGACTAGAGTACTGGAGAGGTAAGCGGAATTCCTAGTGTAGCGGTGAAATGCGTAGATATTAGGAGGAACATCGGTGGCGAAGGCGGCTTACTGGACAGCAACTGACGTTGAGGCTCGAAGGCGTGGGAAGCAAACAGG
+
BBABB;::::)9?=@?@C@BBC@C@BBB=BCDDD>AABCC>BB=BBBCBBBBA@<@AA?BBB@CCCCBC@CCCDD;DDD9CAC>AB>>;?:::BC=CC>BBCB>B@FD=BBBBC>C@A@BBBCAAABB????C?A@;>;;9;?B?B@BBCCBBCBBC@BBBE>CCBAACCCDCC?BB?BB?B>BBEBC?BB@BBB<@<;;7;C@ABBB?CB@AAC@CCBCCA@=@::5:A@AA=?;::8=C=A;><>?8?A><
@6HNMW:00851:06246
TACGTAGGGGGCAAGCGTTATCCGGATTTACTGGGTGTAAAGGGAGCGTAGACGGCAAAGCAAGTCTGAAGTGAAACTCCGGGGCTCAACCCCGGAACTGCTTTGGAAACTGTTTTGCTAGAGTGTCGGAGAGGTAAGTGGAATTCCTAGTGTAGCGGTGAAATGCGTAGATATTAGGAAGAACACCGGAGGCGAAGGCGGCTTACTGGACGATAACTGACGTTGAGGCTCGAAAGCGTGGGAAGCAAACAGG
+
CCCAA?@@@A1AB?@@@A>ABC@C@BBC<@ABAB<@@ACC?BB=B;<<BB;;;A?AAA9A;;5:@==>A>AABCD>DBB<@@@8@@CC@BBC9A?A@D?@?DE@C?BB8;;BCCC<BCIGDBCBBBBA>A;;;6;C?BAAAD?C@B?BBAAAA:::@;@@@@8??:::@>>?AA;???A?BB?BBD5:58?:?@:5:7//+/:6:<==9@>A===9=887>8928=9696667@7=;>655,64;578)8<<:
@6HNMW:00817:06302
TACGTAGGGTCCAAGCGTTATCCGGATTTACTGGGTGTAAAGGGCGAGTAGACGGCGCTGTAAGTCAGCTGTGAAAACTTAGGGCTCAACCTTAAGCCTGCAGCTGAAACTGTAGTGCTAGAGTGCAGGAGAGGTAAGCGGAATTCCTAGTGTAGCGGTGAAATGCGTAGATATTAGGAGGAACACCAGTGGCGAAGGCGGCTTACTGGACTGTAACTGACGTTGAGGCGCGAAAGTGTGGGGAGCAAACAGG
+
CCBBBBBC>DG@F??9:9>@AD@C@BBB>BBBEE=AA@CD>CD<AAAABCCC??<?BD@@?A>DDD@@@@@@CDCC9CB?88878A?A=B9?5849@=@AABBBABAA<B99:AA@@ABBBCAAAB>>;>A>>;?@?ABC?B>A>A=@@BBBBBBAA?A@@@99:9??C@AABB?BBA999:?AAC>@@@A:>@A494:C>AB?BBCC?B???BB?BBCFBAB=@??:?>?999,9=AABFC;A@@CD>BBC?
@6HNMW:00822:06273
TACGTAGGGGGCAAGCGTTATCCGGATTTACTGGGTGTAAAGGGAGCGCAGACGGTCAAGCAAGTCTGAAGTGAAACCCCACGGCTCAACTGTGGGCTTGCTTTGGAAACTGTTTGACTAGAGTACTGGAGAGGTAAGCGGAATTCCTAGTGTAGCGGTGAAATGCGTAGATATTAGGAGGAACATCGGTGGCGAAGGCGGCTTACTGGACAGCAACTGACGTTGAGGCTCGGAAGGCGTGGGGGAGCAAACAGG
+
CCBBBBB@@B0=?;@@AB@EED@D@BCE>BBBCC>CCCCJ?DD@BAAA@@BB@@<A;:4;AA@EGCFCFACCCDD>CCC9CA@<@ABB?@A@BCD=CB?A@@A8@<??6@@@@D?CDBBACABCC;:;@BCBC@BB5:;;8;?C@C@BBBCAAAA;;8;AAC=@@@BAAAABBB?CD@BD?B@CC@?B@BE?CBB=@=;;6;B?AABC@BBBBBC>??CCCAA>AB>;=:00)0;>:;;08773$3337;19333
@6HNMW:00824:06277
TACGGAGGGTGCAAGCGTTAATCGGAATCACTGGGCGTAAAGCGCACGTAGGCTGTTATGTAAGTCAGGGGTGAAATCCCACGGCTCAACCGTGGAACTGCCCTTGATACTGCACGACTTGAATCCGGGAGAGGGTGGCGGAATTCCAGGTGTAGGAGTGAAATCCGTAGATATCTGGAGGAACATCAGTGGCGAAGGCGGCCACCTGGACCGGTATTGACGCTGAGGTGCGAAAGCGTGGG
+
=A@@=:;;08:;:4:>A@>B@BCC?B?B;;;@@>:;><<@7BADBB999BD?<:9599569D8=?;@BBB:BBBD<BBD?CBB?BBCC@B?A??<@>BABCG>CABCBCACBBBCBB@A=::6:@=@A<BBAAC:>@:?>9?:@;@?CB=@=<992980::>*0/(/888;<888<:8==6:433377;7748882849946/5516828;5959>>9@?>=<<=871880666(/.333;;
@6HNMW:00830:06283
TACGTATGGTGCAAGCGTTATCCGGATTTACTGGGTGTAAAGGGAGCGCAGGCGGTGCGGCAAGTCTGATGTGAAAGCCCGGGGCTCAACCCCGGTACTGCATTGGAAACTGTCGTACTAGAGTGTCGGAGGGGTAAGTGGAATTCCTAGTGTAGCGGTGAAATGCGTAGATATTAGGAGGAACACCAGTGGCGAAGGCGGCTTACTGGACGATAACTGACGCTGAGGCTCGAAAGCGTGGGGAGCAAACAGG
+
@@<<;;::244446555=8?@A<@=@AB;BB@@>9:@>:?0<<6999@A>>7;?5>@>>=5926669BBBAB@@@;>BD,999*5<<=9>>>2=:BBBB999A@D:A?8>>>=?@:99BAAACDBB?@>?@CC69:6:>>:@4:49<AD@@ABBCCD?BCDF>;;;A@@@B@@@;@@;@?=@<A@A?B9:9=A?A=@>AA7::=@?>@?AAABBB=@>@@>000>;?;:99<8:08844488+8998;1:333
@6HNMW:00832:06263
TACGGAAGGTCCGGGCGTTATCCGGATTTATTGGGTTTAAAGGGAGCGCAGGCGGAGACTTAAGCGTGCTGTGAAATGCTGCGGCTCAACCGTGGAAGTGCAGCGCGAACTGGGTTTCTTGAGTGAGTGCGAGGTATGCGGAATTCGTGGTGTAGCGGTGAAATGCTTAGATATCACGAAGAACCCCGATTGCGAAGGCAGCGTACCAGTCCTTAACTGACGCTAAAGCTCGGAAGTGCGGGTATCGAACAGG
+
CCBB?B>B?A@=A@9@00-0@@:><099/9@8AB?BB>BE>EE=AABBBAA=AA=@;;;A:@<@AA@@ABBHEDF?;;;AD;;7<BA@;@4;;@=B>BFA?@B@@9;9=>@@D:@@8::=ABB@AAA@AADCC@C@:89F@C?C=@ABC@BBABB998;ABC9BB;;6;A@@CCCB@A@?AB<@??2;;9=B@@B>B?CABACCBB@@@@?>@5;6;????:60??8;::00+0*/88666.///778+65=:
@6HNMW:00838:06300
TACGTAGGTCACGAGCGTTATCCGGAATTATTGGGCGTAAAGAGTGAGCAGGCGGCATAGCAAGTCTGAGGTGAAAGCGTGGGGCTCAACCCCATACAGCCTTGGAAACTACTAAGCTAGAGTGCGTGAGAGGTAAACGGAACTCCATGTGTAGCGGTGAAATGCGTAGATATATGGAAGAACACCAGTGGCGAAGGCGGTTTACCAGCACTGCACTGACGCTCAGTCACGAAAGCGTGGGGAGCAAATAGG
+
CCAABBB;?@BBA@==00,0;<+0,07D=BC<?;5599:;0;?@@BBBBBA?@@7;;CABBC@C;;<CBB?BBBB=BB;;;EG<CBBB@BBB:BBBABBB?B?B?BB=ABBA;;6;BBCB;;;;<AAABB;;:;CC>CC@B?BAA=A;;;CDCCBB?ACCF?AAA;;;ABBB<;;D>B>CDABBB@B@;;5;;;5;5;=:@A=BB?CHCCCBCCA@@@0000<<@ABACC@@@;?B:::FD9@AA@>8A;:4
@6HNMW:00840:06306
TACGTAGGTGGCGAGCGTTGTCCGGAATTATTGGGCGTAAAGGGAGCGCAGGTGGGAAAGTAAGTCAGTCTTAAAAGTTCGGGGCTCAACCCCGTGATGGGATTGAAACTACTTTTCTTGAGTGCAGGAGAGGAAAGCGGAATTCCTAGTGTAGCGGTGAAATGCGTAGATATTAGGAGGAACACCAGTGGCGAAGGCGGCTTTCTGGACTGTAACTGACACTGAGGCTCGAAAGCGTGGGGAGCGAACAGG
+
DCBCBBB?AA=??A@;<;5;;B@C?B?B?AB@CE<A@CBE>BB=BBA;;;C?CDD>CM?DBB@CCCBBBAA5<;;.9C?BBBC8@@@A=@@@8@@ABBAB<BB?BBF>BBBBCCC9??=AAAACCCCABBBB@CE?DDC@B?B?B?BBBCCAAA@@<@AAA<AAABCCCCCBB???=@C@C@BBB@CCBB?DAA=@<:939BD=BBB????BAA>ABBBBBBBA8818<>889*86557AC;???:;7:?>9
@6HNMW:00845:06260
TACGTAGGGGGGCAAGCGTTATCCGGATTTACTGGGTGTAAAGGGAGCGCAGACGGTCAAGCAAGTCTGAAGTGAAACCCCACGGCTCAACCGTGGGCTTGCTTTGGAAACTGTTTGACTAGAGTACTGGAGAGGTAAGCGGAATTCCTAGTGTAGCGGTGAAATGCGTAGATATTAGGAGGAACATCGGTGGCGAAGGCGGCTTACTGGACAGCAACTGACGTTGAGGCTCGAAGGCGTGGGGAGCAAACAGG
+
<>=?@;;;;;;#7828=>;9==?@C?@AE=BBFDD?;;;BB;@A;BBBBBCBBBB?BBB=BBC?AACCCC@CBCBD>DDD;CCC@CCCB?CAFCBB=BB@CCCD>CACE>ABCCC=BBB@@@ABDBBCD@AB@@=@D>@AC@C@D?B?CBCDBBBBBB?BBBB=BBCB@@@BBBB>AB@BB?B=@@@@C<>:5:>>8><>A<@@<@@==:=<===?<@@A@AAC=@@@=@BBCC?C@BBBABB:BBBCD@BBB<
@6HNMW:00856:06297
TACGTAGGTCACGAGCGTTATCCGGAATTATTGGGCGTAAAGAGTGAGCAGGCGGCATAGCAAGTCTGAGGTGAAAGCGTGGGGCTCAACCCCATACAGCCTTGGAAACTACTAAGCTAGAGTGCGTGAGAGGTAAACGGAACTCCATGTGTAGCGGTGAAATGCGTAGATATATGGAAGAACACCAGTGGCGAAGGCGGTTTACCAGCACTGCACTGACGCTCAGTCACGAAAGCGTGGGGAGCAAATAGG
+
BCBBBA@>@B@@@999@B=@AA=A>A?B?BCADE?FCDCC?CBBBBBBA??<:96:BDABCD@CCCCC@A?AECC:AAA?BBB:BCCC@CDD;CBBB@@@?C@C@CC?BBBBAA<@@B@@@BAAABBDCB;;5;@@8@B=B?BBB?BBBBBCCC@A<ABBB<BCBBBDCCCCCBBB@B?CC@@@@=A?;;4;@?9>9:;6;C>CCACFF;;;BB@>>A0000@@@@A?@@@@@9@@AABFD;BBCCC>CCE@
@6HNMW:00857:06299
TACGTAGGGGGCAAGCGTTATCCGGATTTACTGGGTGTAAAGGGAGCGCAGACGGTCAAGCAAGTCTGAAGTGAAACCCCACGGCTCAACCGTGGGCTTGCTTTGGAAACTGTTTGACTAGAGTACTGGAGAGGTAAGCGGAATTCCTAGTGTAGCGGTGAAATGCGTAGATATTAGGAGGAACATCGGTGGCGAAGGCGGCTTACTGGACAGCAACTGACGTTGAGGCTCGGAAGGCGTGGGGAGCAAACAGG
+
A@ABBAAABA0AA>AAAA=A@A>B?CCL>CCCDD>BBBDD=CC>AABD@:;;9=:999495949>=5594956;<6=?@26669=@55.45:99909:5:AC?8<:;=0=9=9=4:959=@?@ABBA@<@?>??BC?BAA>A?B?B?ABAAAAABBB>AAFE999A???BAABB@BB?@@<A=@@><<9>?9@@A7<88808;8<@@@<;99///4855..247333-/9//)/6618--/;;///;>;3/0/3
@6HNMW:00860:06274
TACGTAGGTCACGAGCGTTATCCGGAATTATTGGGCGTAAAGAGTGAGCAGGCGGCATAGCAAGTCTGAGGTGAAAGCGTGGGGCTCAACCCCATACAGCCTTGGAAACTACTAAGCTAGAGTGCGTGAGAGGTAAACGGAACTCCATGTGTAGCGGTGAAATGCGTAGATATATGGAAGAACACCAGTGGCGAAGGCGGCTTACTGGACAGCAACTGACGTTGAGGCTCGAAGGCGTGGGGAGCAAACAGG
+
CCCBBBB>B;:9B;9;::49?>;>45247995?=:=BCCC<::9@@>@@@@?CC@FCCBBAA<@;;:;;;=B@@@;@ABCBBC;@@?B4:;;.99:<=?>;@=A=BB<BBBBBD?BAAACBBBBBBBCCBBB?BBB@CD@C@EDD@CACBBBCCBB?B;;;0;@;;;ABBB@@@@@@C@CC@B@B?CC??;===9?=AA?BB?BCCC@CCA;;;8;;BAAAA7;;;4;@B;;7;<@A@BBB:BC@A@<@AA>
@6HNMW:00832:06347
TACGGAAGGTCCGGGCGTATCCGGATTTATTGGGTTTAAAGGGAGCGCAGGCGGAGACTTAAGCGTGCTGTGAAATGCTGCGGCTCAACCGTGGAAGTGCAGCGCGAACTGGGTTTCTTGAGTGAGTGCGAGGTATGCGGAATTCGTGGTGTAGCGGTGAAATGCTTAGATATCACGAAGAACCCCGATTGCGAAGGCAGCGTACCAGTCCTTAACTGACGCTAAAGCTCGAAAGTGCGGGTATCGAACAGG
+
999D@D?D@B@<@@9@000=:363-//)//)/=3==39=3=<3<<999BB=BB@;;;FF?CACBBBECGF@A@C=ABBBBBB>BE<<9;>BBB@C>CCBBBBCBBCC@;;9=,99,9@;?<B<;;<<?;@AC?AB???A;@6:3:@@A=CCCCC<;:;BCC:A:;;?BCCCDA@@B:94:A?BCC;BAA;A<@@=B=AABBCBB=8@549:>2:65<<<>;;;>>5;55599<2:99377*59;<<<:===9
@6HNMW:00845:06323
TACGGAAGGTCCGGGCGTTATCCGGAATTACTGGGTGTAAAGGGAGCGCAGGCGGAGACTTAAGCGTGCTGTGAAATGCTGCGGCTCAACCGTGGAAGTGCAGCGCGAACTGGGTTTCTTGAGTGAGTGCGAGGTATGCGGAATTCGTGGTGTAGCGGTGAAATGCTTAGATATCACGAAGAACCCCGATTGCGAAGGCAGCGTACCAGTCCTTAACTGACGCTAAAGCTCGAAAGTGCGGGTATCGA
+
6><@?B@C=>@=@@8@;<5;?=5?5>;?7@@BCB=CACAE;AA;;;;A@@C?AB?@@@@B?B@ECCBCCBBBCDC=@@@;<;;5;A@@;A=A?@<@<@@;;<A@A@@??CCCC>CJ<A@=@?AAA969B@@@B?BBBAAB@C@C?CDCD@BBC@A@B<A;;;0;@@@=ACCCBBBDDCCADC=@AA7A@A=ABBB6;6;BCA@AAA>@0008=*0,/;;===<<AA8A999?:B4@=99::59A@@>>
@6HNMW:00851:06314
TACGTAGGGGGCAAGCGTTATCCGGATTTACTGGGTGTAAAGGGAGCGTAGACGGTTAAGCAAGTCTGAAGTGAAAGCCCGGGGCTCAACCCCGGTACTGCTTTGGAAACTGTATAACTGGAGTGCAGGAGAGGTAAGTGGAATTCCTAGTGTAGCGGTGAAATGCGTAGATATTAGGAGGAACACCAGTGGCGAAGGCGGCTTACTGGACTGTAACTGACGTTGAGGCTCGAAAGCGTGGGGAGCAAACAGG
+
DCBAA>>>>>0;A?C@A@@ABB?A?BCB=BCBAA<AA@A@8AA9;;;BBD;<;B=A<@<@?A<?@?@@A=BCBBB9<<;0;BB7BBGEADCC<C@D@@@A;;;0;>AA9BBBBCCGACCEAECAA@B>9@@00,0@<=AB@B@B?D@DDCBCCBB;;7;@A@9;::??BCBBAB???;>?9?;?>B@CAAA@BBA=A>??;?B8>?A>5;;=@?@;>;;;??C?ABC?AAC@@@;@BACCGE;BBBCC=AAB?
@6HNMW:00830:06364
TACGGAAGGTCCGGGCGTTATCCGGATTTATTGGGTTTAAAGGGAGCGCAGGCGGAGACTTAAGCGTGCTGTGAAATGCTGCGGCTCAACCGTGGAAGTGCAGCGCGAACTGGGTTTCTTGAGTGAGTGCGAGGTATGCGGAATTCGTGGTGTAGCGGTGAAATGCTTAGATATCACGAAGAACCCCGATTGCGAAGGCAGCGTACCAGTCCTTAACTGACGCTAAAGCTCGAAAGTGCGGGTATCGAACAGG
+
DC@@<@<@@CC?CC=A@@<@BC?C@A@@;@B>BB>BB>CF>FH?CBAB@AA=BB?ABBBB>B@CBB;;:BBDBCC>BBBCBBB@CDBB>B?BAA?A?CCA@ABCCBCC@BBBD8;:7:B=CBCBCBAAA@@@A>ACCCCA<?<?=BCCC@CCBBBAA=ABBB<AAAB@BCCCCCCCCCC?CC@DDE;AAA9;;BB=B>BBBBBBBC@C;;;?B=@=@AAACAAADD>BBBB???6=@?9995;A@BBC>@;A?
@6HNMW:00834:06383
TACGGAAGGTCCGGGCGTTATCCGGATTTATTGGGTTTAAAGGGAGCGCAGGCGGAGACTTAAGCGTGCTGTGAAATGCTGCGGCTCAACCGTGGAAGTGCAGCGCGAACTGGGTTTCTTGAGTGAGTTCGAGGTATGCGGAATTCGTGGTGTAGCGGTGAAATGCTTAGATATCACGAAGAACCCCGATTGCGAAGGCAGCGTACCAGTCCTTAACTGACGCTAAAGCTCGAAAGTGCGGGTATCGAACAGG
+
CCCC@C@B?AB?BC=B??>@CC?C@A@A=@B?BC>CD?CE>DD>BAADCBC@CC@BBBCE?B?ABB@ABB@A:;:0;;:AB;;8;DAA>A8;;B=B=BBBCCCCCCBC@BACC6;:6;B?BBBBCA;;6;A@@=@CBEBB?B@C?BCBB@@@@BB;:8;BBB<AAAB?BDBBBABBBBB@A?8;;;2<>?8?<?A3939BA@ABAA=ABBA?B?B>A@@???@<<<7<??A>>>7>AA@AB<ABBAAA@BDA;
@6HNMW:00851:06397
TACGGAGGATGCGAGCGTTATCCGGATTTATTGGGTTTAAAGGGTGCGTAGGCGGTTTGTCAAGTCAGCGGTGAAACGCAAGGGCTCAACCCTTGACCTGCCGTTGAAACTGTCGGACTGGAATGCGGATGCTGTGGGAGGAATGTGTGGTGTAGCGGTGAAATGCATAGATATCACACAGAACACCGATTGCGAAGGCATCTCACAAATCCGTTATTGACGCTGAGGCACGAAAGTGTGGGGATCAAACAGG
+
56>@>@A=B;;;;AABAB=?AA7:8;BE0;:2::.59)59,9<6<@A==<=<>@<CC<@@@@<?@?B@0.*...8-.---6;;,4499.44)4./773///5::1444)4444::7<669?D=996@=@966>???@9@@=A=:9:@?A?BA@BBCB?BBBB;@@@@;;;?@0000069=?B>BAB?B<:///99(/(/9::<=<<;>5550/7177*/////:=;>655;;:;3:333777&7;;>>3<<?<
@6HNMW:00854:06367
TACGGAGGATGCGAGCGTTATCCGGATTTATTGGGTTTAAAGGGTGCGTAGGCGGTTTGTCAAGTCAGCGGTGAAACGCAAGGGCTCAACCCATTCGACCTGCCGTTGAAAACTGTCGGACTGGAATGCGGATGCTGTGGGAGGAATGTGTGGTGTAGCGGTGAAATGCATAGATATCACACAGAACACCGATTGCGAAGGCATCTCACAAATCCGTTATTGACGCTGAGGCACGAAAGTGTGGGGATCAAACAGG
+
?:99=<@8BCBCABB;:;?B@A?B?ACC=@A>@=9=>*99/9?;@BBBBCD?>?:?A9>>AA=??>?@>A9<000+00//4:;3:::;)--(--(----(-57245.////'////;;7/66=8<8666=8=;;;===>=244.4.4<88:=9<<65,,,(,,,6(,//49<445<<;:::::<=8===6==?6::33,319555;999:>0=@<99.4:5:99444444.44448<2:433333&39::=255<7
@6HNMW:00862:06396
TACGTATGGTGCAAGCGTTGTCCGGATTTACTGGGTGTAAAGGGAGCGCAGGCGGTGCGGCAAGTCTGATGTGAAAGCCCGGGGCTCAACCCCGGTACTGCATTGGAAACTGTCGTACTAGAGTGTCGGAGGGGTAAGTGGAATTCCTAGTGTAGCGGTGAAATGCGTAGATATTAGGAGGAACACCAGTGGCGAAGGCGGCTTACTGGACGTAACTGACGCTGAGGCTCGGAAAGCGTGGGGAGCAAACAG
+
699?<@AB?BAAA=@?@A>AADAD@CCD?CC@AB;;;:CE>BD?BBAA>=@;00+00097>B9B?@<9:;BCCDD;:::5:??2@B9979CC8B?BCBBBCCC@C=@@;?AAABC@<<<000=???A@=?@A@9AD>A@B<?9?=A<@BAAAAAA@@<@@@@;@@@???=A9988=>;@@<A<=8817=6808>>9>1883;=7<?>>;>A@@B=B;;9:7576956<966/691:<<8555&2:99:3:;;
@6HNMW:00869:05772
TACGTAGGGTCCAAGCGTTATCCGGATTTACTGGGTGTAAAGGGCGAGTAGACGGCGCTGTAAGTCAGCTGTGAAAACTTAGGGCTCAACCTTAAGCCTGCAGCTGAAACTGTAGTGCTAGAGTGCAGGAGAGGTAAGCGGAATTCCTAGTGTAGCGGTGAAATGCGTAGATATTAGGAGGAACACCAGTGGCGAAGGCGGCTTACTGGACTGTAACTGACGTTGAGGCGCGAAAGTGTGGGGAGCAAACAGG
+
CCCCBCDD=CB@B>@@@B@CCC?B?BCD?CCDCC>BBCHH>BB>CBBBCCCB::6:A@@@BB>ABBAAAA@@ABBB7AB>;;;0;A;;6;@C?C?BB@;;;CBBCBBB>BDCCCBBBBCCCBABAA;;6;@@A?BB:;;C?C=A?B@CCCCCEBBAA>ACCE>@@@BBBCCCCC?AA>@@=??BAB?B@???AAA=?=@B?BC?BCBB@CCCDCC?ABBBBBB@BBCABBB;;;8:??ACDC9??@CD>AAA@
@6HNMW:00869:05788
TACGGAAGGTCCGGGCGTTATCCGGATTTATTGGGTTTAAAGGGAGCGCAGGCGGAGACTTAAGCGTGCTGTGAAATGCTGCGGCTCAACCGTGGAAGTGCAGCGCGAACTGGGTTTCTTGAGTGAGTTCGAGGTATGCGGAATTCGTGGTGTAGCGGTGAAATGCTTAGATATCACGAAGAACCCCGATTGCGAAGGCAGCGTACCAGTCCTTAACTGACGCTAAAGCTCGAAAGTGCGGGTATCGAACAGG
+
AA@B?A<@;>A=@A<AAB@BCDAD@BCC=BC>BB<BD;AA<AC;BAABBBC=A@?@;95=9>:BBBCB;;?;;:@;;9:9999=BBCC?C@BBC?C?BAABBCDC=;6?>=BB<@A:@?<AAC@AA::5;@?@?BBBCCC@CAF>BACC@DDBBB@@=@@??<???C=A@B@A@BBBBB>AA8=<<2=>>39::@;?=AAAAACCC@C988@B@B>AA??=@=000+0=/////(/8778;3:333;?99956
@6HNMW:00885:05773
TACGTAGGTCACGAGCGTTATCCGGAATTATTGGGCGTAAAGAGTGAGCAGGCGGCATAGCAAGTCTGAGGTGAAAATGCGTGGGGGCTCAACCCCCATACAGCCTTGGAAACTACTAAGCTAGAGTGCGTGAGAGGTAAACGGAACTCCATGTGTAGCGGTGAAATGCGAGATATATGGAAGAACACCAGTGGCGAAGGCGGTTTACCAGCACTGCACTGACGCTCAGTCACGAAAGCGTGGGGAGCAAATAG
+
;;8:<4504999555<==86668<;><@5;;4;:0:A@@A<@ABAB@@@BA?BB<@@B?;;@7<665999.55555&599<55555$5;99.4444$44444557<7<.44)4449994;<<;;<><<<A@@>>>>7;;>7>?:=8=<:,//9==@>>9929>>>5;;;<<<<<<55593939849:=3>>88:933-3-3;2;;3;:.55;<::97/--,,,,,,7999333333(33:999:/::;<;3;55
@6HNMW:00886:05795
TACGTAGGGGGCAAGCGTTATCCGGATTTACTGGGTGTAAAGGGAGCGCAGACGGTCAAGCAAGTCTGAAGTGAAACCCCACGGCTCAACCGTGGGCTTGCTTTGGAAACTGTTTGACTAGAGTACTGGAGAGGTAAGCGGAATTCCTAGTGTAGCGGTGAAATGCGTAGATATTAGGAGGAACATCGGTGGCGAAGGCGGCTTACTGGACAGCAACTGACGTTGAGGCTCGAAGGCGTGGGGAGCAAACAGG
+
CHBCBCCDDE3CB9;;CCADCCAC?@@@6:;AAA<CCCCC=BC>;;;JFECBBC@@@@>A@@=ABBCCF@BB@?@:A@A3:99296:<5:.55;;3;=:>>>>6626A266@>>6CBBBABBB;;99C?CCCC>@@?BCB?C8979=AB???BAAAA?BBBB=BA:9:AA@A??<?B?BB?C?BBB??;:<6<AA<@<@A988079::4:89867/5697:5:4:@>9??<>7686;0//89+<>;??8@@@?
@6HNMW:00891:05770
TACGTATGGTGCAAGCGTTATCCGGATTTACTGGGTGTAAAGGGAGCGCAGGCGGTGCGGCAAGTCTGATGTGAAAGCCCGGGGCTCAACCCCGGTACTGCATTGGAAACTGTCGTACTAGAGTGTCGGAGGGGTAAGTGGAATTCCTAGTGTAGCGGTGAAATGCGTAGATATTAGGAGGAACACCAGTGGCGAAGGCGGCTTACTGGACGATAACTGACGCTGAGGCTCGAAAGCGTGGGGAGCAAACAGG
+
BB@@@DDD@BBBB>A:;;?@AA@C@CCC>BCBBB>@?@DD>DD=:::BBAA>AA=AA@@;@@=BBCCBCDBCCCD:::B<BCC;CCJF@CCC;CBCCCBBBBB?CACD?DCBBBBCCBC@A@@@AAAA=@??>5>B6::@=A=A>B?CCCBBB@@@A<AAAC<@@@CAAABBBB?BB@AA>A?BBB@BBAA=?CC6;8;@<@C@CCCC@EC;<<C@CCCCBBBBCCC?BBBBDD>D:;;CCC9::9BC>BBB@
@6HNMW:00899:05807
TACGGAAGGTCCGGGCGTTATCCGGATTTATTGGGTTTAAAGGGAGCGCAGGCCGACTAGTTAAGCGTGACGTGAAAATGTAGACGCTCAACGTCTGAATTGCGTCGCGAACTGGTTTCCTTGAGTGAGTACGACGTGTACGGAATTCGTGGTGTAGACGGTGAAATGCTTAGATATCACCGAAGACCCCGATTGCGAAGGCAGTGCACGAGTCCTTTAACTGACGCTAAAGCTCGGAAAGTGCGGGTAATCGAACAGG
+
EFCC?C?B?AA<>@8A@A?BDD@B@BBE:;;@CC;BD0;;055)555999:)/),,,,,,,0508<>>;;9;;5599&599;;;555555.5:9999;.615;;9554::39//)//)/)/)/7:::555555;994/////)/)/)//794799:///727---(///72/55494449.4934////&///)/7/4.45445=>;;?99>..(--(-(--,2,--//:/66///)/:1://///(44.4444388=2
@6HNMW:00905:05780
TACGTAGGGTCCAAGCGTTATCCGGATTTACTGGGTGTAAAGGGCGAGTAGACGGCGCTGTAAGTCAGCTGTGAAAACTTAGGGCTCAACCTTAAGCCTGCAGCTGAAACTGTAGTGCTAGAGTGCAGGAGAGGTAAGCGGAATTCCTAGTGTAGCGTGAAATGCGTAGATATTAGGAGGAACACCAGTGGCGAAGGCGGCTTACTGGACTGTAACTGACGTTGAGGCGCGAAAAGTGTGGGGAGCAAATAGG
+
5@<8<99;0:;=@:;99??BA@=>:9::.9ABCC?BCCDE:@@=@@ABCBBCFCAECABBBC?BBCBCB;;;;;;;.9B9:9949@AE>B?CAD9:;@BAADE:;;EF>AA00000=<>>A@::9=>>8=:9929=9==;6@2969=ABAB@@>@000>>?8<??888@A@9949?8<<:=9==?;BBBB?BB?3714<8<=;9444:8;===>:?;?555=9=<=89=84444&4::3333&333895:>=@
@6HNMW:00870:05820
TACGGAAGGTCCGGGCGTTATCCGGATTTATTGGGTTTAAAGGGAGCGCAGGCGGAGACTTAAGCGTGCTGTGAAATGCTGCGGCTCAACCGTGGAAGTGCAGCGCGAACTGGGTTTCTTGAGTGAGTTCGAGGTATGCGGAATTCGTGGTGTAGCGGTGAAATGCTTAGATATCACGAAGAACCCCGATTGCGAAGGCAGCGTACCAGTCCTTAACTGACGCTAAAAGCTCGAAAGTGCGGGTATCGAACAGG
+
@BCC@C?B<@A@AA;@;;5;@@;@;>>>3;<9>?6=@6BB=BC<AA@CC@@=;@;@?>CC@D:BDC>C=@:9555)555555>8;;;=8=8===<?9BB9;:;B@=@;<544<)44)44.4;<:555917://*/76>A@;=;@=@@@>:?@ABB??=?:;:48?@A?ABBA???BBAC<??=@@>6?00+000;:@<@?>977;>>?==?=A8?;?>==>?=9999&7;;;78818888;;38888<8688<;
@6HNMW:00872:05852
TACGGAAGGTCCGGGCGTTATCCGGATTTATTGGGTTTAAAGGGAGCGCAGGCGGAGACTTAAGCGTGCTGTGAAATGCTGCGGCTCAACCGTGGAAGTGCAGCGCGAACTGGGTTTCTTGAGTGAGTGCGAGGTATGCGGAATTCGTGGTGTAGCGGTGAAATGCTTAGATATCACGAAGAACCCCGATTGCGAAGGCAGCGTACCAGTCCTTAACTGACGCTAAAGCTCGAAAGTGCGGGTATCGAACAGG
+
CCBB?A=A>?EADD=@::6;@A?C@CCC?CE@FD=CC?CC>BB<CCBBABC?;;6;@@CD@CAC@@;;;CCCCDM?;;;;<<B@BCEF@C?AAC@C?CBA@AABA@AB?BAAA<BA=BE@CB@@CBBAB:9:@>ACCBBB?B>A=BCAA?AB@@BA@=A@BC<;;;B?BBDDBBBCBCB@CC@CEF;HBC?ABBB8;9;IECCCCF@BBBA@C8;:;DBCCBAAAB;A::::8A8@@BA@A=B;;;CC>AAC@
@6HNMW:00873:05826
TACGGAGGATGCGAGCGTTATCCGGATTTATTGGGTTTAAAGGGTGCGTAGGCGGTTTGTCAAGTCAGCGGTGAAACGCAAGGGCTCAACCCTTGACCTGCCGTTGAAACTGTCGGACTGGAATGCGGATGCTGTGGGAGGAATGTGTGGTGTAGCGGTGAAATGCATAGATATCACACAGAACACCGATTGCGAAGGCATCTCACAAATCCGTTATTGACGCTGAGGCACGAAAGTGTGGGGATCAAACAGG
+
6@>@??@=A;;;CCCBBC?BA@>@@BDB=BB>BB8?A5A@8@B>;;=CBBB@AA>AC?DCCC>A@@@BA>:>000+00008<@9@@@@=@@<@?A>>:>><299;???;@@@@BC?BAA=+0+000>8>>>A?AABC>BB=B@BBBBCD?BBBBB@@<;;;B=;;;BB@@A@@@CBBBBCCCADB@<;00*00::*0*0=@?@@@>>>3?@;@@>@@459::9:A@@=@@?@?@<@BA>?>@5988@C>>>@@
@6HNMW:00895:05838
TACGTAGGTCACGAGCGTTATCCGGAATTATTGGGCGTAAAGAGTGAGCAGGCGGCATAAGCAAGTCTGAGGTGAAAGCGTGGGGCTCAACCCCATACAGCCTTGGAAACTACTAAGCTAGAGTGCGTGAGAGGTAAACGGAACTCCATGTGTAGCGGTGAAATGCGTAGATATATGGAAGAACACCAGTGGCGAAGGCGGTTTACCAGCACTGCACTGACGCTCAGTCACGAAAGCGTGGGGAGCAAATAGG
+
CB;;4::244//////--0-//)/)/)/3992990555;;)44445::==>:@<3:://)/;;299;;;>;6;<<=4>><A@DD9ABBC@CCC;DCCBBBB@F@C?CC>BCCDAA?@BDBAAABBBCCCCC;;9;BC=BD>A>AAA7;;BCCAAA@@=ACCE>CCCCCDFCCCCCCCAC@BB@DDE?BCBB?ABB8;:;B?CI?FEACCCBBBCCBBBDB:::BBABBCFEBBB<AB>9999-9=??D>FGD@
@6HNMW:00913:05837
TACGTAGGTGGCAAGCGTTGTCCGGATTTACTGGGTGTAAAGGGCGTGTAGGCGGGAAGACAGGTCAGATGTGAAATGTCGGGGCTCAACCCCGGAACTGCATTTGAAACCGTTTTTCTTGAGTATCGGAGAGGCAGGCGGAATTCCTAGTGTAGCGATGAAATGCGTAGATATTAGGAGGAACACCAGTGGCGAAGGCGGCCTGCTGGACGACAACTTACGCTGAGGCGCGAAAGCGTGGGGAGCAAACAGG
+
CBABB;:5;;4;B<@@BB>BAC=A=AA@;@:::A;@A@@@9@@9@@@AA??9?;;3@@CBBBC?CDBBBCCBBBE>CBBBBDC;CDCC@DDD;C@C@B:::@AA;BBC;B>:;:::*;B;BBBBECAA=ABAA=A;;4;;4;?C@G@CCCCCCBBBDICCCC>AAABBBBBBDD?BB?@@=A?BCC@CBBB@AAB8:8:B=A@ABACCBDC:;;B?BB@CECABB;;6;BABBB=CBBBCMI<ABABC=BCBH
@6HNMW:00864:05885
TACGGAGGATCCGAGCGTTATCCGGATTTACTGGGTGTAAAGGGCGAGTAGACGGCGCTGTAAGTCAGCTGTGAAAACTTAGGGCTCAACCTTAAGCCTGCAGCTGAAACTGTTTGACTAGAGTACTGGAGAGGTAAGCGGAATTCCTAGTGTAGCGGTGAAATGCGTAGATATTAGGAGGAACATCGGTGGCGAAGGCGGCTTACTGGACAGCAACTGACGTTGAGGCTCGAAGGCGTGGGGAGCAAACAGG
+
;9:@<@B>BBC@DA@@;;6;BC?C@A@@;@BAAA;@A@@A8@@8@@BCDCCC;:6:BBB@AB?BBDABACBD;;;;.;C@;;<9;CCC?B@BAC?CC@CBBCBBCCCC>CCBBB:A::;@@DCCCCCC@CDBD@CC?B@@;@;@;>=@BBCDCCBBC?CBBD=:::@@CBBBCB?BD@BBAE?B@@@@=AA@AAA>A>;:6:A?@AA@=@?@@;;6:BBBCCD@BCB@AAB??=?>A@9:::+:===?8?AB?
@6HNMW:00888:05876
TACGTAGGGGGCAAGCGTTATCCGGATTTACTGGGTGTAAAGGGAGCGCAGGCGGGACATCAAGTTGGATGTGAAATGTCAAGGCTTAACCATGGCACTGCATCCAAAACTGTAGTTCTTGAGTGGAGTAGAGGTAAGCGGAATTCCGAGTGTAGCGGTGAAATGCGTAGATATTCGGAGGAACACCAGTGGCGAAGGCGGCTTACTGGACGATAACTGACGCTGAGGCTCGAAAGCGTGGGGAGCAAACAGG
+
AC;;;;;;;:):@<AA@@=@BB7999CC=CCBBB=BBBCC?CD>CCAAABB?BCC?DCCDCC9::=A=ACCBCBF>CDDBB?B@CC@C@CBCCC?BBCDCCCCD>BBB8@@BA;;:=@@<@BBBDABBBA???<??8?::6;=B>BACCCCCCBBBC@CBBD>CCBCBBBBCA@=?@<:959=AAD@BB??9<<>4;4;;4;B@CDAA=AA000A@FAAACIBBA;;8;BAABB<B@AABCC9CCCEC?CCC@
@6HNMW:00905:05882
TACGTAGGTCACGAGCGTTATCCGGAATTATTGGGCGTAAAGGGAGCGCAGGTGGGAAAGTAAGTCAGTCTTAAAAGTTCGGGGCTCAACCCCGTGATGGGATTGAAACTACTTTTCTTGAGTGCAGGAGAGGAAAGCGGAATTCCTAGTGTAGCGGTGAAATGCGTAGATATTAGGAGGAACACCAGTGGCGAAGGCGCTTTCTGGACTGTAACTGACACTGAGGCTCGAAAGCGTGGGGAGCGAACAGG
+
969B@@B@BBBCB@@;<;<@?>8?4:49<?@<@F>CCCCG?BC=BBB;;;C@CHI?GE>BCF@CCDCCCEF@CCB:BB=?@DD;:;;C@CDD;BBAD;;;0;B>;;;0;;A;;;;.;A;@BABABBC@DBBA@CC=BBB?C?B?C?CCC9:9?999;@@AA9??????CBBBB?AC@BA>A?BBB@BBB?<<;;6;5///@@6==@9;;;AA@<AAAB????A;;5;>>==?6>===?@?2==;;;=AAA=
@6HNMW:00906:05861
TACGTAGGGTCCAAGCGTTATCCGGATTTACTGGGTGTAAAGGCCGAGTAGACGGCGCTGTAAGTCAGCTGTGAAAACTTAGGGCTCAACCTTAAGCCTGCAGCTGAAACTGTAGTGCTAGAGTGCAGGAGAGGTAAGCGGAATTCCTAGTGTAGCGGTGAAATGCGTAGATATTAGGAGGAACACCAGTGGCGAAGGCGGCTTACTGGACTGTAACTGACGTTGAGGCGCGAAAGTGTGGGGAGCAAACAGG
+
CCBBCBBB=BC?C=??@?;?AA=B?BCG>CBCDE>AAABA;A=A<A@CBCDDAA>ABBBCBB?BCCAAAAA@BCFF;BBAAAA>@BBB?B?B?B>BB?AA@BBBCCCC>CCCCBBBBBBBBBBCCDBB?BCBD@CC;;;B?C>C@CADCCBBBBACB@CCCC>CBBBBBBCCCD@CB?BB?B?BBB@BBBB?AAA495:A=@C@AAAA@BBBCA@=AA@AAAB>BBB?BAA@@@;@AABDDD:BDBCC>BBC@
@6HNMW:00877:05945
TACGTAGGGGCAAGCGTTATCCGGATTTACTGGGTGTAAAGGGAGCGCAGAGCGGTCAAGCAAGTCTGAAAGTGCGAAACCCCACAGGCCTCAACCGGTGGGGCTTGCTTTGGAAAACTGTTTTGACTAGAGTACTGGAGAGGTAAGCGGAATTCCTAGTGTAGCGGATGAAATGCGTAGATATTAGGAGGAACATCGGTGGCGAAGGCGGCTTACTGGACAGCAACTGA
+
AB@@@;:99*4;5::;:8@9;:;?BCC?A:::5,5@559)95,5::7<77///-(--/)/993:;::444)///////(/;;*6///)-(-88(-(-(----&--(4<<;2;.444&4/////&//9998;::---5(---/6983:43.36;4:7:::=BB?=::)//000)/7797636....382680505775505959995:122,270622239:77;:57447
@6HNMW:00886:05945
TACGGAAGGTCCGGGCGTTATCCGGATTTATTGGGTTTAAAGGGAGTGCAGGCGGAGACTTAAGCGTGCTGTGAAATGCTGCGGCTCAACCGTGGAAGTGCAGCGCGAACTGGGTTTCTTGAGTGAGTGCGAGGTATGCGGAATTCGTGGTGTAGCGGTGAAATGCTTAGATATCACGAAGAACCCCGATTGCGAAGGCAGCGTACCAGTCCTTAACTGACGCTAAAGCTCGAAAGTGCGGGTATCGAACAGG
+
<A?@99,0*0<*00+9<@9>BC>C>;;;0;C4<;0;?5?A,;;,:<=9=99.9A<@:A;;7:>@B@AAAABCCCE=;;;A@;;6;BAB>A<A;;5;=@@@;;;BCAAB>::9<49969A:ABBBDCCCC:::@=???>>A?B?C?BBAB?@BBBD;;6;ABC=CDCC@A@@CCBBAAAB?CB=@@@6@@B@BC@@8;7;@@@BBBB@CBB@?D8:88???A855==7A@>==9=3;;;777)5;;<<<9<;;7
@6HNMW:00868:06002
TACGTATGGTGCAAGCGTTATCCGGATTTACTGGGTGTAAAGGGAGCGCAGGCGGTGCGGCAAGTCTGATGTGAAAGCCCGGGGCTCAACCCCGGTACTGCATTGGGAAACTGTCGTACTAGAGTGTCGGAGGGGTAAGTGGAATTCCTAGTGTAGCGGTGGAATGCGTAGATATCGGGAGGAACACCAGTGGCGAAAGGCGGCTTACTGGACTGTAACTGACGTTGAGGCTCGAAAGCGTGGGGAGCAAACAGG
+
00/9094>8<:@>:0000+/7:5:6<=>6<<<<<1:;999,9@7=?@AA;;6;@=?>@>:@B<BCCBB@@@A@@@<BBB<CBB7C;;;>BEF9A?ACC;;9@A4;;0;A9A@@@596;;;=@<===6955;?==9BC?B9969;@=A>AABBDBBCDD@EC?@=@B@@@BBBBBBCCC>BB?@;?@@588B?<@9;;0;<;;5;B?ABBB?B@AABB@CBBBA@@=@;:6:@@;99.9@>@ABB6@@???9?@@3
@6HNMW:00875:06007
TACGTAGGTCACGAGCGTTATCCGGAATTATTGGGCGTAAAGAGTGAGCAGGCGGCATAGCAAGTCTGAGGTGAAAGCGTGGGGCTCAACCCCATACAGCCTTGGAAACTACTAAGCTAGAGTGCGTGAGAGGTAAACGGAACTCCATGTGTAGCGGTGAAATGCGTAGATATATGGAAGAACACCAGTGGCGAAGGCGGTTTACCAGCACTGCACTGACGCTCAGTCACGAAAGCGTGGGGAGCAAATAGG
+
DCB@@996:@BB@AA;;;?<>>;>;@;@7;<;C>5;?AAC<BDDDCCCAAB>BB?BCCCCCC<@@@A@AA=@BBC=BBBAAAA8ABBC?CCC:CCCA999?CAC@CC>BCCDCE@CBBBBAA@@@@@BB@@@>BAA=@@<@?AAA?C;;;BBCC;;:;CCC=BBBDBBBBA@@@BC@D@CB@CCC@BEAA=@::3:;?B?CE>B@@BCBBBCCBAABA::::ABACCBAAADD?DBB>???5?@@?A>CBC@
@6HNMW:00892:05987
TACGTAGGGGGCAAGCGTTATCCGGATTTACTGGGTGTAAAGGGAGCGCAGACGGTCAAGCAAGTCTGAAGTGAAACCCCACGGCTCAACCGTGGGCTTGCTTTGGAAACTGTTTGACTAGAGTACTGGAGAGGTAAGCGGAATTCCTAGTGTAGCGGTGAAATGCGTAGATATTAGGAGGAACATCGGTGGCGAAGGCGGCTTACTGGACAGCAACTGACGTTGAGGCTCGAAGGCGTGGGGAGCAAACAGG
+
CCCCBCCDDD5AB@BCCB@BCD>?>?BC>CCCCC>AAACC=CC=AAABBBBAED?BBCAAAA?CCCCBC@CCCCC>CCC;CCC@BBBB@D@CBAA=BC@BCCC>C?DD>DBBBB<AAGCBBBBBCCBB@BCA@>AB<??C@C?C?B?AACBBB@@==:<ABA9787@@@@BBBC?BB?B@<@<AAAAA;7635AA<A;@>;>>;A==?;B>:;:>9=<@@@BD?AAB?BA@A?<?<?AADED9BACCD>AAA?
@6HNMW:00896:05966
TACGGAGGGTGCAAGCGTTAATCGGAATCACTGGGCGTAAAGCGCACGTAGGCTGTTATGTAAGTCAGGGGGTGAAATCCCACGGCTCAACCGTGGAACTGCCCTTGATACTGCACGACTTGAATCCGGGAGAGGGTGGCGGAATTCCAGGTGTAGGAGTGAAATCCGTAGATATCTGGAGGAACATCAGTGGCGAAGGCGGCCACCTGGACCGGTATTGACGCTGAGGTGCGAAAGCGTGGGGAGCAAACAG
+
6@?C@CDD>C:<09=@00+/279;:@;=C@;;;D<A@BC>6BACCC:69@A6=;><056<<B<@@9:9:;:$4494,444(4:<6;ACB?C?ACA:?:>000@5<,00=<<=@@>>95558==<?@?CC>CCCDD>CC@AA=A7:5;=@@>@?ABG@BDBBBF=AA?CCACBBAAA??=?A:?:???;AA@A@B?616+//16)//06948;494:971;=?<<8=@=5;;<>==4==888::)87677)678
@6HNMW:00900:05962
TACGGAAGGTCCGGGCGTTATCCGGATTTATTGGGTTTAAAGGGAGCGCAGGCGGAGACTTAAGCGTGCTGTGAAATGCTGCGGCTCAACCGTGGAAGTGCAGCGCGAACTGGGTTTCTTGAGTGAGTTCGAGGTATGCGGAATTCGTGGTGTAGCGGTGAAATGCTTAGATATCACGAAGAACCCCGATTGCGAAGGCAGCGTACCAGTCCTTAACTGACGCTAAAGCTCGAAAGTGCGGGTATCGAACAGG
+
BBBC@B?B@BC@CA<A9:6;AB?D@DCC>CC@EC>CJ>BC>BC=;;;CBCC@;;7;AACC@D@BBB@@@A@@@@@8;;;AA;<9;CDD@D<;;B?B?CABCBBBB;;9<?BBD;@A;A@?BBBBB@@@?BB@@=@ABD@@=@=A=ABBCACBA@@;;9;CDD?BBBB>AABCBBBB>@@=9949DD:BBB????B?B?BBC@@>??>ABCD?B?B@BB???A@<<?8?@@@@AB<AABAAA<A???CC?CAA=
@6HNMW:00904:05965
TACGTAGGTCACGAGCGTTATCCGGAATTATTGGGCGTAAAGAGTGAGCAGGCGGCATAGCAAGTCTGAGGTGAAAGCGTGGGGCTCAACCCCATACAGCCTTGGAAACTACTAAGCTAGAGTGCGTGAGAGGTAAACGGAACTCCATGTGTAGCGGTGAAATGCGTAGATATATGGAAGAACACCAGTGGCGAAGGCGGTTTACCAGCACTGCACTGACGCTCAGTCACGAAAGCGTGGGGAGCAAATAGG
+
CCFCCCB@BBBBA@@@::4;@@>B@FGMACB?BB<AABBG>CAAACCCCCC@CC?BBBBBBDACAAAB;;5;AA@6A@;;;GC;CHBB@CII;AABBA@A?BAIAJG>BBBA;;7;BBAABABB<;;ACB;;9;AC>CCAB?B@@?ACCCCCDDCC@CCCG?BAADECCCCCCCBB?B@CC@BBC@C@@?=A::4;>@@>CG?CC@CCCCCCCDBBBCA:;;ACCBBBBAAAD;?=@9999-9>>>@<CCGA
@6HNMW:00906:05995
TACGGAAGGTCCGGGCGTTATCCGGATTTATTGGGTTTAAAGGGAGCGCAGGCGGAGACTTAAGCGTGCTGTGAAATGCTGCGGCTCAACCGTGGAAGTGCAGCGCGAACTGGGTTTCTTGAGTGAGTGCGAGGTATGCGGAATTCGTGGTGTAGCGGTGAAATGCTTAGATATCACGAAGAACCCCGATTGCGAAGGCAGCGTACCAGTCCTTAACTGACGCTAAAGCTCGAAAGTGCGGGTATCGAACAGG
+
999:3<8>;>@>@A4:9;89AA<@9;@@:@B4:;:;D9CC<AA;AAA@@;;4;B?A@B@A<@?@A@@@BBBBBBC=000<A..*....0<*00@=@=@999;699?@@255995=@6AA=:;;AAAAA@@@@@=AD:99?@C@C@BBAA?CCBBB<<8<ABD>BBBC@B@@;;::;9;?;?B=BCB8AAC@C@@A5;4;;;;@@@?=A999?B?A?A999??;??@<AAAA???9?>@999/;;9=>?;??B<
@6HNMW:00912:05967
TACGTATGGTGCAAGCGTTATCCGGATTTACTGGGTGTAAAGGGAGCGCAGGCGGTGCGGCAAGTCTGATGTGAAAGCCCGGGGCTCAACCCCGGTACTGCATTGGAAACTGTCGTACTAGAGTGTCGGAGGGGTAAGTGGAATTCCTAGTGTAGCGGTGAAATGCGTAGATATTAGGAGGAACACCAGCGGCGAAGGCGGCTTACTGGACGATAACTGACGCTGAGGCTCGAAAGCGTGGGGAGCAAACAGG
+
JEAABBBB>@@@A?@;;;7:;A@C@ABA>BCCDF>CCCCC?CC<;;:;AAB>@@=@AAB=@A?AEGJDCCCCCBC=BBB<BCC;CCDC@DDD9C@CDD@?@@A:B>BE>DCBBBCCCCCDBBBBDCBA>;;::-:A=@AB@C@B?C?BBBCCBBBAA>ABAD=??@:99999AB?CD@AA>A?CDD?BBAA?AAB5;7;A>ACAEB@B@AA000@<@AAAA@??A;<7;@@BBB<B@@@CCC9???A@;@@@=
@6HNMW:00882:06045
TACGGAAGGTCCGGGCGTTATCCGGATTTATTGGGTTTAAAGGGACGCGCAGGCGGAGACTTAAGCGTGCTGTGAAATGCTGCGGCTCAACCGTGGAAGTGCAGCGCGAACTGGGTTTCTTGAGTGAGTTCGAGGTATGCGGAATTCGTGGTGTAGCGGTGAAATGCTTAGATATCACGAAGAACCCCGATTGCGAAGGCAGCGTACCAGTCCTTAACTGACGCTAAAGCTCGAAAGTGCGGGTATCGAACAGG
+
CC@@=@<@<?C?CE<@@B@BAB=@<@CC=BB@D@9<<+00+0A6000=>=AA@@B?A@@AD@B=@@AABBBBCBBB=;;;AB@A=AA;;7;>BBCAD@CC;;;BBB;;:>9:9C=CC=@@<?BB@@@@@=ACA@=@BBBBC?B?B?BBBB?@@@AA@@>@CDC?AABC@BB???AAAABB?BC@BBB:A?A89:9@<@?B???@BAA>AABA?A@B?BA@?=9:99:,9==>?@@8=<=@@?:?BBBBD@AB=;
@6HNMW:00897:06046
TACGTAGGTCACGAGCGTTATCCGGAATTATTGGGCGTAAAGAGTGAGCAGGCGGCATAGCAAGTCTGAGGTGAAAGCGTGGGGCTCAACCCCATACAGCCTTGGAAACTACTAAGCTAGAGTGCGTGAGAGGTAAACGGAACTCCATGTGTAGCGGTGAAATGCGTAGATATATGGAAGAACACCAGTGGCGAAGGCGGTTTACCAGCACTGCACTGACGCTCAGTCACGAAAGCGTGGGGAGCAAATAGG
+
?BB@CB@=@BBACA@;;;594;7;7<5<85505>295559,9>===>9::9.999=@@A@@B=A@;;;;:4:@?B;:;;9CCC9CAAA?C>D9A@998@@=@>A=AC9>?::9A=B:99B;;;:;::::@;:4:??6>?=@=@@@;A:99@<@@9525599,59999<666>>???:?:>>9@>>:<<;95://*/)/61=<<CC@BCABCCCCC@@@@000;;?@AAABBDE>DBA????5:::?A;BAA=
@6HNMW:00910:06012
TCACGGAAGGTCCGGGCGTTATCCGGATTTATTGGGTTTAAAGGGAGCGTAGGCGGCATGTAAGCGTGTTGTGAAATGCGGGTGCTCAACATCCGGACTGCAGCGCGAACTGCCGTGCTTGAGTGCATTGAAGGAAGGCGGAATTCGTGGTGTAGCGGTGAAATGCTTAGATATCACGAGGAACCCCGATTGCGAAGGCAGCTTTCCGCGCTGTTACTGACGCTGAAGCTCGAAGGTGCGGGTATCGAACAG
+
,,,,53:7=9::)//)//-3788(-,-89/--(/:(//(//(/7(/4544<=8;?9??::5B;@@AB>>9=9==?8:89AA=AA@A33.38994:4:;>>>B?AAABB;??AB;999@@;@CC??>??=???A7;5;+0059593<?@B>B??<<7738>>=/6755/522255222>>>:A<@@@.<<:787571717:677=3<*./...666/55A9989///)/55;;;3845559:3:;@:::;;<=
@6HNMW:00864:06086
TACGGAAGGTCCGGGCGTTATCCGGATTTATTGGGTTTAAAGGGAGCGCAGGCGGAGACTTAAGCGTGCTGTGAAATGCTGCGGCTCAACCGTGGAAGTGCAGCGCGAACTGGGTTTCTTGAGTGAGTGCGAGGTATGCGGAATTCGTGGTGTAGCGGTGAAATGCTTAGATATCACGAAGAACCCCGATTGCGAAGGCAGCGTACCAGTCCTTAACTGACGCTAAAGCTCGAAGTGCGGGTATCGAACAG
+
<><>:>@B:BB@CA;:;;7:>97@9@@<8<@;@B:@@8AC<CC<AAA@BA@?;;7;BCCC@C>99;?9;9BD@@@<@BCCCCC?C;;;;A6::@?C>CC@B969<<DG:>>=@<BB<A@=@>>A;:;>@ABAB890?>>>0000;@@@B>BCABB:;8;ABC>BAA@?C@;::BBDDDC=??4:;;-;<;5;A@F7;7;BC;;;BA=A??@?C@C?AA@@@@?;==9:::..-(-569:<5;;;<<;5:44
@6HNMW:00864:06093
TACGGAAGGTCCGGGCGTTATCCGGATTTATTGGGTTTAAAGGGAGCGCAGGCCGGAGATTAAGCGTGACGTGAAATGTAGACGCTCAACGTCTGAATTGCGTCGCGAACTGGTTTCCTTGAGTGAGTACGACGTGTACGGAATTCGTGGTGTAGCGGTGAAATGCTTAGATATCACGAAGAACCCCGATTGCGAAGGCAGTGCACGAGTCCTTTACTGACGCTAAAGCTCGAAAGTGCGGGTATCGAACAGG
+
;;;===1615@;@>7??C@CCC@C@DCH@BB?CD>BC,:;.::8@=>=A@>;@@C@;;;C>A>@B?AACCBB@@A8;;;CCDCCCB;;6:;;;@;;5;4;??A@B>==6;44.99)9.9.99995<@<>:::;;<;;=:;3:)0)/7;77CB@?;99.98:83;<@A?BCBBB=B?>=?:73//99+==>0//<<6=<<665555<<<<==9>@466<<<;;;;:<6<;;;877*339:<=6;A?<BB773A8
@6HNMW:00865:06107
TACGGAGGATCCTAGCGTTATCCGGATTTATTGGGTTTAAAAGGGAGCGTAGGCGGGCGCTTAAGTCAGCTGTGAAAGTTTGGGGCTCAACCTTAAAATTGCAGTTGATACTGGGTGCCTTGAGTGCGATATAGGCAGGCGGAATTCGTGGTGTAGCGGTGAAATAGCTTAGATATCACGAAGAACTCCGATTGCGAAGGCAGCTTGGCTGGAGCGTAACTGACGCTGATGCTCGAAAGTGTGGGTATCAAACAGG
+
AA@A>AB>A@@=@@<<00+0;@:<:999.597<<2;;)559&55)555<<<<9;;>455//27)/0/:77:<<@@@8>9=5999+9<;::9=@49;9.42/000/)//996///(3337=7=====<@>?=;;;673/16938(/(///829:88:::8888;5///88(///33333/89(//(/664//36;;55/3056666).).9<5>::=<?6:8;:=>8;00/7777455)5555<<2555555)5774
@6HNMW:00870:06064
TACGTAGGGGGCAAGCGTTATCCGGATTTACTGGGTGTAAAGGGAGCGCAGACGGTCAAGCAAGTCTGAAGTGAAACCCCACGGCTCAACCGTGGGCTTGCTTTGGAAACTGTTTGACTAGAGTACTGGAGAGGTAAGCGGAATTCCTAGTGTAGCGGTGAAATGCGTAGATATTAGGAGGAACATCGGTGGCGAAGGCGGCTTACTGGACAGCAACTGACGTTGAGGCTCGAAGGCGTGGGGAGCAAACAGG
+
AAABB;;99:*:@<@?@@?BBC@B?BCC>CCCDE>CBCCB<BB<BCC;;;CBBC@CCC?ACB@BGCDFH@JCCFJ?DDD:BBC@BFCC@B?BBBB=BC@BCDF>C>BF>BBCCC>CCDCBBBBAAAAC?AA??9??299?;?=A=@@CC???CBB??<>BBC=>>>@@@BAAAC@BB?BB@A<A===>;;;7;@@<@=@@<>>:>A>>:>?::;A=???B@@B?A@A=@AACA?B>??AAAB8AABA@9@993
@6HNMW:00872:06094
TACGGAAGGTCCGGGCGTTATCCGGATTTATTGGGTTTAAAGGGAGCGCAGGCGGAGACTTAAGCGTGCTGTGAAATGCTGCGGCTCAACCGTGGAAGTGCAGCGCGAACTGGGTTTCTTGAGTGAGTGCGAGGTATGCGGAATTCGTGGTGTAGCGGTGAAATGCTTAGATATCACGAAGAACCCCGATTGCGAAGGCAGCGTACCAGTCCTTAACTGACGCTAAAGCTCGAAGTGCGGGTATCGAACAGG
+
BBAB?C?B?@@5;;0:;;.;A@:D;CCC=@@=@A0<;/;;0;D;CCA;;;;4;@<;;;AA?C=@@@;:;A@@?@@5;9:9A992:A:;9;?CBCAC?BB;;;AAAA@>;555:3:<4==9<<A>;?;B@@AAA=@?>==>;?<@;@AAA;AA=>?55.555:6@;;;5>B@@A@?A@CDABB?BEG9;<;?@@@C=A=AA:;;BA?@C9555:.9244:4448377*737773-3389:;3<=556>455=:
@6HNMW:00879:06090
TACGTAGGGGGCAAGCGTTATCCGGATTTACTGGGTGTAAAGGGAGCGCAGACGGTCAAGCAAGTCTGAAGTGAAACCCCACGGCTCAACCGTGGGCTTGCTTTGGAAACTGTTTGACTAGAGTACTGGAGAGGTAAGCGGAATTCCTAGTGTAGCGGTGAAATGCGTAGATATTAGGAGGAACATCGGTGGCGAAGGCGGCTTACTGGACAGCAACTGACGTTGAGGCTCGAAGGCGTGGGGAGCAAACAGG
+
BB;;;;;;::)3<:?@@A?ABA>A?BBI>A@CBA<B@>>B6@@:;:;9:CBCBC?B;;7;BB?BBBCBC?BB@AA;BBB7BBC?BBBB;@=@@CC=CC?AACC>CAGE?CDCBB?BCBBCC@@@@@AB>;;;;9?A<@@A?B?B?A?ABCAAABAA@>A999+:::@AAA???A<@@<@@=@=A@@@@59818==9==A@588<;;;;<@>>?:;5:;;:99>;::92:?8947;7;?;;==387:==6<889
@6HNMW:00897:06072
TACGTAGGTCACGAGCGTTATCCGGAATTATTGGGCGTAAAGAGTGAGCAGGCGGCATAGCAAGTCTGAGGTGAAAGCGTGGGGCTCAACCCCATACAGCCTTGGAAACTACTAAGCTAGAGTGCGTGAGAGGTAAACGGAACTCCATGTGTAGCGGTGAAATGCGTAGATATATGGAAGAACACCAGTGGCGAAGGCGGTTTACCAGCACTGCACTGACGCTCAGTCACGAAAGCGTGGGGAGCAAATAGG
+
<CAAACD?B@@:;:@;;<7;;C?B?B?B<@@;A@8@ABCC>BDCCDBCCCC?;;9;BB;;;B?B;;;;;A>B;;;8;BABBCC;CBBB?CAA7@<<;000<B?@9AA;BAACBA=AAAABBBB@@AA@@BAA=@BB=BI@C?B<;6<AAABBGGCC@BBBD=CB;;;BBCDCCDDD@B@BB?;;;?BB;;5:>@3:3::3;B?CC@B@@@BBBB;00@<000>@A@??BB???9@@AABCC:BBBCC>CCCA
@6HNMW:00905:06070
TACGTAGGTGGCGAGCGTTGTCCGGAATTATTGGGCGTAAAGGGAGCGCAGGTGGGAAAGTAAGTCAGTCTTAAAAGTTCGGGGCTCAACCCCGTGATGGGATTGAAACTACTTTTCTTGAGTGCAGGAGAGGAAAGCGGAATTCCTAGTGTAGCGGTGAAATGCGTAGATATTAGGAGGAACACCAGTGGCGAAGGCGCTTTCTGGACTGTAACTGACACTGAGGCTCGAAAGCGTGGGGAGCGAACAGG
+
CCBBAA@=:929>>>>@B?BBB@C@C@DBCG?AA>ACBEF>CC=BCCBCCCADGC=CC=CCC@CCCCCCCC@CDD9DD?BBCC9?@?@<@@@8@AAACCC>CD@?@?<@CCCCCC9AA>DBBBAA?@<@AAB=@@8@;;6;?B@C?BBCBAA@@:;9:AAD>BBAAACDDBBC?AA?AA>A?AAA@BBBB@@@@:;7000=>7>@@<BCBDDD@CCAB>@@@>>>;?BBAAA9A??????2<;;AA;AAA<
@6HNMW:00890:06144
TACGTAGGTGGCGAGCGTTATCCGGATTTACTGGGTGTAAAGGGAGCGCAGACGGTCAAGCAAGTCTGAAGTGAAACCCCACGGCTCCAAGCCGCTGGGCTTGCTTTGGAAACTGTTTGACTAGAGTACTGGAGAGGTAAGCGGAATTCCTAGTGTAGCGGTGAAATGCGTAGATATTAGGAGGAACATCGGTGGCGAAGGCGGCTTACTGGACAGCAACTGACGTTGAGGCTCGGAAGGCGTGGGGACAAACAGG
+
66555<<9>>26665@?A499?294:=>5::599)955@@8>>6=565559555.59;499;6;;;655.5656<1<<>2=AA=A:0*/)//3///77(//39:<<08.44(4:444(44448:;999;:;7:889244.39:4949.5.5<====<<;;7?@@C5969??@@@?@=:;;600)/58886944524;D0946>7::8;59/69=///>7=<8?@??<@@<:;;00*0:>;00-:;:&///8/88:7
@6HNMW:00898:06126
TACGGAAGGTCCGGGCGTTATCCGGATTTATTGGGTTTAAAGGGAGCGCAGGCGGAGACTTAAGCGTGCTGTGAAATGCTGCGGCTCAACCGTGGAAGTGCGTCGCGAACTGGTTTCCTTGAGTGTATTCGACGTCAGCGGAATTCGTGGTGTAGCGGTGAAATGCTTAGATATCACGAGGAACCCCGATTGCGAAGGCAGCAGCCTGTGTGTTCACTGACGCTGAAGCTCGAAGGTGCGGGTATCGAACAGG
+
DCCCAD>B@AD@DD>AA@=@CC@C?@AA<AB?CD=CB>CB>BF>CCBCCCC<@@=@BACC@C@BCDCCBBBBAAA;;;;AB;:8:DGD?B::;@;@=@;;;BBCAAAC@BAA6;;6;=C=@@AAAA@@=@BCA<;;;:;>=B:B@CBBC@???CA?><?AAC>BBBB?BBB>?@CBBBBB?B?@@@/665)00=>9=:@988?<<8=>>A@??=>>=<A?:;;==A=ADCBBB?B?BBBCB>CBBBA@>ABC=
@6HNMW:00905:06144
TACGTAGGGGGCAAGCGTTATCCGGATTTACTGGGTGTAAAGGGAGCGCAGACGGTCAAGCAAGTCTGAAGTGAAACCCCACGGCTCAACCGTGGGCTTGCTTTGGAAACTGTTTGACTAGAGTACTGGAGAGGTAAGCGGAATTCCTAGTGTAGCGGTGAAATGCGTAGATATTAGGAGGAACATCGGTGGCGAAGGCGGCTTACTGGACAGCAACTGACGTTGAGGCTCGAAGGCGTGGGGAGCAAACAGG
+
CCCBBBCCCC3BB?C?@@?BBD@C?BBC=CCDDE?BBBBB<BA;@BBBBBCBCB@BBB?@@@@DCCCCB@CCCCC=EDD9BBC@CBBB@D?CBCC=BD@DDDD=C?CF>BBCCC>CCCCBCBCCCCCB@BAC@<@A<@@A>B?B?C@BBBBBABAAA>ABBB>>>>B@B@BBBB>@B>BC>B>B@B@C<8515>A9@:@@=>@:<=@C=@@>>::5:::;AAD?C@@>@A@AB8:6:??=@@2>?:9979AA?
@6HNMW:00906:06152
TACGGAAGGTCCGGGCGTTATCCGGATTTATTGGGTTTAAAGGGAGCGCAGGCGGAGACTTAAGCGTGCTGTGAAATGCTGCGGCTCAACCGTGGAAGTGCAGCGCGAACTGGGTTTCTTGAGTGAGTGCGAGGTATGCGGAATTCGTGGTGTAGCGGTGAAATGCTTAGATATCACGAAGAACCCCGATTGCGAAGGCAGCGTACCAGTCCTTAACTGACGCTAAAGCTCGAAAGTGCGGGTATCGAACAGG
+
CCAC@D<@>AC?@@5>::6;CC@E@AA@=@C?CC=BB7;:6:F;<;:BBBD@A@=@@@AB@C@CCC9::BBBABB=:;:BB;:8:CBB?B?AAA=A?CBBBBBBCBCC@BBBE>CC>CC@BBCCCAABCAAAB?BA>??A>@?B>BAADAHFD::::8:BBD?CCCC@BBBBBCBBBCB@BB?CCC8CCCABCFD::;;BBBDCBB?BCDC?B?B?CAABCBBBCF>BBBAABA9==A:995;ACDBB?DBB@
@6HNMW:00912:06115
TACGGAAGGTCCGGGCGTTATCCGGATTTATTGGGTTTAAAGGGAGCGTAGGCCGCATGTTAAGCGTGTTGTGAAATGTAGATGCCCAACATCTGAATTGCAGCGCGAAACTGGCATGCTTGAGTACGCACAACGTTGGCGGAATTCGTCGTGTAGCGGTGAAATGCTTAGATATGACGAAGACTCCGATTGCGAAGGCAGCTGACGGGAGCGCAACTGACGCTGAAGCTCGAAAGTGCGGGTATCGAACAGG
+
::;9>=4>7?@=?>8?@A<@@@;>9>=@4<<7<>=>A8?C7C@>>BBBBCC@C=@@A:9;;@=@A@@C?@BBCCC>AABBBBCBAA<@=@>><?<?=@000@@@@?9;:,9??=@@0000+00===>;:;//(/;;)0)/0*/4:5;BBB888BBA?B:=9==5===?<@A?A?:<99>94///772///39::;7;8<<<<656;;=4;;:<<=455;<;54499259555==266==;;8<90//;788;7
@6HNMW:00912:06129
TACGGAAGGTCCGGGCGTTATCCGGATTTATTGGGTTTAAAGGGAGCGCAGGCCGGAGATTAAGCGTGACGTGAAATGTAGACGCTCAACGTCTGAATTGCGTCGCGAACTGGTTTCCTTGAGTGAGTACGACGTGTACGGAATTCGTGGTGTAGCGGTGAAATGCTTAGATATCACGAAGAACCCCGATTGCGAAGGCAGCGTACCAGTCCTTAACTGACGCTAAAGCTCGAAAGTGCGGGTATCGAACAGG
+
CC@?<@8968D=@?8>::4;BB=B?BBB=BB@BD>CC>AA<AB<BE;;;CCAC@F@A@@C?B?BBCBBCB@@BCF@BAACBBDBBBCB?AAACCEC@D;;:DCCACBA?BCI@CB=B@D@DCC@@?BCBBCB?@9::BAB>B>A?BBBC?BAA@@::8:CCE>BBBC@BBABBBBCBBB?AA=ABB6CCD;;;CC?A?BCCCCEBB@BCDD@C@B?BABBBCBBDE:99AC@@@9@>=999/;@AABB?CCDA
@6HNMW:00874:06188
TACGTAGGTCACGAGCGTTATCCGGAATTATTGGGCGTAAAGAGTGAGCAGGCGGCATAGCAAGTCTGAGGTGAAAGCGTGGGGCTCAACCCCATACAGCCTTGGAAACTACTAAGCTAGAGTGCGTGAGAGGTAAACGGAACTCCATGTGTAGCGGTGAAATGCGTAGATATATGGAAGAACACCAGTGGCGAAGGCGGTTTACCAGCACTGCACTGACGCTCAGTCACGAAAGCGTGGGGAGCAAATAGG
+
CCAAA::8:BAAABABBB@BBB@C@D@D@BB@BC=BAAAC=ACBBBBBBBE@CC?@@BBBCC@DBCBCBA>B;;;/;AA@ABD:DCCC?AAA:@@@A:;;?C@C?BB=@@@B@@<@BCBBBCBBBBBBCCAA>@BB<;;8;@BAB@CBBBCCCCBB>BCCC<BBBBBBBDBCBGCB?B?CC?CDE@CC::7:@@=A=??9AB<BC?BCC@@@BB@=>@?000AACCCCCABBB=A@??@?@2>A@@@9B<<7
@6HNMW:00884:06207
TACGGAAGGTCCGGGCGTTATCCGGATTTATTGGGTTTAAAAGGGAGCGTAGGCCGCATGTTAAGCGTGTTGTGAAATGTAGATGCCCAACATCTGAATTGCAGCGCGAAACTGGCATGCTTGAGTACGCACAACGTTGGCGGAATTCGTCGTGTAGCGGTGAAAATGCTTAGATATGACGAAGAACTCCGATTGCGAAGGCAGCTGACGGGAGCGCAACTGACGCTGAAGCTCGAAAGTGCGGGTATCGAACAGG
+
BBAA?C?B?AA<=>5<00*0=<*0,/=>6>>:@G>DE.;<;&:959<@:;;;5;;<<@A@@?D?DD@@0/)/:///(445;;<<<;;//)/96///;6;*/665<<<555)5;B;B=??<A;=B=BBB@<;//)///)/)/8381744448<;88;::8388888&944:5:<;8849955549;4;;>266;9==;;7;9<<@@;;0>=>5000>>>;CBBCC969@@;@9;;BBB8@AA;::,999>>?89995
@6HNMW:00892:06185
TACGTAGGGAGCGAGCGTTGTCCGGAATTACTGGGTGTAAAGGGAGCGTAGGCGGGAAGGCAAGTTGGATGTGAAAACTGTGGGCTCAACCGACAGACTGCATTCAAAACTGTTTTTCTTGAGTGAAGTAGAGGCAAGCGGAATTCCTAGTGTAGCGGTGAAAATGCGTAGATATTAGGAGGAACACCAGTGGCGAAGGCGGCTTGCTGGGCTTTTACTGACGCTGAGGCTCGAAAGTGTGGGGAGCAAACAGG
+
5<=>ABAD<;;;AAA@@@=BBB?B?A?A?AAAAB=BA@@B<BB=998?><>49A?-;492;:49=8C9=@<<CCCC8B;;;A@9@>?A=A?A@AABAA:9;@@5;;@@.;;>?BAA2AB8:9CAAA@9900.-(-6(-//)/4<6=9>>?666<<@:599999&99959@<<@<<0547983:7598755?C@BBG?;<@B=@A>BBABG<;;;;6;CBBBBBAB@00*0<>><?8D??::==0<<===8?;=4
@6HNMW:00898:06162
TACGTAGGTGGCAAGCGTTGTCCGGAATTATTGGGCGTAAAGCGCATGTAGGCGTGCCTTAAGTCTGTCGTGAAACTGCGGGGCCTAACCCCGTATGGCGATGGAAACTGGGGTACTTGAGTGCAGGAGAGGAAAGGGGAACTCCCAGTGTAGCGGTGAAATGCGTAGATATTGGGAAGAACACCGGTGGCGAAGGCGCCTTTCTGGACTGTGTCTGACGCTGAGATGCGAAAGCCAGGGTAGCGAACGGG
+
000<<>>7<@7?>549992445497<8<2669<>4;666?6>==;;669<=9666>>.5.5.55:;;565=@==4<559===/=;@>9>>>2BBAB@<>BB@B699)9@><@0@@@@8;;BCB@A@?BBDC?AA<@AA6@9>?CC=BBCBBBABB>BBBB=;;;ABABADCC@BB=B?BB?;;;=A=;;6:AA<@=@DD@CC>CBB@BBBAAA@BBCA>@?AA@@@DC@@@B=AA?BBF?CCCCCD?BCD=
@6HNMW:00905:06205
TACGGAAGGTCCGGGCGTTATCCGGATTTATTGGGTTTAAAGGGAGCGCAGGCGGAGACTTAAGCGTGCTGTGAAATGCTGCGGCTCAACCGTGGAAGTGCAGCGCGAACTCGGGTTTCTTGAGTGAGTGGCGAGGTATGCGGAATTCGTGGTGTAGCGGTGAAATGCTTAGATATCACGAAGAACCCCGATTGCGAAGGCAGCGTACCAGTCCTTAACTGACGCTAAAGCTCGAAAGTGCGGGTATCGAA
+
00:@>@@C@BC=@?8>:;69@<:D?BAD>BB?AA>AC>CF<BB>CAABBCC?;;5;A@;;4:>?>?999>>@>@@8:9:99>>8@@9949299A9?;??;>>A@@B550----9188188--/>>>>=55055;7:;=?:?=5<07199:>=@C>@@;;6;BCB=;;:D>AAA@@@@984<7884899+55669;<<.546;;9;;==7:;<@;<5:5:<<<<?;??A<AA@AA??8<<?377*4;;;<=8
@6HNMW:00866:06212
TACGTAGGTCACGAGCGTTATCCGGAATTATTGGGCGTAAAGAGTGAGCAGGCGGCATAGCAAGTCTGAGGTGAAAGCGTGGGGCTCAACCCCATACAGCCTTGGAAACTACTAAGCTAGAGTGCGTGAGAGGTAAACGGAACTCCATGTGTAGCGGTGAAATGCGTAGATATATGGAAGAACACCAGTGGCGAAGGCGGTTTACCAGCACTGCACTGACGCTCAGTCACGAAAGCGTGGGGAGCAAATAGG
+
BBAAAAC@BBAAB::9;;5<BC@F@D?C?@A?BB;BBABA<@BABB@A@BA?@@=@BEDCCE@B@@<;;;5<AAB;BBCCMLD9@@BB@DDC;B@@@BBB@B@DADE>CBBB@@?BBBBBCCCCBCBAAAA@=ABD=BC@C@CBC?B;;;;;AA;;5<AAB9;;;;;CCBCDCCCB?CAA@?@AB>BBAA>AAA:@<@@=CC?CC@CAA@CDDCDCCCA;;;ACCCCBC@@@C>CAA?@@>2=>>@@:BCC@
@6HNMW:00882:06236
TACGTAGGGTCCAAGCGTTATCCGGATTTACTGGGTGTAAAGGGCGAGTAGACGGCGCTGTAAGTCAGCTGTGAAAACTTAGGGCTCAACCTTAAGCCTGCAGCTGAAACTGTAGTGCTAGAGTGCAGGAGAGGTAAGCGGAATTCCTAGTGTAGCGGTGAAATGCGTAGATATTAGGAGGAACACCAGTGGCGAAGGCGGCTTACTGGACTGTAACTGACGTTGAGGCGCGAAAGTGTGGGGAGCAAACAGG
+
CCAAACCC=CD?C>A???<@BB@C@CBC<ACCCD<BBABB<BE>BBBA@BAB8717>>=@BC=@AC@@????BBBB:A@;???:?CCC?@<@1839?>@@@A@@?A@@:@@@A???AACBBBBBBBBB>@C><:>?9=9847:>9><?CCCBBBBBB??>?B=??>AABBCCCC?>>8=>8=<@AC=AABB??=A495:A=AB?DCCC<??BBBC?BBACABB?A?>:889>>>8?CBBBBB:ABCED>AAA?
@6HNMW:00882:06250
TACGGAGGATGCGAGCGTTATCCGGATTTATTGGGTTTAAAGGGTGCGTAGGCGGTTTATTAAGTTAGTGGTTAAATATTTGAGCTAAACTCAATTGTGCCATTAATACTGGTAAAGTGGAGTACAGACGAGGTAGGCGGAATAAGTTAAGTAGCGGTGAAATGCATAGATATAACTTAGAACTCCGATAGCGAAGGCAGCTTACAGACTGTAACTGACGTGAAGCACGAGAGCGTGGGTAGCGAACAG
+
BCBB@AB@B;;;;;:@A@?B>>7;7:=A8;;8=>6>D4@@4:666@@@:9;4;929B9<@:=8=?8=9993<8<=5994>38888334/5<9:38(////065064//--50566(-//(/7;><<<=;;;=59:<.4439844.4:38388884405=<=4<534<<<?<@??29:2:89199717;;>=>?@>=7=>>//*///;//3833,3333333334999/////898777.7665--(--5
@6HNMW:00885:06248
TACGGAAGGTCCGGGCGTTATCCGGATTTATTGGGTTTAAAGGGAGCGCAGGCCGGAGATTAAGCGTGACGTGAAATGTAGACGCTCAACGTCTGAATTGCGTCGCGAACTGGTTTCCTTGAGTGAGTACGACGTGTACGGAATTCGTGGTGTAGCGGTGAAATGCTTAGATATCACGAAGAACCCCGATTGCGAAGGCAGTGCACGAGTCCTTTACTGACGCTAAAGCTCGAAGTGCGGGTATCGAACAGG
+
BC@?=@6948A;=<5<:94;CC?B?BCD?HD@BC>BC>BF>EE=BCCCCBB?BAD?B@A@;@<??@BCCBBCCCC>CCCAAADCCC@@??EBBBCCAD?@@@ABBCBCACCC@CC>C@D?BCCCAAABCC@@ABAA@BBC@C@D?CBCC@CBA@@:989BBD@ABBC@BBABCBCBBBB>AA@BCB9CCD?BBAA=A=ABCCGBBBDBBBC@CD=CCCCCCCBBBC=C@@@00*0;0000+0@@>:979?B=
@6HNMW:00894:06236
TACGGAAGGTCCGGGCGTTATCCGGATTTATTGGGTTTAAAGGGAGCGCAGGCGGAGACTTAAGCGTGCTGTGAAATGCTGCGGCTCAACCGTGGAAGTGCAGCGCGAACTGGGTTTCTTGAGTGAGTGCGAGGTATGCGGAATTCGTGGTGTAGCGGTGAAATGCTTAGATATCACGAAGAACCCCGATTGCGAAGGCAGCGTACCAGTCCTTAAACTGACGCTAAAGCTCGAAAGTGCGG
+
ABAA>@>@@BB@CD=B;;:;CC>?:999):@<AC=BB6AA:AA>96;BB;;4;;5;9;4<8<?C;::<>000>@@5>=?==?>99=;>:;8@9>6?;?<?CBBCDB@@=:555)44)448:;;====>655>>:>>:B==8<:>+///<5;:997//)/7;;)/559499;:<==>65595505<<+?;<5;;5929.5;555555.5::838)//(/7//////3=4;;;;99919:989;
@6HNMW:00897:06251
TACGGAGGATGCGAGCGTTATCCGGATTTATTGGGTTTAAAGGGTGCGTAGGCGGTTTAGTCAAGTCAGCGGTGAAACGCAAGGGCTCAACCCTTGACCTGCCGGTTGAAACTGTCGGACTGGAATGCGGATGCTGTGGGAGGAATGTGTGGTGTAGCGGTGAAATGCATAGATATCACACAGAACACCGATTGCGAAGGCATCTCACAAATCCGTTATTGACGCTGAGGCACGAAAGTG
+
///;6::6;;<===CBB=:;77)/)///)/94<=4<=06609;6<<90/.8*.-(-9(--69:38;;<>><///;;)///74::39999.44)48444.445.5.439;<5<<<=//)/;//)/477796<<;@<@@AA6>>:>:;;;;:<7<<:;;:<;=:>@:;@BBBBBBAAAA>>>000;6::8*0/8)----(-(-8<;=<<;;;39=8:>7:<5>?@??@;;;;>>@ABB:>=<
@6HNMW:00901:06214
TACGTAGGGGGCAAGCGTTATCCGGATTTACTGGGTGTAAAGGGAGCGCAGACGGTCAAGCAAGTCTGAAGTGAAACCCCACGGCTCAACCGTGGGCTTGCTTTGGAAACTGTTTGACTAGAGTACTGGAGAGGTAAGCGGAATTCCTAGTGTAGCGGTGAAATGCGTAGATATTAGGAGGAACATCGGTGGCGAAGGCGGCTTACTGGACAGCAACTGACGTTGAGGCTCGAAGGCGTGGGGAGCAAACAGG
+
AAB@@@AAAA0@A=AAAF@CCB?B@GCC=BB;;;0;C@@@;BA<BECCCCCC;;6;@@>@@@ACCCCCCADABAI=CBB:BBB?DCBB?B?B;;;7;B?DCFC>CAEH>EECFC?CBCCDCCCBBCBB?BA;;6;B>A@@=@?B?A>ACAAABBB::9:CCC<999BBABBBBB?BB???<?<@@:::?B>9?88179>>;==:=???;?@>>>@:>=>AA>B=@;;5;@===<><?AAADC9:::BB=ABD?
@6HNMW:00903:06215
TACGGAAGGTCCGGGCGTTATCCGGATTTATTGGGTTTAAAGGGAGCGCAGGCGGAGACTTAAGCGTGCTGTGAAATGCTGCGGCTCAACCGTGGAAGTGCAGCGCGAACTGGGTTTCTTGAGTGAGTGCGAGGTATGCGGAATTCGTGGTGTAGCGGTGAAATGCTTAGATATCACGAAGAACCCCGATTGCGAAGGCAGCGTACCAGTCCTTAACTGACGCTAAAGCTCGAAAAGTGCGGGTATCGAACAGG
+
CB@@?BAEAB?>>=3=00+0@=:@<0:90:=4>C=CC>BC<BC=;:;BB;;:9B=B;;:A?B?BDDBBBCDDDGC?BBAAA;;4;BBA>B9;;C=A?CBBBBEGICCC?B@AC0;;6;A=BCCCCCBBBBCCB@CCCCAA?B?B?CCCC@CCAAAAA?ACCE>BCBB?AB@@@@@AA@@=@A?ADD;;;;@CBBC>A?BCCCC;;:=A00/4>+0+-6665-//99/8::33333&38799;45459772///5
@6HNMW:00903:06246
TACGTAGGGGGCAAGCGTTATCCGGATTTACTGGGTGTAAAGGGTGCGCAGGCGGGGATGCAAGTCAGATGTGAAATCTAGGGGCTCAACCCCTAAACTGCATTTGAAACTGCATCTCTTGAGTGTCGGAGAGGTTGACGGAATTCCTAGTGTAGCGGTGAAATGCGTAGATATTAGGAGGAACACCAGTGGCGAAGGCGGTCAACTGGACGTAACTGACGCTGAGGCGCGAAAGCGTGGGGAGCAAACAGG
+
;>???;;;;;)992:;:;:<=>;?99>@499ABB;?@A@B<BC;BACAABC@CBBB3000008====999:<55:)59;5995&5555.555&4<<0669;9CC>CDE>CCCBCBB;;;@CDBBBBBC?@@@A>B;@A??4:5;>B>ABBB@@BC@@5;:@@.::@B:9:AAAA<@@=;:6:?BAC?CBAA=@@A;@=<;5;A@9@@B7;;B6616;;9<=<5566.599:::04555444*445==7=CC?
@6HNMW:00910:06220
TACGTAGGGGCAAGCGTTATCCGGATTACTGGGTGTAAAGGGTGCGTAGGTGGCAGGGCAAGTCAGATGTGAAAGCCGGGGCTCAACCCCGGTACTGCATTGGGAAACTGTCGTACTAGAGTGTCGGAGGGGTAAGTGGAATTCCTTAGTGAGCGGTGAAATGCGTAGATATTAGGAGGAACACCAGTGGCGAAGGCTGGCTTACGGACTGTAAGACTGACGTGAGCGCGAAAGTGTCGGGGAGCAAACAG
+
;988:4444&3;68855.49:)0*//)/9///)/;555)55)5;;9;//)//)////)/;69944499::;;;)//)///&//7729AA'616::;;;44.55)55)///////7::9;77/////)/999+772977274:)/)/)///;;:::.44880888899444<<488687.3.399.34::.//8(/(///(//(/.6055.--624----7//--///...22'..7...99&...33,233
@6HNMW:00913:06259
TACGTAGGGTCCAAGCGTTATCCGGATTTACTGGGTGTAAAGGGCGAGTAGACGGCGCTGTAAGTCAGCTGTGAAAACTTAGGGCTCAACCTTAAGCCTGCAGCTGAAACTGTAGTGCTAGAGTGCAGGAGAGGTAAGCGGAATTCCTAGTGTAGCGGTGAAATGCGTAGATATTAGGAGGAACACCAGTGGCGAAGGCGGCTTACTGGACTGTAACTGACGTTGAGGCGCGAAAGTGTGGGGAGCAAACAGG
+
BEBBACCD=BC@C>AA@@?BBB?B@CDD>CCBCC>ABBFF=BB=@ABBBABC;;8:BB@@AA?AGFAAA;;;BCCB7BC><<<7;CBC?C?B>B8;;?;;;@@@BABA<BBBB;;;BBBABAB@@@;;7;AAA=@A?BBC?B@BACABBCDCC@@;;8;BBB<;;:ACABCCCC@AB?AA>A@BBB?CCCC?CCC794:@<@C?ABAA>AABBBB?BBBBBBB?BCC?BBC@?@<?BBCDDD;:::BC>AAA?
@6HNMW:00865:06287
TACGGAAGGTCCGGGCGTTATCCGGATTTATTGGGTTTAAAGGGAGCGCAGGCGGAGACTTAAGCGTGCTGTGAAATGCTGCGGCTCAACCGTGGAAGTGCAGCGCGAACTGGGTTTCTTGAGTGAGTGCGAGGTATGCGGAATTCGTGGTGTAGCGGTGAAATGCTTAGATATCACGAAGAACCCCGATTGCGAAGGCAGCGTACCAGTCCTTAACTGACGCTAAAGCTCGAAAGTGCGGGTATCGAAACAG
+
<98<)0+/3996;:5;5646?C?C@CBF?C@<>?:<@0=959909@@@@??9>C<@><<<+0*/77::<::9///)///77792/55;8<7<<=6;7;<<<@ABBCBB@CBCD7:;79@<@??;=?999;;;><@B>===6;18159AA=@B<<955.5<<<8A?>>=>@@AAA@@@<@8557@::+9556;:<A7;7;=;99954.4444.45:58445<555==7::9:333(388333(4:::444)444
@6HNMW:00867:06264
TACGTAGGTCACGAGCGTTATCCGGAATTATTGGGCGTAAAGAGTGAGCAGGCGGCATAGCAAGTCTGAGGTGAAAGCGTGGGGCTCAACCCCATACAGCCTTGGAAAACTACTAAAGCTAGAGTGCGTGAGAGGTAAACGGAACTCCATGTGTAGCGGTGAAATGCGTAGATATATGGAAGAACACCAGTGGCGAAGGCGGTTTACCAGCACTGCACTGACGCTCAGTCACGAAAGCGTGGGGAGCAAATAGG
+
:;A@@@;7;:>9?<<5968<<>9=8=7;7;<8<C>B;9;C>AAADBCBBCF@EE@CBBBCBCFCCCCCAA=A;<;0<A@@@@@4@@@A@CDE9DBA@??;3=892000&///////)///79:;555555<;5515<=4>>:>:54437/-----///4799;3;>===;;;666>>@:?:;;;;:@8@=@<:<00+06:>6>>,69=@BBBBBC99//::///:899::>>>>>3<333333&3:;<<6><<8
@6HNMW:00886:06308
TACGTAGGTGGCGAGCGTTGTCCGGAATTATTGGGCGTAAAGGGAGCGCAGGTGGGAAAGTAAGTCAGTCTTAAAAGTTCGGGGCTCAACCCCGTGATGGGATTGAAACTACTTTTCTTGAGTGCAGGAGAGGAAAGCGGAATTCCTAGTGTAGCGGTGAAATGCGTAGATATTAGGAGGAACACCAGTGGCGAAGGCGCTTTCTGGACTGTAACTGACACTGAGGCTCGAAAGCGTGGGGAGCGAACAGG
+
FFBBBBA?BB=AAA@@@B?BBA@C;;;;@CC?BB=BAABB=BB=BCBBDGD@CCC>CB=BBC@CCCDCCCC>BBB7BB?CBBB<CBBC?CBB;@ACCEFD?BA>@@@8@?@999:39@=CCCCCCFHABBBB>A@9@??;?;?;?@DCCCCC??<<7;AAB<@@@CCCCCCCDACB@BB?B?BBB?BB??<?DA;?;997;=3=?C<?>CCBC?CBBBBBBA=;:5;?=>=>6<=888BB;?>?AC<???<
@6HNMW:00889:06261
TACGGAAGGTCCGGGCGTTATCCGGATTTATTGGGTTTAAAGGGAGCGCAGGCCGGAGATTAAGCGTGACGTGAAATGTAGACGCTCAACGTCTGAATTGCGTCGCGAACTGGTTTCCTTGAGTGAGTACGACGTGTACGGAATTCGTGGTGTAGCGGTGAAATGCTTAGATATCACGAAGAACCCCGATTGCGAAGGCAGTGCACGAGTCCTTTACTGACGCTAAAGCTCGAAAGTGCGGGTATCGAACAGG
+
CCBB?B?C?AD@CB9?::6;BB=C@CCC>CCADF>DD>B@8?A8AB@A@DEAC?C@CC@??@@ABBDDCCBBBBC=AAABBCBCBCEFAABBCCBB?B>A;;;BBBBC@CBB@BC>D@C@BCB@A@@BBBBBDCCBBCCC6;6;;AB;:6:AAABBB?A@AA;ABBD@BBCCDBBBBBB>BA?BBB9CAA9;;A@5;8<ABBCCCDBBBBB>BC=CC@A@BABAAA<AAABAAA<AAAAAA=@@?CBB?ACC?
@6HNMW:00902:06280
TACGTAGGGTCCAGCGTTATCCGGATTTACTGGGTGTAAAGGGCGAGTAGACGGCGCTGTAAGTCAGCTGTGAAAACTTAGGGCTCAACCTTAAGCCTGCAGCTGAAACTGTAGTGCTAGAGTGCAGGAGAGGTAAGCGGAATTCCTAGTGTAGCGGTGAAATGCGTAGATATTAGGAGGAACACCAGTGGCGAAGGCGGCTTACTGGACTGTAACTGACGTTGAGGCGCGAAAGTGTGGGGAGCAAACAGG
+
BBABBAA@<A@,0000@?BBB@B=@@@:@B@@A=ACCFD?ED?BAABCBBBAA?ACBBBBC?CCDAAABABAAAA3AA=@AA;ACBB?A?AAE?BBAAAABBBDCCC>C<<;BBB@AABBBCCCBBA>@@;;5;;6;;D@F?B?B?BBBCCBAA;;8;AFE<BBAAAABB@@>:::59?;@=BCC?B::9?A??<?<@A>@A>@=??;?@ACCC?A>=;;7929>=:<>::9919;:99::1:;::A8>>>8
@6HNMW:00906:06264
TACGTAGGTCACGAGCGTTATCCGGAATTATTGGGCGTAAAGAGTGAGCAGGCGGCATAGCAAGTCTGAGGTGAAAGCGTGGGGCTCAACCCCATACAGCCTTGGAAACTACTAAGCTAGAGTGCGTGAGAGGTAAACGGAACTCCATGTGTAGCGGTGAAATGCGTAGATATATGGAAGAACACCAGTGGCGAAGGCGGTTTACCAGCACTGCACTGACGCTCAGTCACGAAAGCGTGGGGAGCAAATAGG
+
GFC@@?B?CDDCC?@9;:;?@B?C?C?C?BB?BC<CBBBD?DA@@BBCBBB?BB@BCCCBBB?BBBBCBA>B;;:6;BABBEE<DDCF@BBC;BBBBBBB?B?B=AA<AAAB@@=@BCAAABBBBCCCCCBB?CBE>@@>@?AAB?BBCCCCBBBCADCCC?CCBCBCCCCCC@DD?D?CC?CCC<@@9929=<8?;?A?CD?CC?CCCBBBCCB?@A?000AABBBCCC@@@;?AAAAAA9BBBCC>DCC?
@6HNMW:00870:06318
TACGGAAGGTCCGGGCGTTATCCGGATTTATTGGGTTTAAAGGGAGCGCAGGCGGAGACTTAAGCGTGCTGTGAAATGCTGCGGCTCAACCGTGGAAGTGCAGCGCGAACTGGGTTTCTTGAGTGAGTGCGAGGTATGCGGAATTCGTGGTGTAGCGGTGAAATGCTTAGATATCACGAAGAACCCCGATTGCGAAGGCAGCGTACCAGTCCTTAACTGACGCTAAAGCTCGAAAGTGCGGGTATCGAACAGG
+
;<<?:?7;7:>5=90=4925;<8=:=@@86615<)55)6;3;@8@>>==5505@;@ABBC?A>A;;<<AAAAACC7;;;B@@@<@B@A=@8;;B?B?BAABBBBBBAB=@<;;/:?8@A?BDCCBCCCCBBAA>ABDBBB?B>B>CCCB?A@@BB998:ABC>AA@L@CBBBBBDACBA>AAAEDD9CCC@BBBB?A?@BCBBDBC?B;;:@A;@<??>?@958BB<BA??><>7<>?889+:?=?>?;:<<8
@6HNMW:00877:06355
TACGGAAGGTCCGGGCGTTATCCGGATTTATTGGGTTTAAAGGGAGCGCAGGCGGAGACTTAAGCGTGCTGTGAAATGCTGCGGCTCAACCGTGGAAGTGCAGCGCGAACTGGGTTTCTTGAGTGAGTGCGAGGTATGCGGAATTCGTGGTGTAGCGGTGAAATGCTTAGATATCACGAAGAACCCCGATTGCGAAGGCAGCGTACCAGTCCTTAACTGACGCTAAAGCTCGAAAGTGCGGGTATCGAACAGG
+
;;9?=A=@9@>?<>=C9;8:@@<@?A@C99;:@D6@@:AB=BD?CC;;;@@;@B>@@@CC@G@AA@00000=>DD8:69=99516>>>:C@CCC?B>B@A@A:<<:@B>CCCC<A<:@@;@@@@@:;;AA@@@=@BCCBB@B?A>BCAA=A>@<>00-0>AA=ECCCABBCBA@000::1786<=?5@?=8@@@@:>:?;;>;>BC@BCBB@C>@=@AAAAABBAB=A@@@???9@D===?6;;:?@?;959?
@6HNMW:00883:06345
TACGGAAGGTCCGGGCGTTATCCGGATTTATTGGGGTTTAAAGGGAGCGCAGGCCGGAGATTAAGCGTGACGTGAAATGTAGACGCTCAACGTCTGAATTGCGTCGCGAACTGGTTTCCTTGAGTGAGTACGACGTGTACGGAATTCGTGGTGTAGCGGTGAAATGCTTAGATATCACGAAGAACCCCGATTGCGAAGGCAGTGCACGAGTCCTTTACTGACGCTAAAGCTCGAAAGTGCGGGTATCGAACAGG
+
5>885::<89:5::,49545AA<B>ABD7==2999&55)55)5<2<==<<6515==9=000,0+/;;?BBBBBB@A4::AA@DC@@@>>9=999;;;7?:CB>A>>///)/995<=5>:>;======56;@@??AA<000>*0)/27<794?>===>>:<A<B7BCCC@CCA;;:987<964555==.>66.559:29=BACBB0000089<:@D>C@000>0//7<10444333(339:<=7;::;9949883
@6HNMW:00884:06313
TACGTAGGGGCAAGCGTTATCCGGATTTACGTGGGTGTAAAGGGAGCGCAGTACGGTCAAGCCAAGTCTGAAGTGAAACCCCACGGGTCAACCGTGGGCTTGCTTTGGAAACTGTTTGACTAAGGAGTACTGGAGAGGTCAAGCGGAATTCCTAGTTGTAGCGGTGAAATGCGATAGATATTAGGAGGAACATCGGTGGCGAAGGCGGCTTACTGGACAGCAACTGACGTTGAGGCTCGAAGGCGTGGGGAGCAAAC
+
55;<?8<88+33-4:::495:583///(////;<3997::)55)5:;;;9955/-(---(--(-388<=@@:?<<<>)555'555<)55<.5.55<<244.455;4=:>@8@>?>@6<5554.5.5;;4457277//)///37886>7;7;4999949::;:;6:8<=2::;333337;;;577/73,3,3998858=6=//(/3..).54;635.7:::962588;;;?9>99.9=994.4.333388+;9:9:.6
@6HNMW:00885:06323
TACGGAAGGTCCGGGCGTTATCCGGATTTATTGGGTTTAAAGGGAGCGCAGGCGGAGACTTAAGCGTGCTGTGAAATGCTGCGGCTCAACCGTGGAAGTGCAGCGCGAACTGGGTTTCTTGAGTGAGTTCGAGGTATGCGGAATTCGTGGTGTAGCGGTGAAATGCTTAGATATCACGAAGAACCCCGATTGCGAAGGCAGCGTACCAGTCCTTAACTGACGCTAAAGCTCGAAAGTGCGGGTATCGAACAGG
+
CCCC@C8988C?@@;@996;CC=@?ACD>BB@BF>CC>CD>CC>CCBCBCC@CC@CCBCC=@<@???@@A@@@AB;AB?@@;;7;CCB>B>AAC?B?CCA@AAABBCC@BBAA=AB=BD@CCBBB@A@=AA@A=@ABCCC@CACACCCC?BBBBB??;?AAA<BBBB?BBCBBBBBBBB>@@=@CC:B?>298??:?=BBBBBBCF?BBBB?B@B>B@A@BBB@@@<BACCBBB=BAA@AC>999BBB?BB@<
@6HNMW:00900:06325
TACGGAGGGTGCAAGCGTTAATCGGAATACTGGGCGTAAAGCGCACGCAGGCGGTTTTGTTAAGTCAGATGTGAAATCCCCCGGGCTCAACCTGGGAACTGCATCTGATACTGGCAAGCTTGAGTCTCGTAGAGGGGGGTAGAATTCCAGGTGTAGCGGTGAAATGCGTAGAGATCTGGAGGAATACCGGTGGCGAAGGCGGCCCCCTGGACGAAGACTGACGCTCAGGTGCGAAAGCGTGGGGAGCAAACAGG
+
ABAA=;;;08:::29@A@<@<A>@9@,0//::<5<<544)44=>@=>>@@;>=2<<<0>>,0+/;=:0:555449044444$4<09:;;7;7<@A9B:;?>>@@>@@@AAC@@<>?499@?A@AB@@898///9:::;&;;==8:6:799844999==5;9;@0555;;9;<>666>?9<>8>955516.569<<<8=744.5999(9<;;;;A.99555;@@<AA@;9;>9599,9:<;;<<+549==5>AA>
@6HNMW:00901:06340
TACGTAGGGGGCAAGCGTTATCCGGATTTACTGGGTGTAAAGGGAGCGCAGACGGTCAAGCAAGTCTGAAGTGAAACCCCACGGCTCAACCGTGGGCTTGCTTTGGAAACTGTTTGACTAGAGTACTGGAGAGGTAAGCGGAATTCCTAGTGTAGCGGTGAAATGCGTAGATATTAGGAGGAACATCGGTGGCGAAGGCGGCTTACTGGACAGCAACTGACGTTGAGGCTCGAAGGCGTGGGGAGCAAACAGG
+
@AABCCCCCC3BC>AAAA?CBB?B?BBB=ABBCC=@@@BB;@A:AB@ABAAB;:6;A@=BAA=ACCCBC@CCCCD>DDC<CCC@CCCC@B@CGDD>BB@ABBC=C@EC>CCBBB>AACCDDED@@ABB>BCCC@CD@<<;@CAF@C?CCCBBBBBBB?AAA@;?>>?>AABBBB?BC?BB<?<?BA@@>;;6:?A=A<@@=@@=??@A5;;?8677<99;:8>8<:929<;<8286:;@C>C9>>>CC>A@@8
@6HNMW:00903:06327
TACGGAGGGTGCAAGCGTTACTCGGAATCACTGGGCGTAAAGGACGCGTAGGCGGATTATCAAGTCTTTTGTGAAATCTAATGGCTTAACCATTAAACTGCTTGAGAAACTGATAATCTAGAGTGAGGGAGAGGCAGATGGAATTGGTGGTGTAGGGGTAAAATCCGTAGAGATCACCAGGAATACCCATTGCGAAGGCGATCTGCTGGAACTTAACTGACGCTAATGCGTGAAAGCGTGGGGAGCAAACAGG
+
GA@@@CBB=A@@@>@@A@>AAAAB?B@CCCAAAC=BBBBB=B@CCDBBBBB>;:8:DACCDC?B@BBCC8??BBB=9::B?CB@CB@B@B@CC@CC?CBBBB?BBCBC=CCCCCC?BBBCCCCBBACC9@@??<@BBDCD@B?C@C?AA<>>?:;<;5;CCE;CCABBAA@CCCCCC?BB@C?BBCD=DC?DBBB>@<;=======>>:B;??:?:@===>??>?;?><<=>@C>BBCBDCC9ABBBB=BBB@
@6HNMW:00903:06330
TACGTAGGTGGCGAGCGTTGTCCGGAATTATTGGGCGTAAAGGGAGCGCAGGTGGGAAAGTAAGTCAGTCTTAAAAAGTTCGGGGGCTCAACCCCGTGATGGGATTGAAACTACTTTTCTTGAGTGCAGGAGAGGAAAGCGGAATTCCTAGTGTAGCGGTGAAATGCGTAGATATTAGGAGGAACACCAGTGGCGAAGGCGGCTTTCTGGACTGTAACTGACACTG
+
BBCBBBC@BD@BA@A;9;8?==25.57<5::498083444(4:1:<666=?7;;E=A@=A;;5::9;?@9:45555$59759959$59;?49;;0:::<499,9438<>5><<3333&33156==;;A=;;555.59)54;0526;>:@>>==<<<<:6>000*0//76::<<<<7;@<@A?B@BBA?ABBHA??@:=973,799+9988<==777;?>;<8<7:9
@6HNMW:00908:06333
TACGGAAGGTCCGGGCGTATCCGGATTTATTGGGTTTAAAGGGAGCGCAGGCGGAGACTTAAGCGTGCTGTGAAATGCTGCGGCTCAACCGTGGAAGTGCAGCGCGAACTGGGTTTCTTGAGTGAGTGCGAGGTATGCGGAATTCGTGGTGTAGCGGTGAAATGCTTAGATATCACGAAGAACCCCGATTGCGAAGGCAGCGTACCAGTCCTTAACTGCGCTAAAGCTCGGAAAGTGCGGTATCGAACAG
+
CDCCAD>B@AA>AC=AAB;;;=B>BDF=AA=AA0::)9C;B@><@@B;;;8<<7<::5<7<8@?@;;<AAFFEMGCCCCBBA:>@00-/5>:@4969=9>9?;>>;>8:>:=3>>:@@>BBBBBAAABB:99>?@948?2;6<9;;<@699@@@@B>A@@B6;99A;@@@@@@@AB9:47368;;09:9.9::<1506;=;;555058::38*0*-----/-88(---//)/;.66633-444444.449
@6HNMW:00877:06373
TACGTAGGGGGCAAGCGTTATCCGGATTTACTGGGTGTAAAGGGAGCGCAGACGGTCAAGCAAGTCTGAAGTGAAACCCCACGGCTCAACCGTGGGCTTGCTTTGGAAACTGTTTGACTAGAGTACTGGAGAGGTAAGCGGAATTCCTATGTAGCGGTGAAATGCGTAGATATTAGGAGGAACATCGGTGGCGAAGGCGGCTTACTGGACAGCAACTGACGTTGAGGCTCGAAGGCGTGGGGAGCAAACAGG
+
CCBBBBBBBB1?@?AABB>ACC=A>AAA<BBFDD>BBBEG>DD>BBBBBBBBCCAEBB?CCCADDCCCC@CCCCC>BCC;BDD@DCBB?B?CBBA>AC?BCDD>C@CE>CBBBC=?@CFBCBBBBB?@;??=<;@@599C>A>B?B?BBBBCCDBB?BBBC?BBBBAAABBBC???=?A>A?BAA??;?A=@AB?B?BB@BB?BBA@=@A>>:?;@::;@=A>@;:6:B@AA9:9:DEECB:BB?>>:>BA<
@6HNMW:00918:05807
TACGGAAGGTCCGGGCGTTATCCGGATTTATTGGGTTTAAAGGGAGCGCAGGCGGAGACTTAAGCGTGCTGTGAAATGCTGCGGCTCAACCGTGGAAGTGCAGCGCGAACTGGGTTTCTTGAGTGAGTGCGAGGTATGCGGAATTCGTGGTGTAGCGATGAAATGCTTAGATATCACGAAGAACCCCGATTGCGAAGGCAGCGTACCAGTCCTTAACTGACGCTAAAGCTCGAAAGTGCGGGTATCGAACAGG
+
DCBC?B?B@CD?AA9?::4;AB=C@CCC=BB@EF?GL>BB>BF>AAAABBC?BA?@B@DDAD@BBB@@@BAA@@@;@@@@@:;9;DCC@C;;;B?B?CBBBBBBBBBGABBBI>CD>BB@CCCDCBBBB@?@C@DCAAAB@B?C@BBBC@CCDBBCCCCCCC>CCBB>BBBCCCCCCCC>BB@ACC8BBC9;;CC?A?BBCBBBEFAD;;:ACAC@CBBBCAA@BB8;;AA;;;7;B@BAA;ABBBBC@BDBA
@6HNMW:00920:05776
TACGTAGGGTCCAAGCGTTATCCGGATTTACTGGGTGTAAAGGGCGAGTAGACGGCGCTGTAAGTCAGCTGTGAAAACTTAGGGCTCAACCTTAAGCCTGCAGCTGAAACTGTAGTGCTAGAGTGCAGGAGAGGTAAGCGGAATTCCTAGTGTAGCGGTGAAATGCGTAGATATTAGGAGGAACACCAGTGGCGAAGGCGGCTTACTGGACTGTAACTGACGTTGAGGCGCGAAAGTGTGGGGAGCAAACAGG
+
FCCCBCCD9DD@D>@@BB<?@C?B@BBC>BBBCD>AAABB<?@:C?:99?@@9948@A>>?B>AAB@@@AABAACC6@@;@@@:@A@?;>9;*0+00:=@@BBBABAC<A?@@BBBBBCAAAA>?>>:5:@00,0=:=0000<B?C@BBBBBBAAAA?@::959>???AABAAA@BB=@A<?;?>C?CBBC@CAA<?;?A;@??ABBB>AAB????BBBCCCC@CAA8999998*9ADBCBB:BBBDC>@@@@
@6HNMW:00920:05796
TACGTAGGGGGCAAGCGTTATCCGGATTTACTGGGTGTAAAGGGAGCGTAGACGGCAAAGCAAGTCTGAAGTGAAACTCCGGGGCTCAACCCCGGAACTGCTTTGGAAACTGTTTTGCTAGAGTGTCGGAGAGGTAAGTGGAATTCCTAGTGTAGCGGTGAAATGCGTAGATATTAGGAAGAACACCGGAGGCGAAGGCGGCTTACTGGACAGCAACTGACGTTGAGGCTCGAAGGCGTGGGGAGCAAACAGG
+
CCCB@9999:*:@=@A@@=@CB@C@BBF>CCBBB>BBCED>DF>99:@@@DD::8;BB<BBC@BCBBBD@DCCCC>CBC=AAA9ABBB@BBB8@=?==<<989+9;AB;BBBCDD;BBBCCCCBBBCB?@@@B?BA?CBB?B?B@C@BBBA@?AA8958ABA>>>>>>BBBCCC???<>@BC?BAA;A97716<<8<;9:5:A;?==><@C>>>@<@@ABA@@<?;;6;A==>7;7;@@CFB5@>>>A:A@@;
@6HNMW:00953:05808
TACGGAGGATGCGAGCGTTATCCGGATTTATTGGGTTTAAAGGGTGCGTAGGCGGTTTGTCAAGTCAGCGGTGAAACGCAAGGGCTCAACCCTTGACCTGCCGTTGAAAACTGTCGGACTGGAATGCGGATGCTGTGGGAGGAATGTGTGGTGTAGCGGTGAAATGCATAGATATCACACTAGAACACCGATTGCGAAGGCATCTCACAAATCCGTTATTGACGCTGAGGCACGAAAGTGTGGGGATCAAACAGG
+
BCAB@;::;BAABBBAAB@@@@=A;;;;0;A=BC=BB.;;.;D999;CC@B?@B=BA<ACAA>BBBAAAA>AA>>4....0881=BCD@EF=@<;55.4==::=;;;;;*;??AAC?CBBC@B?;;:A=BACBAAABB>BC?CABAACCC@BBABB:;8;ABB=:;;B@@@BBCBBCBB9::@@?@CA<@?A4999>8<8?BAABABCBD<?><>@=??99::989B:;8:@@AAA9;000::;0;ABEE>CBC?
@6HNMW:00956:05771
TACGTAGGTCACGAGCGTTATCCGGAATTATTGGGGCGTAAAGAGTGAGCAGGCGGCATAGCAAGTCTGAGGTGAAAGCGTGGGGCTCAACCCCATACAGCCTTGGAAACTACTAAGCTAGAGTGCGTTGAGAGGTAAAACGGAACTCCATGTGTAGCGGTGAAATGCGTAGATATATGGAAGAACACCAGTGGCGAAGGCGGTTTACCAGCACTGCACTGAACGCTCAGTCACGAAAGCGTGGGGAGCAAATAGG
+
/99;<;;7;=<:666>@@8<99.4./4:3//)///&/:555)4;;556<<;;755.5:999995>995555.555909;;4444&444=9>>>2:5433//)/)/)//)///555.555555955545.5544434444&4939398:)////;<>>6615555)5;;4559999555;4:4//)///)//::5;:94904405@6??<===:;:<5//://)////8333333::</44;88881:;;?>6>>>8
@6HNMW:00919:05825
TACGGAAGGTCCGGGCGTTATCCGGATTTATTGGGTTTAAAGGGAGCGCAGGCGGAGACTTAAGCGTGCTGTGAAATGCTGCGGCTCAACCGTGGAAGTGCAGCGCGAACTGGGTTTCTTGAGTGAGTGCGAGGTATGCGGAATTCGTGGTGTAGCGGTGAAATGCTTAGATATCACGAAGAACCCCGATTGCGAAGGCAGCGTACCAGTCCTTAACTGACGCTAAAGCTCGAAAGTGCGGGTATCGAACAGG
+
CCCC?A<@<?@<?>5=00+/9:3:7;<=8BC@DD>CC>CC>CC>:::BBBB?BB@BBCCD>A?ABBBBCCCCCDF>BBB@B@A<ABCD@C999@;A=B@@BBBBCCCC@BBBC=@@=@B?BCBCC@@@BBABC?BBAAAB?B?A=BB@A>A@EDC::::BBD>ECCC?CBBBABBCBBC@BB?BDD;CAA?ABBB7;7;@@@BBBB?BA@@@C=@<@A@@@A@AAB<AAAAACA9=>@999/;@?AAA=@<A8
@6HNMW:00957:05836
TAACGTAGGGAGCGAGCGTTGTCCGGAATTACTGGGCGTAAAGGGCGCGTAGGCGGCGCTTCAAGTCGTCTGTCAAATGGAAGGGCTTAACCCTTTATAGCAGACGAACTGGAGAGCTCGAGAAGCAGAGAGGCAAATAGAATTCCTGGTGTAGCGGTGAAATGCGTAGATATCAGGAAGAATACCAGTGGCGAAGGCGATTTGCTGGCTGCGAACTGACGCTGAAGCGCGAAAGCCAGGGGAGCAAACGGG
+
-.(/7::<<6==>>?::;;>;;99=25.5499555)5549<4<<6<<=<///5//)//9<.5/)//-------///)/5.57=;0547:)//)//(//////449995<5506>AA666666<6;;<==;993449)94@?=@;@;9948?997=;688885;;9944AA???;73,3,3936663///86:::+/+6<<;<1999:25<::9;;:99;@900/0)/77;555)5:7=>??0=<;;;0:;;2
@6HNMW:00916:05894
TACGTAGGTGGCAAGCGTTGTCCGGATTTACTGGGTGTAAAGGGCGTGTAGCCGGGGAGACAAGTCAGATGTGAAATCTGGAGGCTCAACCTCCAAACTGCATTTGAAACTGTTTCTCTTGAGTATCGGAGAGGTAATCGGAATTCCTAGTGTAGCGGTGAAATGCGTAGATATTAGGAAGAACACCAGTGGCGAAGGCGGATTACTGGACGACAACTGACGGTGAGGCGCGAAAGCGTGGGGAGCAA
+
BC??@BD?@@<<;5<9;;7;BC?C?BCE?B@A@A8;;;AA.;9,9955::::.444&5@@A@=@@;?AACCCCCD>;99:295.5;;<7<7;<;BE@EAABBAA000<500/77(//558<=<<<;::5:<>=9??<>99499;<B096@<<::<5616<<>4=@99999559;4;>:=8;:)///)//771745.5.5<4999=555.5556;?9><<;65.599949999::1:995555&5<555
@6HNMW:00947:05866
TACGTAGGGTCCAGCGTTATCCGGATTTACTGGGTGTAAAGGGCGAGTAGACGGCGCTGTAAGTCAGCTGTGAAAACTTAGGGCTCAACCTTAAGCCTGCAGCTGAAACTGTAGTGCTAGAGTGCAGGAGAGGTAAGCGGAATTCCTAGTGTAGCGGTGAAATGCGTAGATATTAGGAGGAACACCAGTGGCGAAGGCGGCTTACTGGACTGTAACTGACGTTGAGGCGCGAAAGTGTGGGGAGCAAACAGG
+
AAABBAAA<AA000@>?<BBD?B?BCE<CC@@@<@BBFD>CC<BBBBBDCC?><>A@?@@@=AADDDC@@?BEEF;??9::9/:BAD=@<@494::<=>???ABCBC?D:::BBBBBBBCBBAA@8727???;@A=@::7:=?;A?@??BBBBBAC?C???9:9:@ABBBBBB@BB<??<@49:A=BBCB?ACD<?=?A=CA?BBBB????AAB?BBBCDDD@BAA;??===<8?>??DED:ABACC>BDC@
@6HNMW:00957:05885
TACGGAAGGTCCGGGCGTTATCCGATTTATTGGGTTTAAAGGGAGCGCAGGCGGAGACTTAAGCGTGCTGTGAAATGCTGCGGCTCAACCGTGGAAGTGCAGCGCGAACTGGGTTTCTTGAGTGAGTGCGAGGTATGCGGAATTCGTGGTGTAGCGGTGAAATGCTTAGATATCACGAAGAACCCCGATTGCGAAGGCAGCGTACCAGTCCTTAACTGACGCTAAAGCTCGAAAGTGCGGGTATCGAACAGG
+
CCCC@D?B@BD?AA8A:0*0@B+//9<5==8@E7>>4;;3;<2<CABBAD@@A?@CBBB?C@CCCBBBBBBCCJ?CDCAB@@>@CCC@B>BDCAC@C@@ABBBBBCC@CBBB6;;7;B?BBBBCCBCCCDBB?A@A@BA?A=@<BCCC@BCCBBA@=@BBB=BBBC@CCCCCCBCCBA?AA?A@@6B@@?@CBC:;;;CBBCCBB?BAAA@C>@>?BBBB:89DC>CCB??>A9@??899,;;99<B:CBD?
@6HNMW:00916:05938
TACGGAGGATGCGAGCGTTATCCGGATTTATTGGGTTTGAAAGGGTGCAGGTAGGCGGTTTGGTCAAGTCAGCGGTGAAAACGCAAGGGCTCAACCCTTGACCTGCCGTTGAAAACTGTCGGACTGGAATGCGGATGCTGTGGGAGGAATGTGTGGTGTAGCGGTGAAATGCATAGATATCACACAGAACACCGATTGCGAAGGCATCTCACAAATCCGTTATTGACGCTGAGGCACGAAAGTGTGGGGATCAAACAGG
+
=>C?@BB@CBBCAAACCC9;;CAD?@;;5=:6:;5;;///;5;;2:://3-33/3/-(--(-(--90-//:997(-----&---/1692<===8;;1616//(//08=>29;:;&:@@@AC@;69D;?<@?>=<9;9@BB>?>6::2;;A?@@@A<@>?AA::5;AAB<@A@DECCCBBBBAAA?988<A?<8<88188==182:?@A?@><<<,00;<<6=A8?A873;973-3;99991833/999(//6:;5;;=9
@6HNMW:00937:05913
TACGTATGGTGCAAGCGTTATCCGGATTTACTGGGTGTAAAGGGAGCGCAGGCGGTGCGGCAAGTCTGATGTGAAAGCCCGGGGCTCAACCCCGGTACTGCATTGGAAACTGTCGTACTAGAGTGTCGGAGGGGTAAGTGGAATTCCTAGTGTAGCGGTGAAATGCGTAGATATTAGGAGGAACACCAGTGGCGAAGGCGGCTTACTGGACGTAACTGACGCTGAGGCTCGAAAGCGTGGGGAGCAAACAGG
+
DECCCDCC@CBB@??@@A=ABC6;8;CC=DFFDD>BCCCL>BB=A@ABCCD@::9:::B?BB@CCCCBCCCCCCC<@@@6@@@7@BCC@BDD9B<@ECDDDBB?C=@?;??@@BCCCBBBCBBBCAAA=AAAA9BC?CBB?B?C?C@CCCBBBBB>?<?BBD@???BBCBBBAB>AB@BB>A>ADD>AABB>CCC;;;;C?BB@BBCC@CBBBC?CCCCDBAAB;;6;AAAAC=B??>>@@699:AA;ABA>
@6HNMW:00939:05935
TACGTAGGTCACGAGCGTTATCCGGAATTATTGGGCGTAAAGAGTGAGCAGGCGGCATAGCAAGTCTGAGGTGAAAGCGTGGGGCTCAACCCCATACAGCCTTGGAAACTACTAAGCTAGAGTGCGTGAGAGGTAAACGGAACTCCATGTGTAGCGGTGAAATGCGTAGATATATGGAAGAACACCAGTGGCGAAGGCGGTTTACCAGCACTGCACTGACGCTCAGTCACGAAAGCGTGGGGAGCAAATAGG
+
CCDA@AC@BBBB@@@@::4;;;5;=B<@>AC?BF>AAACF?ECDCC@@@BC?@@>@CBBBCCACCCBB;;5;;;:4;CBCDDD;DBAA?DDD;CBBCBBC?C=A=A@<AAAB;;8;BBBAAAAA;;;CDGBB?BMJ>CC@C@BBC@BBBBCCBB;;6;AAA:;;;BBDDEBAACCC@C@DD?BBC?BAAA=@@@=A?AA>CJ?CCACCCBCBCCAAA;;;;;BBCCCDAA@@@9?AA@@@@6:::BB=CBB?
@6HNMW:00954:05954
TACGTAGGTCACGAGCGTTATCCGGAATTATTGGGCGTAAAGAGTGAGCAGGCGGCATAGCAAGTCTGAGGTGAAAGCGTGGGGCTCAACCCCATACAGCCTTGGAAACTACTAAGCTAGAGTGCGTGAGAGGTAAACGGAACTCCATGTGTAGCGGTGAAATGCGTAGATATTAGGAAGAACACCAGTGGCGAAGGCGGTTTACCAGCACTGCACTGACGCTCAGTCACGAAAGCGTGGGGAGCAAATAGG
+
;;:??@?:>?;;9ABCDEAE@@<@<@<A=;;5;;0<ACBB>AC@@ABAAAB5;;<A@@A@AB@BBBCC9999CCC>CCDBBBB6;;@A?BHK;CCBBBCC@C@D@CC=AABAAA=;;9?=99;;;;><;;>?666@6<<8<7:54.55599559>@=@@BB<@@?B<@AAA>C>A=:>:00+0>@8==?@?ABB?B?@@>BC?CCDCCB;;;BBBBBBAA;;;@@@@@@?@AB9==@9999-9==>>9A@@=
@6HNMW:00958:05923
TACGTAGGGGGCAAGCGTTATCCGGATTTACTGGGTGTAAAGGGAGCGCAGACGGTCAAGCAAGTCTGAAGTGAAACCCCACGGCTCAACCGTGGGCTTGCTTTGGAAACTGTTTGACTAGAGTACTGGAGAGGTAAGCGGAATTCCTAGTGTAGCGGTGAAATGCGTAGATATTAGGAGGAACATCGGTGGCGAAGGCGGCTTACTGGACAGCAACTGACGTTGAGGCTCGAAGGCGTGGGGAGCAAACAGG
+
GCDCCBBBBB1@C?B9:;?BAD?A>BBD>CCBBA<ABBCF?EJ?AAAA@BBBBC@CAA=ABC?BCCCCCACGFCD=DDD;CCC?CBBB@D@EBBB=BC>ABBH?D@CD>B@CCC>BBCBCCCBBBBBC?@@9949?4:9B?B>B@B@BBCBBBBB>><>AAC:>>>>>ABBBBC?@@>8848?AAAAA<7616A?8?;?@<@C78;==<A@@A@@:>>>>>=A>@@?<@A@A?=?<>?>ABB:BCBCD>CBB?
@6HNMW:00930:05960
TACGGAAGGTCCGGGCGTTATCCGGATTTATTGGGTTTAAAGGGAGCGCAGGCGGAGACTTAAGCGTGCTGTGAAATGCTGCGGCTCAACCGTGGAAGTGCAGCGCGAACTGGGTTTCTTGAGTGAGTGCGAGGTATGCGGAATTCGTGGTGTAGCGGTGAAATGCTTAGATATCACGAAGAACCCCGATTGCGAAGGCAGCGTACCAGTCCTTAACTGACGCTAAAGCTCGAAAGTGCGGGTATCGAACAGG
+
CCCC@C?B?BD?@@:@996;FC@C@@@@=AC@CG>CC=CD?DD>CBABBBB=AA>BCCCD@D?BBCABABBBBCC=BB@@BAA>AFDDAC?B@A>A=B?@@ABACBCC@BBBB=BA<BB@CCCCCBABBCCCB?BCCB@@>@<?<ACCF?CCDCB::9:BCC>EDCC?BBDCDCCCCCD?BB?BAA8CCCACCCC=A<ABBBCCCC@CCCC?B<@<@AAACBCBCC=BBCBCDC:?<?999.;AABCLAA@A@
@6HNMW:00935:05986
TACGTAGGTCACGAGCGTTATCCGGAATTATTGGGCGTAAAGAGTGAGCAGGCGGCATAGCAAGTCTGAGGTGAAAGCGTGGGGCTCAACCCCATACAGCCTTGGAAACTACTAAGCTAGAGTGCGTGAGAGGTAAACGGAACTCCATGTGTAGCGGTGAAATGCGTAGATATATGGAAGAACACCAGTGGCGAAGGCGGTTTACCAGCACTGCACTGACGCTCAGTCACGAAAGCGTGGGGAGCAAATAGG
+
AC@@@:969@@@A?@@BB>ACC@C@C?C8;:=@B<BBBBC>BAABBBBBBB?;:7:ABABCC@BBCCC@@=ABBC=CCCCCED;CBBB<@@@8@AABBBBAD@B?BC>CBBAAA=ABBAA;;;;;AABDC;;7;BA9AB>B>BAB>BBBBBAAAACBGGCF>ABACBCCCBBAAAB?B@CC@CBB?BB@A=?::4;5;A>BD>CCACJCBBBDBBAAA0000>>ABCBBCBCD=CBA@@==5@@AAC>CCJF
@6HNMW:00945:05983
TACGTAGGGGGCAAGCGTTATCCGGATTTACTGGGTGTAAAGGGAGCGCAGACGGTCAAGCAAGTCTGAAGTGAAACCCCACGGCTCAACCGTGGGCTTGCTTTGGAAACTGTTTGACTAGAGTACTGGAGAGGTAAGCGGAATTCCTAGTGTAGCGGTGAAATGCGTAGATATTAGGAGGAACATCGGTGGCGAAGGCGGCTTACTGGACAGCAACTGACGTTGAGGCTCGGAAGGCGTGGGGAGCAAACAGG
+
CBBBA;;;;;*;:29ADA?CCC@C?BCE>CCBBB:@BAAC>AC>CC;;;DDFBB?BAA=CCDAFECCCC?DB;;;7;CE7BBB@BBBB?C@CCCE?CC;;;DD?C@CC==;BDF=BBBCCDBBBCBBB?BA??=?B<??A?A>B?B?BABBA99:BB=BBBA=AA???A@@ABD<?;68818=A?>>=58818@A;D;8919=7==>>:888A==:=;;:;:::000*-8-0)06:6:::@=>1=<:?=8337;
@6HNMW:00946:05974
TACGGAAGGTGCCGGGCGTTATCCGGATTTATTGGGTTTAAAGGGAGCGCAGGCGGAGACTTAAGCGTGCTGTGAAATGCTGCGGCTCAACCGTGGAAGTGCAGCGCGAACTGGGTTTCTTGAGTGAGTGCGAGGTATGCGGAATTCGTGGTGTAGCGGTGAAATGCTTAGATATCACGAAGAACCCCGATTGCGAAGGCAGCGTACCAGTCCTTAACTGACGCTAAAGCTCGAAAGTGCGGGTATCGAACAGG
+
CG@@;<*0+0001:7389=6<=;=@=;;;0;A>BC>DB<AD,;:6959@<AB?@@=@BBAB@C>AAA@@@@@@@@@+.....-.(.///5=8<;;6;;AA@@@AACCC>?====3>>8:<8===>=B?@@A;;:?@<:333-3-3-59996??9@;992:?A@;BDBB>BBBBBBBBAA?<;;5;;;-;<:2::99)0)/997;;==?B???<@<@?@ABA;;:BBB=BBAAB@D8@:9377-9>9=9@;<=C9
@6HNMW:00950:05973
TACGGAAGGTCCGGGCGTTATCCGGATTTATTGGGTTTAAAGGGAGCGCAGGCGGAGACTTAAGCGTGCTGTGAAATGCTGCGGCTCAACCGTGGAAGTGCAGCGCGAACTGGGTTTCTTGAGTGAGTTCGAGGTATGCGGAATTCGTGGTGTAGCGGTGAAATGCTTAGATATCACGAAGAACCCCGATTGCGAAGGCAGCGTACCAGTCCTTAACTGACGCTAAAGCTCGAAAGTGCGGGTATCGAACAGG
+
CICC@D??=?C<@@=ACC@CCD@F?A?>:?B>BD<CC0;;0;98==>AABB?BB@A@ABB@B?BBDBCCCBBBDE>;;;AAAB@CCCCAC=@AB<A;ABBBBBBBBCB=@@@@8@@6AA@CAAADA@A<@@;;7<BCCCC@CACABBBC@CCCCCCC?A;;;09>@A?CCBBBBABBBB?BD?CDC:BAA4::??9=>A987;>997;000=@=@:@BCCD@A???8>==@99929AA@AA<BBAAAC@BB@<
@6HNMW:00951:05983
TACGTAGGGAGCAAGCGTTGTCCGGATTTACTGGGTGTAAAGGGTGCGTAGGCGGCCGAGTAAGTCAGATGTGAAATCTATGGGCTCAACCCATAAACTGCATTTGAAACTACTTGGCTTGAGTGAAGTAGAGGCAGGCGGAATTCCCTGTGTAGCGGTGAAATGCGTAGAGATAGGGAGGAACACCAGTGGCGAAGGCGGCCTGCTGGGCTTTAACTGACGCTGAGGCACGAAAGCGTGGGTAGCAAACAGG
+
CCBBBCDD?@A@B?BAAA<@@@>A?@@@<@CCCC>BBCBC>BC>????AA@?AD<?:=<A9:49?>?@AAA@AAA<>??BBBF>BB;;5;=4>:::/;988>?>4=A@:@AAAB?@=@<7<888@@:???;;;;>?A=?><>;>;??:?@BAA8:::5:;;?8;;;@@>>=AAAABD:AA;A:>?A=B==>:>>=5:5;;5;=@>>>AB8==A6;58@558===A:;6;??@@@6::?>=>9>?>=AC7?=<8
@6HNMW:00921:06029
TACGTAGGGGGCAAGCGTTATCCGGATTTACTGGGTGTAAAGGGAGCGCAGACGGTCAAGCAAGTCTGAAGTGAAACCCCACGGCTCAACCGTGGGCTTGCTTTGGAAACTGTTTGACTAGAGTACTGGAGAGGTAAGCGGAATTCCTAGTGTAGCGGTGAAATGCGTAGATATTAGGAGGAACATCGGTGGCGAAGGCGGCTTACTGGACAGCAACTGACGTTGAGGCTCGAAGGCGTGGGGAGCAAACAG
+
==<@@AAAAA,<>:@??@;@BC@C@CDD=BC@@>:@>@BB:@@:@CAABCC@A@5;9:299<8@CCCCC?BB@CC?CGF<CCC@CBBC@B@CCBB=CC@CBBA9A=@@0;;@@C=CBBBCCBB:;99A:>>@?;?@;??A=?=@5:7:AABBADD::39999,:?=??A@@A??<?A>AB>B>AAA==18818<<7=9;;5:=5;:;>9;::<7715/////-(--/389/458;7:98888+788885873
@6HNMW:00924:06052
TACGTAGGTCACGAGCGTTATCCGGAATTATTGGGCGTAAAGAGTGAGCAGGCGGCATAGCAAGTCTGAGGTGAAAGCGTGGGGCTCAACCCCATACAGCCTTGGAAACTACTAAGCTAGAGTGCGTGAGAGGTAAACGGAACTCCATGTGTAGCGGTGAAATGCGTAGATATATGGAAGAACACCAGTGGCGAAGGCGGTTTACCAGCACTGCACTGACGCTCAGTCACGAAAGCGTGGGGAGCAAATAGG
+
BB@AA:989CC@@9:9@@;@AA?B@B@C@CC@CD?CBCBC=@@??BBBABB?BB?ABBBBBC?BBBCBBB?BBBB=BCABADD;CCCB=AAA8AACCAAA?B>@>@E@CCCD@@;@@BAABB@ABBBBBB::6;AA9AC?A?BAA=BBBBCCBB@A?ACCC?CCCCBABACCCCAA>@?BC?CBB=?@?@=???4:5::5;G>CD@CCBBBBBBB>>@0000@@???CDABCC;??>99993:??CF>DGG@
@6HNMW:00929:06046
TACGTAGGGGCAAGCGTTATCCGGATTACTGGGTGTAAAGGGAGCGCAGACGGTCAAGCAAGTCTGAAGCTGAAACCCCATCGGCTCAACCGTGGGCTTGCTTTGGAAACTGTTTGACTAGAGTACTGGAGAGGTAAGGCGGAATTCCTAGTGTAGCGGTGAAATGCGTAGATATTAGGAGGAACAATCGGTGGCCAGAAGGCGGCTTACTGGACAGGCAACTGACGTTGAGGCTCGAAGGCG
+
@BAD;;?BA8@C<@@@@:?A=:=;00+0@@@A>@?BFF>DC?BBBBCAA>@@;?00+0<<+0.8:.0*////::1:::&////)/777)/)/55506>5<<<<4<16606=<<=6==AA<@BAA;;;:2:==>=><2:4:?;>=B<?>@?A?<B=>>?@887C8888=BA@@@>>0776;<3<<33,/352..(.(...2727:055056674....(-8(.....393844.48333-36;:
@6HNMW:00938:06046
TACGGAAGGTCCGGGCGTTATCCGGATTTATTGGGTTTAAAGGGAGCGCAGGCGGAGACTTAAGCGTGCTGTGAAATGCTGCGGCTCAACCGTGGAAGTGCAGCGCGAACTGGGTTTCTTGAGTGAGTGCGAGGTATGCGGAATTCGTGGTGTAGCGGTGAAATGCTTAGATATCTACGAAGAACCCCGATTGCGAAGGCAGCGGTACCAGTCCTTAACTGACGCTAAAGCTCGAAAGTGCGGGTATCGAACAGG
+
;9?@;:?A7;@?A<5<?<7<5506599>095.5;099)55)5A2556655<75515<;9:7;8:::;;;;=@<@@:@::9@9925555.57<55.5.59::666><//)/--7/78(--057///5=;98845.333:34057<8===?2669;55545559055554;556>>666=<<0557;<<1<<@<@@>@:>8999/-(---(-6772:7:.4588;;;;;<4<44499;1:::333(5977:;+//73
@6HNMW:00961:06018
TACGGAAGGTCCGGGCGTTATCCGGATTTATTGGGTTTAAAGGGAGCGCAGGCGGAGACTTAAGCGTGCTGTGAAATGCTGCGGCTCAACCGTGGAAGTGCAGCGCGAACTGGGTTTCTTGAGTGAGTGCGAGGTATGCGGAATTCGTGGTGTAGCGGTGAAATGCTTAGATATCACGAAGAACCCCGATTGCGAAGGCAGCGTACCAGTCCTTAACTGACGCTAAAGCTCGAAAGTGCGGGTATCGAACAGG
+
CCBB=B798:C?BC<@;:6;BB=B?BBB=BE?CC?CC?CG>CC>BBABBBB@BC@CCCBC?B?@A@@BBA@ACCE>000==00-0@@@=B?BCC@C@B@@AAA@BABDACCCD>BB<AA=ABCBBCCAAABBB?BBBBBB?B@C>CCBB>BACBB@A?@CCF>@ABD@CBAABBCDDDD?AA>BCD:CBB>BAAB<@=@BBBCCBB?BBBC@C?B@BBBBBCCCBB=BBBBBBB:@><999,;@@BAC?C?@;
@6HNMW:00915:06109
TACGTAGGGTCCAAGCGTTATCCGGATTTACTGGGTGTAAAGGGCGAGTAGACGGCGCTGTAAGTCAGCTGTGAAAACTTAGGGCTCAACCTTAAGCCTGCAGCTGAAACTGTAGTGCTAGAGTGCAGGAGAGGTAAGCGGAATTCCTAGTGTAGCGGTGAAATGCGTAGATATTAGGAGGAACACCAGTGGCGAAGGCGGCTTACTGGACTGTAACTGACGTTGAGGCGCGAAAAGTGTGGGGAGCAAACAGG
+
CC@@@CDC>DC@D@AAAA?AAA>B?BDD=BBBCC=AA@BB:@@:@BBCECBC::6:BBBBBC=AACBBBDDCDCCC;CEBAAA>ACCC>B?B?C;?@=?@@@@@AAAC>CCCCA@ABCCCBBBAAA@@;@AA@?AB=@@B@B@C@B@DDDCCBBB@@=@ACD@@??BBBBBBBC?AA=9:5:;@AC@BAAA@BBB=@<@@=@A?@???>BBBDDC?AABBCCD?BA@:@BB;999-:@@@@BB9AAADE>BAB?
@6HNMW:00938:06104
TACGTATGGTGCAAGCGTTATCCGGATTTACTGGGTGTAAAGGGAGCGCAGGCGGTGCGGCAAGTCTGATGTGAAAGCCCGGGGCTCAACCCCGGTACTGCATTGGAAACTGTCGTACTAGAGTGTCGGAGGGGTAAGTGGAATTCCTAGTGTAGCGGTGAAATGCGTAGATATTAGGAGGAACACCAGTGGCGAAGGCGGCTTACTGGACGTAACTGACGCTGAGGCTCGAAAGCGTGGGGAGCAAACAGG
+
ABBBBBBB?BDEE@B:<;@CCC@C@CBC=B@ACC>CCCGC@CD>BBBBCBB?BC?BBBD=;;8;99@=CCCCC@B6;:;.;BB7BCCBACEI9;<;BBBBBBD?B>AA:@AA@@@D@>@@AAAAC@@@?ABBB:CE?AAB?C@C@D?BABA@@@?==<999@/9:???AAB>?=<@@>BA7=<899=>>;?277=2924<:;;7:;3405:9<>9<=:::;;;::7168///8288::<<<1==<;;38882
@6HNMW:00939:06074
TACGGAAGGTCAGGGCGTTATCCGGATTTATTGGGTTTAAAGGGAGCGTAGGCTGCCGGTTAAGCGTGTTGTGAAAAGCAGTGGCTCAACCACTGTCGTGCAGCGCGAACTGTCCGGCTTGAGTATCATGAAAGGTTGCGGAATTCGTGGTGTAGCGGTGAAATGCTTAGATATCACGAAGACCTCCGATTGCGAAGGCAGCAGCCTGTGTGTTCACTGACGCTGAAGCTCGAAGGTGCGGGTATCGAACAGG
+
CCAAAF@B?BCCCE>@@@>AAB<@=@BC;A@=AA0;;0;;0;B<BBCCCBB>B;;;?B=@<@?BAAA;;6;A@AAB7;;CEAC?BCAB?A000A@@BA;<;;BCDB@@=@BBBB?B?AA7::@@@@???@AC=B@C>AAA>A?C?CCDC@BDABB;;8:@@C>CCCC@BB???BABAAA@BBB?BB>ABC?BBAA>@=CA;;;?B>@>>@:99:>@>?@@B969A@=959@@?17177333(38878828==6
@6HNMW:00946:06060
TACGTAGGTCACGAGCGTTATCCGGAATTATTGGGCGTAAAGAGTGAGCAGGCGGCATAGCAAGTCTGAGGTGAAAGCGTGGGGCTCAACCCCCATACAGCCTTGGAAACTACTAAGCTAGAGTGCGTGAGAGGTAAACGGAACTCCATGTGTAGCGGTGAAATGCGTAGATATATGGAAGAACACCAGTGGCGAAGGCGGTTTACCAGCACTGCACTGACGCTCAGTCACGAAAGCGTGGGGAGCAAATAGG
+
CCCCBBB?BAAAAA@@@@@CCC@C@D?B?BB=@@8AB;<<7;BABDEDCBB@BB@CDECC;;;;CFDCBB>B@@@:@CC;;;<.;@@?5:;;;);B?@AAA?B?C?BB=CBCBBBAD;;;CBBB;;;;BBDCC@BBB<AB?B?BBB@EICCBBAAAA?ADCI?ABADGCBBA@@AAA>A>@@=@AA?BBBB?AAA6:29=9@B=BC@A@<<<ACB@<<A@000@=@???A@@AA9??????=2=>:992;BB>
@6HNMW:00961:06092
TACGTAGGTCACGAGCGTTATCCGGAATTATTGGGCGTAAAGAGTGAGCAGGCGGCATAGCAAGTCTGAGGTGAAAGCGTGGGGCTCAACCCCATACAGCCTTGGAAACTACTAAGCTAGAGTGCGTGAGAGGTAAACGGAACTCCATGTGTAGCGGTGAAATGCGTAGATATATGGAAGAACACCAGTGGCGAAGGCGGTTTACCAGCACTGCACTGACGCTCAGTCACGAAAGCGTGGGGAGCAAATAGG
+
CCCBBCC@CHCCBBAA@B8;;D>B?B?B=@@=@B;@@FGG>C:99==;77:3/-(-----::)//66=;:5:555)5544>>@2;;?D@DDC;CCCBBAA>BAKAED?AABBBB=C<<;AACBBBBBBB@@A?ACD>AB@C;::C?C:9::BCC@@=A@@@8;;:>@@995<>>>?<B<BC@AAA@@?9927;;1717719=5===@>@???:9::<@0000=;=<??554;<4444:999.=:=:=2===;
@6HNMW:00936:06128
TACGGAAGGTCCGGGCGTTATCCGGATTTATTGGGTTTAAAGGGAGCGCAGGCGGAGACTTAAGCGTGCTGTGAAATGCTGCGGCTCAACCGTGGAAGTGCAGCGCGAACTGGGTTTCTTGAGTGAGTTCGAGGTATGCGGAATTCGTGGTGTAGCGGTGAAATGCTTAGATATCACGAAGAACCCCGATTGCGAAGGCAGCGTACCAGTCCTTAACTGACGCTAAAGCTCGAAAGTGCGGGTATCGAACAGG
+
CC;;5:=A;@A=AA<A@@=@CC>C?BDE?DD@CC=BB<AA:BB<AA@CD:;5;;5;@@AB?B?BBCBBBBBEABB<;;;BA<<8;CBB@B;;;FAF@GC;;;BBBBBB>;;:D:@?:@@=ABB@@ABB?BC;;7;B;<;B?B>B?BD;;7;BA@@@B?CBBB>AAAC?BBBBCBBBCBC@CC=A@@6>=<9999?3939???@AAB?AAAD?B?B?BBBBB>><=?:@@AA???8?BABBH>BBBBB@<AA@<
@6HNMW:00941:06120
TACGTAGGGTCCAGCGTTATCCGGATTTACTGGGTGTAAAGGGCGAGTAGACGGCGCTGTAAGTCAGCTGTGAAAACTTAGGGCTCAACCTTAAGCCTGCAGCTGAAACTGTAGTGCTAGAGTGCAGGAGAGGTAAGCGGAATTCCTAGTGTAGCGGTGAAATGCGTAGATATTAGGAGGAACACCAGTGGCGAAGGCGGCTTACTGGACTGTAACTGACGTTGAGGCGCGAAAGTGTGGGGAGCAAACAGG
+
CC@@@@@@<@@-00==@;ABB@CABCB=;9;@A;B@BCC=BB>BBCCBBBCAA?ACFCCCC@CBAACADCCBBCC:BB?;;;7;CCCAGII@C?AA@AAACBCCBBB>BDCDCDCB@@@BBABAAAA>AAAB<;;7;BA>C@C@D?ABBBBCCDBB?A@@@9@?????AB??;?A@;??<@>AAA?BBBB>???492:=9<?=@:::>:999:@<@99999;?B@@<@?>>>>5>>>:C=C9AAABC<B@A=
@6HNMW:00946:06116
TACGTAGGTCACGAGCGTTATCCGGAATTATTGGGCGTAAAGAGTGAGCAGGCGGCATAGCAAGTCTGAGGTGAAAGCGTGGGGCTCAACCCCATACAGCCTTGGAAACTACTAAGCTAGAGTGCGTGAGAGGTAAACGGAACTCCATGTGTAGCGGTGAAATGCGTAGATATATGGAAGAACACCAGTGGCGAAGGCGGTTTACCAGCACTGCACTGACGCTCAGTCACGAAAGCGTGGGGAGCAAATAGG
+
FBBBCCC@C@??C@@?@@=ABB?B@B?B?AA=@B8A@@BB<BBBBCBCCBC>AA?ACCCCDG@CBB@@@A>A;;;0;@A@BCC;CCCC?CCC;CCCB899?C?C?AA=@BAC::6;CB@@@@@ABBBBBC;;;;BD=AB?A?BAC?BCBCBCAA::8:BAA=BCBBCCBBCCDDCC@C@BB?BBC?BA::6:A@8?<??=@L>DD?CCCBCCCB@@@?@:::ABBBBBBC@@?:?BAAABB8BBBBB=BBCA
@6HNMW:00956:06140
TACGGAAGGTCAGGGCGTTATCCGGATTTATTGGGTTTAAAGGGAGCGCAGGCGGAGACTTAAGCGTGCTGTGAAATGCTGCGGCTCAACCGTGGAAGTGCAGCGCGAACTGGGTTTCTTGAGTGAGTGCGAGGTATGCGGAATTCGTGGTGTAGCGGTGAAATGCTTAGATATCACGAAGAACCCCGATTGCGAAGGCAGCGTACCAGTCCTTAACTGACGCTAAAGCTCGAAGTGCGGGTATCGAACAGG
+
<BCC@B?B@BBBCD>ABB;;;D=@=@AA9BB<@A;BB=BD=BB7;;ACBAB?;;7;ABCB@C@CBA@BBAAAACB<ABBB@@@@C@A@6;7;;A=A?BC@@@BCBABIGCDCC;@@8;;5;BBBBBB;;;B:;7;CBBAB?A=@=ABBC?CC@@@@@=ADCC>AAADADDC;;;;;;@@@CC>BAA6AAB=@@CC>A@ABBBCDBB?A;;;@E>B@CCBCCCBBBB9@@@;;:4:889:A<CCCCCC?A@@;
@6HNMW:00927:06168
TACGTAGGGGGCAAGCGTTATCCGGATTTACTGGGTGTAAAGGGAGCGCAGACGGTCAAGCAAGTCTGAAGTGAAACCCCACGGCTCAACCGTGGGCTTGCTTTGGAAACTGTTTGACTAGAGTACTGGAGAGGTAAGCGGAATTCCTAGTGTAGCGGTGAAATGCGTAGATATTAGGAGGAACATCGGTGGCGAAGGCGGCTTACTGGACAGCAACTGACGTTGAGGCTCGAAGGCGTGGGGAGCAAACAGG
+
AAABB@@>>>0?B?BCCD@CCC@C@BBB=@ADDG>CCCID?CC?BBBBBBBCCB@C;:6;CC?BCBBAC@BCCDD>CCC<CDDADCBB@B=B;::6:A?BDFG>D@CC>BBBDC>CCDCCCBBBCCA@=?@?=9>B<??B@D@B>B>BBCBB@BB>=;=BCC<BB=>=BBBBBB@CC?>><>?:99>C87716==4;69949?;@?@@=A>==<@=AAAA@@C=@;949??AA>A>AAABBB:BBAAB=>>>?
@6HNMW:00929:06178
TACGGAAGGTCCGGGCGTTATCCGGATTTATTGGGTTTAAAGGGAGCGTAGGCCGCATGTTAAGCGTGTTGTGAAATGTAGATGTCCCAACATCTGAATTGCAGCGCGAACTGGCATGCTTGAGTACGCACACGTTGGCGGAATTCGTCGTGTAGCGGTGAAATGCTTAGATATGACGAAGAACTCCGATTGCGAAGGCAGCTGACGGGAGCGCAACTGACGCTGAAGCTCGAAAGTGCGGGTATCGAACAGG
+
BDEE@D>@;=>:=?,:5<7<==393444)5;.55)55)5>)55)/7///::6:7-/////3937/44;;.44499094444/////7(/)////6693:+//775555549::49544//)///-8--//--///)/)//3816+44<<<454;;;95;;;;4;::;,/////4/////)/:5859)--8(---,0608///::---81///<<<8>>><5455883444444:)449555)49:<;<86655
@6HNMW:00935:06191
TACGGAAGGTCCGGGCGTTATCCGGATTTATTGGGTTTAAAGGGAGCGCAGGCGGAGACTTAAGCGTGCTGTGAAATGCTGCGGCTCAACCGTGGAAGTGCAGCGCGAACTGGGTTTCTTGAGTGAGTGCGAGGTATGCGGAATTCGTGGTGTAGCGGTGAAATGCTTAGATATCACGAAGAACCCCGATTGCGAAGGCAGCGTACCAGTCCTTAACTGACGCTAAAGCTCGAAAGTGCGGGTATCGAACAGG
+
AA?A=@5948B=A@0;:9.4??:@8>9;3;;5;E>DC4BD6DG>A@;:;@>:>A@@:99B<@=BCBABAA@CDCD>AAABBBC=CA;;49499A>C>C;99?BB@<@@;9999,44)4<7;;;;;A>:>:95928<<<=;9>4=;<>9999CCCDBC?BBBD:;99>;@BB@A@??;;>9<<58<<0995.55<<7<8<>>=>>9949---37(-(-6-//9<:::2:88889908;;343(494449.4493
@6HNMW:00946:06173
TACGTAGGGTCCAAGCGTTATCCGGATTTACTGGGTGTAAAGGGCGAGTAGACGGCGCTGTAAGTCAGCTGTGAAAACTTAGGGCTCAACTTAAGCCTGCAGCTGAAACTGTAGTGCTAGAGTGCAGGAGAGGTAAGCGGAATTCCTAGTGTAGCGGTGAAATGCGTAGAGTATTAGGAGGAACACCAGTGGCGAAGGCTGGCTTACTGGGACTGTAAACGTGAACGTTAGAGGCGCGAAAAGTGTGGGGAGCAAACAGG
+
<<:?@A@?69/)/2////)/;;7<7455)59555)5:555)59)5599<<;7/-(-----//5<<<;;;5555555&555555)////)//5;)//8<>566=;;;>6;;>==>65/////99/554.4;:95;<7;<@:A:@<@:655;77:://*0777.7:<8869////:1--+/-38(---(--56169:7:6<:939:384444(48883//(///--(-88(--6;389:3333&3:888<</;;:::5:==7
@6HNMW:00948:06199
TACGTAGGGGGCAAGCGTTATCCGGATTTACTGGGTGTAAAGGGAGCGCAGACGGTCAAGCAAGTCTGAAGTGAAACCCCACGGCTCAACCGTGGGCTTGCTTTGGAAACTGTTTGAACTAGAGTACTGGAGAGGTAAGCGGAATTCCTAGTGTAGCGGTGAAATGCGTAGATATTAGGAGGAACATCGGTGGCGAAGGCGGCTTAACTGGACAGCAACTGACGTTGAGGCTCGAAGGCGTGGGGAGCAAATAGG
+
7955555555$44.44446;99.439::1////;1/////)/;1/66;99=<00*///)/9;4;<>=;;7<9>AA*000&///)/799)/)/544)44.4555057<=065/::1//)/://///////)///3-33-388-3-32828:<9877;3707;?>9;=7738;;9<86--)--)-)-/-57(..(..7384650..(..3..(..55781699655?9993533343-37433:;;&33333,39:4
@6HNMW:00955:06184
TACGTAGGGTCCAAGCGTTATCCGGATTTACTGGGTGTAAAGGGCGAGTAGACGGCGCTGTAAGTCAGCTGTGAAAACTTAGGGCTCAACCTTAAGCCTGCAGCTGAAACTGTAGTGCTAGAGTGCAGGAGAGGTAAGCGGAATTCCTAGTGTAGCGGTGAAATGCGTAGATATTAGGAGGAACACCAGTGGCGAAGGCGGCTTACTGGACTGTAACTGACGTTGAGGCGCGAAAGTGTGGGGAGCAAACAGG
+
BB@@@@AA<AB>B>@@@@=@BB@C@@@@;@BCCD>CD;;:0:>6>@BBBB@A00+0>>>>AC9;<B;;;BAA@A@A3@A>;;;0;CCCACACAG?AA>;;;BBEGGGJ?CJDCBBCCBCCCCBBAA@@<@BBA?CC;;;D?C>CAB@CCDBBABB@@>@CCC<CCBBBCCCCBC?@@=@A>>>???<?ACD@CBC=A<@@<@A>ACCD?CBBCCC?BBBBBBA@B;<7<BB;;;6;?<?@AA9ABCCE>EBB@
@6HNMW:00917:06222
TACGTAGGTCACGAGCGTTATCCGGAATTATTGGGCGTAAAGAGTGAGCAGGCGGCATAGCAAGTCTGAGGTGAAAGCGTGGGGCTCAACCCCATACAGCCTTGGAAACTACTAAGCTAGAGTGCGTGAGAGGTAAACGGAACTCCATGTGTAGCGGTGAAATGCGTAGATATATGGAAGAACACCAGTGGCGAAGGCGGTTTACCAGCACTGCACTGACGCTCAGTCACGAAAGCGTGGGGAGCAAATAGG
+
DCDCC::9:BAACBBBCC@CCC<@=@=@=AD6::6:BABB=ABBBBABABC?CB?BCCBBBD@CBB<;;@<ABBCIIAABDIE=BCBC?CDD9AACCBBA@CAE@AA<A@@@CC@CCCAAA@9:9BBABA:;4;;;0;B>A?B;;7;AAAB;;;CD@CBJJ>AC;;;DDKKCECCC@C@DC@CBB=A@;;6;AB@C?BB@FF?CCACCAA@BBBBAABB;;;AABABBDBBBB=AA???@@6AAAAD<BBB?
@6HNMW:00926:06245
TACGTAGGTCACGAGCGTTATCCGGAATTATTGGGCGTAAAGAGTGAGCAGGCGGCATAGCAAGTCTGAGGTGAAAGCGTGGGGCTCAACCCCATACAGCCTTGGAAACTACTAAGCTAGAGTGCGTGAGAGGTAAACGGAACTCCATGTGTAGCGGTGAAATGCGTAGATATATGGAAGAACACCAGTGGCGAAGGCGGTTTACCAGCACTGCACTGACGCTCAGTCACGAAAGCGTGGGGAGCAAATAGG
+
BCCCBBC@CBBBB@@@A@?ABE@C@B?C@CB@BB:B@AAA:@BBBBBCCAA=AA=ABBAADE@BBBBBAB=A;;;8;BBCCCD;CAAA?@ED8A@@???@=B>B=BB=@ACCAA?ABBBB;;;CBBBBBB@A=ACD?CB?B@CCC@D;;;CBBB;;9;BBD=CCBBBCCBAA@BCC@B@A@>ABB@BECB?BAA=A>AC?DG?CB@CCBBBBBBB@@><000>>@@AAA???A8::BACCD9AAADD<BBB=
@6HNMW:00930:06227
TACGTAGGTGCACGAGCGTTATCCGGAATTATTGGGCGTAAAGAGTGAGCAGGCGGCATAGCAAGTCTGAGGTGAAAGCGTGGGGCTCAACCCCATACAGCCTTGGAAACTACTAAGCTAGAGTGCGTGAGAGGTAAACGGAACTCCATGTGTAGCGGTGAAATGCGTAGATATATGGAAGAACACCAGTGGCGAAGGCGGTTTACCAGCACTGGCACTGACGCTCAGTCACGAAAGCGTGGGGAGCAAATAG
+
ECBBB@>900000:;<:AA==:?.92:;A<;;:??8>==CC<@?966699@B?@@;@@@A;55.59<<<9945555)5;;4444&5>>>;C>>2A665<<A;@>A4::.9@=??B>:99B?>@AA;:;AB;;9<@@@8@@4949<<*0/;:79669;165@>8@B@:99>?999A?@=A?@@=@BB?BBBB7:9A;?8??;>?6=@6;:;;;00*0;::073333//66///688/9993333&3:;<=7=55
@6HNMW:00930:06251
TACGGAAGGTCCGGGGCGTTTATCCGGATTTTATTGGGGTTTTAAAAGGGGAGCGCAGGCCGAAGGTTAAGCGTGACGTGAAATGTAGCCGCTCAACGGCTGAACTGCGTCGCGAACTGGCTTTCTTGAGTGAGTTCGATGTAGGCGGAATTCGTGGTGTAGCGGTGAAATGCTTAGATATCACGAAGAACTCCGATTGCGAAGGCAGCCTACAAGGCCTTTACTGACGCTAAAGCTCGAAAGTGCGGGTATCGAACAGG
+
<;8:5:8<63:5949&0///(///)/)////&/9.555&555&5<<&555&59999=B8@?BC5;5;5;5:;9???@A@AA@<ABBCCJ?AABCF?AA?ACBB@CBBBBBAB<<:@BBA?;<;0;;5:>A@@AB@;>@@00/??=??;?<B?BABB?A@@@@:939>??8?;;=:?@B@AACBA??:9949A>:A;;5==;;*0*09797<;8=.8/93:958??A?=?CCCC>CDBBBBB<AA@99929@@A??<?BB?
@6HNMW:00958:06250
TACGTAGGGGGCAAGCGTTATCCGGATTTACTGGGTGTAAAGGGAGCGCAGACGGTCAAGCAAGTCTGAAGTGAAACCCCACGGCTCAACCGTGGGCTTGCTTTGGAAACTGTTTGACTAGAGTACTGGAGAGGTAAGCGGAATTCCTAGTGTAGCGGTGAATGCGTAGATATTAGGAGGAACATCGGTGGCGAAGGCGGCTTACTGGACAGCAACTGACGTTGAGGCTCGAAGGCGTGGGGAGCAAACAGG
+
A666=999;9(8;6<=<<8<>>:><=>?8@?>>@7666@A6@@8==;;;B@;;;>A@@9@00,0A@@@C>A@;@@<@FF9FBB@BBDD@C@CBCB<AB?BBFE=C@BA<@BABA<BA@AADCCCBBBC@AA:0+0>+000-0;@=A?CBCBBBAA99399939C@ABBBBBBB>??>A=8=:>;;;=8=<9>;;5;9=A<AC:>>??9=<==<@<>>>>?>B=?982999981717;<<CC:BBABC>D>?9
@6HNMW:00933:06290
TACGGAGGATGCGAGCGTTATCCGGATTTATTGGGTTTAAAGGGTGCGTAGGCGGTTTGTCAAGTCAGCGGTGAAACGCAAGGGCTCAACCCTTGACCTGCCGTTGAAACTGTCGGACTGGAATGCGGATGCTGTGGGAGGAATGTGTGGTGTAGCGGTGAAATGCATAGATATCACACAGAACACCGATTGCGAAGCATCTCACAAATCCGTTATTGACGCTGAGGCACGAAAGTGTGGGGATCAAACAGG
+
BCAA?A@?AAAABAA;;;@@@@=A<@@B=BB=BA;AB>BJ?EE>CDCCBCC?;;;;D>BCCF@AACCCCC@CBBB9;;;;;@@8@BAA=AC6;2999.4==2998::;0;;9:@@=BC@A?@>@@AB>BBBCCCBBB9;<4;;;;;@;;7;BBDECB@BBCB=;;;A@BCBBB@@@AAB:::;?=>:=:0,00==*00>=<?>@:::69@;@C>A@?CC:::DB@@=;;;@=@9@ABBBGE:BBBDC>BBB?
@6HNMW:00941:06268
TACGGAGGATGCGAGCGTTATCCGGATTTATTGGGTTTAAAGGGTGCGTAGGCGGTTTGTCAAGTCAGCGGTGAAACGCAAGGGCTCAACCCTTGACCTGCCGTTGAAACTGTCGGACTGGAATGCGGATGCTGTGGGAGGAATGTGTGGTGTAGCGGTGAAATGCATAGATATCACACAGAACACCGATTGCGAAGGCATCTCACAAATCCGTTATTGACGCTGAGGCACGAAAGTGTGGGGATCAAACAGG
+
CCCC@CB@CBBBA@@@BC@CCC@C@CBB<AA?AA:@A9??:?A:@99:A@@=??;?A9??AA<?@B=@@>AAA:A7....6887@BAB?BA8>:44434996<@<::;9;CBCBB@BDEFAFADB@A?BBBBCCCCB=BD@C?BCCCAB?CCBCB9978AAA<@??BBDBBBBBBBBBBBBB?BBC?BBB587AA485:CBBBDCBBB>BA>BB?BB>A@BCB@A?><?CCBBB=BBBBCCC:A@@CC>BBB?
@6HNMW:00943:06267
TACGTAGGGGGCAAGCGTTATCCGGATTTACTGGGTGTAAAGGGAGCGCAGACGGTCAAGCAAGTCTGAAGTGAAACCCCACGGCTCAACCGTGGGCTTGCTTTGGAAACTGTTTGACTAGAGTACTGGAGAGGTAAGCGGAATTCCTAGTGTAGCGGTGAAATGCGTAGATATTAGGAGGAACATCGGTGGCGAAGGCGGCTTACTGGACAGCAACTGACGTTGAGGCTCGAAGGCGTGGGGAGCAAACAGG
+
CBACCCCDCD5BC>B<;;=A@B?B@BBB:99>BC=BCCCG?DI?BBBA@DBB;;9<BA>CCB@BCBBBEIBBAAB>BDE<CCB?@@@B@C?BCCC=BC=@ABB0;5;B=BBBDC?CCCBBBCDBBCCB?BC??<?@9?>A=@=B?B?BCCCCCCC9979BBC>BBBBAAA@AAA>AB?B@=@=???>>;8818??:?;==98818>??=@A==>?;?>>>?>B?::93:99981717777@A5BBBBB=BAA>
@6HNMW:00963:06287
GACGTAGGTGGCAAGCGTTACTCGGAATTACTAGGCGTAAAGCGCGCGTAGGCGGAATGTTAAGTCTGTTGTGTAATCTCTGGGCTCAACCCAGAAACTGCAACAGAAACTGGCGTTCTTGAGTGAGGCAGAGGAAATCGGAATTCCTAGTGTAGCAGTGAAATGCGTAGATATTAGGAGGAACACCGGTGGCGAAGGCGGATTTCTGGGCCTTTACTGACGCTAAAGTGCGAAAGCCAGGGGAGCAAACGG
+
BCB;;;;74?8?A=A@BA<ACCCC@C?C?BBB;;7;@AAE9;;@@@@A@BA<>@4;599=<A=@999;B@CCCCCABCBC;;;7;A@@?AD?CBBB>AACED>@A;CC>@?@@:::>?@<@;;:@::49A>>>49:39?A?C?B?B@BBAABBAAAB::9DF@99<FAB@@ABC@BA7<;4;5;;C@CBDB?BCB=A>;;7;DC;B;;;0;;AA9BABAA;:9::9.9ABBAAA=BB@BBDD8;:;?@9;;;
@6HNMW:00923:06337
TACGGAAGGTCCGGGCGTATCCGGATTTATTGGGTTTAAAGGGAGCGCAGGCGGAGACTTAAGCGTGCTGTGAAATGCTGCGGCTCAACCGTGGAAGTGCAGCGCGAACTGGGTTTCTTGAGTGAGTGCGAGGTATGCGGAATTCGTGGTGTAGCGGTGAAATGCTTAGATATCACGAAGAACCCCGATTGCGAAGGCAGCGTACCAGTCCTTAAACTGACGCTAAAGCTCGAAAGTGCGGGTATCGAACAGG
+
BD@@=@<?:=<9<<5=00/:;6:6;==7BDACC>CB<AD:@@8;;;AAAA=;;6;@@@B@C?BDD;;;ACBCBC=;;;;99A=B@AB>A:C>C>A;@B;>=@;<;;9=;>>=:AA<AC?BBBBC@AACCBCC@CA::::6:<@=BAABADCCCC;;:;BDD>IJBA?AB@@@BBCCBB@BB?@@A6@AA;AA@B?C>B@A@@@BD@CCC>3=299,9<<??@<98828=<9=9=*77<737(994=:?;995:
@6HNMW:00931:06358
TACGGAAGGTCCGGGCGTTATCCGGATTTATTGGGTTTAAAGGGAGCGCAGGCGGAGACTTAAGCGTGCTGTGAAATGCTGCGGCTCAACCGTGGAAGTGCAGCGCGAACTGGGTTTCTTGAGTGAGTGCGAGGTATGCGGAATTCGTGGTGTAGCGGTGAAATGCTTAGATATCACGAAGAACCCCGATTGCGAAGGCAGCGTACCAGTCCTTAACTGACGCTAAAGCTCGAAAGTGCGGGTATCGAACAGG
+
FFCC?B=@;=A;=?6>>@6<;A=B?@@@:@@<BE?FL=BC>CF?ABBCBCCAECABBBCC?C?BBBA?@@AAAAA<@@@BBAA=ACAA=A=@@A=@=ABBBCBBBCAA?ABBC>CD?CC@BCDCCCBBBBAAE=@@@BBB>A>A@CCCC@CCCA@BA=ABCC=AAAB>@B;;;;;DECC@BB@DEE;ABB@BAAA-0-0AAACCDD@C@@@<@<@=@AAAAA@ACC<?;::BBC9A@@99:.;>=>?A?B==:
@6HNMW:00943:06312
TACGGAAGGTCCGGGCGTTATCCGGATTTATTGGGTTTAAAGGGAGCGCAGGCCGGAGATTAAGCGTGACGTGAAATGTAGACGCTCAACGTCTGAATTGCGTCGCGAACTGGTTTCCTTGAGTGAGTACGACGTGTACGGAATTCGTGGTGTAGCGGTGAAATGCTTAGATATCACGAAGAACCCCGATTGCGAAGGCAGTGCACGAGTCCTTTACTGACGCTAAAGCTCGAAAGTGCGGGTATCGAACAG
+
;BBC@B@F?;;8;>9?;;6;AA?B@CDF=AA9>@.:9)9@6@A=CC@@@CC:;:;@CB;;5;5:;5555;99556)5=<;;@@??@00+0000==;8>49:>?>995;7;995990=6@;@@@???@A@?@A:9:@@>=?2:2:29@=>9??@@=44.4449)9=<<<??>>@@BBDBB?AA>@AA2;::20<00+0)/77545<<=;:99.44)4:444>999AA9>:<;333(333337*7><;;;1773
@6HNMW:00956:06329
TACGGAGGATACGAGCGTTATCCGGATTTATTGGGTTTAAAGGGTGCGTAGGCGGACATTTAGGTCTATGGTGAAATCGTTGTGCTCAACACAATTCAGCTGTAGAAACCGAGTGACTAGAATATAAGTGGCGCAGGCGGAATAAAGCATGTAGAGGTGACATTCATAGATATGCTTTAGAACACCGATCGCGAAGGCGGCTTGCGAAGGTATGATTGACGCTAATGCACGAAAGCGTGGGTATCGAACAGA
+
AB@B?BD;;;DBAAAA;;6;?@=B@CCC>CB=@B,99)9@6@@=@BBCCCC@BB?BBBCC>ABABBABCE@;;;C>CDCC@CCCCCBC?BCBC@C=A?:::ABCABB<B=AABBB;;;CBC?BBAD@BB@:=@000)0<7>;@CC=A@@@@:@=9929:945@<=AAC@@?;;<799,9=>:>>>:>>999=771717717=178?@<?>BB@AA?;@55555:;?ABAA==A<@?@???:?@?::>9=777
@6HNMW:00963:06341
TACGGAAGGTCCGGGCGTTATCCGGATTTATTGGGTTTAAAGGGAGCGCAGGCGGAGACTTAAGCGTGCTGTGAAATGCTGCGGCTCAACCGTGGAAGTGCAGCGCGAACTGGGTTTCTTGAGTGAGTGCGAGGTATGCGGAATTCGTGGTGTAGCGGTGAAATGCTTAGATATCACGAAGAACCCCGATTGCGAAGGCAGCGTACCAGTCCTTAACTGACGCTAAAGCTCGAAAGTGCGGGTATCGAACAGG
+
CCBC@C@C@BC?@?9@;;7:CC?C@A@@;@B=BB;BB=BB=BB=BB;;;BB?A@>ABBBC@G@CCB;;;;;;ABA<B;;;@BB>CCCCAF@FCC@C@A<;;ACDBBCC@BBAD;@@>ADADCCCDBBBA@?::6:?899:6:;@;ABBB>BCBBBAB<@BBB>BCCD@BBCCBBBEEBB?BB@BCB9CEE:<;BB5;5;ABBBBBCACBBC@D?B?DBBBAAABBC=A@AA:9:/9@=988*9==>:@<@AB@
@6HNMW:00920:06362
TACGGAAGGTCCGGGCGTATCCGGATTTATTGGGTTTAAAGGGAGCGCAGGCGGAGACTTAAGCGTGCTGTGAAATGCTGCGGCTCAACCGTGGAAGTGCAGCGCGAACTGGGTTTCTTGAGTGAGTTCGAGGTATGCGGAATTCGTGGTGTAGCGGTGAAATGCTTAGATATCACGAAGAACCCCGATTGCGAAGGCAGCGTACCAGTCCTTAACTGACGCTAAAAGCTCGAAAAGTGCGGGTATCGAACAGG
+
=>;?;>>B:90+0>5<00/7727379:3><9?C=BA/;;.:9/9@??@DD@@>8=0///)/2799555;;;==C9999999D799@>8@7@@D@D?CCBBAA@>A@<45599)99)4<9=?>@?BA@>6:6C<??@B><+0+05<75945==569<7<<>>8>>==>BB>??A@@AAA>AC?BBA6>;;5000;9?9=@@@=><;4>>;<8;0717>:99;93333&3899;===1===>=>6==8888488:8
@6HNMW:00933:06378
TACGTAGGGGGCAAGCGTTATCCGGATTTACTGGGTGTAAAGGGAGCGCAGACGGTCAAGCAAGTCTGAAGTGAAACCCCATGGCTCAACCGTGGGCTTGCTTTGGAAACTGTTTGACTAGAGTACTGGAGAGGTAAGCGGAATTCCTAGTGTAGCGGTGAAATGCGTAGATATTAGGAGGAACATCGGTGGCGAAGGCGGCTTACTGGACAGCAACTGACGTTGAGGCTCGAAGGCGTGGGGAGCAAACAGG
+
ICBBB;;;;;*;=:>AA@<ACC@D@CCC>BBHJF?BBBEC?CD?BCBBA@BB@@=ABB>BBC?CBCBBB>BBCCI>BBB7;;B?BCCC8;8;@AA<BB=BBBC>B@BI>CCCCC>BCBCCCCBAABEE>AAAA?AB?CAA=@;>9?=@@ABDCBB@A>@?AA8999???@BCBB>@@>AB>A>AAAAA99:4:<<9=:8817>9<<<<:=>>??@=?;;;@?B?;;:;@@=?=9>9>?>?@@6@::9@9@@A?
@6HNMW:00938:06384
TACGGAAGGTCCGGGCGTTATCCGGATTTATTGGGTTTAAAGGGAGCGCAGGCGGAGTACTTAAGCGTGCTGTGAAATGCTGCGGCTCAACCGTGGAAGTCCAGCGCGGAACTGGGTTTCCTTGAGTGCAGTGCGAGGTATGCGGAATTTCGTGGTGTAGCGGTGAAATGCTTAGATATCAACGAAGAACCCCGATTGCGAAGCAGCGTACCAGTCCTTAACTACGCTA
+
A@>>:=29.49.4<2:44.4997=8<<>)55.59)55)5;099099::955.//5////--(-(-////57///77)/////59.5/9927)//-(-38--(----/9)/)////(/9(/)/5998---//6--/-60,,--77(-(//(5;;;5544549939=;=4=54959/--,,,,(,66(//)333+/;;3/---(-/7999844.43336;7;9<<;;9833
@6HNMW:00947:06360
TACGTAAGGGGCAAGCGTTATCCGGATTTACTGGGTGTAAAGGGAGCGCAGACGGAATGGCAAGTCTGAAGTGAAAGCCCGCGGCGTCAACCGCGGGACTGCTTTGGAACTGTCAGTCTGGAGTACTGGAAGGGTGAAGCGGAATTCCTGGTGTAGCGGTGAAATGCGTAGATATCAGGAGGAACACCGGTGGCGAAGGCGGCTTACTGGACAGCAACTGACGTTGAGGCTCGAGAGCGTGGGGAGCAAACAGG
+
@B?:992944&3:4::883844.4.5>>8@>??>6==555)5<25566;;;5655;7;>:>?9<666;847:///(//:/8880/////)/)//::0///6777.:)0*//68//4:;:;8=;;;00-(-3771-//355506(/(/(//068889896///:3887:4439;;77778=>0:1///3836616>93<,73,394:79;68877;9:@=552:=48796///63355222222&27===35582
@6HNMW:00947:06361
AACGTAGGTGGCAAGCGTTGTCCGGATTTACTGGGTGTAAAGGGAGCGCAGACGGTCAAGCAAGTCTGAAGTGAAACCCCACGGCTCAACCGTGGGCTTGCTTTGGAAACTGTTTGACTAGAGTACTGGAGAGGTAAGCGGAATTCCTAGTGTAGCGGTGAAATGCGTAGATATTAGGAGGAACATCGGTGGCGAAGGCGGCTTACTGGACAGCAACTGACGTTGAGGCTCGAAGGCGTGGGGAGCAAACAGG
+
C:CDFDIACC?BA>AAAC?A@G@D>BBD?ECBBC=BCBBB>BD>CDAAAFBAA@;@A@=@AA<@BCA@@@BBCFE>CCC<BBJBDCCC?@=@;;;6;B@FCCD<D@CC=CCCCD>CBBBCCCCCCBBB@ABBA?BC@BBC?B?B?A?BBB?>=>?8879CCC>>>>AABBBBBB?BB?BB@B@BBA>>9>?:<=>:>=AA<AA6<<AA<@?;;;>:>;;;@>B>A@@=@AAA?5949@999:3:@@AB=BDDA
@6HNMW:00962:06395
TACGGAAGGTCCGGGCGTTATCCGGATTTATTGGGTTTAAAGGGAGCGCAGGCGGAGACTTAAGCGTGCTGTGAAATGCTGCGGCTCAACCGTGGAAGTGCAGCGCGAACTGGGTTTCTTGAGTGAGTGCGAGGTATGCGGAATTCGTGGTGTAGCGGTGAAATGCTTAGATATCACGAAGAACCCCGATTGGCGAAGGCAGCGTACCAGTCCTTAACTGACGCTAAAGCTCGAAAGTGCGGGTATCGAACAG
+
==::5:7<7;?6>:3800*00/3:7:<<4;;8=?=B@2@A0;;0955977;5//)/;7/405045<<<::;:000)///7://)/555.549;;6;655555559;772///:)//)//29;=>>666==BBC?BCBB::8:?B?CCEE@DHAAA><8<<@C>BAACACBB@<<00///377)444&555.5.///)/)/::79;55.54447=595:;44444448088833391888333(554444.4;=
@6HNMW:00967:05801
TACGTAGGGGGCAAGCGTTATCCGGATTTACTGGGTGTAAAGGGCGAGTAGACGGCGCTGTAAGTCAGCTGTGAAAACTTAGGGCTCAACCTTAAGCCTGCAGCTGAAACTGTAGTGCTAGAGTGCAGGAGAGGTAAGCGGAATTCCTAGTGTAGCGGTGAAATGCGTAGATATTAGGAGGAACACCAGTGGCGAAGGCGGCTTACTGGACTGTAACTGACGTTGAGGCGCGAAAGTGTGGGGATCAAACAGG
+
;C@@@;;;;;)8A:@??@=@BB?B?CBE?DDBBB>BBBEE?CF>CCBAABBCAA<ABAABAA<@@AAA;;;BBEHH;BB?AAA;BCCGAC?D9:8<A@BCBBBBBBBC=C;;:BBCCCCBCCBBBBBB=@B@@<@B<@@@=@>B>B?CBBAAACCDC@C<;;0;AAAAACBCCD@BA>;<8;@BCC@CBBB=@@A5;5;B?BBFCCCC?ABBBBL@CCBCFCA=A;;5;@@@BC<B@@::::3;BCDD?BBB@
@6HNMW:00971:05798
TACGGAAGGTCCGGGCGTTTATCCGGATTTATTGGGTTTAAAGGGAGCGCAGGCGGAGACTTAAGCGTGCTGTGAAATGCTGCGGCTCAACCGTGGAAGTGCAGCGCGAACTGGGTTTCTTGAGTGAGTTCGAGGTATGCGGAATTCGTGGTGTAGCGGTGAAATGCTTAGATATCACGAAGAACCCCGATTGCGAAGGCAGCGTACCAGTCCTTAACTGACGCTAAAGCTCGAAAGTGCGGGTATCGAACAGG
+
5@@B?C@H?AA@BC;@::;.;@>;@?BB@<=B@CC8AA0;;/;@99:;CBFDA=B@AA@;;4;<@@@A;;;AB@@@;;;;BC<;;;CDD?C9;;;5;5;;;;BBBCCBB?BAAA0;;0;A@@@@@B;<<@BB;<;;BBBAA?A@B?BD;;8<ABAA;:8;BBA=CDCC@BCECECBBBAA<@?8>>>5?AA=@@@A495:D@@AA@@;@AAB?B?B?BBBBBAB???<@@?AAAA;AA@???8?@AB:858BC<
@6HNMW:00993:05781
TACGGAGGGTGCAAGCGTTAATCGGAATCACTGGGCGTAAAGCGCACGTAGGCTGTCATGTAAGTCAGGGGTGAAATCCCACGGCTCAACCGTGGAACTGCCCTTGATACTGCACGACTTGAATCCGGGAGAGGGTGGCGAATTCCAGGTGTAGGAGTGAAATCCGATAGATATGTGGAAGAACACCAAAGGCGAAGGCAGTCTCCTGGGCAAATGACTGACGCTCATATGCGAAAGACGTGGGTAGCAAACAGG
+
CBBC@CCC<AA?A?AA@A;?<@BC@C@CDCCCCC>ABACC9;;CCBBDC;;:;CCCCBBBBD@CBBAAAA7@AAB<@@C=CAA?@C@@=@=@@D?B?B@@@A=B@CBCBBACBDBCCCD@BB@BB?BB<BAA??8??:0007:696/7.388796;:444=39=:88977;@BBBBB>A9>>7<><9>>-818:<4;9>=:85595553)..8...-4-...55782255529:91556<AAA:@???@C:@@A5
@6HNMW:00998:05779
TACGTAGGGGGCAAGCGTTATCCGGATTTACTGGGTGTAAAGGGAGCGCAGACGGTCAAGCAAGTCTGAAGTGAAACCCCACGGCTCAACTGTGGGCTTGCTTTGGAAACTGTTTGACTAGAGTACTGGAGAGGTAAGCGGAATTCCTAGTGTAGCGGTGAAATGCGTAGATATTAGGAGGAACATCGGTGGCGAAGGCGGCTTACTGGACAGCAACTGACGTTGAGGCTCGGAAGGCGTGGGGAGCAAACAG
+
BBBBAA@BCB2AA?A@@@?BBD>B?BCC>CCCCG?BBBBB<BC=CCCCBCBB@?<?BB<ABC@CCDCCCACCAAA>AEE;CAA?@BBA?BBBBDC8;;@BCCJ>B@BD;;;BBE<C@@@DEBCBCBBC?BB??;?A<@BC?D@B=@?@BBAAA@@;;8;CCC=;;;BBBBAAAC=@@;??:=:=987A<@@@@@>4929@;<>=@BBC@CBBBCC?C@@?BBC?BBB<@@9:39;@;::8<=<0;77<86<;8
@6HNMW:01004:05789
TACGTATGGTGCAAGCGTTATCCGGATTTACTGGGTGTAAAGGGAGCGCAGGCGGTGCGGCAAGTCTGATGTGAAAGCCCGGGGCTCAACCCCGGTACTGCATTGGAAACTGTCGTACTAGAGTGTCGGAGGGGTAAGTGGAATTCCTAGTGTAGCGGTGAAATGCGTAGATATTAGGAGGAACACCAGTGGCGAAGGCGGCTTACTGGACGATAACTGACGCTGAGGCTCGAAAGCGTGGGGAGCAAACAGG
+
GFCCCCBA>BBAA?A;;<=@CE?C@CBD>CFCDC>CCCCD?CC>@@?@B?>99:2:;9D?BBADCCBCB;;<BBC;;;;0;;;.;BBC?CBB;B@IIDABBBB=B<@@;@BABCCDDBBBCCCCCCCD?BBDD;CC=?@B?B?B?B?BBBBBAAABB>BBBD=BBAAABBBBBD?BB>@A?@>@A@<AAA@<?@B:;7;C?BB?BCDC?CB;;;A?AABBBAA@A;;6:B@?@A<@@?@?@A9??@CF=AAB?
@6HNMW:01005:05786
TACGGAGGATCCGAGCGTTATCCGGATTTATTGGGTTTAAAGGGAGCGTAGGCGGACGCTTAAGTCAGTTGTGAAAGTTTGCGGCTCAACCGTAAAATTGCAGTTGATACTGGGTGTCTTGAGTACAGTAGAGGCAGGCGGAATTCGTGGTGTAGCGGTGAAATGCTTAGATATCACGAAGAACTCCGATTGCGAAGGCAGCTTGCTGGACTGTAACTGACGCTGATGCTCGAAAGTGTGGGTATCAAACAGG
+
CBBC@;;9:BB?B;:;AB>BCB?C?;;;8;@@CD>BB>BB=CC9??@@@??=?A?BC;;;@E@CCBCAA=@CCBB;@@@;@BB@BBBB=A5;;;;;.;5:;;::49BBCCCCD>BBBCC?B<;;BB@@@CC:929992;B>A?B?BBBE@ECDCBBB?BBBC>A@@@>@BAABBAA@AA?995:AA?CBB9:9AB=A?CDCBC@BBBB@B@@@@@=@DBBBBC;;;AAAGGIDC>CCB;;;0;AA;;;0:CC=
@6HNMW:00968:05813
TACGTAGGGGGCAAGCGTTATCCGGATTTACTGGGTGTAAAGGGAGCGCAGACGGTCAAGCAAGTCTGAAGTGAAACCCCACGGCCTCAACCGTGGGCTTGCTTTGGAAACTGTTTGACTAGAGTACTGGAGAGGTAAGCGGAATTCCTAGTGTAGCGGTGAAATGCGATAGATATTAGGAGGAACATCGGTGGCGAAGGCGGTTTAACCAGCACTGCACTGACGCTCAGTCACGAAAGCGTGGGGAGCAAACAGG
+
CB@@=:9999)8@=AACC?CCC?B?@??<@CCCC=CDCCF=@@;AA@AA;<9<@2700)/9927//59;5;<<>@8===.;//)/)/9;7<:=<<<455056;>2;.55)599>D8B<<;>==<:959:5>>>?<;>=A??<:7<990//88///67:8<<<>2666/////;;==6995//)/38/-/60//(/.727277(..'.(.(--57-..622....767...336.22:06555777)22227.7777
@6HNMW:00975:05829
TACGTAGGGTCCAAGCGTTATCCGGATTTACTGGGTGTAAAGGGCGAGTAGACGGCGCTGTAAGTCAGCTGTGAAAACTTAGGGCTCAACCTTAAGCCTGCAGCTGAAACTGTAGTGCTAGAGTGCAGGAGAGGTAAGCGGAATTCCTAGTGTAGCGGTGAAATGCGTAGATATTAGGAGGAACACCAGTGGCGAAGGCGGCTTACTGGACTGTAACTGACGTTGAGGCGCGAAAGTGTGGGGAGCAAACAGG
+
CCCCBBBD>@@<@>AAAA?BCC@D@BBB=BCCCD>B@BDD>GF>B@@BBBBC::8:BBBDDD@BBCAAABAA@AAA7@B?:::8:BBC?B>B>B;AA=;;:AAACAAA>ACCCCBBBBBCCBABCCCB?BB?@=@B>ABC@C?C@C?BBBBBABB@@>@BFC>CCAAABCBBCD@BA?@?;?=@@B?BBBB?CA@;@;;;7;C@BBCC?A??DBB>A???@?@=@@@<@BB;:;08??ABBC9AABCE?BAA<
@6HNMW:00976:05820
TACGTAGGTCACGAGCGTTATCCGGAATTATTGGGCGTAAAGAGTGAGCAGGCGGCATAGCAAGTCTGAGGTGAAAGCGTGGGGCTCAACCCCATACAGCCTTGGAAACTACTAAGCTAGAGTGCGTGAGAGGTAAACGGAACTCCATGTGTAGCGGTGAAATGCGTAGAGATAGGGAGGAACACCAGTGGCGAAGGCGGTTTACCAGCACTGCACTGACGCTCAGTCACGAAAGCGTGGGGAGCAAATAGG
+
CCCCC;;:;BBAA@@@@@<@@C@C?B@D@CB@CC>BBBJJ?BBBCDBBCBB>;;5;BACBCHGKCCCCCB?B;;;7;AA@BBB:BBBB?AAA9ACCCBBA?B@B@CC>CCCEBB>AA@BBCCBCBBCCCC;;5;;;0;B@A>B@@=AAAABBDDAA?ABBD?CBCBCCBBBBA;;;0;B>B@A@@ABCBD@BBB9;6;@<@B=BC@CCBBBBCBCCBCBBBBBCBBBBBCCCC>BBCAAAA8@AABB>BDD@
@6HNMW:00978:05826
TACGGAAGGTCCGGGCGTTATCCGGATTTATTGGGTTTAAAGGGAGCGCAGGCGGAGACTTAAGCGTGCTGTGAAATGCTGCGGCTCAACCGTGGAAGTGCAGCGCGAACTGGGTTTCTTGAGTGAGTGCGAGGTATGCGGAATTCGTGGTGTAGCGGTGAAATGCTTAGATATCACGAAGAACCCCGATTGCGAAGGCAGCGTACCAGTCCTTAACTGACGCTAAAGCTCGAAAGTGCGGGTATCGAACAGG
+
CCCC@C=@>?C?BB<@@@=@BDAH@CCD?DEGFI>BB>BA<AD=;;;BBBC@BB?BCCCC@C?CABBBBBAAAAA<;;;AA;;8<CCCFG@BBB?B=AAA@@AAABBB@CIDD?DD=BC?@@ACAABBBBBCC@A@@CCC@C?C@CCCC@CCCBBAA=ABBE>CDCC?CCCCCCBBBBA?BA=AAA9BCCACCED9;:;CCCKCGD@DAAA?B>A>AAAAC;;;CB>BBBBBBC5::@999/;>=>?A=A@A<
@6HNMW:00979:05855
TACGGAGGGTGCAAGCGTTACTCGGAATCACCGGGCATAAAGGACGCGTAGGCGGATTATCAAGTCTCTTGTGAAATCTAACGGCTTAACCGTTAAACTGCTTGGGAAACTGGTAATCTAGAGTAAGGGAGAGGTAGATGGAATTCTTGGTGTAGGGGTAAAATCCGTAGAGATCAAGAAGAATACCCATTGCGAAGGCGATCTACTGGAACTTAACTGACGCTAATGCGTGAAAGCGTGGGGAGCAAACAGG
+
CCCC?CBC>9::B=@<994;AAAA?B@CBCC?CC>BAACC>D@CCCCBBBC@CC@CD?BBCC?A@AA::8;BCCF>AAAB@CC?BB@C?B>AA@DD>C@@AC@CC=CD>CBB?BB@BBBBBABBB>BB=B@><7;798>?<??B>AA@C???>?@??5@AAB;CE?CCCCBBBBCB@BB@CC?BBCC?CB?BBBB=A?ACBCCBBBBD@C?BB@C?B@@@C:;:B?BCAA@BBB=BBBCCCB;AAAHM?CCCA
@6HNMW:00983:05852
TACGGAAGGTCCGGGCGTTATCCGGATTTATTGGGTTTAAAGGGAGCGCAGGCGGAGACTTAAGCGTGCTGTGAAATGCTGCGGCTCAACCGTGGAAGTGCAGCGCGAACTGGGTGTCTTGAGTACAGTAGAGGCAGGCGGAATTCGTGGTGTAGCGGTGAAATGCTTAGATATCACGAAGAACCCCGATTGCGAAGGCAGCGTACCAGTCCTTAACTGACGCTAAAGCTCGAAAGTGCGGGTATCGAACAGG
+
CCCB@E?B?AA;?@9@?><@CDAD@DCC?BB@BB=BC>CD<BB>BCCCBBB?BB?@@?AC=@<??@BBDCCCAA@:@@>A@@A?BDDD?A:;;B?B?BAA@CCBBCBC?B;::6;CAAAACB@@@@@@BAA:949??9@A?B>C@BCCC@CGC:;:>:>?@@<ABAA>ABBABCB???B>AA?BBC9C@@<@AAA=A=AACCCDCD@BBED@C?A=ABBBDCDCCD>@@@ABAA:???::;0;AABCBAIGD@
@6HNMW:00986:05825
TACGGAAGGTCCGGGCGTTATCCGGATTTATTGGGTTTAAAGGGAGCGCAGGCGGAGACTTAAGCGTGCTGTGAAATGCTGCGGCTCAACCGTGGAAGTGCAGCGCGAACTGGGTTTCTTGAGTGAGTTCGAGGTATGCGGAATTCGTGGTGTAGCGGTGAAATGCTTAGATATCACGAAGAACCCCGATTGCGAAGGCAGCGTACCAGTCCTTAACTGACGCTAAAGCTCGAAAGTGCGGGTATCGAACAGG
+
BFCD@C?C?CC?A@<?::6;BCAC@CCC=CCBCD=B@<@@8?C9BA@A@BD@CB@CCCCC@C@BCC??@B@BBAB=?@>?AAA?ACCCAC?B;;6;=BBA@BCAAACC?BAAA6;:6:@>AAABA;;;?BB;;7;CABBBADAD@BBAC?@@@@@@@=@BBE>CBBC?CBDAAACDBBB<@@>?AA4???599AA:?:?@A???BB?B????B?B?ABABBBBBBB=BBCC>>>8=999::2:ABBB><>@B=
@6HNMW:00994:05827
TACGGAAGGTCCGGGCGTTATCCGGATTTATTGGGTTTAAAGGGAGCGCAGGCGGAGACTTAAGCGTGCTGTGAAATGCTGCGGCTCAACCGTGGAAGTGCAGCGCGAACTGGGTTTCTTGAGTGAGTGCGAGGTATGCGGAATTCGTGGTGTAGCGGTGAAATGCTTAGATATCACGAAGAACCCCGATTGCGAAGGCAGCGTACCAGTCCTTAACTGACGCTAAAGCTCGAAAGTGCGGGTATCGAACAGG
+
ACCC@C=@=?B?AA:?:97;CC@C@BBB>BCADF>DD>AA<AC9BBAB@@B>@@=@BBCC@C@AAB@@@BDBBCE>BB@AA:;8:BBBAC>BBC@C>BBA@@AAAECCAAAAD=BB=BB?BBBBCBBBBCBBB?BBBA@@>@>A?BCCD@CEFBB::99CCD>AAAC@CCCCCCBBBBB?@A@CCC9DCC@CCCC=A>ACCDCCDD?BBCC@C@C@CBBABBAACC=BBBBBBB=AAA:993;BBB@@@@CD@
@6HNMW:00974:05882
TACGTAGGGGGCAAGCGTTATCCGGATTTACTGGGTGTAAAGGGAGCGCAGACGGTCAAGCAAGTCTGAAGTGAAACCCCACGGCTCAACCGTGGGCTTGCTTTGGAAACTGTTTGACTAGAGTACTGGAGAGGTAAGCGGAATTCCTAGTGTAGCGGTGAAATGCGTAGATATTAGGAGGAACATCGGTGGCGAAGGCGGCTTACTGGACAGCAACTGACGTTGAGGCTCGAAGGCGTGGGGAGCAAACAGG
+
BBCAA;::::)9@3;:@@>@AB<@=@BC>CECCB=AA;;;/;C;AA;;;DFCBB?B@@<AAA>ACBB;;7;BBBB;BA@3@BB?BBCC>B>BBBB>BC?BBBB<B?DD>CCDCC>CBBCBBBCBCCBC?A@::6:A;@@@>@?B@B?CCBBBBBB??=>BBB>BBAAABBBBCC?CC?BB?B>AAAA>:??:=>>4928>;<>7;=@@<@B:::A<A>>==<A=@::5:@??A7949><=??6?BBGC=CCC@
@6HNMW:00982:05885
TACGTAGGTGGCAAGCGTTGTCCGGAATTACTGGGTGTAAAGGGAGCGCAGGCGGGTCGGCAAGTTGGAGGTGAAAGCTGTGGGCTCAACTCACAAACTGCCTTCAAAACTGCCGATCTTGAGTGGTGTAGAGGTAGGCGGAATTCCCGGTGTAGCGGTGGAATGCGTAGATATCGGGAGGAACACCAGTGGCGAAGGCGGCCTACTGGGCACTAACTGACGCTGAGGCTCGAAAGCATGGGTAGCAAACAGG
+
CD;;;AA?BB?BC@@:;<>BBCAD@C@C:;;BBB=CBBBB?BD?;;;CBAB@@@@;@@@;@B<@@?A?;:59@@@;AAABBBC>BBBB@BBAAABF>BABB@D@9:99-9:9:<AAA:958:AAB?BAACB>>;=A@;@A?A?B?BC=B?CCCBBBB@>?<??BBBCBCCCAABBCC:>>=@?ABC@BBA@<?8829:995:?CBAAAE>BBBBB?BBBBBA@@A::59@AAAC>CBBBBB>BBBBBB>BBB?
@6HNMW:00995:05863
TACGGAAGGTCCGGGCGTTATCCGGATTTATTGGGTTTAAAGGGAGCGCAGGCGGAGACTTAAGCGTGCTGTGAAATGCTGCGGCTCAACCGTGGAAGTGCAGCGCGAACTGGGTTTCTTGAGTGAGTGCGAGGTATGCGGAATTCGTGGTGTAGCGGTGAAATGCTTAGATATCACGAAGAACCCCGATTGCGAAGGCAGCGTACCAGTCCTTAACTGACGCTAAAGCTCGAAGTGCGGGTATCGAACAGG
+
BBCC?C8:7:A=AA=AAB?BEC@C@CCD9DD?DD>DF>BB>BB<BBBCCBB>BB>BBBCG@B?BBB@@@CBCBBB=BBBBBCCACCCC@B?CBB?BAEB@@AB@BBBB?BABB=AA=BEAGDBBCBBBBCA@@>@BBBAB>A=?;@@@@<ABB@BBB@BCCD>BBBC@CCBBCBBBBCC?AA>@@@5AAA?BBCC:;:;CCCCCCD@CA@A@C?B@BAAADAC?CA9>===00,0;??CG=CBBA::7:AC@
@6HNMW:01009:05953
TACGGAAGGTCCGGGCGTTATCCGGATTTATTGGGTTTAAAGGGAGCGCAGGCGGAGACTTAAGCGTGCTGTGAAATGCTGCGGCTCAACCGTGGAAGTGCAGCGCGAACTGGGTTTCTTGAGTGAGTTCGAGGTATGCGGAATTCGTGGTGTAGCGGTGAAATGCTTAGATATCACGAAGAACCCCGATTGCGAAGGCAGCGTACCAGTCCTTAACTGACGCTAAAGCTCGAAAGTGCGGGTATCGAACAGG
+
CCBB>@<@?BCADC<@::4;BC?C@CDD=CD@KL>AA>AB<BD>AAAA@BB?;:8:@@BC?B?BBB;;;BCBA@A8;:;=@9:69?AA:C?@@D?B>BCBBBC;;;BB@BCAB/;;6:>>AABAB@@@>AB:;7;AABCC@C?CACDCB@CCCBB@@<@AAA<AAAA?BBAAABBBBBB>@A?CCC:BBB799<?3:5:DBBBCBA>A:::>A>@>ABBBBCCBBB=BAA?88729??88849AABBB=BAB=
@6HNMW:00968:05987
TACGTAGGGTCCAAGCGTTATCCGGATTTACTGGGTGTAAAGGGCGAGTAGACGGCGCTGTAAGTCAGCTGTGAAAACTTAGGGCTCAACCTTAAGCCTGCAGCTGAAACTGTAGTGCTAGAGTGCAGGAGAGGTAAGCGGAATTCCTAGTGTAGCGGTGAAATGCGTAGATATTAGGAGGAACACCAGTGGCGAAGGCGGCTTACTGGACTGTAACTGACGTTGAGGCGCGAAAGTGTGGGGAGCAAACAGG
+
BDB@@@CD=@A=@@A@A@?AAB>B?DCL=BBCED>;;;BB=AA;@@CCCCCC::6:@BAABC?CCDCCCCB@@ADD;CCAAAA=@BBC@C@CAC=AA?:;:BBBBCBC?CAAACCCCBBCCBBBB@@@?BAAA?BC=@@A<A?AADBCCBBCCCBBC@BCBD>BBCBBBCDDDD@BB?BC?B?AAA>AABB?ABB9?<;:7:C?CCBB?CCBBAA>ABBBA?@=@BB?BCA;;;6:????@@6@BBBB>BBB?
@6HNMW:00987:05966
TACGTAGGTCACGAGCGTTATCCGGAATTATTGGGCGTAAAGAGTGAGCCAGGCGGCATAGCAAGTCTGAGGTGAAAGCGTGGGGCTCCGAACCCCATCACAGCCTTGGCAAACTACTAAGCTAGAGTGCGTGAGAGGTAAACGGAACTCCATGTGTAGCGGTGAAATGCGTAGATATATGGAAGAACACCAGTGGCGAAGGCGGTTTACCAGCACTGCACTGACGCTCAGTCACGAAAGCGTGGGGAGCAAATAG
+
555:>;:4999945<===:<=>26057<3:;7;=4=;;;;379=6..,,(,,(,-0799;;9;)//7////)//;@2;994444&444.457;>>/;;::::8839.4.49909555<<7:666<<;;;;;:<<555.5;;277272///59;;;<:<955.5;;>266669@999969BA9=99:49=;:<<//)///)/44406A6>><C>999>@999::?599?;==?8995:<2:;=3333&388:;4<55
@6HNMW:01002:05978
TACGTAGGGGGCAAGCGTTATCCGGATTTACTGGGTGTAAAGGGAGCGCAGACGGTCAAGCAAGTCTGAAGTAGAAACCCACGGCTCAACCGTGGGCTTGCTTTGGAAACTGTTTGACTAGAGTACTGGAGAGGTAAGCGGAATTCCTAGTGTAGCGGTGAAATGCGTAGATATTAGGAGGAACATCGGTGGCGAAGGCGGCTTACTGGACAGCAACTGACGTTGAGGCTCGAAGGCGTGGGGAGCAAACAGG
+
5955954:::(;<7<<<<7<<=:@<@AA;@@@CE=B<;<;.;;.59599>C@?A896@79567<=>?<<8</////)//)/55.5=;=8;.5555)5>8566=4=4;;09=9:<4><<<566==555=39455.4<3::;7@:>:>499?=8;7:00*0:::3:>778A>=>@A?@A<?>?A?@A997<>>8>>5/7:::8<>27775/769:<>287>66/0+000*0<<<8*/)06:69=.=B=BB>BAA=
@6HNMW:01005:05965
TACGTATGGTGGCAAGCCGTTTATCCGGGAAGTTTACTGGGTGTAAAGGGAGCGCAGGCGGTGCGGCAAGTCTGATGTGAAAGCCCGGGGCTCAACCCCGGTACTGCATTGGAAACTGTCGTACTAGAGTGTCGGAGGGGTAAGTGGAATTCCTAGTGTAGCGGTGAAATTGCGTAGATATTAGGACGGAACACCAGTGGCGAAGGCGGCTTACTGGACGTACTGACGCTGAGGCTCGGAAAGCGTGGGGAGCAAAC
+
555955597::.//)//)///(-//)//)/)//;1;;997.5559909;299995568<=9>>>>9;;6555549555555)555)599+9554.444&477777/0//)/)//)/55445999;::::9<:8834444&48.44;7:7<0505::334;:9838---(-(,,,,-/://36==/4336;3833,3833,33439344.44.445/39:9---7---8;75655::4404:3;555<??1<<=<<06
@6HNMW:01005:05985
TACGTAGGTCACGAGCGTTATCCGGAATTATTGGGCGTAAAGAGTGAGCAGGCGGCATAGCAAGTCTGAGGTGAAAGCGTGGGGCTCAACCCCATACAGCCTTGGAAACTACTAAGCTAGAGTGCGTGAGAGGTAAATGGAACTCCATGTGTAGCGGTGAAATGCGTAGATATATGGAAGAACACCAGTGGCGAAGGCGGTTTACCAGCACTGCACTGACACTCAGTCACGAAAGCGTGGGGAGCAAATAGG
+
CC<;;BB>@@@@@@@@BB@DAA?A>B=B?BCADF>CCCCH>CCCBCABAA@>;;5;@@@@BB@BCCAB@A=ACCE>CBBBBCC;BBBB?BBB:B@A@DDC?B?B<@@8?;;;;;4:@@AAAA;9999>?A@B=ABC>BB?B9:;@=A?@@@??@@?=@000,000<;==BBBBCCC=A=AB?A@D?BBAA=@;;4;6;B>BB>CD=B;;<;CCC;;;CCCBBACEBBCC@@@C<A@>99::-;=>=>9BBB?
@6HNMW:00965:06039
TACGTAGGGTCCAGCGTTATCCGGATTTACTGGGTGTAAAGGGCGAGTAGACGGCGCTGTAAGTCAGCTGTGAAAACTTAGGGCTCAACCTTAAGCCTGCAGCTGAAACTGTAGTGCTAGAGTGCAGGAGAGGTAAGCGGAATTCCTAGTGTAGCGGTGAAATGCGTAGATATTAGGAGGAACACCAGTGGCGAAGGCGGCTTACTGGACTGTAACTGACGTTGAGGCGCGAAAAGTGTGGGGAGCAAACAGG
+
@BABABCC=CA6:;??@<@AA=A?AAB<AA@@@;?A@BD=AA<@@???AA@9959A?ABBB?BBBAAAAA@????5=@<999/9@@@8?9=3:39>:A?B>>>BCDD?BBAAA@:::ABBABAAB??:?AA@=AA=A@@<@?D>B>AABBB???AA=???A=:::BBBCCA??:9:39:3:<AAB?BAAB=AAD6:8:@=@A>AABB?CCBBAB?CBAAADE>????===:9:9*937;9BC:=88==5:;@6
@6HNMW:00983:06037
TACGTAGGGTCCAAGCGTTATCCGGATTTACTGGGTGTAAAGGGCGAGTAGACGGCGCTGTAAGTCAGCTGTGAAAACTTAGGGCTCAACCTTAAGCCTGCAGCTGAAACTGTAGTGCTAGAGTGCGTGAGAGGTAAACGGAACTCCATGTGTAGCGGTGAAATGCGTAGATATTAGGAGGAACACCAGTGGCGAAGGCGGCTTACTGGACTGTAACTGACGTTGAGGCGCGAAAGTGTGGGGAGCAAATAGG
+
BB@BBBDD>AA?B?????=@BB?C@CCC>DBBBB>BCCCC>BE>BBBCCCBBBA8::B?@BB?BBCBAAABBJJJJ<AA=AAA;@ECDACABAE?BBA;;;AAABBBC>CAAABDCCCCCCBBBBBBBCBB@@>@CF>CC>?<?>>:ACCBBBECBB@BCCC>CCCCCCDBBBC?BB@BB>B@CCC@BCAA<?@@4949>9>A>BBBC@CCBBBB>BBBFB??<@>>8?AA???9?@ABBCC:>??BB>BBC?
@6HNMW:01003:06056
TACGGAAGGTCCGGGCGTTATCCGGATTTATTGGGTTTAAAGGGAGCGCAGGCGGAGACTTAAGCGTGCTGTGAAATGCTGCGGCTCAACCGTGGAAGTGCAGCGCGAACTGGGTTTCTTGAGTGAGTTCGAGGTATGCGGAATTCGTGGTGTAGCGGTGAAATGCTTAGATATCACGAAGAACCCCGATTGCGAAGGCAGCAGCTGTGTGTTCACTGACGCTGAAGCTCGAAGGTGCGGGTATCGAACAGG
+
ABAA=A=A>@D=@@8?;;29?A;B<CC@6AB7:;0:D,;;09<69>@<>?;?@B=@@@@B<@<;<;BAAAB@@?B<;;;BB;;5;CA@=B;@@@5;5;;9;9@BBBBC?=BBD=BC=A@?BBB@?@@@=@BCC@CBABCB=@<@=@@@B?BBBCBCB@CCCC>BC??<?A@@@>>?@@A;>>3998*7;>4;=//*/4:8//337333>>;;:<@===@=000>>6=>>?>C?A>@9::9+9>>?:<1765<
@6HNMW:01012:06050
TACGTAGGTCACGAGCGTTATCCGGAATTATTGGGCGTAAAGAGTGAGCAGGCGGCATAGCAAGTCTGAGGTGAAAGCGTGGGGCTCAACCCCATACAGCCTTGGAAACTACTAAGCTAGAGTGCGTGAGAGGTAAACGGAACTCCATGTGTAGCGGTGAAATGCGTAGATATATGGAAGAACACCAGTGGCGAAGGCGGTTTACCAGCACTGCACTGACGCTCAGTCACGAAAGCGTGGGGAGCAAATAGG
+
BCCCCCF@CBBBA>>>@@<@BDAD@D@D@BC>BB:BBBBC?AACCCCC@@@;::4:BBBCCD@CCCCBBBACCCC>BBBBBBB:BCCC?CDD;A::9999<C=@?@D?BBBCBB=AAA@BBBBB@@@BBA;;7;@@;@C?C@CCD?CBAABBBB;;7;A@D>@@@BCBBBB@@@BB?C@CC@CCC@CC;;59==3939@=AE>CC@CCBCBBBBBAAA;000A@ABBBDBABB;@=>::::+:@=?@<BCC@
@6HNMW:00979:06103
TACGTAGGGAGCAAGCGTTGTCCGGATTTACTGGGTGTAAAGGGTGCGTAGGCGGCCGAGTAAGTCAGATGTGAAATCTATGGGCTCAACCCATAAACTGCATTTGAAACTACTTGGCTTGAGTGAAGTAGAGGCAGGCGGAATTCCCTGTGTAGCGGTGAAATGCGTAGAGATAGGGAGGAACACCAGTGGCGAAGGCGGCCTGCTGGGCTTTAACTGACGCTGAGGCTCGAAGGCGTGGGGAGCAAACAGG
+
HCA@@CCC=BA@@<@;;;=@@@?A>AAF=AABBD=ADDCC=BB<A<<<?=>:=;8;8?@@@A>ACCCCBA@@CCD>>??DCCC>B@:9176)//9949-//89919BH>CCCBB?B@B>676?=>>4::<:;;5;>=:;;5:5;5;B:>>=@@AA@@<@9995<<<@@@@A@???>A9AA;A:=??<A@>?<>>>:>:;;7;:<><@>>5<99/96<>@@@?>?A:87:A<<>7;7;???ED5677AA:?;?=
@6HNMW:00979:06109
TACGGAAGGTCCGGGCGTTATCCGGATTTATTGGGTTTAAAGGGAGCGCAGGCGGAGACTTAAGCGTGCTGTGAAATGCTGCGGCTCAACCGTGGAAGTGCAGCGCGAACTGGGTTTCTTGAGTGAGTGCGAGGTATGCGGAATTCGTGGTGTAGCGGTGAAATGCTTAGATATCACGAAGAACCCCGATTGCGAAGGCAGCGTACCAGTCCTTAACTGACGCTAAAGCTCGAAAGTGCGGGTATCGAACAGG
+
BCBC?C?C@C?;>>*000*0@@5;79;;0599=@0;;,;:,9<2;@@=BC@@?C@CA@AB?B>@@@;;;CBCCEE?BBBCCBC@CCBDAC=AAB=A=ABBBABBCCCD?>;;;0;;.;?;?@ABBCBBB@@@A>AAABAA=?=@?CECCAHEBDI<<7<CCC>CCBB?AAEDBBBCBAA>@@=@@@7CHD@DCAA=A=BAACCCBB?B;99=A4:69>><@@;=>=5>?999:=2<<9333*49::<?;>A?9
@6HNMW:00986:06106
TACGGAAGGTCCGGGCGTTATCCGGATTTATTGGGTTTAAAGGGAGCGCAGGCGGAGACTTAAGCGTGCTGTGAAATGCTGCGGCTCAACCGTGGAAGTGCAGCGCGAACTGGGTTTCTTGAGTGAGTGCGAGGTATGCGGAATTCGTGGTGTAGCGGTGAAATGCTTAGATATCACGAAGAACCCCGATTGCGAAGGCAGCGTACCAGTCCTTAACTGACGCTAAAGCTCGAAAGTGCGGGTATCGAACAGG
+
ECDC@C>B?AB=@@<@AA@BCC?C?CCC>BC?CF@DE:;;7;C8AAAA@CHACD@BCBBB@C>A@BBBBBAA@A@;;;;AA;;7;BBB?C9;;A<A>BAABCCCCHED@BBAE?DD=BB@CBBBBABCDCCAC@CDBBAA>A?B?CDCC@CCCBB;;4;@AA6ABBA?BBBBBECCCBB?BB?BCD8CCCADCDC?A?ABBAAACC@CAA@@C=@=@@AAB@??BC8::BBCBC=A@A:::5;B;;;F@CBB@
@6HNMW:00993:06105
TACGGAGGATTCAAGCGTTATCCGGATTTATTGGGTTTAAAGGGTGCGTAGGCGGTTTGATAAGTTAGAGGTGAAATCCCGGGGCTTAACTCCGGAACTGCCTCTAATACTGTTAGACTAGAGAGTAGTTGCGGTAGGCGGAATGTATGGTGTAGCGGTGAAATGCTTAGAGATCATACAGAACACCGATTGCGAAGGCAGCTTACCAAACTATATCTGACGTTGAGGCACGAAAGCGTGGGGAGCAAACAG
+
ICCGABA>AB?BB=@:;;@DBB@B?@@@:@@;AB0;;8;B<BE?FBBACCB?AA?AG=BCBB?CGBFG;;;;CCF>CCC>CCC7BB=@=@@C@D?D>A;;;7;A@C@CCC@@@?AA@@@@@@CBBBABB?B<;5<;;7;DDJACCCCCGACCCCCCD@CCCC?AA@@@CABBAA@BBBCCCB?B@@9=:0,0;==*0,0@@>@>@C?DC@???A????CCBB@<@=>7=><<;=7=<@BBBB5A=>A?7>76
@6HNMW:00975:06111
TACGTAGGGTCCAAGCGTTATCCGGATTTACTGGGTGTAAAGGGCGAGTAGACGGCGCTGTAAGTCAGCTGTGAAAACTTAGGGCTCAACCTTAAGCCTGCAGCTGAAACTGTAGTGCTAGAGTGCAGGAGAGGTAAGCGGAATTCCTAGTGTAGCGGTGAAATGCGTAGATATTAGGAGGAACACCAGTGGCGAAGGCGGCTTACTGGACTGTAACTGACGTTGAGGCGCGAAAGTGTGGGGAGCAAACACGG
+
CGDCBCCC=BB7;7;;;;?BBB?B?BAB<B@;;:79BBBC>CC=BBBCCCCCCB@ACACCCC?CC<;;B;;;=?@@3@@;AAB>ACDJ@C?C@C@CC@A@ABBABBBB>CHCCDCCBCBBBBBBBBA@=@BAB>;;6;AC=B7;9;?CC@@@BBBAA?BBCH?BBBDA:<;9:57;<7?B>B?BCC?BA@A@@A@=><?C@AA=8777137>?;?774=<<?=4499299489909555<>>1988;;28///6
@6HNMW:00989:06115
TACGGAAGGTCCGGGCGTTATCCGGATTTATTGGGTTTAAAGGGAGCGCAGGCGGAGACTTAAGCGTGCTGTGAAATGCTGCGGCTCAACCGTGGAAGTGCAGCGCGAACTGGGTTTCTTGAGTGAGTGCGAGGTATGCGGAATTCGTGGTGTAGCGGTGAAATGCTTAGATATCACGAAGAACCCCGATTGCGAAGGCAGCGTACCAGTCCTTAACTGACGCTAAAGCTCGAAAGTGCGGGTATCGAACAGG
+
?B?=;=4:49;5;:0;@@<@BA<@<:;;/;@4;;0;;,9:)99)9:AAB;;4;;4;AABCAC@BBB@A@A??;;;0;;;BB;<7<CBCAC?BAA=A?BABBBBBAABB?BA@C0;;0;A>BBBCDCBBCCCBA?BB???B?C?A=BB;;7;BBCCBB?B;;;0;B@@=@CCCBBBBDCC?CB6;;:5;BB?CA@A5;5<A@ABB@A=ABBA>A?C?CA@@BBCBBB<?@AABCB:@>>999/;AAABC@CBC>
@6HNMW:01013:06131
TACGTAGGTGGCGAGCGTTGTCCGGAATTATTGGGCGTAAAGGGAGCGCAGGTGGGAAAGTAAGTCAGTCTTAAAAGTTCGGGGCTCAACCCCGTGATGGGATTGAAACTACTTTTCTTGAGTGCAGGAGAGGAAAGCGGAATTCCTAGTGTAGCGGTGAAATGCGTAGATATTAGGAGGAACACCAGTGGCGAAGGCGCTTTCTGGACTGTAACTGACACTGAGGCTCGAAAGCGTGGGGAGCGAACAGG
+
ABACCCC@AA=@???>@@=@@B@H@B?B>AA@CG>BBBBG=CB=AA@@@BC@CCB>CC>BBB?CCCBBCCC?CCC9=;BCCCC7B;;;<@AA7A@BBCEL>BB?AAD>DCBBBCC:CC>BABBCCCCAEDAB?@D;A@C@D?C@E@BCA@@@;:;;7;BCG?A@A@@CCCDAA>AA?AA?A?AAA@C?@?@AA@<?;997>@9???=AAAAAC@ABAABBA@@//+/:98992:<<;===/888AA8<7@9
@6HNMW:00969:06161
TACGTAGGGGGCAAGCGTTATCCGGATTTACTGGGTGTAAAGGGAGCGCAGACGGTCAAGCAAGTCTGAAGTGAAACCCCACGGCTCAACCGTGGGCTTGCTTTGGAAACTGTTTGACTAGAGTACTGGAGAGGTAAGCGGAATTCCTAGTGTAGCGGTGAAATGCGTAGATATTAGGAGGAACATCGGTGGCGAAGGCGGCTTACTGGACAGCAACTGACGTTGAGGCTCGAAGGCGTGGGGAGCAAACAGG
+
;<;AAABBBB2CA?BAAA?@A@@C@FED<A@DCI?CBBCC?DI?<;;CABBA@C8;;@=BAAAECCCCC@CBCCC=BBB:BCCACCCC?D6;;;;0;B=@ACF>B?BC=CBBBF>BBDDDC;;;BC;;7;B;;6;B<@@C>A>@=@;@@AAA@@@9:89BBB=::9BBAAAA9949=;::49<@@@==8:;5;??<A=AA=;;7;???7<<?@@@<ADAA@;@=;;:8??9943817===??6@CAAA=AAA=
@6HNMW:00977:06203
TACGGAAGGTCCGGGCGTTATCCGGATTTATTGGGTTTAAAGGGAGCGCAGGCGGAGACTTAAGCGTGCTGTGAAATGCTGCGGCTCAACCGTGGAAGTGCAGCGCGAACTGGGTTTCTTGAGTGAGTGCGAGGTATGCGGAATTCGTGGTGTAGCGGTGAAATGCTTAGATATCACGAAGAACCCCGATTGCGAAGGCAGCGTACCAGTCCTTAACTGACGCTAAAGCTCGAAAGTGCGGGTATCGAACAGG
+
CCBA?AAFABB?BD<BBB?BBC=@?ABB<BC@CC?CC>CF>FE>BBB@A@C@BB?AAB;;5;<@@ABBCCCBCBB=AAAA@;;8;DDD@C>AAC@C@CBBB;;:BBBC@BBAB;@@9@B?CBBBB@@@BBBBB?BABA??9?:?:@CAA?AABCB;;6;@AA:@@BB?BBBBAAABBCD@DA=@@@3@@@>ADCC8;7;AABBBBB@CCCB?B@B@CAAAABA???9@???AAC:AAB>??8<;:?@@?BBB>
@6HNMW:00984:06163
TACGGAAGGTCCGGGCGTTATCCGGATTTATTGGGTTTAAAGGGAGCGCAGGCGGAGACTTAAGCGTGCTGTGAAATGCTGCGGCTCAACCGTGGAAGTGCAGCGCGAACTGGGTTTCTTGAGTGAGTGCGAGGTATGCGGAATTCGTGGTGTAGCGGTGAAATGCTTAGATATCACGAAGAACCCCGATTGCGAAGGCAGCGTACCAGTCCTTAACTGACGCTAAAGCTCGAAAGTGCGGGTATCGAACAGG
+
@A@D@D>B?AB?BA9A;;7;@@;A@BBB<AB?BC=CD>CC>CI>CABABBC?BB?A@ABB@B@CCCBBBBBBCCC<;;;AB@A=ABBB?C7;;@=@=BCBBBBEHCHGB:;;D=AC=BB>BDCCDDCCCCCCC@CDCBBB?B>?=ACCC@CCBBBCA?ACCD>BBAC?BBB@@@BBBCBHBC?BED;BBB?BBBB?B@BBCBCCCC?B;;;?A?B?A@;;;@@@BC>BBCCAAA:>@A9::/;A@AAD@BBC?
@6HNMW:00988:06173
TACGTAGGGGGCAAGCGTTATCCGGATTTACTGGGTGTAAAGGGAGCGCAGACGGTCAAGCAAGTCTGAAGTGAAACCCCATGGCTCAACCGTGGGCTTGCTTTGGAAACTGTTTGACTAGAGTACTGGAGAGGTAAGCGGAATTCCTAGTGTAGCGGTGAAATGCGTAGATATTAGGAGGAACATCGGTGGCGAAGGCGGCTTACTGGACAGCAACTGACGTTGAGGCTCGAAGGCGTGGGGAGCAAACAGG
+
CAABB@@@@@0@B?@?@A=AAB?B@BCD>CCCCE>CCCCC=CC=AAABB@@ABB@BAA=ABB>CCHDJMACCCDD>BIJ<BBC?BBBB@C?BB@@<@D>AADD>E@CC>CCCCF>BABBBCCCBBBBB=@@??<?C999C@D@B?A?BBCBBBBA8858AAA>>>>BBBBBBBB?BC?BB?B@>>>AA<:;7;>A;A:>=<@A7;:AA<AA;;;A=AB@>>>C>A@@=?BAAA=@=ABBBEC:CCBBB>BBA>
@6HNMW:00994:06179
TACGGAAGGTCCGGGCGTTATCCGGATTTATTGGGTTTAAAGGGAGCGCAGGCGGAGACTTAAGCGTGCTGTGAAATGCTGCGGCTCAACCGTGGAAGTGCAGCGCGAACTGGGTTTCTTGAGTGAGTGCGAGGTATGCGGAATTCGTGGTGTAGCGGTGAAATGCTTAGATATCACGAAGAACCCCGATTGCGAAGGCAGCGTACCAGTCCTTAACTGACGCTAAAGCTCGAAAGTGCGGGTATCGAACAGG
+
BCBA=A<?;>B@AA<A@@<@BC@B@BBB=BB?CC>CC>CD>DD>CCCCD@?;?@=?@@CD@C@BBBCCCCDCCCC=@@=>@9:8:BBBAD@CAA=A>A?@@;;:BBEC@BBBC;@@;@B?BBBBCBBABBCCB?BBBBBB?B>@<@BAA=AAGBB::;:CCC?AAAD@BBBCCBBBCCC?BC?BBB8CCCACBBC9:9:CCCCCEE@C;;;@C?B@CAAACCCCCC>BBBBBBB=A@@::9/;AACCDADDD?
@6HNMW:00995:06178
TACGTAGGTCACGAGCGTTATCCGGAATTATTGGGCGTAAAGAGTGAGCAGGCGGCATAGCAAGTCTGAGGTGAAAGCGTGGGGCTCAACCCCATACAGCCTTGGAAACTACTAAGCTAGAGTGCGTGAGAGGTAAACGGAACTCCATGTGTAGCGGTGAAATGCGTAGATATATGGAAGAACACCAGTGGCGAAGGCGGTTTACCAGCACTGCACTGACGCTCAGTCACGAAAGCGTGGGGAGCAAACAGG
+
CCCCAAB@EECC@@@9::?CCC?B@B@D@CD?DD>C:;;E?BBCCCCBBBB?@@=ACBBB;:9;CDBBAA=AAAA=AAABBBB;CCCC?BCC8@@AB???@C@F@BB>BCCFCCACCC:;:BABABBCBBAA=AAA;AB?B@CCC@CAAACCAA;;7;BBB<@@@AACBBBCDDDD?C@CC?BBB@CBAA?AAA=?>@A>BD?CC?CCCCCBBBBBBC???ABCCDCBBBBAB=BABDBBB:BCBCD>BBB?
@6HNMW:01003:06185
TACGTAGGGGGCAAGCGTTATCCGGATTTACTGGGTGTAAAGGGAGCGCAGGCGGTGCGGCAAGTCTGATGTGAAAGCCCGGGGCTCAACCCCGGTACTGCATTGGAAACTGTAGTGCTAGAGTGCAGGAGAGGTAAGCGGAATTCCTAGTGTAGCGGTGAAATGCGTAGATATTAGGAGGAACATCGGTGGCGAAGGCGGCTTACTGGACAGCAACTGACGTTGAGGCTCGAAGGCGTGGGGAGCAAACAGG
+
CCCAAACCCF3BA?A@@@=@BB@C@DDI>BCBCA=;;;;;0;C;;;=BCCHAFCABBBA?@@<@BA@@C@A@BCD<AAB>BDD:DBBB>@@@8@?BDCCCCDDDH?AA=@B@B9;:BBBCFC@@@A:;6;@@@>@?>BBB?B?B?B@CCCCCCBCAA=ABBA;;;;@@BABCBB@BB?@@=@@@@@@A?CC@CFI@C?BFAFC?BCBDACCAABC@BCCDBBB?A@@>AA;;9=@<>=>;=>2>==?A<??A>
@6HNMW:01009:06203
TACGGAAGGTCCGGGCGTTATCCGGATTTATTGGGTTTAAAGGGAGCGCAGGCGGAGACTTAAGCGTGCTGTGAAATGCTGCGGCTCAACCGTGGAAGTGCCAGCGCGAACTGGGTTTCTTGAGTGAGTTCGAGGTATGCGGAATTCGTGGTGTAGCGGTGAAATGCTTAGATATCACGAAGAACCCCGATTGCGAAGGCAGCGTACCAGTCCTTAACTGACGCTAAAGCTCGAAAGTGCGGGTATCGAACAGG
+
CCCC@C?B?@><=>+000)0==8::=@?6>@16;05@0?@<AA9;@@@@B<8<=0544::.4.455<<<<=>=>>6669@B::99DCC<=466:6927///)////<<=8=<<<6<>5<;254994444.4:8>5?A?@??:>4:1:CBC?BBBAB:;8;BBB?BCCC@;::CC???B9:299:@@B9?;;=00/;(/)/@;<===@;=98=8;8>?AABEAAACCC>B???BBC8=>@:::,9:9<?B?B@>4
@6HNMW:01010:06160
TACGGAGGGTGCAAGCGTTACTCGGAATCACTGGGCGTAAAGGACGCGTAGGCGGATTATCAAGTCTCTTGTGAAATCTAACGGCTTAACCGTTAAACTGCTTGGGAAACTGGTAATCTAGAGTAAGGGAGAGGTAGATGGAATTCTTGGTGTAGGGGTAAAATCCGTAGAGATCAAGAAGAATACCCATTGCGAAGGCGATCTACTGGAACTTAACTGACGCTAATGCGTGAAAGCGTGGGGAGCAAACAGG
+
CFCEACBB=;;;A=;<;@=@ACCC=@=ACCCCCC?;;:@G>B@BBCC::;D@BC@BCBCFCC=AA;;;@<@@;;;6;AAB@BB?BB?B?A<@@6:;6;BBBC?CE=CB=CCD@AA>@BAABBBAA=AA;??9969AAAAA>A?A=@??B<>>>:;;;.<CCC;CB@BCCCABA@@@=@@?AA=B;;;0;A=@A;<8;?DDCBBEBCCL@C@BBAC?BABBBBBBB@BBBBBCCC>B@@@FCD;BBBBC=AAA?
@6HNMW:00979:06215
TACGTAGGTCACGAGCGTTATCCGGAATTATTGGGCGTAAAGAGTGAGCAGGCGGCATAGCAAGTCTGAGGTGAAAGCGTGGGGCTCAACCCCATACAGCCTTGGAAACTACTAAGCTAGAGTGCGTGAGAGGTAAACGGAACTCCATGTGTAGCGGTGAAATGCGTAGATATATGGAAGAACACCAGTGGCGAAGGCGGTTTACCAGCACTGCACTGACGCTCAGTCACGAAAGCGTGGGGAGCAAATAGG
+
CCBCCBB?BCCCCBBABB?BBB@C@C@B>AB>AB<BCCCG>BBBCCBBBBB=:969@@@BBE@EBBBCBB>BBBB:A@@@BBB9ACAA<@@@7@ABB@@@@C?B@BC=BBBBBB>BBCBBBBBBAAABBBBB@BBE>DC?C>ABDAEBBBBBBB::8:BBC>AAA@ABBBDAAABB?A>AA?CBB?AAAB?A@@4:5:=8AB>BC@CCB@@@CDCAAA<000@@AABAA@@@@9?>>==??5?@ABC>DCCA
@6HNMW:00983:06238
TACGTAGGTCACGAGCGTTATCCGGAATTATTGGGCGTAAAGAGTGAGCAGGCGGCATAGCAAGTCTGAGGTGAAAGCGTGGGGCTCAACCCCATACAGCCTTGGAAACTACTAAGCTAGAGTGCGTGAGAGGTAAACGGAACTCCATGTGTAGCGGTGAAATGCGTAGATATATGGAAGAACACCAGTGGCGAAGGCGGTTTACCAGCACTGCACTGACGCTCAGTCACGAAGGCGTGGGGAGCAAACAGG
+
CCCBBBB?BCBCC;:9CC?ABC>B>B?C?BB@BD>CAAAE<@?@?@A@@>?;::4:A?@@BB?CBBBB;;5;;;;.<CCAA@@9@DCD@EEE;DBBBABA@D@C@CD=CBBCAA=@@BABBAAABCCBCC:;4;;;/;@9@=BACACBCBCBBB;;9;CCC=BBAA@@ABBCCCCC@B@BE@CBB?BB@?;>>=4:5:;5;D=BB?BBBBCDBDBBBC@A@CCBBBBBBABB5:5:<9999-;==AA=ABB?
@6HNMW:00997:06213
TACGGAAGGTCCGGGCGTTATCCGGATTTATTGGGTTTAAAGGGAGCGCAGGCGGAGACTTAAGCGTGCTGTGAAATGCTGCGGCTCAACCGTGGAAGTGCAGCGCGAACTGGGTTTCTTGAGTGAGTGCGAGGTATGCGGAATTCGTGGTGTAGCGGTGAAATGCTTAGATATCACGAAGAACCCCGATTGCGAAGGCAGCGTACCAGTCCTTAACTGACGCTAAAGCTCGAAAGTGCGGGTATCGAACAGG
+
ADAA>A8:6:D?AA:?@@<@BC?C?A@@;@D<AA=AF>CC=CD>BBAB@AA<@B=ACCBE@B?BAAABBBBBAAA;:;:;;;;7;CCC@C8:;;6;?BBBBBBBCCCCDBBBE>BB>BC?CBBBBBBBCBBBC?BBBBBB?B?B>CC:999BBAC;;6:BBA>BCCDAD@@@CCBBCCC@AA?ABB6B;;:<BBB?A?ACBBCDDD@CBCCAE>B?AAAAAAAACC<????BBE=A@D:::5;BBCCC@CBC?
@6HNMW:00966:06262
TACGTAGGGGGCAAGCGTTATCCGGATTTACTGGGTGTAAAGGGAGCGCAGACGGTCAAGCAAGTCTGAAGTGAAACCCCACGGCTCAACTGTGGGCTTGCTTTGGAAACTGTTTGACTAGAGTACTGGAGAGGTAAGCGGAATTCCTAGTGTAGCGGTGAAATGCGTAGATATTAGGAGGAACATCGGTGGCGAAGGCGGCTTACTGGACAGCAACTGACGTTGAGGCTCGGAAGGCGTGGGGAGCAAACACGG
+
?BAACAAAAA2AA>ABBC@CCC?A>ADD>CBCDD>;;;BD6:;6;BAAABEC;:8:@@=BBB@BAAAAB>BCCCC=CGD<CCB@BB@D8;;;;A@<;;:;@DD6;69@6?@AAA9AA;;:CCAB@@@D?AAAD?AB<?AD@D@D@B>BBBBB@A@CD@BBBG;;;CBBBBDCCC@BC?BB?B?BCBBC@DC?AA@5;5<;5;B?;;;;@AABCCB@CDDDCCB>AA@:=>00+0;>;000>BB1<88>;3=///3
@6HNMW:00992:06297
TACGTAGGGGGCAAGCGTTATCCGGATTTACTGGGTGTAAAGGGAGCGCAGACGGTCAAGCAAGTCTGAAGTGAAACCCCACGGCTCAACCGTGGGCTTGCTTTGGAAACTGTTTGACTAGAGTACTGGAGAGGTAAGCGGAATTCCTAGTGTAGCGGTGAAATGCGTAGATATTAGGAAGAACACCGGAGGCGAAGGCGGCTTACTGGACGATAACTGACGCTGGAGGCGCGAAAAGTGTTGGGGAGCAAAACAG
+
77666>B>>?+<;74444055<7B>;:9,9@==>=ACCCJ>FD>BCBB@@:9992;AA<BAB:@9:;;;@CCB?@6BB@3A>@459>:2405<=<2::.469;1:49;3;<;<=254554499445558<<>=6:94933-35:-425;;<BBA???3977=3;;737<<;;73.3;49433,7881769;9=55/5177.556;55235522254:3322----(-7,2252...&....(.99+8.2255)555
@6HNMW:00995:06271
TACGTAGGTCACGAGCGTTATCCGGAATTATTGGGCGTAAAGAGTGAGCAGGCGGCATAGCAAGTCTGAGGTGAAAGCGTGGGGCTCAACCCCATACAGCCTTGGAAACTACTAAGCTAGAGTGCGTGAGAGGTAAACGGAACTCCATGTGTAGCGGTGAAATGCGTAGATATATGGAAGAACACCAGTGGCGAAGGCGGTTTACCAGCACTGCACTGACGCTCAGTCACGAAAGCGTGGGGAGCAAATAGG
+
CCBBBBB>B@@@A>?:;:<@AA?B@C@C@BC@CG>CBBCC?BBBBCBBBCD=::89ACCCCF@CAAAABB>B;;;0;@@ABBB:BCBB?BCB9BBBBAAA@DAE@CC>BCBCCC?BBB:;;@@@@BBBBB@@>@@D>CC?B=@::5;BBCBBBBAA?ACCJ>DBBBCCCCCBBBBC@C@CC@CBB?BA@?;??=;>;>@=BB=BC?BBCAAABAAACCAAABBBCCCCCBBBB=BAAA@AA8BBBCC?DBB@
@6HNMW:00995:06292
TACGGAAGATCCGGGCGTTATCCGGATTTATTGGGTTTAAAGGGAGCGCAGGCGGAGACTTAAGCGTGCTGTGAAATGCTGCGGCTCAACCGTGGAAGTGCAGCGCGAACTGGGTTTCTTGAGTGAGTGCGAGGTATGCGGAATTCGTGGTGTAGCGGTGAAATGCTTAGATATCACGAAGAACCCCGATTGCGAAGGCAGCGTACCAGTCCTTAACTGACGCTAAAGCTCGAAAGTGCGGGTATCGAACAGG
+
CCAA=A>BCCC>BA;@;;6<BC@C@CCB=DC?BB=BB:@@8?A8????>@B?9:59??AB@B?ABBAAB@CB;;;0;C@CC;;9;DBB?B=A;<7;>BA@AABBA@@E@@@@A<BC>BE@DBBBC@@@BBBBB@CBBBBB@B?B>CCCC@BBBCC;:4:;;;7;CCC@CCCBBBCCCCB?;;6:AA3BCC?BBBC<@<@@@@BBCB?CCCC@C?B?BBAABCBBBB=ABBAADE=BA@:::/;BBBAA?ABB@
@6HNMW:01003:06276
TACGTAGGTCACGAGCGTTATCCGGAATTATTGGGCGTAAAGAGTGAGCAGGCGGCATAGCAAGTCTGAGGTGAAAGCGTGGGGCTCAACCCCATACAGCCTTGGAAACTACTAAGCTAGAGTGCGTGAGAGGTAAACGGAACTCCATGTGTAGCGGTGAAATGCGTAGATATATGGAAGAACACCAGTGGCGAAGCGGTTTACCAGCACTGCACTGACGCTCAGTCACGAAAGCGCGGGGAGCAAATAGG
+
554888838454;<=5557:4424.46;.558::1:///<3:8;;:<<899344.4://///)//////5.555>6?>G>===+////)/;;&///5;;<9>:>0//(///7//)//;7///////:7/56=155<255.5.5995555565<<:<6999;)55:5559955599<./)/9)///)//:;5988)//7)//)/;555555555544999;<444333444991/----99+---<<5/667
@6HNMW:01004:06260
TACGGAAGGTCAGGGCGTTATCCGGATTTATTGGGTTTAAAGGGAGCGTAGGCTGCCGGTTAAGCGTGTTGTGAAAAGCAGTGGCTCAACCACTGTCGTGCAGCGCGAACTGTCCGGCTTGAGTATCATGAAAGGTTGCGGAATTCGTGGTGTAGCGGTGAAATGCTTAGATATCACGAAGACCTCCGATTGCGAAGGCAGCAGCCTGTGTGTTCACTGACGCTGAAGCTCGAAGGTGCGGGTATCGAACAGG
+
DCCC@B>BACCCCC=A@@>@DD@C?BCC>BB>BB:AB7::6;C;AAABBEFACCCCAD?A<B?@@@BBB=BB?@@A7AAAA;;8;CCCAC?BBCCCCC:9;B@@@ABB?BBADC?A?AA799??BCBC?@@A<A?A=@??;@=@=ABAB?BCCCC::8:A@A:BBBB?BBBC>>@BBBB?BBC@BB@BBB?A@@@4849@ABBBB@CCBBAAA@BBBBB?@@?@CC=??C@@?4707>333/3;;<==8;;;7
@6HNMW:00966:06338
TACGTAGGTCACGAGCGTTATCCGGAATTATTGGGCGTAAAGAGTGAGCAGGCGGCATAGCAAGTCTGAGGTGAAAGCGTGGGGCTCAACCCCATACAGCCTTGGAAACTACTAAGCTAGAGTGCGTGAGAGGTAAACGGAACTCCATGTGTAGCGGTGAAATGCGTAGATATATGGAAGAACACCAGTGGCGAAGGCGGTTTACCAGCACTGCACTGACGCTCAGTCACGAAAGCGTGGGGAGCAAATAGG
+
999>@>@;@;;;;AA;;;=@??7;7;?B?CC@DC?CBBCC?BBBB;;;AAA=AA>BDBBBBC@C;;;CBB?BCCL?EEC@@@@7@ABB?CCC;CCBCBBA>C=B=>A?A@B@00,0><0;;A@@@@@@@A??<;;;/;@=?=A@A=A<;;BABDCB?A@CC;;;;AABAA@AA:::@D@BB>A@C@CBBB=?771717719?6@@<@::;AAAAA><<0000::=;=;;7333*4::<==<+33333(5595
@6HNMW:00966:06348
TACGTAGGGAGCAAGCGTTGTCCGGATTTACTGGGTGTAAAGGGTGCGTAGGCGGCCGAGTAAGTCAGATGTGAAATCTATGGGCTCAACCCATAAACTGCATTTGAAACTACTTGGCTTGAGTGAAGTAGAGGCAGGCGGAATTCCCTGTGTAGCGGTGAAATGCGTAGAGATAGGGAGGAACACCAGTGGCGAAGGCGGCCTGCTGGGCTTTAACTGACGCTGAGGCACGAAAGCGTGGGTAGCAAACAGG
+
CCCFDCCC>BABC?CCCC<@@C@C@CCD=B@AAB>AABBC>CC=AAAA@AA=@@<?4::@:948@@ABBBCBBBB>BBABAAA=ABBC=AA986>C7?889??>6;??8?ACBC?B@BB???;=8938::<8808<=9=@;><>=BB:C==>@@@<=:<==B8===>>>?@??@@>A7<=8<;>>>;>;=<:<<<3:6:=8=<;;:@@@7>=D3838??=@A<;<//,/;==DD:A<<<>>7>@@@AA:;;;=
@6HNMW:00979:06325
TACGTAGGGTCCAAGCGTTATCCGGATTTACTGGGTGTAAAGGGAGCGCAGGCGGTGCGGCAAGTCTGATGTGAAAGCCCGGGGCTCAACCCCGGTACTGCATTGGAAACTGTCGTACTAGAGTGTCGGAGGGGTAAGTGGAATTCCTAGTGTAGCGGTGAAATGCGTAGATATTAGGAGGAACACCAGCGGCGAAGGCGGCTTACTGGACGTAACTGACGCTGAGGCTCGAAAGCGTGGGGAGCAAACAGG
+
CBAA::;A9@C5<4;;::29=><>=BBD>DCBBB<@C;;;/;D9@@A<;<A=;;7;ABC?BC@BBBBDEFEEJFE>BBB=BDD<CCCC@DCC:B@CFCBBB;;8:?BB<B@@@BBBBCDDDCBBBCCC@@@@@5@@=@@?<@7;6;?@@@BAAAD??;?@?A9??@AAACCCCC@CC@AB>A?A@A;??@@=>>A5;5<@:?@<@AAA@BBB::5:@@@AA?A@:94:@?@=C<BCB;==?6888DD>CCC;
@6HNMW:00989:06347
TACGGAAGGTCCGGGCGTTATCCGGATTTATTGGGTTTAAAGGGAGCGCAGGCGGAGACTTAAGCGTGCTGTGAAATGCTGCGGCTCAACCGTGGAAGTGCAGCGCGAACTGGGTTTCTTGAGTGAGTGCGAGGTATGCGGAATTCGTGGTGTAGCGGTGAAATGCATAGATATCACGAAGAACCCCGATTGCGAAGGCAGCGTACCAGTCCTTAACTGACGCTAAAGCTCGAAAGTGCGGTATCGAACAGG
+
CCBB@B<@:@B:@@8;;;5;BB>B=BBB=BB@CC;BA;AB=BC<AA@BAAB>@@<@BCCC@CA@AAA;;;AB;;;0<;;BA;;7;AAA?C7;;B?B=ABABBAA@BDC@CBCF>BC>BC@BBBBCDAAABBAA>???@@@=A?B?GCCCACCBBB;;8;BBD=BBBCCBBBBBAACCEC?AA?CCC:CCC@BBCC?@?ACDCCBCC@CAA@?B?A?BBBBBCCCCC=BBC@@?B9@>:00,0;;8><:>>?;
@6HNMW:00993:06341
TACGGAAGGTCCGGGCGTTATCCGGATTTATTGGGTTTAAAGGGAGCGCAGGCGGAGACTTAAGCGTGCTGTGAAATGCTGCGGCTCAACCGTGGAAGTGCAGCGCGAACTGGGTTTCTTGAGTGAGTTCGAGGTATGCGGAATTCGTGGTGTAGCGGTGAAATGCTTAGATATCACGAAGAACCCCGATTGCGAAGGCAGCGTACCAGTCCTTAACTGACGCTAAAGCTCGAAAGTGCGGGTATCGAACAGG
+
EDCB>B;@<@@<@B<AAA=ABB;@;;;:6;B=CI>CJ>DG?FC>;;;BBBD?DB>BBBAB?C>@ABBBBBBBDDF>;<;B@;;5;A;;7;<AAA<A=ABABBCBBCCC@BCBF?DC>AA?BACBB:;:?CCEC@CBBCCC?B?B>BCBB?CBCCBBB=ABAA=BBBB@BBABA????AA>BB?BBB9BBB?A@AB5949A?=?A:959BBB?B?B@BBBAA<=9992:AAD::92:9::BD>CBAAAB?BAA=
@6HNMW:00997:06313
GACAGAGGATGCAAGCGTTATCCGGAATGATTGGGCGTAAAGCGTCTGTAGGTGGCTTTTCAAGTCCGCCGTCAAATCCCAGGGCTCAACCCTGGACAGGCGGTGGAAACTACCAAGCTGGAGTACGGTAGGAGCAGAGGGAATTTCCGGTGGAGCGGTGAAATGCATTGAGATCGGAAAGAACACCAACGGCGAAAGCACTCTGCTGGGCCGACACTAGACACTGAGAGACGAAAGCTAGGGGAGCAAATGGG
+
CCBCC;;6;;;:B8;;BC?CCC@C@C@CCBD@CE>CCECC=BBEECBBB;<5;;5;@AA7AB?B;;8;B6;;B@@;@BB?BCC@CCAC=@@;@C@CDDD>AA?CC?CD=DA@A?B>@A>>;@@@BBB@BBC?@@@CB@@@9?9??;A?C?BB?@@?<8==??8@@@AA=??????A?AD<??@BBC5:59@<@AAB=B@@AA:::??AA=B?BAC9::??BB@AACABA;;9>@A<BBBCCCC;A@?AA;@BC<
@6HNMW:01003:06354
TACGGAAGGTCCGGGCGTTATCCGGATTTATTGGGTTTAAAGGGAGCGCAGGCGGAGACTTAAGCGTGCTGTGAAATGCTGCGGCTCAACCGTGGAAGTGCAGCGCGAACTGGGTTTCTTGAGTGAGTGCGAGGTATGCGGAATTCGTGGTGTAGCGGTGAAATGCTTAGATATCACGAAGAACCCCGATTGCGAAGGCAGCGTACCAGTCCTTAACTGACGCTAAAGCTCGAAAGTGCGGGTATCGAACAGG
+
:::B=A>B?AE@CC<B;:8;BC@C@BCC?BCACE>CC>CG=BB=:;:ABCC>BB>BBCCDAD@AABAAACCC@@@8;;:@A;;7;CCC@C@CBB?B?AACBBBBCCEG@AAAC;@@=@B?BBB@@@BBCDCCC@BBBBBB@B?B?CCCC@CBCBA;;5;<<C=BBCHGDCCBBBBBA@@=@@>AAC;CCC@CDCCAC@CCCDBAAC?B;;;@C>B>BAAAB;9::;-9@@@@BC7>??>??9@@@DBB?BCC?
@6HNMW:01009:06333
TACGTAGGTGGCAAGCGTTATCCGGATTTACTGGGTGTAAAGGGCGCGTAGGCGGGGATGCAAGTCAGATGTGAAATCTAGGGGCTCAACCCCTAAACTGCATTTGAAACTGCATCTCTTGAGTGTCGGAGAGGTTGACGGAATTCCTAGTGTAGCGGTGAAATGCGTAGATATTAGGAGGAACACCAGTGGCGAAGGCGGTCAACTGGACGATAACTGACGCTGAGGCGCGAAAGCGTGGGGAGCAAACAGG
+
DC:;;@@>BB?AA>@@@@?AAB?B?BBB=BB@>@8@ABBC>BD?CBBCEDF@BCBB9B@@AB@BCFCCCAA@@@@:@@AABBB:BCCB@DEE;BBB=BCCCBBB>BCG>DAA@CCCCCC?B::9@@BA@AAAB?C>BB::4:;?;?>BBCBBBBBAA?BCBK?JECCFCCCCCC@@@<@A=A<A?@?@::9?BBB?C@;;9;CC@BBBBDC;<;C@CCCCCBAABAB=ABBCDF=@@@@>>@7:;;DD<@@A?
@6HNMW:01013:06348
TACGTAGGGGGCAAGCGTTATCCGGATTTACTGGGTGTAAAGGGAGCGCAGACGGTCAAGCAAGTCTGAAGTGAAACCCCACGGCTCAACCGTGGGCTTGCTTTGGAAACTGTTTGACTAGAGTACTGGAGAGGTAAGCGGAATTCCTAGTGTAGCGGTGAAATGCGTAGATATTAGGAGGAACACCAGTGGCGAAGGCGGCTTACTGGACTGTAACTGACGTTGAGGCGCGAAAGTGTGGGGAGCAAACAGG
+
BBAAABBCCC3BB=?@A?<?@@495:AB<CCCCD?CCCBB>BC=CCBBBCCCBB?@@@=@@@<@BBBBB@DDCCC;@@@7@AB>CCBDAC8;;A@;AB>BBDF>C?CH>CCCBB>BBCCCCCCCBBBB@AB@@>@C?BAA?A?B?B@CBABBA@?9858><?;?@>>>BAAA@B=>>;>@<@?BBB?BB>><AAA;>:<<8<@4::??:=99:==188AAAAC?A;;8;@AAAB=AAA???=2=>9:959@A?
@6HNMW:00997:06389
TACGTAGGGTCCAAGCGTTATCCGGATTTACTGGGTGTAAAGGGCGAGTAGACGGCGCTGTAAGTCAGCTGTGAAAACTTAGGGCTCAACCTTAAGCCTGCAGCTGAAACTGTAGTGCTAGAGTGCAGGAGAGGTAAGCGGAATTCCTAGTGTAGCGGTGAAATGCGTAGATATTAGGAGGAACACCAGTGGCGAAGGCGGCTTACTGGACTGTAACTGACGTTGAGGCGCGAAAGTGTGGGGAGCAAACAGG
+
CBBBBBEE>DD@D@BAAA?BBC@D?BBB>BBBBB=BBBGF>BB=BCCBCCCB8748>>>ABC?CAA@@????AAAA6??=?BB>CCBB@B?C2839>;==????ABBE>CAADCCBBBBBBBA@@@8848BA@>BC99:A>A<?=@?BABBAAAAAA=ABBA;999@@ACCBBB?AA789?A?BBB?BBBB?CAA9:7:D=BB?BBBD?BBCBBB?BBABB@@;@@@:>??899+9<>>@AB6BAABB>BCC@
@6HNMW:00999:06394
TACGTATGGTGCAAGCGTTATCCGGATTTACTGGGTGTAAAGGGAGCGCAGGCGGTGCGGCAAGTCTGATGTGAAAGCCCGGGGCTCAACCCCGGTACTGCATTGGAAACTGTCGTACTAGAGTGTCGGAGGGGTAAGTGGAATTCCTAGTGTAGCGGTGAAATGCGTAGATATTAGGAGAACACCAGCGGCGAAGGCGGCTTACTGGACGATAACTGACGCTGGAGGCTCGGAAAAGCGATGGGGGAGCAA
+
C;;;A>>>7;?=B=A:69:CCC?B?A?@6666@G8><<<A6DD>CDCCA>>800,0>00+5@8A<B<>B@=9959)555)5<<+95545:<<.<7<<<<===?:=;??8<@CBBBBBB=CCCAA@<::34444&4:5:94.4.4.59<<><;555::7:::A<988BBBBAA@?7==;0//38/-(/8//(/89274;>8;96//,,,2,,*,6055,,-/--/)//3779=8<<<.9444;====)::333
@6HNMW:01001:06362
TACGGAGGATGCGAGCGTTATCCGGATTTATTGGGTTTAAAGGGTGCGGTAGGCGGTTTGTCAAGTCAGCGGTGAAACGCAAGGGCTCAACCTTCGACTGCCGTTGAAACTGTCGGACTGGAATCGGATGCTGTGGGAGGAATGTGTGGTGTAGCGGTGAAATGCATAGATATCACACAGAACACCGATTGCGAAGGCATCTCACAAATCCGTTATTGACGCTGAGGCACGAAAGTGTGGGGATCAAACGAGG
+
<<::7:<6;::555>@@@?BBB;?;:99,99.5?7?@8>>6=<6990/)//;4//,9B5>@997;7;////)-555,//--(--(--56(-(-(/////:<7<=9;;>4;;=;;:9=997273/0/)/;;;;887:1//)/3::99::4555::55.5::;1///99<=<699@@@A@<;:)..-(---(//9:5;4;666<<<55505;7<<5::055<<<=><<754499909988:??*44338034447
@6HNMW:01014:05774
TACGGAGGAGTGCGAGTCGTTATCCGGATTTATTGGGTTTAAAAGGGTGCGTAGGCGGTTTGTCAAGTCAGCGGTGAAAACGCAAGGGCTCAACCTTGACCTGCCGTTGAAACTGTCGGACTGGAATGCGGATGCTGTGGGAGGAATGTGTGGTGTAGCGGTGAAATGCATAGATATCACACAGAACACGATGCGAAGGCATCTCACAAATCCGTTATTGACGCTGAGGCACGAAAAGTGTGGGGAATCAAACAGG
+
DC@@:9:2:44444<555;>.///)/)//;1994;;09A)555'5<2566?;;:=;?.94,444;3444:55/)---55)----026/79//)-(-0---(//73<<9<<?7<<<;;<6:755(-(---8(///55<55506<5;5:///:9::<56599.5455)5<;555<=4455555;<:;:;0-----666(/(//44499444(44.4/)/-(------///5///////&///////&/)/99:2//44
@6HNMW:01029:05772
TACGGAGGGTGCAAGCGTTAATCGGAATCACTGGGCGTAAAGCGCACGTAGGCTGTTATGTAAGTCAGGGGTGAAATCCCACGGCTCAACCGTGGAACTGCCCTTGATACTGCACGACTTGAATCCGGGAGAGGGTGGCGGAATTCCAGGTGTAGGAGTGAAATCCGTAGATATCTGGAGGAACATCAGTGGCGAAGGCGGCCACCTGGACCGGTATTGACGCTGAGGTGCGAAAGCGTGGGGAGCAAACAGG
+
FGCC?BCC=AA@A=@>@A7;7<BB?B@DBCBCCC=B@@@C=AABBAIKCBB@BBBB@BBCBC@CBBBBBB;BBBE>CCC>C?><>BAA>A>@@A=A>BBBCD>D>AACCCDCBBB@@@D?CB?BB?CC>BBBDD>BB?::4:9=9>=@@<?AAAA?B?@@CH>BB?BBBAAAAAAAB?BE?B?BBBBBBAC@BBB?A;88185;;=AC=>?<><?>>:B???A>CAA=<;;CBC9??>;;;;/;===@7@888
@6HNMW:01030:05779
TACGTAGGTGGCGAGCGTTGTCCGGGAATTACTGGGTGTAAAGGGAGCGTAGGCGGGTGCGCAAGTTGAATGTTAAATCTATCGGCTCAACCGGTAGCTGCGTTCAAAACTGCGTATCTTGAGTGAAGTAGAGGCAGGCGGAATTCCTAGTGTAGCGGTGAAATGCGTAGATATTAGGAGGAACACCAGTGGCGAAGGCGGCCTGCTGGGCTTTTACTGACGCTGAGGCTCGAAAGCATGGGGAGCAAACAGG
+
;>;555>7::644444443777)//)/)/)/////)/<<=?8==7=??;99C69:>9556>;=75505<7<<<499177399:<8<<94.3283454:::;;<<>>>C0?>??>@A@@@<:00///)/6///3-44<6<<7;6:28-37;8888;89489982:97783338994==69:5:*//;49733,329.4.5>7=8=666??6====0:::@9599595;;?@>BBB:A666<==+55555)4:;6
@6HNMW:01030:05795
TACGTAGTGGAGCAAGCGTTACGTACCGGTATTTGACTAGGGTGTAAAGGGAGCTGTAGACGGCATGGCAAGTCAACGATGTGAAAGCCGGGGCTCAACCCCGGATGCATTGAACTGTCAGGCTAGAGTGCAGGAGAGTAAGTGGAATTCCTAGTGTAGCGGTGAAATGCGTAGATATTAGGAGGAACACCAGTGGCGAAGGCGGCTTACTGGACTGTAACTGACGTTGAGGCTCGAAAGCGTGGGGAGCAAACAG
+
CCDCA;;;@<9:9A?B@::*,,,,,,06(,,22(-/://44)49;<<)44)4:555=<<<;;;;>=B9BA;>//0)//////55<)54.444&44//)///&/)//////)55.5555555.6<==@A??;@@=??995:38;>05045:.4///://///)/:<<4?;?A@B:9:B@>?A:><482;;?:=<;<8;<>5;5495::5:<5505<<<<B@?@;=00/)/;=:=::333(3;93333&33;:;5>?@
@6HNMW:01032:05789
TACGTAGGTCACGAGCGTTATCCGGAATTATTGGGCGTAAAGAGTGAGCAGGCGGCATAGCAAGTCTGAGGTGAAAGCGTGGGGCTCAACCCCATACAGCCTTGGAAACTACTAAGCTAGAGTGCGTGAGAGGTAAACGGAACTCCATGTGTAGCGGTGAAATGCGTAGATATATGGAAGAACACCAGTGGCGAAGGCGGTTTACCAGCACTGCACTGACGCTCAGTCACGAAAGCGTGGGGAGCAAATAGG
+
CDCGCBB@BBB@A@?>@?4;;B?B@C@D@CC@CD=B;;;B<AABBDBBA@@;;;6:CDBBCDBC:;;CBB>BBBB=BAAACCC;CCCB>A@@5@?@?AAB?C@C@CC>B;;;;;5<BC@AAAAA@BBCCB;;7;@A<AB@B?CAA?B;;;BCCCAA=ABAA<BBBCCCCCAAABBB?C@CD@CBB?BCBA=@::49<?@3;;6;B=ACCBBBCA@=@@@000A@AAABBBBDB9?@@@>=@5:::AB=BBB@
@6HNMW:01034:05792
TACGTAGGGTCCAAGCGTTATCCGGATTTACTGGGTGTAAAGGGCGAGTAGACGGCGCTGTAAGTCAGCTGTGAAAACTTAGGGCTCAACCTTAAGCCTGCAGCTGAAACTGTAGTGCTAGAGTGCAGGAGAGGTAAGCGGAATTCCTAGTGTAGCGGTGAAATGCGTAGATATTAGGAGGAACACCAGTGGCGAAGGCGGCTTACTGGACTGTAACTGACGTTGAGGCGCGAAAAGTGTGGGGAGCAAACAGG
+
CCA@?@@@9@C>A=@A<;7;BC>B;;;D=BBAAA>ACJLF>DD=BBCCCCCB<;6;BAAC@@=AACDDCBBCBBBB3AB>;;;0;BCC5;5;5<5;@=AAB;;;@@AB>BECBBBBBBBCDBABAA;;5;ABB?DC?@AB?C@G@B@CCBBBCDB<<8;BBB<;;;::ACB@?<8::4:?4939?A<CAAA=??@7979C?<<=@@992997<371389::;<065<7;;:4444&4:99;<<1<<<==6<;<4
@6HNMW:01043:05764
TACGTAGGTCACGAGCGTTATCCGGAATTATTGGGCGTAAAGAGTGAGCAGGCGGCATAGCAAGTCTGAGGTGAAAGCGTGGGGCTCAACCCCATACAGCCTTGGAAACTACTAAGCTAGAGTGCGTGAGAGGTAAACGGAACTCCATGTGTAGCGGTGAAATGCGTAGATATATGGAAGAACACCAGTGGCGAAGGCGGTTTACCAGCACTGCACTGACGCTCAGTCACGAAAGCGTGGGGAGCAAATAGG
+
AA@B@@A@CCCCBAAA::6;BA?B@C?B?CC>BB<BACBC?CBCBBCCCCB;@@7:;;BCCC@BBCBEBB?BBCC>CCHFCCC;CBBC@CCC;BABBAAA@C?C@CC>CBBB@@<@@@@;;<ABABBCBFAA?BBL>DD@C?BBCAD;;;BDBBBB?BBBB<;;<BACBBBCCCCBAE@AA?ACB@CCA@=@A@<@?AC@KK>CC@CCCBBBBB@@@BA;;<@ABBAAACBBB=BCBBHFD:@A@CD=CCF@
@6HNMW:01043:05805
TACGTAGGTGACAAGCGTTGTCCGGATTTACTGGGTGTAAAGGGCGCGTAGGCGGACTGTCAAGTCAGCCGTGAAATACCGGGGCTTAACCCCGGAGCTGCGGTTGAAACTGACAGCCTTGAGTATCGGAGAGGAAAGCGGAATTCCTAGTGTAGCGGTGAAATGCGTAGATATTAGGAGGAACACCAGTGGCGAAGGCGCTTTCTGGACGACAACTGACGCTGAGGCGCGAAAGCGTGGGGAGCAAACAGG
+
;:AAAAB?BBCAA?:;;@<@@B@B@BED>CBCCF>@@ABB<B@<BBABACCABB@EBCCCBB@BACBBB>AA@@@;ABCADDD;CC?B?DDD;C?BB@@@9939<>=?7?@@@???>=B>ACABBBBB?CBBB>@>.99?9=;A;A<=??;:;<<6617===8888@@>>>@?>;>><>@=A<@:;7:?BA8:66167///;;4;9<7???@AA<?@@@@BBCA@@=AABBBC>AAAAAAA2566@@899;:
@6HNMW:01058:05768
TACGGAAGGTCCGGGCGTTATCCGGATTTATTGGGTTTAAAGGGAGCGCAGGCGGAGACTTAAGCGTGCTGTGAAATGCTGCGGCTCAACCGTGGAAGTGCAGCGCGAACTGGGTTTCTTGAGTGAGTTCGAGGTATGCGGAATTCGTGGTGTAGCGGTGAAATGCTTAGATATCACGAAGAACCCCGATTGCGAAGGCAGCGTACCAGTCCTTAACTGACGCTAAAGCTCGAAAGTGCGGGTATCGAACAGG
+
CGCC@D:;8:@<==5=00*/:;4969@@8??:?F>CE<AA;AA=BCCCCCB?A@<@@@AB?B?BBC;;:BAB@@A:A;;:=:949B:969:>>C@B=B@?959A@>==95555)55)49.5555<;<:59=4929??BBB@BAC@CCCB?BBC@@@B>B;::59??A<A??>700>>00*0;5;;;0;=>;A@>>7>9>?A@@A??9????>B?C<??AA9:99:9,8;;=777)777377)737;;<19;94
@6HNMW:01019:05815
TACGGAAGGTCCGGGCGTTATCCGGATTTATTGGGTTTAAAGGGAGCGCAGGCGGAGACTTAAGCGTGCTGTGAAATGCTGCGGCTCAACCGTGGAAGTGCAGCGCGAACTGGGTTTCTTGAGTGAGTTCGAGGTATGCGGAATTCGTGGTGTAGCGGTGAAATGCTTAGATATCACGAAGAACCCCGATTGCGAAGGCAGCGTACCAGTCCTTAACTGACGCTAAAGCTCGAAAAGTGCGGGTATCGAACAGG
+
999;45=@8AB=@@9@A@<@BCAC@DDM>B@7:9/5D)9999A9;;@@@@?:<=<==@A=:>:>@@B@AABBBCB;AA<;;A@@CBBB?B?BBB=A=BB@ABACBB@@>;=;<)9949<:@@@AAB>C>AB;;8;BACCDACACACBBD?BBBBAAA=A;;;09==@=ACC??>@AA993::39=>0877/77;9,3,377788886:3379?8><>A?>;==:::,7<;;7773&3997881798872,2;;7
@6HNMW:01040:05855
TACGGAAGGTCCGGGCGTTATCCGGATTTATTGGGTTTAAAGGGAGCGCAGGCGGAGACTTAAGCGTGCTGTGAAATGCTGCGGCTCAACCGTGGAAGTGCAGCGCGAACTGGGGTTTCTTGAGTGAGTGCGAGGTATGCGGAATTCGTGGTGTAGCGGTGAAATGCTTAGATATCACGAAGAACCCCGATTGCGAAGGCAGCGTAACCAGTCCTTAACTGACGCTAAGCTCGAAAGTGCGGTATCGAACAGG
+
AA@@??5:6:;59@3>9645:<7<7<<>2669==6==2<<)55)5<55555.5727///96:7<@>@@?>55554)59>;;A?=@6666;.555.57556<=<;;;9<.55555&5<2995555999444444:7554:88)/)/)////)/59<;;<266;>4;;;=8=;;;>??AA??@BB?=>>2666497//)/)/;87///)/2///=8<05054;;44444.4888333(3////)////;;7=:94
@6HNMW:01042:05846
TACGTAGGGGGGCAAGCGTTTATCCGGATTTACTGGGTGTAAAGGGAGCGCAGACGGTCAAGCAAGTCTGAAGTGAAACCCCACGGCTCAACCGTGGGCTTGCTTTGGAAACTGTTTGACTAGAGTACTGGAGAGGTAAGCGGAATTCCTAGTGTAGCGGTGAAATGCGTAGATATTAGGAGGAACATCGGTGGCGAAGGCGGCTTACTGGACAGCAACTGACGTTGAGGCTCGAAGGCGTGGGGAGCAAACAGG
+
A@===999::9#48399444)499398<::19;9::4666>B6@@8BBBAAA;;;B;@;;5955<@>9955.59555)59>099929=>@;@2;;=?5>?=@@BB>B@CD>C;;9B,;;A@;;;@@ACCB>@@:93:9378=;?<B>B=898<;9343938666.///88://///06606:5:599887222,229.5/5505:6=977255588;2778;:=?=?AA=AAAAA>?<@AAABB:BCCCC>BBD:
@6HNMW:01046:05826
TACGTAGGGTCCAAGCGTTATCCGGATTTACTGGGTGTAAAGGGCGAGTAGACGGCGCTGTAAGTCAGCTGTGAAAACTTAGGGCTCAACCTTAAGCCTGCAGCTGAAACTGTAGTGCTAGAGTGCAGGAGAGGTAAGCGGAATTCCTAGTGTAGCGGTGAAATGCGTAGATATTAGGAGGAACACCAGTGGCGAAGGCGGCTTACTGGACTGTAACTGACGTTGAGGCGCGAAAGTGTGGGGAGCAAACAGG
+
BCCBAADC>CC@C?@@@A?BBC?B?AAA<ABCCC>CCCCF>CB=CCCCCBCC9979C@BBBA>@EC;;;BBBCCCD9BA>;;;8;CBC@CFGAG@CC@AAACCCCCCD>DDFDDCCBBBCBCCAAAAA=A@AA<@@>BAC@C=A?A@CCCBBABB;;6;@@A<CBAAAGCBBBA@@@=;;8:?A@A>AAAA?AAC=?=@DAFD?BBDC@BBBBBC>AA?@@?@>BBB>BBDBAA<CA@@CAA6@??BF@BBB>
@6HNMW:01060:05850
TACGTAGGGGGCGAGCGTTGTTCGGAATACTGGGCGTAAAGCGCACGCAGGCTGACCGTTAAGTCTGTCGTCAAAGGCGGAGGCTCAACCTCCGTTCTACGATAGATACTGGCGGTCTAGAGTATGTGAGAGGGAAGTGGAATTCCCGGTGTAGCGGTGAAATGCGTAGATATCGGGAGGAACACCAGTGGCGAAGGCGCTTCCTGGCACACAACTGACGCTCATGTGCGAAAGCCAGGGCAGCGAACGGG
+
<<?CCCCCCC3BA;;;@@>@@<00-0-00>?>><@==>>3;>@@BB@@@B>BBCBC@CC?B@DCC;;;CCCCDD>A:?@559.9<BB@JGCC;;;@BDBBBCCBBBBDCDC@BB;:9@@?@???A???CCCBD:A?BCC=A?A>BD=C@BBCCCCC>BABC;;;;;;;BA@@?<>@8::5;?:::???>:;>00*087==:5;4559<<<<<A?AABBBBABA@00000/??8;=899:.9?A@?<74444
@6HNMW:01062:05821
TACGGAAGGTCAGGGCGTTATCCGGATTTATTGGGTTTAAAGGGAGCGCAGGTGGGAAAGTAAGTCAGTCTTAAAAAGTTCGGGGCTCAACCCCGTGATGGGGATTGAAACTACTTTTCTTGAGTGCAGGAGAGGAAAGCGGAATTCCTAGTGTAGCGGTGAAAATGCGTAGATATTAGGAGGAACACCAGTGGCGAAAGGCGGCTTTCTGGACTGTAACTGACACTGAGGCTCGAAAAGCGTGGGGAGCAAACAGG
+
>C99:6<@;@DBBB=A;;5;AA4:2455)997<<)55)55)5<4>>;;;;;8;;;39?5=9;69;;;:444.4444$4:5<;;;.:://*/66*6999/333&33-377.7345:;:.:=4:;=969AA=A;;:;@@;@@@?B?B8:89>:>;::900*00000&0/333>;=996(//(//5<6<=<488::39777.7333,3>?9=?;4853788*..6?==>=<;>8<=>8999(9<<<=??5=>?AA477=8
@6HNMW:01022:05889
TACGTAGGGTGCGAGCGTTATCCGGATTTACTGGGCGTAAAGCGAGCGCAGACGGTTGATTAAGCCAGATGTGAAATCCCCGAGCTTAACTTGGGACGTGCATTTGGAACTGGTCGGCTAGAGTGTGTCAGAGGGGAGGTAGAATTCCACGTGTAGCAGTGAAAATGCGTAGAGATGTGGAGGAATACCGATGGCGAAGGCAGCCTCCTGGGATAACACTGACGTTCATGCTCGAAAGCGTGGGTAGCAAACAGG
+
CH@@?DDD>???B@@>??;?AA?D?::;6;CBBD>CAAAD>BBCBC@@@BDCCC?C@CCC@C@CC@CBDDCAA@D;;:::6:BB@A?A@CCACC=B@@@BBAAA<AAEAFCC@CBB?BAAACA@@9::<<>9999-:@8<<99191:29:<???B?000=0000)0:?BAA@B@@:9:@<A@?B?@@@=A@@A;@99192;?=@?CB?BCA=@::5:BBBDDD;:8;;:<BBBBBC=@A@BBD=AA@@@@8@@@<
@6HNMW:01049:05903
TACGTAGGGGACAAGCGTTATCCGGATTTACTGGGTGTAAAGGGAGCGTAGGCGGCCAGCCAAGTCAGAAGTGAAATCCCGCGGCTCAACTGCGGTGTTGCTTTTGAAACTGGAGGGCTTGAGTACTGGAGGGGCAAGCGGAATTCCTGGTGTAGCGGTGAAATGCATAGATATCAGGAAGAACACCGGAGGCGAAGGCGGCTTGCTGGACAGAGACTGACGCTGAGGCTCGAAGGCGTGGGGAGCAAACAGG
+
BBBCBCBCC;BAA<?@@@<@?C@M>@@D>BB@@?9?@??@:?C=BAAABAAAA?=@???@=@<@@B@@@@;;;?D=CBB>BBB?AA@@<@??==9=>>;>?>>>2999,988/7@=97:3999:?>@B?BBBB8??;>AA>B?B@D??A???@==:8188;=7778A@><>>>@@AA;A<AA=>>>;?;;;5;=;4;5;=8=H<??>>;?@;??BCCCBBDCCCC9846<=>=:=9=:::=>/<==??9?==:
@6HNMW:01053:05874
TACGGAAGGTCCGGGCGTTATCCGGATTTATTGGGTTTAAAGGGAGCGCAGGCGGAGACTTAAGCGTGCTGTGAAATGCTGCGGCTCAACCGTGGAAGTGCAGCGCGAACTGGGTTTCTTGAGTGAGTGCGAGGTATGCGGAATTCGTGGTGTAGCGGTGAAATGCTTAGATATCACGAAGAACCCCGATTGCGAAGGCAGCGTACCAGTCCTTAACTGACGCTAAAGCTCGAAAGTGCGGGTATCGAACAGG
+
BC@@<@=A=@B<@@8;;E>BBB@B@BBA=BC@CD>DG>CB=BF>BBBBCBC?BB>@@@BC=@=@@@BBBCCCCDI?;;;DC;;7<CBB?B@BBB?B@B@B>@@@ABBC@BBBJ>CC>@@=@A@@C;;;BBBAA>@@988?;A=B?BCCD@CCBBB?B;A@BB;;;;B?BBCCCCCBBCCACC@CCC9AAA?ABCC?B?CCCABBDC@C;;;@B<@=@>999959AC=@@>;743(4<99>C<@@<@>C?==B?
@6HNMW:01059:05877
TACGGAAGGTCCGGGCGTTATCCGGATTTATTGGGTTTAAAGGGAGCGCAGGCGGAGACTTAAGCGTGCTGTGAAATGCTGCGGCTCAACCGTGGAAGTGCAGCGCGAACTGGGTTTCTTGAGTGAGTGCGAGGTATGCGGAATTCGTGGTGTAGCGGTGAAATGCTTAGATATCACGAAGAACCCCGATTGCGAAGGCAGCGTACCAGTCCTTAACTGACGCTAAAGCTCGAAAGTGCGGGTATCGAACAGG
+
BCAL@D=@>?C?CC=@@@<@BCAF@BBB<BC@DD>GG>A@:?B9@AABBCC@;;;;DBCC@C@@@@@@@BBCCCD?;;;BBAA?ACCC@C;::C@B=AABB;;:CCBB@BCCD;@@=@A@DBCCDBB@A?BBB?BCBBAA>A@B<BB@A>ACCCCAA=ABBB<CCBB@CECC@@@BBCC?BC?CEE8AAB:;<DE9;:<BCBBBCC@BBBB@D:;;;AA@BA?ABC<??CBBAC:>>?999.;@?ABC?BAD@
@6HNMW:01062:05904
TACGTAGGTCACGAGCGTTATCCGGAATTATTGGGCGTAAAGAGTGAGCAGGCGGCATAGCAAGTCTGAGGTGAAAGCGTGGGGCTCAACCCCATACAGCCTTGGAAACTACTAAGCTAGAGTGCGTGAGAGGTAAACGGAACTCCATGTGTAGCGGTGAAATGCGTAGATATATGGAAGAACACCAGTGGCGAAGGCGGTTTACCAGCACTGCACTGACGCTCAGTCACGAAAGCGTGGGGAGCAAACAGG
+
BBBBBBBACCDCBBB;;;?;<;@EAEAFA;;:;C=BCBDG?DCCCDBCBCC@;;7;BCBDDFAC;;;BBB?BCCC>CCAA@CC:@@AC@CCC8@@CB@@A?B>B5;;0::AB;;79??@BBBBB@@@@>>9929?@8??@B@CCD?C;:;AAAA;;7;BBB;;;;::;A@B@@@BB?A@@A>@BC;@@??;>9949<?A9AA=AE@DC@AABCB<00=<000:;>@A998AAA=BC887@@8ABACC;CBB@
@6HNMW:01017:05938
TACGTAGGGGGCAAGCGTTATCCGGATTTACTGGGTGTAAAGGGAGCGCAGACGGTCAAGCAAGTCTGAAGTGAAACCCCATGGCTCAACCGTGGGCTTGCTTTGGAAACTGTTTGACTAGAGTACTGGAGAGGTAAGCGGAATTCCTAGTGTAGCGGTGAAATGCGTAGATATTAGGAGGAACATCGGTGGCGAAGGCGGCTTACTGGACAGCAACTGACGTTGAGGCTCGAAGGCGTGGGGAGCAAACAGG
+
BBA@@@@@@@0>@;A:;;>AEM@C?BCD<BBCCD=@@@CD>CG@BBBBABA@:96:@B;@@@@CCBBBB?BCBBC;@@@7ABB?CCCC@C?BBCC?CCADCCC>C@CC>FCBCF>CBBBBBBBBCBBC@BBBB?A@=@@?;@=@=A@CBBBBAAA9999@@A:999????????:?@<??<?;?AAAA?;:7:BA;?<??<?@=AA=?;?B:::::=;>>>>B@B@@=@A@>@=@=>>9::9-9>==?9?AA>
@6HNMW:01024:05939
TACGGAGGGTGCAAGCGTTAATCGGAATAACTGGGCGTAAAGGGCATGCAGGCGGTTCATCAAGTAGGATGTGAAATCCCCGGGCTCAACCTGGGAACAGCATACTAAACTGGTGGACTAGAGTATTGCAGGGGGGAGACGGAATTCCAGGTGTAGCGGTGGAATGCGTAGATATCTGGAAGAACACCAAAGGCGAAGGCAGTCTCCTGGGCAAATACTGACGC
+
BBBB>;;;0;=@B>C?<;8;@ABB6;7;@;@::;6595AC8CD=CBBBA;;5;:498@DDDGBBA@@?BBBBCBB9=>??0@@6A@AA>C<@AA<A@CCCCCBBB@@@8?A@=AA@<::CC?@@@>;73777777$737=;:=;@19469:A>>GA@@?@@=A6;;A@@??;:;:9<=8A<@@>BBB4;;0;4:>>;??AA@@@@<059@6==?398@@@@@=9
@6HNMW:01026:05920
TACGGAGGATGCGAGCGTTATCCGGATTTATTGGGTTTAAAGGGTGCGTAGGCGGTTTGTCAAGTCAGCGGTGAAACGCAAGGGCTCAACCCTTGACCTGCCGTTGAAACTGTCGGACTGGAATGCGGATGCTGTGGGAGGAATGTGTGGTGTAGCGGTGAAATGCATAGATATCACACAGAACACCGATTGCGAAGGCATCTCACAAATCCGTTATTGACGCTGAGGCACGAAAGTGTGGGGATCAAACAGG
+
BDAE@CD@C@@ABBCBBB<@@@<A=ACC=BC=A@8=A,;;/;@9@@B@<<B>BB@BF?BCBB@CCCCCCC>A888-....6<<8@BBB@CD<?<;;;7;>>:<<<@?A9@;;;AA?BBBC?B?AA@C?CCBBBCCCG>IEBH@AA@BBB>BAAC;;;7;@AB=A@@BBCCBDBAA@@?AA::9:CC?ABB>A@BB=A>BB@A@CBBBD>CC?CC@CC?B@@@@?CCC?CAAABA;@>>::::-:<<AA=?@?@
@6HNMW:01046:05920
TACGGAAGGTCCGGGCGTTATCCGGATTTATTGGGTTTAAAGGGAGCGCAGGCGGAGACTTAAGCGTGCTGTGAAATGCTGCGGCTCAACCGTGGAAGTGCAGCGCGAACTGGGTTTCTTGAGTGAGTGCGAGGTATGCGGAATTCGTGGTGTAGCGGTGAAATGCTTAGATATCACGAAGAACCCCGATTGCGAAGGCAGCGTACCAGTCCTTAACTGACGCTAAAGCTCGAAAGTGCGGGTATCGAACAGG
+
BCC@?A<@<?A=@A9@@A?BCC@DACCC=BB?BE=BB>CC=CM?;;;BAABAA@>@CBBC?B=@?AAA@@AA@@@;;;;AB;:::CDD@C?B;;6;?B@A@@AACCCC@;;;B=BB<BB>BBCCCBAADECCD>AABB??<?;@;BBBB@CBBAA<;:;FDG>BCCC@BBBBBCBBBCC>@@@CCC;BBB?AADC7;:<DCCGE@@=@;;<<@<@?BA;;;AAAAD<B@??A@@9>@<989-99=;=C@CBB@
@6HNMW:01050:05930
TACGGAAGGTCCGGGCGTTATCCGGATTTATTGGGTTTAAAGGGAGCGCAGGCGGAGACTTAAGCGTGCTGTGAAATGCTGCGGCTCAACCGTGGAAGTGCAGCGCGAACTGGGTTTCTTGAGTGAGTGCGAGGTATGCGGAATTCGTGGTGTAGCGGTGAAATGCTTAGATATCACGAAGAACCCCGATTGCGAAGGCAGCGTACCAGTCCTTAACTGACGCTAAAGCTCGAAAGTGCGGGTATCGAACAGG
+
BCDC?C@C@CA?CC;@994<BA=A?@@@=BC@FF?DC>BB;AB:AAACCBCA@@>@BBBC?B?BBC@@@CCCCCC=::9@A::89BCCAC@BBB>B=ABBBBBBCDCB@CBBB=BD:@@<@BBCBBBBCBAAB?BBBBBB?B@C>BBCCACCCBCAA=ACCC>CAAA@BCCBCCCCCBB?@@=@DD9DAA?ABEE:::;BBBBBBC@CBBB@D>@>@CBBCCBBDE>BA@@:99/9>>>>@9@ABBBD@DDEA
@6HNMW:01024:05984
TACGTAGGGTCCAAGCGTTATCCGGATTTACTGGGTGTAAAGGGCGAGTAGACGGCGCTGTAAGTCAGCTGTGAAAACTTAGGGCTCAACCTTAAGCCTGCAGCTGAAACTGTAGTGCTAGAGTGCAGGAGAGGTAAGCGGAATTCCCAGTGTAGCGGTGAAATGCGTAGATATTAGGAGGAACACCAGTGGCGAAGGCGGCTTACTGGACTGTAACTGACGTTGAGGTGCGAAAGTGTGGGGAGCAAACAGG
+
HCCCCCCC>BB>B=@@AD@CDF@C?CCJ?DDBBB>BBCFF>CC>BBBCCDEDCC@BCECC@@<ABBABBA@@@AAA3AB=BBC>BDDG;;;0@A>AA>000AABAAAF?FDCDCCBCBBBCB;;;ACBADCCC@BB?AAC@G@C@CD>BA@@ABB@@<@ABA;@@@@ACCCCDC@BC@DG?A?ACC@CC@@>@BA=A=AA=??@CCCC>AAC????AAAAA@A>@AB?AAAA@@<ABBBDFF:???BA;AAA>
@6HNMW:01034:05993
TACGGAAGGTCCGGGCGTTATCCGGATTTATTGGGTTTAAAGGGAGCGCAGGCGGAGACTTAAGCGTGCTGTGAAATGCTGCGGCTCAACCGTGGAAGTGCAGCGCGAACTGGGTTTCTTGAGTGAGTGCGAGGTATGCGGAATTCGTGGTGTAGCGGTGAAATGCTTAGATATCACGAAGAACCCCGATTGCGAAGGCAGCGTACCAGTCCTTAACTGACGCTAAAGCTCGAAAGTGCGGGTATCGAACAGG
+
<00>;>,0+0:6:=8=<?=@@@@E@A@A;@E>BB<AA5@@;@A=AABCDBB@BB>BCCAB>B>BBBAABBAA@??8:9:>>::5;:995@9>55.58<=9>@@;99B@=;@;?6A@<@=;;?A@@@ABBBDCF?@@??=;6<4949@BC@CCCCDCC@CBBB<;;<F@CBBBCCAAA;;7<A=@BB6;;:?B@BC?CABCBC=B<<155445:6;5::54488444(4433333(33:8891;<;=5625==6
@6HNMW:01034:06005
TACGGAAGGTCCGGGCGTTATCCGGATTTATTGGGTTTAAAGGGAGCGCAGGCGGAGACTTAAGCGTGCTGTGAAATGCTGCGGCTCAACCGTGGAAGTGCAGCGCGAACTGGGTTTCTTGAGTGAGTGCGAGGTATGCGGAATTCGTGGTGTAGCGGTGAAATGCTTAGATATCACGAAGAACCCCGATTGCGAAGGCAGCGTACCAGTCCTTAACTGACGCTAAAGCTCGAAAGTGCGGGTATCGAACAGG
+
ICAA<A?A<@A@A@9@00-/;;7=8<??6>>:CD?DE>CCFCD?AAABBBB=9;8;:;?@<@=@BBCBBCAB@A@;000@@00-0>==;B<AAA=A>BBBBBB;;;BB?;;:@.;;6;A>AABBBBBBB@@@A=AAAAAA6:492;CAA=A@<><00,0@@A>@BDHACBBBBBBCBBC@;;9:A@2B;;6;A@A4:6:@@@BBB=>B654:=2:44888<;444A7==>?=;;5;;<333(4=999<055=8
@6HNMW:01038:05961
TACGGAGGATGCGAGCGTTATCCGGATTTATTGGGTTTAAAGGGTGCGTAGGCGGTTTGTCAAGTCAGCGGTGAAACGCAAGGGCTCAACCCTTGACCTGCCGTTGAAACTGTCGGACTGGAATGCGGATGCTGTGGGAGGAATGTGTGGTGTAGCGGTGAAATGCATAGATATCTACACAGAACAAACCGATTGCGAAGGCATCTCACAAATCCGTTATTGACGCTGAGGCACGAAAGTGTGGGGATCAAACAGG
+
;:;D@@@=@@@@A@@@@@=@@B=@=@BC=BB?CB=CC=BC>CG>CCGCCBA>@@=@D=DBBB@CBBBBA>?=A::/....*..*0=BB299,4398:7:::344.99;.;??@@@=@BBB?C=;;9@;A@AACCCBC>AA<C?;;;B@@=@AABA;;9;BBI=;;;AAAAA?A@:::AA@?@@?AAC=B=B??=?@AA394;CA@AB@;;;0;@<AB?BC?BBBAAAC@@=@BBBCC=BA@@@A@6ABDFD>BBB@
@6HNMW:01038:05964
TACGTAGGGTCCAGCGTTATCCGGATTTACTGGGTGTAAAGGGCGAGTAGACGGCGCTGTAAGTCAAGCTGTGAAAACTTAGGGCTCAACCTTAAGCCTGCAGCTGAAACTGTAGTGCTAGGAGTGCAGGAGAGGTAAGCGGAATTCCTAGTGTAGCGGTGAAATGCGTAGATATTAGGAGGAACACCAGTGGCGAAAGGCGGCTTACTGGACTAGTAACGTGGACGTTGAAGGCGGC
+
59:BA;?>3:;+00//48B=>;@8<<<4<9;;:1:5555)9@6ABBAB@@@;;8:AAB@@A6;:<>+00///5555&5949;<6<566.5.5.5.55.5559:556>>4;<>>==<;;://)/:::95505<<<8<?8<;:5>9>:?:;A?;:>>=44.488808=>::::>>;;7:<85504588823333-3333(3-44.44.4444.49/--550----(-556(/48<7;;66
@6HNMW:01048:05961
TACGTAGGGTCCAGCGTTATCCGGATTACTGGGTGTAAAGGGCGAGTAGACGGCGCTGTAAGTCAGCTGTGAAAACTTAGGGCTCAACCTTAAGCCTGCAGCTGAAACTGTAGTGCTAGAGTGCAGGAGAGGTAAGCGGAATTCCTAGTGTAGCGGTGAAAATGCGTAGATATTAGGAGGAACACCAGTGGCGAAGGCGGCTTACTGGACTGTAAGCTGACGTTGAGGCGCGAAAGTGTGGGAGCAAACAGG
+
>==<@9;;0;@5;;A>?;@AA=A>?=9=8994(437991:;4:::?ABA@AA=@A@@@AA=ACCCCCCA@??CC8BB@BBB>BAAA9<9>1919?:<?:97;<@@@5>>?>A@B?>>CBBAAB?9939?<?<?=9=@@;@?A>A?AA@=:99?B?=>===>08777373737:28869949288=5:<8;689:+0*0>+00:?>>?9===>;;6;==;>?B@?AA@:00/0==7=??:>>8>?>?A578A=
@6HNMW:01051:05977
TACGGAAGGTCCGGGCGTTATCCGGATTTATTGGGTTTAAAGGGAGCGTAGGCGGCATGGTAAGCGTGTTGTGAAATGCGGGTGCTCAACATCCGGACTGCAGCGCGAACTGCCGTGCTTGAGTGCATTGAAGGAAGGCGGAATTCGTGGTGTAGCGGTGAAATGCTTAGATATCACGAGGAACCCCGATTGCGAAGGCAGCTTTCCGCGCTGTTACTGACGCTGAAGCTCGAAGGTGTGGGTATCGAACAGG
+
BDBB?B<?<?A?AC<BBC?BBC?A?@@@;?C?CC=ED>CC>CF>AA@BD==;:969@BB@DC@ABBBAA?CCCCC>???AA<ABBCBB?BBBB>@>@B<=<>?@@@CB@CBBB>@@B>>:>BA@BABB?@A=@=A<@>?C?C>B>BBAA>ACBCB@@<@BBB<@@@B>BBBC@@B???5536=AAA5>=?388A?4846=<;<=5<:>>>>AAA<AA<>>>>>>>B>?>>>>@:=5<;99<0<;@@AA8>>A=
@6HNMW:01028:06027
TACGGAGGATACGAGCGTTATCCGGATTTATTGGGTTTAAAGGGTGCGTAGGCGGACATTTAGGTCTATGGTGAAATCGTTGTGCTCAACACAATTCAGCTGTAGAAACCGAGTGACTAGAATATAAGTGGCGCAGGCGGAATAAAGCATGTAGAGGTGACATTCATAGATATGCTTTAGAACACCGATCGCGAAGGCGGCTTGCGAAGGTATGATTGACGCTAATGCACGAAAGCGTGGGTATCGAACAGA
+
BABB=BA>AECBBBB???>@CD?B?CCC>BB?BC>BB>BB<B@<AAABBCB@BB?CBBCC>CD?BBCCEDGDCCC>C@@@6;;;BCCDACCCC@B?CAAA?@@BBBG>C?BBDCBA@@BBB@CCCC?BBB>BABCC@CD@C@BBB<BBC;;;BB;;9;CBCCB?CDDAAAAA???A@:ABB>AAC?BBBBBBBA=A>??:?@=@AAA=A=AAABBC@CCBBBCC@AAAAA???9?@AABC>BBBBBB?AAAA
@6HNMW:01035:06029
TACGGAAGGTCCGGGCGTTATCCGGATTTATTGGGTTTAAAGGGAGCGCAGGCGGAGACTTAAGCGTGCTGTGAAATGCTGCGGCTCAACCGTGGAAGTGCAGCGCGGAACTGGGTTTCTTGAGTGAGTGCGAGGTATGCGGATTCGTGGTGTAGCGGTGAAATGCTTAGATATCACGAAGAACCCCGAATTGCGAAGGCAGCGTACCAGTCCTTAACTGACGCTAAAGCTCGAAAGT
+
6<<?:?:>9<?<<<6@9:.999.5;599)5949;4;>5><5<?266<A999654.444:<8=9>>==BCCCCCCC>AAA@A?@4;0<<8;*00=;@<@099900>00+0*0//:(44)445:<;;;<<;:::;:05///-9(--(---/)-555---(--89/-55<044:::44444453/)/66*//)/5;;/5.5.5:9994//)////17)/)/98884449:1:;;55/:198
@6HNMW:01042:06053
TACGTATGGAGCAAGCGTTATCCGGATTTACTGGGTGTAAAGGGAGTGTAGGTGGTATCACAAGTCAGAAGTGAAAGCCCAGGGCTCAACCCCGGGACTGCTTTTGAAACTGTGGAACTGGAGTGCAGGAGAGGTAAGTGGAATTCCTAGTGTAGCGGTGAAATGCGTAGATATTAGGAGGAACACCAGTGGCGAAGGCGGCTTACTGGACTGTAACTGACACTGAGGCTCGGAAAGCGTGGGGAGCAAACAGG
+
CCCBBBBD=@@??4;;<;<@AA?B?;;;7;ACBB<AA@CA8@?8ACAAB;;7;B>CAABCBC@DA@@BB=@@@?D6::C<?;;5?>??9=>>38:6;433:=>>1=BB;==BAA?B=??A<?9778BC<BB>=;>A7>;;6;6;6<8<><=;<<;77/77;>8@BBBBB?>>?>;87/97/88;>><//.55./32849:48848;<B?=8<B>>077;;=9=<=3/)09//)0>6;;<6877+899;;58876
@6HNMW:01056:06035
TACGTAGGTCACGAGCGTTATCCGGAATTATTGGGCGTAAAGAGTGAGCAGGCGGCATAGCAAGTCTGAGGTGAAAGCGTGGGGCTCAACCCCATACAGCCTTGGAAACTACTAAGCTAGAGTGCGTGAGAGGTAAACGGAACTCCATGTGTAGCGGTGAAATGCGTAGATATATGGAAGAACACCAGTGGCGAAGGCGGTTTACCAGCACTGCACTGACGCTCAGTCACGAAAGCGTGGGGAGCAAATAGG
+
BA@@AAA>AAAAA;;;;;5;>>5;6;;A:@@<@@8@@BBB=ABCCBA@CDE@BB?BB;;:@A=;;::99@<@99;.9A@BBCC9@@@C@CBC;BAA@CCC?B?A=@A;;;;AAA=AAA@@@A;:;9:@@BAB?BBB<BC>B>A@@;@:99:99>@@8::CC<AAAA@@BBBBECAA?A@CB>BAB8;;A@=@;;6;;@B5;;7;B?ECCBBABAA;;00000/::78:;;:::08<43333&4;<==7=;94
@6HNMW:01061:06049
TACGTAGGTCACGAGCGTTATCCGGAATTATTGGGCGTAAAAGAGTGAGCAGGCGGCATAGCAAGTCTGAGGTGAAAGCGTGGGGCTCAACCCCATACAGCCTTGGAAACTACTAAGCTAGAGTGCGTGAGAGGTAAACGGAACTCCATGTGTAGCGGTGAAATGCGTAGATATATGGGAAGAACACCAGTGGCGAAGGCGGTTTACCAGCACTGCACTGACGCTCAGTCACGAAAGCGTGGGGAGCAAATAG
+
6555=5505<@@;;;?>>=;99;>8=8=?AC@C=7;@5555'4:<55/;;0/*/727<>;<<FAGG@<@AB=>??@8@;B@@@@5>@@?2999&9::>958057<.99,555555.5;<9;?;=>>@996BB=9=B?:BB<?:>?=4:9//////><8099A9>>7>000//////4<1<7;;7;<>7:5557::<0525<7==6<<.544444444484333899993444:;=4<993333&3:<<=5=55
@6HNMW:01063:06015
TACGTAGGGGGCAAGCGTTATCCGGATTTACTGGGTGTAAAGGGAGCGTAGACGGAGAGGCAAGTCTGAAGTGAAAGCCCGGGGCTCAACCGCGGGACTGCTTTGGAAACTGTCTGTCTGGAGTACTGGAGGGGTAAGCGGAATTCCTAGTGTAGCGGTGAAATGCGTAGATATTAGGAGGAACACCGGCGGCGAAGGCGGCTTACTGGACAGCAACTGACGTTGAGGCTCGAAAGCGTGGATAGCAAACAGG
+
CCBCBA@@@@1??;??AC?BBE@C?BBC=ABCED>BBBBC=@B<AAACCCCCBC>CAAA@CC@CBBBBB@CCDDG>ABB<BBB:BDDF@C?AAAA;BB??@CF=B@AC=C@A@EBBBBBB?@AABBBB=?>?>7>D9::D@D@D?B?CCCBBBB@::8:CCD>CC@A@BAAA@A>@C?@A>A?BCC?C@??=?AA4978A=@A?BCBB?CA99:A?B???A??;@:949@@@@@:@@BBB?BBA@@CC;@@@?
@6HNMW:01019:06106
TACGGAGGATGCGAGCGTTATCCGGATTTATTGGGTTTAAAGGGAGCGTAGGCGGACGCTTAAGTCAGTTGTGAAAGTTTGCGGCTCAACCGTAAAATTGCAGTTGATACTGGGTGTCTTGAGTACAGTAGAGGCAGGCGGAATTCGTGGTGTAGCGGTGAAATGCTTAGATATCACGAAGAACTCCGATTGCGAAGGCAGCTTGCTGGACTGTAACTGACGCTGATGCTCGAAAGTGTGGGTATCAAACAGG
+
GHCB@AA=@@@@?>>9;:>ACC@D@CCC=DD@CC=BB<A@:@C>BBCCBBC?:949B>?@<A;@CCBAB8<;AAE>DCC=B;;8;BCCAD?BCAAA7>,00@>>?ABBAB@@@;@BBBBACA@@DBBBBBA9838;;6>>:><A?BBBB@CEB>?8949?>?:?CCC?AAABBCCAAAB?BB?CCC?BBB=AABD?B?BBA@C@BBCC@BBBCCC@DCBCBABACCCCCDECCC=@@BBBB<CABBCG@BBB?
@6HNMW:01019:06108
TACGGGAGGATACGAGCGTTATCCGGAGTTTATTGGGGTTTAAAGGGTGCGGTAGGCGGACATTTAAGGTCGTATGGATGAAACGTCGTTGTCGGCTCAACACAATTCAGCTGTAGAAACCGAGTGACTAGGAATATAAGTGGCGCAGGCGGAATAAAGCATGTAGAGGTGACATTCATAGATATGCTTAGAACACCGATCGCGAAGGCGGCTTGCGAAGGTATGATTGACGCTAATGGCACGAAAGCGTGGGTA
+
;;444(/939/0/:::///),,2,2(,,-6,55(///&5<)55)5909555.5;;5;97<7777)/)/)/////5/)//:;;)///666(-///)/;::6==<<37600//7:<=>>@6=8=;;;;@@C?;7?<>99:.444.4444<8==7;7;>>/55=54999994:99=<<133333333773403::59::69;733/--)-(--(-6(,-58)/(/88=;<76555:994/0)/::>;;,6955=<197
@6HNMW:01037:06093
TACGTAGGGGGCAAGCGTTATCCGGATTTACTGGGTGTAAAGGGAGCGCAGACGGTCAAGCAAGTCTGAAGTGAAACCCCACGGCTCAACCGTGGGCTTGCTTTGGAAACTGTTTGACTAGAGTACTGGAGAGGTAAGCGGAATTCCTAGTGTAGCGGTGAAATGCGTAGATATTAGGAGGAACATCGGTGGCGAAGGCGGCTTACTGGACAGCAACTGACGTTGAGGCTCGAAGGCGTGGGGAGCAAACAGG
+
A@AAA@@??@,=@;@@AB?BCI@C?BBB<B;;;C=;;@CD=B><@999@A;@C@?C@?:>;;:>@BC@A?A?>>>0655&5999>@::49=@<CK?HJ?@@BB8;7;D<BCADD8>00000<:@?ABC5??9949A499@<@?C=B?:;:CCAAA9819888*/;0//=???B@;=>8<<;>?BBAA>98818=@:?9;;5;>5;::93:9:=<>;@56555435:9:>>=?A9=9=884<<1<B=BB<B=><
@6HNMW:01038:06075
TACGTAGGTCACGAGCGTTATCCGGAATTATTGGGCGTAAAGAGTGAGCAGGCGGCATAGCAAGTCTGAGGTGAAAGCGTGGGGCTCAACCCCATACAGCCTTGGAAACTACTAAGCTAGAGTGCGTGAGAGGTAAACGGAACTCCATGTGTAGCGGTGAAATGCGTAGATATATGGAAGAACACCAGTGGCGAAGGCGGTTTACCAGCACTGCACTGACGCTCAGTCACGAAAGCGTGGGGAGCAAATAGG
+
BCDBBAA@CCBBB@;;;B<@?@7;6;?C?;;;;C>CBBBE>C;;;BAA@@@=;;4;=BA@BB@C@A@?@@;@@BC>CCCBDEF=BBBC@MEE;@BABAAB@C@C=@@<@CCC;;7;BB;;;BBCCCCCJCBB?BGF?DF@B?;;;?CA@ABCCCAB?BCCC<;<<;;BCCCAC;;;?B?DC@BBBADDCC>A;;5;:@B?CC>CCAICC;;;BBC@@>0000>@AAABAB@@@9@AAABEF9BABBD=B;;5
@6HNMW:01046:06081
TACGGAAGTCCGGGCGTTATCCGGTTTATTGGGTTTAAAGGGTGCGTAGGCGGACATTTAGGTCTATGGTGAAATCGTTGTGCTCAACACAATTCAGCTGTAGAAACCGAGTGACTAGAATATAAGTGGCGCAGGCGGAATAAAGCATGTAGAGGTGACATTCATAGATATGCTTTAGAACACCGATCGCGAAGGCGGCTTGCGAAGGTATGAATTGACGCTAATGCACGAAAAGCGTGGGTATCGAACAGA
+
CCDD@D9::CAFM>BBC@BAA=A<@@=?EADD>DD>CC=AE<;;:BBBC@CC@CDCBC=BC@CBDCECACBBB:ABBA<CACCHHE@BBBC@E@CCCEBBA8887.75////7899;<<8;;;9494505<<==<=@;?:<BB;A@@;9;CD;;;=BBCCFACCCCBBBDBB;;;6;AB>BBD@CA<@@CCA5:5;;5;@3::==:?8=;=00,06<=@CBBB?CBEDD@@??6@>>?AC<BAAABB>AAAF
@6HNMW:01050:06088
TACGGAAGGTCAGGGCGTTATCCGGATTTAATTGGGTTTAAAGGGAGCGCAGGCGGGCAGTTAAGCCGGCTGTGAAAGTGCGGGGCCCAACCCCGTATTGCGGTCGGAACTGACGGTCTTGAGTGCGCGCAGGGACGCTGGAATTCACGGTGTAGCGGTGAAATGCTTAGATAATCGTGAAGAACTCCGATGGCGAAGGCAGGTGTCCGGAGCGCAACTGACGCTGAGGCTCGAAAGTGCGGGTATCGAACAG
+
7/0/)/)/7>>>B=9=5504:<5:3455)5.56;;4<=6==6>>5<<9995949:A:BC==@B;9:?C?BC@@;:;6;;>>CCC4BB7926>>/;65559;9166<9=8<==>=<7:55.4::555>>>>?=@7<<;>C>:?;A=AAACADCCCD;;499;;0;?8<8<<<>>:??@@AA???<?@@????C?><8=@=;>=9==;;7;:;;;<:949999=;<?@;;4:9?999/9=8==?578BAA?<887
@6HNMW:01053:06085
TACGGAAGGTCCGGGCGTTATCCGGATTTATTGGGTTTAAAGGGAGCGCAGGCGGAGACTTAAGCGTGCTGTGAAATGCTGCGGCTCAACCGTGGAAGTGCAGCGCGAACTGGGTTCTTGAGTGAGTGCGAGGTATGCGGAATTCCTAGTGTAGCGGTGAAATGCTTAGATATCACGAAGAACCCCGATTGCGAAGGCAGCGTACCAGTCCTTAACTGACGCTAAAGCTCGAAGTGCGGGTATCGAACA
+
BC@@=@:@9:0-0@6=00)/<94?;?C@3==29;0:A,;;0;<666969A=:;@<@B@@@<@=@9:9?A><00/9/0/0<=?>499@@=@=@@@:?4?9?;@@@@::6265;>0526;:>??>?@=B9;;@?5;:9897-3-47>8>><99555994:;;;05;:A=BB@@@@@BBAA>A?4:99*9=>499;<.916>==B;;?8@=775:*0*-555--//68/667///)//99;=6<<<<::.44
@6HNMW:01059:06076
TACGTAGGGTCCAAGCGTTATCCGGTATTTACTGGGTGTAAAGGGCGAGTAGACGGCGCTGTAAGTCAGCTGTGAAAACTTAGGGCTCAACCTTAAGCCTGCAGCTGAAACTGTAGTGCTAGAGTGCAGGAGAGGTAAGCGGAATTCCTAGTGTAGCGGTGAAATGCGTAGATATTAGGAGGAACACCAGTGGCGAAGGCGGCTTACTGGACTGTAACTGACGTTGAGGCGCGAAAGTGTGGGGAGCAAACAGG
+
ACDCBBBB<AB6:7;?AA=@@C@C?BCDC>BBCCD>CCCCF?CC=DCBBCCCCA@<@BBBBCC=AABAAADBCDDBB:BB?BBB<ABBB=A<@<A=AC?;=;CEDHCCC>DCCC;;;A@@BCBBBBBBB@BCBB?BC?AAB?B?C@CACDCCDCBB@@>@BCC<;;<BCCCEDBC>BB?BD?B?BBB?CCA@=@DB6:8;A=@D?@@@B@@@@BDE@BBBBBAB=@>>:>><<;?:;<::8:>3888BC@CBA=
@6HNMW:01017:06127
TACGTAGGTGGCGAGCGTTGTCCGGAATTATTGGGCGTAAAGGGAGCGCAGGTGGGAAAGTAAGTCAGTCTTAAAAGTTCGGGGCTCAACCCCGTGATGGGATTGAAACTACTTTTCTTGAGTGCAGGAGAGGAAAGCGGAATTCCTAGTGTAGCGGTGAAATGCGTAGATATTAGGAGGAACACCAGTGGCGAAGGCGCTTTCTGGACTGTAACTGACACTGAGGCTCGAAAGCGTGGGGAGCGAACAGG
+
CE@@??=;:929??;;;B>CCGAC@CACACC@CC>BBCCE>GF?AAACBCC@CCD>DD=CBB?BCDCBBCC@CCC;CC?CCDD:CBAB=@@@8@ACBBBB>BA=99939@?<???6>@=CBBBBB:;6;@??=AB<A@@=@?C?B?BBCCBA?@@?9??@D=@?@BBBCCAAA@BB?AA>A?BCC?CBBB@==<*/*000@@<@@@<AAACDF@BBB?>>>>=885;??CBA:B888>>=2>>>BA=B:87
@6HNMW:01028:06155
TACGGAAGGTCCGGGCGTTATCCGGATTTATTGGGTTTAAAGGGAGCGCAGGCGGAGACTTAAGCGTGCTGTGAAATGCTGCGGCTCAACCGTGGAAGTGCAGCGCGAACTGGGTTTCTTGAGTGAGTTCGAGGTATGCGGAATTCGTGGTGTAGCGGTGAAATGCTTAGATATCACGAAGAACCCCGATTGCGAAGGCAGCGTACCAGTCCTTAACGACGCTAAAGCTCGAAAGTGCGGGTATCGAACAGG
+
BBA@:@5;6:B?CC>CCD@CCC?B?@@@<@C?CC<BA9AA6@A;ABBBBCCABB?BCBAB@B?AADBBBBBBAAA9;;;A@<<5;CAA?B=@::4:;AABAABBBAA?=@AAA;@@;AC>BBCAAACB=@@BB>BBBCCCADAD?BCBC@CDBBB::8:A@A>BBBC>@@ABBABBBBC?BA>BBB:BBB;99:@<@<@@@@@A@A<AAA@?C?A>A:99@???D=AAAABBC=BB???B<ABBBCC@CBB?
@6HNMW:01034:06123
TACGTATGGTGCAAGCGTTATCCGGATTTACTGGGTGTAAAGGGAGCGCAGGCGGTGCGGCAAGTCTGATGTGAAAGCCCGGGGCTCAACCCCGGTACTGCATTGGAAACTGTCGTACTAGAGTGTCGGAGGGGTAAGTGGAATTCCTAGTGTAGCGGTGAAATGCGTAGATATTAGGAGGAACACCAGTGGCGAAGGCGGCTTACTGGACGATAACTGACGCTGAGGCTCGAAAGCGTGGGGAGCAAACAGG
+
ECBBBCDD@CBBB?@@@@?BBC@C?BBC>CCCCD>BBBDD>CC>BBBBABB>BA=AB?@=AA?BCCCCCHDDBBB;@@@<@DF;CDBB@BBB;B@CHDBBBBD@B@BC>CCCC??@CCCCBBBBBBCA=@@@@8?@?B??<@>@<A@CBAABBCBAA>BA?B<??ABAABBBBB<?>?@@;><>@@?ABA@=?@A=A=@@=@D?BCBC?BB;;;CABBCCAAABBBB?CBBAAA;AAAAACC:BBBCC>CCC?
@6HNMW:01038:06127
TACGTATGGTGCAAGCGTTATCCGGATTTACTGGGTGTAAAGGGAGCGCAGGCGGTGCGGCAAGTCTGATGTGAAAGCCCGGGGCTCAACCCCGGTACTGCATTGGAAACTGTCGTACTAGAGTGTCGGAGGGGTAAGTGGAATTCCTAGTGTAGCGGTGAAATGCGTAGATATTAGGAGGAACACCAGTGGCGAAGGCGGCTTACTGGACGATAACTGACGCTGAGGCTCGAAAGCGTGGGGAGCAAACAGG
+
CC@@?BBC?AAAA;?;;;7:BC@E@BBB>BCEED=BBBCD>CC=BBABB?@;9949@>A?BB?BCDFFBBBBBBD;99:6:BB8CCJF@CCC9C?BBB@@ACC@B?CJ?JBBBCCDCCCCCBBBBBCC=;:::6:?=A?@=@?B?B@CBBBCCBBBC=@??>9?@@AABCBBBCACC@AA>A?BBB?BBBB;?>B6;6;@<@C@CBCD@GJ;<;D@BBCABBBBBBC?CCCBAC>C;;;DCC;@@@AA<CBB?
@6HNMW:01038:06151
TACGTATGGTGCAAGCGTTATCCGGATTTACTGGGTGTAAAGGGAGCGCAGGCGGTGCGGCAAGTCTGATGTGAAAGCCCGGGGCTCAACCCCGGTACTGCATTGGAAACTGTCGTACTAGAGTGTCGGAGGGGTAAGTGGAATTCCTAGTGTAGCGGTGAAATGCGTAGATATTAGGAGGAACACCAGTGGCGAAGGCGGCTTACTGGACGATAACTGACGCTGAGGCTCGAAAGCGTGGGGAGCAAACAGG
+
CC:;:AAB?;;;A=@@<@:>>A:?;@@A<ACBKE>AA@@@;@E><<;DDCCAA@?@BBB>;;8;BCEEBCBCDCB=AAA8@@@3@AAC?CDD<C@BBCBBB;;9;@HEIGCCAAAB<<;DCABAAACC@BCBB;BC?BBB@CAD@C?@@BBBBBBBA>AACC<;;:@@AAAAAA?AA=??<??AAA?BA>>8<>B6;8;D=@@@AAAA<>@000><@@??@:::@;;5;A;;4A9;555<<@3?>@??397:6
@6HNMW:01041:06134
TACGGAAGGTCCGGGCGTTATCCGGATTTATTGGGTTTAAAGGGAGCGCAGGCGGAGACTTAAGCGTGCTGTGAAATGCTGCGGCTCAACCGTGGAAGTGCAGCGCGAACTGGGTTTCTTGAGTGAGTTCGAGGTATGCGGAATTCGTGGTGTAGCGGTGAAATGCTTAGATATCACGAAAGAACCCCGATTGCGAAGGCAGCGTACCAGTCCTTAACTGACGCTAAAGCTCGAAAAGTGCGGGT
+
599966<B:@A?BG<AAE@CBCAC@BBC=;516<4<A6??3;;3659;=9::9B?ABBBB?A8<;::@??@<99905559999.9@=@;?8@AC=@=@::9?BBCCBA<?99:.9:,9=3<=A>>>:>8>>5949A@BBB?A@B@BBBDABBBA@@?<?;;;0;@??9@ABBBAAA?999,9@3999+8778;>??8=877379=@A;???A?A4:5:A@@@??9:9+8;773333&33368917
@6HNMW:01061:06146
TACGTATGGAGCAAGCGTTATCCGGATTTACTGGGTGTAAAGGGAGCGTAGACGGCATGGCAAGTCAGATGTGAAAGCCCGGGGCTCAACCCTGGAACTGCATTTGAAAACTGTCAGGCTAGAGTGCAGGAGAGGTAAGTGGAATTCCTAGTGTAGCGGTGAAATGCGTAGATATTAGGAGGAACACCAGTGGCGAAGGCGGCTTACTGGACTGTAATGACGTTGAGGCTCGGAAAGCGTGGGGAGCAAACAGG
+
BB?@?CCD?CA@A@CCAB>AAA>A?BCC=BBDDB;@A@@A8@@9@BACBB;;:A<=>9929=4=@?@ACCCCBBC>A@@;@BB3;;;A<?A9@@<@<@@@?@A?98:;;-;:::ABB<AACCBBBCCFE>@900:00*//:29:;;>?CCAA@?::99489:A<>;:=?<<=:44-33-3:5=37734>45/5:88)/)//)/96989:64488886:9:5557:<;7;44404=1:::3333&3::<=554=8
@6HNMW:01022:06191
TACGTAGGGGGCAAGCGTTATCCGGATTTACTGGGTGTAAAGGGAGCGCAGACGGTCAAGCAAGTCTGAAGTGAAACCCCATGGCTCAACCGTGGGCTTGCTTTGGAAACTGTTTGACTAGAGTACTGGAGAGGTAAGCGGAATTCCTAGTGTAGCGGTGAAATGCTTAGATATCACGAAGAACCCCGATTGCGAAGGCAGCGTACCAGTCCTTAACTGACGCTAAAGCTCGAAAGTGCGGGTATCGAACAGG
+
@BA@?;::::)9@;A?:;6;BB=A>ABB;BABBA;AA@@@;@B;BBBBBBBBBB>ABC?BCCACCCDDD@BBBBB6:::-:AB>CCCC@C?BBAA<AC>A@@A7;7;D=CCCED?CCCCCCBCCBCCF@@@@@<@B<@@B@C@B@B?BBBBCBAA??=?CCC=BAA@=@ABDBBACDCC?>><>FC:BBB<?>BC?B>AABBBBBB?BBB?<A<A=@??>><<<<;7<AAA?>?7>=A@@@:@@A:;:=BAA;
@6HNMW:01025:06184
TACGGAAGGTCCGGGCGTTATCCGGATTTATTGGGTTTAAAGGGAGCGCAGGCGGAGACTTAAGCGTGCTGTGAAATGCTGCGGCTCAACCGTGGAAGTGCAGCGCGAACTGGGTTTCTTGAGTGAGTGCGAGGTATGCGGAATTCGTGGTGTAGCGGTGAAATGCTTAGATATCACGAAGAACCCCGATTGCGAAGGCAGCGTACCAGTCCTTAACTGACGCTAAAGCTCGAAAGTGCGGGTATCGAACAGG
+
6><@8A=@=@B?AC>A;;7;BB;@<@BB<CC@CG?FF>CB=BC=AC;;;DB?BB=;;;@@<@?C@AACCDCBBEM?CBBBA@A=ACC@;B7;;C@C?CCGBBBCBAB@;695;3;=>AA>AACBD@AABBB@@=@AABCB?B=A=BCCC@CBBBBAA=AA@A8A@AB5;;A@@@@@@9929@.9::5;AA=BB@<1949CAA::;A?B::0-0,06;>000000<>5<>>>743(38:???<B966<<8<@@<
@6HNMW:01027:06184
TACGGAGGATGCGAGCGTTATCCGGATTTATTGGGTTTAAAGGGTGCGTAGGCGGTTTGTCAAGTCAGCGGTGAAACGCAAGGGCTCAACCCTTGACCTGCCGTTGAAACTGTCGGACTGGAATGCGGATGCTGTGGGAGGAATGTGTGGTGTAGCGGTGAAATGCATAGATATCACACAGAACACCGATTGCGAAGGCATCTCACAAATCCGTTATTGACGCTGAGGCACGAAAGCGTGGGTAGCAAACAGG
+
CDBB?CC@DAA@@>>>@@?ABB@C@DCC9DC@CE?CC=A@:>C=AAAADCB=@@=@@8@ACC@CCA??A>==A::7....088->A@@=@@6>;=9875997@@=:;<9<BBEFC@CCCD@D@BBBC@CABBBCCCC>CC@CACCCCCC@CCBBB9989ABB=BBBCBBBDCCCCCBBBBBB?BBB>B@@<><AA:=;@CBBBCCDCC=CB?AB@BC?AA?@@@?9989@@AAD;????BB>BBBBBB>BCC?
@6HNMW:01032:06174
TACGGAGGGTGCAAGCGTTAATCGGAATCACTGGGCGTAAAGCGCACGTAGGCTGTTATGTAAGTCAGGGGTGAAATCCCACGGCTCAACCGTGGAACTGCCCTTGATACTGCATGACTTGAATCCGGGAGAGGGTGGCGGAATTCCAGGTGTAGGAGTGAAATCCGTAGATATCTGGAGGAACATCAGTGGCGAAGGCGGCCACCTGGACCGGTATTGACGCTGAGGTGCGAAAGCGTGGGGAGCAAACAGG
+
ABAC?CBC=AA?A>A;;;?B@CCC?C@BBBBBBB=CBBBC<AABA;;;;9=4999:5?=@BB?BBAABAA6AAAA<ABB<B::9:CADAD7:9?:=;>>=@A;A<@ABBBBBCCB@ABB?BC@CC@CC?@@@BB<@@<@@=@<?<?=BB@BBCBB?BBBBBB=BA;>?AAAAAAABD?BB9999AAAABBB>>=:5959;6:*//16>7;<7=7?@@;>>B888====?>>;:;3;>>>???3>=>>=3;:;4
@6HNMW:01037:06202
TACGTAGGGGGCAAGCGTTATCCGGATTTACTGGGTGTAAAGGGAGCGCAGACGGTCAAGCAAGTCTGAAGTGAAACCCCACGGCTCAACCGTGGGCTTGCTTTGGAAACTGTTTGACTAGAGTACTGGAGAGGTAAGCGGAATTCCTAGTGTAGCGGTGAAATGCGTAGATATTAGGAGGAACATCGGTGGCGAAGGCGGCTTACTGGACAGCAACTGACGTTGAGGCTCGAAGGCGTGGGGAGCAAACAGG
+
BBBAA;9999)8?8>9:;?@BB>A>@@A<BADDD<@@@@B<BB;@BAAACCCCC@BBB<BBB?BCCCCD@CDBA@0;::.;;:6;CCC@C@C;;;9;B?BCFG>C@BB>BCDDD>BBCCCBBBBBBCC?AB@@=@B;?::6:=C@B?BBCDCBBB?><>ABA=BC888BBBBCB>@?;<>9>>BBBBB?>><9AA697;;49@9=@>>9=?566><>?AB@?A<A9:8:BBBC9949?==??3>>>??<?CC@
@6HNMW:01040:06173
TACGGAAGGTCAGGGCGTTATCCGGATTTATTGGGTTTAAAGGGAGCGCAGGCGGGCAGTTAAGCCGGCTGTGAAAGTGCGGGGCCCAACCCCGTATTGCGGTCGGAACTGACGGTCTTGAGTGCGCGCAGGGACGCTGGAATTCACGGTGTAGCGGTGAAATGCTTAGATATCGTGAAGAACTCCGATGGCGAAGGCAGGTGTCCGGAGCGCAACTGACGCTGAGGCTCGAAAGTGCGGGTATCGAACAGG
+
CCBB?@994:A?@@<ABB@CCC@C?BBE>ED@BB;A@8?@:AC=CBCBB@@=;;;/;AAA?B@BCAM@CBBCCFC=BA@@AAB.;;0;<@@@;@CCC?BBA?ACC@CBAAACCCBCBB@C@@@BCCBBCCCC>CDBCCC@C@CADEBB?B@AAA@@=@CBD=A@@A>@@AABBCCCCC>A??BCC>AABC?CBB?B>@@@>?@@B4969@@@AD?BBCBBBBBB@@=@CCBBB=A=@???9?CCCBB?BBB?
@6HNMW:01046:06184
TACGTAGGGGGCAAGCGTTATCCGGATTTACTGGGTGTAAAGGGAGCGCAGACGGTCAAGCAAGTCTGAAGTGAAACCCCATGGCTCAACCGTGGGCTTGCTTTGGAAACTGTTTGACTAGAGTACTGGAGAGGTAAGCGGAATTCCTAGTGTAGCGGTGAAATGCGTAGATATTAGGAGGAACATCGGTGGCGAAGGCGGCTTACTGGACAGCAACTGGACGTTGAGGCTCGAAGGCGTGGGGAGCAAACAGG
+
AA@BBCBCCC3BB?BBAA>ACE@C?BBC?CBBBB=BBABD0;;7;@?DCDBBBA?@CC=BBB?CBAA@C>BBBBB;BAA7BBB=B;;;<@;A@@@;@B@CCDF>C?AA>ABCCD>BBCBBBABB?@@C>@@::4:?4;;;6;?D>A?BCCBCCBA??;????8?A???BBABBB<??<@@;@<AAA@?;;;5;==8=8==8=><A>>>=B@==9@7>//)/;/0+0;:4:?=><1838???CC9A@@CE>CBB@
@6HNMW:01049:06187
TACGTAGGTCACGAGCGTTATCCGGAATTATTGGGCGTAAAGAGTGAGCAGGCGGCATAGCAAGTCTGAGGTGAAAGCGTGGGGCTCAACCCCATACAGCCTTGGAAACTACTAAGCTAGAGTGCGTGAGAGGTAAACGGAACTCCATGTGTAGCGGTGAAATGCGTAGATATATGGAAGAACACCAGTGGCGAAGGCGGTTTACCAGCACTGCACTGACGCTCAGTCACGAAAGCGTGGGGAGCAAATAGG
+
BBAABAA?ACBB@@@@;;6;BB?D@FAGACC?CF=<;<BC>ABCBBBBBBB?BB>?@CBBCD@CCBBB@@;A:::.;BBBCEF<CCBB;@>?3??@@@@@?C?B>AA<A@@@AA=ABB;;;BAAAAACCCAA?ADC=CC@BACCD@CAAACBAAA@<ACBB=CBAAABBBBCDCCC@CABB@BBB?AB@@<@AA=A?@@>BB=BBACCBBB@@@@=@=>000>@BABBCBCBD=@@@@@@@6?A@??9A;;7
@6HNMW:01056:06198
TACGTAGGGGGCAAGCGTTATCCGGATTTACTGGGTGTAAAGGGAGCGCAGACGGTCAAGCAAGTCTGAAGTGAAACCCCACGGCTCAACCGTGGGCTTGCTTTGGAAACTGTTTGACTAGAGTACTGGAGAGGTAAGCGGAATTCCTAGTGTAGCGGTGAAATGCGTAGATATTAGGAGGAACATCGGTGGCGAAGGCGGCTTACTGGACAGCAACTGACGTTGAGGCTCGAAGGCGTGGGGAGCAAACAGG
+
<<AAA;;;;;)7@=;;:C@BBB>@>;;;0;?@AB=CBBCB>BD>;<;AA<<;;0,000,0<<8==AEBA=BB??A=AFD:DCCACCCGGI?AADE=@@>A;;;0925A4>CA;?3@@>959@<@?;;@;@>>>:<?8>>>:><@>A?BBBBBAA???=@AAA=999??AABBBB?BB@BC?B>?:99898818<<9>;??<@B=B::93:775572;9:::5929:92943848<=?====;0<==?@<ABB?
@6HNMW:01025:06246
GACGTAGGTGGCAAGCGTTACTCGGAATTACTAGGCGTAAAGCGCGCGTAGGCGGAATGTTAAGTCTGTTGTGTAATCTCTGGGCTCAACCCAGAAACTGCAACAGAAACTGGCGTTCTTGAGTGAGGCAGAGGAAATCGGAATTCCTAGTGTAGCAGTGAAATGCGTAGATATTAGGAGGAACACCGGTGGCGAAGGCGGATTTCTGGGCCTTTACTGACGCTAAAGTGCGAAAGCCAGGGGAGCAAACGGG
+
BBA;;;;5;A=@A><<;B?BCCCC=A=@<@@C;;7;AAAC>B@@@BB;;;C?CC:;9;AA=B?BCIBDCACDLCC@BCBCDCC=CC@@?@C>CCCC>CBCCC@CCCCD>CCB?BBB?AA=A@@@B??=?BBBC@BB<@?>9><@?B@BBCBAABBBBAABGD>99:BBABBCCCACCACC@CACCB?C@CIBEBB?A?BB?CCC>CBBA6@5;;0;ABCCC;;=GG?CCBDCCC>CC@DCCC;;;;BB<ABD=
@6HNMW:01053:06218
AACGTAGGTCACGAGCGTTATCCGGAATTATTGGGCGTAAAGAGTGAGCAGGCGGCATAGCAAGTCTGAGGTGAAAGCGTGGGGCTCAACCCCCATACAGCCTTGGAAACTACTAAGCTAGAGTGCGTGAGAGGTAAACGGAACTCCATGTGTAGCGGTGAAATGCGTAGATATATGGAAGAACACCAGTGGCGAAGGCGGTTTACCAGCACTGCACTGACGCTCAGTCACGAAAGCGTGGGGAGCAAATAGG
+
B3AB>00-/===@BB@A@@BDI@EAC?B7;;5;;0;CBBB=BCBBBC@@BC>AA?;;;<;BD7;;:9BBB=B:;;0;==9999*9>=924949$9=@:88::;9=.00*/779/0*/::=@@@@@:999999544@@8?@?A?AA@@C;<<BBCDBB?BBCC=BBBCGJCFBBBBBC?B?BB@CCC?AAAB>ACD6:9:A>BE>CC?@AAA@<;;ABA;;:@AA?995=====F8>=>0000+000/;8A=@=
@6HNMW:01022:06303
TACGGAAGGTCCGGGCGTTATCCGGATTTATTGGGTTTAAAGGGAGCGCAGGCCGGAGATTAAGCGTGACGTGAAATGTAGACGCTCAACGTCTGAATTGCGTCGCGAACTGGTTTCCTTGAGTGAGTACGACGTGTACGGAATTCGTGGTGTAGCGGTGAAATGCTTAGATATCACGAAGAACCCCCGATTGCGAAGGCAGTGCACGAGTCCTTTACTGACGCTAAAGCTCGAAAGTGCGGGTATCGAACAGG
+
BBAC?B?B@B?=@@3<00+09;5<6;A@=AB@BB9BB0;<0;=8>B<BBCC@B@C@BBBA49.9999CA===;:;0;9;B<9;CCCBD@B;;<CBB?B@DAAACCCCC?BBC5;;0;5:;@@BCBBBBBA@@BD<;<CBDADAE@BBCC?@@BBA@>9?:::.;AAB?CBBBBBC@@ED?AA3:9:9);@B@CCCE8;7<A@AB@@ACEBBB@BC;B@>:99@:::C>BAA@@?D<AAAA@A9@@AAAA>AAD@
@6HNMW:01025:06301
TACGTAGGGGGCAAGCGTTATCCGGATTTACTGGGTGTAAAGGGAGCGCAGACGGTCAAGCAAGTCTGAAGTGAAACCCCACGGCTCAACCGTGGGCTTGCTTTGGAAACTGTTTGACTAGAGTACTGGAGAGGTAAGCGGAATTCCTAGTGTAGCGGTTGAAATGCGTAGATATTAGGAGGAACATCGGTGGCGAAGGCGGCTTACTGGACAGCAACTGACGTTGAGGCTCGAAGGCGTGGGGAGCAAACAGG
+
BCCCBBCCCD3BB;@:;95:BC?C@DDC=BBCED>BBAAA.:;.;@;;:@;@;@9@@@<959=@>>CBB><@=@B8@@B69:B?BBCB?B;;;BC;@@99:AD9@:??499@@A8>99999=:?@??=:>>..*.:)-.83=3=:>487=<;<<;::+0)0>>5;;999999@9929<8992929=6//)//)/67)/(8;4<=4;9==8=>==:;6;A>>98;:@@@:@====8?;?@ABAB:B@?@E=@?@3
@6HNMW:01034:06263
TACGTAGGGGGCAAGCGTTATCCGGATTTACTGGGTGTAAAGGGAGCGCAGACGGTCAAGCAAGTCTGAAGTGAAACCCCACGGCTCAACCGTGGGCTTGCTTTGGAAACTGTTTGACTAGAGTACTGGAGAGGTAAGCGGAATTCCTAGTGTAGCGGTGAAATGCGTAGATATTAGGAGGAACATCAGTGGCGAAGGCGGCTTACTGGGCTTTAACTGGACGCTGAGGCTCGGAAAAGCGTGGGGAGCAAACAGGG
+
99????A<@A1BB@CDCC@BBB=?<@AB8>999<8959BE>CC>AB@?BA@@BB99:B?@>?;999AB=@?B==?,:9:&55;5;<=>9@.5955)5<.56@@8@:>>7@@>>>5@65545999:AAA=A;::=@>9<:<6<+0*06:>0//;543=6<0//(-----67:===7;;677.78733349458<><8<95504=04/::9/666(/)///1/33;3358599//)///&////;;;.::::;5;;;;2
@6HNMW:01061:06273
TACGTAGGGGGCAAGCGTTATCCGGATTTACTGGGTGTAAAGGGAGCGCAGGCGGTGCGGCAAGTCTGATGTGAAAGCCCGGGGCTCAACCCCGGTACTGCATTGGAAACTGTCGTACTAGAGTGTCGGAGGGGTAAGTGGAATTCCTAGTGTAGCGGTGAAATGCGTAGATATTAGGAGGAACACCAGTGGCGAAGGCGGCTTACTGGACGATAACTGACGCTGAGGCTCGAAAGCGTGGGGAGCAAACAGG
+
;<<<?<AAAA0@B?BA@@=@BC@B@BCC?BBBCC>;<<DD>DE>;;;CDCCA;;;;CCC7<;?A;;;BCA?@979*799.:AA2??@A=ACD4:99:9DBA@A8@=<=5<000?@@@0;:C999?><>;:;;;6;B@DCCAC@C?B=@@BABAAABB?CCBC=?????ABBBBB>AA?BB?B?AAA=@987:::7<A9<=<??8>>::599??>?<:=B@:877<993997977)7<898==.257@A9888:
@6HNMW:01042:06327
TACGGAAGGTCCGGGCGTTTATCCGGATTTATTGGGTTTAAAGGGAGCGCAGGCGGAGACTTAAGCGTTGCTGTGAAATGCTGCGGCTCAACCGTGGAAGTGCAGCGCGAACTGGGTTTCTTGAGTGAGTGCGAGGTATGCGGAATTCGTGGTGTAGCGGTGAAATGCTTAGATATCACGAAGAACCCCGATTGCGAAGGCAGCGTACCAGTCCTTAACTGACGCTAAAGCTCGAAAGTGCGGGTATCGAACAGG
+
>BAA>A@C?@@9<:5000/(/795;6;;>3;949@8=?,99,5909955556.5@79/0--(,(,**,(,7:456?>4;;999594;@?A9A9@;;5;>CA<;;A@AAA?9===:,99):>:>ABBCBBBBDDCC@@@@@=@3:6:>CC@A?ACCBB;;5<@CC9<;<A=ABBBBCCCDDE?BB6;::-;AA=CBAA5;7<CA@BB;;7;;;;?B@C?BBBCCBBBBB<B@??BBB;A@?:::/;>==<@:===7
@6HNMW:01050:06330
TACGTATGGTGCAAGCGTTATCCGGATTTACTGGGTGTAAAGGGAGCGCAGGCGGTGCGGCAAGTCTGATGTGAAAGCCCGGGGCTCAACCCCGGTACTGCATTGGAAACTGTCGTACTAGAGTGTCGGAGGGGTAAGTGGAATTCCTAGTGTAGCGGTGAAATGCGTAGATATTAGGAGGAACACCAGTGGCGAAGGCGGCTTACTGGACGATAACTGACGCTGAGGCTCGAAAGCGTGGGGAGCAAACAGG
+
CHBBBCBB>B@@@=@@@@=@@A?B?BBD=BBBDE>A@@CC?CD>@@@@BBB?BB?BBBB?BB?BCCCCCCCCCCD=@AA<AEE9CBAA>BDD9D=CCCAABCD@C@BD>CCBBBBCCCCCCCCBBBA?;?>?>6?C<AAB@B@B@B?BBCCCCBBBB?BCCD=ACACDCCA@A@?CD@BB?B>>>><@ABB>@AC6:8;A=AB@EBCC@CC:;;C@BBCCBBCDC@A>@CB@AB=@@@AACD9:;:BB>BBB?
@6HNMW:01056:06332
TACGTAGGGGGCAAGCGTTATCCGGATTTACTGGGTGTAAAGGGAGCGCAGACGGTCAAGCAAGTCTGAAGTGAAACCCCACGGCTCAACCGTGGGCTTGCTTTGGAAACTGTTTGACTAGAGTACTGGAGAGGTAAGCGGAATTCCTAGTGTAGCGGTGAAATGCGTAGATATTAGGAGGAACATCGGTGGCGAAGGCGGCTTACTGGACAGCAACTGACGTTGAGGCTCGAAGGCGTGGGGAGCAAACAGG
+
CCCDCBAA@@2@?;?@@@=ABC@C@CCC=CCBBA;:;:;;0;;0;BAAABAB@@=@@B=@AA@CBBB@A=ABBCC>CDD<B;;8;BBB?B?BADD>BB>AACE>B?BD>DCCCC>BBC@@@@@@BBBB@BBBB=@?<@@A>A?B?B?BBCBBBBB??<>???:?@=><@@AAAA@AB?AA>A@CCCAA<=<9=??8?=;888A;BA?A<A@677:;?>=>=8;5;;:=??9949:<ABBBCC:AA999/9993
@6HNMW:01060:06324
TACGGAGGATGCGAGCGTTATCCGGATTTATTGGGTTTAAAGGGTGCGTAGGCGGTTTGTCAAGTCAGCGGTGAAACGCAAGGGCTCAACCTTGACCTGCCGTTGAAACTGTCGGACTGGAATGCGGATGCTGTGGGAGGAATGTGTGGTGTAGCGGTGAAATGCATAGATATCACACAGAACACCGATTGCGAAGGCATCTCACAAATCCGTTATTGACGCTGAGGCACGAAAAGTGTGGGGATCAAAACAGG
+
GAA@?;;5;AAAACDBBD>@@@<A=???4??7<<1::(33(3918888:;<8<B8?A=??>=,0000/996<<:;1////)/;1-//;)/)/397747894994555)55559:59:99397455>8<<>;;;<??7@@9A=@??@::6:AA???@;?=>@9879==;;>00/09956;//(/663677.338;28.53::333333(332896:<6::;;;3449499:;<==1=33/666&//////&/682
@6HNMW:01062:06326
TACGTAGGGTCCAAGCGTTATCCGGATTTACTGGGTGTAAAGGGCGAGTAGACGGCGCTGTAAGTCAGCTGTGAAAACTTAGGGCTCAACCTTAAGCCTGCAGCTGAAACTGTAGTGCTAGAGTGCAGGAGAGGTAAGCGGAATTCCTAGTGTAGCGGTGAAATGCGTAGATATTAGGAGGAACACCAGTGGCGAAGGCGGCTTACTGGACTGTAACTGACGTTGAGGCGCGAAAGTGTGGGGAGCAAACAGG
+
ECBCAABD>CC?C>?9::?ACC@D?BBC=CCCDD>BBBCC>CD<BBBBCCCBA@<ABBAB@A<ACDCBBBCCCBBB8A@=::;6;CCE?C?C?C=AAABBBDEECBCC>CCCCBBBBBABCBB@????:>A@>=@B?BBC@D?A?AACCCBBBBC@?<?BBB=BBBBBBBBAAC?AA=@?=@;A@A?B?>>>ABB985:A?BC?CBBB?AABBBC@BBBBBBB?DBC?AAC@@?9?AA@@AA6@@AAB>ABB?
@6HNMW:01016:06371
TACGGAAGGTCCGGGCGTTATCCGGATTTATTGGGTTTAAAGGGAGCGTAGGCCGCATGTTAAGCGTGTTGTGAAATGTAGATGCCCAACATCTGAATTGCAGCGCGAACTGGCATGCTTGAGTACGCACACGTTGGCGGAATTCGTCGTGTAGCGGTGAAATGCTTAGATATGACGAAGAACTCCGATTGCGAAGGCAGCTGACGGGAGCGCAACTGACGCTAAAGCTCGAAAGTGCGGGTATCGAACAGG
+
<=:::?9@=?<9<@5=00+0@@:@;099)994=C9AA,;;/;5)5;@:>9949+--.--/)/27/54::.44449)48<94494;:3:5334443;7<48;@@@@B9915@@:>>@@=>:>>>>A978?99733-3433-37;8<<<=:::9555;7;;@A:B6659CBBBB@>?@@@;>:,//<6::<,//9;496;656=>656>3655;::.5445555555)555;=?@7;;=>=@7>==55545556
@6HNMW:01020:06377
AACGTAGGTGGCAAGCGTTGTCCGGAATTACTGGGTGTAAAGGGAGCGCAGGCGGGTCGGCAAGTTGGAGGTGAAAGCTGTGGGCTCAACTCACAAACTGCCTTCAAAACTGCCGATCTTGAGTGAAGTAGAGGTAAGCGGAATTCCTAGTGTAGCGGTGAAATGCGTAGATATTAGGAGGAACATCAGTGGCGAAGGCGGCTTACTGGGCTTTAACTGACGCTGAGGCTCGAAAGCGTGGGGAGCAAACAGG
+
@3@AAAB?A@<@A=;;;C?BBC@C>@>@?BAABD>CC@??<?G>CBBBBBB>AA?5=>>9>@?AB?B@BB?CDCC<??AA?>>:?ACD?B?===?B;C88;GI@CCKK=C;;;>BABCC:;;BBBC=@@BB@@=@B@B;;7;=@6;8;CACAABAAA=A?@@9;;;@@@DCCAB?AA>??;@<?ABBE@??>A@A7;7;A=AB=?>9::59CC>C@CCCCCCB@@;:59?9:5=;;;99999.=;:BB<BBB>
@6HNMW:01022:06396
TACGTAGGGTCCAAGCGTTATCCGGATTTACTGGGTGTAAAGGGCGAGTAGACGGCGCTGTAAGTCAGCTGTGAAAACTTAGGGCTCAACCTTAAGCCTGCAGCTGAAACTGTAGTGACTAGAGTGCAGGAGAGGTAAGCGGAATTCCTAGTGTAGCGGTGAAATGCGTAGATATTAGGAGGAACACCAGTGGCGAAGGCGGCTTACTGGACTGTAACTGACGTTGAGGCGCGAAAGTGTGGGGAGCAAACAG
+
BBBBDCBF?DC6;7;;@@>C;;6:;@?@<A@@?A9:99@@8?<5>>??=::000)0;=;/7709:><>:::?====348:=@@:@@??<?=A/:49;67<=8==@@@C<=A?:::?0000<0//;;99917333.4=8===9=55558==<<:::>;;8877>9A@>>?A99898>BB@CC?C<9967=<<>:>=B@C>???BB?CAAB>???A@A:??>>>><<@>?8<<<755(5555555)22299,..9
@6HNMW:01025:06368
TACGGAAGGTCAGGGCGTTATCCGGATTTATTGGGTTTAAAGGGAGCGCAGGCGGAGACTTAAGCGTGCTGTGAAATGCTGCGGCTCAACCGTGGAAGTGCAGCGCGAACTGGGTTTCTTGAGTGAGTGCGAGGTATGCGGAATTCGTGGTGTAGCGGTGAAATGCTTAGATATCACGAAGAACCCCGATTGCGAAGGCAGCGTACCAGTCCTTAACTGACGCTAAAGCTCGAAAGTGCGGGTATCGAACAGG
+
BB@BAF@B?BECDF>@@A?BBB?B@BCB=BA=AA<AB>CD>DE>CECCCCG@CC@@@@AA>A?BBB;;;CBB@@@9;;;B@<;6;BCB?C:;;@=A?BA@@@BB@AAD@CCDF>CC>AA=AAAACBAACCCCE@BABB;;6;>A>BCBB?BBBA@;;5;;;C=CCCC@DGGG;;;ECBB?;;80AA7@AA,00<<*0,9A=A@@AA;AACC@C@D?@AAAA000??3==@@@@@9>B?9::-995@@A=:568
@6HNMW:01080:05784
TACGTAGGTGGCGAGCGTTGTCCGGAATTATTGGGCGTAAAGGGAGCGCAGGTGGGAAAGTAAGTCAGTCTTAAAAGTTCGGGGCTCAACCCCGTGATGGGATTGAAACTACTTTTCTTGAGTGCAGGAGAGGTAAGTGGAATTCCTAGTGTAGCGGTGAAATGCGTAGATATTAGGAGGAACACCAGTGGCGAAGGCGGCTTACTGGACAGCAACTGACGTTGAGGCTCGAAGGCGTGGGGAGCAAACGAGG
+
AA@BBAA@;;7;;@@A@@=@DI@C@CAC@CBECG?BB@@@;AC=BCBCCDCACCB=BB=BBB?ECCBBADD@BBB;CC?BBCB9@@@@=@BB7@@ABBCC>CC?@@A9?D@:99929>>BBBBBA@A=AAAA>BC@CBB?B@A?A>AAAB@@?>8808:>A>BBBBBC????@;?A=AB?B?BBB>@?DD?@??:?:?@?BB?@@000/:;;AA>BABABBB<@:B====;;8;2;;<>CC8?=;@@80//=6
@6HNMW:01087:05799
TACGTAGGTCACGAGCGTTATCCGGAATTATTGGGCGTAAAGAGTGAGCAGGCGGCATAGCAAGTCTGAGGTGAAAAGCGTGGGGCTCAACCCCATACAGCCTTGGAAACTACTAAGCTAGAGTGCGTGAGAGGTAAACGGAACTCCATGTGTAGCGGTGAAATGCGTAGATATATGGAAGAACACCAGTGGCGAAGGCGGTTTACCAGCACTGCACTGACGCTCAGTCACGAAAGCGTGGGGAGCAAATAGG
+
CCCCBBB@BAAAA;;;;;5;??<@?C?D?BB?B@8AA;;;0;?ABBACB@A=@A=ABABB;;6;AAACBD>D;;;<-;AB@@@@9@AAA4;;;.:>??;::?C?B7<<6;@@A@@=@BC;;;CCBAAADDB;;5;;;0;B>B?CBA=;;;AACDCCD@CDDG?<<;ECCBCCCCBBB@C@DD@BBB@CBBB?B@@5;6:A?CJ?GC@BBA@@ABBBAAA@;;;AACBBBCBDBC>CCB::9:3:???C>AAA@
@6HNMW:01088:05767
TACGGAAGGTCCGGGCGTTATCCGGATTTATTGGGTTTAAAGGGAGCGTAGGCCGCATGTTAAGCGTGTTGTGAAATGTAGATGCCCAACATCTGAATTGCAGCGCGAACTGGCATGCTTGAGTACGCACAACGTTGGCGGAATTCGTCGTGTAGCGGTGAAATGCTTAGATATGACGAAGAACTCCGATTGCGAAGGCAGCTGACGGGAGCGCAACTGACGCTGAAGCTCGAAAGTGCGGGTATCGAACAGG
+
CCCCAC?C@CF?AA9@;:4;?@=A=CBB>CCADF?EG:;::;E;CA@ABDD@E?A@B<;;>A?ACCCBB?BBAAA<ABBCBBC???:?=@ABBBBB?B=ACDCBBBBB>BBC@CCCC@@<@:::B:::B:949@@5:4:A3939:@ABBBBBBCCCD?BBBB>CBBB?BBDCAAACCCE@CC@CBD@BBC@ECCC=?<ABAABCD@@@;@@@BBE@CBBBCCCCCC>BBDCCDE=BBBBBC>BCCCCC@BBC@
@6HNMW:01088:05802
TACGTAGGGAGCAAGCGTTGTCCGGATTTACTGGGTGTAAAGGGTGCGTAGGCGGCCGAGTAAGTCAGATGTGAAATCTATGGGCTCAACCCATAAACTGCATTTGAAACTACTTGGCTTGAGTGAAGTAGAGGCAGGCGGAATTCCCTGTGTAGCGGTGAAATGCGTAGAGATAGGGAGGAACACCAGTGGCGAAGGCGGCCTGCTGGGCTTTAACTGACGCTGAGGCACGAAAGCGTGGGTAGCAAACAGG
+
CCCBBCCC<::;A=A@@@8;;B@B@BCB>BDCCC>BCCBC=CC=@@?BB@@<??;?;??BBB?B???BBAAA?=?9????BBD<??@A49:5:AAA8?::::98)8AA=CCCAA>A=@@<????AA?AABB??<@>>;::39:=:=?9@ACBBAABF@BBAB;????AACEDCBBBB>BB?B>AAB@FBB>=AAC7;7;;5<?BCAAAB=BBB>C@BBBCCCECC;;9;B:::C;C:99AB=BAA@@@:A@?=
@6HNMW:01096:05768
TACGTAGGGTCCAAGCGTTATCCGGATTTACTGGGTGTAAAGGGCGAGTAGACGGCGCTGTAAGTCAGCTGTGAAAACTTAGGGCTCAACCTTAAGCCTGCAGCTGAAACTGTAGTGCTAGAGTGCAGGAGAGGTAAGCGGAATTCCTAGTGTAGCGGTGAAATGCGTAGATATTAGGAGGAACACCAGTGGCGAAGGCGGCTTACTGGACTGTAACTGACGTTGAGGCGCGAAAGTGTGGGGAGCAAACAGG
+
CBBCBDDD=CC@C8:9AA>ACD>B?BBB=BCCCC<BBBBB<BD=BBBBBAAC8757@@@BBB?BCC::9BCCABBB8A?=>>?9?BAB=A<?394:?@ABB????A?K>CBBBBB???BBBBB@AA8848A@@>BC<@A@=@;@>@>AABBBCAAAB?@@@A<??>AABBBAAA?BC?BD?B?BBB?BBBB?B@B<?=?C?BB?BBBB?BBBBBB?CBBBAAA@@@@>>=>>>>8>AA@ABB8AAABB>AAA?
@6HNMW:01101:05787
TACGTAGGGGGCAAGCGTTATCCGGATTTACTGGGTGTAAAGGGAGCGCAGACGGTCAAGCAAGTCTGAAGTGAAACCCCACGGCTCAACCGTGGGCTTGCTTTGGAAACTGTTTGACTAGAGTACTGGAGAGGTAAGCGGAATTCCTAGTGTAGCGGTGAAATGCGTAGATATTAGGAGGAACACCGGCGGCGAAGGCGGCTTACTGGACAGCAACTGACGTTGAGGCTCGAAAGCGTGGGTAGCAAACAGG
+
DCBBABCDDD3CC<??@B@BBB?C<???<@BCCC>@@@BB<BC;;;;CCCDBBB?A@@<;;;?BDCCBB@BBGFF>CBB;BCEACAAB@C@DDDD>CD@DCCC=C@CC?CCCCD>BBBBCDCBBBBBBACCAA>@?=@@?;?;@=A=BDDDDBAAAA>ABCD>BB>>>>>@B@@>AB?BB>A>ABD<>:>A=@@@2947949?;A??><@>678>8=AA>>>@;=661676=AC587AA@@:A;;:??9>=>=
@6HNMW:01103:05765
TACGGAGGATGCGAGCGTTATCCGGATTTATTGGGTTTAAAGGGTGCGTAGGCGGTTTGTCAAGTCAGCGGTGAAACGCAAGGGCTCAACCCTTGTACCTGCCGTTGAAACTGTCGGACCTGGAATGCGGATGCTGTGGGAGGAATGTGTGGTGTAGCGGTGAAATGCATAGATATCACACAGCAACACCGATTGCGAAGGCATCTCACAAATCCGTTATTGACGCTGAGGCACGAAAGTGTGGGGATCAAACAGG
+
CCBD@CC@C;;;@;9:B>?BBB@C?CBC=AA?BC:AA<AB=BB@CBBBCCC?CC?CC>CBBB?AABBCBA?AA8:/....*..*/<77277.72////)/9:5993444)5;;<=>8>@<AA;A;000@>=@CCCCCCC<::6;=AABCCC@ABBCB;<7<@@C<B@@AB@@@@@@??=;>=000:>;;*/9@;>=?@;>;@A;::BBBDK=BA?AA8:9?A???A=>9949;>=?=:>878BBB6BAAAB:??B=
@6HNMW:01069:05841
TACGTAGGGTCCAAGCGTTATCCGGATTTACTGGGTGTAAAGGGCGAGTAGACGGCGCTGTAAGTCAGCTGTGAAAACTTAGGGCTCAACCTTAAGCCTGCAGCTGAAACTGTAGTGCTAGAGTGCAGGAGAGGTAAGCGGAATTCCTAGTGTAGCGGTGAAATGCGTAGATATTAGGAGGAACACCAGTGGCGAAGGCGGCTTACTGGACTGTAACTGACGTTGAGGCGCGAAAAGTGTGGGGAGCAAACAGG
+
FCBBBCCC>CD@C=?@@@<@BB@D@CCD>CCCCC>CDEED;CC>CCCBBBB@A?<ABBBB@A;AAB;;;BBABBBB7A@>:;;0;ABC5;9<?C?CB@CCDBBBCACK>FCBCEFCBBBBBCBBCC@@<@A@@=@@>BAC?CAFACACBBBBCAA;;6;AAA;AB@@?BFCBAA=;;4;?9@>AAC@ECBC@BBB<?=AD@BC?BBBB@@@@AAD>A??BA??<???;??<99:9*:=<;>DD9:99BB=ACC=
@6HNMW:01086:05822
TACGTAGGTCACGAGCGTTATCCGGAATTATTGGGCGTAAAGAGTGAGCAGGCGGCATAGCAAGTCTGAGGTGAAAGCGTGGGGCTCAACCCCATACAGCCTTGGAAACTACTAAGCTAGAGTGCGTGAGAGGTAAACGGAACTCCATGTGTAGTGGTGAAATGCGTAGATATATGGAAGAACACCAGTGGCGAAGGCGGTTTACCAGCACTGCACTGACGCTCAGTCACGAAAGCGTGGGGAGCAAATAGG
+
CCCCC??=?CCCC999@@<@BB?C?C@C@BC@BD=CBAA@:?@ABBCBBBC?BA=AAAABBB>BA@AB@A=AAAD>CBBBBFE<CBBB?BDD;CBBAACC@C@C@BB=BBBC@@<@BB@CCCCCBBCCEB::;:CF>FD<@>@CC=B9:9B@@@9999DEE>CC:::DCBBCBCCC@C@CC?BCB@CBBB=@??;=;??1::.;B=BBCCCBCBCAAA=000>@@@ABCCABB<A@@AAAA9AAACC=BBB?
@6HNMW:01099:05820
TACGTAGGGGGCAAGCGTTATCCGGATTTACTGGGTGTAAAGGGAGCGTAGACGGAGAGGCAAGTCTGAAGTGAAAGCCCGGGGCTCAACCGCGGGACTGCTTTGGAAACTGTCTGTCTGGAGTACTGGAGGGGTAAGCGGAATTCCTAGTGTAGCGGTGAAATGCGTAGATATTAGGAGGAACACCGGCGGCGAAGGCGGCTTACTGGACAGCAACTGACGTTGAGGCTCGAAAGCGTGGGTAGCAAACAGG
+
@B@@A@???@,=@=AABB@CCLAF@CBB=BCBBB<CB@@@6@B;;;<ECCDDAB?ACB@>??:@:;;CC@CBAAA9???8@>?5@CBC@B=??CC>CCBA@@@;@?BC=CCC@@@BB;;=ADBDACBA=A@A@7@C>A@DAE@C@B?BBAAACCCAA?ACCC>BBBBBDCBBBB@AA?AD@C?AAB?C?CB?BBD8:79@:@C=@??D>?=?>8929?A?ABA>AAA:?=@9992:@@AAC>B999AA<ABC@
@6HNMW:01110:05833
TACGTAGGGGGCAAGCGTTATCCGGATTTACTGGGTGTAAAGGGAGCGTAGACGGAGAGGCAAGTCTGAAGTGAAAGCCCGGGGCTCAACCGCGGGACTGCTTTGGAAACTGTCTGTCTGGAGTACTGGAGGGGTAAGCGGAATTCCTAGTGTAGCGGTGAAATGCGTAGATATTAGGAGGAACACCGGCGGCGAAGGCGGCTTACTGGACTGCAACTGACGCTGAGGCGCGAAAGCGTGGGGAGCGAACAGG
+
@BCCCCCCCC5BB?CCCCAGCC?B?BED<@@@@>:?@BBC<BB=<;;BBC;;;B>;;;C@BC=@;99>?=@995<3::;6?ED:BBAA>A>ACEC>CCAABFG?D@BB=BCC;;;AAA@@=@CC;9:A>:;;;.;A;@?A=A:@<@?CCCCGCBBBCADHIG>BB;;;AA?>?>4945=>:?;?BC?C=??=>@>+0-0;6;@<AACC@BBBBBB@BBBCC999CBA=BAAA@A<ABB@@@@,000@=9>>?8
@6HNMW:01067:05863
TACGTAGGTGGCGAGCGTTGTCCGGAATTATTGGGCGTAAAGGGAGCGCAGGTGGGAAAGTAAGTCAGTCTTAAAAAGTTCGGGGCTCAACCCCGTGATGGGATTGAAACTACTTTTCTTGAGTGCAGGAGAGGAAAGCGGAATTCCTAGTGTAGCGGTGAAATGCGTAGATATTAGGAGGAACACCAGTGGCGAAGGCGGCTTTCTGGACTGTAACTGACACTGAGGCTCGAAAGCGTGGGGAGCGAACAGG
+
;;;CC@@=@B?BAAAA@@=@AC@E?B?B@BC?CC>DBCCC<@@<@@AABBB@BEG>DE?BAA=ABCA@@CC5;;;<(9A799:5-59>=?@@@2=ABCBBC>BE?BBE>CCCBBBA6@@<ABBCCIAA?ABBB?BB=B@A?C?C@C>BBBAAABABB?BCCC<BBA@?@CCCCC@CC>AA?B?@@@@DCCD@CBB=A?::7:@B=ABB????CBB>BB??????BA>8997757.7699:;;2;AAAD;??>:
@6HNMW:01070:05896
CACCGGCAGCTCTAGTGGTAGCTGTTTTTATTGGGCCTAAAGCGTTCGTAGCCGGTTTGATAAGTCACTGGTGAAATCCTGTAGCTTAACTGTGGGAATTGCTGGTGATACTGTGAACTTGAGGTCGGGAGAGGTTAGCGGTACTCCCAGGGTAGAGGTGAAATTCTGTAATCCTGGGAGGACCACCTGTGGCGAAAGGCGGCTCAACCTGGAACGAACCTGACGGTGAGGGACGAAAGCCAGGGGCGCGAACCGG
+
>>>8>-00=9779;99==;;:?>9::;;*99;AD>C@BCD89;@@?@BBBBA?C@CC;:;CC=@@BA;;:?CCCD?CDACBBBCCE@B?BBBBDD9B?A5<;;;4:>9////////38:1:8828333(39:9,3,3733,3;;;>>2555)/////)///;5>7555<;7;;49;<5::7::4/-(-622(,,,,(,(,*(*,,,(-(-:271799.4.489==5::877.8///;8::6;<;;.;334<49297
@6HNMW:01074:05868
TACGGAAGGTCCGGGCGTTATCCGGATTTATTGGGTTTAAAGGGAGCGCAGGCCGGAGATTAAGCGTGACGTGAAATGTAGACGCTCAACGTCTGAATTGCGTCGCGAACTGGTTGACTTGAGTGCGCACGAGGAAGGCGGAATTCGTGGTGTAGCGGTGAAATGCTTAGATATCACGAAGAACCCCGATTGCGAAGGCAGCCTTCCAGGGCGTAACTGACGCTAAAGCTCGAAAGTGCGGGTATCGAACAGG
+
BCA@9?5;59@:@@9@CCACCC@C@;::8;B?CE<BB:A@8A>8AAAA@;;7;=B>@B@B@F?@AABC@@@CBBB>ABABCCCCBB@@=@BBBBBB>B>B;;;BBAAA=AAA@C@CABA@CBCCA@@CD;;9E@C@B?BCAE@B>BD;;9;BBAA@@:@;;;6;AAD?FBAAA@9998817/)///(/0/)///5.5495566;9><>@@7?BBB?BBB@A@A@BC=BAA@;:;.9>=999,59999:7<<=9
@6HNMW:01075:05884
TACGGAAGGTCCGGGCGTTATCCGGATTTATTGGGTTTAAAGGGAGCGCAGGCGGGCAGTTAAGCCGGCTGTGAAAGTGCGGGGCCCAACCCCGTATTGCGGTCGGAACTGACGGTCTTGAGTGCGCGCAGGGACGCTGGAATTCACGGTGTAGCGGTGAAATGCTTAGATATCACACAGAACACCGATTGCGAAGGCATCTCACAAATCCGTTATTGACGCTGAGGCACGAAAGTGTGGGGATCAAACAGG
+
BCAA<@;@9<B5;;5;BB?CCD@DADCC>BC@BD>GD>CB>BC>CBBDDBB>BAA<ABBB@B?BB?B?BBAA@@@;@A??@CC9AA<A?BBB9AACD@C??<???;??BCBBBB>@??;?:::BBBBBBBBB<BB??<<7=:@=@AAA@CBB>>994:???9>A@@=@AABBBBCDBA@AA@BBB?@@?599AA<?<?B@@@CCCCD>CC=?@=AA?ACCBBBBBC@BBBCDD>B8::AA@6@@@@>;@::4
@6HNMW:01079:05905
TACGGAAGGTCCGGGACGTTATCGGATTTAATTGGGTTTAAAGGGAGACGGCAGGCGGAGACTTAAGCGTGACTGTGAAATCTGCGGCTCAACGTGGAAGTGCAGACGCGGAACGTGGGTTTCTTGAGTGAGTGGCGAGGTGAATCGGAATTCGTGGTGTAGACGTTGAAATGCTTAGATATCAACGAAGAACCCCGATTGCAGAAGGACAGCGTAACCAGTCCT
+
/.-502(,(,9(--(-,68(---/)///)/)57<>)55)55)55)55555.599755.5<5559=.4555555;;////(//////)//76)///506(--///--67/-(-3--,*6/66*,,*,-55655//)/6/-(///(//6(/(/37333,3--------(,66,,-/6(/3;<<://(//.(..(...&488.4/--2(,(,**5*,-/6859:;;59
@6HNMW:01080:05881
TACGGAGGGTGCAAGCGTTACTCGGAATCACTGGGCGTAAAGGACGCGTAGGCGGATTATCAAGTCTCTTGTGAAATCTAACGGCTTAACCGTTAAACTGCTTGGGAAACTGATAATCTAGAGTGAGGGAGAGGCAGATGGAATTCTTGGTGTAGGGGTAAAATCCGTAGAGATCAAGAAGAATACCCATTGCGAAGGCGATCTGCTGGAACTCAACTGACGCTAATGCGTGAAAGCGTGGGGAGCAAACAGG
+
BCCC?BBD=C?9:5;@??<@BDBB?C?BA@@@BB;BBBBB=C?CBCCCBCC@BB?CC?CB;;6;CAA?@<@AAAA<BBBD@CE?BB?B=?=AC@DE>BA@@D@CC=CC=CC@@@B@CBC@@@BBC??>5=?8849B999?8@<A>BC@E@A@@ABFF:AAA@6A@???CCCBABAA=AA>AA?AAAA=??;?ABB?B?BBBBBABBCB?B?BBBB@DBBB@@@??;?AABABBB<C?@?BFF;:9:CC>BAA=
@6HNMW:01093:05871
TACGTAGGGTCCAAGCGTTATCCGGATTTACTGGGTGTAAAGGGCGAAGTAGACGGCGCTGTAAGTCAGCTGTGAAAACTTAGGGCTCAACCTTCAAGCCTGCCAGCTGCAAACTGTAGTGCTAGAGTGCAGGAGAGGTAAGCGGAATTCCTAGTGTAGCGGTGAAATAGCGTAGATATTAGGAGGAACACCAGTGGCGAAGGCGGCTTACTGGACTGTAACTGACGTTGAGGCGCGAAAGTGTGGGGAGCAAACAG
+
///::;;;3;;+/)/:;98>@@<@9=C@8@DBBB>AACCC?A@5<00*00<</05.5566@@D.5555555<<<?@@2==296<)95792727)//7;;4<//)/77////9/9:::55444488884448838:::7=?666><@:>9>:CCCCDBBA;;8;A=@5000000799:?=;8959??A?;>=7?>>>9999,3,4929C8>??=:>>;>990849;;;=:;;;9====>>6>;;;;;;.:;;::2933
@6HNMW:01093:05903
TACGTAGGGGGCAAGCGTTATCCGGATTTACTGGGTGTAAAGGGAGCGCAGACGGTCAAGCAAGTCTGAAGTGAAACCCCACGGCTCAACCGTGGGCTTGCTTTGGAAACTGTTTGACTAGAGTACTGGAGAGGTAAGCGGAATTCCTAGTGTAGCGGTGAAATGCGTAGATATTAGGAGGAACATCGGTGGCGAAGGCGGCTTACTGGACAGCAACTGACGTTGAGGCTCGAAGGCGTGGGGAGCAAACAGG
+
BA@@A;;;;;)3@>CCBB@CBB;?;?@B=BCCEG?;;;CD0;;0;@AAABBBBC=AA@=@BB=AADBBB@CCCCC>EHI<ABB@CCBB@C?AACE=CC;;;;D>CACC?CCEEK?C;;:AAAA@@@BB>@@;;5;>2::?=@=A=A?BBCBCBBBAA?BBCB@BBB@>??@@??;?A>@@>A>BB?>>58819>>9?<??;?D;;;;;187==;;6<::888=89943<<794499=???BB:BCCCD=CBB?
@6HNMW:01068:05940
TACGTAGGTCACGAGCGTTTATCCGGAATTATTGGGCGTAAAGAGTGAGCAGGCGGCATAGCAAGTCTGAGGTGAAAAGCGTGGGGGCTCAACCCCATACAGCCTTGGAAACTACTAAGCTAGAGTGCGTGAGAGGTAAACGGAACTCCATGTGTAGCGGTGAAATGCGTAGATATATGGAAGAACACCAGTGGCGAAGGCGGTTTACCAGCACTGCACTGACGCTCAGTCACGAAAGCGTGAGGAGCAAATAGG
+
66>;;AA<@BCC@@@@;;;)9/94:4:,0*/72773/66>D=AAABBCBBBB>@@<AC;;;:;5:9959<<7;5999'95595555$5;;;8C=B9?;?A?<@?A>C4;;69??A@B?BBBCC<;<;;@B@CBBB?@@@;@A;@5::929::9BBAA@@<@BBB<AACA@@BBBBD;=;FHAHD@CBC@BCDB?A@=,0,00,0@5AA@>AAA@@BCB>@@A000@@@???@AA@B8:9??ADD>AABBE>@@@?
@6HNMW:01078:05937
TACGTAGGGGGCAAGCGTTATCCGGATTTACTGGGTGTAAAGGGAGCGCAGACGGTCAAGCAAGTCTGAAGTGAAACCCCACGGCTCAACCGTGGGCTTGCTTTGGAAACTGTTTGACTAGAGTACTGGAGAGGTAAGCGGAATTCCTAGTGTAGCGGTGAAATGCGTAGATATTAGGAGGAACATCGGTGGCGAAGGCGGCTTACTGGACAGCAACTGACGTTGAGGCTCGAAGGCGTGGGGAGCAAAC
+
BAA@@;;;;;):@=AABB@CDD@C?CBC=BB?@@;@CCCC>CC=BAAAACBBBB<?:94;;A@DCCCBB@BBCCC>CGD;CBB>BBAA<@=B@AA<@D<@ABD<B>BC=BCBEE>DCBBBC@@@B@@@@BB@@>@B?BAA?A@D?C?C?BBBC@@9949>>>8??AAACBBBBD@BB?@@<@>AAAAB?==8<=<8>:=<<@@:=>@@=@A>>>A<?>>>==B>@@@>AA;:9=@=ABBBDD:CCAA@8>
@6HNMW:01096:05936
TACGTAGGGGGCAAGCGTTATCCGGATTTACTGGGTGTAAAGGGAGCGCAGACGGTCAAGCAAGTCTGAAGTGAAACCCCACGGCTCAACCGTGGGCTTGCTTTGGAAACTGTTTGACTAGAGTACTGGAGAGGTAAGCGGAATTCCTAGTGTAGCGGTGAAATGCGTAGATATTAGGAGGAACATCGGTGGCGAAGGCGGCTTACTGGACAGCAACTGACGTTGAGGCTCGAAGGCGTGGGGAGCAAACAGG
+
AEBBBBAAAA0@@7;:CD?BBC<@<@@B=BCBBB=:;;AA;AA;ABAAACCBCC@BCC@BBB@CCCCBB?CCDDG>BB@8@@@>ACCC@CACBBA=BC?BCCC>CBFE>ECCCC=CCCCCCBAABBBD@DE:989C9?@@>A?B@B?CACCDC@@8747@@C>DBAAAAABBBB?AB?>><>?B@AAA46616<<4<89:5:><>>>?<AA====:>BBAAAC?B::8:A??B=?=?AAAFF:???BB=BBB?
@6HNMW:01107:05910
TACGTATGGTGCAAGCGTTATCCGGATTTACTGGGTGTAAAGGGAGCGCAGGCGGTGCGGCAAGTCTGATGTGAAAGCCCGGGGCTCAACCCCGGTACTGCATTGGAAACTGTCGTACTAGAGTGTCGGAGGGGTAAGTGGAATTCCTAGTGTAGCGGTGAAATGCGTAGATATTAGGAGGAACACCAGTGGCGAAGGCGGCTTACTGGACGATAACTGACGCTGAGGCTCGAAAGCGTGGGGAGCAAACAGG
+
BBACCCDD@BABA???@@=?AC?C@AAA=ABBDC=CCCCC>CD>AAABBAD=::7;@@@?CB@CGABBBBBCBB@<;:;6;DD;DBCC?CFF;C@CBAABB;;5;=@A;ACCCCCCCCCCCDCCCCBB@BDDD;CC?AAC@C@C?@?@CBB@@?>9:4:???9;::AAACBBBB@BB>BC=A=???=ABAA?A>A=@?BB?BC@CCCB@B@;;;<7<CCCBBDCB@@=@B@@@D>C;:9?CB6@@;;;0:@A=
@6HNMW:01076:05985
TACGGAAGGTCCGGGCGTTATCCGGATTTATTGGGTTTAAAGGGAGCGCAGGCGGAGACTTAAGCGTGCTGTGAAATGCTGCGGCTCAACCGTGGAAGTGCAGCGCGAACTGGGTTTCTTGAGTGAGTGCGAGGTATGCGGAATTCGTGGTGTAGCGGTGAAATGCTTAGATATCACGAAGAACCCCGATTGCGAAGGCAGCGTACCAGTCCTTAACTGACGCTAAAGCTCGAAAGTGCGGGTATCGAACAGG
+
CDCC?C?B@BC?CC=B998;CC?B@BBC=BD?CC=BB<B@8@C=AAAEBBB>BA@CCCDE?C@AAABBABBCCCC=:;:@B;;7;BCC@CBCBB?B>B@??@@AAAJG@CCCB=BB=BB@CBBBBBBBBBBBB@BBAABB@D>A<AB@@=AEA@B::9:CBG>BCBD@DBBBBBBDDDD?BB?CFD;ABB@CDCC::::CCBCCCC@CCCC@C@B@BCCBBDDDDD>BBCAAAB;@@@;:9/;@@B@B?BCC?
@6HNMW:01077:05981
TACGGAGGATGCGAGCGTTATCCGGATTTATTGGGTTTAAAGGGTGCGTAGGCGGTTTGTCAAGTCAGCGGTGAAACGCAAGGGCTCAACCCTTGACCTGCCGTTGAAACTGTCGGACTGGAATGCGGATGCTGTGGGAGGAATGTGTGGTGTAGCGGTGAAATGCATAGATATCACACAGAACACCGATTGCGAAGGCATCTCACAAATCCGTTATTGACGCTGAGGCACGAAAGTGTGGGGATCAAACAGG
+
DCCC@BA?ACB@@@@@AC?BBB?B?AAA<A@=A@9@A/::5:A6=>CAA@C@@A<AD>BBAC<>>CBCCD>A<88-....3<:1<C>?7?;39.444.4:<.55.559,9999CCABBBC:=<996C@C@?@>A@@@;@A=A?BBBBBB@BEBB@??;?99:/;99AAAABCC>??CBA:9:>B??:???:?=@A495;CCCBADDCC>BB?BB?B@9@@@000AAC?CAABBB7:9??CCC9??@BB:??B?
@6HNMW:01079:06006
TACGGAAGGTCCGGGCGTTATCCGGATTTATTGGGTTTAAAGGGAGCGCAGGCGGAGACTTAAGCGTGCTGTGAAATGCTGCGGCTCAACCGTGGAAGTGCAGCGCGAACTGGGTTTCTTGAGTGAGTGCGAGGTATGCGGAATTCGTGGTGTAGCGGTGAAATGCTTAGATATCACGAAGAACCCCGATTGCGAAGGCAGCGTACCAGTCCTTAACTGACGCTAAAGCTCGAAGGTGCGGGTATCGAACAGG
+
@BAC>A=@=>=+00+000,/993:7<C=<BD@DD>DD=BB<BJ>CBBBBBB@BBABBBDD@B@ABAABCCBCCCC<@@>>@>@<@BBC?C@BBB?B?B>@>AABBBCGACCCD=BB;@@<@BBCCBBBB:;9B@CCCCCC?B?B@CCBB?BCBCC9949B?@<ABCDBCCBBBCCCCDE@CB?A@@8BBB?CCCC?A?ACCBCCCEACCCC@C@B@BB@@@;;;BB;AAA@B?5979AA@A=BBCCBB>BCCG
@6HNMW:01085:06004
TACGTAGGGGGCAAGCGTTATCCGGATTTACTGGGTGTAAAGGGAGCGCAGACGGTCAAGCAAGTCTGAAGTGAAACCCCATGGCTCAACCGTGGGCTTGCTTTGGAAACTGTTTGACTAGAGTACTGGAGAGGTAAGCGGAATTCCTAGTGTAGCGGTGAAATGCGTAGATATTAGGAAGAACACCGGAGGCGAAGGCGGCTTACTGGACGATAACTGACGTTGAGGCTCGAAAGCGTGGGAAGCAAACAGG
+
BB@A@CFCFC3BB?CCCC?BBD@C@CBB=BBDCE@CBBBB<BC>AAABBBBCDC?B;;5;::;@BBBBB?BABAB8@@@7@AB>BBBBAG@CCDF>CC:;;DD>A?AC>CCBAC>CBBA@@@ACBAAB>AA@@<@A?ABCAD@C@B>???BBAA@993:9:@8?????AAAABB?BB@E?BB?BBB?B=>=:9//)/)/6/6<5???@<===?<=8==@>=8818::4:;:;AA:AA=:;;1;4;>=>7>>@:
@6HNMW:01086:05986
TACGTAGGGGGCAAGCGTTATCCGGATTTACTGGGTGTAAAGGGAGCGCAGACGGTCAAGCAAGTCTGAAGATGCGAAACCCCACGGCTGCAACCGTGGGCTTGCTTGGAAACTGTTTGACTAGAGTACTGGAGAGGGTAAGCGGAAATTCCTAGTGTAGCGGTGAAATGCGTAGATATTAGGAGGAACATCGGTGGCGAGGCAGGCTACTGGACAGCAACTGACGCTAAAGCTCGAAAGTGGCGGGTATCGAACAGG
+
7744444444$385::=:.44;:@;;<;,;??AC=@@BBB;BA=@BBBBBABBB@BBB@;;;?AAA?@@;=>=9599<6<<<&-,2(,,,,,(,02222,57)///)/)//)/;;;;3:5555:<=>B>>>:=9878*3:5333-33(3-3-3;;83339993:887.73333:888:;6;;122085>::;779738,,,,,**(***222)-.8855)222665579909775677/9771765(522557/56:5
@6HNMW:01092:05973
TACGGAGGGTACGAGCGTTATCCGGATTTATTGGGTTTAAAGGGTGCGTAGGCGGACATTTAGGTCTATGGTGAAATCGTTGTGCTCAACACAATTCAGCTGTAGAAACCGAGTGACTAGAATATAAGTGGCGCAGGCGGAATAAAGCATGTAGAGGTGACATTCATAGATATGCTTTAGAACACCGATCGCGAAGGCGGCTTGCGAAGGTATGATTGACGCTAATGCACGAAAGCGTGGGTATCGAACAGA
+
CCCC?A@A<@AAB?@@BB@CCD@C@BBC>CB@CL?FF=AA=AE>BABACCD@CCABBBCC<BB?B99;CBAECCC>CDCC9;;AADCD?BCCC@B@BBAAACCCDHH>C@BABBCB@@BCC@CBBD@B@@>AAAAB?BB>B?@@@8ABA;;:AAAA?CCCCBC?BBCBBBBBAA?@@9@@@=?BA?CE@@@BBB<@<9949A399@@9?;?B?@@B7;;B@A@B?BBBAABCK>BBBBCC>AAABBB@BAAB
@6HNMW:01093:05966
TACGGAAGGTCCGGGCGTTATCCGGATTTATTGGGTTTAAAGGGAGCGCAGGCGGAGACTTAAGCGTGCTGTGAAATGCTGCGGCTCAACCGTGGAAGTGCAGCGCGAACTGGGTTTCTTGAGTGAGTGCGAGGTATGCGGAATTCGTGGTGTAGCGGTGAAATGCTTAGATATCACGAAGAACCCCGATTGCGAAGGCAGCGTACCAGTCCTTAACTGACGCTAAAGCTCGAAAGTGCGGGTATCGAACAGG
+
CCCC>B?A<@@:==5=00+0>>:@69;;6@@<DD?DL>BC8<;09A@CCCCABCABBBED@C@B@@ACCDDDCCC=A@A@A<;5;B:;6;;@;;7;?CCCCBBBBA;:5594;2;<49945=::?==BBBBCD@AAABAB?C8:8;CBC@DJCFC<<8;@BB>BBAJ@BBCEEGBBB@@9;;5;@B6;;6:>==>1616:<<@9969AA>>:C4:6/7//////::/8//389;199;337(5::::@;;;=8
@6HNMW:01104:05981
TACGGAGGATGCGAGCGTTATCCGGATTTATTGGGTTTAAAGGGTGCGTAGGCGGTTTGTCAAGTCAGCGGTGAAACGCAAGGGCTCAACCCTTGACCTGCCGTTGAAACTGTCGGACTGGAATGCGGATGCTGTGGGAGGAATGTGTGGTGTAGCGGTGAAATGCATAGATATCACACAGAACACCGATTGCGAAGGCATCTCACAAATCCGTTATTGACGCTGAGGCACGAAAGTGTGGGGATCAAACAGG
+
AA?C@@@>@BAAA?>?@@=ACC?C>BBB<AB?BB<BB=BC>CF>BBBCD@@=AB>BE>BBBB?ABCAAA>==8::/....6887@A@@:@?8><;>:5:><;>?<@CC?CBBBCB@CBBC@C@;;;B=B@AABBCDD>::8:=:;:A@@;@@@@@A@=@@AD=:;;CCBCBCBBCCCCCBBB@AA@?BBB<?>AA487;DDCCCCBCB>BC@BB?BB@CC@@?AC::5:@@?AB=B@A@ABA6ABAAA=BAB?
@6HNMW:01087:06024
TACGGAAGGTCCGGGCGTTATCCGGATTTATTGGGTTTAAAGGGAGCGCAGGCGGAGACTTAAGCGTGCTGTGAAATGCTGCGGCTCAACCGTGGAAGTGCAGCGCGAACTGGGTTTCTTGAGTGAGTGCGAGGTATGCGGAATTCGTGGTGTAGCGGTGAAATGCTTAGATATCACGAAGAACCCCGATTGCGAAGGCAGCGTACCAGTCCTTAAACTGACGCTAAAGCTCGAAAGTGCGGTATCGAACAG
+
CB@@<@>@=@@3;:09:4.5?>:@<>>@:@B?BD=CC.;;0;96596@@@@@DD?AABCC=A=ABD<;9AAA@BB;:9;?@<@<=?9:255>=94=9=@??;CCCCED@9;9B.;;/:@;@BBA@@99::;;;6;;9???:?=@556<@8@CBCB@@7@;;A:ACCC@CBDDDBBA@=@900+0@@0>A=8A=992925>>9;;<<7;5547?299,9:9;?:4444(4:83433(3/9//)///79:7;45
@6HNMW:01096:06026
TACGGAAGGTCCGGGCGTTATCCGGATTTATTGGGTTTAAAGGGAGCGTAGGCCGCATGTTAAGCGTGTTGTGAAATGTAGATGCCAACATCTGAATTGCAGCGCGAACTGGCATGCTTGATACGCACAACGTTGGCGGAATTCAGTTCGTGTAGCGGTGAAATGCTTAGATATGACGAAGAACTCCGATTGCGAAGGCAGCTGACGGGAGCGCAACTGCGCTGAAGCTCGAAAGTGCGGGTATCGAACAGGA
+
555<6;1625;8>>55553445.5.555)5:5;<2<<06646>6?CCBB9:6:<>>AAAA=<9>;<?B=@CCABB<@@@@70000*/3;9///@;5>89<<0//:::49<=;?>>>55033544444//38//)/)/737050-///)//77:>;;<<666@666=<:>=<887/////5//)66;7==>666=@:=:?><<<<9555,----55056:://///)444444;2<:;:8:3555<==7:<=05
@6HNMW:01103:06037
TACGGAAGGTCCGGGCGTTATCCGGATTTATTGGGTTTAAAGGGTGCGTAGGCGGTTTGTCAAGTCAGCGGTGAAACGCAAGGGCTCAACCCTTGACCTGCCGTTGAAACTGTCGGACTGGAATGCGGATGCTGTGGGAGGAATGTGTGGTGTAGCGGTGAAATGCATAGATATCACACAGAACACCGATTGCGAAGGCATCTCACAAATCCGTTATTGACGCTGAGGCACGAAAGTGTGGGGATCAAACAG
+
;;CC@C>@??D@CC=CBB@BBB>@>@DC=BB?BB7;;4;I;DC><<;BA@@?AC@CI>BACC?CBBA@AB?A@@@90000;@A<CABA<@?8=9<9;4:;;5:?2:9?6=?????;??=?:?=@A@B?B9:9@?ACD>CC@D>AABBCB?BCAA@:95:BBB=CBBBBA?>????@@A???A>BCE?BAA7:9@A:?<?CDBBAA@A@;@?;??<@@;??A???AAA;@??99:/9A@@ADC5??=<;3;9:
@6HNMW:01082:06066
TACGGAAGGTCCGGGCGTTATCCGGATTTATTGGGTTTAAAGGGAGCGCAGGCGGAGACTTAAGCGTGCTGTGAAATGCTGCGGCTCAACCGTGGAAGTGCAGCGCGAACTGGGTTTCTTGAGTGAGTTCGAGGTATGCGGAATTCGTGGTGTAGCGGTGAAATGCTTAGATATCACGGAAGAACCCCGATTGCGAAGGCAGCGTACCAGTCCTTAACTGACGTAAAGCTCGAAGTAAAAGTGGGTATCGA
+
CDBC<@?@?CC?CC>A@A@CBC=A=@CC=CB?CB;@@5AA9A@9;;<BBCJ@CC@C:;;D=@<@BBA<;;99///)///////49<;<7;155<2545>@9=>@??@@:;@@B8@A0;;<@BBBAF@@<@C;<9;B@BBD?B@BABBCCABCCBBAC?@A?C>BBBC@CCBBB>@@00*/;>?<@??0/7:.3/::)/)/;==?BBCAC:99@C@D@BB><=@777(3::;<<0//966*////(/6557:
@6HNMW:01084:06062
TACGTAGGGGGCAAGCGTTATCCGGATTTACTGGGTGTAAAGGGAGCGCAGACGGTCAAGCAAGTCTGAAGTGAAACCCCACGGCTCAACCGTGGGCTTGCTTTGGAAACTGTTTGACTAGAGTACTGGAGAGGTAAGCGGAATTCCTAGTGTAGCGGTGAAATGCGTAGATATTAGGAGGAACATCGGTGGCGAAGGCGGCTTACTGGACAGCAACTGACGTTGAGGCTCGGAAAGTGTGGGGAGCAAACAGG
+
9;=>===@@@+AA?B;;;=AA@:B:BBB:>?@AA;AA;;;7<E<AA;;;@A@;;5;;;595529;:<<=:>>><A)555&55@=BDFF>@;>>>@8>B9;;:B;A>BC<BBBAC=B@@??>@AB@@@A?BBBB?AC>CAA=A>B>A=ABAA@>==00*0===7;??BAA?>>?@;@B<:;<?:?@86669;46754;89<5<;3777:47575224699877:5493268//)//*//>9788.77777.7333
@6HNMW:01094:06091
TACGTAGGGTCCAGCGTTATCCGGATTTACTGGGTGTAAAGGGCGAGTAGACGGCGCTGTAAGTCAGCTGTGAAAACTTAGGGCTCAACCTTAAGCCTGCAGCTGAAACTGTAGTGCTAGAGTGCAGGAGAGGTAAGCGGAATTCCTAGTGTAGCGGTGAAATGCGTAGATATTAGGAGGAACACCAGTGGCGAAGGCGGCTTACTGGACAGCAACTGACGTTGAGGCTCGAAGGCGTGGGGAGCAAACAGG
+
9:4;B00/(/7)0///48<<<<>:=B=6<<ABB=9:;BE=CB<@;;;CCBBBC5;;;;@@@<@@?CAAACCCCCC7@@=99949=>D?B?B?B?CCABCBBBBAAAB:;:CDAAADCBBBA;;;A;;6;BAC?@A=A@A=B=B>B>;:;;;99???<A>BD<B@99939445<8>>9<<9<:>=?8<<==9:::-3-493993998958:8:996:9::888-333-39333,3,3377;;1===>?6=<;6
@6HNMW:01095:06100
TACGGAAGGTCCGGGCGTTATCCGGATTTATTGGGTTTAAAGGGAGCGCAGGCGGAGACTTAAGCGTGCTGTGAAATGCTGCGGCTCAACCGTGGAAGTGCAGCGCGAACTGGGTTTCTTGAGTGAGTGCGAGGTATGCGGAATTCGTGGTGTAGCGGTGAAATGCTTAGATATCACGAAGAACCCCGATTGCGAAGGCAGCGTACCAGTCCTTAAACTGACGCTAAAGCTCGAAGTGCGGGTATCGAACAGG
+
;9:A;?49.3/177.///)///2749<<6=@<@@7??26676@4<@969@<=5615/0/:)/)/999:;699ABC=?@@;;;;=BBBA<A9:9CAC@BAAAA@;9:;555555)5909=5;;==BBBBB@@;;5;;:7;92849055>>5>;;??<@=@@@B<;;;C@B@BA:99@@:939;.444&5559<<;<16./;7/////5:9::8<.44)4444=55/;;(//6///1///433(5999::055;8
@6HNMW:01103:06104
TACGTATGGTGCAAGCGTTATCCGGATTTACTGGGTGTAAAGGGAGCGCAGGCGGTGCGGCAAGTCTGATGTGAAAGCCCGGGGCTCAACCCCGGTACTGCATTGGAAACTGTCGTACTAGAGTGTCGGAGGGGTAAGTGGAATTCCTAGTGTAGCGGTGAAATGCGTAGATATTAGGAGGAACACCAGTGGCGAAGGCGGCTTACTGGACGATAACTGACGCTGAGGCTCGAAAGCGTGGGGAGCAAACAGG
+
/09@BB:;:;CCC@A@@@?DBB?C<@AA;@BABB>AAACG?GE>CCB;;;;5;B@BBDG@BBABBAABCCCBBCI:;;D=CCD<CCBB<???.:4;BBAAAAA?AACD>DEBBBBC;;;ABBABBDAA=;;;;.;;>AAA?B@C@H@AACBAA@@?@<@===6999@@@>A?::3993:939;?>@=AAAC>AAB7;5;?=?A?BBBC?CC:9:@=@@A@@=;<>94.94494808;<<<>=1555<;43334
@6HNMW:01106:06099
TACGTAGGGGGCAAGCGTTATCCGGATTTACTGGGTGTAAAGGGAGCGCAGACGGTCAAGCAAGTCTGAAGTGAAACCCCACGGCTCAACCGTGGGCTTGCTTTGGAAACTGTTTGACTAGAGTACTGGAGAGGTAAGCGGAATTCCTAGTGTAGCGGTGAAATGCGTAGATATTAGGAGGAACATCGGTGGCGAAGGCGGCTTACTGGACAGCAACTGACGTTGAGGCTCGAAGGCGTGGGGAGCAAACAGG
+
CCA@@99999*;B=BABB?BCE@B>ADD=DCBBB=@@@AA<AE>CC999B@@::7:BC>BCBACCEDCC?BCDFJ?CCC;BBC@CCDD?C@CA@@=@B;@BBA<AADE>CCCCD=BBCCBBBCBCCCC?AA9858?3:8?<??B>B>BBBBBBAA8727???8@A>>>BBCCCC?BB@AA>A@BB>A?:6615A=396:949A9>@AA<AA<==@<@@@ACCC>@::8:@??A7:79@@ABB8>>?BB=ACC@
@6HNMW:01067:06145
TACGTAGGGTCCAAGCGTTATCCGGATTTACTGGGTGTAAAGGGCGAGTAGACGGCGCTGTAAGTCAGCTGTGAAAACTTAGGGCTCAACCTTAAGCCTGCAGCTGAAACTGTAGTGCTAGAGTGCAGGAGAGGTAAGCGGAATTCCTAGTGTAGCGGTGAAATGCGTAGATATTAGGAGGAACACCAGTGGCGAAGGCGGCTTACTGGACTGTAACTGACGTTGAGGCGCGAAAGTGTGGGGAGCAAACAGG
+
CCAAA@@@6@?5;4;AAA<@@C=A>ACG?CCBBB>CCCFF7;;0;@@BBBCC<;6;;<<A;;5;CA;;;;:;BBDC7@A=;;:.;@BB?C@C?C?AA?;;;BBBBCCF>CCCCCCCBBC@AA@CBBBB>AA@A<@A5;;@;@>B=A=ABB@CCBBBB>B@AA<A@@>>?BB9957;;7<;7?;;??288??:>>;9:9;B?<C?B??>:997<==9=;;:50/5;//*00//44(4433;;;+8888818786
@6HNMW:01078:06124
TACGGAGGATCCGAGCGTTATCCGGATTTATTGGGTTTAAAGGGAGCGTAGGCGGGCGCTTAAGTCAGCTGTGAAAGTTTGGGGCTCAACCTTAAAATTGCAGTTGATACTGGGTGCCTTGAGTGCAGTATAGGCAGGCGGAATTCGTGGTGTAGCGGTGAAATGCTTAGATATCACGAAGAACTCCTATTGCGAAGGCAGCTTGCTGGAGTGTAACTGACGCTGATGCTCGAAAGTGTGGGTATCAAACAGG
+
CDBB@BB?BCC?B;::;;7;AA?C@CCC>BB@BC=CC>CC=CC>CCBCCBB?@@@:@@@@?B?BBBBABBBBBBC>BBC>CCC;CCCC?C=@=@BB8B@BBAAB=@@BA?99939?>;A?BAAABB>>>AA<<;=@@<BB=B?B@BBBB?BBA@C8747?>?:AAAD?>>>AAA:>>BB@?@<BBB>AAA<><CC>B?BBBBC?A@>>9@@ACCD@DDAAABBBCBBBBBBBBB<@??;<>7=A?ABB=BBB?
@6HNMW:01079:06122
TACGTAGGGTCCAGCGTTATCCGGATTTACTGGGTGTAAAGGGCGAGTAGACGGCGCTGTAAGTCAGCTGTGAAAACTTAGGGCTCAACCTTAAAGCCTGCAGCGTGAAACTGTAGTGCTAGAGTGCAGGAGAGGTAAGCGGAATTCCTAGTGTAGCGGTGAAATGCGTAGATATTAGGAGGAACACCAGTGGCGAAGGCGGCTTACTGGACTGTAACTGACGTTGAGGCGCGAAAGTGTGGGGAGCAAACAGG
+
;;;A@@CD=B@:;94445::<8=056=4;:BBB>BBBGF=BB=???@?=>A:717;:9///(--9--////6<<<.53-38808:=?;>;?199(37:=;:76///8882833398//////889?B@D:5//3(//)//969496;;DCBBA<?>>@=@?AB6;;>;?=>>??>8==9??6;077=8:;7707;;0966<9>D9A?;<48833396:<<?<<<8;>>7>>>BBC=A999999*9;;?B>BBD@
@6HNMW:01089:06116
TACGTAGGGGGCAAGCGTTATCCGGATTTACTGGGTGTAAAGGGAGCGCAGACGGTCAAGCAAGTCTGAAGTGAAACCCCACGGCTCAACCGTGGGCTTGCTTTGGAAACTGTTTGACTAGAGTACTGGAGAGGTAAGCGGAATTCCTAGTGTAGCGGTGAAATGCGTAGATATTAGGAGGAACACCAGTGGCGAAGGCGGCTTACTGGACTGTAACTGACGTTGAGGCGCGAAAGTGTGGGGAGCAAACAGG
+
CCBA@:9:9:*:B=@:;;>AAD7::;BC<BBBBB=BCCCC>CC?CCCCCCCC@A=@B@>BBBACCDBBB?CCCCG>BBB7BAA=ACCC?B>B;;;6;B7;;CC>B?BC>CBBBC>BBBBBBBCB:;;C@CC@?=?C=@?B@C@D>A>ACBABBBAAA=@@@@:@B???A@BA>?;?A?@A>A?BA>;>=>>;>??=B>??<?A<===>;>?????;>===@?B?C@?<????@A;A::9BBB6AA???8?AA?
@6HNMW:01103:06121
TACGGAAGGTCCGGGCGTTATCCGGATTTATTGGGTTTAAAGGGAGCGCAGGCGGAGACTTAAGCGTGCTGTGAAATGCTGCGGCTCAACCGTGGAAGTGCAGCGCGAACTGGGTTTCTTGAGTGAGTGCGAGGTATGCGGAATTCGTGGTGTAGCGGTGAAATGCTTAGATATCACGAAGAACCCCGATTGCGAAGGCAGCGTACCAGTCCTTAACTGACGCTAAAGCTCGAAAGTGCGGGTATCGAACAGG
+
BCCCAE?A?AC@CC=CBC?CCC@D@BCB>BC?CC>CC>BC<BB:BAAA@@@?@A?AAAAB<@;@@@ACCAAACCC=BBAAB:;8:BCC?B@CAA=A?@@ABBA@@BCC@CBBB<AA<@A?BBBBBBB@@?BCD?BBBB??;>>?:BBBB?BCCCC;;8;@CB=CBBC@BC@@ABA@A;;8:C?BCB:CBB@BBCB@B>BCCBBBFD@B;;;@B?B@CEBBB:::BB=BBA??>@:@A@AAB=CCBBBC@BBB@
@6HNMW:01111:06127
TACGGAAGGTCCGGGCGTTATCCGGATTTATTGGGTTTAAAGGGAGCGCAGGCGGAGACTTAAGCGTGCTGTGAAATGCTGCGGCTCAACCGTGGAAGTGCAGCGCGAACTGGGTTTCTTGAGTGAGTGCGAGGTATGCGGAATTCGTGGTGTAGCGGTGAAATGCTTAGATATCACGAAGAACCCCGATTGCGAAGGCAGCGTACCAGTCCTTAACTGACGCTAAAGCTCGAAAGTGCGGTATCGAACAGG
+
CCCC@D@C@AB>>@5>00*0<<5@006=4;959B.99)9959;4<@CCCDDBCC@B@@@@?C?DCB;;;BCCCCL=BBB;;;B?BBBB>A?CCC@D@DCBA@AACBBB@BBBD6;;6;?>B;;;BBBBCBBBB>AABABB?B@C@CECCBCCBBBA@;A:;;09@@@;@@@>??=996=9<@?AAB9CBB=BC@B6;6;CBABD@@<@;;;4;5;59<<<=94433(3333339188333-5:99:;5:;;3
@6HNMW:01069:06180
TACGTAGGGGGCAAGCGTTATCCGGATTTACTGGGTGTAAAGGGAGCGCAGACGGTGCGGCAAGTCTGATGTGAAAGCCCGGGGCTCAACCCCGGTACTGCATTGGAAACTGTCGTACTAGAGTGTCGGAGGGGTAAGTGGAATTCCTAGTGTAGCGGTGAAATGCGTAGATATTAGGAGGAACACCAGTGGCGAAGGCGGCTTACTGGACGATAACTGACGCTGAGGCTCGAAAGCGTGGGGAGCAAACAGG
+
ECCCCBABAA2>>:@>994;AB<@=ABC=CCCDD>AAABB<BB:BB;;:CCD::::A@C>BB?BBBBBCCCDCCC;<;;0;;;.:A@@<@@@7@?BCCBBBBE?C@CC>BBBCCCBCCBBBBB:::BB?BCDC;BB@BBC@E>A>@@CCCBBBCC9999BBD>AAAB@B@CC?@;=;67747?BCC>@@>>9>AA<<67818?;@@AA<@@99:B=@@BBBA?>>>>;>A??@@9?999CFF:BBBBB>BA>:
@6HNMW:01071:06176
TACGGAAGGTCCGGGCGTTATCCGGATTTATTGGGTTTAAAGGGAGCGCAGGCGGAGACTTAAGCGTGCTGTGAAATGCTGCGGCTCAACCGTGGAAGTGCAGCGCGAACTGGGTTTCTTGAGTGAGTTCGAGGTATGCGGAATTCGTGGTGTAGCGGTGAAATGCTTAGATATCACGAAGAACCCCGATTGCGAAGGCAGCGTACCAGTCCTTAACTGACGCTAAAGCTCGAAAGTGCGGGTATCGAACAGG
+
CCBC@D=@=?A=@@<@@B?CCC?B@@@@:@A;AB;AB;AA;AF>;<:CBCC@BB>@@@BB?B?BAB@@@AAA?@@;;;;AB;;:;CEDAC:;;A=@=BAA@BAAAABB=BBBB;@B8;;69=ABB;;;@BBCC@BBBCBB=A@D@DCCC@BCAA@;:5;@?@9@AAC@BCCBAABBBCC@CC;>==2<>>9==9949<@A>@@B??;@>???C?B?BBDBA@<888+9@@A:::2:@@@AB=BBBCBB?BBB?
@6HNMW:01082:06196
TACGTATGGTGCAAGCGTTATCCGGATTTACTGGGTGTAAAGGGAGCGCAGGCGGTGCGGCAAGTCTGATGTGAAAGCCCGGGGCTCAACCCCGGTACTGCATTGGAAACTGTCGTACTAGAGTGTCGGAGGGGTAAGTGGAATTCCTAGTGTAGCGGTGAAATGCGTAGATATTAGGAGGAACACCAGCGGCGAAGGCGGCTTACTGGACGTAACTGACGCTGAGGCTCGAAAGCGTGGGGAGCAAACAGG
+
AACBBBCD?FDBB=@;<;?BBCAC?CCE=BBGEE?;:9DD<@@8@::;A;<7;C>BBAA=@A=BB@@@CBBDDBD=BCC?BFF<CCEE?CBB:C@CCCBBBCB?B=@@;@@@@CCDDDBCCCB@@@?@9;;;;.;B:@@C@C>B?A@BBDBBAAA??<?@@A9:::ABBCBBAA@DD???>@ABBB?BC9920=>+0-0@<@@@CCBC@CBBBA?AA?@@@??B@@<@B??>C>B???BAA6?>???9?AB=
@6HNMW:01086:06171
TACGTAGGTCACGAGCGTTATCCGGAATTATTGGGCGTAAAGAGTGAGCAGGCGGCATAGCAAGTCTGAGGTGAAAGCGTGGAGCTCAACTCCATACAGCCTTGGAAACTACTAAGCTGAGAGTGCGTGAGAGGTAAACGGAACTCCATGTGTAGCGGTGAAATGCGTAGATATATGGAAGAACACCAGTGGCGAAGGCGGTTTACCAGCACTGCACTGACGCTCAGTCACGAAAGCGTGGGAGCAAATAGG
+
=@A??;;;<:97;7///95//45:3959.55.5506;;;A6;599=>?:?;??@<A@@@A::69@B>?@B>;;;;0;@@@@:990://)///)//:<444.4.4.4=5<==:?:;:@00009<445;:;;;55.555)5:5:6;;>7;999@C???A@BAAA9;;;AAB?;;;;;;A>A=BB@CCD9<;AB>ABC=B<@C=A@;@A7;;B@@;;;0000000<=>>9995559;2;;;444)44444)4::5
@6HNMW:01064:06214
TACGTAGGGTCCAAGCGTTATCCGGATTTACTGGGTGTAAAGGGCGAGTAGACGGCGCTGTAAGTCAGCTGTGAAAACTTAGGGCTCAACCTTAAGCCTGCAGCTGAAACTGTAGTGCTAGAGTACTGGAGAGGTAAGCGGAATTCCTAGTGTAGCGGTGAAATGCGTAGATATTAGGAGGAACATCGGTGGCGAAGGCGGCTTACTGGACAGCAACTGACGTTGAGGCTCGAAGGCGTGGGGAGCAAACAGG
+
CC@@?;9:5;B=A@BBBB@BBB?B?ABA<@C@@B<BBBBE<AA<BB@CCBBBBB=ACBCBCC@BBCBB@:::@@BB7BB>AAA<@CBC?C@BAC@CC@AA@BBBDDDD=CBCBDBBBCCBBBBCCB@@>ABBD@CC@CCB@B@B@B@CCCCCCCCAA>A@@C=:99BCBBBBBB?@@=@B?A@CCBBC?AA>@BB=@>AB?BD@BBBB?BB@A@B?BBBABAB>B@B>BBBBB:<7><>@BC:BBBBD>BBB@
@6HNMW:01071:06224
TACGGAAGGTCCGGGCGTATCCGGATTTATTGGGTTTAAAGGGAGCGTAGGCGGGGAGTCAAGTCAGTTGTGAAAAGCCGACGGCCCAACCGTGGTCGTGCAGTTTGAAACTGGTTCTCTTGAGTGCGCACGAGGGACGGTGGAATTCGTGGTGTAGCGGTGAAATGCTTAGATATCACGAAGAACTCCGAATTGCGCAAGGGCAGCCGTCCGGAGCGTTTACTGACGCTGGAGGCTCGAAGGTGCGGGTAATCAA
+
ABBB@C?C?B@000+000/99393/44)5;.59,95)5<0990555;9<>75555&59:::;@@;;;?249:000&0=:0///)//(/38)43949////66/33(39;1<<>:>7:;::7:;<<;>=9933388/333133,34:4:;>>:>>><<596:@<<5:=00*0:;;9?;<;:9788.33;633,3,37777,33(377<6==?8>6333333(2../------(//5::5555979::<<133-/557
@6HNMW:01071:06251
TACGTATGGTGCAAGCGTTATCCGGATTTACTGGGTGTAAAGGGAGCGCAGACGGTCAAGCAAGTCTGAAGTGAAACCCCACGGCTCAACCGTGGGCTTGCTTTGGAAACTGTTTGACTAGAGTACTGGAGAGGTAAGCGGAATTCCTAGTGTAGCGGTGAAATGCGTAGATATTAGGAGGAACATCGGTGGCGAAGGCGGCTTACTGGACAGCAACTGACGTTGAGGCTCGAAG
+
@CB=BCBA=@@;;5;:4;49@@<A?CCC=BB@@@;@BABB=AA<AAABA@>@0.+.::6:..*.>>>@A@??>@>,99949AD?>???29499;?)5549;<<)5.5;)5555909;99665=?>>>><>?;;5;>159C=@?B;A=?BBBBBBCBB>A;;;6:?BCBBBCC@@<@A=::709>>000>@:6:00+0*008;=89999.45:==;9::4555505<<;///:;6:
@6HNMW:01077:06252
TACGTAGGGGGCAAGCGTTATCCGGATTTACTGGGTGTAAAGGGAGCGCAGACGGTCAAGCAAGTCTGAAGTGAAACCCCACGGCTCAACCGTGGGCTTGCTTTGGAAACTGTTTGACTAGAGTACTGGAGAGGTAAGCGGAATTCCTAGTGTAGCGGTGAAATGCGTAGATATTAGGAGGAACATCGGTGGCGAAGGCGGCTTACTGGACAGCAACTGACGTTGAGGCTCGAAGGCGTGGGGAGCAAACAGG
+
BC@@@A@AAA2@A?A@@@>AAB?B?BBF?DECCC?A@@BB:@@:@AAAADCCCC>@@@<@BB@BEKKCCABBAAA;ABB9BCC@BCCCAC?AABB>BB?BBBB<B?CC>BBFED>CAAACBBDD;;;C@@@@@;@?=@AA>A?B?B?BAAAAADD::8:AA@9@@???@AAA9979B>AB?B?BBBBB@B@<@AB:=:==8<@<@@AA7;;?>>=8===?>>@6000+0<:<89=9==@@BB:CCBCB=B??;
@6HNMW:01082:06220
TACGTAGGTCACGAGCGTTATCCGGAATTATTGGGCGTAAAGAGTGAGCAGGCGGCATAGCAAGTCTGAGGTGAAAGCGTGGGGCTCAACCCCATACAGCCTTGGAAAACTACTAAGCTAGAGTGCGTGAGAGGTAAACGGAACTCCATGTGTAGCGGTGAAATGCGTAGATATATGGAAGAACACCAGTGGCGAAGGCGGTTTACCAGCACTGCACTGACGCTCAGTCACGAAAGCGTGGGGAGCAAATAGG
+
CDBAA;;6;BA:;;@@@@;?AB?C@C@E>BB@BD;@AAAA;@AABBCCDCB@CC@BA@@CCB?B;;;AAA=A;<<7;@@CDDC7@5942999*449?>B>8;:@2999*9==??@;A@>>BB;;;CCBBBCB@>AA@:@D?B?CBD=A@:9:B?@994::;;/:>999>@@?????=9>=@@=?@@=A@:0+000+0:<<8>D0::?B:9:B:::;;;@@@?????:78=999?5::?@@DC8CBBBB:BBE<
@6HNMW:01085:06235
TACGGAGGATGCGAGCGTTATCCGGATTTATTGGGTTTAAAGGGTGCGTAGGCGGTTTGTCAAGTCAAGCGGTGAAACACGAAGGGCGTCAACCTTGACTGCCGTTGAAAACTGTCGGACTGGAATGCGGATGCTGTGGGAGGAATGTGTGGTGTAGCGGTAAATGCATAGATATCACACAGAACACCGATTGCGAAAGGCATCTCACAAATCCGTTATTGACGCTGAGGCACGAAAGTGTGGGGATCAAACAGG
+
554;78:7;=>=@@DB99.44/)/2///)//5;;)//,/<1>>7<<<==<=955.59054/;588--(--,,2222,*,,,,(,,(,--//)/)/39///;<:<=:;;;;.9<<444.4444.4.4343-3333;<;<>8<;9=8?==;770789:84/(/8:(//69/338::7666/////36;87:>=3:9555'5-7=::;////;3//*/85995//////333,33377818::;;;:&//...'..34
@6HNMW:01092:06249
TACGTAGGGTCCAAGCGTTATCCGGATTTACTGGGTGTAAAGGGCGAGTAGACGGCGCTGTAAGTCAGCTGTGAAAACTTAGGGCTCAACCTTAAGCCTGCAGCTGAAACTGTAGTGCTAGAGTGCAGGAGAGGTAAGCGGAATTCCTAGTGTAGCGGTGAAATGCGTAGATATTAGGAGGAACACCAGTGGCGAAGGCGGCTTACTGGACTGTAACTGACGTTGAGGCGCGAAAAGTGTGGGGAGCAAACAGG
+
BCABBCCC?BB?B?AAAA>BDB>B?BCC=BBGGF?BBBJH?DC=AABCAA0000+0<>>BBB?BBBBBBCBB;;;;6;B?CCC>CBAA<@=@5<5;;?CBBBCCBAAA;BACBBBBCHF@@@DGDDAA=AD<<5<B?CBB?C7;7;?BBB;;;A;<;=@@CC;@@CA@?@955:8<<:>D??;???:?000:;;96=9?A?AC@=???<998=:=7>99=<4525<<8=@:4444&9<;7788-7<;;;5=>?>
@6HNMW:01095:06251
TACGTAGGGGGCAAGCGTTATCCGGATTTACTGGGTGTAAAGGGAGCGCAGACGGTCAAGCAAGTCTGAAGTGAAACCCCATGGCTCAACCGTGGGCTTGCTTTGGAAACTGTTTGACTAGAGTACTGGAGAGGTAAGCGGAATTCCTAGTGTAGCGGTGAAATGCGTAGATATTAGGAGGAACACCAGCGGCGAAGGCGGCTTACTGGACGTAACTGACGCTGAGGCTCGAAAGCGTGGGGAGCAAACAGG
+
IFBBCCCBCC3BB?B@@@@BBB@C?BBB=BCCCD?@@ABC<BC=ABACBBCB@@=@BB?BCB@CDCCBC@CCCGF>BBB;BCC@CBBB@C>AABC=AB>A@@@<A?CD=BBAAA;ABDCCCCCCCDCB?@@@A>AA<@@A?A@B@B?BBBBBAAB??=>CCC>AAABBBBC?>??BB?BC<?<????@@@B<AAB:>:>@<@A:=>>><>ACCC@BCCBAA@A@AA?ABBBBB<BBBAAAA6@@BBB=B>>9
@6HNMW:01100:06227
TACGGAAGGTCCGGGCGTTATCCGGATTTATTGGGTTTAAAGGGAGCGCAGCGGAGACTTAAGCGTGCTGTGAAATGCTGCGGCTCAACCGTGGAAGTGCAGACGCGAACTGGGTTTCTTGAGTGAGTGCGAGGTATGCGGAATTCGTGGTGTAGCGGTGAAATGCTTAGATATCACGAAGAACCCCGATTGCGAAGGCAGCGTACCAGTCCTTAACTGACGCTAAAGCTCGAAAGTGCGGGTATCGAACAG
+
>>AFACFC@CC@CB<;;;5;;;595>;=4;;:>>4=A)5;0;>69::>?;95<;<>@?;;@;@>>9;;A;=<<<6@AABCCC=BB;:699>>@=A=AA@AA;::@@@;7:999077)//277///:99;=<;;:///;8816)3-5:55.54;;;44.4449,9>?C?BBBBAA000::6::=CCC6A<;9;;;D>B?BBB@@@@@?B@<<8<38.//777///;;2;//449=199<9981;:9;<<.44;
@6HNMW:01103:06248
ATACGTAGGTCACGAGCGTTATCCGGAATTATTGGGCGTAAAGAGTGAGCAGGCGGCATAGCAAGTCTGAGGTGAAAGCGTGGGGCTCAACCCCATACAGCCTTGGAAACTACTAAGCTAGAGTGCGTGAGAGGTAAACGGAACTCCATGTGTAGCGGTGAAATGCGTAGATATATGGAAGAACACCAGTGGCGAAGGCGGTTTACCAGCACTGCACTGAACGCTCAGTCAACAGAAAAGGCGTGGGGAGCAAAATAG
+
)5;:<<;;55559;;9=94.4445:.4.4855./;1/////)//999:;;9;455166><<<<466<==6999?BB=B@@@CDD7AA;;5:??2@@;:9@@;@;@4::,:@A@BC?CBA>?000000=00444.444)49<>:==>:@>><<99555.559<4;;9:99///////9393:=5::<7:::;044;28233-5;4<=265<<<554756,,(,,,,*,,2,,(******&,(,6////&//3333&555
@6HNMW:01085:06297
TACGTAGGGGGCAAGCGTTATCCGGATTTACTGGGTGTAAAGGGAGCGTAGACGGAGAGGCAAGTCTGAAGTGAAAGCCCGGGGCTCAACCGCGGGACTGCTTTGGAAACTGTCTGTCTGGAGTACTGGAGGGGTAAGCGGAATTCCTAGTGTAGCGGTGAAATGCGTAGATATTAGGAGGAACACCAGTGGCGAAGGCGGTTTACCAGCACTGCACTGACGCTCAGTCACGAAAGCGTGGGGAGCAAATAGG
+
CC@>@;;;;;)9>:@@AA7;;B=@:@A@;@BACC?CCCFK=BB=BBABCBAABB>BB;;5;A9>BBDGCABBCCC:;:C.;;;.;@=B=B599?B9?8:79;;/;=@@=BBBBCGDBBBB>AAABCBF?;;;;.;C8;;C@C8;:;?ABBAAACCBC?BBBB=B@@@@AACA;;5;;5;@=>@B??;?@9849AA=A?AA=AA<AD@BBB???AA@??>?:899>@?>>A@A@C8@988888)8:<<>6==>9
@6HNMW:01093:06274
TACGTAGGTCACGAGCGTTATCCGGAATTATTGGGCGTAAAGAGTGAGCAGGCGGCATAGCAAGTCTGAGGTGAAAGCGTGGGGCTCAACCCCATACAGCCTTGGAAACTACTAAGCTAGAGTGCGTGAGAGGTAAACGGAACTCCATGTGTAGCGGTGAAATGCGTAGATATATGGAAGAACACCAGTGGCGAAGGCGGTTTACCAAGCACTGGCACTGAACGCTCAGTCACGAAAGCGTGGGGAGCAAATAGG
+
CCAA@?A<@AABA;;:BD8;;C:>:>:>5@@8<A4@?;?@8>?;;;@@@AA=@@;@A;;;9;4:@::9@@??@AA<A>@BBBB7@@:;7:AB6CCCBAAA=@=@?BC<AAA;;;=;99C@AADBBAACCC@@=@A@8@@=A=@@B>AAB;;:AA@@<ABBD>CBB:99BA@ACBBC?B?BD::;@<@A@@=@@@>A?AC?AA6@@,0+0<<=;;5;00000+00000999345;;;3;;;3333&433;<7===7
@6HNMW:01112:06264
TACGTAGGGGCAAGCGTTATCCGGATTTACTGGGTGTAAAGGGAGCGCAGACGGTCAAGCAAGTCTGAAGTGAAACCCACGGCTCAACTGTGGGCTTGCTTTGGAAACTGTTTGACTAGAGTACTGGAGAGGTAAGCGGAATTCCTAGTGTAGCGGTGAAATGCGTAGATATTAGGAGGAACATCGGTGGCGAAGGCGGCTTACTGGACAGCAACTGACGTTGAGGCTCGGAAGGCATGGGGAACAAACGAAG
+
DDAAA@@@@2?=8??:9.4==3<;@@A6??;:;0;9;99)5909<=<<<9659.59949996;666<=7;;<<A)99,59;.5555.5<<454)5<.559:1:7;;)444/0(0///8866734448<<<;633,39;.5.5495:55555<:<<8<===6=;??CBA@A@?;893:92939773=;?B=?95458<<9=>:><<;7:4444/)/:9////)///5:3//)/(/(//////&/0333(37717
@6HNMW:01067:06330
TACGTAGGTCACGAGCGTTATCCGGAATTATTGGGCGTAAAGAGTGAGCAGGCGGCATAGCAAGTCTGAGGTGAAAGCGTGGGGCTCAACCCCATACAGCCTTGGAAACTACTAAGCTAGAGTGCGTGAGAGGTAAACGGAACTCCATGTGTAGCGGTGAAATGCGTAGATATATGGAAGAACACCAGTGGCGAAGGCGGTTTACCAGCACTGCACTGACGCTCAGTCACGAAAGCGTGGGGAGCAAATAGG
+
AEBBBBB?BCBB@@>=;;5;@@>B@B@I@CA?CC>CAACB<A@@@BCAAAB=@@=@AAAACB@BBBCC::8;BCC:BBBBBGD;DCBB>BEG;CBBBA@??B<@?@C=?@?CCB<B@@??AAACBBBFFB:;6;A@9AA=@=A;;6;;;;BCBCBB@BCCD>AAABBBBBCCCCCC@C@CC@CBB>??@?;=??495:?<AD?HJ@CCCBBAB@@>@@?;;:AAAABACCDDD<BBBBCCC:BBBBB=BCC@
@6HNMW:01068:06348
TACGGAAGGTCCGGGCGTTATCCGGATTTATTGGGTTTAAAGGGAGCGCAGGCGGAGACTTAAGCGTGCTGTGAAATGCTGCGGCTCAACCGTGGAAGTGCAGCGCGAACTGGGTTTCTTGAGTGAGTTCGAGGTATGCGGAATTCGTGGTGTAGCGGTGAAATGCTTAGATATCACGAAGAACCCCGATTGCGAAGGCAGCGTACCAGTCCTTAACTGACGCTAAAGCTCGAAAGTGCGGGTATCGAACAGG
+
CCBCAK@B@AB?AA9A:94;CC?C@AAA>BEAGJ?CC>CB>BD>AA?@AAA>AC?BBBBC>A=@BBBAAADCCCJ>ABBCBBA>BBAA?B>AAC@D=@@;;;DCCCCC@ECCC=AA<AB@CBBBD:::?BB@?<?A?A?@<@<@=@B@@<@AAAA@@>@CCC?AAAC>AACBBBBCAAA?BB?BBB5BBB>CBBB<>9=@999ABB?AAAE@C?B?BBBBBBB@BB>BBBCCCC>@@000>7>@@BBC@B??<
@6HNMW:01073:06323
TACGTAGGTGGCGAGCGTTGTCCGGAATTATTGGGCGTAAAGGGAGCGCAGGTGGGAAAGTAAGTCAGTCTTAAAAGTTCGGGGCTCAACCCCGTGATGGGATTGAAACTACTTTTCTTGAGTGCAGGAGAGGAAAGCGGAATTCCTAGTGTAGCGGTGAAATGCGTAGATATTAGGAGGAACACCAGTGGCGAAGGCGGCTTACTGGACTGTAACTGACGTTGAGGCGCGAAAGTGTGGGGAGCAAACAGG
+
DCBB?>?=??;??B>?;;6;BB@EBDBC@BB7<;0;B;;;0;B9BBBCC:;7;BB;BB?BCGFCBBBABBB?BBB<BCAEEDC;BBAB2;;;5;A?CCCC>CC=??A;@AAAACC:BB?BBBCDB@A@CC@@<@@8;;;=B6;8:<?CCC?>>99808:>>7888>>>BCBBB???;??>B>BBB=A@?>8>>=3949A<@A?CB??=?A>>>>:;;;==::3876/6///56.638/556(6777:/:662
@6HNMW:01076:06346
TACGGGGGGATGCGAGCGTTATCCGGATTTATTGGGTTTAAAGGGTGCGTAGGCGGTTTGTCAAGTCAGCGGTGAAACGCAAGGGCTCAACCTTGACCTGCCGTTTGAAACTGTCGGACTGGAATGCGGATGCTGTGGGAGGAATGTGTGGTGTAGCGGTGAAATGCATAGATATCACACAGAACACCGATTGCGAAGGCATCTCACAAATCCGTTATTGACGCTGAGGCACGAAAGTG
+
598:<<<<%::;<<<?=55055<8>0555)55.6A2<<)55)5<2<<555457;;7<@8<<=<7/////960----*.---399(-//7)/)/)///)/:<7555)5::095555;7456;8=8:544.4444:<<<@:?A?B=@><833-337>33444:>>+0//9668987878888;<98;;63<==)////)05<<=??9999A9???AB>A@<@@@9887332883339/888
@6HNMW:01077:06326
TACGGAAGGTCCGGGCGTTATCCGGATTTATTGGGTTTAAAGGGAGCGCAGGCGGAGACTTAAGCGTGCTGTGAAATGCTGCGGCTCAACCGTGGAAGTGCAGCGCGAACTGGGTTTCTTGAGTGAGTTCGAGGTATGCGGAATTCGTGGTGTAGCGGTGAAATGCTTAGATATCACGAAGAACCCCGATTGCGAAGGCAGCGTACCAGTCCTTAACTGACGCTAAAGCTCGAAAGTGCGGGTATCGAACAGG
+
CCCC@C@B@A@@A@9@00,0>>6?6?CC?BB?CD>CC>B@:AB;AA@CBBA?;;8;AADD@B?BBBCBBCCCCDD?CCCAAAC@CCBC?C?CCC@C@DC99:BA@@@C?BCBB=CD>CC@CCBBD;;:=BA;;7;BABCC@BBC@CCBB?B@@@@9:7:ACD>CCBB?BCCCBBABBCD>@@?CCC9BBB????A>@=ABAAABBC?ECCC?B?B?CBBBBBBBBB;>?CCAAA799AAAB=BCFBBA?AA><
@6HNMW:01083:06357
TACGGAAGGTCAGGGCGTTATCCGGATTTATTGGGTTTAAAGGGAGCGCAGGCGGGCAGTTAAGCCGGCTGTGAAAGTGCGGGGCCCAACCCCGTATTGCGGTCGGAACTGACGGTCTTGAGTGCGCGCAGGGACGCTGGAATTCACGGTGTAGCGGTGAAATGCTTAGATATCGTGAAGAACTCCGATGGCGAAGGCAGGTGTCCGGAGCGCAACTGACGCTGAGGCTCGAAGT
+
;<:@;??C:B@A@C<>:<6;>@;>;>>>,0/,/<3<<5;;5=@>DC>@@??=ABC;@@AA7::9D@C>A;;;CAB>ACCCDCD;BA<A>BBB9BBAB>B;;8;CC?C?BBB;;:>@@@=C@@@B;;;@B;;;0;B;99B?B?B?BBBCBDCBBC@@<@@BD;;;;<7;@ABABABBBB?BA@EDD;;:AD<??A8:5:BA>BBBB@D?CBBB::6:AA?@@BBBDDADB???;==
@6HNMW:01085:06325
TACGGAAGGTCCGGGCGTTATCCGGATTTATTGGGTTTTAAAGGGAGCGCAGGCGGAGACTTAAGCGTGCTGTGAAACTGCTGCGGCGTCAACCGTGGAAGTGCAGCGCGGAACTGGGTTTCTTGAGTGGAGTGCGAGGTATGCGGAATTCGTGGTGTAGCGGTGAAATGCTTAGATATCACGAAGAACCCCGATTGCGAAGGCAGCGTACCAGTCCTTAACTGACGCTAAAGCTCGAAAGTGCGGTATCGAACAGGA
+
95//38)/)/-(-7/7--(-/94:6<?@665.5B,955&55)5>4<>=<;;>8<<8<A994.4.49999;;95688(,****((*(*,,220802--(-(-722-///77275/555)5909;555555.5999454938444::.4.3-44:;.4499444.49990999949555577///75;80777+7//)/99<.4.44445;//)////5;2749//5;;;<;;1://////(//://)///9::6<::49
@6HNMW:01090:06313
TACATAGGGGGCAAGCGTTATCCGGATTTATTGGGCGTAAAGCGTGCGTAGGTGGCTATTTAAGTCTGGCGTGAAATGTCACAGCTTAACTGTGAAGGGTCGTTGGAAACTGGATAGCTTGAATCCAGAAGAGGTAAGTGGAATTCCATGTGTAGCGGTAAAATGCTTAGATATATGGAGGAACACCAGTGGCGAAGGCGGCTTACTGGTCTGGTATTGACACTGAGGCACGAAAGCGTGGGTAGCAAACAGG
+
CCDBCCCFDE5?@=A@?@<@@B@BADFD=DJAGD?BBBBD?CCCAABBBBB?BB@CCBBB?A@CBBBB@DB;<;C<AA?A@BFFFD@D?BCBBBB?CD=BBBD?D6::39:?=@@AAAC@CC?CD@BBB?AAA=>>9?@@<@<@;@=@@@AAABB??<;BGD;BA>><@>>?=888A:>>;?6888<B>:96::8)/*/606>5A@@@;;;;>=A@@<@@@?>=<==8<=;;;D9<;:@@A7@;;:?A9AAA<
@6HNMW:01107:06317
TACGGAAGGTCCGGGCGTTATCCGGATTTACTGGGTGTAAAGGGCGAGTAGACGGCGCTGTAAGTCAGCTGTGAAAACTTAGGGCTCAACCTTAAGCCTGCAGCTGAAACTGTAGTGCTAGAGTGCAGGAGAGGTAAGCGGAATTCCTAGTGTAGCGGTGAAATGCGTAGATATTAGGAGGAACACCAGTGGCGAAGGCGGCTTACTGGACTGTAACTGACGTTGAGGCGCGAAAGTGTGGGGAGCAAACAGG
+
DCAA>A=A>@A=@@<A@@>ACC@D@;:;8;BBFF?CCCCC<AA;@BA@@A@A@@<@;;;B?A;@?<@BBBBB>ABB7AC=<;<0<A??9>=@<B?BB@DCCBBBBBBB=B;<;BDBCCCCCBCBCDBB>ACCD@CC?AAD<@<A>A?CCCGCDDCBB=AAAB;;;;;;;EGCCB?BB>@@=@6;;C?C:::=@9;7;=@@=@C:;:BB?BBBDCC>ABCBBBC@CDB?@;;;;;0;==7789-;=;>@9<=?9
@6HNMW:01068:06367
TACGTAGGTCACGAGCGTTATCCGGATTTACTGGGTGTAAAGGGACGCAGACGGTCAAGCAAGTCTGAAGTGAAACCCCACGGCTCAACTGTGGGCTTGCTTTGGAAACTGTTTGATAGAGTACTGGAGAGGTAAGCGGAATTCCTAGTGTAGCGGTGAAATGCGTAGATATTAGGAGGAACATCGGTGGCGAAGGCGGCTTACTGGACAGCAACTGACGTTGAAGGCTCGGAAGGCGATGGGGAGCAA
+
//-88//+/99:<599>>5><@=@<@@@6@?96626>>>C>BB<B999?@?99499:=@AA=@>999;5:9???,99949@?7565;49555:<0558=555058<<6====>6BA<<?>499449.9=9949@8=99158>4966CAA>>9999.5<@C=CBBB=<@???:4:=4::7;5:3335.5;4://,/6::7<>265565::=<44.4444;::344.45::33-32863333333&/6699
@6HNMW:01070:06375
TACGTAGGGGGCAAGCGTTATCCGGATTTACTGGGTGTAAAGGGAGCGCAGACGGTCAAGCAAGTCTGAAGTGAAACCCCACGGCTCAACCGTGGGCTTGCTTTGGAAACTGTTTGACTAGAGTACTGGAGAGGTAAGCGGAATTCCTAGTGTAGCGGTGAAATGCGTAGATATTAGGAGGAACATCGGTGGCGAAGGCGGCTTACTGGACAGCAACTGACGTTGAGGCTCGAAGGCGTGGGGAGCAAACAGG
+
BD@@@@????1?A;@AAA=@BB?A?BEG=BBCDD>;;;DL=CC=;;;AABBBCC?A@@<@BB?BCDDCC?AACCC>CEF;CCC@CCBB>B@CCCC>CC@BBCE>C@CC=CCEDD>BBCCCCBBBBB??<?C@>:?@6::D=A=A@B>AABBAC@?9959@@A8>>>>>ABBBBB@BB?>><>?BBBBB@A;7;>>9>;<=:=>:>>=<8>@>9:8;==>BBAC=@:;6:BAAB=?=@BBBED9CACCC>CBB?
@6HNMW:01073:06399
TACGTAGGGGGCAAGCGTTATCCGGATTTACTGGGTGTAAAGGGAGCGCAGACGGTCAAGCAAGTCTGAAGTGAAACCCCACGGCTCAACCGTGGGCTTGCTTTGGAAACTGTTTGACTAGAGTACTGGAGAGGTAAGCGGAATTCCTAGTGTAGCGGTGAAATGCGTAGATATTAGGAGGAACATCGGTGGCGAAGGCGGCTTACTGGACAGCAACTGACGTTGAGGCTCGAAGGCGTGGGGAGCAAACAGG
+
CCCCB:;:::*:B?BBBBACCC>A=A@A=BCDGF=CBCCC>DD>CCBBBCCBBB?BBB?BCC@CCBBCF?BCCCC;AAA7@BA>ABBB?B?CBCB>BH@CCCC>A?AC>BBBDD?CCBCBBBBABA@@<@@?<9?A<??B@B@D?C=AAABBCDB>><>BCC<@A>>>CBBBAB?BA<<<4949?><>:::7;AB<C=;;7:A8<<>>;>AAA@@<>>@?AAD=???=AB??>?A=@A999:+9B@@A<AAA=
@6HNMW:01085:06360
TACGGAAGGTCCGGCGTATCCGGATTTATTGGGTTTAAAGGGAGACGCAGGCGGAGACTTGAAGTCTGTGCTGTGAAAATGCCTGCGGCATCAAGCCGTGGAAGTGCAGCGCGGAACTGGGTTCTTGAGTGAGTTCGAGGTATGCGGAATTCGTGGTGTAGCGGTGAAATGCTTAGATATCACGAAGAACCCCGATTGCGAAGGCAGCGTACCAGTCCTTAACTGACGCTAAAGCTCGAAAGTGGCGGGTA
+
BB::9:>B<9:5;5489944.43444)59.55)55)59)55)55555559.5/5:---8(--0--///55::>;5555&///)----(-----(//18::7;547354/////)/5---9(/(//06:888<77,33364866///061617<;;5:888755.5222'2..3(..2----,,**,*,(,,,&,-403355,2,29:9222@7>;5:472737757552226/6:82227/722-555,28
@6HNMW:01096:06379
TACGGAAGGTCCGGGCGTTATCCGGATTTATTGGGTTTAAAGGGAGCGCAGGCGGAGACTTAAGCGTGCTGTGAAATGCTGCGGCTCAACCGTGGAAGTGCAGCGCGAACTGGGTTTCTTGAGTGAGTGCGAGGTATGCGGAATTCGTGGTGTAGCGGTGAAATGCTTAGATATCACGAAGAACCCCGATTGCGAAGGCAGCGTACCAGTCCTTAACTGACGCTAAAGCTCGAAAGTGCGGGTATCGAACAGG
+
CCBD?B@B?BA<A?5?::6;GD=B@BAA<BB?CC>CC>BF>CC>BCCBBBC?A@=@BAAA?B?BBBBBBBCCBBA;:;9@;;;=AFCCAC@BBC?C?BBA@@BBBCBBABCCK?CC>BA>BBCCCCBBBBBBC@BBBCAA>A@C@BBBDADDF@@;;7<ACC=DCCCACCCDCBBCBBB=@@=@@@7ABB?CCCC?A?ABBBBB@@<@@@@>B=@=@BABDBABBF>BAAAAAA9>?=999.995=>?;@>@:
@6HNMW:01131:05763
TACGGAGGATGCGAGCGTTATCCGGATTTATTGGGTTTAAAGGGTGCGCAGGCGGCGCGAAAAGTCAGCGGTCAAAGTTCCGGGCTCAACCCGGTGACGCCGTTGAAACTTTCGTGCTGGAGTTCGTGCGAGGGAGGCGGAATGCGTTGTGTAGCGGTGAAATGCATAGATATGACGCAGAACCCCGATTGCGAAGGCAGCTTTCCAGCACGCGACTGACGCTGAGGCACGAAAGCGTGGGGAGCGAACAGG
+
AABC@BB@B@@@@@@@;;49CDAE@BCC=B?9>>6<?*99/9=9;=@0//=6::1:@?@BBB:BBC????:====6??6?7B=5;;3727;3>4:>>AA@=AA>@>>8:99+2;8;8552687278222559=367055.50...33268@;7585,5;?D;;:;@;;756A??BCAAACC@CCC6::81//00*/38/44;;(304899;;;;;;8<>>@>;=00*0;8;8828;88AAB9=>@BA?AAA>
@6HNMW:01152:05775
TACGTAGGTCACGAGCGTTATCCGGAATTATTGGGCGTAAAGAGTGAGCAGGCGGCATAGCAAGTCTGAGGTGAAAGCGTGGGGCTCAACCCCATACAGCCTTGGAAACTACTAAGCTAGAGTGCGTGAGAGGTAAACGGAACTCCATGTGTAGCGGTGAAATGCGTAGATATATGGAAGAACACCAGTGGCGAAGGCGGTTTACCAGCACTGCACTGACGCTCAGTCACGAAAGCGTGGGGAGCAAATAGG
+
@CBABAA>ABBAAA@A;;5;@@;@<@?B<@@<@B=EBCCF>CBB@@@BAAA?BB8;;ABB@A=AA@AA;;5;A@@8AAA5555&5<<=7<<</<===<<<8@8@8@@<A@@@BB;99CA@@A;<<;BAAA;;7;CC=BB?B@CCC:;;@@BCBBBC?B@A@;AAA;;;CCCBBBAA?B@DC@E@@=@A@@=A<;5;5;@;BC>CFAHCCBCCDCBBBCB;;;CC@@@CBB@@@;@AA@@AA9ABCGE>DCC@
@6HNMW:01153:05775
TACGTAGGGTCCAAGCGTTATCCGGATTTACTGGGTGTAAAGGGTGCGTAGGCGGTTTGTCAAGTCAGCGGTGAAACGCAAGGGCTCAACCCTTGACCTGCCGTTGAAACTGTCGGACTGGAATGCGGATGCTGTGGGAGGAATGTGTGGTGTAACGGTGAAATGCATAGATATCACACAGAACACCGATTGCGAAGGCAGCCTGCTAAGCTGCAACTGACATTGAGGCTCGAAAGTGTGGGTATCAAACAGG
+
;;;CBBDD>CD@C?@?@A?ABB?C@BBF>CCCDD=CCCCC>CD=B:::B@@=@@<@D;AACB@CCCCCCB@AA@@90000,00+0=AA?BB<A;>;:5:??=?>9?@@:@DBBEB?BBBB8;7;@@C@CCCCCBCCC=BB?C@ABABBB@CBCCBAA?ACCC=BBBCCBBBBBCBBBDDDBB>A@?;?>>4::?=296:CCC@CCBCB?AA@;;;@CDCBBED?B@@=?BBBBC>BAA???9?>>ACB>BAA?
@6HNMW:01161:05777
TACGGAAGGTCCGAGCGTTATCCGGATTTATTGGGTTTAAAGGGAGCGCAGGCGGAGACTTAAGCGTGCTGTGAAATGCTGCGGCTCAACCGTGGAAGTGCAGCCGCGAACTGGGTTTCTTGAGTGAGTGCGAGGTATGCGGAATTCGTGGTGTAGCGGTGAAAATGCTTAGATATCACGAAGAACCCCGATTGCGAAGGCAGCGTACCAGTCCTTAACTGACGCTAAAGCTCGGAAAGTGCGGGTATCGAACAG
+
5555.5298@A<A<B;00+/::)/)5;;15646>4>>7CD?ED>;;;B>:;5;:=9::?@=@?AA;;;;;ABB@A899:99994:BBC>B=@@A<@<@=.....*.AA;6<<<:)59,:5.4<==?????@BBB=AAAB??;==?;;;9B9>?;9999.55999'959=;@@@9;9AAAAB?A@:?=<2@?=5@@@@:B;ABAAAA@@=A;;;?C@C@DDCBBAA@DF9>8:..*--(---//:2==>>:93945
@6HNMW:01117:05835
TCAGCGGAAGGTCCGGGCGTTTATCCGGGATTTTAAGTTGGGTTTAAAGGGAGCGCAGGCCGGAGATTAAGCGTGACGTGAAATGTAGACGCTCAACGTCTGAATTGCGTCGCGAACTGGTTTCCTTGAGTGAGTACGACGTGTACGGATTCGTGGTGTAGCGGTGAAATGCTTAGATATCACGAAGAACCCCGATTGCGAAGGCAGTGCACGAGTCCTTTACTGACGCTAAAGCTCGAAAGTGCGGGTATCGAACAGG
+
-----7383=-797;;)----(---(--(----&/)//5;;5;;5;:3:;+43383347=6;8;::86=6:;;79:///799(//8888444;899?949?9927-39====>;;75//389(/)/1666;;777;7;;6//--555(-/47:::8==<<:5524;;=4587@;=>><<;;00/816618<<.:6525<<=7;7;<:::99:///--(//(///---7-///(//3788;,333338/83337817884
@6HNMW:01129:05812
TACGTAGGTCACGAGCGTTATCCGGAATTATTGGGCGTAAAGAGTGAGCAGGCGGCATAGCAAGTCTGAGGTGAAAGCGTGGGGCTCAACCCCATACAGCCTTGGAAACTACTAAGCTAGAGTGCGTGAGAGGTAAACGGAACTCCATGTGTAGCGGTGAAATGCGTAGATATATGGAAGAACACCAGTGGCGAAGGCGGTTTACCAGCACTGCACTGACGCTCAGTCACGAAAGCGTGGGGAGCAAATAGG
+
CBCDB@?=?D@@B9::@B=AAA=A>A=A?AB>BB=BBCBH>BAAAGAA?>>:9949@AABCD?BBAAB;;9;CCC=CABBCLE<CCBB?BGE:BBCCAAA?B@CAEE<AABB@@<@CCBBBB:::BBBBD;;4;AA8@B4:6;AC?DCCCDCBBAA=AA@?6;;;A@CBBBAAACDAGACB?BBA;AA;;5;@@;@>@@<@C=CC@CECCCDCCBBCCBBBBBBCCC?@@AA@<AAABBBB:CBBDD>CBB?
@6HNMW:01142:05811
TACGTAGGTCACGAGCGTTTATCCGGAATTATTGGGCGTAAAGAGTGAGCAGGCGGCATAGCAAGTCTGAGGTGAAAGCGTGGGGCTCAACCCCATACAGCCTTGGAAACTACTAAGCTAGAGTGCGTGAGAGGTAAACGGAACTCCATGTGTAGCGGTGAAATGCGTAGATATATGGAAGAACACCAGTGGCGAAGGCGGTTTACCAGCACTGCACTGACGCTCAGTCACGAAAGCGTGGGGAGCAAATAGG
+
CCCDABB?ABBBACCA;;;,;==8:<;?>?>C?B=:5999A8?;;;BBCBBD@BB?;;;BB@@=;;99955.5555)5<::<<<0<<<<;??@6?@@B@@@>B@C?CE<;:;BAA=@@@@@@B;;6966@AAC@CCC>BB?B<@@A<A@@@A@@@@@=ABBB=AAAA@CCDCDDCAA=A=@@>@@?;???<6<00+0:00+0A8@A>ACCBBBB@@@>AA:99@=@95455;;<4::93333&4:88819994
@6HNMW:01142:05846
TACGGAAGGTCCGGGCGTTATCCGGATTTATTGGGTTTAAAGGGAGCGCAGGCGGAGACTTAAGCGTGCTGTGAAATGCTGCGGCTCAACCGTGGAAGTGCAGCGCGAACTGGGTTTCTTGAGTGAGTGCGAGGTATGCGGAATTCGTGGTGTAGCGGTGAAATGCTTAGATATCACGAAGAACCCCGATTGCGAAGGCAGCGTACCAGTCCTTAACTGACGCTAAAGCTCGAAAGTGCGGGTATCGAACAG
+
DCBD?C8;8:B>AB>AAB@EFE?B@CCC?AA>AD<BB>BB<BD>;<;CBAB?AA=@@@AB?B?BBBBBDBBBCCA<;;;BBBBADGDD?C:;;A<A<@ABA;;;CCCGABBCD;@@=A@@EABADCCBECCAC?:9:@??;??B?DCCCAEKGCCAA?ACCJ?ABBC@@AADBBCBBBB>AA?AAA7AA@=B@@C=A=ABBBBBBA?B@@@=@=A<@;;;B;9:@A<@BA::5=4==::>>8;;;5446;45
@6HNMW:01145:05846
TACGTAGGTCACGAGCGTTATCCGGAATTATTGGGCGTAAAGAGTGAGCAGGCGGCATAGCAAGTCTGAGGTGAAAGCGTGGGGCTCAACCCCATACAGCCTTGGAAACTACTAAGCTAGAGTGCGTGAGAGGTAAACGGAACTCCATGTGTAGCGGTGAAATGCGTAGATATATGGAAGAACACCAGTGGCGAAGGCGGTTTACCAGCACTGCACTGACGCTCAGTCACGAAAGCGTGGGGAGCAAATAGG
+
CCBBBBB?B@@@CB@>;:7;BC@C@C?B9;;>AA=BBBBC?CCBBCCCBCB?CB?@B99;BB>B@AAB;;8;BBH@DFEBBBB;BBCC>ABA8AABABBB?B@B@BC>BCCCAA=AABABBBBBBB@@@DBA>BBB>BCAG>BCB?BBCCCCCDCC?AA@B;ABBBBBBCAAABBC@C@CD@BBB@EDAA>A;:3:;@@=BJGCC@CBA@@BDAA>@=<000;;@>???AAAD=BA;::FE9AB???9ACC@
@6HNMW:01152:05832
TACGTAGGTCACGAGCGTTATCCGGAATTATTGGGCGTAAAGAGTGAGCAGGCGGCATAGCAAGTCTGAGGTGAAAGCGTGGGGCTCAACCCCATACAGCCTTGGAAACTACTAAGCTAGAGTGCGTGAGAGGTAAACGGAACTCCATGTGTAGCGGTGAAATGCGTAGATATTAGGAGGAACACCAGTGGCGAAGGCGGCTTACTGGACTGTAACTGACGTTGAGGCGCGAAAGTGTGGGGAGCAAACAGG
+
>C@AAAA?AABBAAAA;;5;BA>B?@;@:00-0@4AACBB=@@@BAABABA?@@<@@;;;BB?BBCBCAA=A;;;0;@@BCCD=CBCC@DDB;B@@@A;;5;;@;?@9@@@@AD@BAAADDDHDABACBB@@=@BB<CC>B@BCC?BAAACCCCEC@C;;;7<AABAAABAAAACCBDEACACCC=BB;;9;CC@E@BC@BB>BBCC@BBBDDDADB@@@AB=?@B@DBCCCD=BBBABEF:?@@CC>CDE@
@6HNMW:01158:05844
TACGTAGGGGGGCAAGCGTTATCCGGATTTACTGGGTGTAAAGGGAGCGCAGACGGTCAAGCAAGTCTGAAGTGAAACCCCACGGCTCAACCGTGGGCTTGCTTTGGAAACTGTTTGACTAGAGTACTGGAGAGGTAAGCGGAATTCCTAGTGTAGCGGTGAAATGCGTAGATATTAGGAGGAACATCGGTGGCGAAGGCGGCTTACTGGACAGCAACTGACGTTGAGGCTCGAAGGCGTGGGGAGCAAACAGG
+
CC@@@;;::::#3:5499<7<9:;=:>?@8>@>>=599599,99,5955@@<@A@49;;5:9949=9@@<9==??@8@DG8ABCACBEE@B?B;;;0;B<@;;<7;>BE=BBBCD>CCCFBA@@@000<:==<@<@A4::?9<:?3948??887@CAA>BBCC=AB9::::B????AA=9959?BCABB<:;5;;:4:9;;5;>;>>>A=??===A<A@B989?<@;;5;;9948<:;=====3<;=<<5;789
@6HNMW:01161:05846
TACGGAAGGTCCGGGCGTTATCCGGATTTATTGGGTTTAAAGGGAGCGCAGGCGGAGACTTAAGCGTGCTGTGAAATGCTGCGGCTCAACCGTGGAAGTGCAGCGCGAACTTGGGTTTCTTGAGTGAGTTCGAGGTATGCGGAATTCGTGGTGTAGCGGTGAAATGCTTAGATATCACGAAGAACCCCGATTGCGAAGGCAGCGTACCAGTCCTTAACTGACGCTAAAGCTCGAAAGTGCGGGTATCGAACAG
+
<@>C:<<@:7:29<5=::.4?=8>;C?@8@@<?C8==3>>8?>=@CBAAAB>A@6;::4<5;;;A@BC?@@B@AA;@@@CCCC?BF;;7;;@?B6989>>;;;=?9//2//)//)//)/94:=666??;6;<00*0:77<:)/)5499;@8===;;:@7<:?:4::==8B>>:>9;===@;?B=BBB5<<B188:@;>=?====00/3886:186B177??=:89>=8733<;;;588?>>?27733760333
@6HNMW:01117:05875
TACGTAGGGGGCAAGCGTTATCCGGATTTACTGGGTGTAAAGGGAGCGCAGACGGTCAAGCAAGTCTGAAGTGAAACCCCACGGCTCAACCGTGGGCTTGCTTTGGAAACTGTTTGACTAGAGTACTGGAGAGGTAAGCGGAATTCCTAGTGTAGCGGTGAAATGCGTAGATATTAGGAGGAACATCGGTGGCGAAGGCGGCTTACTGGACAGCAACTGACGTTGAGGCTCGAAGGCGTGGGGAGCAAAC
+
ACBCCEDDDD5BB9:9BB?BCC?B?AAA<ABCCC=AAACC=BC=AABCDCCCDC@BAA?ACB?CCCCCC@CCCCC>AAA8@CD@BBCC?C?CCCC>BA=@A@@<A@BC>BCCDD>CCCBBBBBBCBBC?AB??<>A<??A>A@D?C=AABBBCAAAB>AABC>AA>>>BBBBAA>AC@AA<A=CA@@@<;;8:BA<A<6616A167@?:==:;;;5;;BBBAC>@@?=ACBBB?B?BBBEDD9C@@@A8A
@6HNMW:01130:05879
TACGGAAGGTCCGGGCGTTATCCGGATTTATTGGGTTTAAAGGGAGCGCAGGCGGAGACTTAAGCGTGCTGTGAAATGCTGCGGCTCAACCGTGGAAGTGCAGCGCGAACTGGGTTTCTTGAGTGAGTTCGAGGTATGCGGAATTCGTGGTGTAGCGGTGAAATGCTTAGATATCACGAAGAACCCCGATTGCGAAGGCAGCGTACCAGTCCTTAACTGACGCTAAAGCTCGAAAGTGCGGGTATCGAACAGG
+
CCCC@C>B?AC?BB=B@@=ABB@G?CBB=BC@FE>CD>BB?CC=ABBCDCC@AA=@BBBB?B?BBB:;;AAA@@@;@A@@@;;8<AAA?B=@;;5;=@ACBCCCCFCCACBBA6::6;A@CBBBC@@A?BA;;8;BBCBB?B@B@BDCD@BBABB;;9;CCD=??CC?BBBCBBBAABB?@A>AAA6AAA>@A?C>B?A???@@@@=A????F@B?BBBA@@BBBD<ABBBBCB=A9::::,9@@ABB@???<
@6HNMW:01145:05905
TACGGAAGGTCCGGGCGTTATCCGGATTTATTGGGTTTAAAGGGAGCGCAGGCGGAGACTTAAGCGTGCTGTGAAATGCTGCGGCTCAACCGTGGAAGTGCAGCGCGAACTGGGTTTCTTGAGTGAGTTCGAGGTATGTGGAATTCGTGGTGTAGCGGTGAAATACTTAGATATCACGAAGAACCCCGATTGCGAAGGCAGCGTACCAGTCCTTAACTGACGCTAAAGCTCGAAAGTGCGGGTATCGAACAGG
+
ICBB?B?B=AB?BB?BBB?BBC@CADFF=BBAFF?JJ?CC?BC;BBA@@@B>AA>A@@AC<@=@;;;ABBAABCC=ACABBAA?ACCC@B@CCGADAC;;;BBBBBBBABCBB6;;6<A>ABBBB<;;?BB;;6;C?@ACAC@D?@@@@=@AA;;;@=@AAD>BBBB@BBBBBBCCCCE>A@=@AA6@CC;900=+0*0@@@@BAA>ABBB?C?B@D??>999???8?@>?9::,9999AD>C@AAB><@@@<
@6HNMW:01116:05938
TACGGAAGGTCCGGGCGTTATCCGGATTTACTGGGTGTAAAGGGAGCGCAGGCGGAGACTTAAGCGTGCTGTGAAATGCTGCGGCTCAACCGTGGAAGTGCAGCGCGAACTGGGTTTCTTGAGTGAGTTCGAGGTATGCGGAATTCGTGGTGTAGCGGTGAAATGCTTAGATATCACGAAGAACCCCGATTGCGAAGGCAGCGTACCAGTCCTTAACTGACGCTAAAGCTCGAAAGTGCGGGTATCGAACAGG
+
CCCB?B=@<@B?AB=B@?>@CC?B?A@A=ADCCC>CCA@@<@D=@@@BBBB?BB?BBACD>@>@BBBBBBCCCBB>BA@@B?@=@CCC@C@BBCAD>?@CCAAAAB@A?AFJJ?CC>CCACFCDGBBB?BA@@=@@ACBBABAC@DCCC@CCDABBC>AABB>CCBB?BD???BBBBBD?CD?CCC:BAB599?@3949ABAAABB@BBBB?C?B?BBB@A?A7782:??@999(78757?7<@;=@@=988<
@6HNMW:01122:05915
TACGTAGGGTCCAGCGTTATCCGGATTTACTGGGTGTAAAGGGCGAGTAGACGGCGCTGTAAGTCAGCTGTGAAAACTTAGGGCTCAACCTTAAGCCTGCAGCTGAAACTGTAGTGCTAGAGTGCAGGAGAGGTAAGCGGAATTCCTAGTGTAGCGGTGAAATGCGTAGATATTAGGAGGAACACCAGTGGCGAAGGCGGCTTACTGGACTGTAACTGACGTTGAGGCGCGAAAAGTGTGGGGAGCAAACAGG
+
BAABC@@B5<<,00/7:2455.4.49=,4488;3?<AB?7BC8???@?CCD::89AA@@AA=A@@;;;BBB@AAB5::?@@@9?@??>A<A3:599<@@AAAABCAA<@000@@;;:BBB==8<:871;;7708?==A@=A=@?C@BBBC?????@:?=>>99:::9ACBBBB?BC<??<@<::9<@???????<?:;=3432;83304::98848::;;8848>>8<778777&377;ACC5744<;3;::6
@6HNMW:01128:05912
TACGGAAGGTCCGGGCGTTATCCGGATTTATTGGGTTTAAAGGGAGCGCAGGCGGAGACTTAAGCGTGCTGTGAAATGCTGCGGCTCAACCGTGGAAGTGCAGCGCGAACTGGGTTTCTTGAGTGAGTTCGAGGTATGCGGAATTCGTGGTGTAGCGGTGAAATGCTTAGATATCACGAAGAACCCCGATTGCGAAGGCAGCGTACCAGTCCTTAACTGACGCTAAAGCTCGAAAGTGCGGGTATCGAACAGG
+
BGAA=A8;7:D?BA<A;;6<AA=@:;;:,;B9AA0;;,;C9BB=BBAA@;;5;;4;@@BDAD@BBC;;;FCCBCB=;;;@A;<5<CBB@BADCC@G@CC;:;CCCBBBABBAD6;;7;A?CDDECB@@<@=;<7;@BB;;9;>B@CCBB?BCC@@@B?AABB=BDBC?BBCBBCABABB?AA>AFD9BAB<??BB9?<????CCBC?BBAA?C?C?CCCC@@@>>>7?BBCBBB<?9989928CCC@@<@>><
@6HNMW:01130:05911
TACGTAGGGGGCAAGCGTTATCCGGATTTACTGGGTGTAAAGGGAGCGCAGACGGTCAAGCAAGTCTGAAGTGAAACCCCACGGCTCAACTGTGGGCTTGCTTTGGAAACTGTTTGACTAGAGTACTGGAGAGGTAAGCGGAATTCCTAGTGTAGCGGTGAAATGCGTAGATATTAGGAGGAACATCGGTGGCGAAGGCGGCTTACTGGACAGCAACTGACGTTGAGGCTCGAAGGCGTGGGGAGCAAACAGG
+
CCCCCCCCCC1BB?BCBB@BCE@B@CCC>BDCCD>:::DD?EF?AAABBDCCCC@CBA>BBB@CCCCCD@CCCCC=CGG;CCD@CB@?;@;<<@A=AA=AABB8;:;C=BBCCD?CBBAAAABB???B?ABBB@BB?BBB>A>A>B@BBCCAAAA;;8;BBC=BBBBAACBA??=?B?AA>A>AAAAB=@@>ABB=@=@A>AA<@@@@?CDAAAA?ABDDDCC@BBB?BB??:>;<373>>>4@BBBC=@745
@6HNMW:01136:05912
TACGTAGGGAGCAAGCGTTGTCCGGATTTACTGGGTGTAAAGGGTGCGTAGGCGGCTTTGCAAGTCAGCTGTGAAATCTGTGGGCTCAACCCACAAATTGCAGTTGAAACTGTAGAGCTTGAGTGAAGTAGAGGTAGGCGGAATTCCCAGTGTAGCGGTGAAATGCGTAGAGATTGGGAGGAACACCAGTGGCGAAGGCGGCCTACTGGGCTTTAACTGACGCTGAGGCACGAAAGCATGGGTAGCAAACAGG
+
;<;CBCCC>@@@@=@?@A;?@@?C@CCC>CCCCE=:::??6=@9???>>>><00-0=>5:;>9>AA99::;;CCC8;;;BBBB>BCAA?AC=B@@@;B<;;;BB@CBB>AABBBB@B@A>BBCCFE@BBCCCB@BAA>;;6;=B?BB=BBBB@@@@@=@CCC>BCCDC@CABBB?BB<AB=A@CBB@CHCC@DAA5<5;<5;?EABAGD?CCK<;;;CCDAAAABAA>@B;;;E?CBCCCD?CCDABB>ACC@
@6HNMW:01141:05951
TACGTAGGTCACGAGCGTTATCCGGAATTATTGGGCGTAAAGAGTGAGCAGGCGGCATAGCAAGTCTGAGGTGAAAGCGTGGAGCTCAACTCCATACAGCCTTGGAAACTACTAAGCTAGAGTGCGTGAGAGGTAAACGGAACTCCATGTGTAGCGGTGAAATGCGTAGATATTAGGAGGAACACCAGTGGCGAAGGCGACTTTCTGGACCGTAACTGACGCTGAGGCTCGAAAGCGTGGGGAGCAAACAGG
+
CC@@@AA?ABBB@;;;;;5;;??B=B?B4;;4;:/:A@AJ>AABCBBCBBC=;:7:AAACCC@CA@;;;A=AA@@6AAAAC@BBACCC@CBC?CCCC@?@@C@B?AC>BBBBBB;??@9::@@@@@@ACD;;:;CC>CC@CAD<;;;CBABBAA@@=@BCD=BB@@@BBBBBA=@?<@@=@?CBB@BCBCACCC?B?BCCCCC>BBC?BB?BBC@CCBCCC@==00*0@>000,0BBBBFF:??@BC>CCB?
@6HNMW:01154:05957
TACGTAGGGTCCAAGCGTTATCCGGATTTACTGGGTGTAAAGGGCGAGTAGACGGCGCTGTAAGTCAGCTGTGAAAACTTAGGGCTCAACCTTAAGCCTGCAGCTGAAACTGTAGTGCTAGAGTGCAGGAGAGGTAAGCGGAATTCCTAGTGTAGCGGTGAAATGCGTAGATATTAGGAGGAACACCAGTGGCGAAGGCGGCTTACTGGACTGTAACTGACGTTGAGGCGCGAAAGTGTGGGGAGCAAACAGG
+
CCBCCCCC>CC<@;@??@=ACC@D@CDC=CCBBB=BB@??8>?:@BBBBCCB9989@BABBB?CCCBBCGCBBBBB;BC@CCC=BDDD?C@C>B>BCACCBBBBCCBC>CAAAAAACCCCDCCBBBBC?BBBA>AB?BBB>B>B?BAHCCBDCAA::4;???6@A@ABCCBB@A=@@<@@=@<@AC?BCBB?BA@9=8;;5;A>BAA@@AA@A@C9;:BBBBB=@@@<@@A@?@9??>@ABB9BBBBB>AAA?
@6HNMW:01161:05932
TACGTAGGGTCCAAGCGTTATCCGGATTTACTGGGTGTAAAGGGCGAGTAGACGGCGCTGTAAGTCAGCTGTGAAAACTTAGGGCTCAACCTTAAGCCTGCAGCTGAAACTGTAGTGCTAGAGTGCAGGAGAGGTAAGCGGAATTCCTAGTGTAGCGGTGAAATGCGTAGATATTAGGAGGAACACCAGTGGCGAAGGCGGCTTACTGGACTGTAACTGACGTTGAGGCGCGAAAGTGTGGGGAGCAAACAGG
+
BBABABCB<BB@C?AABC@CCC?B?BCC>BBCCC>BBBCC>CC<BBCBBACC::99BB@A@@<@BB9::BB:;;DD:BB?@AA<@BBC@B?B?A=AA@;<;BBBCCBE?AABECCCBBBBBCBBBB;;7;B@@=@B=B;;:;AC@F?CCCCB@AA;;6;BAD=BCAAABCDBAA?;;7;A?A?BED?DBBC@CCF>B>BB?BH@BBBB@CB@@@A>A@ABBCC?AAC?CC@;;;0:??@ABB:BBBCC>BBB@
@6HNMW:01121:06008
TACGGAAGGTCCGGGCGTTTATCCGGATTTATTGGGTTTAAAGGGAGCGCAGGCGGAGACTTAAGCGTGCTGTGAAATGCTGCGGCTCAACCGTGGAAGTGCAGCGCGAACTGGGTTTCTTGAGTGAGTGCGAGGTATGCGGAATTCGTGGTGTAGCGGTGAAATGCTTAGATATCACGAAGAACCCCGATTGCGAAGGCAGCGTACCAGTCCTTAAACTGACGCTAAAGCTCGAAAGTGCGGTATCGAACAGG
+
5544.46<6<?9<8,4499(44<395;==4<<:=B<BD7;;7<D8:<;A@@@@CC?CBCBA>@@DBBBBBBBBBBB<@@@CCCC@CCCC?B@@@A=A?BAB@ABABBCA>9:55)5=5><9=>CBABBCAAA;;6;@?>>B9?=@79;AB?AACCCDD=ABBB=BBCC@CCBBBBB@@@C>A@;>=>2@>=6?>B@;A=@BAA;;;C=A;;;<@5;;0<ABA@;99@@8@@?:;=C370;00*/:999;5:<<8
@6HNMW:01129:05985
TACGGAGGGTGCAAGCGTTACTCGGAATCACTGGGCGTAAAGGACGCGTAGGCGGATTATCAAGTCTTTTGTGAAATCTAATGGCTTAACCATTAAACTGCTTGAGAAACTGATAATCTAGAGTGAGGGAGAGGCAGATGGAATTGGTGGTGTAGGGGTAAAATCCGTAGAGATCACCAGGAATACCCATTGCGAAGGCGATCTGCTGGAACTTAACTGACGCTAATGCGTGAAAGCGTGGGGAGCAAACAGG
+
;:;A>@?@9?A@A=A:;:5;AAAA<A@A@AABBC<BBBBC8;7<BBAAABB@CB@CG@ECAA=AB@@@@6::CDD>;;;B@BC@CB@C@C>AA>BB<BDCBBADB@@@;@@@@BD@BBBCDCCAB<<;0;@;;8;BBCBC?B?B?B?@@=@AA?ACB;ACDD9BB?AABBCDBBBBB@BB@B@BBBD>AA>@AAA598:BBAABBBCC@B=A@6;8;BBBCCCED@BB;;;DDC>CAA@???.;;ABB>CCD@
@6HNMW:01120:06042
TACGTAGGTCACGAGCGTTATCCGGAATTATTGGGCGTAAAGAGTGAGCAGGCGGCATAGCAAGTCTGAGGTGAAAGCGTGGGGCTCAACCCCATACAGCCTTGGAAACTACTAAGCTAGAGTGCGTGAGAGGTAAACGGAACTCCATGTGTAGCGGTGAAATGCGTAGATATATGGAAGAACACCAGTGGCGAAGGCGGTTTACCAGCACTGCACTGACGCTCAGTCACGAAAGCGTGGGGAGCAAATAGG
+
CCBBBA@?AAA@B@@?@@?BBB@C@C@D@CC@BC=BABAF>D@@?BBBA?@=@?;>@A@AAB?B@@AAAA>BAAA:ABAAADD<CBBD@DDD8@@BCCCC@C@C<@@<@A@D;;8;@BABBBBCBCCBCCAA?ABB<BB<@<@AA=A:;:BBAB::6;BAC<CCCCBCCCCBBBCC@CACC@BCB?BBAA=A@@9>;::6;D>CCBABBCBBBEB>@@=000>>@@??CCCCD<@@DBAAB9AAACC>DCB@
@6HNMW:01130:06059
TACGTAGGTCACGAGCGTTATCCGGAATTATTGGGCGTAAAGAGTGAGCAGGCGGCATAGCAAGTCTGAGGTGAAAGCGTGGGGCTCAACTCCGGGACTGCATTTGAAACTGTATGGCTAGAGTGCAGGAGAGGTAAGTGGAATTCCTAGTGTAGCGGTGAAATGCGTAGATATTAGGAGGAACACCAGTGGCGAAGGCAACCCCCTGGGCCTGTACTGACGCTCATGCACGAAAGCGTGGGGAGCAAACAGG
+
ABAA@B@>@@B@9:::;:4;@?>B?C@B@BC@BE?CCBCA<@@@@A@AAAB>@A?ADBBBBB;?>?@@::4;A?A6@AAABBB9BCCB?CAB=AA;AA@@@AAB<AA@<A@@@CCC@BCCBCCCCBBB@BBBDABB@BCC@C?C?C?CCECDCCB;;6;@@B;@@A@@CCEHDG@@A=@A<@<@AA?BCBB?B;;6;>BB@DDED5BA@=@?CBBCB@@@;;;A;;:==??9::/9?@@BCC6?>99:.:==;
@6HNMW:01144:06012
TACGTAGGGTCCAAGCGTTATCCGGATTTACTGGGTGTAAAGGGCGAGTAGACGGCGCTGTAAGTCAGCTGTGAAAACTTAGGGCTCAACCTTAAGCCTGCAGCTGAAACTGTAGTGCTAGAGTGCAGGAGAGGTAAGCGGAATTCCTAGTGTAGCGGTGAAATGCGTAGATATTAGGAGGAACACCAGTGGCGAAGGCGGCTTACTGGACTGTAATGACGTTGAGGCGCGAAAAGTGTGGGGAGCAA
+
@B?=9944(4:39344493:===@:???<@@@@C7;;AAA<@E?DBBBCAAAA@=AAABBCC?:;;@A@B@@;;;;.;A>BBB=AAAA=A=A=C5;<?;;;BBBCCCB=CCCBBBA@@@@AAAAAB@@<@A@?>;;6;AB=A>A>B>BCCCBAAA@@<@ACC>@@@@?BBC;00*00*0@6:9::??CFBA=?771719@29:??@>><>=?<791445=<>8=<<54444444&4<<<<==1<<776
@6HNMW:01146:06044
TACGTAGGTCACGAGCGTTATCCGGAATTATTGGGCGTAAAGAGTGAGCAGGCGGCATAGCAAGTCTGAGGTGAAAGCGTGGGGCTCAACCCCATACAGCCTTGGAAACTACTAAGCTAGAGTGCGTGAGAGGTAAACGGAACTCCATGTGTAGCGGTGAAATGCGTAGATATATGGAAGAACACCAGTGGCGAAGGCGGTTTACCAGCACTGCACTGACGCTCAGTCACGAAAGCGTGGGGAGCAAATAGG
+
CAAA;;;?AA@AA;;;@A<@AA@C?B@B@BB@CB=;;<@A;@AABCCDBCB@BB?BCCBCBC?B;;;A;;5<ACA8BBBCCFF<CC;;5;;;-;?@AABB?B?C7;;0;;;;;;6:BCBBA@AA;;;AAA;:6:@@9@B?@?BBB?B@@@@@@B;;:;BIJ?ICAAACCEBCCBAA>C?A@<@A@5;;@@<@;;5;4;@=BD>EEACCAAABBABA;;;;;:BCAAAAAABCC>CCCAAAA6@A@@@9B;;7
@6HNMW:01161:06021
TACGTAGGGGGCAAGCGTTATCCGGATTTACTGGGTGTAAAGGGAGCGCAGACGGTCAAGCAAGTCTGAAGTGAAACCCCATGGCTCAACCGTGGGCTTGCTTTGGAAACTGTTTGACTAGAGTACTGGAGAGGTAAGCGGAATTCCTAGTGTAGCGGTGAAATGCGTAGATATTAGGAGGAACATCGGTGGCGAAGGCGGCTTACTGGACAGCAACTGACGTTGAGGCTCGAAGGCGTGGGGAGCAAACAGG
+
DKAAACCCCC2BB@CAAA@BBB@B>BAC=BCBCC?BBBBB=BB9@=@;:;;;@@?ABB?;;:@CCCCCGABCBCD?DDD;BCCAFAAAAC?CAAA=@C@CCDD>D@CC?CCCBF=CCCCAB@??CCBB?CA@@<@?;@?<8<2939?ABCBB@@@9979BBD>BB@>>AAABBB@BB@BB?B?BA<<=<::8:BB=A8>><??<?>>><>>@@@@<@AA???C>A::7:B?AA7:5:??@@A6AAAAB>ABB@
@6HNMW:01162:06018
TACGTAGGGTCCAGCGTTATCCGGATTTACTGGGTGTAAAGGGCGAGTAGACGGCGCTGTAAGTCAGCTGTGAAAACTTAGGGCTCAACCTTAAGCCTGCAGCTGAAACTGTAGTGCTAGAGTGCAGGAGAGGTAAGCGGAATTCCTAGTGTAGCGGTGAAATGCGTAGATATTAGGAGGAACACCAGTGGCGAAGGCGGCTTACTGGACTGTAACTGACGTTGAGGCGCGAAAGTGTGGGGAGCAAACAGG
+
BC@@AA@@9@>000==A@BBA?D@CCD>BBBCC>AAACC6;;8;CBCBBBC;;5;A;;;BC?BAAAAABAAA@@A3@A>BBC=BCBB?B@C@C?BB>;;;CBBBBBB<ABACAAABBB;;;B;;;@@=@CBA?AB6;;B>B?CACBCBBCDCAA;;6;AAA<AAABBBBBBCD@@@=@A>A?BCB@B??@@CCA6:5;;5;A>A;;;?AAACBB=??BB@@@=A;;6;B?9::.9<;;===3@@@AA<A@A?
@6HNMW:01125:06083
TACGTAGGGGGCAAGCGTTATCCGGATTTACTGGGTGTAAAGGGAGCGCAGACGGTCAAGCAAGTCTGAAGTGAAACCCCACGGCTCAACCGTGGGCTTGCTTTGGAAACTGTTTGACTAGAGTGCAGGAGAGGTAAGCGGAATTCCTAGTGTAGCGGTGAAATGCGTAGATATTAGGAGGAACACCAGTGGCGAAGGCGGCTTACTGGACAGCAACTGACGTTGAGGCTCGAAGGCGTGGGGAGCAAACAGGG
+
??<<<44444$382499:38998<89>@69949445@B?D>CC>CDEAAA;;9>;=>@699A=B@BC@@<=A99999DD9AAA<A=?@9>=@;;;6;A>AA@@6;6;D9@;:9@8AC@@@BBDCBBBC;;;CC@CC?BBC=@=@?A?BFCCBBAA@?<?@AB=BBBBAAAAA??49:?BB@E=A@@49525497725489677)/.33.39757<8=;;9;;A=:;9;@B::8>@<>?????6?>==?:@@?B9
@6HNMW:01130:06074
GACAGAGGATGCAATCGTTATCCGGAATGATTGGGCGTAAAGCGTCTGTAGGTGGCTTTTCAAGTCCGCCGTCAAATCCCAGGGCTCAACCCTGGACAGGCGGTGGAAACTACCAAGCTGGAGTACGGTAGGGGCAGAGGGAATTTCCGGTGGAGCGGTGAAATGCATTGAGATCGGAAAGAACACCAACGGCGAAAGCACTCTGCTGGGCCGACACTGACACTGAGAGACGAAAGCTAGGGGAGCAAATGGG
+
BJCBBBC?A:;:<>B@@A?BCC@C@C@CCBB@CD<BBCFF>A@ACCCCCCF@CC=AABB7AB=B;;7;B<@ACFM?DCC=;;;8;CCA=AA;AC>BB@@=@A?AB?BB<??CC?B=@?BB?BBBCCC?C@@@@5@BB;;;6;>AA<B=?<?A?A@AC?>?>C=AAA@A?ABAACCB?AA<@B?AAA>A?BC?CDCC<A9::@???AAAC@B?BB@BAA;;888D@>>>@>>;::0::<<<==/::888*8==4
@6HNMW:01141:06100
TACGTAGGGTCCAAGCGTTATCCGGATTTACTGGATGTAAAGGGCGAGTAGACGGCGCTGTAAGTCAGCTGTGAAAACTTAGGGCTCAACCTTAAGCCTGCAGCTGAAACTGTAGTGCTAGAGTGCAGGAGAGGTAAGCGGAATTCCTAGTGTAGCGGTGAAATGCGTAGATATTAGGAGGAACACCAGTGGCGAAGGCGGCTTACTGGACTGTAACTGACGTTGAGGCGCGAAAGTGTGGGGAGCAAACAGG
+
@C;<;CCD=DD7;6;ABA>BBB=A>;;:0;AAA:><;494,4<0<:38788=8;39437<==8??@?@@@@?@<==1=C;>>>5=;994<8?0807>8;<>>>7>777(3;;;<>9738>>::><<??;@AAA;9929:81829186;;>>??A?8857>=A;AAAAAA???AA?BA59:9:@CCE@D999<<:>3:3:939B>??AB>AABAAA@BBAAB@@4:::;@:99DH8?<=8899*8<<?B9BBB?
@6HNMW:01143:06061
TACGTAGGGTCCAAGCGTTATCCGGATTTACTGGGTGTAAAGGGCGAGTAGACGGCGCTGTAAGTCAGCTGTGAAAACTTAGGGCTCAACCTTAAGCCTGCAGCTGAAACTGTAGTGCTAGAGTGCAGGAGAGGTAAGCGGAATTCCTAGTGTAGCGGTGAAATGCGTAGATATTAGGAGGAACACCAGTGGCGAAGGCGGCTTACTGGACTGTAACTGACGTTGAGGCGCGAAAGTGTGGGGAGCAAACAGG
+
<;:@@?@A<AB?B=AA@@=@BB?B?@@@;@DAAB>;;;EE7;;7;BABBCCB:;6;AA@A;;6;BBBCAB@@BBEL=DD@;<<8;ACD@C@C@C?AA?BBB;;;GCCC>CCCCBCBBBBCCCB;;;@@<@A@@<@C=B@@=A?B>B@CA@@BD@@;:6;@@B>CCAAABAAA@A=@A=;;6;?BBC@ECAA>AA@292;;5<B?DCCD@ABABCC=@@AACCC?B;<8<DCAAA;@?>999:-:@AAC>CCC@
@6HNMW:01146:06103
TACGGAAGGTCCGGGCGTTATCCGGATTTATTGGGTTTAAAGGGAGCGCAGGCCGGAGATTAAGCGTGACGTGAAATGTAGACGCTCAACGTCTGAATTGCGTCGCGAACTGGTTTCCTTGAGTGAGTACGACGTGTACGGAATTCGTGGTGTAGCGGTGAAATGCTTAGATATCACGAAGAACCCCGATTGCGAAGGCAGTGCACGAGTCCTTTACTGACGCTAAAGCTCGAAAGTGCGGGTATCGAACAGG
+
BBA@;@5;5;A=@?9;;;7;BA?C?@A@;@C=AB;AB;AD?DJ?BBA@@@@<@=A=@@@?<?=@@@BABAAABGG>DAAABBAAA@@@=@AABBBB@B?A;;;;BB@@=@CC@DC=C@C@@@ABCAAACCBBBBBBBBAA=@=@=@A@@=@@CAA;;:;AAC>AA@C?BBB99:BBBBC?BC@BBB6CBB9;;BB=@?BECCCCC@@@BBA@CG>BBBC@@;<;A@9@@9::<=.99=999.9?<<=>9>??8
@6HNMW:01148:06074
TACGGAAGGTCCGGGCGTTATCCGGATTTATTGGGTTTAAAGGGAGCGCAGGCGGAGACTTAAGCGTGCTGTGAAATGCTGCGGCTCAACCGTGGAAGTGCAGCGCGAACTGGGTTTCTTGAGTGAGTGCGAGGTATGCGGAATTCGTGGTGTAGCGGTGAAATGCTTAGATATCACGAAGAACCCCGATTGCGAAGGCAGCGTACCAGTCCTTAACTGACGCTAAAGCTCGAAGTGCGGGTATCGAACAGG
+
@A@A>@<@=@D@CC>AAA@CCC?C@CCD=BC@CE>FH?CC?BB<BB@@@BB>BB?@@ACC@C@CBBBAAABBCDD?CCCBCCC@CCCC@C@CCC>A>BBBBCBBBAAA=A@@@;@B<BB@BBBBCAAADBA??<>@AABB@C?C?CCBC?BBBBBBB?BABB=BBAC@CCBBBBBCCDD?BB?ACD:CCC;::CC?B@B@A@BBBB>B><<;>,0+0<;>;088<=8==>=00,/6::AC<BBBCBB?BBB@
@6HNMW:01158:06068
TACGGAGGGTGCAAGCGTTAATCGGAATCACTGGGCGTAAAGCGCACGTAGGCTGTCATGTAAGTCAGGGGTGAAATCCCACGGCTCAACCGTGGAACTGCCCTTGATACTGCACGACTTGAATCCGGGAGAGGGTGGCGGAATTCCAGGTGTAGGAGTGAAATCCGTAGATATCTGGAGGAACATCAGTGGCGAAGGCGGCCACCTGGACCGGTATTGACGCTGAGGTGCGAAAGCGTGGGGAGCAAACAGG
+
BA@@?AAA<A@@@>A@@?7;7<BB?B@BBBBCCC<BBBBB;A@BBBBABBC@C;;;DDCCCC?CBCCCEE9ABAB<@@E=BBB?BBCC@C=AAD?C?CBBCC=C>@@BBBBBD?@@AA@=AD@BB?CC>BBB@?9=?;00+06:6:;=@499AAB?BABAA@;@@499BCBCCB???:;;5;5;>=>?===<>@@=E8;;7;388<AA:=>9=====9==A<<<?9:5:<=?@@:@?>>AAA5>>>>D;?==8
@6HNMW:01114:06156
TACGGAAGGTCCGGGCGTTATCCGGATTTATTGGGTTTAAAGGGAGCGCAGGCGGAGACTTAAGCGTGCTGTGAAATGCTGCGGCTCAACCGTGGAAGTGCAGCGCGAACTGGGTTTCTTGAGTGAGTGCGAGGTATGCGGAATTCGTGGTGTAGCGGTGAAATGCTTAGATATCACGAAGAACCCCGATTGCGAAGGCAGCGTACCAGTCCTTAACTGACGCTAAAGCTCGAAAGTGCGGGTATCGAACAGG
+
BBBB?C9;8;B?BB;;;;6;BB?B?@A@;AB?BD>CC@CC=CJ>BA@BAAA?AB?BBACD>A=@@@@AAADHEFE@BAABB@@=@BBB@D?BACAC?@@ABBBBAAAB>A@@D=BB=@@<@BBCCCBAABBBB@BBBBAA>A?B?CCCC@CCBBB;;6;BBB=@AAC?BBCBBBBBCBB?BCAGED:AAA@BBCK?A?ACCCDBCB@D@@@>A>A>@@??????CD<@@CBBBD<A@B:9:5;BBBAB?BBB@
@6HNMW:01116:06127
TACGTGAGGGTCCAAGCGTTATCCGGATTTACTGGGTGTAAAGGGCGAGTAGACGGCGCTGTAAGTCAGCTGTGAAAACTTAGGGCTCAACCTTAAGCCTGCAGCTGAAACTGTAGTGCTAGAGTGCAGGAGGAGGTAAGCGGAATTCCTAGTGTAGCGGTGAAATGCGTAGATATTAGGAGGAACACCAGTGGCGAAGGCGGCTTACTGGACTGTAACTGACGTTGAGGCGCGAAAGTAGTGGGGAGCAAACAGG
+
<@A=000@<3//,/)5554.49;7:47;>3000>>80/95>2<<33433888;;;8<448==;6?B:;;@?A=9494&4:5444(4:992:496<5661////666444(5;<<BB??>===994>777877,73,4838<<7;7?:?=>:;9@>????;???B=A???@@@::960694//(/06665:::<699>*0)//)/>49:;;8;;;B<<>BA@@?:717=>:@@::AA7=3377777(38<;;68875
@6HNMW:01116:06136
TACGTAGGGGGCAAGCGTTATCCGGATTTACTGGGTGTAAAGGGAGCGCAGACGGTCAAAGCAAGTCTGAAGTGAAACCCCACGGCTCAACTGTGGGCTTGCTTTGGAAACTGTTTGACTAGAGTACTGGAGAGGTAAGCGGAATTCCTAGTGTAGCGGTGAAATGCGTAGATATTAGGAGGAACACGGTGGCGAAGGCGGCTTACTGGACAGCAACTGACGTTGAGGCT
+
BCBCC;;;;;*:A@B@@=8<@;3=2999)999>>8==?>A4<<:69;=<<0///)-///)///)/7::=>:???@@8?@@2==<8////)///:::36666><@//)/9.///77(//4386788////)////(//(///)/)/)4.444;:44444.4444(4/8////::;=9<;7994828;;=8<<7::85:644.4;.339:4986///)/66///61888268
@6HNMW:01127:06140
TACGTAGGGGGCAAGCGTTATCCGGATTTACTGGGTGTAAAGGGAGCGCAGACGGTCAAGCAAGTCTGAAGTGAAACCCCACGGCTCAACCGTGGGCTTGCTTTGGAAACTGTTTGACTAGAGTACTGGAGAGGTAAGCGGAATTCCTAGTGTAGCGGTGAAATGCGTAGATATTAGGAGGAACATCGGTGGCGAAGGCGGCTTACTGGACAGCAACTGACGTTGAGGCTCGAAGGCGTGGGGAGCAAACAGG
+
99:BD@@@@@0@A=@>;<5;@A>B@CCD>CCBCC>BBBCC>IH?BBBCABADDF@DBC@;;;@ECCCEDACBBIE?FJG;ECC@CCCC@E@DBBB=AA>B;;<0;=AC0;;BAB<BDDCCC@AADDBA@BBB@>AB7;:B?B?B@C?AAACBBBBBB?BBBB=BA@>?99:BBB@FG=@??B>A987>9<=8>;:5;<=>;>?;>>>>197;966/699///710:4.993730404;<===1B=BCC;>>B?
@6HNMW:01139:06116
TACGGAAGGTCCGGGCGTTATCCGGATTTATTGGGTTTAAAGGGAGCGTAGGCCGGAGATTAAGCGTGTTGTGAAATGTAGACGCTCAACGTCTGCACTGCAGCGCGAACTGGTTTCCTTGAGTACGCATAAAGTGGGCGGAATTCGTGGTGTAGCGGTGAAATGCTTAGATATCACGAAGAACTCCGATTGCGAAGGCAGCTCACTGGGGCGCAACTGACGCTGAAGCTCGAAAGCGCGGGTATCGAACAGG
+
BCBC?C@C@EA<@>5000*0>>6=6;?@466:?B=BI/;;0:96=CBAACD?B?B?ACCDAE@B;;;@@>@BAAA;@?@;;;@@@B::6:;;B;;0>@000AA<<>=@=;;;7<?<C?=?C966<<??CBBC>???D>8959;?;@BAC?BA@@>00+0:::5099A=AABA998>A9:59@<>;;700/6<<9?6=1:9@@@A@@<BBB7BA@@7;;ABB;;;AB?BBEBBBB6::@AAB;;;9=CC<A@>:
@6HNMW:01145:06150
TACGTAGGTGGCGAGCGTTGTCCGGAATTATTGGGCGTAAAGGGAGCGCAGGTGGGAAAGTAAGTCAGTCTTAAAAGTTCGGGGCTCAACCCCGTGATGGGATTGAAACTACTTTTCTTGAGTGCAGGAGAGGAAAGCGGAATTCCTAGTGTAGCGGTGAAATGCGTAGATATTAGGAGGAACACCAGTGGCGAAGGCGGCTTTCTGGACTGTAACTGACACTGAGGCTCGAAAGCGTGGGGAGC
+
<>99:CC@CD<?@;;;?@>A@@=@?C?C8:;=CA8<;;BA<AF?CBCCGBB@BCG>BB>BBB?BBBBCDDC=AAA9AC?CBCC6:;;C?CEC9BBC??><8<<6<;<6==9;<<<+454@=BCCCCE?@@BC@BD=<;;9?4;5;>AA@CC>>>?A<A??@:?AACAB@@@@@@::8:C?B?BAA@CCBB?@;;5;500*0==5@B@?997@@@=B@A@AB>:8:?=>==8890;;98999-7<<
@6HNMW:01158:06131
TACGGAAGGTCCGGGCGTTATCCGGATTTATTGGGTTTAAAGGGAGCGCAGGCGGAGACTTAAGCGTGCTGTGAAATGCTGCGGCTCAACCGTGGAAGTGCAGCGCGAACTGGGTTTCTTGAGTGAGTTCGAGGTATGCGGAATTCGTGGTGTAGCGGTGAAATGCTTAGATATCACGAAGAACCCCGATTGCGAAGGCAGCGTACCAGTCCTTAACTGACGCTAAAGCTCGAAAGTGCGGGTATCGAACAGG
+
CCCC?B=@=@A?CC=BAA?BCD?C?BBB>BCAFJ>CC>AA:BC;;;:CCCD@CC@@@ACC@B?BBB@@ACCDCDC>BCBCC::;:DDD@D;99C@E=AABECCAAABBADDCD;@@;@@>BBBCDCAA=@@@@<@A?BAB?BACAECBA?BCBCCBB?BCEE>BBBD@CBBCBBAAACC@CC<>>>4>AA;?>??4839A@@AFBB?B?>>?B?B@BBBBBA?<<<7>@>@???8?AABBC>BCB???@CCD@
@6HNMW:01115:06194
TACGGAGGGTGCAAGCGTTACTCGGAATCACTGGGCGTAAAGGACGCGTAGGCGGATTATCAAGTCTCTTGTGAAATCTAACGGCTTAACCGTTAAACTGCTTGGGAAACTGGTAATCTAGAGTAAGGGAGAGGTAGATGGAATTCTTGGTGTAGGGGTAAAATCCGTAGAGATCAAGAAGAATACCCATTGCGAAGGCGATCTACTGGAACTTAACTGACGCTAATGCGTGAAAGCGTGGGGAGCAAACAGG
+
;;;@>A@A;@@@B6;;@@<??@@@;@?C;;;AAA8AAAAA<B@BBDCCCCKACC@BB9;;BB?BCCCDC@CDCCC=AAAA?AA=AB@B?C@BB?BB=DBBBD?CC=CF>BBB@BE@BBBCCC@@@4::.:;996:@BBBB?A=A<@?=@=777399949BCD9BB?B@@?@>?@@@=AA>@A@CCBE=@A?@BBB=A>CCBAABA@AA=A>@@;A?A@@@A@@@D@AAAA@BBB=A@@;;;;.;ABBD?AAA?
@6HNMW:01121:06183
TACGGAGGGTGCAAGCGTTACTCGGAATCACTGGGCGTAAAGGACGCGTAGGCGGATTATCAAGTCTCTTGTGAAATCTAACGGCTTAACCGTTAAACTGCTTGGGAAACTGATAATCTAGAGTGAGGGAGAGGCAGATGGAATTCTTGGTGTAGGGGTAAAATCCGTAGAGATCAAGAAGAATACCCATTGCGAAGGCGATCTGCTGGAACTCAACTGACGCTAATGCGTGAAAGCGTGGGGAGCAAACAGG
+
CDBC@DDD>?@@D@A@@@=BAABA=A?BCCBGEH>BC@@@8@=?A@BA@@@=AB=@@;@>;;59>>>:;69A>>>8::;@@BA?BC8;696?>9?>5>=?@@=AB<AA9?:6:AC@AAABB??@BAA@;@>9939:9:?>8??B?BB?B?BCA@@@@6>>@@288:?<ABBA:;;B?BB?BB????B9??=@@@A9?9?999AAA????B=@@@@7::BBBBBBC@CBBBBBBB=BCA@>AA5000>=5:;@2
@6HNMW:01124:06162
TACGGAAGGTCCGGGCGTTATCCGGATTTATTGGGTTTAAAGGGAGCGCAGGCGGAGACTTAAGCGTGCTGTGAAATGCTGCGGCTCAACCGTGGAAGTGCAGCGCGAACTGGGTTTCTTGAGTGAGTTCGAGGTATGCGGAATTCGTGGTGTAGCGGTGAAATGCTTAGATATCACGAAGAACCCCGATTGCGAAGGCAGCGTACCAGTCCTTAACTGACGCTAAAGCTCGAAAGTGCGGTATCGAACAGG
+
ICCEAD@B@AB@CC;A:;6;AD;B?BBB<BC?CB;BB=A@9@A:A@=A@9;5;@9?A@CC?B@BCCAABCCBBBM>CBBBB;;8;CCC@D@GCC@B?BB@ABBA@@BD@BBAB9@@9@A?BBBCCA:0+0@00-0@=@00+08@>ABAB>BAA@@@@=@CDD>BBBB>AABBA@@@@@@<??:?AB6AAB::9:@3939@???A@@>@@??<?>B?ABBBBBBBBB>BBBBBBB9@0000,.:::.00/::5
@6HNMW:01137:06205
TACGGAAGGTCCGGGCGTTATCCGGATTTATTGGGTTTAAAGGGAGCGCAGGCGGAGACTTAAGCGTGCTGTGAAATGCTGCGGCTCAACCGTGGAAGTGCAGCGCGAACTGGGTTTCTTGAGTGAGTGCGAGGTATGCGGAATTCGTGGTGTAGCGGTGAAATGCTTAGATATCACGAAGAACCCCGATTGCGAAGGCAGCGTACCAGTCCTTAACTGACGCTAAAGCTCGAAAGTGCGGTATCGAACAGG
+
CCBB@D;;<<B@DD>C@@=ABC@C@BBB=BCFDI>FF>CC?CF>AA@AB;;6;A=AAABB?A=@@@@BCCCCCCC=:;;BB;;9;BBB?B:;;B=B>B@;<;BABBCC@@@@A<AB=BB?CDEBBBBBBBBBB@BBBBBB@B?B>CCAB?@BDAD::8:BBC>CCCC?CCCBBBBCCCC?DB?CDD6BBDAC@@@6:6;BBBBBCC?BA@@?B<@<@@@@AA@ABD>BBCAAAD<@@@00,0<<>A>?==C@
@6HNMW:01120:06258
TACGTAGGGGGCAAGCGTTATCCGGATTTACTGGGTGTAAAGGGAGCGCAGACGGTCAAGCAACGTCTGAAGTGAAACCCCACGGCTCAACCGTGGGCTTGCTTTGGAAACTGTTTGACTAGAGTACTGGAGAGGTAAGCGGAATTCCTAGTGTAGCGGTGAAATGCGTAGATATTAGGAGGAACATCGGTGGCGAAGGCGGCTTACTGGACAGCAACTGACGTTGAGGCTCGAAGGCGTGGGGAGCAAACAGG
+
@CBBBCCCCC3BB@AAAC?BBC@C@BBB;@AAAA;?A;;;0:5,59>9:9>@?A?A;;69=@466B>ACC?CCCCD8;;;6;AB?BBBC@C=A;;;0:;9>@BB=A?CC899B@@6B966ECAAA;::<6<>00+0>:>00+:8>2949AABBBBA@@=ADCD>B???AAAABBB?BC>AA>B<??00/6//(/::(/+2:49949:76/8;=755:577==5929:06:///:6:699=999+;;89919772
@6HNMW:01132:06218
TACGGAAGGTCCGGGCGTTATCCGGATTTATTGGGTTTAAAGGGAGCGCAGGCGGAGACTTAAGCGTGCTGTGAAATGCTGCGGCTCAACCGTGGAAGTGCAGCGCGAACTGGGTTTCTTGAGTGAGTGCGAGGTATGCGGAATTCGTGGTGTAGCGGTGAAATGCTTAGATATCACGAAGAACCCCGATTGCGAAGGCAGCGTACCAGTCCTTAACTGACGCTAAAGCTCGAAAGTGCGGGTATCGAACAGG
+
DCCD?B?B?CF@BB<@@?;@CC>A>;;;7;D?AB>BC=CF>BB=AA@BACDBCC@CCCCD@C?AAAABABAACCD>@??@@@@<ACCC?B?@@B?B>BBA@ABCCCDD@BBBC8;:::B?CCBBCCBBBBC@@>@B?@??=?:>9>C?A;ABCABAA?ACCC?AAAC@BABCBBBCCBB>AB@CDD8B:;9<CBC8;9;CCCCCDH@CAA@@C7;8;:::A@?@@A<ACC?@>B<@@?@@@:BBBBBC@BBC?
@6HNMW:01135:06220
TACGTAGGTCACGAGCGTTATCCGGAATTATTGGGCGTAAAGAGTGAGCAGGCGGCATAGCAAGTCTGAGGTGAAAGCGTGGGGCTCAACCCCATACAGCCTTGGAAACTACTAAGCTAGAGTGCGTGAGAGGTAAACGGAACTCCCATGTGTAGCGGTGAAATGCGTAGATATATGGAAGAACACCAGTGGCGAAGGCGGTTTTACCAGCACTGCACTGACGCTCAGTCACGAAAGCGTGGGGAGCAAATAGG
+
@@;9;@@;@;;;@@A;;;5;<@5;5;5;49>2:5,5999>5?AABAC@A@B@BC?BCCBCDC?BAAAAAA>B;;;6;@B@DGC:CDBB>BBB8AAABABB;@<@5;;0;@AA;;5:BBBBBCCCCBDCEDBA=;;;6;C@A=A<<;0<AABCCCC<<5;;;;0;@@ABCBCBCBB;;7;@@A=;;;5;??@=AAB>A<@@2;;;.;;5;B::;ABBBAA@A000<>@@BBBBBBC=BBABAAB9ABAEC=DCDG
@6HNMW:01140:06238
TACGTAGGGTCCAAGCGTTATCCGGATTTACTGGGTGTAAAGGGCGAGTAGACGGCGCTGTAAGTCAGCTGTGAAAACTTAGGGCTCAACCTTAAGCCTGCAGCTGAAACTGTAGTGCTAGAGTGCAGGAGAGGTAAGCGGAATTCCTAGTGTAGCGGTGAAATGCGTAGATATTAGGAAGAACACCAGTGGCGAAGGCGGCTTACTGGACTGTAACTGACGTTGAGGCGCGAAAGTGTGGGGAGCAAACAGG
+
CBAABCCD>BB?A>@@@@<@@@>BADFG=AACCC>CCCCD>DD:;;DCCCCC;;:;BBBBBD@DDDBBBCCCCCCC<BB?AAA>@CCD?A?A?C=AA@BBBCCLHBBB>BDCBBBBBBBCCBA@A@9:6:AAA?BC8;;@<A>C?CACBCCCDBC@@>@BBC=AAA@??BAAAD?@@>@@CC@AAA?AAAA>@AA5:5;A>AB>AABA?AAAB??<@B@AAAB?B@@=@B@@@B<A==9999-9<999.:AA=
@6HNMW:01151:06227
GACGTAGGTGGCAAGCGTTACTCGGAATTACTAGGCGTAAAGCGCGCGTAGGCGGAATGTTAAGTCTGTTGTGTAATCTCTGGGCTCAACCCAGAAACTGCAACAGAAACTGGCGTTCTTGAGTGAGGCAGAGGAAATCGGAATTCCTAGTGTAGCAGTGAAATGCGTAGATATTAGGAGGAACACCGGTGGCGAAGGCGGATTTCTGGGCCTTTACTGACGCTAAAGTGCGAAAGCCAGGGGAGCAAACGGG
+
CBCDBBB?A@<@?;;;;A<@?A?@;@<@>AAC;;4;;;AA9?@@@BBABAB>AA5;5;:;;A9A@@BAC@GDCCC@CCCC@@@<@BBB@CD>CCCE>C:;;D@CCCCC>CBB?BAB@AA<@:;;@??<????A6:97:BA?C>A>A=??BBBACCB?;;>>>8000BBDCCBBB@CCACCABBBBBAD@CC>AAC?B@BC@CCC>BBBA9@4::.;BAB@AADBBB9;;BBBBC>CBACGEG;;;;@@;@BB=
@6HNMW:01153:06227
TACGGAGGATGCGAGCGTTATCCGGATTTATTGGGTTTAAAGGGTGCGTAGGCGGTTTGTCAAGTCAGCGGTGAAACGCAAGGGCTCAACCCTTGACCTGCCGTTGAAACTGTCGGACTGGAATGCGGATGCTGTGGGAGGAATGTGTGGTGTAGCGGTGAAATGCATAGATATCACACAGAACACCGATTGCGAAGGCATCTCACAAATCCGTTATTGACGCTGAGGCACGAAAGTGTGGGGATCAAACAGG
+
BBAA=@C=CCB;;;A@BB@BBC@F@AAA>AC?BB=AA/99.9=6=@@AABB?@@;@?9?DCC?A???B@<88...*.---3881=>>>7;;395:44.4456;:5555)555555.5<<<7<8955?;?959<A@BC=CC@C@DCCBBB??::;DCB@BDCC=BBBCBBBBBA??????@AA>BBC>AAA999?A497;BBA@::9??9?A>9:79@;>=@000::;6=834;818>;;<AB5>=BBB<BBA?
@6HNMW:01161:06237
TACGTAGGGGGCAAGCGTTATCCGGATTTACTGGGTGTAAAGGGAGCGCAGACGGTCAAGCAAGTCTGAAGTGAAACCCCACGGCTCAACCGTGGGCTTGCTTTGGAAATGTTTGACTAGAGTACTGGAGAGGTAAGCGGAATTCCTAGTGTAGCGGTGAAATGCGTAGATATTAGGAGGAACATCGGTGGCGAAGGCCGGCTTACTGGACAGCAACTGACGTTGAGGCTCGAAGGCGTGGGGAGCAA
+
55;<<49444$38289957<::=@<@CE>BAADD>BBBCC=BB;AAAAACDCCC>@@B=@@B@CAAADC?BA;;;/;;;-::;496AA;@;@559)596;9==,929>099990;<<@<<;;>>@:>5>@>>=AA=AAD?C<@<?;?<<99888<@4:9BC:?AA999@@@?><>C@CC?C?CBBBB?@>8<=;1805/549:.//37)..5333.558885;66556;95447<.444444&/888:
@6HNMW:01116:06282
TACGGAGGATCCGAGCGTTATCCGGATTTATTGGGTTTAAAGGGAGCGTAGGCGGACGCTTAAGTCAGTTGTGAAAGTTTGCGGCTCAACCGTAAAATTGCAGTTGATACTGGGTGTCTTGAGTACAGTAGAGGCAGGCGGAATTCGTGGTGTAGCGGTGAAATGCTTAGATATCACGAAGAACTCCGATTGCGAAGGCAGCTTGCTGGACTGTAACTGACGCTGATGCTCGAAAGTGTGGGTATCAAACAGG
+
CDCC?BB<;:;9><>0/08<=@;@;;>9599295,5@2@@,99,5@:@:968<:39:9//)/)/;//55.5;;;>2555)555.5;;=9>666EAA7A000>AA@DCCCBBBD=BB:99?@@AA:::@@@A9:39?<:@B?C?B>AACC<@@A::9@<@:::/7777>C>=>B@?878;5;?9?AA?A@@;@>=;9=<B999@=999B?:99@@@;@@@@@956?@??;666<>055?7773///9;;388;8
@6HNMW:01116:06296
TACGGAAGGTCCGGGCGTATCCGGATTTATTGGGTTTAAAGGGAGCGCAGGCGGAGACTTAAGCGTGCTGTGAAATGCTGCGGCTCAACCGTGGAAGTGCAGCGCGAACTGGGTTTCTTGAGTGAGTGCGAGGTATGCGGAATTCGTGGTGTAGCGGTGAAATGCTTAGATATCACGAAGAACCCCGATTGCGAAGGCAGCGTACCAGTCCTTAAACTGACGCTAAAGCTCGAAAGTGCGGTATC
+
5544.45<8;;69:39/0/::2749==4=>49A0;<);@0:9.595:555.5949<9995:5::<555;:;99909559555.5:55.555567;5;=65/:>00//)//9>4==66625<======;:???=@;<=43176;6=@9616><<;6615;9>3;;?;7<:=@>:59@<<?BD?AA@3BB?>BBAA;A<?=<@;>5626>=;8>.49,9<<<@>:===5=====<=6<7733-4;77
@6HNMW:01117:06272
TACGTAGGGTCCAGCGTTATCCGGATTTACTGGGTGTAAAGGGCGAGTAGACGGCGCTGTAAGTCAGCTGTGAAAACTTAGGGCTCAACCTTAAGCCTGCAGCTGAAACTGTAGTGCTAGAGTGCAGGAGAGGTAAGCGGAATTCCTAGTGTAGCGGTGAAATGCGTAGATATTAGGAGGAACACCAGTGGCGAAGGCGGCTTACTGGGACTGTAAACTGACGTTGAGGCGCGGAAAAGCGTGGGGGAGCAAACAGG
+
55444/99/89*0-5-/)/9:294;??266=>>6=<>>>5<@8<<7<=0//<<6;<>E@?>:=;;;><<@>@@@A7AA;AAA8@;;;AJ?CAC;;;>A;;;@@BBBB<B;:;BDBBBA;;:?:::?>:<0006;<85592929498@@969C@@@@;=<==-999<;;??944.44.445:499<8555=:<<<9=9==:=<7::444(4433333(388;::<75545::44.444&48833333$388991::;7
@6HNMW:01120:06309
TACGGAAGGTCCGGGCGTTATCCGGATTTATTGGGTTTAAAGGGAGCGCAGGCGGAGACTTGAAGCGTGCTGCTGAAATGCTGCCGGCTCAACCGTGGAAGTGCAGCGCGAACTGGGTTTCTTGAGTGAGTGCGAGGTATGCGGAATTCGTGGTGTAGCGGTGAAATGCTTAGATATCACGAAGAACCCCGATTGCGAAGGCAGCGTACCAGTCCTTAACTGACGCTAAAGCTCGAAAGTGCGGTATCGAACAGG
+
<AAC@C:;9;A@@B9@00-/<<7<:9AA<A>7<@<@B6@@.;909??>?9505<8<BBBB@FA46699555444:::1//////)/)//9;6<266<9=7=@9945=9:@@65955)5<2@=:?@>>>?;?@;::A;@>::::*0)/)///=055;995616;;@4666<49:>>@@>?@9909?7?DF9AAD@B@BB6;59?=:99@>=AB@?8?4945559@?<;;;/59@955>599:;:7;>;;;>7;;;7
@6HNMW:01121:06283
TACCGGAAGGTCCGGGCGTTATCCGGCATTTATTGGGTTTAAGGGAGCGCAGGCGGAGACTTAAGCCGTGCTGTGAAATGCTGCGGCTTCAACCGTGGAACGTGCAGCGCGAACTGGGTTTCTTGAGTGAGTGCGAGGTATGCGGAATTCGTGGTGTAGCGGTGAAATGCTTAGATATCACGAAGAACCCCGATTGCGAAGGCAGCGTACCAGTCCTTAACTGACGCTAAAGCTCGAAAGTGCGGGTATCGAACAGG
+
<0:46:?@D@CC5<<0;;;59@>5=///;;)--155,58(-(--(///34:=7;<8;>???;=<?9.59554BC>>>6@@A@>5505=:=@:>=A00+0+00<;9=9;=>@C?B@@@;@C=BB@CBAADBA@AAAAB?BBABAC?C?C>BBBA?BCAAA;:8:BBD>BBBD@CCCCABBDDBA=??;@@A8BCC@BCCC<A<AABBBBBD?BBB@<A<?=>??@A958CC<??BA?;<3;>=788*:?=@?@<ABB?
@6HNMW:01142:06262
TACGTAGGTCACGAGCGTTATCCGGAATTATTGGGCGTAAAGAGTGAGCAGGCGGCATAGCAAGTCTGAGGTGAAAGCGTGGGGCTCAACCCCATACAGCCTTGGAAACTACTAAGCTAGAGTGCGTGAGAGGTAAACGGAACTCCATGTGTAGCGGTGAAATGCGTAGATATATGGAAGAACACCAGTGGCGAAGGCGGTTTACCAGCACTGCACTGACGCTCAGTCACGAAAGCGTGGGGAGCAAATAGG
+
ECCBCCC?CBCCBA>>::6;CB?C>A=B?BB>BC=;;;BB=ABBBBBBBBC@AA=AA@@@BB@CBBBB@@=@AAA<ACCBCBB<BEDD>BBA9AA@@@AA@D@D?@A<@BAA;;5;BB@AABAAACFDBBBB@BCC?BB@CADCC@C@@ACBBBBB?BCCC?:;:BBBBCCCBBCC@C@DC@BCD7;;@@<?AA<@=@B?FD?DEABBBBBBCC;00@0000>>@AAAACAAA;??A@@AA6>@?<=6A<<5
@6HNMW:01144:06290
TACGGAAGGTCCGGGCGTTATCCGGATTTATTGGGTTTAAAGGGAGCGCAGGCGGAGACTTAAGCGTGCTGTGAAATGCTGCGGCTCAACCGTGGAAGTGCAGCGCGAACTGGGTTTCTTGAGTGAGTTCGAGGTATGCGGAATTCGTGGTGTAGCGGTGAAATGCTTAGATATCACGAAGAACCCCGATTGCGAAGGCAGCGTACCAGTCCTTAACTGACGCTAAAGCTCGAAAGTGCGGGTATCGAACAGG
+
CCBB?C8;::C=?A9?@@<AAB?B?BLI?CB?BC<BB>BC:BB=;;;BB;;5;;6;BABC?B?CDB@AACBB@A@;@@AAB;:::CDDAC?@AB>B=AABBBBAAACCAAAAI?CC=BB?BEDCDAA@=AC;:69A?A@A<A@B?BBBB=A@@@@@A?ADDD?CCBB>???BAAABCCC?BA?BCC:BBB599>B;><>CBBBABB?BBAA?C?B?BAA?CBAAAA=BBBBAAA<@AA>>>:?BABAB>A=?=
@6HNMW:01149:06263
TACGGAAGGTCCGGGCGTTATCCGGATTTATTGGGTTTAAAGGGAGCGCAGGCGGAGACTTAAGCGTGCTGTGAAATGCTGCGGCTCAACCGTGGAAGTGCAGCGCGAACTGGGTTTCTTGAGTGAGTGCGAGGTATGCGGAATTCGTGGTGTAGCGGTGAAATGCTTAGATATCACGAAGAACCCCGATTGCGAAGGCAGCGTACCAGTCCTTAAACTGACGCTAAAGCTCGGAAAGTGCGGGTATCGAACAGG
+
?CA@>>>@;=<=<<5=00)0>=;@=@EG7BB?BD=BD,;;.55)599;;>?;>>:<;::<5:5<:::;>9;;;;;.;;;A:;:=BBBCBC?BBC9;8;BA@ACCCCBB=@;;;0;@0;;=@@?AA;:;BA@@@?0000/:)0+8<<;;;89::9///,/;;<5099B?BBCBBBAA;:9;?A?CDD8C;;6;AAA4;4;:9;B@A@:955:7:9>C<??00/0/---(-87//)//(/88333(444///)///5
@6HNMW:01153:06296
TACGGAAGGTCCGGGCGTTATCCGGATTTATTGGGTTTAAAGGGAGCGCAGGCGGAGACTTAAGCGTGCTGTGAAATGCTGCGGCTCAACCGTGGAAGTGCAGCGCGAACTGGGTTTCTTGAGTGAGTGCGAGGTATGCGGAATTCGTGGTGTAGCGGTGAAATGCTTAGATATCACGAAGAACCCCGATTGCGAAGGCAGCGTACCAGTCCTTAACTGACGCTAAAGCTCGAAAGTGCGGGTATCGAACAGG
+
ECCD@D@B@BC@BB<:;;7;@A=A9BCC<@A@FF?CE>CB<BC<BCBBBBC?BB@CBBCC?B?@@@AABBCBBCE?BBBAA@A=ACCC?B=@@A;@=BBA@BBBCDCD@CCDD=DD>CD@DCBBCBA@@@@@A?AAAB::8:>A?CCDE@CCDCDCC?BCCC?CCCC@CBBBCDDCCCC>@@=@BB8CCC@CCBB7<9<DCCEDCCADBBB?B<@<@@@@AA@@@A9??@@@::08;9777*5;<==A<666?
@6HNMW:01154:06284
TACGGAAGGTCCGGGCGTATCCGGATTTATTGGGTTTAAAGGGAGCGCAGGCGGAGACTTAAGCGTGCTGTGAAATGCTGCGGCTCAACCGTGGAAGTGCAGCGCGAACTGGGTTTCTTGAGTGAGTTCGAGGTATGCGGAATTCGTGGTGTAGCGGTGAAATGCTTAGATATCACGAAGAACCCCGATTGCGAAGGCAGCGTACCAGTCCTTAACTGACGCTAAAAGCTCGAAAGTGCGGGTATCGAACAGG
+
599@=@=A9BA<AA<@000=73:4/55)969>C=CD==A5@?8969BBBB@CC?BBA>?;@9?=@0007/5555)55599<<8=6556;.9994=9;=@@@B5555:5:===7=C9?@695;<::??;>>;=9<8////)/)/)/7995;;;><<;7;555/4;;<8<<;;4//9///0683899+633,/6//(/(/66683//066//(/490779:88/////&///9///(333377.7988<=78:32
@6HNMW:01162:06306
TACGGAAGGTCCGGGCGTTATCCGGATTTATTGGGTTTAAAGGGAGCGCAGGCGGAGACTTAAGCGTGCTGTGAAATGCTGCGGCTCAACCGTGGAAGTGCAGCGCGAACTGGGTTTCTTGAGTGAGTGCGAGGTATGCGGAATTCGTGGTGTAGCGGTGAAATGCTTAGATATCACGAAGAACCCCGATTGCGAAGGCAGCGTACCAGTCCTTAACTGACGCTAAAGCTCGAAAGTGCGGGTATCGAACAGG
+
;;;C>B>B@BC?CC=A@@@BBE?B=@@A;AA@CJ<BB;AA8AA8ABA@@CC>AB>@@@BB?A?A@@ABBCFCCCJI;;;A@;;6;;BA>A>BAA<A?BBCCCCBBBCC@A@@A;@A=AA?BCBBBAAA@@@BB?BBB???9?:?:AEBB@BBCCC@@=@BCB=AAAC?CCBBBBBDBCC>?@@DGC:AAA?@@CC=@>@BCBB@@@?BBCA@D7;90:::?0//;;8??@B@??6=<<88829>>=99299;5
@6HNMW:01130:06356
TACGTAGGTGGCAAGCGTTATCCGGAATTATTGGGCGTAAAGGGTGCGTAGGCGGCGAGATAAGTCTGAGGTAAAAGCCCGTGGCTCAACCACGGTAAGCCTTGGAAACTGTCTGGCTGGAGTGCAGGAGAGGACAATGGAATTCCATGTGTAGCGGTAAAATGCGTTTTTAGATATATGGAGGAACACCAGTGGCGAAGGCGGTTGTCTGGCCTGTAACTGACGCTGAAGCACGAAAGCGTGGGGAGCAAATAGG
+
000<8<?:::6:?:@:;;?BAB>B>B@C?BC=AA:AB<;;7;A9ABB@@;;5;;5;@AAC;:49@@=??@?BBCC7;;E<AAB@BCCC?C?BB@<AB?BB@B@C@CD<@;;9<;=9:>B?BBADBBB??===00/83//(/5<5=9995?;;A<<@:>>@@169@@BBBB1B9:9@=<<<:00+0;@<?@AA@@<?99494994:;@B@>@=A=BBCB?B@@>>>>9:98<<>999>8>?@ADDD9ABBFG>@AA@
@6HNMW:01137:06345
TACGGAGGATGCGAGCGTTATCCGGATTTATTGGGTTTAAAGGGTGCGTAGGCGGTTTGTCAAGTCAGCGGTGAAACGCAAGGGCTCAACCCTTGACCTGCCGTTGAAACTGTCGGACTGGAATGCGGATGCTGTGGGAGGAATGTGTGGTGTAGCGGTGAAATGCATAGATATCACACAGAACACCGATTGCGAAGGCATCTCACAAATCCGTTATTGACGCTGAGGCACGAAAGTGTGGGGATCAAACAGG
+
CCAA>;;5;;;;AAB;;;@@AA>B=A@C=CBABB<@D6;;8<B;::;:AAB?AA?CJ?CDBB@A@BAABA=>@=@500//)//)/9<<5;;4:8>5505:8398.44;0;@@ABD@BBBCAF9;;;B=A<::ABAAA;AB?C@BBBCCC>;;;CB@@?ACBG?AA@BCCEGCCCBA@????@=@DA?:9::?>@@394;@@AAACBBB>BE?@@@AA=?@B;;:A@@=@AA@AB=BBBCBEF9@??BE@CCB@
@6HNMW:01153:06322
TACGTAGGGTCCAGCGTTATCCGGATTTACTGGGTGTAAAGGGCGAGTAGACGGCGCTGTAAGTCAGCTGTGAAAACTTAGGGCTCAACCTTAAGCCTGCAGCTGAAACTGTAGTGCTAGAGTGCAGGAGAGGTAAGCGGAATTCCTAGTGTAGCGGTGAAATGCGTAGATATTAGGAGGAACACCAGTGGCGAAGGCGGCTTACTGGACTGTAACTGACGTTGAGGCGCGAAAGTGTGGGGAGCAAACAGG
+
BBBCCBBC>CF@CCBBB@BBG@B@CBE=A@@CB=BBCAC9??9@:::ACBBAA>AAA@@??;@@C@@@BBCABAA8A@=@@@9?;A@<=:=,0+0=:;=?AB@BBBB=BBBA@ACBBBBCCBBAA??9?:::=AB<@@C@C@C@C@CCCBBBBBAB?B??<6999::AABBBB?BF@?@=@@BBB?BBAA<??A497:@?AA=AABA?CBBBBB?ABBBBEB?:99=@@A::92:@@@ABB8AA@AA;99:<
@6HNMW:01153:06329
TACGTAGGGGGCAAGCGTTATCCGGATTTACTGGGTGTAAAGGGAGCGCAGACGGTCAAGCAAGTCTGAAGTGAAACCCCACGGCTCAACCGTGGGCTTGCTTTGGAAACTGTTTGACTAGAGTACTGGAGAGGTAAGCGGAATCCTAGTGTAGCGGTGAAATGCGTAGATGATTAGGAGGAACATCGGTGGCGAAGGCGGCTTACTGGACAGCAAGCTGACGTTGAGGCTCGAAGGCGTGGGGAGCAA
+
ADBBBCBBBB5BB?BBA@?@DD@C?CCD?DCCCC:;;:DD8AA>ACBCCBBBBA=ABA<ACB=BBBB<<9;CBDD>CCB9BB?=>>>>+0+////)/:4;<==6;7;@4<<<<<4;;>>>CBBBBAAE@CB??=?@9=;A?@-00=@@?@=@000;8;@BC=BB???AA@99993::4;@=?=B886:6<B<AAC:=9<<4<99>???<>@@;::;?><====>9;8808<==9794775555'57889
@6HNMW:01154:06317
TACGGAAGGTCCGGGCGTTATCCGGATTTATTGGGTTTAAAGGGAGCGCAGGCGGAGACTTAAGCGTGCTGTGAAATGCTGCGGCTCAACCGTGGAAGTGCAGCGCGAACTGGGTTTCTTGAGTGAGTGCGAGGTATGCGGAATTCGTGGTGTAGCGGTGAAATGCTTAGATATCACGAAGAACCCCGATTGCGAAGGCAGCGTACCAGTCCTTAACTGACGCTAAAGCTCGAAAGTGCGGGTATCGAACAGG
+
BCCC?B=@<?@=??9=;;6;@G@E@BBB=A@<AD:@@<AB;BC>AAAA@CC@AB?ABBBE@H?BBCCAAADDCCC;@A@AA;;8;IDC?B7;;;5;=A;;;BBBCCCC@AA@B=BC=BBACCEDD@@@AACCC@@@?DA@=?>A=BAAB@GDIBB;;:<CEJ?CHCC@BBBCBBBBBBB@BC@EDD;BBAACCCC>B?BBBBCBBA?A;;;=A7<7;@@@BA@@AB=ABAAABA9>>?999.:==?@A<999=
@6HNMW:01162:06328
TACGGAGGATGCGAGCGTTTATCCGGATTTATTGGGTTTAAAAGGGTGCGTAGGCGGTTTTGTCAAGTCAGCGGTGAAACGCAAGGGCTCAACCCTTGACCTGCCGTTGAAACTGTCGGACTGGAATGCGGATGCTGTGGGAGGAATGTGTGGTGTAGCGGTGAAATGCATAGATATCACACAGAACACCGATTGCGAAGGCATCTCACAAATCCGTTATTGACGCTGAGGCACGAAAGCGTGGGGAGCAAATAGG
+
66<<8<A7@;;:AAA@;;;)9>;7=9=>?6;;9;@2<<)599&9<59;999BB<@?2::;*9?94.5?>AB@A:>0/0)////)/7.9:::3:=/405883844.44.444)44999<8=<<<9=5566;6?<<@CBBBC=AA=CAAABDCD?CBBBA;;5;00@5000@@@@@@@@@@@@;::@<:::299:+00::)0)00;7>A=ACD=???BB6::=?@@@ABB;;;;BCCCA89:999AA299999*7?=:
@6HNMW:01116:06367
TACGTATGGAGCAAGCGTTATCCGGATTTACTGGGTGTAAAGGGAGTGTAGGTGGTATCACAAGTCAGAAGTGAAAGCCCAGGGCTCAACCCCGGGACTGCTTTTGAAACTGTGGAACTGGAGTGCAGGAGAGGTAAGTGGAATTCCTAGTGTAGCGGTGAAATGCGTAGATATTAGGAGGAACACCAGCGGCGAAGGCGGCTTTCTGGACTGTAACTGACACTGAGGCTCGAAAGCGTGGGGAGCGAACAGG
+
BBAACCCC@AAAA?AAAB?BBC@C?BBC<AAAAB<CCDFD>CC>@@@BBCC@CC?BBBCCCC?CCCB9:;;BBAG;;<B?BCE>EEAA?AEG9BB>:::D?@@?6?AD@EDBCC>B?ACC@CBAAABA>@99:=AA?BBB?D?B?B?BBBBBBBAAA?ABBC?BBBBBCB@A@A=9818<8<8=@A=A>>>=@A=6;600,0>>5>0009AAACC?CCCCBBA@@::6:@@@@C:@998<??2???BB?BBC@
@6HNMW:01119:06369
TACGTAGGTCACGAGCGTTATCCGGAATTATTGGGCGTAAAGAGTGAGCAGGCGGCATAGCAAGTCTGAGGTGAAAGCGTGGGGCTCAACCCCATACAGCCTTGGAAACTACTAAGCTAGAGTGCGTGAGAGGTAAACGGAACTCCATGTGTAGCGGTGAAATGCGTAGATATATGGAAGAACACCAGTGGCGAAGGCGGTTTACCAGCACTGCACTGACGCTCAGTCACGAAAGCGTGGGGAGCAAACAGG
+
CC???BB?ACCCC@@@BC?@BC?@??@D<@@>AD=CCCDF>B@@@CCCCCC?CC@DDBBBCC@C@@AB9:4:A@@:BBBBBJF<CBBB@DCC;@AECCCC?B?A=AA=AAAB@@<@BBBBBBBB;;<CDB;===CG=CC@CAD@@=ABBBCHBBBC?C@BB:@@AABCBBBCCCBB?B?AA=AAA?ABAB>AAA=@>@?<AC?CDADDBBBBCCBBBC:::BCC???ACBCCC=AA?9999-9=?AC>CCC@
@6HNMW:01122:06388
TACGTATGGTGCAAGCGTTATCCGGATTTACTGGGTGTAAAGGGAGCGCAGGCGGTGCGGCAAGTCTGATGTGAAAGCCCGGGGCTCAACCCCGGTACTGCATTGGAAACTGTCGTACTAGAGTGTCGGAGGGGTAAGTGGAATTCCTAGTGTAGCGGTGAAATGCGTAGATATTAGGAGGAACACCAGTGGCGAAGGCGGCTTACTGGACGATAACTGACGCTGAGGCTCGAAAGCGTGGGGAGCAAACAGG
+
DFCCBBBB@?@@A=@:;;=?@CAC@CCD<BBCCE=CCBCD>BE=BBBAAAB<@A<ABBC@BC@CCCCCCAAB@@>6:::0;AA3@CDB?BBB:B@DAAACGGG?B?BK?EBBABBBBBBBCCBCCBAA=;<;<.;C=ABB?B=A>@@CCDBAABBBB?CBCC=:;;@??ABBBC@AA>:949<@@A=AABB>AAB6;6;C>ABABBAA=AA000A?CA@AACC:;;@;?>00/:3:///8;;.=>?BC>BBA<
@6HNMW:01123:06378
TACGTAGGGTCCAAGCGTTTATCCGGATTTAACTGGGTGTAAAGGGCGAGTAGACGGCGCTGTAAGTCAGCTGTGAAAACTTAGGGCTCAACCTTAAGCCTGCAGCTGAAACTGTCGTACTAGAGTGTCGGAGGGGTAAGTGGAATTCCTAGTGTAGCGGTGAAATGCGTAGATATTAGGAGGAACACCAGTGGCGAAGGCGGCTTACTGGACGATAACTGACGCTGAGGCTCGAAAGCGTGGGGAGCAAACAGG
+
5996<<<>4<A<@<?=;;;)99;7:6:::*/+/:;><=>@>?*77*388;=9738<4:98<<<@5@?AB@@@CBBCDL:BB?AAC<?@CB?B@B?B?AA=AAA@??BBBC@BDCAAAA?@??@@CCBAA@;::::+:>9>::4:?B?B?BBBB@A???@<???B;BCBA@A??99:=AA>9949<@>?:=;;;:99=,0,0;9;=:@?>??AA?999>A??>C?@@CCC?BA993>6>888<==5@@???:@>;6
@6HNMW:01139:06369
TACGTAGGGGGCAAGCGTTATCCGGATTTATTGGGCGTAAAGCGTGCGTAGGTGGCTATTTAAGTCTGGCGTGAAATGTCACAGCTTAACTGTGAAGGGTCGTTGGAACTGGATAGCTTGAATCCAGAAGAGGTAAGTGGAATTCCATGTGTAGCGGTAAAATGCTTAGATATATGGAGGAACACCAGTGGCGAAGGCGGCTTACATGGTACTTGGTAATTGACACTGAGGCACGAAAGCGTGGGTAGCAAAC
+
554::><@@@.88:=888.449.4.5<=4==0550598?B8:559;;<5//)/605---8(-(--69;7<<<==<4=9;:?==;99.96@<:>:<8<?4>77638*/+/691663339,336:;6:::59:>8;<8;;;9=9@:?298;877<;75.2=AA9B=::9@?>==888:4::5::>;;5;=;;5766;A:;85//)////9376-/(/3//(/3//./25755/558888/66669905887;>4;
@6HNMW:01164:05762
TACGGAAGGTCCGGGCGTATCCGGATTTATTGGGTTTAAAGGGAGCGTAGGCCGCATGTTAAGCGTGTTGTGAAATGCTAGATGGCCAACATCTGAATTGCAGCGCGAACGTGGCTAGTGCGTTGAGTACGCACAACGTGGCGGAATTCGTCGTGTAGCGGTGAAATGCTTAGATATGACGAAGAACTCCGGATTGCGAAGGCAGCTGACGGGAGCGCAAGCTGACGCTGAAGCTCGAAAGTGCGGGTATCGAACAG
+
A<;;?A?@;>A6;969AA@BB;?8999)954993;<4=A6<<45//////)/)//;;7727)///:<=;>@<;;3800-5-,*,(,(,(,,25569071795555/77)///:4////4444549955555555947///)/;)/)/,/:::666<<<;;74444)4444.454399345<;7;:)//7)/)//375-/)/)////45555:)//7///)//////55955.55;9999)55555:1:55555.445
@6HNMW:01164:05763
TACGTAGGGTCCAAGCGTTATCCGGATTTACTGGGTGTAAAGGGCGAGTAGACGGCGCTGTAAGTCAGCTGTGAAAACTTAGGGCTCAACCTTAAGCCTGCAGCTGAAACTGTAGTGCTAGAGTGCAGGAGAGGTAAGCGGAATTCCTAGTGTAGCGGTGAAATGCGTAGATATTAGGAGGAACACCAGTGGCGAAGGCGGCTTACTGGACTGTAACTGACGTTGAGGCGCGAAAGTGTGGGGAGCAAACAGG
+
ABABBCCC>DC<@=@;<;5;<B?C@BCD?CCAAA=BDDCC?BC<@@@BAA;;;@=@ABBBBC@CCCCCCBAAAAAB7BB=:;;6;ABC>C>B=A6;;?BCBBCDBBBB=BCBBBBBBBBDDCBBBB;;:;CCB?BC?AADAG@C@C@BCCC;;;A;;6;@@B<BAABBBDDDCC?@@=;;6;<@?B>AACA=@@@-0-0@;>A@BCCB?CC<::C?A@AA@@@=@@A>@A?:::59@?@AAA6@988B<B??<
@6HNMW:01173:05783
TACGTAGGGTCCAAGCGTTATCCGGATTTACTGGGTGTAAAGGGCGAGTAGACGGCGCTGTAAGTCAGCTGTGAAAACTTAGGGCTCAACCTTAAGCCTGCAGCTGAAACTGTAGTGCTAGAGTGCAGGAGAGGTAAGCGGAATTCCTAGTGTAGCGGTGAAATGCGTAGATATTAGGAGGAACACCAGTGGCGAAGGCGGCTTACTGGACTGTAACTGACGTTGAGGCGCGAAAGTGTGGGGAGCAAACAGG
+
HCAA@EED?CC?B<>>@@;@@B>@>;;;6;CDCD>AAACC>CC<AAACBBBC>>9<>?>BBB?CFCB99:?=99993:?=@@A<ABCC?B>B<><>>?@@@ABBAAAD?CBBB???BBBBADBBBBA@;?@??;@A=@@B?B?B?B@BBBBBCBBBB?@?@@:??>>>CCCCCC?BA=@A=@?BBB@BAA@<?9?4929@???<?DBB?BBBBBC@BBABA@@=@@A><<<899+9>??ABB8AA@AA=?@@A
@6HNMW:01180:05790
TAGCGTAGGGAGCAAGCGTTGTCCGGATTTACTGGGTGTAAAGGGTGCGTAGGCGGCCGAGTAAGTCAGATGTAGAAATCTATGGGCTCAACCCATAAACTGCCATTTGAAACTACTTGGCTTGAGTGAAGTAGAGGCAGGCGGAATTCCCTGTGTAGCGGTGAAATGCGTAGAGATAGGGAGGAACACCAGTGGCGAAGGCGGCCTGCTGGGCTTTAACTGACGCTGAGGCACGAAAGCGTGGGTAGCAAACAGG
+
///////55)555D@BBBB?@?@;@<>@@<BBBBE>BCCCD=BB7;:BBBBB@@@<=600//<599;:7769//-55,5--//99.3-..266)--29',,--(.99.333-368886A5>>688<A;;5;;9:;7/7882675>4<3<C5879?887:?;??A?9688??@@@>==888*8>4;5:>>7??AA=F@?8<6:;5;:>>@@@D7@>>;C=A@@:;;@>>:;6;@>=<>6=BB>><3<;;:::/<9<4
@6HNMW:01183:05764
TACGGAGGATACGAGCGTTATCCGGATTTATTGGGTTTAAAGGGTGCGTAGGCGGACATTTAGGTCTATGGTGAAATCGTTGTGCTCAACACAATTCAGCTGTAGAAACCGAGTGACTAGAATATAAGTGGCGCAGGCGGAATAAAGCATGTAGAGGTGACATTCATAGATATGCTTTAGAACACCGATCGCGAAGGCGGCTTGCGAAGGTATGATTGACGCTAATGCACGAAAGCGTGGGTATCGAACAGA
+
@DCC@BA?BEDAB??@@@@CBB>B>BAB<BC?CC>BB>BF=BB=A::;CBB?@@<@C@AA=AC@CAAABB?BBBB<AA>@6;;ABDCC?DBBBAC@BBBB8:9BBBG>D>BBCCCCCCCCC@AAAE=@9:8:BCAB@BC@CBICC>BBC;;;BBBA>BCBBBC@CCC@@@CC???@@<@CC@BCC@BB@@@@??<??AA>AC=??@@8?;?AABBB>BBBAA@C?CCBBABBA;@@AAAB>BCBDCC?DDDD
@6HNMW:01185:05778
TACGTAGGGTCCAAGCGTTATCCGGATTTACTGGGTGTAAAGGGCGAGTAGACGGCGCTGTAAGTCAGCTGTGAAAACTTAGGGCTCAACCTTAAGCCTGCAGCTGAAACTGTAGTGCTAGAGTGCAGGAGAGGTAAGCGGAATTCCTAGTGTAGCGGTGAAATGCGTAGATATTAGGAGGAACACCAGTGGCGAAGCGGCTTACTGGACTGTAACTGACGTTGAGGCGCGAAAGTGTGGGGAGCAAACAGG
+
CEAAADCD=BB?A;??@A?ABC@E@BBC>BCABB<AAACC?BE>BBBCDBBB9:6:AB@ABA=ABCABBBBABBBB8BC?@BB<ABBC@C@C@C=@@>:;:BB@@ABB<BCCCBCCBBCCCBBBCC@@=@BBB?BB@BBC@H@CACACCCCC@@@@@<@BBC=BAAAAAA000A<><9<@<@>AAG@DABB?@@=-00=6=@;BABB?@@@BBC@BBBCBBB@CAA?@DDAAB<AAABBBB:@A@GE@ABB?
@6HNMW:01188:05786
TACGTAGGGAGCAAGCGTTGTCCGGAATTACTGGGTGTAAAGGGAGCGCAGGCGGGTCGCAAGTTGGAGGTGAAAGCTGTGGGCTCAACTCACAAACTGCCTTCAAAACTGCCGATCTTGAGTGGTGTAGAGGTAGGCGGAATTCCCGGTGTAGCGGTGGAATGCGTAGATATCGGGAGGAACACCAGTGGCGAAGGCGGCCTACTGGGCACTAACTGACGCTGAGGCTCGAAAGCATGGGTAGCAAACAGG
+
ACBBBAAA<:;:B;@@@@=@@C@DACAF?BBCBC>AAACC=BB>BBBBB;;4:;:0;A@AC@BC?A??@39:>>6?@ABABB>BCBB@BBA@ABD=@89:=?>::::+9:9:<A@B::49:@AB?BCBBBBB?ABC>AA?B?A?BD>B?BBBBBAA@AA=A?@@>??@@AABBBBB=??<?=ABB?BBAA>@:;+0*00*0;>=;??@8??????CAAA???@A:94:@A>@@<???BBC=BAD:9929===
@6HNMW:01193:05804
TACGTAGGTGGCGAGCGTTGTCCGGAATTATTGGGCGTAAAGGGAGCGCAGGCGGAGACTTAAGCGTGCTGTGAAATGCTGCGGCTCAACCGTGGAAGTGCAGCGCGAACTGGGTTTCTTGAGTGAGTGCGAGGTATGCGGAATTCGTGGTGTAGCGGTGAAATGCTTAGATATCACGAAGAACCCCGATTGCGAAGGCAGCGTACCAGTCCTTAACTGACGCTAAAGCTCGAAAGTGCGGGTATCGAACAGG
+
AA@BAAA?AA=?@B@@@@>ACCADAC@C@CB?BB=BBBBB=BE>ABACCBC@;;:;CCBCAC@CECCBBBCBGGE@;;:@C;;;;BCC=B8;;B>B>BBBD@A@BBBB@CBBB=AA=AC?BBBAAABBBBBBB?BBB??@?B@C>BCDC@CCB@A?@9=;:;6;@@C@BBCC?@@BCBB@BA>@AA0AAB8::CC<@>BA@@BBCC@B?@??B497:BBBCAABDE=BBA@???5<=@:::5;CCACB@@@??
@6HNMW:01199:05765
TACGTATGGAGCAAGCGTTATCCGGATTTACTGGGTGTAAAGGGAGCGTAGACGGCATGGCAAGTCAGATGTGAAAGCCCGGGGCTCAACCCCGGAACTGCATTTGAAACTGTCAGGCTAGAGTGCAGGAGAGGTAAGTGGAATTCCTAGTGTAGCGGTGAAATGCGTAGATATTAGGAGGAACACCAGTGGCGAAGGCGGCTTACTGGACTGTAACTGACGTTGAGGCGCGAAAGTGTGGGGAGCAAACAGG
+
CGAAAC@@>?CDCAAAAB=??C?B?BBD>BBCCE=BBBCC>CD>BAABBCCC::;9CCC@DD@BBBBBCBCBCCB;:;;6;DD8CBBB?BCC;C=A<@:;;AAB=BCC>BAA@A@@=AAA@>A000AA<A@@B@BB?BCD>A>A@C?BBCAA@CCBB>A@@B=>>>BBBBCCCD???<==8<;@==:>B@@<@AC794:?8=@499AB?@AABBB?BBBBBBA?AA@=@@@99959CCEBBB5BBBBB>B@A<
@6HNMW:01167:05814
TACGTATGGTGCAAGCGTTATCCGGATTTACTGGGTGTAAAAGGGAGCGCAGGCGGTGCGGCAAGTCTGATGTGAAAGCCCGGGGCTCAACCCCGGTACTGCATTGGAAACTGTCGTACTAGAGTGTCGGAGGGGTAAGTGGAATTCCTAGTGTAGCGGTGAAATGCGTAGATATTAGGAGGAACACCAGTGGCGAAGGCGGCTTACTGGACGTAACTGACGCTGAGGCTCGAAAGCGTGGGGAGCAAACAGG
+
DECABBCC@;;<@<>;9;49??49249858;994,444555&4804449:<<0568===B<==;<///:909969D9@<<3>>;0;>>EADCC9C:@?B:;:BA@D=AA<ABAABABBA;99BBBB@A@>:;;;-;?<?;:69:@;@?CBBBBBBBBA>AABB=;;;@@@@?ACA;??>::8:ABCB?BBBB?BBD?B?BC?CB@@AAC@CCCCC?A@ABB;;;A;;4;A?;9:.9995>>C9BABBB=AAB?
@6HNMW:01170:05820
TAGCGTAGGGGGCAAGCGTTATCCGGATTTACTGGGTGTAAAGGGAGCGCAGACGGTCAAGCAAGTCTGAAGTGAAACCCCACGACTCAACCGTGGGCTTGCTTTGGAAACTGTTTGACTAGAGTACTGGAGAGGTAAGCGGAATTCCTAGTGTAGCGGTGAAATGCGTAGATATTAGGAGGAACATCGGTGGCGAAGGCGGCTTACTGGACAGCAACTGACGTTGAGGCTCGAAGGCGTGGGGAGCAA
+
<96;654:<<<+;=6999@<B@B@C?BBB8;9@C?=;@@D@8ED999;9996<<=8?;;9<=?:<;;>99259555)5<<+;566/::;5<,//97.7;)/559)97??=AAACC=C?@>>::9=<<=<287;;6<;8;BA;A@CADABBBBBB;;;C?;;;F?BBBB;;;BAA?9@<09717:7789A?@@=@@>2949>;>@4:9<<8;;<544.5555=<<0554599343282833388+443<=
@6HNMW:01173:05838
TACGTAGGGAGCGAGCGTTATCCGGATTTATTGGGTGTAAAGGGTGCGTAGACGGGAAGACAAGTTGGTTGTGAAATCCCTCGGCTTAACTGAGGAACTGCAACCAAAACTATCTTTCTTGAGTGCTGGAGAGGAAAGTGGAATTCCTAGTGTAGCGGTGAAATGCGTAGATATTAGGAGGAACACCAGTGGCGAAGGCGACTTTCTGGACAGTAACTGACGTTGAGGCACGAAAGTGTGGGGAGCAAACAGG
+
BCCBCBCD=AAAA>;:;;5;;B@C?BBC>CC>CB=<<;FE?CD>A@@@CCCCBCC=C@AB@@<A@?B?C99:BBB>BBC>C;;8;B?B?CCBBB?B@CAAAC@C?DDC;BBAA@@@;@A=BAAABBCCBBCBB@BC>BBC@CBD@C@CCCBB@B@??;@ABA=9:9@@CCBBBC?AB=:959<?AC?BAAA>@AC7:8:;;;AC=BBB@BCCCCD@CCBBBBA?A@@<@BBBBD?CDCAAA@6?AAAA<@??=
@6HNMW:01178:05834
TACGTAGGGTCCAAGCGTTATCCGGATTTACTGGGTGTAAAGGGCGAGTAGACGGCGCTGTAAGTCAGCTGTGAAAACTTAGGGCTCAACCTTAAGCCTGCAGCTGAAACTGTAGTGCTAGAGTGCAGGAGAGGTAAGCGGAATTCCTAGTGTAGCGGTGAAATGCGTAGATATTAGGAGGAACACCAGTGGCGAAGGCGGCTTACTGGACTGTAACTGACGTTGAGGCGCGAAAGTGTGGGGAGCAAACAGG
+
HFCBBBCC>DD?C???@A?ACD@C@CBB=BDBCC=CCCCD?CC>BBBBCBBB9:9:CCCBDD@CEDACBB@@BCCC9CC?CCC>BCDF?A=A>B=AA@CCCCCCAABD>CCCCAA@BABBBBBBBBAA<AB@@=AC>BAC?C=A=A@CDCCCCCB@@>?BCD>AABBBBCECCC@AA?AA?B?BBB?BBCC@CBA797:B?BC@CBBB@BBBCBB?BBABA9;7;BB?BBCAAA<A@@@@@?5?@@AA=BBAA
@6HNMW:01188:05859
TACGTAGGTCACGAGCGTTATCCGGAATTATTGGGCGTAAAGAGTGAGCAGGCGGCATAGCAAGTCTGAGGTGAAAGCGTGGGGCTCAACCCCATACAGCCTTGGAAACTACTAAGCTAGAGTGCGTGAGAGGTAAACGGAACTCCATGTGTAGCGGTGAAATGCGTAGATATTAGGAGGAACACCAGTGGCGAAGGCGGCTTACTGGACAGCAACTGACGTTGAGGCTCGAAGGCGTGGGGAGCAAACAGG
+
CCBBBAA?ABBAA@??@?;@@A=@>A@D@BB@BC=BB;;:6;AABDEDDBB@BC@BBBCCBB@CBAABAA>ABCC>AA@CFEE;BBBB?ADD;D@@?899@C@C?CD=CA@ABB?BBBBAAA@BAABCBB@@?@CC>CC@B@C@@=AAAABBCBCHACBCF?:::CCCBBFCC@BC@CC@C@DCD@CCBB?BBA=A>@@=@A6::BA?BD@BBC@CCA@@FC@C;;7;AA??6;6;AAAAB9@@@BG?CCC?
@6HNMW:01206:05840
TACGTAGGGTCCAAGCGTTATCCGGATTTACTGGGTGTAAAGGGCGAGTAGACGGCGCTGTAAGTCAGCTGTGAAAACTTAGGGCTCAACCTTAAGCCTGCAGCTGAAACTGTAGTGCTAGAGTGCAGGAGAGGTAAGCGGAATTCCTAGTGTAGCGGTGAAATGCGTAGATATTAGGAGGAACACCAGTGGCGAAGGCGGCTTACTGGACTGTAACTGACGTTGAGGCGCGAAAAGTGTGGGGAGCAAACAGG
+
CC@@@CCC>CC@C>@A@?=@BB@C@BBB>BDCEF>BB;;:7:?8B@@@BBBCCB?BCBA@@@5;;C;<<CBCCEIM<BB@CCC>CHHE?B=B7;4;@=BBBAAACBBB>BBBBABACCDBCCBBCBDB@CCDD@:;6;;@<A?C?C?BC@@@A@@@@<@@BC>;<<A@@DBA@@?@?=@@>?@DFD>AABB@BBB;@;<;7;B?BAAA@;;:BBA??@@B;;;?B@@;??<99::-:=;;;>>3???BB>BCC>
@6HNMW:01207:05837
TACGGAAGGTCCGGGCGTATCCGGATTTATTGGGTTTAAAGGGAGCGCAGGCCGGAGATTAAGCGTGACGTGAAATGTAGACGCTCAACGTCTGAATTGCGTCGCGAACTGGTTTCCTTGAGTGAGTACGACGTGTACGGAATTCGTGGTGTAGCGGTGAAATGCTTAGATATCACGAAGAACCCCGATTGCGAAGGCAGTGCACGAGTCCTTTACTGACGCTAAAGCTCGAAAGTGCGGGTATCGAACAGG
+
?@AC=?<@7@A?@@9@00/::3:6:<<4;949A,99)5A5=9:?@@@A::9:@C?;;;@5;5;BABBCC;9:@=6=@;;;B@BBCCC@@AAB@;;4;5;;ABBB<;?7;=@8@=4?<??CCEAA@@@BBCB@@@A@BBB8;:;?AABB?BAB@@;;7;BAA=@@@C@B@AAAAAABBB?AA@BBA6CBB?AACC?CABCCBBCB;;<@BC@EE=BAA@9994999-7<<:777*3<777B8>=><??<@BB>
@6HNMW:01209:05837
TACGGAGGAGTGCGAGCGTTATCCGGATTTATTGGGTTTAAAGGGTGCGTAGGCGGTTTGTCAAGTCAGCGGTGAAACGCAAGGGCTCAACCCATTGACCTGCCGTTGAAACTGTCGGACTGGAATGCGGATGCTGTGGGAGGAATGTGTGGTGTAGCGGTGAAATGACATAGATATCACACAGAAACACCGATTGCGAAGGCATCTCACAAATCCGTTATTGACGCTGAGGCACGAAAGTGTGGGGATCAAACGAGG
+
599=9:924@9:;994944.4:<37)///(//)//(//(/6(//(/99:<;<688-37(3333-333399725---(----(--(/<55.55)54.444.444.494555)59999:59555495///9)//977;:==4<<8<8<;<<=<9<==>5558554:2=9944888:988343776///(//-37--(//683839855////66(//1693794999334::;7<:::@B9=<7////(///88////73
@6HNMW:01166:05865
TACGTAGGTCACGAGCGTTATCCGGAATTATTGGGCGTAAAGAGTGAGCAGGCGGCATAGCAAGTCTGAGGTGAAAAGCGTGGGGCTCAACCCCATACAGCCTTGGAAACTACTAAAGCTAGAGTGCGTGAGAGGTAAAACGGAACTCCATGTGTAGCGGTGAAATGCGTAGATATATGGAAGAACACCAGTGGCGAAGGCGGTTTACCAGCACTCACTGAC
+
<;:?<@;0559449:;;<7:99)/)/)/5//)55)5<555)4:::=555<=:??:9999///2////65<7<5555'5555555&5:::.444&49:;<<;.4.4.44)4444444)5559955555555555555555&5<7<5;;<7<9;9555<<;79999)5599::<:;;555:6;6;=8<<@466;;7;><9>25506606=9>666?;;;==888
@6HNMW:01166:05894
TACGGAAGGTCCGGGCGTTATCCGGATTTATTGGGTTTAAAGGGAGCGCAGGCCGGAGATTAAGCGTGACGTGAAATGTAGACGCTCAACGTCTGAATTGCGTCGCGAACTGGTTTCCTTGAGTGAGTACGACGTGTACGGAATTCGTGGTGTAGCGGTGAAATGCTTAGATACCACGAAGAACCCCGATTGCGAAGGCAGTGCACGAGTCCTTTACTGACGCTAAAAGCTCGAAAGTGCGGGTATCGAACAGG
+
?B?C=A>@=><+00*000)09;:>;?AB8B@9=A8@@/<<0<?8;;;CBBB897;=@@AA<??B;;;BBB;9:A@899BB?@;;;;:@>;99AB@B=@99:<@<>>00-0=@7@@<D@C?BBBAAA:;:@@AB;:9A@?A@D8;8;BAA?BCBBBBA=?;;;0:@?A=ABABBB>AACC@A@=CD@5@>>000@>-009@?>>@??>@@@A;??8?A@A@?@@::99(989ABCB>??@>>=7>BA>?@=?>?:
@6HNMW:01166:05906
TACGTAGGGGGCAAGCGTTATCCGGATTTACTGGGTGTAAAGGGAGCGCAGACGGTCAAGCAAGTCTGAAGTGAAACCCCACGGCTCAACCGTGGGCTTGCTTTGGAAACTGTTTGACTAGAGTACTGGAGAGGTAAGCGGAATTCCTAGTGTAGCGGTGAAATGCGTAGATATTAGGAGGAACATCGGTGGCGAAGGCGGCTTACTGGACAGCAACTGACGTTGAGGCTCGAAGGCGTGGGGAGCAAACAGG
+
CDDCAADDDD1@?9@?AA?@CD=@>@BB<BCCCF>9::@B,::.;CAAACCCDC?A@=:@;;6;DDGBB@BGCCC?BBA3A;:4:BBB>A6;:;;7;B=BCCC=CAGJ<BBCDD>BBBBCC@@@BBBD?AA::59?9@??9?=A>A?BBCCCD>?>B?BBBD>BB>>>@CA@@A>AB?BB?B?D??==87616AA9><>=:;A59<?@;??@@@@<AAAAABC=@::5:?==>5:6:BCBFC;AA?>?8<994
@6HNMW:01172:05890
TACGGAAGGTCCGGGCGTTATCCGGATTTATTGGGTTTAAAGGGAGCGTAGGCCGCATGTTAAGCGTGTTGTGAAATGTAGATGCCCAACATCTGAATTGCAGCGCGAACTGGCATGCTTGAGTACGCACAACGTTGGCGGAATTCGTCGTGTAGCGGTGAAATGCTTAGATATGACGAAGAACTCCGATTGCGAAGGCAGCTGACGGGAGCGCAACTGACGCTGAAGCTCGAAAGTGCGGGTATCGAACAGG
+
BCAC@D?A?BB@CB9@::4;AB>C@CDC>BB@CC>CF>AA=AF>AABDDBB@B9:9CB@@=@>AABCBC>AABCC=CCCBAAABBB>B@CBBBBBB@B@BDFCCBBCD@BBC@DDBBBD>AACBCCCCBAA>ABB?B?BB@C@C@BBBAAABBCCCA>AAAA<BBAB@BBBBBBABD@@>@D@CCCAFDI;;;BC?B?BBBBBBCBBB>AA@CCC?BDDDGABABB?BAAACCC;A@@@BB<BAAADD@FCDA
@6HNMW:01177:05893
TACGGAGGATGCGAGCGTTATCCGGATTTATTGGGTTTAAAGGGTGCGTAGGCGGTTTTGTCAAGTCAGCGGTGAAACGCAAGGGCTCAACCCATTGACTCGCCGTTGGAAACTGTCGGACTGGAATCGGATGCTGTGGGAGGAATGTGTGGTGTAGCGGTGAAATGCATAGATATCACTACAGAACACCGATTGACGAAGCATCTCACAAATCCGTTATTGACGCTGAGGCACGAAAGTGTGGGTATCAAAC
+
;@@@>BB959@>945:::5::<6<5444(33-3:3<?9??1>9598799--)--(---&-/883344;<<8,,,55/,,,,(,6/,---366*,,(,-,,,-*(,,(,(-8/575---(----(-38:;7:;;::<755,--(-0----::6:=5544474444)4:<<>===><:960--5---36660-//(/6///(/44444::<<<3;:85525=6:<4433888388899929999991833//:/8
@6HNMW:01182:05899
TACGTAGGTCACGAGCGTTATCCGGAATTATTGGGCGTAAAGAGTGAGCAGGCGGCATAGCAAGTCTGAGGTGAAAGCGTGGGGCTCAACCCCATACAGCCTTGGAAACTACTAAGCTAGAGTGCGTGAGAGGTAAACGGAACTCCATGTGTAGCGGTGAAATGCGTAGATATATGGAAGAACACCAGTGGCGAAAGGCGGTTTACCAGCACTGCACTGACGCTCAGGTCAACGGAAAGCGTGGGGAGCAAATAGG
+
<>?:<:7)////7455;;5455.47<.505=7<<46669;1:444444489344.49955/:4:///7//)/?>>6@<<;<>=+77//)///&///44:<5:7:9==6;;<=@@<==>><666>AAAACCAA=ABB=BB>B<??B?==>=@@>>::4:9:9.99<==<<<<<<=;;:;95515//2////)////(4./717:1//)/9------7---////77//)/88)--(/7(//89;;;/;:<=>56//7
@6HNMW:01183:05869
TACGGAGGATGCGAGCGTTATCCGGATTTATTGGGTTTAAAGGGTGCGTAGGCGGTTTGTCAAGTCAGCGGTGAAACGCAAGGGCTCAACCCTTGACCTGCCGTTGAAACTGTCGGACTGGAATGCGGATGCTGTGGGAGGAATGTGTGGTGTAGCGGTGAAATGCATAGATATCACACAGAACACCGATTGCGAAGGCATCTCACAAATCCGTTATTGACGCTGAGGCACGAAAGTGTGGGGATCAAACAGG
+
BCCC@BA>ABBBB@@@999:CC@D?BBC=CD@CD>DF>B@=@D9AAABBCC?A@<?@:@BBB?BBA@AA>@=>::/....*.:7@BAB=A@<??CAA9BBB<@@=:;<6<BADBCACCCC?B?AAAB@CBBBAAACC>CBACAB@@BBBABB@A@999:ABD>CBBCBBBBBBBBBBBBBBB@BBB<><A:<<CA175:BBCEBBCBC>CC@BC?CC@CAABABC??<>AAAAB8??A@BBB:>>>CD>CCC>
@6HNMW:01189:05907
TACGGAAGGTCCGGGCGTTATCCGGATTTATTGGGTTTAAAGGGAGCGCAGGCGGCACTTCAAGCGTGACGTTAAATTTCGGGGCTCACCCCCGTCTTGCGTCGCGAACTGTCGTGCTTGAGTGCGCCGTATGCAGGTGGAATTCGTGGTGTAGCGGTGAAATGCTTAGATATCACGAGGAACCCCGATAGCGAAGGCAGCCTGCAGTGGCGTTACTGACGCTCATGCTCGAAGGTGCGGGTATCGAACAGG
+
CHCC@C>@>?C@CD<@@@<@AA?C?BCC=CC?BB8AA0;9.;B;CDAA==B:00,0;>@:@B<;;;@DDB@@=A@;@D;BBBC<BJFCCCCD2BBBA6;;@CBBCEC?BBBACCBBBB=@@B@@@BA?ABC;;;AA>AB?C@D?CBCC@CBBBB;;:;CCD>BBBB?AAACBBBDDCBB=><>BB:CBBABBCC<><>??>>BAABAA@>@BB=@AB@A@BBCCCBBCC????A=@AAAA<AAAA>><?BB>
@6HNMW:01194:05879
TACGGAGGATGCGAGCGTTATCCGGATTTATTGGGTTTAAAGGGTGCGTAGGCGGTTTGTCAAGTCAGCGGTGAAACGCAAGGGCTCAACCCTTGACCTGCCGTTGAAACTGTCGGACTGGAATGCGGATGCTGTGGGAGGAATGTGTGGTGTAGCGGTGAAATGCATAGATATCACACAGAACACCGATTGCGAAGGCATCTCACAAATCCGTTATTGACGCTGAGGCACGAAAGTGTGGGGATCAAACAGG
+
CCCC@BB?B???BBB@@@@CCC?B?BBD=BB=CE>CD=@@8>>89:9BDDD@@@>@D>ECCC?@@A@AA>=A@@@90000+00-;B@@4;:69=?>?<?AA=>?<@@A<BBBCHD@DBCCAC@@BBCACCCCCCBBB>CB@C@CCBCCC@CCCCC@@=@ABB=CCCCCBBDBCDBBBBBCBB>BBB?BBB>@?BC;=:?EDEDCCAAB<BD?AA?BD?@AABBBA@@>ABBBBC<BBBABBB8BBBCC;??@@
@6HNMW:01205:05866
TACATAGGGGGGCGAGCGTTGTCCGGAATGACTGGGCGTAAAGGGTGTGTAGGCGGTTTGTTAAGTTAGAAGTGTAATACCCAGAGCTTAACTCGGGTGCTGCTTCTAATACTGATGAACTTGAGTGTAGGAGAGGATGATGGAATCCCAGTGTAGCGGTGGAATGCATAGATATTGGGAGGAACACCAGAGGCGAAAGCGATCATCTGGACTACAACTGACGCTGAGGCACGAAAGCGTGGGGAGCAAACAGG
+
@A??B;;;;;;%:9?:>A@7@B?<A<>+0/9<99936666@39;3;;555>>:6604</497;;A?;<5:49947;779890;;<733-43483A?9777;B<C?B@@<::>>;<8886;9,2255:;550566836633..(.(.-7.77--.3.2247728,22563339=33,3818;7>7;;;5888817333)32533333333,3<<<AB>@999595545/)/-----(----;<</<>>GG8666:
@6HNMW:01169:05948
TACGGAAGGTCCGGGCGTATCCGGATTTATTGGGTTTAAAGGGAGCGCAGGCGGAGACTTAAGCGTGCTGTGAAATGCTGCGGCTCAACCGTGGAAGTGCAGCGCGAACTGGGTTTCTTGAGTGAGTTCGAGGTATGCGGAATTCGTGGTGTAGCGGTGAAATGCTTAGATATCACGAAGAACCCCGATTGCGAAGGCAGCGTACCAGTCCTTAACTGACGCTAAAGCTCGAAAAGTGCGGGTATCGAACAGG
+
DFAA?A?@;@A=@@9>00/;;396/55)5<5<D:@@099,9>,59;9;95.5A=>?A@@;@=A:;;;;BA@>@A;:9::9:;4;@AB?B>B:;7;<AA:;:BBBBCD?BBBB;@@;@B<@;<<@@@@:@@9;5:BABBB@B?B>B@@A>AAAAB@@=@DDD?BBAB=@@DBCA@@@00*0>:=?@0:;=58777/71;;;777778>>?A?B@D<?@BBB??::9,8==>9998&7377::3:<=;<;7799;
@6HNMW:01180:05944
TACGTATGGAGCAAGCGTTATCCGGATTTACTGGGTGTAAAGGGAGTGTAGGTGGTATCACAAGTCAGAAGTGAAAGCCCGGGGCTCAACCCCGGGACTGCTTTTGAAACTGTGGAACTGGAGTGCAGGAGAGGTAAGTGGAATTCCTAGTGTAGCGGTGAAATGCGTAGATATTAGGAGGAACACCAGTGGCGAAGGCGGTTTACCAGCACTGCACTGACGCTCAGTCACGAAAGCGTGGGGAGCAAACAGG
+
<B@ACCCG@A@@C?A@@A@BBC@C=AAD>DDBBC=BA@@@:??9AAABBEE@BB?BECBC:99:CBA;;8;ABBB8;;D>CEE9BBCD@CCB9AC9>>::9999-::A9A???B?C@CBE@CBAAADGAMFBB?AA>ACC?C?B?BACCCBFBBB;;5;??@9@@@BBBCD;;;@A@;::39>===;?@=>?@?@<@?AB@CG=CD@DBCBAABA@=;;<000>@@@A@@999?8=>>==??5:9?CC>CCC?
@6HNMW:01184:05951
[truncated: 45,732,224 more chars]
