# Supplementary material for: Effects of supplementary feeding on the rumen morphology and bacterial diversity in lambs
Source: PeerJ. 2020 Jun 19;8:e9353. doi: 10.7717/peerj.9353 (PMC7307561; doi:10.7717/peerj.9353)
Supplement: Supplemental Information 6 [file peerj-08-9353-s006.gz › peerj-08-9353-s006]

@6HNMW:00664:05795
AACGTAGGTGGCAAGCGTTGTCCGGAATTACTGGGTGTAAAGGGAGCGCAGGCGGGTCGGCAAGTTGGAGGTGAAAGCTGTGGGCTCAACTCACAAACTGCCTTCAAAACTGCCGATCTTGAGTGGTGTAGAGGTAGGCGGAATTCCCGGTGTAGCGGTGGAATGCGTAGATATCGGGAGGAACACCAGTGGCGAAGGCGCCTACTGGGCACTAACTGACGCTGAGGCTCGAAAGCATGGGTAGTCAAACAGG
+
A.;;9:?9?>;>?=?;9;59>>5<:>;>8<<443*3;89:5:=4<<=:???8>@=8>9943:6?;8??=B588B=1448::;=5<8888:<<=:;@7@ACC>B;;>==5;?@@7BBA@@>A@@993:>?@A??<???<?B?B@C?AB:B=;:9;;8908947/5:7;<::6575222'22+25;;;6///83867171333388:888.78833,3572578;933.3:888=3::8589.66////9(//83
@6HNMW:00677:05784
TACGGAGGGTGCAAGCGTTAATCGGAATAACTGGGCGTAAAGGGCATGCAGGCGGTTCATCAAGTAGGATGTGAAATCCCCGGGCTCAACCTGGGAACAGCATACTAAACTGGTGGACTAGAGTATTGCAGGGGGAGACGGAATTCCAGGTGTAGCGGTAGGAATGCGTAGATATCTGGAAGAACACCAAAGGCGAAGGCAGTCTCCTGGGCAAATACTGACGCTCGATATGCAGAA
+
ACAA>>@>;?AAB?CDDBACACBD8;6;@<@ABD;BD9;945;2<==;>994>A=?=<=<<A@B9969A<@AA;>7BBB<'99,5555.58<=>6>7;;;:==556;:2:44.44.43338;;9996:877777'33/99)/)/4927;7999///72///27299<==>><B956547>66616::5<<1:<9950439999844.4880333(///////:7--//99//5;888
@6HNMW:00689:05768
TACGGAGGGTGCAAGCGTTAATCGGAATAACTGGGCGTAAAGGGCATGCAGGCGGTTCGATCAAGTAGGATGCTGAAATCCCCGGGCTCCAACCTGGGAACAGCATACTAAACTGGTGGACTAGAGTATTGCAGGGGGAGACGGAATTCCAGGTCGGTCAGCGGTGGAATGCGTAGATATTAGGAGGAACACCAGTGGCGAAGGCGGATTGCTGGACGACAACTGACGGTGAGGCGCGAAAGCGTGGGGAGCAAACAGG
+
5;;<8;::08444.444:5;:@@@:B?=@=@@AA;AA99<)55)595559969;6;9<<<=@@8?;?<8;9999555)/999'--(---(-(-3777.729::;9/////<5<<@89986@=:;;;;<<7<@@@@@@0=::;>8=8=:<6995///)/////68;;6;75555599::<<:==7;;8<5:::7:<<A8<A@?A<893;@499@=5::?:>=:>995:;-////3///;;;2:7///88+8///92:;;4
@6HNMW:00694:05773
TACGGAGGGTGCAAGCGTTAATCGGAATAACTGGGCGTAAAGGGCATGCAGGCGGTTCATCAAGTAGGATGTGAAATCCCCGGGCTCCAACCTGGGAACAGCATACTAAACTGGTGGACTAGAGTATTGCAGGGGAGGACGGAATTCCAGGTGTAGCGGTGGAATGCGTAGATATCTGGAAGAACACCAAAGGCGAAGGCAGTCTCCTGGGCAAATACTGACGCTCATATGCGAAAGCGTGGTAGCAAACAGG
+
BBBC@CCC<@@?@4:9>?;?<@AB?B@CGADCDC=@@@AA=BC<BAABBBC=BB7;7;BBAB?A>;>7>??@555)55;;&55)555.5494;<>6><@@?@B999@@?9?<;5;@:@=@ABAAABB;=>9:9:-8929;;5;?C@D@CC@BCBBBCC?BB>B?BBBBBBBBBBBBBB@EAGC@CCF@CC:;8;BB=A?B;;<;BC?CCC=;::5:@BBBBBCCBCCAAAAB?::5:0000*/666<=8><;7
@6HNMW:00701:05780
TACGTAGGTGGCAAGCGTTGTCCGGATTTACTGGGTGTAAAGGGCGTGTAGCCGGGGAGACAAGTCAGATGTGAAATCTGGAGGCTCAACCTCCAAACTGCATTTGAAACTGTTTCTCTTGAGTATCGGAGAGGTAATCGGAATTCCTAGTGTAGCGTGAAATGCGTAGATATTAGGAAGAACACCAGTGGCGAAGGCGGATTACTGGACGGACAACTGACGGTGAGGCGCGAAAAGCGTGGGGAGCAAACAGG
+
:9999;;498844.4:;:0//;4:+//;199///(39999,33(38788:::7BBB/@A@;:295554499999905555.5/49://)/4::)//)/995555)5<<296659095554565<::55.5:44.5:899:5:5:594:///7778///--8/-//<<<=<<54.44372780---(-779156;)/)/:2776=;7759//)//;4:999<<8<=::5:4447::&///////&/;;;<45662
@6HNMW:00704:05797
TACGGAGGGTGCAAGCGTTAATCGGAATAACTGGGCGTAAAGGGCATGCAGGCGGTTCATCAAGTAGGATGTGAAATCCCCGGGCTCAACCTGGGAACAGCATACTAAACTGGTGGACTAGAGTATTGCAGGGGGAGACGGAATTCCAGGTGTAGCGGTGGAATGCGTAGATATCTGGAAGAACACCAAAGGCGAAGGCAGTCTCCTGGGCAAATACTGACGCTCATATGCGAAAGCGTGGGTAGCAAACAG
+
>@@@<@CC<@A@A6;;BB?B@CDE?A?ADAEFDF>AA@DI?CC>DD:::CC@CCAC@EBBBB=BBBB?B@A@;;;:<JDJ<BB>B;;;@C?ABA<A?BBDCBBCCBBA<A::6:A=A@A???AABB?ABBBABB2@@@;;5;>B>B?AA>ABBBAAB@BB@C?BB@AACCCDBBACC<@?@B?ABD<@@7;7;BB@B@A@ABBA@?BBB=BCE@CBBBCBABCBBBC???@=?@9??><AC8?=88;93333
@6HNMW:00667:05813
TACGGAGGGTGCAAGCGTTAATCGGAATAACTGGGCGTAAAGGGCATGCAGGCGGTTCATCAAGTAGGATGTGAAATCCCCGGGCTCAACCTGGGAACAGCATACTAAACTGGTGGACTAGAGTATTGCAGGGGGAGACGGAATTCCAGGTGTAGCGGTGGAATGCGTAGATACTCTGGAAGAACACCAAAGGCGAAGGCAGTCTCCTGGGCAAATACTGACGCTCATATGCGAAAGCGTGGGTAGCAAACAGG
+
AAA@=;;;0;A?A>B@@@?B?@@@?C?@A=@BBB=CCCCD>BA=BA;;;BC?CCACABBCCB?CD@@>@@AADDE>?>?>-9:/;@A@=B?BBC>BFDCCCECC@:::5;AC@CC?BBBBBBAAAA=????CCC2BBBBHAD>B5<5:9;A>@@@:;8;A?A=AA::9=00000000/6@:6649:939</506>>=A89995???>ABB=BBC>??@BBBBBC@@@BA?A@BBE>CAB77829>8777.7@A>
@6HNMW:00670:05843
TACGTAGGTGGCAAGCGTTGTCCGGAATGACTGGGCGTAAAGGGTGCGTAGGTGGCCGCTCAAGTTAGTAGTGAAATTCCGAGGCTTAACCTCGGCGCTACTACTAAGACTGAGTGGCTTGAGTGCAGGAGAGGTAAGCGGAATTCCTAGTGTAGCGGTGGAATGCGTAGATATTAGGAGGAACACCGGTGGCGAAAGCGGCTTACTGGCCTGTAACTGACACTGAGGCACGAAAGCGTGGGGAAGCAAACAGG
+
BBABA@@<@@=@B=@@@@>?@@=@=@=?????<A8>?=>>6=<5;>989AD=AA=@=?<?BB?BB?BB?????=@,0*0*000*0>;>7?:=9929878AA>>>@@<@@@>=>A;:5;;5;>>>AAAB====@<@?;<;;5:8<8><@@@@@@FF<;8;@=?<A?;;;@@B>>><@A=??<?<A@@;@<==8====8>BA=AD5::>F<@<@@@@=@A>>>????==8>@@?@A:>==CAAA1818;:<4=;:4
@6HNMW:00686:05815
TACGGAGGGTGCAAGCGTTAATCGGAATAACTGGGCGTAAAGGGCATGCAGGCGGTTCATCAAGTAGGATGTGAAATCCCCGGGCTCAACCTGGGAACAGCATACTAAACTGGTGGACTAGAGTATTGCAGGGGGAGACGGAATTCCAGGTGTAGCGGTGGAATGCGTAGATATCTGGAAGAACACCAAAGGCGAAGGCAGTCTCCTGGGCAAATACTGACGCTCATATGCGAAAGCGTGGGTAGCAAACAGG
+
CCCC?A@A<:::C=AAAB?B?BCC@C@DC?CABB=BBABC=BB=BCCBBBC@DEAC?CCCCDACA@@<@:;:BBD8;;;;.;<0;BAB=A@CCC?CACCCCCCCCBBB>BBB?AA>ACCCFBAAAB>AABBBBB2@@A;;8;?B?C@BB?BCIHCCEABB=B=BA@@@DBA@@BB@?=A?CD?;00:@@,0-0B@@A@ABBCBCE@BBG>CCC>??@BBBBBBB???@@AAAA@9@?;::;5:00/0/*0AA=
@6HNMW:00693:05850
TACGGAGGGTGCAAGCGTTAATCGGAATAACTGGGCGTAAAGGGCATGCAGGCGGTTCATCAAGTAGGATGTGAAATCCCCGGGCTCAACCTGGGAACAGCATACTAAACTGGTGGACTAGAGTATTGCAGGGGGAGACGGAATTCCAGGTGTAGCGGTGGAATGCGTAGATATCTGGAAGAACACCAAAGGCGAAGGCAGTCTCCTGGGCAAATACTGACGCTCATATGCGAAAGCGTGGGTAGCAAACAGG
+
;;:@=;;;0;?@@>ABBA?B?;;;@B@BC@CCCC>DDBBA6::6;D@@@CC@CCAC@BB<;;<@BAA=A@@A@@A=BCDD6:;0;;;;4;>;<;7<@CBBCCCBBBBG=BAB@CE?BBBBBBBBBA>@A?????,=??;;7:?A=B>@A<ABBAA<;9;C@CADD@@@BBBCCBB@?<A>BBACCC@EF;;;;DD=B@BAA@BBB?@@@<@BC>BBBBB@@@CCCBBAAABBBE>B@A99939=<>@A<@AA@
@6HNMW:00704:05820
TACGGAAGGTCCGGGCGTTATCCGGATTTATTGGGTTTAAAGGGAGCGTAGGCGGCATGGTAAGCGTGTTGTGAAATGCGGGTGCTCAACATCCGGACTGCAGCGCGAACTGCCGTGCTTGAGTGCATTGAAGGAAGGCGGAATTCGTGGTGTAGCGGTGAAATGCTTAGATATCACGAGGAACCCCGATTGCGAAGGCAGCTTTCCGCGCTGTTACTGACGCTGAAGCTCGAAGGTGCGGGTATCGAACAGG
+
AABB>B>B=AC@CC=;;;@BBC?C@CCG>AA>BD;BB;AA<AC>CBBBDCC@BB@CAAC@BB?BBB;:;?AAADF>CBBBB=B;;:BB?AA@A9?9?A???@?ADFCC?@@AA?AAAAA;@;;<DBDC?@@?C?A=@=@C?C@C@CBBB?BA?999939@@C=BBBC?CBCBBBBBBA@>8<6<<;-;>=4==00*09>=@<<<0;5:;::===:>??AB>>>>@B?BBB??@:;79///707<:::=8888;
@6HNMW:00704:05839
TACGTAGGGGGCAAGCGTTATCCGGATTTACTGGGTGTAAAGGGAGCGTAGACGGCATGACAAGCCAGATGTGAAAACCCAGGGCTCAACCCTGGGACTGCATTTGGAACTGCCAGGCTGGAGTGCAGGAGAGGTAAGCGGAATTCCTAGTGTAGCGGTGAAATGCGTAGATATTAGGAGGAACACCAGTGGCGAAGGCGGCTTACTGGACTGTAACTGACGTTGAGGCTCGAAAGCGTGGGGAGCAAACAGG
+
CBCB@99999):B=AABD@CCB?B@CDC>C@@@D>CCCCC>CC>B@A@BABA;;8;BBBBDC>BBACCC;<<CCCC=CC<AAA;ABBB?BB>BCC>CDCCDCCC>C<B>BAAA?@?>?CC?CCCCCCEBCCBC@BA?C@@>A@C@C?BBCBCBBCAA>ACCC>9::AACBBBBC?AB=AA>A?BBB?BB9949AA8=9><8<=;@???:===>>>=D@@:::@;@9939@@@@@<ABBBCCC:BBBBB>BCC?
@6HNMW:00707:05854
TACGTAGGGGGCAAGCGTTATCCGGATTTACTGGGTGTAAAGGGTGCGTAGGTGGCAAGGCAAGTCAGATGTGAAAGCCCGGGGCTCAACCCCGGTACTGCATTTGAAACTGTCTAGCTAGAGTGCAGGAGAGGTAAGCGGAATTCCTAGTGTAGCGGTGAAATGCGTAGATATTAGGAGGAACACCAGTGGCGAAGGCGGTTACTGGACTGTAACTGACACTGAGCACGAAAGCGTGGGGAGCAAACAGG
+
9==C@>>>>>,?@5:;AA>BBB?C;@>>599555)5<55626<2<999@CC@CKABB>B7;;=@@CCCCCAAACC>DCE>IJJ;AABH@CCC7;8;;;;C;:9D:AAC:@AB999@@>>CDB??<=<>=A9957?;7?BB<@<@@B@CCBCCBCBAB=:::;/;??:99@BCCC?BC<98378<<;177;;69;;5<744.4.448939/////2///7757-----8///83:;;<<==1<<<==5::;6
@6HNMW:00670:05902
TACGGAAGGTCCGGGCGTTTATCCGGATTTATTGGGTTTAAAGGGAGCGTAGGCGGCATGGTAAGCGTGTTGTGAAATGCGGGTGCTCAACATCCGGACTGCAGCGCGAACTGCCGTGCTTGAGTGCATTGAAGGAAGGCGGAATTCGTGGTGTAGCGGTGAAATGCTTAGATATCACGAGGAACCCCCGATTGCGAAGGCAGCTTTCCGCGCTGTTACTGACGCTGAAGCTCGAAGGTGCGGGTATCGAACAGG
+
5988.4.4588.44(4444)4993:8<<>05979B;BB49;6:=9@BBBB@@<@A>;;<@=@@@;;;BBB?@AABE>CCCCD<@@;;9?<:58<8<<??73777=8:44.59987<<:>>;>AA@;;9>7>A9@<@;?48313137;<<=9=<;?@331799:,9@>>3:9999=0/.33327(.///$/..(////(/0222;;;3;4888888?<AB???@AAB>B?B@:;<?;?=====D:@?>?BB<A?A:
@6HNMW:00673:05876
TACGGAAGGTCCGGGCGTTATCCGGATTTATTGGGTTTAAAGGGAGCGCAGGCGGCATGGTAAGCGTGTTGTGAAATGCGGGTGCTCAACATCCGGACTGCAGCGCGAACTGCCGTGCTTGAGTGCATTGAAGGAAGGCGGAATTCGTGGTGTAGCGGTGAAATGCTTAGATATCACGAGGAACCCCGATTGCGAAGGCAGCTTTCCGCGCTGTTACTGACGCTGAAGCTCGAAGGTGCGGGTATCGAACAGG
+
CCBB?B;@<?@=>?<@@?=ABC?B@BDC=AB>BB;BB=BC>BC>CD@A@;;5;;4;ABA?BB@BBAA@@<@A;;;0;BABE>BBAGCJADCBB?B?BA?@A@AACCDDADBBB?B@@@B>BBBBBBBB=AA>B>B=A=AB>B=@=@B@@<@AAAA;;8;BBC>@@@D?BBADBBBAAABB@B@BBB:BCC599@@<@>@AAABB>B@CBBBBBB?BBBBBBB?A@@=AABBBD;?8>899@9@ABBCCA?==:
@6HNMW:00679:05874
TACGGAAGGTCCGGGCGTTATCCGGATTTATTGGGTTTAAAGGGAGCGTAGGCGGCATGGTAAGCGTGTTGTGAAATGCGGGTGCTCAACATCCGGACTGCAGCGCGAACTGCCGTGCTTGAGTGCATTGAAGGAAGGCGGAATTCGTGGTGTAGCGGTGAAATGCTTAGATATCACGAAGAACTCCGATTGCGAAGGCAGCCTGCTGGACTGTAACTGACGCTGATGCTCGAAAGTGTGGGTATCAAACAGG
+
BBBD@C@B@CC?CC>BCB@CCB?BACCC?DC@BB=BD;BB>CB;CABBBAA?@C?BB@@<??5::;;AB@DBDDC=AA@@A9;;;;AB>BAAB:?<?@99:@ABABBC899BF?BBBAA79;@@@@CB@BC7:5:;?;@A=A=?>?AAA?BBBBBDC?BBBC>899A9>>@A99999>>;:;8<CB8=>B178;;5;7=<<A<A;:;@=B?????<@BB??888B???A?>>AD:>=>@>>5:9;;>>4==?;
@6HNMW:00681:05884
TACGGAGGGTGCAAGCGTTAATCGGAATAACTGGGCGTAAAGGGCATGCAGGCGGTTCATCAAGTAGGATGTGAAATCCCCGGGCTCAACCTGGGAACAGCATACTAAACTGGTGGACTAGAGTATTGCAGGGGGAGACGGAATTCCAGGTGTAGCGGTGGAATGCGTAGATATCTGGAAGAACACCAAAGGCGAAGGCAGTCTCCTGGGCAAATACTGACGCTCATATGCGAAAGCGTGGGTAGCAAACAG
+
BB@@?@?@9;;;?=?ABA?B@CBD@D@CC?CCCC>CBAAC=BA<AA@@@AA>BC@D@CCCCC?BBBB@BBCFBBB=BFAD000+00009@9<>>9>@AABCBBBBCCG?BCC@AA?ABBBAAAABB?CCBBBBB3ABC;;8;?B=A?BA@BDCCCBA>AB=B>BAAABCBBBA@@@@=B?CCACCC?BB6;5;AA=A@C@@ACCC?BBE>CCC=AACDCCCCCAAACCBCBDCC@C::8==9373333(333
@6HNMW:00696:05878
TACGTAGGTGGCGAGCGTTGTTCGGATTTATTGGGCGTAAAGGGTCCGCAGGTGGTTGGATAAGTTTGACGTGAAATCCCAGAGCTCAACTCTGGAACTGCGTTGAAAACTGTCTGACTGGAGTATCGGAGAGGAGATTGGAATTCCAGGTGTAGCGGTGGAATGCGTAGATATCTGGAAGAACACCGAAAGCGAAGGCAGATCTCTGGACGATAACTGACACTCAGGGACGAAAGTATGGGGATCAAACAGG
+
CCBBA9929:2:;:A;::=??@BB@BBB=AD59:+:?;;;0;@8@D:;;CC@HC@E?B@BCC@AAB<AAB@@;;;6;EE?FBCFFDCCACCCBC?B?B@@@@@?ABCC;CCDCCCBBBCE?:99AAAD=CBBD@999@<@<@=A<@=??;?A???BA?AB<?<;?===AA???>>>?<F@BB?CBB>BBB9AC;;7;=ABBB;;;BCC@FF;<<B@BBBBB;;;AABB=AC<;<09AACCCC9BBBEG=AAC?
@6HNMW:00709:05900
TACGTAGGGGGCAAGCGTTATCCGGATTTACTGGGTGTAAAGGGAGCGCAGACGGTGATGCAAGTCTGAAGTGAAACCCCACGGCTCAACCGTGGGCTTGCTTTGGAAACTGTATGACTAGAGTACTGGAGAGGTAAGCGGAATTCCTAGTGTAGCGGTGAAATGCGTAGATATTAGGAGGAACATCGGTGGCGAAGGCGGCTTACTGGACAGCAACTGACGTTGAGGCTCGAAGGCGTGGGGAGCAAACAGG
+
@AACBBAAAA0@A>B@@@=ABB7;7;BD=CBBBB<;;<CE?CC>C;;;;CCCCC@CAABAAA@BBBCCC@CCCGG=CCC<CCC@CCBB?B;::EE>DD@ABBB7;7;B=BBBB@@BDGCCBB@@@BCA>A@;;5;;5;;D@C@C?B?BCDCBBCA9979@@@899:A???AAAA>@@;??;?@BBAAA??;5;=<9>::;6;>:>@@@;??=8885;=;;;=A=;;;5;?>><482989=??2@@ABB>BCC>
@6HNMW:00710:05884
TACGGAAGGTCCGGGCGCTATCCGGATTTATTGGGTTTAAAGGGAGCGTAGGCGGCATGGTAAGCGTGTTGTGAAATGCGGGTGCTCAACATCCGGACTGCAGCGCGAACTGCCGTGCTTGAGTGCATTGAAGGAAGGCGGAATTCGTGGTGTAGCGGTGAAATGCTTAGATATCACGAGGAACCCCGATTGCGAAGGCAGCTTTCCGCGCTGTTACTGACGCTGAAGCTCGAAGGTGCGGGTATCGAACAGG
+
BBBB>B=A?A@>AB<A;;;CBB?B>;;;,;@;AA=BC/;;0;;0;<;BBDD@;;:;DDCADE@AA@@BB<@@@??6;<;AA=ABBCBB?BBBA>A>BBBBBBBBBCBB@DBBB?BBABB=??BBCBBC@A@=@6959.9>;@?B?ABAB?ACAABAB>BBCC=@AAB?AACCAAAB:88?<>?CCA8@;969BA=8<9<===CC>C?B@@@@BB?AAABBBABABB?B@@@=<+0*0;;;;80059>;;;BC?
@6HNMW:00667:05945
TACGGAGGATGCGAGCGTTATCCGGATTTATTGGGTTTAAAGGGAGCGCGGACCGGAGATTAAGTCAGCTGTTAAATGGCGGCGCCCAACGTCGTCCTGCGGTTGATACTGGTTTCCTTGAGTGCGGTATGGGCATGCGGAATTCACGGTGTAGCGGTGAAATGCTTAGATATCGTGAAGAACTCCGATCGCGAAGGCAGCGTGCCGGACCGTTACTGACGTTTAGGCTCGAAAGTGCGGGTATCAAACAGG
+
CCBC?BB?BBBBBBCBBB?ACC=@?@BB=BC?CB=BC=BB<BF>AAABBA>CB<A>ACBC@C@BBCBBBCCCACE>AA=:949AAA=C@CABAAAB=AA;;7:?AABBAAA6;:6:=B=BBCCCCD@BBBCD>GDABBBAC@C@CCCC@CCBBB@@=@AAA<BBBB@BBCCCCAAABB@BA?BCC@BBB>?>BC<?<@AAABBBB?C?BB?BB?CCCA@@@@?89939@@ABB:A?A99959AABBB>BCC?
@6HNMW:00669:05944
TACGGAGGATCCGAGCGTTATCCGGATTTATTGGGTTTAAAGGGTGCGTAGATGGATGTTTAAGTCAGTTGTGAAAGTTTTGCGGCTCAACCGTAAAATTGCAGTTGATACTGGATATCTTGAGTGCAGTTGAGGCAGGCGGAATTCGTGGTGTAGCGGTGAAATGCTTAGATATCACGAAGAACTCCGATTGCGAAGGCAGCCTGCTAAGCTGCAACTGACATTGAGGCTCGAAAGTGTGGGTATCAAACAGG
+
A@AB@@@:<;D=;;;;9;294:5:7<<<6;;:D?6=A09949D9?AAB@@@BB@??@@?@8>:?@@>??:>>99=59999&44:5:;54.45445;;+:3855594555<=@C7???:>>=@>>?@?@@B?BBA>AAA?AA>B;?:?BA@=ACDDFDE@A<;;6<AAB8;;AA;;;AAAA@DA>A::6:A@*0000*0)0>;=:?:88<7<=333;488::9::4933.3::::=6=4438:-5552=A=BBB?
@6HNMW:00690:05947
TACGTAGGGAGCAAGCGTTTATCCGGATTTATTGGGTGTAAAGGGTGCGTAGACGGGAAGACAAGTTAGTTGTGAAATCCCTCGGCTTGAACTGAGGAACTGCAACTAAAACCTATCTTTCTTGAGTGCGGGAGAGGAAAGTGGAATTCCTAGTGTAGCGGTGAAATGCGTAGATATTAGGAGGAACACCAGTGGCGAAAGGTCGACTTTCTGGACCGTAACTGACGTTGAGGCACGAAAGTGTGGGGAGCAAACAG
+
-//88:=>255<:69?;;:)99<.4.44<)55.55)55555)4;2:556=;55555)5.5559.5575667;;<<<0555)///)/7)//4///79.4.49977)--666&-(//<<=@8>>:=<<<=<<;24444.4;08:<7<7<8=:>ABA:::9@A<??@C:99:?>>B?@@@000;:956*/386?::936---(-(---8777.7//)/:)//<8<<>==<<7:994544544)4;44444&544990944
@6HNMW:00701:05939
TACGGAAGGTCCGGGCGTTATCCGGATTTATTGGGTTTAAAGGGAGCGTAGGCGGCATGGTAAGCGTCTTGTGAAATGCGGGTGCTCAACATTCCGGACTGCAGCGCGAACTGGCCGTGCTTGAGTGCATTGAAGGAAGGCGGAATCGTGGTGTAGCGGTGAAATGCTTAGATATCACGAGGAACCCCGATTGCGAAGGCAGCTTTCCGCGCTGTTACTGACGCTGAAGCTCGAAGGTGCGGGTATCGAACAGG
+
:;AB;D@C:BC@CB=A;;7;BB@E@BBB=BB?CC=CE>B@:@B8BBAAAB@;00-00@@;@@=C@A0//8<<<==6655<>6<;?ACD@D@@=?=A=ACA@>??@@A>=;@00,0:=0.0@<000@A?;A<AA9;7;0543:69-849996::9::::6888=6=;<<6<@B>CBBB?=99/617>>/><<5>>@@8>8<>=888*89<;9=>>>49:99988898;7<::;;;59598>>A:AAA???<@?@<
@6HNMW:00711:05955
TACGGAGGGTGCAAGCGTTAATCGGAATAACTGGGCGTAAAGGGCATGCAGGCGGTTCATCAAGTAGGATGTGAAATCCCCGGGCTCAACCTGGGAACAGCATACTAAACTGGTGGACTAGAGTATTGCAGGGGGAGACGGAATTCCAGGTGTAGCGGTGGAATGCGTAGATATCTGGAAGAACACCAAAGGCGAAGGCAGTCTCCTGGGCAAATACTGACGCTCATATGCGAAAGCGTGGGTAGCAAACAGG
+
CBBD=@?@:@@?A?B@@@@C@CBB@B@CD@CAA@::;:BB=BC>BABBC;:8:C?CACCCCD?CBBB?CCCBBCC>B@AA7AA<A000@GAEDD>A>CCCBCCCDDDC=B@@;@@=@ABCCBBCBB>@A@@@@@.=??BB>B?B>B@CC>BBBBB;;8;B?A?AAA@@DBAAA@@?B@D@DC@CDC?BB7;8;BB?BAC<<;BBC?ABD<BBC>BB@AABABAAAAA000@;BC<?>=777)77378=18882
@6HNMW:00666:05992
TACGGAGGGTGCAAGCGTTAATCGGAATAACTGGGCGTAAAGGGCATGCAGGCGGTTCATCAAGTAGGATGTGAAATCCCCGGGCTCAACCTGGGAACAGCATACTAAACTGGTGGACTAGAGTATTGCAGGGGGAGACGGAATTCCAGGTGTAGCGGTGGAATGCGTAGATATCTGGAAGAACACCAAAGGCGAAGGCAGTCTCCTGGGCAAATACTGACGCTCATATGCGAAAGCGTGGGTAGCAAACAGG
+
DFCC@BBB<@A>@<@?;;7;?CGH@C@CC?BCCE>BCBCC69949A@@@BC@BB@BBCCCFF@C@A@?C:;:CCC<A@A@.:;/;<;<?C@@BA>AACEGBBAB@;;:0;>>;?A?BBCCC???CC?BB@@@@?.=?>@A=A<A=B=BB@BCCCC;:9:D>B>BBBBBCBCBCBBBB@C@CC@CCCBCG=@?@CE@C@BB@@@CB?AAA<AC@<@AABBCBAABCBBAAABBBB=BCDCBB>B????A9@:93
@6HNMW:00689:05973
TACGGAGGGTGCAAGCGTTAATCGGAATAACTGGGCGTAAAGGGCATGCAGGCGGTTCATCAAGTAGGATGTGAAATCCCCGGGCTCAACCTGGGAACAGCATACTAAACTGGTGGACTAGAGTATTGCAGGGGGAGACGGAATTCCAGGTGTAGCGGTGAATGCGTAGATATCTGGAAGAACACCAAAGGCGAAGGCAGTCTCCTGGGCAAATACTGACGCTCATATGCGAAAGCGTGGGTAGCAAACAGG
+
BCBB?DBB=A??C<??BB?A@BA@>A@CD@CDCC=BBBDD>DD<ABBBBAA<@B?B@CAAAE@CBBB@CCCBBBD=CDED9B@8@:;<=@>@AA;A?BCCDBCCECCA<A;;6:A=ACCCCBAAAA999BBEFD3AAA@@<@>B>A=@A?BBCCA0000//7@<;<;B=>B>>B>=8?:>A;=BB?BD9;:;DE@D@CBBCBCC@BBB>BBE=BBBBBBDCCBBBB??@BBAD>BBC???9?>@@AA=AAA>
@6HNMW:00693:05962
TACGGAAGGTCCGGGCGTATCCGGATTTATTGGGTTTAAAGGGAGCGTAGGCGGCATGGTAAGCGTTGTTGTGAAAATGCGGGTGCTCAACATCCGGACTGACAGCGCGAACTGCCGTTGCTTTGAGTGCATTGAAGGAAGGCGGGAATTCGTGGTGTAGCGGTGAAATGCTTAGTATCACGAGGAACCCGATTGCGAAGGCAGCTTTCCGCGCTTGTTACTGACGCTGAAAGCTCGAAGGTGCGGGTATCGA
+
@=;;:=,0*/>6::+0/944A7:5?==99;7:C=CB699,9@5>>9555/)/72////27:48954.5<6::4444&4;:::3;;;4337444:7=7:77/--66,**,,(,,-806828333(344:87//)--(-(-(-3///(/)/4:::;633399::7;<==5=3371776/,,****2(,(,,(,--(//--060//////)/49<55585505;:;55555555)////-9393-//9;/9:899:
@6HNMW:00713:05988
TACGGAAGGTCCGGGCGTTATCCGGATTTATTGGGGTTTAAAGGGAGCGTAGGCGGCATGGTAAGCTGTGTTGTGAAATGCGGGTGCTCAACATCGGACTGCAGCGCGAACTGGCCGTGCTTGAGTGCATTGAAGGAAGGCGGAATTCGATTGGTCGTAGCGGTGAAATGCTTAGATATCAACGAGGAACCCCGAGTTAGCAGAAAGGCGCTTTCCGCAGCTGTTACTGGACGCTGAAGCTCGAAGGTGCGG
+
>=98:9)/)/6388/8-/)/9:2727;;)55.555&5>099)55)5999<5505;89=?A50/)////7//)4498;084444(444:550-----056/3388;::8:5833-3283338489884444.4/1717)/)/8)-(,(,,,*(*,****,--/4989928733,37833/-,(,6,,(*(*55),**,(,----..'.3-..66.4(---,2222(,---(-245668/552255/56<222=
@6HNMW:00674:06019
TACGGAAGGTCCGGGCGTATCCGGATTTATTGGGTTTAAAGGGAGCGTAGGCGGCATGGTAAGCGTGTTGTGAAATGCGGGTGCTCAACATCCGGACTGCAGCGCGAACTGCCGTGCTTGAGTGCATTGAAGGAAGGCGGAATTCGTGGTGTAGCGGTGAAATGCTTAGATATCACGAGGAACCCCGATTGCGAAGGCAGCTTTCCGCGCTGTTACTGACGCTGAAGCTCGAAGGTGCGGGTA
+
5>@B?C?C:CA=AA9@00///)/)/<:1:;.55)55)55)5>76:;@@BA@BA;>@00+00::=?=B=8@@::;.0><;;8<0//6:6//33-/38////--557//)/9::6>>>;?5:;49994=;@=@C=A>@=@A@A@A<000:+//79;:=8<<<?5:<<B697CCBBB@@???=A9:;:-6;9(/---(-(//////(.(.622287388588::9;AC@988BCA:?<>==@>4:6
@6HNMW:00686:06054
TACGGAGGGTGCAAGCGTTAATCGGAATAACTGGGCGTAAAGGGCATGCAGGCGGTTCATCAAGTAGGATGTGAAATCCCCGGGCTCAACCTGGGAACAGCATACTAAACTGGTGGACTAGAGTATTGCAGGGGGAGACGGAATTCCAGGTGTAGCGGTGGAATGCGTAGATATCTGGAAGAACACCAAAGGCGAAGGCAGTCTCCTGGGCAAATACTGACGCTCATATGCGAAAGCGTGGGTAGCAAACAGG
+
>AA@<<;;0;<:A@CAAB<@<@AA=@?AEACGHH>BBA@@0;:0;@;;;CC@DC@C@CAAA@=@CBB?BAABCCE>CBCB9AB:@;;;@B?@AA>A@BBCDCCBBCBC<BBCABC@BBBBBAAAFG>AABBBBB2AAA;;7;?B>B@CC@CDCBBBB@BE@C@BCBBBCCCCCBBBB@C?AA>B@@<>@,0-0@@6<;<::;AA@=AAA=ACC>AABE@@?AAA??@AA@???A<BBCCCC>CCDBBB=A@A<
@6HNMW:00698:06013
TACGGAGGGTGCAAGCGTTACTCGGAATCACTGGGCGTAAAGGACGCGTAGGCGGATTATCAAGTCTTTTGTGAAATCTAATGGCTTAACCATTAAACTGCTTGAGAAACTGATAATCTAGAGTGAGGGAGAGGCAGATGGAATTGGTGGTGTAGGGGTAAAATCCGTAGAGATCACCAGGAATACCCATTGCGAAGGCGATCTGCTGGAACTTAACTGACGCTAATGCGTGAAAGCGTGGGGAGCAAACAGG
+
ECCC@BBB=>?>@:>>??<@BBBC@C@BBCCCCC>CCDDD=A=ABABCBBB?AA>ACACCCC@BBCBDD8??@@A9@@@A?BB?BB@B@C@BC8;;8;CCBA:;;BAD?EAA@BD@DCCCCCCBBAAA:@A@B@BABBBB?B@C;@<:949??<?@?3?@AA8AB?BCBBBCCCBBD?CC@B?B@@@<@@>@ABA=?<>BBBBBBACC@D@CC?B@B@@@CCCCC@CCBBBCCC=BB?:;;;.;;;BB<BAA?
@6HNMW:00700:06037
TACGTAGGGAGCAAGCGTTATCCGGATTTACTGGGTGTAAAGGGCGTGTAGCCGGGTCGGCAAGTCAGATGTGAAATCTATGGGCTCAACTCATAAACTGCATTTGAAACTGTTGATCTTGAGTATCGGAGAGGCAATCGGAATTCCTAGTGTAGCGGTGAAATGCGTAGATATTAGGAGGAACACCAGTGGCGAAGGCGGATTGCTGGACGACAACTGACGGTGAGGCGCGAAAGCGTGGGGAGCAAACAGG
+
>>>@AAAA<@@@A?@@@@=@CC@C@CCD>CCCCD>CCCCC?CC>BBCCCBBB@CC>BBB?BBACCCBBC:;:ACC=:;;GCDD=BCDD?CCCCCCC>A@?????<@CB=AABB<AABAA>C9:9DDA@>AA?<8::6;@A@DAD?B?BBBCCCAA@@>@BBC>BBBBCBABBAA>AC@BB?B?BBC?C@AA>??A<@<@C?CCACC@A@DA000A>AAACDF?BB;;6;A@?@@;@BBBCCC;BBBCC?DBB@
@6HNMW:00702:06053
TACGGAGGGTGCAAGCGTTAATCGGAATAACTGGGCGTAAAGGGCATGCAGGCGGTTCATCAAGTAGGATGTGAAATCCCCGGGCTCAACCTGGGAACAGCATACTAAACTGGTGGACTAGAGTATTGCAGGGGAGACGGAATTCCAGGTGTAGCAGTGGAATGCGTAGATATCTGGAAGAACACCAAAGGCGAAGGCAGTCTGCCTGGGCAAATACTGACGCTCATATGCAGAAAG
+
B@CB>@@@;;;;?>@;;;69=B@@4:45>;>9==5=@@@B=CC>CB@@AAA=BB@C@DCBBB@AA@B@CCCBBBB>CGHHIDD=;;;;9@<@EF>B@B@@@@@@B?>=5<00+0<:==AB@??>9:19<;;>>3;?9?@;>?B2929@;999BC?=B=?=@<999@595::445558>7;;7888.44(45::;4925/699///)/66.///(3977333::888:7833366:19
@6HNMW:00665:06094
TACGGAAGGTCCGGGCGTTATCCGGATTTATTGGGTTTAAAGGGAGCGTAGGCGGCATGGTAAGCGTGTTGTGAAATGCGGGTGCTCAACATCCGGACTGCAGCGCGAACTGCCGTGCTTGAGTGCATTGAAGGAAGGCGGAATTCGTGGTGTAGCGGTGAAATGCTTAGATATCACGAGGAACCCCGATTGCGAAGGCAGCTTTCCGCGCTGTTACTGACGCTGAAGCTCGAAGGTGCGGGTATCGAACAGG
+
BCCC@C>A>@B;>>6>;:6;GG@I@CCC=CCAHG?CC?CC<BF@AAACCBB???<?BBB?CA<AA@@@@=@B@@@8=?:893:??ABB?BCCC>B>BBBB@B?AAAAC@DBCB?BAA??<@BBABBBB>BB=A=A;@<@A=@>B?BCBB>BBBAB8717@AB<BBBC?BBBBCB@>?@<<;>@BCD:A??;B@B@=B@BBBBBB<B=>=A>>==8=>>BB@CCAAB:==BBA@894778<A:AAAAAA<AAA<
@6HNMW:00674:06078
TACGTAGGTGGCGAGCGTTATCCGGAATCATTGGGCGTAAAGAGGGAGCAGGCGGCCGTGAGGGTCTGTGGTAAAAGACTGAAGCTCAACTTCAGTGAGCCATGGAAACCGGACGGCTGGAGTGCGGCAGAGGATCGTGGAATTCCATGTGTAGCGGTGAAATGCGTAGATATATGGAGGAACACCAGTGGCGAAGGCGACGGTCTGGGCCTGCACTGACGCTCATTCCCGAAAGCGTGGGGAGCAAATAGG
+
B@AA@:929:2:@=?@BB>BBC?B@B@CCCC@CD>CB@@?8>@>?:?@??B<;:5:4;;BBCC>C;;:??9>?A?7>ABBBC@CHKEC@CGAE@@@D;;;8;;C<AA8@6;7;CG@CCF><;;;;;5;CCBB@BBBBDB=@<@>A>A;;;CB:9:@>@ABC<999@A@@AA@AAA?<::6:@CBB?BCCC?BAA=@=A@@?A>BBCCD?C?A@@?BBB:9:?AA@B=@C=>??8?AAABBB:BBBDG<BBD?
@6HNMW:00683:06105
TACGGAAGGTCCGGGCGTTATCCGGATTTATTGGGTTTAAAGGGAGCGTAGGCGGCATGGTAAGCGTGTTGTGAAATGCGGGTGCTCAACATCCGGACTGCAGCGCGAACTGCCGTGCTTGAGTGCATTGAAGGAAGGCGGAATTCGTGGTGTAGCGGTGAAATGCTTAGATATCACGAGGAACCCCGATTGCGAAGGCAGCTTTCCGCGCTGTTACTGACGCTGAAGCTCGAAGGTGCGGGTATCGAACAGG
+
BAAA@C=@>@C?AB>BBC@BBB@D@CCC>@A?AD;DD/;9.;B;@@ABCCB?@@=A;;;?CB?CCBBBB@BBBCE>AA@?@9@;;;BB??@>A7=<?>>>?@ABAAAA>ACCB=??BBB>AADBBBBB>AB?A@C>A=@A;@9?<?BBB@CCCBBBB?BBBC>BBBB?>?@BBECEAA??<?;???2==>7@@9959@B??>>>-816;888BC=>==AAAA@@@B>888;==8=:=@@@E9>>>B>>:>>@<
@6HNMW:00686:06069
TACGTAGGGGGCAAGCGTTATCCGGATTTACTGGGTGTAAAGGGAGCGCAGACGGTGATGCAAGTCTGAAGTGAAACCCCACGGCTCAACCGTGGGCTTGCTTTGGAAACTGTATGACTAGAGTACTGGAGAGGTAAGCGGAATTCCTAGTGTAGCGGTGAAATGCGTAGATATTAGGAGGAACATCGGTGGCGAAGGCGGCTTACTGGACAGCAACTGACGTTTGAGGCTCGAAGGCGTGGGGAGCAAACAGG
+
>>:<@@<===+=DAG@AA?A@C=@7;;E=@AABA9;:5990990><<@ABBAAC7;;;;ABB?BBB@EB?A>=>>8>@F9BBC@CC@@<?=:99?8:=8<=?@7>:=>6=<<;;?>BDCB;;;@@@AA?AA@B=@@=A@@;=3<:=4><<?<==>::8@>AA;7778989???=8@?<AA9?8:@000<9;/6:=/707<4:;56:::+//./784<9856599(4948<;7734949::===1BB=CA97977
@6HNMW:00707:06084
TACAGGAGGGTGCAAGCGTTAATCGGAATAACTGGGCGTAAAGGGCATGCAGGCGGTTCATCAAGTAGGATGTGAAATTCCCCGGGCTCAACCTGGGAACAGCATACTAAACTGGTGGACTAGAGTATTGCAGGGGGAGACGAATTCCAGGTGTAGCGTGGAATGCGTAGATATCTGGAAGAACACCAAAGCGAAGGCATCTCCTGGGCAAATACTGACGCTCATATGCGAAAGCGTGGGTAGCAAACA
+
<@::::=9<0////)/999)/)/68(-(--(-88817/44;(44(3448///3//)/1668//(//6838///669(/)/;;.;;5;788483334/36;;88=BAA>>?:<>><7707>=37/-8--(-,,6666',,----(/)/)/5.5:<55544/)/)///--////8/3394;9;;5;99.44)449=:><>?;;44.333(3:;4<;;;:543393//8///888////666.///666.77
@6HNMW:00708:06083
TACGGAAGGTCCGGGCGTTATCCGGATTTATTGGGTTTAAAGGGAGCGCAGGCTGGAGATTAAGCGTGACGTGAAATGCCGCGGCTCAACCGTGGAAGTGCGTCGCGAACTGGTTTCCTTGAGTGTATTCGACGTCAGCGGAATTCGTGGTGTAGCGGTGAAATGCTTAGATATCACGAAGAACTCCGATTGCGAAGGCAGCTGGCGAGGCTATAACTGACGCTAAAGCTCGAAGGTGCGGGTATCGAACAGG
+
>BAB?B?B?BD@DC>CBC@BBC?B?@@@;@B>BB0<<,;;0;D;:;;:;A@8<BB=ABBBACAECCBBBBAAA@A<000:;;@<BBBB@F<??B>A9?>@@?ABCBBB?@@A?BD=B?B?BB@@@A@@<@AC;;;A;;;B?C@C?CCCDADBAAA??9?ACA<BBBB?DB?????ABBC>BD@CCC@ABA998AB>A>ACBA??;?A==8@BA9959AAAAB@A@A<ACCCBB>A=999?@8>>@A:929AA=
@6HNMW:00668:06145
TACGGAGGGTGCAAAGCGTTAATCGGAATAACTGGGCGTAAAGGGCATGCAGGCGGTTCATCAAGTAGGATGTGAAATCCCCGGGCTCAACCTGGGAACAGCATACTAAAACTGGTGGACTAGAGTATTGCAGGGGGAGACGGAATTCCAGGTGTAGCGGTGGAATGCGTAGATATCTGGAAGAACACCAAAGGCGAAGGCAGTCTCCTGGGCAAATACTGACGCTCATATGCGAAAGCGTGGGTAGCAA
+
654<6444)38444(4999.405<=8>9=<5:555)4:9995=;3><0//::7?@8B@EB99;ACCCD@BCBBBBB<BCBB.;;0<<BB?B?AAA:A<;;:=A?>=9:::&9:;;@C@B=AAAD@@AA79:BBBBC3BBB@A=@<@>B=@A>AA?A;9<966299?=955>9::;<><<?B=A>A@==8<<*0*0<>:=:@<;;;;:44==6=@@5>=::>@=;;>::999<::8:183338808333/;
@6HNMW:00680:06118
TACGGAGGGTGCAAGCGTTAATCGGAATAACTGGGCGTAAAGGGCATGCAGGCGGTTCATCAAGTAGGATGTGAAATCCCCGGGCTCAACCTGGGAACAGCATACTAAACTGGTGGACTAGAGTATTGCAGGGGGAGACGGAATTCCAGGTGTAGCGGTGGAATGCGTAGATATCTGGAAGAACACCAAAGGCGAAGGCAGTCTCCTGGGCAAATACTGACGCTCATATGCGAAAGCGTGGGTAGCAAACAGG
+
CB@@?ABB=CBBB?BBBB?B@BBB?C@CC@CCBB>BDCEE=CC=BB@@@AA>BCAFFCCCCCACBBB@CCBCCCC>BBDD79949::;?C?BBB=B@BCCGCBBBCCC=CAA>@FABBBCCBCCCC?BBBBBBB3BBB??>@?B?C>@AACCCCC;:7:C?B?BB@@@CB@@@AAAA?BACCACBB?BC6;6;AB=A?ABA@@CC@AAA9;99/9?@BBDCCCC@??BBBBBAA<A::9BC>BA@><<8;::5
@6HNMW:00705:06111
TACGGAGGGTGCAAGCGTTAATCGGAATAACTGGGCGTAAAGGGCATGCAGGCGGTTCATCAAGTAGGATGTGAAATCCCCGGGCTCAACCTGGGAACAGCATACTAAACTGGTGGACTAGAGTATTGCAGGGGGAGACGGAATTCCAGGTGTAGCAGGTGGAATGCGTAGATATCTGGAAGAACACCAAAGGCGAAGGCAGTCTCCTGGGCAAATACTGACGCTCATATGCGAAAGCGTGGGTAGCAAACAGG
+
>AAC?;;;6;B@B=A@@@?B=@@@<@?CD@GBBB>;;;EL?EI?CCCBBCB?BB@C@CCCCB>@<00,0@=<<>>,99AD'99)55<<8B@CCC<B=B966DCCCCCD<AACACC=@>9870////)//88::;+7699;.5.56;6;>8<97<<000+0<<A;@A@?@>>??858A<7@@?@>@@<7C>4><?AA=C>A???GCF?===<@BB<C@???00/<<<<=;;;8:::6??::::3:733;<97732
@6HNMW:00707:06133
TACGGAAGGTCAGGGCGTTATCCGGATTTATTGGGTTTAAAGGGAGCGTAGGCCGCCGGTTAAGCGTGTTGTGAAAAGCAGTGGCTCAACCACTGTCGTGCAGCGCGAACTGTCCGGCTTGAGTATCATGAAAGGTTGCGGAATTCGTGGTGTAGCGGTGAAATGCTTAGATATCACGAAGACCTCCGATTGCGAAGGCAGCAGCCTGTGTGTTCACTGACGCTGAAGCTCGAAGGTGCGGGTATCGAACAG
+
A@@C@D@C?BB@@@9@AA=BCC?C>;;;/;@;@C=BB>BD>EF>BBC;;0@9>-00>A=A=A=A@CCCC@CCCBDC;@ABBCC@CBBC7;6;@@@CBB@AABBACCA@=@A@@@=@?@@699?99387345=6;8:455:385:9<;<=9:?:=<<?<@@BC=BCAC@CCA?????@AA@:99?DD?BBB=AAEC>A=;;;C;;;5;5>:=:?<><<@A656>9959;9<00/)/)/////(3;999:3666
@6HNMW:00673:06189
TACGGAGGGTGCAAGCGTTAATCGGAATAACTGGGCGTAAAGGGCATGCAGGCGGTTCATCAAGTAGGATGTGAAATCCCCGGGCTCAACCTGGGAACAGCATACTAAACTGGTGGACTAGAGTATTGCAGGGGGAGACGGAATTCCAGGTGTAGCGGTGGAATGCGTAGATATCTGGAAGAACACCAAAGGCGAAGGCAGTCTCCTGGGCAAATACTGACGCTCATATGCGAAAGCGTGGGTAGCAAACAGG
+
BBBC@CBC>@@@A?BABB?A?BBB@B@DC@CCCC=@@@AA=BB=CC;;;;;:;F@C?CBBACBCCCC@C@@ABCG>BBCC9CG>C9:;GFADDD?EADCCBD@A@BBA<BBB@BD@BCCAAAABBC@BBAA@?@1???::6:=@=B>@A@CCECCBB@BC@CACC;;;AA@@@AAAA?C@GG@CCC@DD:;8;CD9@=@:;;BCC?@@@<@CC<AABCBBBABAABB@AABBCC>C@?@CC;@??=?@;@BB>
@6HNMW:00678:06176
TACGTAGGGGGCAAGCGTTATCCGGATTTACTGGGTGTAAAGGGAGCGCAGGCGGATGGCTAAGTCTGATGTGAAAGCCCGGGGCTCAACCCCGGTACTGCATTGGAAACTGTCGGACTAGAGTGTCGGAGGGGTAAGTGGAATTCCTAGTGTAGCGGTGAAATGCGTAGATATTAGGAGGAACACCAGTGGCGAAGGCGGCTTACTGGACTGTAACTGACGTTGAGGCTCGAAAGCGTGGGGAGCAAACAGG
+
BBCABBBFDD2AA?BABBACBB>A>@BB=@@ACF?BBBCB<@B<BCCFCEEBBB@BBC?BBB@BCAACBBAA@AB8@@@8@BB9BBDC@DDD;C@BBCCCCCCAB@CG<BBCCCB?9;;BA@@@@@CC?AAAA8AA?BBB?B9:9:?BBBC>??C?@>>CCC=999??@AA99:?BC?9999?AAG=D=>==?89184;<9=>188>>:==>=>><===>>=C@C??<?AA889*8>>::;;/:<;;;1;::5
@6HNMW:00679:06191
TACGGAGGATGCGAGCGTTATCCGGATTTATTGGGTTTAAAAGGGTGCGTAGGCGGTTTGTCAAGTCAGCGGTGAAACGCAAGGGCTCAACCCTTGACCTGCCGTTGAAAACTGTCGGACTGGAATGCGGATGCTGTGGGAGGAATGTGTGGTGTAGCGGTGAAATGCATAGATATCACACAGAACACCGATTGCGAAGGCATCTCACAAATCCGTTATTGACGCTGAGGCACGAAAGTGTGGGGATCAAACAGG
+
5@?=39939@A>@@BBAA=@?B?C?@A@8>>4:8-8?*998&73)388334<8==8=B579>>8=>?@BB>><...*.---377,/55<.44)45:44.489555.5555&555555.45=<8=2665=8=969<;444)49387>>@C8878AA@?@@>B??@90000068888?B744==<;6;7/(/88)//==595<<><=<==>=7>A588<>?=???><:>00*/666;>7><<<>>=0<<;;;38>;8
@6HNMW:00684:06207
TACGGAAGGTCCGGGCGTTATCCGGATTTCATTGGGTTTAAAGGGAGCGTAGGCGGCATGGTAAGCGTGTTGTAGAAATGCGGGTGCTCAACATCCGGACTGCAGCGCGAACTGCCGTGCTTGAGTGCATTGAAGGAAGGCGGAATTCGTGGTGTAGCGGTGAAATGCTTAGATATCACGAGGAACCCCGATTGCGAAGGCAGCTTTCCGCGCTGTTACTGACGCTGAAGCTCGAAGGTGCGGGTATCGAACAGG
+
=@BD@B@B@CC?BE=CBC?B@C@@;?@?000A@DG<AA,::.:@8@D@A@BB?BB?AAAA>@A?A>@?::5:<<@AB<BBBBB<A@=;;;+0/696:6:==A<>?A@@@>7:>>?058>==559;?CBBHACB>@=@?A?@A=D7:8:A@@=AB@@A??<?CDF>BBBB?AAAA@@@@@===:>=BDD5>893:BAA?B@CA@888-89>>888;:7;=878AA>==B?BB?;:;16)//99:1:<??>>;7764
@6HNMW:00691:06195
TACGGAGGGTGCAAGCGTTAATCGGAATAACTGGGCGTAAAGGGCATGCAGGCGGTTCATCAAGTAGGATGTGAAATCCCCGGGCTCAACCTGGGAACAGCATACTAAACTGGTGGACTAGAGTATTGCAGGGGGAGACGGAATTCCAGGTGTAGCGGTGGAATGCGTAGATATCTGGAAGAACACCAAAGGCGAAGGCAGTCTCCTGGGCAAATACTGACGCTCATATGCGAAAGCGTGGGTAGCAAACAGG
+
BABB=?>?8@@?@@CBBB?CACCB?B?BD?CCCD>DCCBB;@@;@BBCCCD@CC@C@CBBBB@EDBB?BCCCCCC>CCBB499,9::;=@@ACC=B@CCCCAAACCDD=AAA?CC?BBBBBAAABC>BBBBBBB2>@C:;9;?B?B@AA?ABBBBBB>BC@C@CDBBBCCBCAA@@@=B?BC@BBC@DD:;7:AC=A@BBBBCCC?CCC=CCC>CCBBBCBCCBAABBBBBBBB>BCCBBB<A>??AA<@BB?
@6HNMW:00710:06200
TACGTAGGTGGCAAGCGTTGTCCGGATTTATTGGGCGTAAAGCGAGCGCAGGCGGTTTCTTAAGTCTGATGTGAAAGCCTACGGCTTAACCGTAGAAGTGCATCAGAAACTGGAAGACTTGAGTGCAGAAGAGGGAAGTGGAACTCCATGTGTAGCGGTGGAATGCGTAGATATATGGAAGAACACCAGTGGCGAAGGCGGCTGTCTGGTCTGTAACTGACGCTGAGGCTCGAAAGCATGGGTAGCAAACAGG
+
BCCCCCC@A@<>@:99;@=@@C?B>??@9==;?@;@AAA@<@AA@@;;:@@=AA=AB;AC>B=AAA<>>000@AA00;@CCCC@CC?C?A>AA;;;=@@A:;;CB@@@<@BB?B?B;;:=A@BCCAA@>38999,9<AAA;A=@AA?CBGFFFFCBC@BA=A?;<;BBB@@@@@BBCAMADC@BBGBCHCC@CCC8:6:C@BBBCCCC=@@@@A@<ABBAB;<;;;;6;CCCGC>CCGCDI=B@@@BB=ACD?
@6HNMW:00667:06240
TACGGAAGGTCCGGGCGTTATCCGGATTTATTGGGTTTAAAGGGAGCGTAGGCGGCATGGTAAGCGTGTTGTGAAATGCGGGTGCTCAACATCCGGACTGCAGCGCGAACTGCCGTGCTTGAGTGCATTGAAGGAAGGCGGAATTCGTGGTGTAGCGGTGAAATGCTTAGATATCACGAGGAACCCCGATTGCGAAGGCAGCTTTCCGCGCTGTTACTGACGCTGAAGCTCGAAGGTGCGGGTATCGAACAGG
+
BBBC?C@C?BA=AA9@@@>BCD?B@@@@;@C@CC>CD>BA<@C=::9CCCC@CB@BBAC=@?<@@@@AA>@@;;;0;?==@;@AACDC?BBBB>C>B@>>>>>@BBBB@CCCC?CBAAC@BCB?@@AA=AB?A?A<@<@@>A?B?CCBB?BBAAB9878BCC>?AAB@BA@BBBCBBAA@=?:???6?@A?BBBC?B>@@A88849=ABB=?AD=AA?BABBBBAA=@BBBBA<?<==8>D:BA><;==C@@<
@6HNMW:00695:06219
TACGTAGGATGCAAGCGTTATCCGGATTTACTGGGTGTAAAGGGAGCGCAGGCGGGACATCAAGTTGGATGTGAAATGTCAAGGCTTAACCATGGCACTGCATCCAAAACTGTAGTTCTTGAGTGGAGTAGAGGTAAGCGGAATTCCGAGTGTAGCGGTGAAATGCGTAGATATTCGGAGGAACACCAGTGGCGAAGGCGGCTTACTGGGCTCTAACTGACGCTGAGGCTCGAAAGTGTGGGGAGCAAACAGG
+
AA@@C@A>A;;;A;@::;;:::=@=AAA<BCCEE?CBCCB=BD>DBBBCDC@BBC>CBBBCF?A@AC?BBBBCCC>BCCBB?B?BD@C@B@CCC@BABBBBCCD<???4>9::CCE>AA@CBBBC?AAABBAB?AC?@B@;@>A>B>CCBBBBCCCC@B:;:6;@@@ACCCBBD@EE?A?=??BBB?BBBB?BCE@C@@@>@CACBCCC?CCCBB@CCBBBCBCA::7:@@ABB<BBA@AAA3?AA@@;@BC?
@6HNMW:00704:06244
TACGGAAGGTCCGGGCGTTATCCGGATTTATTGGGTTTAAAGGGAGCGTAGGCGGCATGGTAAGCGTGTTGTGAATGCGGGTGCTCAACATCCGGACTGCAGCGCGAACTGCCGTGCTTGAGTGCATTGAAGGAAGGCGGAAATTCGTGGTGTAGCGGTGAAATGCTTAGATATCACGAGGAACCCCGATTGCGAAGCAGCTTTCCGCGCTGTTACTGAACGCTGGAAGCTCGAAGGTGCGGGTATCGAACAGG
+
555@<=?B7:?<??<@BB?BCC@DGDCC>@@=>>3;?7A?4?A266666;E9=A>A;;;4:C:9;995/4////)/////(///4::-3338287;;:::8899499.488829<;:=;97/////72//)405056<;-38(3289:<9BA?A?<717777)7>>>633388;8>3225+2+277+777/7;78,3333222'2.5566555167822,29<5519>@@;>@?5:2779<<5=@@???:<=A=
@6HNMW:00679:06305
TACGGAGGGTGCAAGCGTTACTCGGAATCACTGGGCGTAAAGGACGCGTAGGCGGATTATCAAGTCTTTTGTGAAATCTAATGGCTTAACCATTAAACTGCTTGAGAAACTGATAATCTAGAGTGAGGGAGAGGCAGATGGAATTGGTGGTGTAGGGGTAAAATCCGTAGAGATCACCAGGAATACCCATTGCGAAGGCGATCTGCTGGAACTTAACTGACGCTAATGCGTGAAAGCGTGGGGAGCAAACAGG
+
CCCA=;;;6;@?@?A;;;?A@@AC>B?CBCBBCB<BBAAA<B?ABAAAA@@=@A=@B@DBBBACBBBGI;BBAAA<;;;DADC?CB?C=@=@@@BB=C=;;C=@@BAB<BAA@CB?@@ABBCC;;;;<0;A;;5;BED@@>@?D4;6;@;>?A;<;<.;@?A8BC@CBBBBCCDCCC@BA?A?CABB<@@=@???5:6:AAABGBBBB@B?BB@CABBCCGBCBB@BABBBCBB=BBA@@@@3;;;BB=BAA>
@6HNMW:00682:06297
TACGGAGGGTGCAAGCGTTAATCGGAATAACTGGGCGTAAAGGGCATGCAGGCGGTTCATCAAGTAGGATGTGAAATCCCCGGGCTCAACCTGGGAACAGCATACTAAACTGGTGGACTAGAGTATTGCAGGGGGAGACGGAATTCCAGGTGTAGCGGTGGAATGCGTAGATATCTGGAAGAACACCAAAGGCGAAGGCAGTCTCCTGGGCAAATACTGACGCTCATATGCGAAAGCGTGGGTAGCAAACAGG
+
BBBA=AAA;@@@A>A;::<@<@CC@C?DC@ECCC>BCAAB<AA<AA@@@AEAGD@C@CCCDDAA@AC@CBBBCCB9;;:9-::.;;;;@BACJC@CIAAABB;;;BBB?CCD@AA?A@@CCCBBBC@CAAAAAB/@=@00,0,0+0@AD@HBBBB@A=@A?C@B;;;AAA@@@BCA@=B?BB?BID>BB8;7;AB=A?B@@@@@@>@BB;::959=@@@AABCCBBBBBBBAAC>CCC?>>7>?;;<<4;::7
@6HNMW:00704:06307
TACGGAGGGTGCAAGCGTTAATCGGAATAACTGGGCGTAAAGGGCATGCAGGCGGTTCATCAAGTAGGATGTGAAATCCCCGGGCTCAACCTGGGAACAGCATACTAAACTGGTGGACTAGAGTATTGCAGGGGGAGACGGAATTCCAGGTGTAGCGGTGGAATGCGTAGATATCTGGAAGAACACCAAAGGCGAAGGCAGTCTCCTGGGCAAATACTGACGCTCATATGCGAAAGCGTGGGTAGCAAACAGG
+
ACCC?@@@;@@@A@CBBB@B@BBB?B?CE@BBCC>CBA?@<A@;AB@@@;;6;@=A?CBCCC@ECCD@D@@@CCF?CCCC;BB:BB@@<@>BBB>B@CCCCCCCCBBB<B:989C?BBAABB?A@?18789898)9@?;;7;?B>C=;;:;DCDCAA>@A=@=@@;;;BAAAC@@@A=C@CCACCC@BH:;;;CD@D@D;;;CAA>AAB=ABA<::<CDCCCCCCCC?@ACCCE>CBD???9@:77>?5=?>;
@6HNMW:00709:06261
TACGGAAGGTCCGGGCGTTATCCGGATTTATTGGGTTTAAAGGGAGCGTAGGCCGGAGATTAAGCGTGTTGTGAAATGTAGACGCTCAACGTCTGCACTGCAGCGCGAACTGGTTTCCTTGAGTACGCACAAAGTGGGCGGAATTCGTGGTGTAGCGGTGAAATGCTTAGATATCACGAAGAACTCCGATTGCGAAGGCAGCCAACAAGGCCTTTACTGACGCTAAAGCTCGAAGGTGCGGGTATCGAACAGG
+
CB@@>A;@<?B?@B6:;;5:>A<B@BCC:;;?BB=BE8;;9;B=CCAACCCAC@DACCCC@C?BCBBBB?<<;BC=AAAAAABCBBCC?BAAAB<;;DCBCDCCBBCC@BBC=AA;@<@>@;;;B@@?A?@@9?@@@;AB=@<@4;;CC@CCBBAAA=@@AA<AABC?BAA@B>?<?@?;@@>ABE@CFC>??AA;?8A@>>;@@DD@B?B@EE=@ABCBBBBBCB=@@ACAA7;5;@;;;6;AABBC@BDB?
@6HNMW:00710:06298
TACGGAGGGTGCAAGCGTTAATCGGAATAACTGGGCGTAAAGGGCATGCAGGCGGTTCATCAAGTAGGATGTGAAATCCCCGGGCTCAACCTGGGAACAGCATACTAAACTGGTGGACTAGAGTATTGCAGGGGGAGACGGAATTCCAGGTGTAGCGGTGGAATGCGTAGATATCTGGAAGAACACCAAAGGCGAAGGCAGTCTCCTGGGCAAATACTGACGCTCATATGCGAAAGCGTGGGTAGCAAACAGG
+
EEDD@A@@:?@@@=@AAA=@=ABB?C@CC@CCCC>CBBBD>DE=CC:;;CC@CC@E@CCCCCACCBC?C9::CCE=BBBB8@@8B::;@B@BCC>B?BBCDBCCCA@@<@CC@DC@CCBBCBBBAC?CCCCCCC3@@@;;6;=B=B?BB>BCCCGCC@CC@D@CCBBCBBBBBAAAB@D@CCACBB@CD9;9;CA>A@B@AABGF@CDD>CCD>BBBBBBB@@@BBBBBBCBBB>BCCCBB=B???AB=AAA?
@6HNMW:00674:06338
TACGGAAGGTCCGGGCGTTATCCGGATTTATTGGGTTTAAAGGGAGCGTAGGCGGCATGGTAAGCGTGTTGTGAAATGCGGGTGCTCAACATCCGGACTGCAGCGCGAACTGCCGTGCTTGAGTGCATTGAAGGAAGGCGGAATTCGTGGTGTAGCGGTGAAATGCTTAGATATCACGAGGAACCCCGATTGCGAAGGCAGCTTTCCGCGCTGTTACTGACGCTGAAGCTCGAAGGTGCGGGTATCGAACAGG
+
BBBD?B>C?AB@CB;A:;7;BC>B?CCC=BB@CC=CE;AA7;;0;BBAAAA<@@<A@@G?AB>@@BBBC?BBCCC>BBAA@9:;;ACB?CBBB@C>AA:99A@AAA@@=@AAC@CAAAC=AABBABAA>AA>A>A?@=@@2:5:9?@BB?BBBABAA>A@@@;9::B?CCCBBBAA==;;7;=BDE686?.77<<7<;=:AAAC3=9>>?????<?>>>A>;;;@B?AB>>;;181988<=4;;:<@@;?>>:
@6HNMW:00687:06325
TACGGAGGGTGCAAGCGTTAATCGGAATAACTGGGCGTAAAGGGCATGCAGGCGGTTCATCAAGTAGGATGTGAAATCCCCGGGACTCCAACCTGGGAACAGCATACTAAACTGGTGGAACTAGAGTTATTGCAGGGGGAGACGGAATTCCAGGTGTAGCGGTGGAATGCGTAGATATCTGGAAGAACACCAAAGGCGAAGGCAGTCTCCTGGGCAAATACTGACGCTCATATGCGAAAGCGTGGGTAGCAAACAGG
+
/4444999):45C????B@B@BBC?@<AB4;5;;255559)55)5::::772//)/277955.555/)/----88(--66)55(///5.5.57:::4<7;;;<<666=<<4<55.48-3-3:::877177179::ACC177365058=8=7::5:;<<<>>9<;8;7;;;;;;:;?@?@@?<A?@@=@:9299,:5;::=B=:;9AA871778*777(7339:9454=;::::;<8881433:9=,373333,3==>
@6HNMW:00688:06345
TACGGAAGGTCCGGGCGTTATCCGGATTTATTGGGTTTAAAGGGAGCGGTAGGCGGCATGGTAAGCGTGTTGTGAAATGCGGGTGCTCAACATCCGGACTGCAGCGCGAACTGCCGTGCTTGAGTGCATTGAAGGAAGGCGGAATTCGTGGTGTAGCGGTGAAATGCTTAGATATCACGAGGAACCCCGATTGCGAAGGCAGCTTTCCGCGCTGTTACTGACGCTGAAGCTCGAAGGTGCGGGGTATCGAACAGG
+
:;;@>@@D@AB=@@9@@@>ABA>A>;;;0;@;BB>C@=>A3@=,0/00*0<<8<7:;99:0558==@>>A:>9999)944883888<43-3339-3-33;:////<>00+/<@?=???>??DDDBA;;;<?A;@9=4:4:@:@;@6::??<?AAAFAA>AAAD<AABB@BBBBBCCAAA98181::;-;=>:ABAA>A<?@@:88*8188=>>8837?BCC?????A>900///)//33-///(///55535552
@6HNMW:00700:06350
TACGGAAGGTCCGGGCGTTATCCGGATTTATTGGGTTTAAAGGGAGCGTAGGCGGCATGGTAAGCGTGTTGTGAAATGCGGGTGCTCAACATCCGGACTGCAGCGCGAACTGCCGTGCTTGAGTGCATTGAAGGAAGGCGGAATTCGTGGTGTAGCGGTGAAATGCTTAGATATCACGAGGAACCCCGATTGCGAAGGCAGCTTTCCGCGCTGTTACTGACGCTGAAGCTCGAAGGTGCGGGTATCGAACAGG
+
ECBB=A8:7;B?BB>AAB?BBB@D?BBC=@B@BC=BD;CB<CEICBBCB@@<;;5;;:>=@B?B@;;<@?ABAAD?@@@@C9@@@ABB?@??B?B?B@?????@@@@DACCCC?CAA@B8:;B@@@AB?BB?A?A=@<@?9=;?<?ACF@AA@@@>>;>ABC:BBBB?BBBBBCCC9:::3:8===1=>>6?>BB?C?B;;;>=5==B=>=@@A=BB==>>@@=>A>AAA?993:6::9=D:@@A@@@<???=
@6HNMW:00701:06359
TACGTAGGTGGCAAGCGTTGTCCGGAATTATTGGGCGTAAAGCGCATGTAGGCGGTTTCGTAAGTCGGTCGTGAAAATGCGGTGCTTAACGCCGTATGGCGATCGAAACTGCGGGACTTGAGTGCAGGAGAGGAAAGGGGAACTCCCAGTGTAGCGGTGAAATGCGTAGATATTGGGAAGAACACCGGTGGCGAAGGCGCCTTTCTGGACTGTGTCTGACGCTGAGATGCGAAAGCCAGGGTAGCGAACGGG
+
@BBBBDD@@@<?@5;:@A<@?D?C?B@B?BDADD=ABBBE=A@CBC;;;CA=;<6;C;BBBB@CCCC@BCA?::;;.:;;B?CBCCACACDD?CBCCBAC@@@@A@A<BBABCG>BAB>A@AAAABB?BBBB?BD9>>>5=;A??>8???BAAACC?CCED=ABABB@@@::96?A;B<AA?@?>?B?AA>@:92:=??>=BB?????989???AAA@@@999A???::8BBB<BB?BBB=???>AA:<<<5
@6HNMW:00692:06372
TACGGAAGGTCCGGGCGTTATCCGGATTTATTGGGTTTAAAGGGAGCGTAGGCGGCATGGTAAGCGTGTTGTGAAATGCGGGTGCTCAACATCCGGACTGCAGCGCGAACTGCCGTGCTTGAGTGCATTGAAGGAAGGCGGAATTCGTGGTGTAGCGGTGAAATGCTTAGATATCACGAGGAACCCCGATTGCGAAGGCAGCTTTCCGCGCTGTTACTGACGCTGAAGCTCGAAGGTGCGGGTATCGAACAGG
+
BCCC?C?B?BA=??6?::2;AA9?<@@@:@E?CC>DD<AA;BC;;;;CCCC@CB?BECC>A@=ABABBB@BBABA<ACBBC>CBBBBC@BBBB?B?BBBA@=<<=<00,0:>96====D=@ABBCCAB?@@<@=A=A@A@=A?A>BBBB?BAAACBA?ACCC=ABCC?A@@@@ACA=<>>:=7;;:-<:;5??AA=A=@>>;:;6;;@A=====<??A@@@@>>?D@CC>>>><@=AAAAC7?:::=@<@@A;
@6HNMW:00702:06386
TACGTAGGTGGCGAGCGTTATCCGGAATCATTGGGCGTAAAGAGGGAGCAGGCGGCCGTGAGGGTCTGTGGTGAAAAGACTGAAGCTCAACTTCAAGTGAGCCATGGAAACCGGACGGCTGGAGTGCGGCAGAGGATCGTGGAATTCCATGTGTAGCGTGAAATGCGTAGATATATGGAGGAACACCAGTGGCGAAGGCGACGGTCTGGGCCTGCACTGACGCTCATTCCCGAAAGCGTGGGGACGCAAATAG
+
/5=499>::8=::9?AAB?BBF>@<@;:9:@;>>5=977819;;=38<7736;:4990///66.6:86694/////&////660686//(/83895953333(..5.33'2+31733.3394933337,/:>//)/8..//(/(/(34889:::;<:==337.8??@@90////877(/20538??7<<>@6;;A?@=>000@::;=@A8@9>>000::::>BBAA;;@@5?@C<B:<;;<<2878777(775
@6HNMW:00712:06372
TACGGAGGGTGCAAGCGTTAATCGGAATAACTGGGCGTAAAGGGCATGCAGGCGGTTCATCAAGTAGGATGTGAAATCCCCGGGCTCAACCTGGGAACAGCATACTAAACTGGTGGACTAGAGTATTGCAGGGGGAGACGGAATTCCAGGTGTAGCGGTGGAATGCGTAGATATCTGGAAGAACACCAAAGGCGAAGGCAGTCTGCCATGGGCAAATACTGACGCTCATATGCGAAAGCGGTGGGTAGCAAACAGGA
+
:;;A=;;<0;@A@>A@AA7;7;AB?B@CC@@@AB<AA;;;0;;0;@;5;AA7<B7;15<55549:594995999=05999&95)5556:@<@@A7B<A>==>@@@>@B<BBE?AA?;::::?999C?@??????.?A=:;6;=B=A>BB?BAAAAAB>B@?B@A@@@@000/788::8CBCC@C00*0>*0+000*0:<;::9:9<2455=4===4555655::544::444449909//)///(//////(4<:29
@6HNMW:00717:05765
TACGGAAGGTCCGGGCGTTATCCGGATTTATTGGGTTTAAAGGGAGCGTAGGCGGCATGGTAAGCGTGTTGTGAAATGCGGGTGCTCAACATCCGGACTGCAGCGCGAACTGCCGTGCTTGAGTGCATTGAAGGAAGGCGGAATTCGTGGTGTAGCGGTGAAATGCTTAGATATCACGAGGAACCCCGATTGCGAAGGCAGCTTTCCGCGCTGTTACTGACGCTGAAGCTCGAAGGTGCGGGTATCGAACAGG
+
CBA@;A5;6;B?BC=@@@=ACC@C@@?@;>@;@B6?@;AB<BJ?BBBBBBA=@@=@BCC?BB>ABBBBB;;:CCC>AAABB=ABABBC@BBBB?B?CA799>?@BCCC?DCCC>AAAAC7:;A@@@CBACC@C@C@B?AB?B?A>AABB?BCCCC9969CCD>AAAC?D@@@AAAA@@@@<A<@@@6@@@:AABB>>9>>==>>7;;@@@@>AA<AA;;=??>?AC==>@@@@5<9<;;<>7>>AAAA:@@>:
@6HNMW:00735:05764
TACGGAAGGTCCGGGCGTTATCCGGATTTATTGGGTTTAAAGGGAGCGTAGGCGGCATGGTAAGCGTGTTGTGAAATGCGGGTGCTCAACATCCGGACTGCAGCGCGAACTGCCGTGCTTGAGTGCATTGAAGGAAGGCGGAATTCGTGGTGTAGCGGTGAAATGCTTAGATATCACAGGAACCCCGATTGCGAAGGCAGCTTTCCGCGCTGTTACTGACGCTGAAGCT
+
9A@?54.47::5?>4599;?@B=@>BCJ>DI@FC0;<,;A8AB/:;A@@9;4:?8=?5959A?BCB@@@<@@@@A9@;:9C9?>>>??<?:BB@C@A>>?@@9;;AA@=AAA@9B?@?@4999555=>:>><@9<9<8<:38.4.499:54449889.338;3:;9938////837377,2+255)555099::6:6988325,57:;;86571555722292236:65
@6HNMW:00736:05793
TACGGAGGGTGCAAGCGTTAATCGGAATAACTGGGCGTAAAGGGCATGCAGGCGGTTCATCAAGTAGGATGTGAAATCCCCGGGCTCAACCTGGGAACAGCATACTAAACTGGTGGACTAGAGTATTGCAGGGGGAGACGGAATTCCAGGTGTAGCGGTGGAATGCGTAGATATCTGGAAGAACACCAAAGGCGAAGGCAGTCTCCTGGGCAAATACTGACGCTCATATGCGAAAGCGTGGGTAGCAAACAG
+
;A@A>;;<0;?;;49@@@<B>AAC=@>@CACDCE>;;;AA0;;0;@@@AAA?AD@B?CBAAB@BACC@BBBCBDJ=;000-0@6@00/8=;?@@5E<CD966@@>>BB>BBB?BB>@???=::=00*0//=>?>,=;;9:292:2:=B?;>@:9955.4;7;7900/0:779::::;4?;;C@DCC?BC:?9>=>:@:>;::@??;>>>7=?A9:9:@??>??@?=>>00//88/9:99992933389/877
@6HNMW:00742:05798
TACGGAAGGTCCGGGCGTTATCCGGATTTATTGGGTTTAAAGGGAGCGTAGGCGGCATGGTAAGCGTGTTGTGAAATGCGGGTGCTCAACATCCGGACTGCAGCGCGAACTGCCGTGCTTGAGTGCATTGAAGGAAGGCGGAATTCGTGGTGTAGCGGTGAAATGCTTAGATATCACGAGGAACCCCGATTGCGAAGGCAGCTTTCCGCGCTGTTACTGACGCTGAAGCTCGAAGGTGCGGGTATCGAACAGG
+
BBCC?C:;7;B=@A<;;:?BDC@B@BBB=BC>BB:A?6==6=C=BBABC;;7;;4;AAB>@@?BBCCCD@CBAAC<A@AAA:AA@@@@=@????B?BCA???@AABBB?A@@@>@@BBC<@@@:;<@@>AB?B@D@C@CB?B@C?ABAB>A@AAB?=8<777)899@<@???BBAAA@@<4:1888)8==1::CC@A?AAA=>?7>;?==>=>>:>@@BBA<<<6809@?<:;5;;;;;?B:BA;;;@;>>@<
@6HNMW:00749:05769
TACAGAGGTCTCAAGCGTTGTTCGGAATCACTGGGCGTAAAGCGTGCGTAGGCTGTTTCGTAAGTCGTGTGTGAAAGGCGCGGGCTCAACCCGCGGACGGCACATGATACTGCGAGACTAGAGTAATGGAGGGGGAACCGGAATTCTCGGTGTAGCAGTGAAATGCGTAGATATCGAGAGGAACACTCGTGGCGAAGGCGGGTTCCTGGACATTAACTGACGCTGAGGCACGAAGGCCAGGGGAGCGAAAGGG
+
CDBBCA@>ACBBC?:9;@=AA?BB?CABBBCAAA>ABBCF>BBBB@@@BAA=ABAAA<AAAC?BBBBBBCBAACB;B>:;;@@8@BAB?BB<BBA=B;;8;CCCCCCCCABACC@BBDCCCABBB>@?;99999*:=?=@AE@D?BG;;9;CCCCBAAB@@@;AA@CCEEBCBBBCEC@@>@?BBAABB;;7;BB5;5;;;0;<@=@@?@CCCAC@CCCCCCGHBBB@CCCBB?A?AAFIDD;CC::;B<BA:
@6HNMW:00760:05807
TACGGAAGGTCCGGGCGTTATCCGGATTTATTGGGTTTAAAGGGAGCGCAGGCTGATGATTAAGCGTGACGTGAAATGTAGCCGCTCAACGGCTGAACTGCGTCGCGAACTGGTTATCTTGAGTGAGTTCGATGTTGGCGGAATCGTGGTGTAGCGGTGAAATGCTTAGATATCACGAAGAACTCCGATTGCGAAGGCAGCCAACAAGGCCTTTACTGACGCTAAAGCTCGAAGGTGCGGGTATCGGAACAGG
+
:://)/)/26;6::5@9986BD@D@DDC=BB=AC8?A.9:,9<2<??>>>;6;B@@>>:;4:29>?@@@@=@;;;6;@@@@@@CCBBB?BB?BB??;?@@?@@?=?::29771717;;;*//<<<:BB<?>??7/*/78868).--78(//8////(///;2:;=B798A@@A?>;;;;>=9>;;5;;;5;>>?;?7A>@@29.447?.909A9969BA999999,44//99*0)000--(-86//)/16686
@6HNMW:00720:05849
TACGGAAGGTCCGGGCGTTATCCGGATTTATTGGGTTTAAAGGGAGCGTAGGCGGCATGGTAAGCGTGTTGTGAAATGCGGGTGCTCAACATCCGGACTGCAGCGCGAACTGCCGTGCTTGAGTGCATTGAAGGAAGGCGGAATTCGTGGTGTAGCGGTGAAATGCTTAGATATCACGAGGAACCCCGATTGCGAAGGCAGCTTTCCGCGCTGTTACTGACGCTGAAGCTCGAAGGTGCGGTATCGAACAGG
+
:?:><>7924:399)444.5>><>:@@@6B>=CC>CE>CC>BD=;;;AAAC@;;7;AAA@@@=@A:55:5:<<<A<@??@C>989BBB?BAA@?B5:77AA779CBBB@BAAA>@000@-00=<<<?D?AA=B=A@A=A@5;697;:=>8;;:9:43.3=AA;>>>B?ABB??>>BD@@A>A;<<;-:;<08999279;<<CEC;=79<9:6553778A:99965><@=@@@A961////)/:;668:99?;
@6HNMW:00735:05857
TACGGAGGGTGCAAGCGTTAATCGAAATAACTGGGCGTAAAGGGCATGCAGGCGGTTCATCAAGTAGGATGTGAAATCCCCGGGCTCAACCTGGGAACAGCATACTAAACTGGTGGACTAGAGTATTGCAGGGGGAGACGGAATTCCAGGTGTAGCGGTGGAATGCGTAGATATCTGGAAGAACACCAAAGGCGAAGGCAGTCTCCTGGGCAAATACTGACGCTCATATGCGAAAAGCGTAGGGTAGCAA
+
@@@@=@CD;@@00+0000*925<9993;=8<<CD?@A?CC8@@;@B@@@AB@IC@CABBABB@BBBA>BCBBBBB9A@A@.<;/99557<:>>@6?:DCB=??@?A@B;B;:4::9877<::9:::8==<====+<>:99294:2:?BA999BA;9;@DC@C@BB:::=::/0////17277255439:3:5::<7<5::8::997;;;3:::8?>ABB???==3733///////&/88//3=3888987
@6HNMW:00738:05829
TACGTAGGTGGCAAGCGTTGTCCGGATTTACTGGGTGTAAAGGGCGTGTAGCCGGGTCGGCAAGTCAGATGTGAAATCTATGGGCTCAACTCATAAACTGCATTTGAAACTGTTGATCTTGAGTATCGGAGAGGCAATCGGAATTCCTAGTGTAGCGGTGAAATGCGTAGATATTAGGAGGAACACCAGTGGCGAAGGCGGATTGCTGGACGACAACTGACGGTGAGGCGCGAAAGCGTGGGGAGCAAACAGG
+
BCBBC@?;??;??;?>@@<ACC@D@DEG?FDAAA>ACCDE>EF>BBBBBDBC@BG=BBB=@@=@ACCCCBBBCCD=::;BAAA=BABC@CCCBADD>C??>AAA=BBE>D?@@?@BAAA@BBBBBBA?8>>75.5D;@@@:?;?;B>B@@>>>>>>>:>>>D5:::>@@AAAAA<AA<<<9<:>@A=A>>>;>>A898:B?BC@BBCC@CCBB::8:B@ABC=BB::6:AA:;;7;AABCCC:@AACC>CCDA
@6HNMW:00754:05820
TACGGAAGGTCCGGGCGTTATCCGGATTTATTGGGTTTAAAGGGAGCGTAGGCGGCATGGTAAGCGTGTTGTGAAATGCGGGTGCTCAACATCCGGACTGCAGCGCGAACTGCCGTGCTTGAGTGCATTGAAGGAAGGCGGAATTCGTGGTGTAGCGGTGAAATGCTTAGATATCACGAGGAACCCCGATTGCGAAGGCAGCTTTCCGCGCTGTTACTGACGCTGAAGCTCGAAGGTGCGGGTATCGAACAGG
+
B@@@>A6;7;<?::/:..*.-83837993;=8BD:AA0;:0;A;BBBAA@C?>@:@;:98>>:?;?>9:294444(4:8883888:==;=??=8=:977;=><@CCDD@D;;:>@?=@?9;@B@A@CB>::598=;@=?C;?<?6===>9>@B??>B?BABC>A999<@><?>;=96666381966)222+33348=599988<0<6AA>==<96:<<///6665>89666//(//65768098888A>:<<9
@6HNMW:00760:05836
TACGGAGGGTGCAAGCGTTAATCGGAATAACTGGGCGTAAAGGGCATGCAGGCGGTTCATCAAGTAGGATGTGAAATCCCCGGGCTCAACCTGGGAACAGCATACTAAACTGGTGGACTAGAGTATTGCAGGGGGAGACGGAATTCCAGGTGTAGCGGTGGAATGCGTAGATATCTGGAAGAACACCAAAGGCGAAGGCAGTCTCCTGGGCAAATACTGACGCTCATATGCGAAAGCGTGGGTAGCAAACAGG
+
@@;;4;99/;<;B@CBBB@B@BCD@C@CCACCCD>CCDDD=BC>BB;;:CC@CDACACBBBC@BBBB@BBBCCII?CCCE8@@8A;;;?B?BDC?C@CDCBCBAA@@@;@CC@BB@BBBBBAAACD@BBBBBBB3ACC;;8;@B>B?CB?BB@DCBB@CC@D@CB@A@CCCA??@?@=B?AA@CCD@BC6;6;AB=A?BBAAEBB?CBC>BCC=BBCBBBAA???AAAABA@AA<A?A;;;7=977>?9?@?:
@6HNMW:00726:05882
TACGGAGGGTGCAAGCGTTAATCGGAATAACTGGGCGTAAAGGGCATGCAGGCGGTTCATCAAGTAGGATGTGAAATCCCCGGGCTCAACCTGGGAACAGCATACTAAACTGGTGGACTAGAGTATTGCAGGGGGAGACGGAATTCCAGGTGTAGCGGTGGAATGCGTAGATATCTGGAAGAACACCAAAGGCGAAGGCAGTCTCCTGGGCAAATACTGACGCTCATATGCGAAAGCGTGGGTAGCAAACAGG
+
DDA@<999,:><@>AAAB?B@DBB@B@BC?B@??<@A@@C6::6;B@@A@@=@A=AACCCCC?CBCC?CCCCAA@:@@@@*99,::;;>A>;;<9;@CECCCCDCBBB=BCC@CD?ABBBBBAABA:==77777)8>?:;6;=A>A=BB=AACCB;;;;C@DADCAA@CCBBBBAAA>C?CCACCC=@A=@?BDD?B?B:;;BBB?@@@;@@@:AABCBCCCCCCCCBBCCCBC=A@A:::5999:::5:AD=
@6HNMW:00730:05894
TACGGAGGATCCGAGCGTTATCCGGATTTATTGGGTTTAAAGGGAGCGTAGGCGGCGCCAAGTCGGCGGTAAAATCGCGGGGCTCAACCCCGCCCGGCCGTCGAAACTGGCGCCCTTGAGTTGTCGAGAGGTAGGCGGAATGCGCGGTGTAGCGGTGAAATGCATAGATATCGCGCAGAACCCCGATTGCGAAGGCCAGCTATCAGCCGGCGACTAATGAGCTCAGGCACGAAAAGCGCGGGTATCGAACGAGG
+
;::><?B7??C@C>CCAA=A?@;?<;8919828;07818:3:=588333337:>.73:.3,3;35.6;49;@@469@@B@A-;554.4<<+9:9098=;?@@@?C<A@A>BDDD=B>B@AA8;;BA@@98199918?<?;98:A?A<997<>8:49=?@8977;;;<=77332228888,222&./.(.///(/(3,559444444;.4.444444.4444433:96:4434<<&45=:99099////)//-73
@6HNMW:00740:05893
TACGGAGGGTGCAAGCGTTAATCGGAATAACTGGGCGTAAAGGGCATGCAGGCGGTTCATCAAGTAGGATGTGAAATCCCCGGGCTCAACCTGGGAACAGCATACTAAACTGGTGGACTAGAGTATTGCAGGGGGAGACGGAATTCCAGGTGTAGCGGTGGAATGCGTAGATATCTGGAAGAACACCAAAGGCGAAGGCAGTCTCCTGGGCAAATACTGACGCTCATATGCGAAAGCGTGGGTAGCAAACAGG
+
AA@?8:99.:A?A?BBBB?B>BBB?B@C@=@99949@>>@:@@;@A@@@@@=@?;?>B@CCC@CCCB@BCCCCCD?CBBB499,9:;;=@>?AA>AACFHEBBBCCCB=B9989D?BBB@AABBBB?A?>====,<@?:;7;?B>C=AA>BBCCB;;8;B?B@DDAAACBBBBBBBB?B@CC@DDD?BB8;:;CC?C@CBBBBCC@CBB=BBF>CCC@??AAABBABBBBCCCE>BDB???8?=<<>?8???>
@6HNMW:00746:05881
TACGGAGGGTGCAAGCGTTAATCGGAATAACTGGGCGTAAAGGGCATGCAGGCGGTTCATCAAGTAGGATGTGAAATCCCCGGGCTCAACCTGGGAACAGCATACTAAACTGGTGGACTAGAGTATTGCAGGGGGAGACGGAATTCCAGGTGTAGCGGTGGAATGCGTAGATATCTGGAAGAACACCAAAGGCGAAGGCAGTCTCCTGGGCAAATACTGACGCTCATATGCGAAAGCGTGGGTAGCAAACAGG
+
CDCB@CBB=BB@A?@A@A<@<AAA@C@DD@CDCC<@@@@?8@?8@@;;;CC?BB@BACBCCC@CCCC@C@@ADCD>CCDE8AA<A99:AFABCC?C@CCCBBBBBBBC=C@A>@B?BBBBB@@@BC?A?87877'7=?>@?@@C@C>BB?AACBA;;6;C=B?BC;;;BBBBAAABB?CAGIBCBB?BB7;6;BB<@>@;;<ECE@BBD=AA@;??@BAABBAAABBAAA@@?A<ABAAAC=A@@>??9?AA?
@6HNMW:00748:05882
TACGTAGGGGGCAAGCGTTATCCGGATTTACTGGGTGTAAAGGGAGCGTAGACGGCATGACAAGCCAGATGTGAAAACCCAGGGCTCAACCCTGGGACTGCATTTGGAACTGCCAGGCTGGAGTGCAGGAGAGGTAAGCGGAATTCCTAGTGTAGCGGTGAAATGCGTAGATATTAGGAGGAACACCAGTGGCGAAGGCGGCTTACTGGACTGTAACTGACGTTGAGGCTCGAAAGCGTGGGGAGCAAACAGG
+
CBAA@@ADCD3BC7;:AA=ABB@J@BBE>CBCCD=;=;BB>CD?BC=<;GDJAC?BBA@@CD>BB?BAB;;;;:CB*:;.;@C8BBAA?CE=;;;7;;;BCCCC>CAD@DBBB?;;6:AA=:;:BBCCACCCC@CD@C;;6;<@<@?;;;B@@@B;;6;@AA<:::??BBBBBB<??<@@4:49A@;>000+0==5;70949A;?:;B:;:;::;<AD@@;:?;???<?AA:::2:@@@ACC9BBBBB<AAA>
@6HNMW:00715:05916
TACGGAGGGTGCAAGCGTTAATCGGAATAACTGGGCGTAAAGGGCATGCAGGCGGTTCATCAAGTAGGATGTGAAATCCCCGGGCTCAACCTGGGAACAGCATACTAAACTGGTGGACTAGAGTATTGCAGGGGGAGACGGAATTCCAGGTGTAGCGGTGGAATGCGTAGATATCTGGAAGAACACCAAAGGCGAAGGCAGTCTCCTGGGCAAATACTGACGCTCATATGCGAAAGCGTGGGTAGCAAACAGG
+
599D@?@@;;;;;=@;;;4::@@@;C@CCBCBCC=;;;BB=BD>CC;;;AB=AFAH@CCBBB>BBBB@CCFFCEE>ECGG;DD>C@@@ACACCC=C@CDBBBCBBBBB=BBB@CC@DCBBBBBBBC@CDAACCC3DCC;;:;?B?C@CCBCCDDFBB>BB@D@AA@@@B@@@@:::@=B?CC@DCC?BC:;:;CB?CAEBA@?C@=@AB>BBE>:;<ECBBCB???B?:::??A9A@@?AA=A933;;.37>8
@6HNMW:00723:05934
TACGGAAGGTCCGGGCGTTATCCGGATTTATTGGGTTTAAAGGGAGCGCAGGCTGGAGATTAAGCGTGACGTGAAATGCCGCGGCTCAACCGTGGAAGTGCGTCGCGAACTGGTTTCCTTGAGTGTATTCGACGTCAGCGGAATTCGTGGTGTAGCGGTGAAATGCTTAGATATCACGAAGAACTCCGATTGCGAAGGCAGCCTGCTGGACTGTAACTGACGCTGATGCTCGAAAGTGTGGGTATCAAACAGG
+
BBBA?B9;7;B=?A;:;;?BCB@CACCB>BB?CC=CC>BB=BB9@@:::;;9;DF@CBBCAC@BAA@CCC@@@FF>:009=00,0>;=9A;>?B@C?CBABABDCCCD@@@A@BG?C@B@CCD@AA::9:CCC@@@BBBDAD@C@BC;;8:CBABBB?BBCF=BBBC?BBBC>>>BBBB?BB@BBB?BBD<>:@@,0,0@@@=@==@A=;;;;;C=@????;;<@BB@>>???B:@@A???9?AABAA:@@@:
@6HNMW:00723:05955
TACGGAAGGTCCGGGCGTTATCCGGATTTATTGGGTTTAAAGGGAGCGTAGGCGGCATGGTAAGCGTGTTGTGAAATGCGGGTGCTCAACATCCGGACTGCAGCGCGAACTGCCGTGCTTGAGTGCATTGAAGGAAGGCGGAATTCGTGGTGTAGCGGTGAAATGCTTAGATATCACGAGGAACCCCGATTGCGAAGGCAGCTTTCCGCGCTGTTACTGACGCTGAAGCTCGAAGGTGCGGGTATCGAACAGG
+
>BBB6;7:8@B?DC?BBC?CBD;>9;:;0:A;@B7;;4;D;CC>;;;BB<<800,0BA@@CD>ABCABA?ABBDD<AAAAA=AABBBB?BBBB?A?BA989??@ABCC@BBCD?A;::D<@;;;BBBC@BD@C@C@B?BC=A>A?BABC@BCCBBA@=@???8?BBB?BBBDBAA@@@AA??;???2???5:9CC=A=A?????5:9>:;;8888=>>BBB><>/0+00>><;18/6977707<====:===<
@6HNMW:00745:05943
TACGGAGGGTGCAAGCGTTAATCGGAATAACTGGGCGTAAAGGGCATGCAGGCGGTTCATCAAGTAGGATGTGAAATCCCCGGGCTCAACCTGGGAACAGCATACTAAACTGGTGGACTAGAGTATTGCAGGGGGAGACGGAATTCCAGGTGTAGCGGTGGAATGCGTAGATATCTGGAAGAACACCAAAGGCGAAGGCAGTCTCCTGGGCAAATACTGACGCTCATATGCGAAAGCGTGGGTAGCAAACAGG
+
CBBB@BBB=;;;A=@B;;09;==>9=>AB?CBBB=BBBBB>BI@CD;;;BB@BC@D=BCAAB?BBCB?CBCBCCD?CCDD;DD?C;;<?C@BGC?CABBBBCCCBBBB>BBB?@?<?A??@AAA@?;>=99999):==AA?B?B?C?AAACCCCCCC@CD>B>AB;;;@@@ACBC@@=A@CC@BBC@CC=B@BAA@C?BBAAB;;5;@@8@@@9??BAA@DDCCCCBBBCABBC<@AD:::/9:?;=>9?@?;
@6HNMW:00717:05965
TACGGAAGGTCCGGGCGTTATCCGGATTTATTGGGTTTAAAGGGAGCGTAGGCGGCATGGTAAGCGTGTTGTGAAATGCGGGTGCTCAACATCCGGACTGCAGCGCGAACTGCCGTGCTTGAGTGCATTGAAGGAAGGCGGAATTCGTGGTGTAGCGGTGAAATGCTTAGATATCACGAGGAACCCCGATTGCGAAGGCAGCTTTCCGCGCTGTTACTGACGCTGAAGCTCGAAGGTGCGGGTATCGAACAGG
+
@BBB@B@C@HF>BA<AAA>BDD?CABBB<BD?CC<BB8;;6;E;B@@@ABB?BD@BBBB?BB@CBBBDC@CBBBD>:;9CC<ABBBBB?AACA>A<@?=??::<ACCC?AACC@DCCAA>ABCAAB@@=@E@C=@=@?AA?B?B?CBBC?BBBBBBB?BBBB>BCDC?BBBB@??CB@@@:;4:9:-:>>5?>AA=A=@BAABD<=8=>==;;;:>>;@?B@@@@C?BBBA=>8<8<>>??9?@>==B<887<
@6HNMW:00717:05990
TACGGAGGGTGCAAGCGTTAATCGGAATAACTGGGCGTAAAGGGCATGCAGGCGGTTCATCAAGTAGGATGTGAAATCCCCGGTCTCAACCTGGGAACAGCATACTAAACTGGTGGACTAGAGTATTGCAGGGGGAGACGGAATTCCAGGTGTAGCGGTGGAATGCGTAGATATCTGGAAGAACACCAAAGGCGAAGGCAGTCTCCTGGGCAAATACTGACGCTCATATGCGAAAGCGTGGGTAGCAAACAGG
+
CBBB?@?>8>@>>:??>?<@@CDB@D?CD?DDDD9DCCCF=B@<@@9::CC?CC?B?BCCCC@CCCD?CB@BBDD>CCCC9C?@@AAA=A=BBB>B?BBBBBBCCCCD=CBB?BF@BBBEDDCCAB@BECCCCC1>??9:8:?B=B@AA<ABCBBBB?BC@C@CBBBAA@@AAAABB>B?CC@BBB;@A4949>A9@=@AAADED@CBB>BCC>CCBBBCCCCBBDBBBCCCCC>BA@:99,9=?@@@;@AA>
@6HNMW:00732:05981
TACGGAGGGTGCAAGCGTTAATCGGAATAACTGGGCGTAAAGGGCATGCAGGCGGTTCATCAAGTAGGATGTGAAATCCCCGGGCTCAACCTGGGAACAGCATACTAAACTGGTGGACTAGAGTATTGCAGGGGGAGACGGAATTCCAGGTGTAGCGGTGGAATGCGTAGATATCTGGAAGAACACCAAAGGCGAAGGCAGTCTCCTGGGCAAATACTGACGCTCATATGCGAAAGCGTGGGTAGCGAAACAGG
+
CB@@:?>>9@;<:?BBBC?B@CCB?B=@@=AAAA0;9:95)5;199;<<<<:CC?C@AAACBAB@@@>A@BBCCF>CCCF<CC<DB@A@C?BDB;A=B@@BBBBBBAA;@@@>@@>@BBADBAAAC??;<<<==,<@99:>C6;499?>;;@>>9597>@;@=@@@@AAAADA::;B?C@BB?BBB<@@;@=@AB@B?;;;@?==9;BA8???8>=>??@??>B>>:?<;8333*388333(333///6.///6
@6HNMW:00738:05986
TACGGAGGGTGCAAGCGTTAATCGGAATAACTGGGCGTAAAGGGCATGCAGGCGGTTCATCAAGTAGGATGTGAAATCCCCGGGCTCAACCTGGGAACAGCATACTAAACTGGTGGACTAGAGTATTGCAGGGGGAGACGGAATTCCAGGTGTAGCGGTGGAATGCGTAGATATCTGGAAGAACACCAAAGGCGAAGGCAGTCTCCTGGGCAAATACTGACGCTCATATGCGAAAGCGTGGGTAGCAAACAGG
+
CCCC@CCD=ABBA>AB;;8;@CCB>A>BB?BBCC>AB@EF>BB>BB:99CB?BCACACCCCC?CCCD@BBBBBBB>BGGG8A?:@:;;?A?ABB=B@BCCDDBBBCCC>BAA=A@=@BBBBBCBBA?AA@A@@@.@AACC@C@C@B@CFAAAACCCC@BB@C@BB@AACCCCBCCCB?C?CC?CBB>BD=B?BA@=@@B;:;DCD???@9@@@;AADCCCBCCCBBBABABAEE>CC;88B=B?>=BB>BBB@
@6HNMW:00753:05993
TACGGAAGGTCCGGGCGTTATCCGGATTTATTGGGTTTAAAGGGAGCGTAGGCGGCATGGTAAGCGTGTTGTGAAATGCGGGTGCTCAACATCCGGACTGCAGCGCGAACTGCCGTGCTTGAGTGCATTGAAGGAAGGCGGAATTCGTGGTGTAGCGGTGAAATGCTTAGATATCACGAGGAACCCCGATTGCGAAGGCAGCTTTCCGCGCTGTTACTGACGCTGAAGCTCGAAGGTGCGGGTATCGAACAGG
+
CCCC>A<A@CC@CC;@:;6;BC?D@DDD>DC@BB:AB0:9,;E;CCBBBBC@;;:;BBD@CC@BBB@@??AA@@@89:9@A<CBBCCC@@AAA@C??@8:9??@BBCC@CCBB>A8:9C=AABAAAA@<@A<?<?;?;>A:><@>@BCD@BBBA@>><>BBD<?A@B?BBBBCBB;;;8858;AAA2AAA7>>BB=A>?>>99919;@>>>D@@<?@???<<<>?B>B=??A@7;5;;;9?7>;;=AA<@@@<
@6HNMW:00759:05968
TACGGAGGGTGCAAGCGTTAATCGGAATAACTGGGCGTAAAGGGCATGCAGGCGGTTCATCAAGTAGGATGTGAAATCCCCGGGCTCAACCTGGGAACAGCATACTAAACTGGTGGACTAGAGTATTGCAGGGGGAGACGGAATTCCAGGTGTAGCGGTGGAATGCGTAGATATCTGGAAGAACACCAAAGGCGAAGGCAGTCTCCTGGGCAAATACTGACGCTCATATGCGAAAGCGTGGGTAGCAAACAGG
+
@AAA>@?@;@@@A?CA@A>B>@BDAD?CC@BCCD?BBBBB=AB=BB9;;BB?BI?D?CCCCC?CFED?BBBBAAA;ACCC8CD<ABBBAD@DDD?D?CBBBCBBBA@@8?::5;A=A@AAAAAABC=??A@@@?2@BBCC@C@B?B?AA?ABCCBCBACC@LALB<<<BBEECB;::?C?AAADDC<AA7;7<BC@C@EA@@@BA?@AA<ACC=BBBCCDCCBB:::C???@@@;???A>@9?743==18<8=
@6HNMW:00721:06027
TACGGAGGGTGCAAGCGTTAATCGGAATAACTGGGCGTAAAGGGCATGCAGGCGGTTCATCAAGTAGGATGTGAAATCCCCGGGCTCAACCTGGGAACAGCATACTAAACTGGTGGACTAGAGTATTGCAGGGGGAGACGGAATTCCAGGTGTAGCGGTGGAATGCGTAGATATCTGGAAGAACACCAAAGGCGAAGGCAGTCTCCTGGGCAAATACTGACGCTCATATGCGAAAGCGTGGGTAGCAAACAG
+
AABB@DCC<BBCC=@A::5;<@;;5:?BB?@@@B<@@>A@0;;0;??>@?@:@@><>ABBBB?ACGG@BBBBBAB;AAAA.;</99>@;@>BEG>DA::9BB;;:?A@9@??:>>;>>999=;;;99>:>BCCC1A>=@B?D>@?@@CC:;;BBA@A?CC>B=;;;;????999888-616<:>==<@@<?<@@@<@?A::9@><3:::3>??389:::>>@A??@?=;84444(333333(3339;=2554
@6HNMW:00738:06016
TACGGAAGGTCCGGGCGTTATCCGGATTTATTGGGTTTAAAGGGAGCGTAGGCGGCATGGTAAGCGTGTTGTGAAATGCGGGTGCTCAACATCCGGACTGCAGCGCGAACTGCCGTGCTTGAGTGCATTGAAGGAAGGCGGAATTCGTGGTGTAGCGGTGAAATGCTTAGATATCACGAAGAACTCCGATTGCGAAGGCAGCTCACTGGAGCGCAACTGACGCTGAAGCTCGAAAGTGCGGGTATCGAACAGG
+
CCBB@C@C@BC<@@;@AB?DBD@D?CCB=AB=AA6@C8;98:E=CBBCBBB?@@=@CBB@CC?BCBBCB@CCCCC?AAABD=A;;;AA=BBBB?B?AB9:9CC@@ACB?A???=ABBBB?ABAFACAC@CC=@=@<@<?A=A=A?A@AB?BBCBBBB@BBBB>BBAA>ABBBBBCB==;<>>;@@A;>>>699;9/606<==>>@@@@;::9?>>;>AAAAA@@<>5;;>>>>?9??@@@@:@@@A@@<898=
@6HNMW:00744:06014
TACGTATGGTGCAAGCGTTATCCGGATTTACTGGGTGTAAAGGGAGCGCAGGCGGTGCGGCAAGTCTGATGTGAAAGCCCGGGGCTCAACCCCGGTACTGCATTGGAAACTGTCGTACTAGAGTGTCGGAGGGGTAAGTGGAATTCCTAGTGTAGCGGTGAAATGCGTAGATATTAGGAGGAACACCAGTGGCGAAGGCGGCTTACTGGACGATAACTGACGCTGAGGCTCGAAAGCGTGGGGAGCAAACAGG
+
BCBCCECC@A@AA<@@;<59?B=A?AAA<ABABB=BCBCD>BB>BBABC@@=@B=@@@@=@A=@;;;DBCBCCCB;;;;0;CC7CHCG>AAA7A?BBB;=;CC?CACC<C;;;BBBCCC;;;@@BCBB?BCBD;CC@BBD?B?B@D?CBCCCCBA@@=@CCB=CCAA@CCBBDD>??@BB?B@CBB?BBBA<??B<@;@A=BA?BBCB?BB000A@AACACA@@JBB?BAAA@C>CCBBCCC9@@?BC>CCC@
@6HNMW:00746:06014
TACGGAGGGTGCAAGCGTTAATCGGAATAACTGGGCGTAAAGGGCATGCAGGCGGTTCATCAAGTAGGATGTGAAACTTCCCCGGGCTCAACCTGGGAACAGCATACTAAACTGGTGGACTAGAGTATTGCAGGGGGAGACGGAATTCCAGGTGTAGCGGTGGAATGCGTAGATATCTGGAAGAACACCAAAGGCGAAGGCAGTCTCCTGGGCAAATACTGACGCTCATATGCGAAAGCGTGGGTAGCAAACAGG
+
///968::3888:.4999297@9=89:4949=CD=BB444)44)4<;====:@EAH?;;<<<5;;9?:==?777;,//69;;,--(--//)/4///)/279<669;>=@@:@@?<9945:;:::>>>::==?<<A=.>::00)/5:)/+/5.5==;;6616<8;====<0////99<:;0505;7<<>499)5.5957<8<666<<;8<::1444(4<:<<=B==@@95:949499(9:=933(3883//+/885
@6HNMW:00749:06058
TACGGAAGGTCCGGGCGTTATCCGGATTTATTGGGTTTAAAGGGAGCGTAGGCGGCATGGTAAGCGTGTTGTGAAATGCGGGTGCTCAACATCCGGACTGCAGCGCGAACTGCCGTGCTTGAGTGCATTGAAGGAAGGCGGAATTCGTGGTGTAGCGGTGAAATGCTTAGATATCACGAGGAACCCCGATTGCGAAGGCAGCTTTCCGCGCTGTTACTGACGCTGAAGCTCGAAGGTGCGGGTATCGAACAGG
+
@ABB?B=A?ACADC>@::4;BB>B>BBB=CC@CC;CB7:9.;C;BAABBBB?AB>ACCC@BA@CDBBBB@BCBBC?AA@AA<:;;BBB@DDBC>?:><799:9<BBAB?ABEC@CBB?>9?@AAABBB@CC@C@D=@=AC@B>A>@A@@=>?>@@?><?BBB>BBBB@BBBBBABB?>>>>D:===3=>>;AABC;>9>:;9;<1<8=;;:A@@<?????>>>@>B;=8?>>A4939:9::3:AAABA:>>B<
@6HNMW:00763:06045
TACGGAAGGTCCGGGCGTTATCCGGATTTATTGGGTTTAAAGGGAGCGTAGGCCGGAGATTAAGCGTGTTGTGAAATGTAGACGCTCAACGTCTGCACTGCAGCGCGAACTGGTTTCCTTGAGTACGCACAAAGTGGGCGGAATTCGTGGTGTAGCGGTGAAATGCTTAGATATCACGAAGAACTCCGATTGCGAAGGCAGCTCACTGGAGCGCAACTGACGCTGAAGCTCGAAAGTGCGGGTATCGAACAGG
+
DCBB?B?C?BD<?>6>;:4;BB=B@CDC=AA>AA;AE=BB;@A:ABBCCCC@B@B@CCCC?B>A@DBCB?BBBBC>CBCA?@BBBBBB?BCCCAAADFCCCCBBBBBB?BAAACC>C@C@A???BAAACCCD;ABBC>BB@B?B?BCBB?BCBBBBC????@8@@??;?CBBBBBBBBB?BB>AAC@BB>:?><<7=7@@@@@@C@@@@BBA@@A@BCD;::BBCC@CBBA@?@9==<??A=ACBCBB?BBC?
@6HNMW:00724:06105
TACGGAGGGTGCAAGCGTTAATCGGAATAACTGGGCGTAAAGGGCATGCAGGCGGTTCATCAAGTAGGATGTGAAATCCCCGGGCTCAACCTGGGAACAGCATACTAAACTGGTGGACTAGAGTATTGCAGGGGGAGACGGAATTCCAGGTGTAGCGGTGGAATGCGTAGATATCTGGAAGAACACCAAAGGCGAAGGCAGTCTCCTGGGCAAATACTGACGCTCATATGCGAAAGCGTGGGTAGCAAACAGG
+
BCCC@EDE=AA@A;?::;<??ABB@B@CC@DCCC>CCBBB<BA:AB:;9BD?BB@C@CCCCD@CAAA?CBBBABB<BBAB7??:A:::?D>:::8;?BBCCCDDAAAB=BBB?BB?CBBAAABCBB@CCCCCBC3BBBBB@B@C@C>BBBCCBCCCB?BC@B@BEBBBCCBBBCAAB@C@IHABBBACD:;:;CB>A>A;;;CCFACCC>CCC>??ABBCCCBCCBBBBCBBBD>BBBCCC=@>>:99/:@@=
@6HNMW:00733:06098
TACGGAGGATGCGAGCGTTATCCGGATTTATTGGGTTTAAAGGGTGCGCAGGCGGGGCTGTTAAGTCAGCGGTAAAAGCCCCGGGGCTCAACCCCGGGCGAGCCGTTAAAACTGGCGGATCTTTGAGTTGGAGAGAAGTATGCGGATGCGCAGTGTAGCGGTGAAATGCTAGATATTGCGCAGAACTCCGATTGCGAAAGAGCCTACCGGCGGCAAACTGACGCTCAGGCACGAAGCGCGG
+
@@BC=;;9;BBABBB:;:>@?A8<:999-9<187-7?*9929?8==>>8<@:9999(37;9,/(/9///88;988;03978&///&/://(/66&//(/9/33,39,444&44:544.44444(48::.405<<<=9===<///)/////:5555555::594//)/////777:<6==<<:55.4445944.4////(////47786<2457;;;5;;;=;:8:///388633,365778
@6HNMW:00747:06071
TACGGAAGGTCCGGGCGTTATCCGGATTTATTGGGTTTAAAGGGAGCGTAGGCGGCATGGTAAGCGTGTTGTGAAATGCGGGTGCTCAACATCCGGACTGCAGCGCGAACTGCCGTGCTTGAGTGCATTGAAGGAAGGCGGAATTCGTGGTGTAGCGGTGAAATGCTTAGATATCACGAGGAACCCCGATTGCGAAGGCAGCTTTCCGCGCTGTTACTGACGCTGAAGCTCGAAGGTGCGGGTATCGAACAGG
+
BGCD?B?B@CC?AB9?:;6;AA=A?BBB=BA?BD<CC:;:6:E;CAACCBC@BB@BCBB@BB?C@@@AA=AA@@@9:;:BB=BBBBDD?CABA>B>BB=<==>@@AAA?ABBB@C??>B5:;AABACC@DC@D?B?A?==9=9=;?BBB?BBA??9979BBC>BBBB?BBBCCAA@AAAA:?:>BB5A::7>=??3848<<778-78=;;:??@:==???>A===B=@<????8<5:>77858???>=9;<;;
@6HNMW:00749:06077
TACGGAGGGTGCAAGCGTTAATCGGAATAACTGGGCGTAAAGGGCATGCAGGCGGTTCATCAAGTAGGATGTGAAATCCCCGGGCTCAACCTGGGAACAGCATACTAAACTGGTGGACTAGAGTATTGCAGGGGGAGACGGAATTCCAGGTGTAGCGGTGGAATGCGTAGATATCTGGAAGAACACCAAAGGCGAAGGCAGTCTCCTGGGCAAATACTGACGCTCATATGCGAAAGCGTGGGTAGCAAACAGG
+
BBAA>;::/;;;@?BBBB?B?D;;;;@CC@BBCC;BA;;;7;E<CB@A@@@=AC;@<ABABB?;;;B?B@@ABBB=BCCC:CD>A;;;?B=BCC=B@CBBBB;;;BCC=@;;8;B>@@;;9AABBB?A?@CCDD3C@@00+08=9@@ACABBBB;9:6:@=@@@;;;;BBB@@@@@>:@=@B?CCC@CF=A?ADC@D?BBBDCA@>@BB=BBB<??@B@;;;@AAAD@?;;9?C=CBB?>?98948<=25558
@6HNMW:00754:06080
TACGGAAGGTCCGGGCGTTATCCGGATTTATTGGGTTTAAAGGGAGCGTAGGCGGCATGGTAAGCGTGTTGTGAAATGCGGGTGCTCAACATCCGGACTGCAGCGCGAACTGCCGTGCTTGAGTGCATTGAAGGAAGGCGGAATTCGTGGTGTAGCGGTGAAATGCTTAGATATCACGAGGAACCCCGATTGCGAAGGCAGCTTTCCGCGCTGTTACTGACGCTGAAGCTCGAAGGT
+
BBAC>A5949<:?@9999;@?@<<<@AB:96:B>4=>09949D6999>99=;9>5@?@>9<B?AABBBA=@?;;;0;@;;:6:@ABBD?A?>?@F@BBBBBA@A;;;9=@@A?8A?BAA=BB@??999.9:3::;@D<;:9=@B?BBBB>@@@A?>?;?=@A=@A@@<@:=<;9772755091999,8::3?@@A?B?A==899-69;>@@@<;:;=>AA?>>:;?9?>>=;;5777
@6HNMW:00718:06118
TACGGAGGGTGCAAGCGTTAATCGGAATAACTGGGCGTAAAGGGCATGCAGGCGGTTCATCAAGTAGGATGTGAAATCCCCGGGCTCAACCTGGGAACAGCATACTAAACTGGTGGACTAGAGTATTGCAGGGGGAGACGGAATTCCAGGTGTAGCGGTGGAATGCGTAGATATCTGGAAGAACACCAAAGGCGAAGGCAGTCTCCTGGGCAAATACTGACGCTCATATGCGAAAGCGTGGGTAGCAAACAGG
+
:;;@<@@@;@@@B@BBBC@C@BBB@B@CC@CCCC>CCBBD=CC=CCBBB@?;?@=@>ABBBCBCCBB?BCCDCCC=CJGJ9AA:@99;?B@CEC>C@BBCCCBBBBA?:@@@>@C@CBBAA???BC?BA>>>;>1>BBCF@E@C@C?AA@CCDCDDC@CC@B@BBBCBBBBBBABABAF@CC?BBB?BD::;:CC@F@C@@@BBB>AA@<@BB>BBCCDAAAABBBB@BBBBBC=AAA???8?@@???8?@@<
@6HNMW:00720:06141
TACGGAAGGTCCGGGCGTTATCCGGATTTATTGGGTTTAAAGGGAGCGTAGGCGGCATGGTAAGCGTGTTGTGAAATGCGGGTGCTCAACATCCGGACTGCAGCGCGAACTGGCCGTGCTTGAGTGCATTGAAGGAAGGCGGAATTCGTGGTGTAGCGGTGAAATGCTTAGATATCACGAGGAACCCCGATTGCGAAGGCAGCTTTCCGCGCTGTTACTGACGCTGAAGCTCGAAGGTGCGGGTATCGAACAGG
+
@B?@=@?B?AA=?@9@:;69@A:@<@CE>CCGFJ?FG?CC>BM?CCCCBB@=;:59;;;49=29:566>:>><<;0<<977(43799?8>4483919>99988;;?;:25<@=A;CBBCD?ABBBBBDB@BD@C@C?C?@@=@?C?BAAA@CCBCCBB?BBBC>CA@@=>><A?<00/;00)/6===0<=>;ABAA8>9=:9::9,:=<;;:@@?5;;899ABA?AC>AABC>><::<==AA:A>>@>>:>??;
@6HNMW:00725:06123
CACCGGCAGCTCTAGTGGTAGCAATTTTTATTGGGCCTAAAGCGTCCGTAGCCGGTTTAATAAGTCTCTGGTGAAATCCTGTAGCTTAACTATGGGAATTGCTGGAGATACTATTGGACTTGAGACCGGGAGAGGTTAGAGGTACTCCCAGGGTAGAGGTGAAATTCTGTAATCCTGGGAGGACCGCCTGTTGCGAAGGCGTCTGACTGGAACGGTTTGCTGACGGTGAGGGACGAAAAACGTTTAGGGGCGCGAACCG
+
CCC@C@CBBBECCCBBCAE;;;C>BBAB1<;@CD;@>@BC=BAA@C<?AABB@D=CC:;:;C?CCDBBAA?ADEI?CB@AAABBBB>B?@ADDDD>F@E>@@;;5;;;;8??8949<??@39:A::89D>ABBB?A?AA@@<@999@A;@BB=AA@<<6==??9=9=9:5B=@;69>>8<<6;;5:::>@B?BBCC=@>?BAAB?===@9<779(00(//9:::;69:3//(/6/////$////(/555)5///83817
@6HNMW:00736:06156
TACGTAGGGGGCAAGCGTTGTCCGGAATCATTGGGCGTAAAGAGTACGTAGGCGGTCCGACAAGCGCAAGGTTTAGGGCAACAGCTCAACTGTTGTTCGCCTTGTGAACTGTCAGACTTGAGTGCGGGACGAGGAAAGCGGAATTCCTGGTGTAGCGGTGAAATGCGTAGATATCAGGAGGAATACCGGTGGCGAAGGCGCTTTCTGGACCGTAACTGACGCTGAGGTACGAAAGCGTGGGTAGCAAACAGG
+
ACA<;;:999$4<7<=B@:=BD@B>B>A@AC=AA0;<;;9,9?=@B>==;;*00)/:39<>C??@@@@@C>BB<BBB8A@5;;AAA@A?BBCC@BB@CCC<@7;9@<9?@???A@???4977387:;3337385;<97//5949(/(//(/8:;8884;333(377766///888:>9>A;A<@??<>;=?9=;A5:5;;;AD/:;:4;A4;;949==@@@@?@@D@CCCCCG>BA@@BB=BBCBCC>BAA=
@6HNMW:00753:06153
TACGTATGGTGCAAGCGTTATCCGGATTTACTGGGTGTAAAGGGAGCGCAGGCGGTGCGGCAAGTCTGATGTGAAAGCCCGGGGCTCAACCCCGGTACTGCATTGGAAACTGTCGTACTAGAGTGTCGGAGGGGTAAGTGGAATTCCTAGTGTAGCGGTGAAATGCGTAGATATTAGGAGGAACACCAGTGGCGAAGGCGGCTTACTGGACGATAACTGACGCTGAGGCTCGAAAGCGTGGGGAGCAAACAGG
+
CBBBCCBB?BCCB@BACB@BBC@D?BBC?CDCBC>BECCC=CG>BBBAAACADE?CCCB?AA<@@ABBCCBBBBA9;;;0;A@7ACCC@GGC;C@CCCBBBBC?C>BB>BEBBBCDDDCCBBBBCCDC@AAAA8AC@CBB@B@B@B@CBCABBBBBC@F???<?C@AABBBBDD?CC?CC?A?ACB?BAAA>BCD8:8;A=AC@CBCB=AA:;;C@CCCCCCB@@0000AA@EA<E@@?BDB6AAAAA<AAB?
@6HNMW:00715:06183
TACGGAGGGTGCAAGCGTTAATCGGAATAACTGGGCGTAAAGGGCATGCAGGCGGTTCATCAAGTAGGATGTGAAATCCCCGGGCTCAACCTGGGAACAGCATACTAAACTGGTGGACTAGAGTATTGCAGGGGGAGACGGAATTCCAGGTGTAGCGGTGGAATGCGTAGATATCTGGAAGAACACCAAAGGCGAAGGCAGTCTCCATGGGCAAATACTGACGCTCATATGCGAAAGCG
+
AA@C=@@B=@ACD@C@@A<A=@@??C@@@<@;:;69BBCC>DD>BBABABB@BB?C@;;:?@:=>@A6;9@>@>B8A???-;;.:@@@:C<@EA<A<00/:>??ABBB>BCCACC@BAABBAAAAA>:99@BAB/@:99929<A:@<?B=@@@@:59;@>=B=::99=?>?9:9??:8>:>>8>A;6;>)549=@;@?C90/<?;+//>>30//,/55=><66695555555579/956
@6HNMW:00719:06168
TACGGAGGGTGCAAGCGTTAATCGGAATCACTGGGCGTAAAGCGCACGTAGGCTGTTATGTAAGTCAGGGGTGAAATCCCACGGCTCAACCGTGGAACTGCCCTTGATACTGCACGACTTGAATCCGGGAGAGGGTGGCGGAATTCCAGGTGTAGGAGTGAAATCCGTAGATATCTGGAGGAACATCAGTGGCGAAGGCGGCCACCTGGACCGGTATTGACGCTGAGGTGCGAAAGCGTGGGGAGCAAAC
+
CCBD@:9968>=?9@@;;5;<@?@?B@CBCCCIJ=@@;::.;BBBCABBCC@DD:;8;@BAF@CCBBBDE;CAA@<@BC=CBB?BBBCACA@AA?C@CA>@@:@6;:CCCCBBBB@@@A@CD>A@=@@;@BBAC=A@;00+09=:=<@B>AAAAC=AAAABB>CD@BAABBCCBAAD?BB?B@BB>>>@??;:;;;@<//+/1776::5=@;?<?A@:AA????>??=988988-8A???EE6;;7<<6<
@6HNMW:00733:06174
TACGGAAGGTCCGGGCGTATCCGGATTTATTGGGTTTAAAGGGAGCGTAGGCCGGAGATTAAGCGTGTTGTGAAATGTAGACGCTCAACGTCTGCACTGCAGCGCGAACTGGTTTCCTTGAGTACGCACAAAGTGGGCGGAATTCGTGGTGTAGCGGTGAAATGCTTAGATATCACGAAGAACTCCGATTGCGAAGGCAGCTCACTGGAGCGCAACTGACGCTGGAAAGCTCGAAAAGTGCGGGTATCGAACAG
+
CC;;7;<@;??<??9=000?<7=<@BD>CC@CC.:90;@6AA=@B@995@15.549459;@=;9:99=8>?>?B::9:::9A???CC79:969>>@@@@<;@;<:99.44439:4;:>8==@995>>==9<49::<299-7/7,9?@B?BB???8929797.7:8=9>AA?A>777=?6;<=???=BBA>A>9938/:;;;CCAAAB@CA0000+/997766//)//)/7794444&4::444(4444332334
@6HNMW:00736:06161
TACGGAGGGTGCAAGCGTTAATCGGAATAACTGGGCGTAAAGGGCATGCAGGCGGTTCATCAAGTAGGATGTGAAATCCCCGGGCTCAACCTGGGAACAGCATACTAAACTGGTGGACTAGAGTATTGCAGGGGGAGACGGAATTCCAGGTGTAGCGGTGGAATGCGTAGATATCTGGAAGAACACCAAAGGCGAAGGCAGTCTCCTGGGCAAATACTGACGCTCATATGCGAAAGCGTGGGTAGCAAACAGG
+
BBBB?@@@:8:9A@CBBB@C?BBB?B?BC?CCCC>CBBBC<AA<ABAA@::8;B>B@CCCCC@CC@@=@ABABBG@CCBA69:.;<;;=@>ABB=B@CCGCBBBCCCB=BCC@BB?BBBCCCBBBC?BBBBBBB3?;=00+0,09@<AB?BBCCEAB?BC?B@CCBBCBBAAACAAA?B?CCBDCC?CD8:8:CC=C@DA@@BBA?@@@9@@@;?CCCCCAAABBCB89:CCCC>A@@???9?==?@@9?AA?
@6HNMW:00739:06182
TACGGAGGGTGCAAGCGTTAATCGGAATAACTGGGGCGTAAAAGGGCATGCAGGCGGTTCATCAAGTAGGATGTGAAATCCCCGGGCTCAACCTGGGAACAGCATACTAAACTGGTGGACTAGAGTATTGCAGGGGGAGACGGAATTCCAGGTGTAGCGGTGGAATGCGTAGATATCTGGAAGAACACCAAAGGCGAAGGCAGTCTGCCATGGGCAAATACTGACGCTCATATGCGAAAGCGTGGGTAGCAAACAG
+
;=>>;@BA;?B9;54799)/)///)/)/7295555&5<:;;;,//)/9///<@7994;69:@9;599:;49=@<@>>8CBDD.9;,99557<;995,599@@@<@A:9:D=@@@?@A=A@>=>555<=28833333$3335:49495;.55.5555;;<:<<8<7;;;;=;<;<<<5547;4//)///27;)/)/44.4384454<;;056;=4<<>6=>><655>:449:889<444)48889;2///669(339
@6HNMW:00742:06192
TACGGAGGGTGCAAGCGTTAATCGGAATAACTGGGCGTAAAGGGCATGCAGGCGGTTCATCAAGTAGGATGTGAAATCCCCGGGCTCAACCTGGGAACAGCATACTAAACTGGTGGACTAGAGTATTGCAGGGGGAGACGGAATTCCAGGTGTAGCGGTGGAATGCGTAGATATCTGGAAGAACACCAAAGGCGAAGGCAGTCTCCTGGGCAAATACTGACGCTCATATGCGAAAGCGTGGGTAGCAAACAG
+
<<::54:4,4@?A=BA@?;@<@CB@D@CC@BBCC?BB@AB/;;0;A;:;A@=@C@D@CHBAA?BBBB?BABBCCC>CCCC:CB=CABA<@=@@A;A?CCCCCBBC@@@;@AC@AA=A;;;@AA@BB?AAACCCC3BBA;:4:4;5;>AC?BBCCDBC@CCADAAAACBCB<;<AAAA?CAGIACCC=AA8@>A;;5;>AAACCCCABBB<BBB=AABBBBAA;;;AA::;A???;@B@B=?8<A<;;;2777
@6HNMW:00755:06207
TACGGAGGGTGCAAGCGTTAATCGGAATTACTGGGCGTAAAGCGCACGCAGGCGGTTTGTTAAGTCAGATGTGAAATCCCCGGGCTCAACCTGGGAACTGCATCTGATACTGGCAAGCTTGAGTCTCGTAGAGGGGGGTAGAATTCCAGGTGTAGCGGTGAAATGCGTAGAGATCTGGAGGAATACCGGTGGCGAAGGCGGCCCCCTGGACGAAGACTGACGCTCAGGTGCGAAAGCGTGGGGAGCAAACAGG
+
CDCC@@??<??>@<@??@?B@CCB@C@C?BBCDG=BBBBA6;:@@@A@@BC@BB>BB:BC>B?BBBBBBBBBCCC=CCCC9AA<A??@@C@@BB=B=@ABCAABBBAABCAB?BB@BCC=??BBBBBA@??9:9999%8AA?<?=??@B>CEDCCBC@CCBE>CCCECCCDCBBBBB?CCACADCF?C@AA=@BA9@<@@=@FFF5CC@BBBC@CCCCCCCCCCBBB?BBBBBB>BCCCCDD;CCBBB<A@B@
@6HNMW:00749:06234
TACGGAAGGTCCGGGCGTTTATCCGGGATTTAATTGGGTTTAAAGGGAGCGTAGGCGGCATGGTAAGCGTGTTGTGAAATGCGGGTGCTCAACATCCGGACTGCAGCGCGAACTGCCGTGCTTGAGTGCATTGAAGGAAGGCGGAATTCGTGGTGTAGCGGTGAAATGCTTAGATATCACGAGGAACCCCGATTGCGAAGGCAGCTTTCCGCGCTGTTACTGACGCTGAAGCTCGAAGGTGCGGGTATCGAACAGG
+
5:44.55:5;<9>;(4444)494.//)///)/)/4::1<<5<<3<<3;;666>?466:B:::85:.5;<<<;.44444)48444(44/99:+0/99)/+/;99337?ABCD@CCBB??A?885:@CAAA;;7;B>@=@5:4:=8=3939>?@>ABBBBBB?BBBD>BBAA>@A@@@AABAA??8<3797-89:5??CC?B?BC>;;;1;5:>==888;>>>AA@@@@>B>AA?AAA8>:>>;<=3:<<@:;7;BD<
@6HNMW:00758:06239
TACGGAGGGTGCAAGCGTTAATCGGAATAACTGGGCGTAAAGGGCATGCAGGCGGTTCATCAAGTAGGATGTGAAATCCCCGGGCTCAACCTGGGAACAGCATACTAAACTGGTGGACTAGAGTATTGCAGGGGGAGACGGAATTCCAGGTGTAGCGGTGGAATGCGTAGATATCTGGAAGAACACCAAAGGCGAAGGCAGTCTCCTGGGCAAATACTGACGCTCATATGCGAAAGCGTGGGTAGCAAACAGG
+
AA@E@ABB=@@@A?BDCC?B?BAB>B=@@@DCDKGBAAAB=BB=BC;;;::4:B>B@CCCCCBCCAA=@@@BCFE<A@@A.;;0;CAC?B=BAC<CABBBBB@A@BBB?CEDACC@@@@AAA?@?=:=?99999)98=?>:>?B:@=?B=BBDCC;<8;B=A=;;;AABBAAA???>4979D@BBB9==.94:=?;?=@:99@AB<BBC>BBD=A99:AA>>?@>889==?559,79:333(38879=7<<<6
@6HNMW:00714:06270
TACGGAGGGTGCAAGCGTTAATCGGAATCACTGGGCGTAAAGCGCACGTAGGCTGTTATGTAAGTCAGGGGTGAAATCCCACGGCTCAACCGTGGAACTGCCCTTGATACTGCACGACTTGAATCCGGGAGAGGGTGGCGGAATTCCAGGTGTAGGAGTGAAATCCGTAGATATCTGGAGGAACATCAGTGGCGAAGGCGGCCACCTGGACCGGTATTGACGCTGAGGCGCGAAAGCGTGGGTAGCAAACAGG
+
@BBB?@@@9?::;?BBBB@C@DCB?B=A@?@ABC>CCBBB7;;BBBBCGCB>BBB@=@@@@D?BB@@@AA9ACCC<;:;6;@@=??AC?B<??A?@>@A9;;0;<@C;;;CCDDAB@;;7;C>AA=@@8@@;;;0;@=;;5;5;5;=;;59@?@A?::9ACD=BB>AA???@@AA9:4:?;><?????????BCC@D<98388==<>>;>@;?:?;;6?BBABA@AA=A:98CD7>=<;;:/888==?7>?>:
@6HNMW:00720:06260
TAGCGGAAGGTCCGGGCGTTATCCGGATTTATTGGGTTTAAAGGGAGCGTAGGCGGCATGGTAAGCGTGTTGTGAAATGGCGGGTGCTCAACATCCGGACTGCAGCGCGAACTGCCGTGCTTGAGTGCATTGAAGGAAGGCGGAATTCGTGGTGTAGCGGTGAAATGCTTAGATATCACGAGGAACCCCGATTGCGAAGGCAGCTTTCCGCGCTGTTACTGACGCTGAAGCTCGAAGGTGCGGGTATCGAACAGG
+
@000@<?@D6AAAC>5=;;59==.4.4;;)45.4<0883:808;/555<<:<24849;;=900)/9689<88888:1--(-56/----9:398<:8B??>98999?>?7903<><?CBA@B99:@??=>?>?>>C<?;??9:3:3:19<<?8==><?8929?AA;;;;=9=>?;;;9:;;;<9=<ADD3=::055@A<@<@BA===8==@@@;:::4::::>>>??AA3859955.57888980///8>>59?@<
@6HNMW:00722:06305
TACGGAGGGTGCAAGCGTTAATCGGAATAACTGGGCGTAAAGGGCATGCAGGCGGTTCATCAAGTAGGATGTGAAATCCCCGGGCTCAACCTGGGAACAGCATACTAAACTGGTGGACTAGAGTATTGCAGGGGGAGACGGAATTCCAGGTGTAGCGGTGGAATGCGTAGATATCTGGAAGAACACCAAAGGCGAAGGCAGTCTCCTGGGCAAATACTGACGCTCATATGCGAAAGCGTGGGTAGCAAACAGG
+
<BCD?BAB<AAA@>A;;;?B?BDC@D@BB?BBBB=BAAAB=BA<AA;;;DC@CCACACBABC@DDCC@C:;;CCC>BBFL<CC>B;;;@C?BCC>CACCCDCCBC@@@<@BC@CC?BBCBBBBBBB@DCBBBBB3?AC;;8;?B>B?AA=CDCDBBA?AB@D?BCBBBCBBBCBB@?>BACC@BBB?BB6;6;AA;@>A:::CCB?AAA<AAA<BBBCCB@AABBCCBBBCBCD>CBBAAA;@@@<??99988
@6HNMW:00733:06263
TACGGAAGGTCCGGGCGTTATCCGGATTTATTGGGTTTAAAGGGAGCGTAGGCCGTGGATTAAGTGTGTTGTGAAATGTAGGCGCTCAACGTCTGACTTGCAGCGCATACTGGTCCACTTGAGTGCGCGCAACGCGGGCGGAATTTGTCGTGTAGCGGTGAAATGCTTAGATATGACGAAGAACCCCGATTGCGAAGGCAGCTCGCGGGAGCGCAACTGACGCTGAAGCTCGAAAGTGCGGGTATCGAACAGG
+
BCAA=A6;7:B?BB9@;<5;9;.47:>@<AB=BB<BD>CC@CE=BAAAABC?C@DBB@CB@C@B;;;CC6;;:::.9==@@>BCCCCF@DBBAA@BBC@BBCBCBBB@@@@@<@C8;;D;????@94788:6;;:::2:=39.7717A?A@A?@@@C???AD?CBBF>AABCCC??@AA>AB?BBB:ACC;;;BC@D@CCCA;;;@CE=<;;@@B?CFCCBBBBBB?BB@@;;;0;@;;;>6>>=@9916BB?
@6HNMW:00735:06275
TACGGAGGGTGCAAGCGTTAATCGGAATAACTGGGCGTAAAGGGCATGCAGGCGGTTCATCAAGTAGGATGTGAAATCCCCGGGCTCAACCTGGGAACAGCATACTAAACTGGTGGACTAGAGTATTGCAGGGGGAGACGGAATTCCAGGTGTAGCGGTGGAATGCGTAGATATCTGGAAGAACACCAAAGGCGAAGGCAGTCTCCTGGGCAAATACTGACGCTCATATGCGAAAGCGTGGGTAGCAAACAG
+
DBBC?BBB<?@AB=A@AA>B>BCB?B>@A>ABBB=BBAAC4::4:>@@@@?;@D8B=ACCBB?CCCB?B;;;CCD6;;;:&99,9;;A=@=>9?3?:?>A=>@@A@@@;@CD@CC@CBCBEDB:::8::CGFED3??>AA<A?C<C:BB>ABBBB@@?BB=B?@@@AABB@@@A::9?B@CC?BB@=AA:@<@AB?B@C@@@B;:59@@;@CE?@@AAABBBBBBBA?=??9:;0;<>77837;8866.666
@6HNMW:00744:06264
TACGGAAGGTCCGGGCGTTATCCGGATTTATTGGGTTTAAAGGGAGCGTAGGCGGCATGGTAAGCGTGTTGTGAAATGCGGGTGCTCAACATCCGGACTGCAGCGCGAACTGCCGTGCTTGAGTGCATTGAAGGAAGGCGGAATTCGTGGTGTAGCGGTGAAATGCTTAGATATCACGAGGAACCCCGATTGCGAAGGCAGCTTTCCGCGCTGTTACTGACGCTGAAGCTCGAAGGTGCGGGTATCGAACAGG
+
BBBC?C?B@CC?CE=BAA<ABA?A@@@@=@C?BB>BB=BA;@B9BAABBDF@CC@AA@@<@A=A@@@@@=BBBBC=CBCBD=CBAAAA=BBCB=B>AB787A@ABCCC@BA@@?BBBBB<??BBBBCB@BA?@@D@C@BA>B>A?ADBB?ABBAA8728@>?:BCCC?BBCCAAABBA>>;>=BAA5@@@<BA>>:>;@AA???5;4<<??@@@;>>AAAAA@@@D<AA@=>><?8<<66616ADAAA=AAA<
@6HNMW:00751:06281
TACGGAGGGTGCAAGCGTTAATCGGAATAACTGGGCGTAAAGGGCATGCAGGCGGTTCATCAAGTAGGATGTGAAATCCCCGGGCTCAACCTGGGAACAGCATACTAAACTGGTGGACTAGAGTATTGCAGGGGGAGACGGAATTCCAGGTGTAGCGGTGGAATGCGTAGATATCTGGAAGAACACCAAAGGCGAAGGCAGTCTCCTGGGCAAATACTGACGCTCATATGCGAAAGCGTGGGTAGCAAACAGG
+
BBBA?@>?8??>@=AABB?A=A;;6;>AA>BDCC>BB@A@4:96:AAAA;;8;B?B?CCCCB?BBBC@C@@@BBB=AA?A.::/;;<;;B>AAA;A?BCBCCCBBCDE>EBB@AA>@BBBBBBCBC>AAAADDD3DAA;:6;=@=A;;;ADCCAA<;7;@=@?@@@@@AAA@@ACCC@E?BBAAAC@EE:;:;CB?C@C;;;BBB>;;;09==9?C@@@BBAAAAA??AAAA@C<A::8??;C?==BC=ABB?
@6HNMW:00716:06346
TACGGAGGGTGCAAGCGTTAATCGGAATAACTGGGCGTAAAGGGCATGCAGGCGGTTCATCAAGTAGGATGTGAAATCCCCGGGCTCAACCTGGGAACAGCATACTAAACTGGTGGACTAGAGTATTGCAGGGGGAGACGGAATTCCTAGTGTAGCGGTGAAATGCGTAGATATTAGGAGGAACACCAGTGGCGAAGGCGGCTTACTGGACTGTAACTGACGTTGAGGCTCGAAAGCGTGGGGAGCAAACAG
+
@AAC?;;;6;;:B=@@BB=@=@C@?@?AB@BCCE>ABBFB>CE?CCBCB;;6;C;@=BBBBFACCCC?CCBBBCC>CDDD:BB=BBBB?B9;;B<B?CBCBB@A@BBC>BCC@CB@BBBAAAAB@@<@@@?>?>,===@@;A@CAHADBBBBBBBBB?BGEE?@AABCCCBBBA?BA?BB?B@BCB?BB9939??8<=994:A?@ABB@BB>>>>:==??>=A4::A4::BBAA<A9::???5?>BAC=A88
@6HNMW:00729:06320
TACGGAGGGTGCAAGCGTTAATCGGAATAACTGGGCGTAAAGGGCATGCAGGCGGTTCATCAAGTAGGATGTGAAATCCCCGGGCTCAACCTGGGAACAGCATACTAAACTGGTGGACTAGAGTATTGCAGGGGGAGACGGAATTCCAGGTGTAGCGGTGGAATGCGTAGATATCTGGAAGAACACCAAAGGCGAAGGCAGTCTCCTGGGCAAATACTGACGCTCATATGCGAAAGCGTGGGTAGCAAACAGG
+
EDB@<999.;@@?=ACBB@B@BCD@C@BB@CAAA:@B@@@;@B<AAABBBB?BB?CACCBCBBBAAL@CBBBCCC>CCEF7@?:@:;;=B@CCC?C@BBEED@@ACCC>CBB?BC@DCBBC???BB>AAAABBB3@@A;;:;@D>C?;<5;A@@@;;5;A<@<A@@@@BAABCBBAB>BADC@CAB,00+0+0@@6>;<@@@BBA?:::/:@@9@CBAA@;::BBAA??@BBCD=AAA999/9978=>8=?A>
@6HNMW:00734:06312
TACGTAGTGGCAAGCGTTTGTCCGGAATGACTGGGCGTAAAAGGGGTGCGTAGGTGGCCGCTCAAGTTAGTAGTGAAATTCCGAGCTTAACCTCGCGCTACTACTAAGACTGAGTGGCTTGAGTGCAGGAGAGGTAAGCGGAATTCCTAGTGTAGCGGTGGAATGCGTAGATATTAGGAGGAACACCAGTGGCGAAGGCGGCTTACTGGACTGTAACTGACGTTGAGGCTCGAAAGCGTGGGGAGCGAAACAAGG
+
CC@@@00/;7:93:4444)44<395;59:;4444)5;5555&555&5555999455.559:///)/:4:;:;666==4;)/)/////)/2729//////98878//)////88:4504=7;45599873----(--(-56383:8=8=BB@>==@8:3:?9>::::BBCCBBAB?BC@BB?B?>>>=???@=B@B=@>AB?AB>AAAA=@>??8847;<?<83,37<5;8333;(3333///&//////(//(36
@6HNMW:00735:06339
TACGTAGGTGGCGAGCGTTATCCGGAATTATTGGGCGTAAAGGGTGCGCAGGCGGTTTTTTAAGTTTAAGGTGAAAGCGTGGGGCTTAACCCCATATAGCCTTAGAAACTGAGAGACTAGAGTACAGGAGAGGGCAATGGAATTCCATGTGTAGCGGTAAAATGCGTAGATATATGGAGGAACACCAGTGGCGAAGGCGGTTGCCTGGCCTGTAACTGACGCTCATGCACGAAAGCGTGGGGAGCAAATAGG
+
ABABB@@=@A=BA@@@@@@BBC@C@C@B=@@=AA8AAABG>FF>;:;DCCC@CC5;;;;;%;?ABC=@<@=AAA@8@AA;;;;.;C>I>BBB;BCCBBBB@BACDCD>CCCBB@@@@@AAABBBB>?=?A@==500*0>9@?D=@=@BBBBBBBBB@@@@@8@@@CBBCBDDBA??;::59=ADC?AAA@>A>A7;7<A?B?BA@CC@D@BB@@=?CB@;::ABB:::BBAAA:??ABBCC:BAABC>C>?;
@6HNMW:00739:06346
TACGGAGGGTGCAAGCGTTAATCGGAATAACTGGGCGTAAAGGGCATGCAGGCGGTTCATCAAGTAGGATGTGAAATCCCCGGGCTCAACCTGGGAACAGCATACTAAACTGGTGGACTAGAGTATTGCAGGGGGAGACGGAATTCCAGGTGTAGCGGTGGAATGCGTAGATATCTGGAAGAACACCAAAGGCGAAGGCAGTCTCCTGGGCAAATACTGACGCTCATATGCGAAAGCGTGGGTAGCAAACAGG
+
BAA@::::/;<:B@B@@@?B?BBB?B@CB@BCCC>CDCCC>CB=CC::9CD@CB@C@CCCCC@GCBB@B@@@AAA;A@BC7BB:@9:;?A?@AA>A>BBCCCDBBBBD>DBB?BB?BBBDBBBBBB=@@@@@AA.>?A;;8;?B?C@BC@<;;BCBC@CG>B>A@@@@AABAAAA??;@>BB?BBA=@A6:4:??9?<@:;:BDC@CCC>BBB=::;CCCBDBAAABBBBA???9?BBBBB=B999BB=ABA?
@6HNMW:00741:06329
TACGGAAGGTCCGGGCGTTATCCGGATTTATTGGGTTTAAAGGGAGCGTAGGCGGCATGGTAAGCGTGTTGTGAAATGCGGGTGCTCAACATCCGGACTGCAGCGCGAACTGCCGTGCTTGAGTGCATTGAAGGAAGGCGGAATTCGTGGTGTAGCGGTGAAATGCTTAGATATCACGAGGAACCCCGATTGCGAAGGCAGCTTTCCGCGCTGTTACTGACGCTGAAGCTCGAAGGTGCGGGTATCGAACAGG
+
CBCB@C@D?AB<@@;@AA?BCB?B>;:;0;C=AA:AA;BD?EG?CBBBBBA?@@=@::;?AA=@ABBBB@BBBCB=;::AC>A@@@::69=8<8B?BB978??ACBAB>AAAA<@@@@A5;;DBBBCC@DC@B@B?A;?@=@=A?AAAE?BBAAB::3:==>5:99C?BBCAABBDC@>>;66:<<.<//)0=00*:<@@AAAD:;7;===A@@9===@A??:A@B=AAB@@>5;5888AH;A@@>>><@@A;
@6HNMW:00743:06316
TACGGAAGGTCCGGGCGTTATCCGGATTTATTGGGTTTAAAGGGAGCGTAGGCGGCATGGTAAGCGTGTTGTGAAATGCGGGTGCTCAACATCCGGACTGCAGCGCGAACTGCCGTGCTTGAGTGCATTGAAGGAAGGCGGAATTCGTGGTGTAGCGGTGAAATGCTTAGATATCACGAGGAACCCCGATTGCGAAGGCAGCTTTCCGCGCTGTTACTGACGCTGAAGCTCGAAGGTGCAGGTATCGAACAGG
+
BDCC?B@C@CC?AA5@::6;CB?CACCC>DC@CC>CE=A@<@B9BAA@@AA=@@=@BCD@CC?BBBBCC?CCBBB=@@?>?:>@?CBB?ACCB?B?BB@A?<>@BBCC@CCBB?C@@@@=@ABBBBCB@BE?@=?6949?:?;?;>?@@>BBBBB>><>BBB>BBBB@BBBCBBBBBB==<=?BBB9@AA6>=BB=@<?AA99929==<==AAA<AA@BBABBAAC<>>@??>,/)///7:5;>>>==9<=>:
@6HNMW:00750:06313
TACGGAAGGTCCGGGCGTTATCCGGATTTATTGGGTTTAAAGGGAGCGTAGGCGGCATGGTAAGCGTGTTGTGAAATGCGGGTGCTCAACATCCGGACTGCAGCGCGAACTGCCGTGCTTGAGTGCATTGAAGGAAGGCGGAATTCGTGGTGTAGCGGTGAAATGCTTAGATATCACGAGGAACCCCGATTGCGAAGGCAGCTTTCCGCGCTGTTACTGACGCTGAAGCTCGAAGGTGCGGGTATCGAACAGG
+
ECCC?A<A?CC@BA5?::6<CC?C?DDF=BB@CD@DD>AA:@B9@BAAABC?BB@BCBD@CC@C@@@BB?BBBBA<@@>@@<@BBCBB?BCCD=><>A><<@@ABBBD@CCCC@C?AAA@BBBBBBBB?BC@C@D;?<>@9>;>;?CBB@BCCBB8868BBE>CCAA?CBBCBBBBBBB><<8=AA2AAA7>>AA9>;>ABAAB=?=?>>>>=>:>>;?@B@@>>B;===>AA8<8;>9<<7=A?AAA;=><9
@6HNMW:00760:06326
TACGTAGGGAGCAAGCGTTATCCGGATTTATTGGGTGTAAAGGGTGCGTAGACGGGAAATTAAGTTAGTTGTGAAATCCCTCGGCTTAACTGAGGAACTGCAACTAAAACTGGTTTTCTTGAGTGCGGGAGAGGAAAGTGGAATTCCTAGTGTAGCGGTGAAATGCGTAGATATTAGGAGGAACACCAGTGGCGAAGGCGACTTTCTGGACCGTAACTGACGTTGAGGCACGAAAGTGTGGGGAGCAAACAGG
+
//-----5,27:;)////29:=2626@?:?@@BB=BDCCC>BC=BB;;;@BBBCC>BB>B@C?CE@BBB@CAAAA9;;;/;@A>BB@CAICCAA=A?B@@@F?BCCCC8BCC5;<;.;A=@AAAAABB<A@BCAFF>C@@=A=A=A@CDCBBBCBBB?@@AB;;;;;;;AB;;:=@A=AA?B=??A?B::9?A?@<?<=99:@C;@@D@DD@CCC;;;BBBA>;@00-0>==<?9;;?BAAC:998??399>;
@6HNMW:00722:06399
GACGAACTGTTCAAACGTTATTCGGAATCACTGGGCTTAAAGGGCGCGTAGGCGGTCTAGTAAGCGAGGTCTGAAATCCCGCGGCTCAACCGCGGAACTGGGCTTCGAACTGTTAGACTAGAGTGAAGTAGGGGCAAGCGGAACTTGCGGTGGAGCGGTGAAATGCTTTGATATCGCAAGGAACACCGGTGGCGAAAGCGGCTTGCTTGGCTTTAACTGACGCTCAAGCGCGAAAGCTAGGGTAGCGAACGGG
+
@DA::6;B@?=@AA9A;;5;;5:?;@?CCCCCCC<BA4;;/;;0;AABBAB?BA=@@ACCAB>BBDA@=@A@AAA6;;@;@;;6;B?@>D99;D@C?GBAA;;;6;BB=B:::;@AA@BBCCCCCH?BB;;;;-;C;BBC?A?AC?CA@?@B?CCBB?ABAB9AB;::5;ACA;;<BC?A8;6;BB=A>AA=ACCC>???>@B?CBC>A>ABB=B?BAABBAAAAA?B????CC5::A?=>8::9?>>8:CC<
@6HNMW:00728:06383
TACGGAGGGTGCAAGCGTTAATCGGAATAACTGGGCGTAAAGGGCATGCAGGCGGTTCATCAAGTAGGATGTGAAATCCCCGGGCTCAACCTGGGAACAGCATACTAAACTGGTGGACTAGAGTATTGCAGGGGGAGACGGAATTCCAGGTGTAGCGGTGGAATGCGTAGATATCTGGAAGAACACCAAAGGCGAAGGCAGTCTCCTGGGCAAATACTGACGCTCATATGCGAAAGCGTGGGTAGCAAACAGG
+
CCB@=:::-9@=@?B;;;GD@CCB>B?BBABCBB=AB@@?8AA9AAA@ACB@BBACFCCDCC>CCCB=A:;;BCC=CBBB6;;0;<<;>B?BCC>C@CABBAFCBBCD=BBDABA?A@@BBAAABB?BBBBBBB2ABCBB=A=@;@8;;@CDCDCCHBCC@C@BBBBBCCBB@@@AA>BADCABA>:@@+0+0@=9>@A;<;CCC@@@A<@CC=AACBBBCBBBCDCBBBAAAA<ACBCBC>CBBBAA:A@@?
@6HNMW:00733:06366
TACGGAGGGTGCAAGCGTTAATCGGAATAACTGGGCGTAAAGGGCATGCAGGCGGTTCATCAAGTAGGATGTGAAATCCCCGGGCTCAACCTGGGAACAGCATACTAAACTGGTGGACTAGAGTATTGCAGGGGGAGACGGAATTCCAGGTGTAGCGGTGGAATGCGTAGATATCTGGAAGAACACCAAAGGCGAAGGCAGTCTCCTGGGCAAATACTGACGCTCATATGCGAAAGCGTGGGTAGCAAACAGG
+
@@??9;::0;A?A@B@@@@B?BCC?B@BC@CCCC>CCA@@6::/:@;;;CC@CCACACCCBB?BDBB>A@@ABBB;A@@@.::/;;;;>B?BAA>AADECCBCCCCBB=BCC?AC@CCD@??BBBB??A?>>?>.<@@:;7;=A=A=AA?BBBBBBB>BC@C@CC@A@CCCBBA@@@<B>BB@CCD<??/;4;@@;?<@;;;CCB?BBA<ABA<BCCCCCBBBBBBA@9::?@@9AAAA@A<@?<<@B9@BB5
@6HNMW:00734:06387
TACGGAGGATCCGAGCGTTATCCGGATTATTGGGTTTAAAGGGTGCGTAGGCGGCCTTTTAAGTCAGCGGTGAAAGTCTGTGGCTCAACCATAGAATTGCCGTTGAAACTGGGGGGCTTGAGTATGTTTGAGGCAGGCGGAATGCGTGGTGTAGCGGTGAAATGCTTAGATATCACGCAGAACCCCGATTGCGAACAGGCAGCCTGCCAAGCCATGACTGACGCTGAATGCACGAAAGCGTGGGGAT
+
;>AD?9;8:@C@AABAAA=?@;+0+00+0;6;>2=98;=*87.7A@A@AB@AA>A@EED:B>AABCAAA?DAAA<ACCCCBB?BBAC>?385=AA;A7;A799;9:969=<AABC)69;CCBBBCCBA<B??>?CC>@A=@<?AA@>>9>>B@@AD@BBBB<BBBB?AAABBBAA>>=97549;:-;=838:,,),,,(,,,-0669*2-2:6<;:::3337886//)//0//555)5:;::<<+:9
@6HNMW:00741:06393
TACGGAGGGTGCAAGCGTTAATCGGAATAACTGGGCGTAAAGGGCATGCAGGCGGTTCATCAAGTAGGATGTGAAATCCCCGGGCTCAACCTGGGAACAGCATACTAAACTGGTGGACTAGAGTATTGCAGGGGGAGACGGAATTCCAGGTGTAGCGGTGGAATGCGTAGATATCTGGAAGAACACCAAAGGCGAAGGCAGTCTCCTGGGCAAATACTGACGCTCATATGCGAAAGCGTGGGTAGCAAACAGG
+
CBBB=;:;0;A?B@C;<<@E@CBA8;7;A@BCCD?C@@AC;@?:@@;;;CC@DC@C@CBDBA=AC@@=@@@@@AA>ADDD;DD>CBAA@B>@AA>A@CCCDBBBCBBB=BCC?CC@CC@@ABBBAB@BCBBBBB3ACA::8:=A=B?BB?CCCCCCC@CGAD@BBBAABBBBBCCCC@FACC@CCB=@@0;5;CA=A>A@@@ACCDDED>BAA<::;BCBBBBBBBBAABBCCD>BBBCCC=AAABCC=BBB?
@6HNMW:00750:06386
TACGGAAGGTCCGGGCGTTATCCGGATTTATTGGGTTTAAAGGGAGCGTAGGCGGCATGGTAAGCGTGTTGTGAAATGCGGGTGCTCAACATCCGGACTGCAGCGCGAACTGCCGTGCTTGAGTGCATTGAAGGAAGGCGGAATTCGTGGTGTAGCGGTGAAATGCTTAGATATCACGAGGAACCCCGATTGCGAAGGCAGCTTTCCGCGCTGTTACTGACGCTGAAGCTCGAAGGTGCGGGTATCGAACAG
+
;;BC=@>A?CC?BB<B;;5:AA;A@BBA:@?=@B9AA,;;/;@9@AA@@BB?AB@CGDC?BB@CC@@AB?BBBCD>CAAAB=@?@AAB?BA??==<=0///87779//)/99:6;:::B>BCCBBBAB>AC?C?A=A@@=29396;;>A>BB=>=@B;;>?>8>???;@@987?>?A>BB=B=AAA1859.89AA8><>@9<@@8?7:678><=8;:;=:9876::70//99;0707/..909783/2,266
@6HNMW:00773:05793
TACGGAAGGTCCGGGCGTTTATCCGGATTTATTGGGTTTAAAGGGAGCGTAGGCGGCATGGTAAGCGTGTTGTGAAATGCGGGTGCTCAACATCCGGACTGCAGCGCGAACTGCCGTGCTTGAGTGCATTGAAGGAAGGCGGAATTCGTGGTGTAGCGGTGAAATGCTTAGATATCACGAGGAACCCCGATTGCGAAGGCAGCTTTCCGCGCTGTTACTGACGCTGAAGCTCGAAGGTGCGGGTATCGAACAGG
+
BCBC@D?B@CC=??8?;;<):;;7=:=B=4667;D>CD>CC>CD>CB;;;BB>@@<@CAB@BC@CCDCCC>A@BBC>9::@B<@;;:AA@:98A=@=AB::9A?@@CDF@CCCC@CBAAA5:;BBB@@A@CC@C?C?C@CF?B>A=A????ACBABAA=@AAA>BCCC<??AAACFBC@?>1818::/:<<19:AA=?<@???@D9><>888BBB:==AAAB>??AC>@??A:95::>:::@6=>>778599:4
@6HNMW:00777:05767
TACGTAGGTGGCGAGCGTTATCCGGAATCATTGGGCGGTAAAGAGGGAGCAGGCGGCCGTGAGGGTCTGTGGTAAAAGACTGAAGCTCAACTTCAGTGAGCCATGGAAACCGGACGGCTGGAGTGCGGCAGAGGATCGTGGAATTCCATGTGTAGCGGTGAAATGCGTAGATATATGGAGGAACACCAGTGGCGAAGGCGACGGTCTGGGCCTGCACTGACGCTCATTCCCGAAAGCGTGGGGAGCAAATAGG
+
BB>@@00+0=9@@@@@BDACBB?B@D?BBBB=@?8:;4:>>6>??@:AAABB@BC@D;;;CDCG?@AABCC@CCCC9@A@A;;5:0>00+0@;=@CBAABB4:;;4;:0:;@=@BB@CII@CCCBBBACCBBF@CBBCCB?B>A>A?BCDCAAACBA?A???9?@@@BBBBBACA;;5;;5;?CBB?BBBA>A;;6;?C:::B?BBBCC>C@ECCBAAA000@@;?>7>A:BBD=BBBBAAA6A???A;@BB<
@6HNMW:00786:05789
TACGGAGGGTGCAAGCGTTAATCGGAATAACTGGGCGTAAAGGGCATGCAGGCGGTTCATCAAGTAGGATGTGAAATCCCCGGGCTCAACCTGGGAACAGCATACTAAACTGGTGGACTAGAGTATTGCAGGGGGAGACGGAATTCCAGGTGTAGCGGTGGAATGCGTAGATATCTGGAAGAACACCAAAGGCGAAGGCAGTCTCCTGGGCAAATACTGACGCTCATATGCGAAAGCGTGGGTAGCAAACAG
+
@AAB@;;;/;ABA>BCBC@D?B@@<@?;;8;CCC>DCBBB<BB;B@ACCBB?BB>B>CBBBB@BBBA@B;;;ABB:BCCC<CH>CBBB?B>BCD<A=@@@@?>?>9;;7:DD@CCA@@:98??@AA?BBAAAAA2@@@@?;@=@>B?CC?ACBBB@@<@@<??BB<;<BB@@@@:99=B?CCA@@>2:9/929@@=@?B@@@@@:4:==5<=?8?;000///57///6666333(3434<=388887;1668
@6HNMW:00797:05798
TAGCGGAGGGTGCAAGCGTTAATCGGAATAACTGGGCGTAAAGGGATGCAGGCGGTTCATCAAGTAGGATGTGAAATCCCCGGGCTCAACCTGGGAACAGCATACTAAACTGGTGGACTAGAGTATTGCAGGGGGAGACGGAATTCCAGGTGTAGCGGTGGAATGCGTAGATATCTGGAAGAACAGCCAAAGCGAAGGCAGTCTCCATGGGCAAATACTGACGCTACATATGCAGAAAAGGCGTAGGG
+
---/75777.555949955.5.5::.5.4939444)4455;4<=6<<<<::5::5:5:8<00*/76:5<::544;24444&4;0::;:5:4///(/)/9999444<;;388828?5;;7779:A9:<=8=<=B=19<<00*0*/)/27<.555<95646>9>0554444488889997>:<<6<555.5<)55==8=:>;87://)//:<5:;=5/66;9999555555445555555&5.4444444
@6HNMW:00807:05789
TACGTAGGTGGCAAGCGTTGTCCGGATTTATTGGGCGTAAAGCGAGCGCATGCGGTTTTTTAAGTCTGATGTGAAAGCCTACGGCTTAACCGTAGAAGTGCATCAGAAACTGGAAGACTTGAGTGCAGAAGAGGGCAGTGGAACTCCATGTGTAGCGGTGGAATGCGTAGATATATGGAAGAACACCAGTGGCGAAGGCGGCTGTCTGGTCTGTAACTGACGCTGAGGCTCGAAAGCATGGGTAGCAAACAGG
+
ABBB@@@;00+0<6008=6:@A@C?BBB<AA=AC>BBCCC8;;@;;;;;A;;<C>BABAB)A=@ABCBBCBAAAM?CC?BA;;8;A?B?C=@@CCB?B???AA?>AAB:@AB;>9>@??;@BB???BBA>AB@?8????B?A=B>=<>A@?AB>>>A>AD@B======>AA@???@@9B@BCBCCC@AAAC?@@B496:@;@AAAB@?=?AA@CB@BCCBCA?>A00,0@@?@@<A@BCBC>BBB@@@;@BB<
@6HNMW:00812:05799
TACGGAAGGTCCGGGCGTTATCCGGATTTATTGGGTTTAAAGGGAGCGTAGGCGGCATGGTAAGCGTGTTGTGAAATGCGGGTGCTCAACATCCGGACTGCAGCGCGAACTGCCGTGCTTGAGTGCATTGAAGGAAGGCGGAATTCGTGGTGTAGCGGTGAAATGCTTAGATATCACGAGGAACCCCCGATTGCGAAGGCAGCTTTCCGCGCTGTTACTGACGCTGAAGCTCGAAGGTGCGGGTATCGAACAGG
+
BA@@?B6;7:@>AA<AAB>BDD@G@DDD=AAADD=CC9;:69A8@BCBBCC@BB?B;;9=AA=A@BA??>ABBBD?@@@AA9@@:;4;7?;??8?=@@???@:;;BBB?BCAA=??B??=@DBBCCEB?BD=@=@=@=@C?C?C?BCBB?CB>??BB?ABBB;@A>>;?BAAABBA@>;:4:/6566(8::1:0@@,0,0@=;;;6<16;>>>BB<???@@@;::@B@BBAA@@9=5;;>>@:@E???A:>>><
@6HNMW:00765:05810
TACGGAGGGGTGCAAGCGTTAATCGGAATAACTGGGGCGTAAAGGGGCATGCAGGCGGTTCATCAAGTAGGATGTGGAAAATCCCCGGGCTCAACCTGGGAACAGCATACTAAACTGGTGGACTAGAGTATTGCAGGGGGAGACGGAATTCCAGGTGTAGCGGTGGAATGCGTAGATATCTGGAAGAACACCAATGGCGAAGGCAGTCTCCTGGGCAAATACTGACGCTCATATGCGAAAGCGGTGGGTAGCAAACAG
+
BBA<84999&:99:6<>@@=@=@>@=@=AC@CFDDE<DD???/;;;&:;555<<755.5595/::5////)/5555.5::+;<<<0<>266==8=8<<<6<8<<>BCAAA<<<0;::5:C@ABCBBBCBCC?CDBDBAA1??BDEBCAC@C?BA?AACCA@A@BB?B?;;;9:BBA@A@?>>9@;>@=@??;?=BB@BCE@D@B@@@A@?=@?@9999/9?;;;??BBBA@><<88///(/--(-55,---///(3:9
@6HNMW:00774:05823
TACGTAGGGGGCAAGCGTTGTCCGGATGACTGGGCGTAAAGGGTGTGTAGGCGGGCTCGCAAGTTGGATGTGTAATACCCAGAGCATTAACTCGGGTGCTGCATCTGAAACTACGAGTCTTGAGTGTCGGAGAGTAAGTGGAATTCCTAGTGTAGCGGTGGAATGCGTAGATATTAGGAGGAACATCAGTGGCGAAGGCGACTTACTGGACGATAACTGACGCTGAGGCACGAAAGCGTGGGGAGCAAACAGG
+
555;;;>AA>+==9>A@@9?<<6;*0//77:<?6666<<4<<4<:@@@992999)5:95557995:5::=<@AA=?@>@3>=9=4334:044;;=1;95554:::9888099955488993444445972/0///729998<8<4;5565;<999;;6;<9?:<<<?>=<<<44.498=@2929><;;<=>9<;<.4.44445.55557;5556<9<666>665::939<555:19555:::&6669A099;4
@6HNMW:00789:05819
TACGGAAGGTCCAGGCGTTATCCGGATTTATTGGGTTTAAAGGGAGCGCAGGCTGATGATTAAGCGTGACGTGAAATGTAGCCGCTCAACGGCTGAACTGCGTCGCGAACTGGTTATCTTGAGTGAGTTCGATGTTGGCGGAATTCGTGGTGTAGCGGTGAAATGCTTAGATATCACGAAGAACTCCGATTGCGAAGGCAGCCAACAAGGCCTTTACTGACGCTAAAGCTCGAAGGTGCGGGTATCGAACAGG
+
BBBC@C>B>ADAFD?BBB?BBC?@?ACB=BC@CC9BB.:9/;D;CBBCCAB?ACBBCCA@=@=:;;BCCCBBBDC?CCCCBB?AACAA=AB?BBBC@CAA@AB:;;BB?BBC>A=AA::5:BBAABCC@CBCBBB8;6;C;@=@?BBCB@BBCBBBB@AAAB<9::C?BBBBAA??>BD?BB?BBB=@@@799CC>A?9::@>A>BB>A>A?BC=AACCBBBCBBB>B@<=<<*/)0>0//,/;>@AA<AAA<
@6HNMW:00791:05814
TACGGAGGGTGCAAGCGTTAATCGGAATAACTGGGCGTAAAGGGCATGCAGGCGGTTCATCAAGTAGGATGTGAAATCCCCGGGCTCAACCTGGGAACAGCATACTAAACTGGTGGACTAGAGTATTGCAGGGGGAGACGGAATTCCAGGTGTAGCGGTGGAATGCGTAGATATCTGGAAGAACACCAAAGGCGAAGGCAGTCTCCTGGGCAAATACTGACGCTCATATGCGAAAGCGTGGGTAGCAAACAGG
+
@@AA>;;;6;@>A?A@@@>A?BBB?B@CC@CCED=BBBCC>CC=BB;;;CCACDBDACCCCC@CCAA<A@@ABBB<BBBB9AA:B::;?B@BBC>BBCCCCCDDCBBB=BCC@BB?BDBBBAAABD?BABBCBB1>>C9:8:?B>D>AA;@AAAABB>BC@B@CCA@@BBAAACC??9@;A@=A@>;@@-0-0@>6<;<@@@CCB?BBB>ABB=AABCBCCCCCCCC????CCC<ACB:992999:??8?AA=
@6HNMW:00795:05826
TACGGAAGGTCCGGGCGTTATCCGGATTTATTGGGTTTAAAGGGAGCGTAGGCGGCATGGTAAGCGTGTTGTGAAATGCGGGTGCTCAACATCCGGACTGCAGCGCGAACTGCCGTGCTTGAGTGCATTGAAAGAAGGCGGAATTCGTGGTGTAGCGGTGAAATGCATAGATATCACTCAGAACACCGATTGCGAAGGCATCCGCCGAGGCCGTTACTGACGCTGAGGCACGAAAGCGTGGGGATAGAACAGG
+
<AAC>@6:09B;?A<@>A>ABC?B@;;;0;A=AC9AC;BA;@C<BBBBA@@<;;5;A@@=@@=@CBAAB?ABABB<@@@?@9@BAAACADCAA=:7;>000;;>ABDD@BBBC?@@AAB8:;@@C?@@@BFF?CC?B?::5:>A=ACCD?BB??@?A=ABBB@BBBBBBBBBAAABBB>>>>=@@@?AAB>??CC;?;@BAA?AG?C;;5;5;;?BBBBCCBB@A;;5;AB?AB;A?@@@@@7;;;BC@BBC@
@6HNMW:00801:05810
TACGGAAGGTCCGGGCGTTATCCGGATTTATTGGGTTTAAAAGGGAGCGCAGGCTGATGATTAAGCGTGACGTGAAATGTAGCCGCTCAACGGCTGAACTGCGTCGCGAACTGGTTATCTTGAGTGAGTTCGATGTTGGCGGAATTCGTGGTGTAGCGGTGAAATGCTTAGATATCACGAAGAACTCCGATTGCGAAGGCAGCCAACAAGGCCTTTACTGACGCTAAAGCTCGAAGGTGCGGGTATCGAACAGG
+
BDBB?B=?<>D<>=8?9;2;AA:A@@@@;@B<AB8AA0;;<&:9699@A??<9<BBBCCCC696;AAABBC?A:::-;AAAAB?BBC@@=?@<A99:4:?>@BB@@@;;8;BB>B?BBBB@BBBBBCBB?ACCFCC<>;>@=@@C?CB>=;=A?>>77/7888+9AAB?BCCCAA=>@<<6<<6<<<8<==:=A>>181;BBBAD@CC8;9;?AC=CFFCCBBCCBB<A@@@AA;?;=>??@<@BBDCB?BBB>
@6HNMW:00767:05875
TACGGAGGGTGCAAGCGTTAATCGGAATAACTGGGCGTAAAGGGCATGCAGGCGGTTCATCAAGTAGGATGTGAAATCCCCGGGCTCAACCTGGGAACAGCATACTAAACTGGTGGACTAGAGTATTGCAGGGGGAGACGGAATTCCAGGTGTAGCGGTGGAATGCGTAGATATCTGGAAGAACACCAAAGGCGAAGGCAGTCTCCTGGGCAAATACTGACGCTCATATGCGAAAGCGTGGGTAGCAAACAGG
+
ABBB?BBC>CBBB?BBCD@C@BCC@C?BC?B@AA=@BBCD>DE>DC:9;:96:C=B?BBBBB@DDCB>BCCDCCC=CIDD8A?6?:;;=@@ABB>B@CCCCBBDCCCC?C@A>@C@BBBBBBBBCC?BA@@@??.><>;;7;=B>B?BB?CBBBBBD?CC@C@BBBBBBCBABBBBB@DACD@BBB@BF<A@@BDAD@CBABBBC@BCD=AAB>BBBBBBBBBAAA?99:@:9:8:@@?BC=@><<??8?AB?
@6HNMW:00773:05898
TACGGAAGGTCCGGGCGTTATCCGGATTTATTGGGTTTAAAGGGAGCGTAGGCGGCATGGTAAGCGTGTTGTGAAATGCGGGTGCTCAACATCCGGACTGCAGCGCGAACTGCCGTGCTTGAGTGCATTGAAGGAAGGCGGAATTCGTGGTGTAGCGGTGAAATGCTTAGATATCACGAGGAACCCCGATTGCGAAGGCAGCTTTCCGCGCTGTTACTGACGCTGAAGCTCGAAGGTGCGGGTATCGAACAGG
+
ADCD@C@B@BD@DD<@@B?BCCAD@FDD=CC@CC?CF>AA<AC>CBBBCCC@;:;;CCC@CB?B@@@@@?@AABC?AAACC>CAAADD@AABA?C?BBAA@@?@@AAA?DECC@CA@@B;@@@@B@@@=@A>A>A>@=@C?A=@=@BBB?CCCAA??;?AAA=BBBC?BBBBBBBBBA?=:9/556,8>>4?>>>9=:?A@AAB=><A@???@@;@?@BB@>>A>B<@@@?;<.5.6>@@B:???A>?9>AA<
@6HNMW:00794:05883
TACGTAGGTGGCAAGCGTTGTCCGGAATTATTGGGCGTAAAGCGCATGTAGGCGGTTTTGTAAGTCGGTCGTGAAAATGCGGTGCTTAACGCCGTATGGCGATCGAAACTGCGGGACTTGAGTGCAGGAGAGGAAAGGGGAACTCCCAGTGTAGCGGTGAAATGCGTAGATATTGGGAAGAACACCGGTGGCGAAGGCGCCTTTCTGGACTGTGTCTGACGCTGAGATGCGAAAGCCAGGGTAGCGAACGGG
+
BBCCBBB?@@<?@=?:;;@CCD@B@B@C9;;=BB<BB@CE?CBAAA;;;CC?;;8;BB3BCC@BCDC@BBBBACDD7A000@AA<A:D<ABB?BBC;:7;;99BBBD>DAABCC>@@@=@@ABBBCB@BAAB?BC>CCC5>>?BCC?CBCBA@@@?<?BCB=???????CBBB@BB=B?BB?AAAAC?BB?AAA=?>?EE@CC=BBC@BBBBAAAAAA@@>>>@A@@?@?@?A:@@>ACD>A??@BB?A@@;
@6HNMW:00801:05884
TACGGAGGGTGCAAGCGTTAATCGGAATAACTGGGCGTAAAGGGCATGCAGGCGGTTCATCAAGTAGGATGTGAAATCCCCGGGCTCAACCTGGGAACAGCATACTAAACTGGTGGACTAGAGTATTGCAGGGGGAGACGGAATTCCAGGTGTAGCGGTGGAATGCGTAGATATCTGGAAGAACACCAAAGGCGAAGGCAGTCTCCTGGGCAAATACTGACGCTCATATGCGAAAGCGTGGGTAGCAAACAGG
+
DCBB?CDE=BCBA=?@@@=A?BCC@C@CC@CCCC>CBABD=??<?@@@>@@=@C?C@CCCCD?BBAA>@9;:@@@<@@DD-9:6<;;;@C@CEC?IBAAB@EEEEBCB;@::4:;5;AACDBBBBA?A@99:99)9B>;;7;=A>A=@A?BBBBB@A=AB?C?AB;;;B@@@AAAAA=A?ACACCC@GJ>B@BBB>A?B@@ABBB@@@A=CEE>CDBBBCCECBBBCBAAABAF>CCBBAB;@==988.8>>8
@6HNMW:00811:05871
TACGGAGGATCCGAGCGTTATCCGGATTTATTGGGTTTAAAGGGAGCGTAGGCGGACGCTTAAGTCAGTTGTGAAAGTTTGCGGCTCAACCGTAAAATTGCAGTTGATACTGGGTGTCTTGAGTACAGTAGAGGCAGGCGGAATTCGTGGTGTAGCGGTGAAATGCTTAGATATCACGAAGAACTCCGATTGCGAAGCAGCTTGCTGGACTGTAACTGACGCTGATGCTCGAAAGTGTGGGTATCAAACAGG
+
/54:7<=:><=?ACBBBC>@@@4949=<6@B4:986@4>@7C@<>@ABA;:59B6;;@BC>C@CCCBCC=B;:;;/9AB0:;:29==@=@;@?@@@4<.59@9929@@BBGEG>CB@:96:=>@>?>?;>?8848<=:??<>>B?BCAA>ADBBBA@;>:99.:@?@=AABAAB999?A=@A=@992988/8::=)0/<7//,5@@D?9::CCC@CBBB@;:;BC;<;BB;;;0;BBBAB=;;;@DD:<:C@
@6HNMW:00774:05955
TACGGAGGGTGCAAGCGTTAATCGGAATAACTGGGCGTAAAGGGCATGCAGGCGGTTCATCAAGTAGGATGTGAAATCCCCGGGCTCCAACCTGGGAACAGCATACTAAACTGGTGGACTAGAGTATTGCAGGGGGAGACGGAATTCCAGGTGTAGCGGTGGAATGCGTAGATATCTGGAAGAACACCAAAGGCGAAGGCAGTCTCCTGGGCAAATACTGACGCTCATATGCGAAAGCGTGGGGATCAAACAG
+
000:6:;;3::4405>BB=B?BCB>B?BB?BBCC>CCCEE>CE?CB@@@BA=@A4;4;;9>@;@@@?<@CCCIEE=CCCG<B@5B00+0;>;AGG>GICCBBCBB@@@B=@@@@;;6;@@@@???:939?99898)7@?@@<@6;6;=BB;9:6>B@A?B@=@=?@@@@DAAAAABBB?C?AA?AA>8==+0+0=:6<<=000??>;<?@:@DC<B??@BA@?@;;9899;9<<@:?;;9999.99;::1766
@6HNMW:00777:05940
TACGGAGGATCCGAGCGTTATCCGGATTTATTGGGTTTAAAGGGAGCGTAGGCGGACGCTTAAGTCAGTTGTGAAAGTTTGCGGCTCAACCATAAAATTGCAGTTGATACTGGGTGTCTTGAGTACAGTAGAGGCAGGCGGAATTCGTGGTGTAGCGGTGAAATGCTTAGATATCACGAAGAACTCCGATTGCGAAGGCAGCCTGCTGGACTGTAACTGACGCTGATGCTCGAAAGTGTGGGTATCAAACAGG
+
DCBA=@@=@AC?C@@@BA>CBB?B@CBC?BB>AA9>=.88*9A:A@AAA??=@B?BB;;;7;5;DABBB?AACGD?CDD<A;;9;CBB?D@CBBAA9B7;;CCC?ABBBBBCC>CCCCB@BCBBAAACBBB;;69992;A=A=A?BCDD?BBBDBAA=A;;;0;@?A>ABB@@?BAAAB?AA?B::4:??=?AAA4:5;BBB?BBBBB@CBACCD@CCBCB<;<CCCC@@@CEH>BDBBCF?@@@@CF>BBC@
@6HNMW:00778:05957
TACGGAAGGTCCGGGCGTTATCCGGATTTATTGGGTTTAAAGGGAGCGTAGGCCGCTTGGTAAGCGTGTTGTGAAATGTACCGGCTCAACCGGTGACGTGCAGCGCGAACTGCCTGGCTTGAGTGTGCGGTAGGCAGGCGGAATTCATGGTGTAGCGGTGAAATGCTTAGATATCATGAGGAACCCCGATTGCGAAGGCAGCTTGCTGCAGCATTACTGACGCTGATGCTCGAAGGTGTGGGTATCGA
+
BBAB?A=A?;0-0>6=00*/@>7@<?CC7BC<AA:AD0;:/;</<@AA=<<+0*//=8=6@<8=;>>@A9;;BBD=CCCB@=A=?BBB?B=A=A;<;CBABAAADCCCFGBBB@CE@CC@BBCCCCC;;8;@@=@;;5;@<@=B?CA@@@CCABA@@=?ABC>;;:C?C99:BBCBBAA@<@3:::*9??299>@2928@>88077>:@CD=??=??=@@>????CBBA@@?D@D<@@?>>5773;37
@6HNMW:00781:05936
TACGGAAGGTCCGGGCGTTATCCGGATTTATTGGGTTTAAAGGGAGCGTAGGCGGCATGGTAAGCGTGTTGTGAAATGCGGGTGCTCAACATCCGGACTGCAGCGCGAACTGCCGTGCTTGAGTGCATTGAAGGAAGGCGGAATTCGTGGTGTAGCGGTGAAATGCTTAGATATCACGAGGAACCCCGATTGCGAAGGCAGCTTTCCGCGCTGTTACCGACGCTGAAGCTCGAAGGTGCGGGTATCGAACAGG
+
59<=:A;>:@A6;:/:;;59=9.5.9:9,9929@6@<)5;.9>7559=>==9<A7?@AA==>:955===9=>>>>3>588>9@@@CAB=AC??=>>AA998A@@?A;924:8<5:<<<<8<=@665::8=>9B;B<@79:298<3=888=>>;=?7917ABA:BB??<?AA@B??????>9??BAB3;8=6;=7817/77=787)53::;888>9>@=B?@@9//0)/;889;)/*/998:07675;;699;9
@6HNMW:00794:05911
TACGTAGGGAGCGAGCGTTGTCCGGAATTACTGGGTGTAAAGGGAGCGTAGGCGGGAGTGCAAGTCAGATGTGAAATACATGGGCTCAACCCATGGGCTGCATTTGAAACTGCATTTCTTGAGTGAAGTAGAGGTAAGCGGAATTCCTGGTGTAGCGGTGAAATGCGTAGATATCAGGAGGAACACCGGTGGCGAAGGCGGCTTACTGGGCTTTTACTGACGCTGAGGCTCGAAAGCGTGGGGAGCAAACAGG
+
BA@@@A@@9AAAA@@@@BACCC@CACAC?ABCCC?CBCCC=CC?BBBBBA@;@BB;@AACBB>BCAABBBBBCDD>AAAB:::8;CBC=@@;@BCC=CBBBA@@;@@@5@00000@9==;@@?@@A<@@BAAA?BD>BAB=@>A;?;@A6:9>==90,0@>@8000;@@@A::9AAA?AA:?9=::4:9<@;>;?<?=@G?CC@CBBBD?CCCC;CCDBBBCBBC:;6:??:;;.;@>>>@>6???BB=BBC>
@6HNMW:00798:05938
TACGGAAGGTCCGGGCGTTATCCGGATTTATTGGGTTTAAAGGGAGCGTAGGCGGCATGGTAAGCGTGTTGTGAAATGCGGGTGCTCAACATCCGGACTGCAGCGCGAACTGCCGTGCTTGAGTGCATTGAAGGAAGGCGGAATTCGTGGTGTAGCGGTGAAATGCTTAGATATCACGAGGAACCCCGATTGCGAAGGCAGCTTTCCGCGCTGTTACTGACGCTGAAGCTCGAAGGTGCGGGTATCGAACAGG
+
CCBC@D@C@CC@CC=AAA=ABB@CFDDC=BCADJ?EC:;:8;C;BABBBCC?CB?AABB?BC?BBBB@@=@BAAC?AAAAE>DAA??C@BBCC?B>BC=<=A?@@BBC@CBCA@BBBBC@BBBBBBBC@CE@E>A>A?@?=@<@=@CCC?CCBBBBB?BBBC>CCCC>AA@CCBBABBB@87/555(8>=4?>9939<@AAAAA;=9=???=>=:>>=@@CA>>>B:==??>A7<9<@;=>9>@AAAB;<<;9
@6HNMW:00801:05911
TACGGAGGGTGCAAGCGTTAATCGGAATAACTGGGCGTAAAGGGCATGCAGGCGGTTCATCAAGTAGGATGTGAAATCCCCGGGCTCAACCTGGGAACAGCATACTAAACTGGTGGACTAGAGTATTGCAGGGGGAGACGGAATTCCAGGTGTAGCGGTGGAATGCGTAGATATCTGGAAGAACACCAAAGGCGAAGGCAGTCTCCTGGGCAAATACTGACGCTCATATGCGAAAGCGTGGGTAGCAAACAGG
+
CBBA@@?@:@?>?=@??@<@>ABB@B@BB@CCCD>CBBBD<@@<@B@@@CC@CC@C@BBCBA=BBBC@C@@ABCC>CCDD9CC>CAAA?B?ACC?B@BBECDBBBCCD>CCC@CC@CBBBBAAAAB?BBBBCCC3CCB;;8;=A=A?;;:;CCDB;:8:B=B=AAAA@@A@::;BAA>DAEKACCC5;;0;5;A@<@=@;;;BBC@BBB<???9::;BBCBBBCBC@?@ABBBD>CBB??>9=><<;=5;>=8
@6HNMW:00803:05948
TACGGAGGATGCGAGCGTTATCCGGATTTATTGGGTTTAAAGGGTGCGTAGGTGGTTGTTTAAGTCAGCGGTGAAAGTTTGTGGCTCAACCATAAAATTGCCGTTGAAACTGGATGACTTGAGTATATTTGAGGTACGGCCGGAATGCGTGGTGGTAGCCGGTGAAAATGCATAGATATCACGCAGAACTCCGATTGCGAAGGCAGCTTACTAAACTATAACTGACACTGAAGCACGAAAGCGTGGGGATCAA
+
---80887:556>>>D;;69@@<B?BBE>CC@DD>CC=CC?GE>GBBAECC?A@@B7;;C=B?B>>>000+0:<@5<??8?@@=@@@B@B?CBAA@4?:==59949:@9???=:;:?@A5:55@@?AAC<A?=;:---)-(-(-37999<;/33,3333,3433333&3778:<555;;667///7769672833.3;;91823336949//-918--/;16663.222273778888:38885575)22:99
@6HNMW:00805:05913
TACGTAGGGGGCAAGCGTTATCCGGATTTACTGGGTGTAAAGGGAGCGTAGACTGGCGAAGCAAGTCATGAAGTGAAAACCCAGGGCTCAACCCTGGGACTGCTTTGGAAACTGGTTTTGCTAGAGTGTCGGAGAGGTAAGTGGAATTCCTAGTGTAGCGGTGAAATGCGTTAGGATATTAGGAGGAACACCAGTGGCGAAGGCGGCTTAACTGGACTGTAACTGACGTTGAGGCTCGAAAGCGTGGGGAGCAAACAGG
+
9;0000////$/:4845505===A?ADD<AA9;;79@@BF>CC>A;;;;;:B<9:<?B@<00.3..----73:==>??1;;4:;;6<=?>9>>8=BC=BBA@@BC8?=A@6=;9.5<@4;<<>;AAAAA>@=@@B@=@@;00/)/)/)/38=<?;>>?88178<=/99=8919A<90/?*//5//(/79:=7;;:945.-(-(--(-7(-(-570638555597;9779399@>ADBCCD>BAA?;;;/;;?BD?B@@;
@6HNMW:00812:05920
TACGGAGGGTGCAAGCGTTAATCGGAATAACTGGGCGTAAAGGGCATGCAGGCGGTTCATCAAGTAGGATGTGAAATCCCCGGGCTCAACCTGGGAACAGCATACTAAACTGGTGGACTAGAGTATTGCAGGGGGAGACGGAATTCCAGGTGTAGCGGTGGAATGCGTAGATATCTGGAAGAACACCAAAAGGCGAAGGCAGTCTGCCATGGGCAAATACTGACGCTCATATGCAGAAAGCGTGGGTAGCAAACAG
+
;:<D?BBD>;;;;7;ADB@B>B@A<@>;;6;CBC?CCCCD>DD>BBABB;;5;?;=9?BA;;9;BBB@C;9:B@@7:;;;.<@8@;;9=B>@CC<A=ACBBCA@B;;;0;;?=AF>AACCBAC@??499?ACEC2AAC@@?A@C@D>@A8::;:;AB49:;@4999==<999?:::;4;6;;99@:.999&99>??=B?:0.88.-.(--66/---(/<555;555;999////////)/-//::////826/555
@6HNMW:00774:05975
TACGGAAGGTCCGGGCGTTATCCGGATTTATTGGGTTTAAAGGGAGCGTAGGCGGCATGGTAAGCGTGTTGTGAAATGCGGGTGCTCAACATCCGGACTGCAGCGCGAACTGCCGTGCTTGAGTGCATTGAAGGAAGGCGGAATTCGTGGTGTAGCGGTGAAATGCTTAGATATCACGAGGAACCCCGATTGCGAAGGCAGCTTTCCGCGCTGTTACTGACGCTGAAGCTCGAAGGTGCGGGTATCGAACAGG
+
BBAB@C6;8:A?@B<A@@>@BD@CABBB<@A=@A9AA9AA8@A8;;;BBA@<@@=@BDCADD?BBCCBB@CGBBB<:;:AB<BCCCBB?BBBC=?<>?898@@@@ACC@CCCC>@@B??7:;BB@@@@5;;=@?B>A?AC?B?B?BCBB?BBAAB>><>BBB?BBBC>AABBBBBA=>;;5;8===/>@@7??AA3979>>>@@9@<@B@@>==9@@@@A>=<=>B?BBBB>>:=<?>>>@:@A@@@A=>>><
@6HNMW:00784:05973
TACGGAGGGTGCAAGCGTTAATCGGAATAACTGGGCGTAAAGGGCATGCAGGCGGTTCATCAAGTAGGATGTGAAATCCCCGGGCTCAACCTGGGAACAGCATACTAAACTGGTGGACTAGAGTATTGCAGGGGGGAGACGGAATTCCAGGTGTAGCGGTGGAATGCGTAGATATCTGGAAGAACACCAAAGGCGAAGGCAGTCTCCTGGGCAAATACTGACGCTCATATGCGAAAGCGTGGGTAGCAAACAGG
+
:C@@?@CD?DCCC>@AA@>A@@B@?B?BB@BCCC>CCBCC=CC>CC@@@CD@DC@C?BBCCC?CBBB?BCCCDDG>A===0>>3>0009A@BEE>C@CCCCCAA?;;;/;CC?BB?CCCCCCBBBB=?>778777%8??:;7;<@<B=AA@CCBCB;;6;B>C>AA;;;BB@@@BAAA>B@CCACCB?CC6;6;AA=A?B@@ABBB?@@@;@CC>BBBBBCBCCCCBBAA@@A@?:??CCBB<A?@?CC=BBB?
@6HNMW:00789:05973
TACGGAGGATTCAAGCGTTATCCGGATTTATTGGGTTTAAAGGGTGCGTAGGCGGTTTGATAAGTTAGAGGTGAAATCCCGGGGCTTAACTCCGGAACTGCCTCTAATACTGTTAGACTAGAGAGTAGTTGCGGTAGGCGGAATGTATGGTGTAGCGGTGAAATGCTTAGAGATCATACAGAACACCGATTGCGAAGGCAGCTTACCAAACTATATCTGACGTTGAGGCACGAAAGCGTGGGTAGCAAACAGG
+
BCCD@CC@CC@BB=@@@@=ABC@C@CCD>CC@CD=CC9;;6;C;;;:A@AA=;:6:C;CCDC?CB?CC;;:<CCD<AAA>ACC3@@6;6;AB@D@C?CBAB@BCCCABCB@@@AAC@AABABA???BCC?CAA=ABB>BC@CAAAABBB>BCBCCBC@BBBC?BBBC@CCBBBCCAAACCCC@CBB?ABB9::CC;?<?BBBC?BB?AC=CCDBBBBBA@@><199?:?ABCCG>C???BE?FA=>BF>;;<<
@6HNMW:00803:05975
TACGGAGGGTGCAAGCGTTAATCGGAATAACTGGGCGTAAAGGGCATGCAGGCGGTTCATCAAGTAGGATGTGAAATCCCCGGGCTCAACCTGGGAACAGCATACTAAACTGGTGGACTAGAGTATTGCAGGGGGAGACGGAATTCCAGGTGTAGCGGTGGAATGCGTAGATATCTGGAAGAACACCAAAGGCGAAGGCAGTCTCCTGGGCAAATACTGACGCTCATATGCGAAAGCGTGGGTAGCAAACAGG
+
@BBB?AAA;:;;@?AABB=A@A;;8;>BB@CCDF;;;CBB=CL?BBBBB;:9:B?CACCCDD>BABB@CDDCCCD<BCGG9BB:@9:;?A@ABB>BBCCDCBBBCCCC=C9989C?ABBAAAAAAC?BBBBBBB3??A;;8;?B>E@CC?BBBCAAA>BB>A@BB@A@CCAAABBBE@C@CC@CDE@CC=B?B@@=@@C@AACBC@BBC>CCC=CCBBBBAAACCCCBBCCBBB=BCBBBB=A@BAAA=AAA?
@6HNMW:00805:05965
TACGGAGGGTGCAAGCGTTAATCGGAATAACTGGGCGTAAAGGGCATGCAGGCGGTTCATCAAGTAGGATGTGAAATCCCCGGGCTCAACCTGGGAACAGCATACTAAACTGGTGGACTAGAGTATTGCAGGGGGAGACGGAATTCCAGGTGTAGCGGTGGAATGCGTAGATATCTGGAAGAACACCAAAGGCGAAGGCAGTCTCCTGGGCAAATACTGACGCTCATATGCGAAAGCGTGGGTAGCAAACAGG
+
@AAA=<:;6;@>B<@@BB?B@CBB@C@DCADBBB<@A@AA<AA;BAAB@??<:96:@CCFCC@CDBB?BCCCCCE?CCCC9@@8@::;?@>;;;9;@CCDCCCBBBCD@E::8:@<?BBABBBBBB@DCBBBBB3?A?::6:=A=B@CC?BBBDCCC@BC?B?BB@@@BBABBAAAB?C@CC@CCC@BC7;7;BB=C?CAAACBC?@??:?AA=BCDCCCABBCBBBBAABCCD=BAA???8=>@:992:@@<
@6HNMW:00780:06054
TACGGAAGGTCCGGGCGTTATCCGGATTTATTGGGTTTAAAGGGAGCGTAGGCGGCATGGTAAGCGATGTTGTGAAATGCGGGTGCTCAACATCCGGACTGCAGCGCGAACTGCCGTGCTTGAGTGCATTGAAGGAAGGCGGAATTCGTGGTGTAGCGGTGAAATGCTTAGATATCACGAGGAACCCCGATTGCGAAGGCAGCTTTCCGCGCTGTTACTGACGCTGAAGCTCGAAGGTGCGGGTATCGAACAGG
+
??=A?B?C;<@<?B4:9@=?@A?B?BBC=BA=@A0;;,;A8A>5>@BBBCC?CA<>>0000@;@>9659>;@?>>B4;;;;<5<=<@<B?@@A@7:6;00/0::@BBBC>A@CC@CBCCC=?@@@A?@A?BD@C@C8:59=;=8?9@@?>:<A>=>99197>>9@@B?0///0/00@<:77/5-5:;-;=@.70::)0)/757:809,/5:7::;8==>>>888>=A488>;;;:=7::888)6;<9996///6
@6HNMW:00782:06017
TACGGAGGGTGCAAGCGTTAATCGGAATAACTGGGCGTAAAGGGCATGCAGGCGGTTCATCAAGTAGGATGTGAAATCCCCGGGCTCAACCTGGGAACAGCATACTAAACTGGTGGACTAGAGTATTGCAGGGGGAGACGGAATTCCAGGTGTAGCGGTGGAATGCGTAGATATCTGGAAGAACACCAAAGGCGAAGGCAGTCTCCTGGGCAAATACTGACGCTCATATGCGAAAGCGTGGGTAGCAAACAGG
+
@DCC?CDE=CB994:AAA?A?CBB>B?BB@BDEFGACABB>CE?BCBBB@@=@B>B?BBCBB>BA@@@C;;;DEE=A@A@3@A9AAAA@B?AAA>A?BBBBCCDD;;;:;BB@@@=;;;;;??A??9<<<=<<=.==;>@;@:?;?=@@=995;A6969D;>;@@;9:@BBAB@??@2;79@>@BB2;9/9299=;><>>??AA<7<<B7BBC>BAABAA>?00000@:<<>BD?A@A<BA889488=58875
@6HNMW:00787:06010
TACGGAGGGTGCAAGCGTTAATCGGAATAACTGGGCGTAAAGGGCATGCAGGCGGTTCATCAAGTAGGATGTGAAATCCCCGGGCTCAACCTGGGAACAGCATACTAAACTGGTGGACTAGAGTATTGCAGGGGGAGACGGAATTCCAGGTGTAGCGGTGGAATGCGTAGATATCTGGAAGAACACCAAAGGCGAAGGCAGTCTCCTGGGCAAATACTGACGCTCATATGCGAAAGCGTGGGTAGCAAACAGG
+
<<<<5444)444;7<666:>9=<<5>5:<8<>>>4<<555)4=4<<<=;9=495256?C@@@=@A@A=A@>=@@@-00AA0AA4A00/6:6:<<5<8;;;=B>>C@@A<A??;?C@???@@@@ABB?B@AAEFD1?:9:A=A@D@B@BE@A000000+0@:><B@@@@?>?<;555=0626>9<<<.55)5.5;;6;5:4455;<9>;;1///(///:77//44////////4;/4//666.////--(/984
@6HNMW:00791:06027
TACGGAAGGTCCGGGCGTTATCCGGATTTATTGGGTTTAAAGGGAGCGTAGGCGGCATGGTAAGCGTGTTGTGAAATGCGGGTGCTCAACATCCGGACTGCAGCGCGAACTGCCGTGCTTGAGTGCATTGAAGGAAGGCGGAATTCGTGGTGTAGCGGTGAAATGCTTAGATATCACGAGGAACCCCGATTGCGAAGGCAGCTTTCCGCGCTGTTACTGACGCTGAAGCTCGAAGGTGCGGGTATCGAACAGG
+
CCCC>B>A@CD?CC8>992<AA=B?CDE>CC@CF>DD99949D9AA@BBBC@CC@CCCB?BC=ABA@@@@BBCCD>AABBD>BBACBB?BBBB=?<>B<<<==?@CCC@CBBB>BBBBB>B???@@BC?BB@D?C>@>??;?<@>@CCB?CBBBB8757BBC;ABAA>BBBBBBBB>>>>9=9===.;;=2>;??2828;;;<=5<7;:>>>>><@@><<>>AAAC:<8AAAA9>7;;<;;5>>>??D;AA@:
@6HNMW:00800:06050
TACGGAGGGTGCAAGCGTTAATCGGAATAACTGGGCGTAAAGGGCATGCAGGCGGTTCATCAAGTAGGATGTGAAATCCCCGGGCTCAACCTGGGAACAGCATACTAAACTGGTGGACTAGAGTATTGCAGGGGGAGACGGAATTCCAGGTGTAGCGGTGGAATGCGTAGATATCTGGAAGAACACCAAAGGCGAAGGCAGTCTCCTGGGCAAATACTGACGCTCATATGCGAAAGCGTGGGTAGCAAACAGG
+
BCBB?BBB=BBA@<A?@?>A@DCB?B@B@=@@@@;@AABC<@@<@CBCCBD@CC@C?CCCCG@BBBB@BBBBDDD>DDFE7996:::;=A=@AA<A@CCGCBBBBCDC=CBB?CCABBBBBABACC@BBBCCCB3AAB::7:=B=A?BB?CCBCCCC@CE@D?BBBCCBBCCBAAAA?C?CCACCC@CC:;::BC=B?B@@@BBB?BBB>BCC>??ABBBBCAAA@A@@@@@@@;@CBCCC>BAA@@@:@AA?
@6HNMW:00805:06041
TACGGAAGGTCCAGGCGTTATCCGGATTTATTGGGTTTAAAGGGAGCGCAGGCTGATGATTAAGCGTGACGTGAAATGTTAGCCGCTCAACGGCTGAACTGCGTCGCGAACTGGTTATCTTGAGTGAGTTCGATGTTGGCGGAATTCGTGGTGTAGCGGTGAAAATGCTTAGATATCACGAAGAACTCCGATTGCGAAGGCAGCCAACAAGGCCTTTTACTGACGCTAAAGCTCGAAAGTGCGGGTATCGAACAGG
+
;4458<7<;=B=;;4;:;5;?B@D?B@?>?@@@@7>@5>9)55)55555<<9<<6666669=9;666;>;9;9<9/>/0)///)//>;;7<>:>><<8<65498.....08888?<:>BB>A@=B=88;7:::947179=??C?B<@@?C7:::7:99)/////&//9:-343333999;=6:;6:9;63738>>@@=@=A@A@?A?=;8;/8/877(8<<>7777;;;37339333(229222)26699;49=<8
@6HNMW:00808:06045
TACGGAAGGTCCGGGCGTTATCCGGATTTATTGGGTTTAAAGGGAGCGTAGGCGGCATGGTAAGCGTGTTGTGAAATGCGGGTGCTCAACATCCGGACTGCAGCGCGAACTGCCGTGCTTGAGTGCATTGAAGGAAGGCGGAATTCGTGGTGTAGCGGTGAAATGCTTAGATATCACGAGGAACCCCGATTGCGAAGGCAGCTTTCCGCGCTGTTACTGACGCTGAAGCTCGAAGGTGCGGGTATCGAACAGG
+
000@<@;=6@D9AB<@@@?BAB@B@EHH>BC@BE0<;.;A8@A8AB@@@BB?BB?BBAA;@@=@BDCCC?BA;::,:<==?9?A@9898????>?5=9>=777>?AA@<@::9=ACB>@<@?@?==:A79:=B;@<@=@@?B5:4:99=9>A@??9939?AA=BAAB<??AA????BA@@=<5:::/799)00;@<A<AA@@?@:=;?AA>>?A188:??@?==>C?BBCB>>:==A>>>A:AA@@@@<@AA=
@6HNMW:00810:06054
TACGGAGGGTGCAAGCGTTAATCGGAATAACTGGGCGTAAAGGGCATGCAGGCGGTTCATCAAGTAGGATGTGAAATCCCCGGGCTCAACCTGGGAACAGCATACTAAACTGGTGGACTAGAGTATTGCAGGGGGAGACGGAATTCCAGGTGTAGCGGTGGAATGCGTAGATATCTGGAAGAACACCAAAGGCGAAGGCAGTCTCCTGGGCAAATACTGACGCTCATATGCGAAAGCGTGGGTAGCAAACAG
+
=@@@=@>?9:;;@@BB;;7;=BBDAE@CC?C;;;6;BABB>BE=CCAABBB?BC=A?AAACC@CC;;8;@@AACD=GKJJ7<;7;A>=:>:@BB:B?BCCBBBBBBAA=ACHABB?BABGCC???=:=<999::(:@@;;6;=A=B@CE@AA?ABAA>AA@D=@A@BB@@@@?===<6>:>@=ACC@DD8969@@8=:>:99@??<AAD>DCC>ABBBCCCEBBBBBB:;9BAD:??@;=<6<7339;1999
@6HNMW:00811:06036
TACGGAAGGTCCGGGCGTTATCCGGATTTATTGGGTTTAAAGGGAGCGTAGGCGGCATGGTAAGCGTGTTGTGAAATGCGGGTGCTCAACATCCGGACTGCAGCGCGAACTGCCGTGCTTGAGTGCATTGAAGGAAGGCGGAATTCGTGGTGTAGCGGTGAAATGCTTAGATATCACGAGGAACCCCGATTGCGAAGGCAGCTTTCCGCGCTGTTACTGACGCTGAAGCTCGAAGGTGCGGGTATCGAACAGG
+
999@:A?B?BB?BC=BBB=@@?5;5;@@,;9.95,5>)59)5909>>>?<<75929AA@?;;69>>>::69<::;/555:;2::55547=<;<6:4:<=?@A9;9ACC@DABB6:94892898444443871717)/)/9596:6;;::337<777818;;7.77896<==>>C?@866:18-555'.79(----(-3:89222'2+2622255.598222222786/./:86(2,2:9::075922239764
@6HNMW:00768:06075
TACGGAGGGTGCAAGCGTTAATCGGAATAACTGGGCGTAAAAGGGCATGCAGGCGGTTCATCAAGATAGGATGTGAAAATCCCCCGGGCTCAACCTGGGAACAGCATACTAAAACTGGTGGACTAGAGTATTGCAGGGGGGAGACGGAATTCCAGGTGTAGCGGTGGAATGCGTAGATATCTGGAAGAACACCAAAGGCGAAGGCAGTCTCCTGGGCAAATACTGACGCTCATATGCGAAAGCGTGGGTAGCAAACAGG
+
000<8000*:@AB@CCCD?B=AB@?@?CC>B;;;05:4555&55)5955555.55.5.5////)/////)5;995555&5;;<<+97.7/0/)/)//7)/)595544444444&4:=:4945<>99<<<9443;;;8=8;$;=?==9=:?;@;;@=596;>>>;:=;:,/0@AAABA@988AA@C@CF@BAB;>@:@=AA@=@=A@;:;?<;=>?9?CC=BABCBCA:::@>=>00000>4<<<999(3389==5:::2
@6HNMW:00772:06095
AACGTAGGTGGCAAGCGTTGTCCGGAATTACTGGGTGTAAGGGGAGCGCAGGCGGGTCGGCAAGTTGGAGGTGAAAGCTGTGGCTCAACATCACAAAACTGCCTTCAAAACTGCCGATCTTGAGTGGTGTAGAGGTAGGCGGAATTCCCGGTGTAGCGGTGGAATGCGTAGATATCGGGAGGAACACCAGTGGCGAAGGCGGCCTACTGGGCACTAACTGACGCTGAGGCTCGAAAGCATGGGTAGCAAACAG
+
0&99=9939>7494:>??;:::2:298=873700*0/00*///&//9998858;=5;690/0)0=:=:@B9??=?3=<><00+/9--(------...&.22<.5.5555&55558===;?5>:=?>;<;;AB@A=@@A=AC?B?B?BB=B?BBCDBBB?AA=B@@A@CCAA;::=:::5:B?C@CCC@FAAA<>;;:;7;;7<9=BBBBC<AAB@@<@ABBDA@ABBB=@@@:::5:@@@=?7??===@00/;
@6HNMW:00775:06060
TACGGAAGGTCCGGGCGTTATCCGGATTTATTGGGTTTAAAGGGAGCGTAGGCGGCATGGTAAGCGTGTTGTGAAATGCGGGTGCTCAACATCCGGACTGCAGCGCGAACTGCCGTGCTTGAGTGCATTGAAGGAAGGCGGAATTCGTGGTGTAGCGGTGAAATGCTTAGATATCACGAGGAACCCCGATTGCGAAGGCAGCTTTCCGCGCTGTTACTGACGCTGAAGCTCGAAGGTGCGGGTATCG
+
BBBC=A7;7;B>AB>BCCABCB=A>;;;0;A9?B;AA4;A:@=9@@AAAAA?:;9<BBB?;;6;A?@>@=?;?;?8@998A=AABBBB?AAA@=@:97337;;?@@@B799>?:?<5455:<<BB>>C@CC?B@D@C@DD<;:;@CCAB>A??@BAA<A@@@<@BBB?B>??AAA@BAAA?@:>?>/><<4<<99288>BBBCF<;79>==;;9;::;BBBA@??B399<<:7176778>@7;==>8
@6HNMW:00776:06086
TACGGAGGGTGCAAGCGTTAATCGGAATAACTGGGCGTAAAGGGCATGCAGGCGGGTTACATGCAAGTAGGATGTGAAATCCCCGGGCTCCAACCTGGGAACAAGCATACTAAACTGGCTGGACTAAGAGTATTGCAAGGGGGAGGAACGGAATTCCATGGTGTAGCGGTGGAATGCGTAGATAATCTGGAAGAACACCAAAGGCGAAGGCAGTCTCCTGGGCAAATACTGACGCTCATATGCAGAAAGCCGTGGGTAG
+
/7//)444(34::8>5668<056<8<8@?:=959,454//(/7.7:7;00/2///)/)59<55;6.5555.4:::999)////&//)//5.5./277;)/)//)/9:54555=0::=8<983---,(,,2**-05,,(****$,,(-(--38(-(/5///)//679:=>>?<?=A?>>=@AABB?@>=8.646>9==>7;;4;;>CC<B?ACBCCBB?BBB<?A@0;;444;454887//////488043-38880333
@6HNMW:00783:06069
TACGGAGGTGCAAGCGTTAATCGGAATAACTGGGCGTAAAGGGCATGCAGGCGGTCTATCAAGTAGGATGTGAAATCCCCGGGCTCAAGCCTGGGAACAGCATACTAACTGGTGGACTAGAGTATTGCAGGGGAGACGGAATTCCAGGTGTAGCGGTGGAATGCGTAGATATCTGGAAGAACACCAAAGGCGAAGGCAGTCTCCTGGGCAAATACTGACGCTCATATG
+
579:1//)/:::+/6<<:B:=@C:C?C=9;@BA899444)4909:;=>>@<<9*,,,,,5739:<<.45;5555)5999&55)5955.556555)67<<=6//79//)///)/;.444498::44.3/8888+/////)/)5167;;:665=<;;9;>:>9<?::44/000///919.557<>A<@@7@<>>@;>=B999?>>9:??8???9;;;@???<?@<;:877
@6HNMW:00788:06093
TACGGAAGGTCCGGGCGTTATCCGGATTTATTGGGTTTAAAAGGGAGCGTAGGCGGCATGGTAAGCGTGTTGTGAAATGCGGGTGCTCAACATCCGGACTGCAGCGCGAACTGCCGTGCTTGAGTGCATTGAAGGAAGGCGGAATTCGTGGTGTGCGGTGAAATGCTTAGATATCACGAGGAAACCCCGATTGCGAAGGCAGCTTTTCCGCGTGTTACTTGGACGCTGAAGCTCGAAGGTGCGGGTATCCGAACAGG
+
---6083:6<:69:(///)/::)/,/?@7?>:?A2<<)999'99.5555//:3//)///9)557:;<444.4;444/544:>/45;888-338828-337;666/////39:::7:<=4504944999:7:<7<8>;>500*/*/388:;7<=;;;:28333(38771873333337733,33(333&/86)//;;5;59993333&31763..-(-22(,(-42---/(//33..(..333::.6222+26,2284
@6HNMW:00778:06140
TACGTAGGTGGCAAGCGTTATCCGGATTTACTGGGTGTAAAGGGCGTGTAGGCGGGATTGCAAGTCAGATGTGAAAACCAGGGGCTCAACCTCTGGCCTGCATTTGAAACTGTAGTTCTTGAGTGCTGGAGAGGCAAATGGAACTCCTAGTGTAGCGGTGAAATGCGTAGATATTGGGAAGAACACCGGTGGCGAAGGCGCCTTTCTGGACTGTGTCTGACGCTGAGATGCGAAAGCCAGGGTAGCGAACGG
+
BBCBBBA@BB=;;5;;:718<<<B9ABD;@:::?6;>=??7?C;BBDAAAA>BAB<AB?DBC@BBBBBCDBBBBBB6A??>>=2@?AA>A>AA@@>A;:9:CCC?CCC?B?@@BBB@CC@C??@CBBB????;5;>>9?D@C?ABE@CBBACBBBBB?BAAA:@A???@???AB?BB>B@AA<<<;=@<AB:>>@;?6;;=9>=188A:?>A>>>????@B9::BBBBBBBBCD>??>??A;A888@>0888
@6HNMW:00784:06145
TACGTAGGGGGCGAGCGTTAATCGGAATAACTGGGCGTAAAGGGCATGCAGGCGGTTCATCAAGTAGGATGTGAAATCCCCGGGCTCAACCTGGGAACAGCATACTAAACTGGTGGACTAGAGTATTGCAGGGGGAGACGGAATTCCAGGTGTAGCGGTGGAATGCGTAGATATCTGGAAGAACACCAAAGGCGAAGGCAGTCTCCTGGGCAAATACTGACGCTCATATGCGAAAGCGTGGGTAGCAAACAGG
+
ADCCCBBCCC3B@@@@A@<@=ACC@C@BB?BCDD=BBBCC>BB<A@;;;;;7;B?BFCCCCC@CCCB?C9;;BBC;;;;;.;A8AAAA>C@BII>GACAAABCDCDEG>E@@<@A=AAA@AAAACC@BBBCCCC3CCC;;:;?C?C@BB@BBCBBBC@CB@C?:;;@@BBABBCBCC@D@CC?BBE@DD;;:;BC>A>@:;;?:;5;;;0;BB>@?AFCCBABBCCAAABAAAA<AAAACC=B?@?BE>@A@6
@6HNMW:00803:06174
TACGTAGGGGGCGAGCGTTATCCGGATTTACTGGGTGTAAAGGGAGCGCAGACGGCTGTGGAAGTCAGATGTGGAAGCCCCGGGCATAACCCGGGGAGTGCATTTGAAACTCTATAGCTAGAGTACTGGAGGGGTGAGCGGAATTCCTGGTGTAGCGGTGAAATGCGTAGATATCAGGAAGAACACCGGTGGCGAAGGCGGCTCACTGGACAGAGACTGACGTTGAGGCTCGAAAGCGTGGGGAGCAAACAGG
+
CEC@@;;;;;):?@A?@@<@AA?C@CGE<@?ACF=BBCCC@CK?CCBBAB@@@B?ABBBB@C@DBCBBB:;:C@D?CCCC8AB<>9972;8(773&78988;==5::9/:@BCCBBBBBBBA:99?==<9999+9B<=?B@B?A?B79:?BAA?B?<8<000*///;<AAAAAA>>><?<?@<@??<?<>>;>>A1808<7<;;;@??;?A>>>AAB@@@A::3;;:4;>===A6==>>>??6???AF:@>>:
@6HNMW:00807:06205
TACGGAGGGTGCAAGCGTTAATCGGAATAACTGGGCGTAAAGGGCATGCAGGCGGTTCATCAAGTAGGATGTGAAATCCCCGGGCTCAACCTGGGAACAGCATACTAAACTGGTGGACTAGAGTATTGCAGGGGGAGACGGAATTCCAGGTGTAGCGGTGGAATGCGTAGATATCTGGAAGAACACCAAAGGCGAAGGCAGTCTCCTGGGCAAATACTGACGCTCATATGCGAAAGCGTGGGTAGCAAACAGG
+
>AA@;???8;;;;5:::@;A=ABC@C@CCACCCC>BDGDD=@@:@@;;;CCBECACGABBECACDBB@CBBBBCB>BCCC7@@:@@@@?B?BBB>B@CBBBCBBBDED>CBB?BC@BBACCBBBCC@CCA@@@@.=>>00-09@9@>CA=ADDBA;;7;A>B@CCCBBCCCBBBBBC?CACC@BBE@CC:;6;A@9><@:;;@BC?CCC>CCG?@?AABA@???AABAAACDDD<??A998+9<;8?A9>@=8
@6HNMW:00813:06186
TACGGAAGGTCCGGGCGTATCCGGATTTATTGGGTTTAAAGGGAGCGTAGGCGGCATGGTAAGCGTGTTGTGAAATGCGGGTGCTCAACATCCGGACTGCAGCGCGAACTGCCGTGCTTGAGTGCATTGAAGGAAGGCGGAATTCGTGGTGTAGCGGTGAAATGACTTAGATACTCACGAGGAACCCCGATTGCGAAGGCAGCTTTACCGCGCTGTTACTGACGCTGAAGCTCGAAGGTGCGGGTATCGAACAG
+
;CAA=@>@?@B;?>69444558<8<<<3;;7<<4<=4<<4<<4<@===:>:9949>87:88*----/93:<544(4<433*99<777573496:7887793344:9;7:544./00/<)////89==8;;;@<@>C??@=@?C?BABC>A@A9:8B>A@@=<@A999==/////-226---*-3999-88:48789,/)/;;666(//066--///(///8886////(/6667738.3338;18855882799
@6HNMW:00766:06251
TACGGAAGGTCCGGGCGTTATCCGGATTTATTGGGTTTAAAGGGAGCGTAGGCGGCATGGTAAGCGTGTTGTGAAATGCGGGTGCTCAACATCCGGACTGCAGCGCGAACTGCCGTGCTTGAGTGCATTGAAGGAAGGCGGAATTCGTGGTGTAGCGGTGAAATGCTTAGATATCACGAGGAACCCCGATTGCGAAGGCAGCTTTCCGCGCTGTTACTGACGCTGAAGCTCGAAGGTGCGGGTATCGAACAGG
+
CCCC?B?B?BD@CC>@996<CC@G@FED>CB@CE>CC79949D9BCBCBBB?:989@AA?CB@BBBBAA<@@@@B<BCABC>ABBBBB?BCCC?C?BC>><?>?@AAC@CECC@CAA@@9??AA@@@B@CC@A?A<?<@?=?6859B?A?BBAAB>><>ACC>BABC?B@@@AB@?@@<848:;A@5AAA7>>BB?B?BCC@@A:<:?>A@@@@<@C@AA@AA>>B>BA@A><494788>>7>A>>@@<?@?=
@6HNMW:00768:06242
TACGTAGGGGAGCGAGCGTTATCCGGATTTATTGGGTGTAAAAGGGTGCGTAGACGGGAAGCTAAGTTAGTTGTGAAATCCCTCGGCTCAACTTGAGGAACTGCAACTAAAAACTGGTTTTCTTTGAGTTGACTGGAGAGGAAAGCGGAATTCCTAGTGTAGCGGTGAAATGCGTAGATATTAGGAGGAACACCAGTGGCGAAGGCGGCTTACTGGACTGTAACTGACGCTGAGGCGCGAAAGCCAGGGGAGCGAACGG
+
59449:449&449999<55.59:.5.55>)5/)//)///777+7:14555;;555<=6<8==56.55.5558<@@<D=BCF;66>4<>/0*//)///)57554::5666>>>)555.555&555)57/-(-----(-7797;</555058=8=:===>>@===C=@>?>499:;;BAA@@@5;98=<8<<>>?9?977:>=@25.55.55.5<9=:959@9615;=9<<556@<=@@9555)5:7@<@@0999992999
@6HNMW:00770:06229
TACGTAGGGGGCAAGCGTTATCCGGATTTACTGGGTGTAAAGGGAGCGTAGACGGCGAAGCAAGTCTGAAGTGAAAACCCAGGGCTCAACCCTGGGACTGCTTTGGAAACTGTTTTGCTAGAGTGTCGGAGAGGTAAGTGGAATTCCTAGTGTAGCGGTGAAATGCGTAGATATAAGGAAGAACACCAGTGGCGAAGGCGGTCTACTGGACAGTAACTGACGCTGAGGCGCGAAAGCGTGGGGAGCAAACAGG
+
BB@@A<<;;;$4;394558==C@C@BCC=BBBCC=ABAFC?CE>CBBCCBCBBB?BBB=AAB?BABABB?AAAAAA9BC>BBC=DDCC?BB>BCC=@ABCBAB<A>AA9@??@@@9@CFCCCCCCCCB@CC;;9;B?ABB@C?B@B?BBBBCBBBAA>ABBC>BBBBBAB?>999=A>A?BC?CCC@BA??;;;@9=9//*/<<<>>>;>>>ABB@CDBBBBBBABB?@@@999,9@A99:9+:?=>=5=9:3
@6HNMW:00774:06226
AAACGTAGGTGGCAAGCGTTGTCCGGAATTACTGGGTGTAAAGGGAGCGCAGGCGGGTCGCAAGTTGGAGGTGAAAGCTGTGGGCTCAACTCACAAACTGCCTTCAAAACTGCCGATCTTGAGTGGTGTAGAGGTGGGCGGAATTCGTGGTGTAGCGGTGAAATGCTTAGATATCACGAAGAACTCCGATTGCGAAGGCAGCTCACTGGAGTGTAACTGACGCTGATGCTCGAAAAGTGTGGGTAGCAAACAGG
+
99$5999:8<=859059@C>@@@?C?C@B@BDCBB;::9::/98.7?>@@BB?BBB>>@?DE?BB7979@8@97:*789333929=BB?BEBB>?F:>>BB?B?BBBA8A@AA?BBBBB>BCB>?<?BBCCCC?BCC>??;??B=A>==;A=>==@?;@988-6A::6=??A;;;==;;7;B<ABB>A?;189=>9=9=@??@;97;9499:79<6977757:;55266672222)2;555=35857>?3?;;7
@6HNMW:00786:06225
TACGGAAGGTCCGGGCGTTATCCGGATTTATTGGGTTTAAAGGGAGCGTAGGCGGCATGGTAAGCGTGTTGTGAAATGCGGGTGCTCAACATCCGGACTGCAGCGCGAACTGCCGTGCTTGAGTGCATTGAAGGAAGGCGGAATTCGTGGTGTAGCGGTGAAATGCTTAGATATCACGAGGAACCCCGATTGCGAAGGCAGCTTTCCGCGCTGTTACTGACGCTGAAGCTCGAAGGTGCGGGTATCGAACAGG
+
CCCC?C?A>@@:>>8>@A?BCE@CABBB<A@<AC<BB>BB=BE=AA@BCCC@;:::BBA?CC?BBBCBB@CDBBA9?B:993:@?ABB?@@CA?C@AB898@@BBCCB?BCCC>A@@@C6:;BBBDEC@BB>@>@?A=@A<@=@<@CAB?BBA@A?><?BBD>BBBC>BBBCC@@@??>><>?CCC8?<<3>=>>9??BBBBBB=?:>=<<<::4:>>BC>@>=@B>>>=?=<5939;<@A:?@AA@@<@@A<
@6HNMW:00786:06255
TACGGAGGGTGCAAGCGTTAATTGGAATAACTGGGCGTAAAGGGCATGCAGGCGGTTCATCAAGTAGGATGTGAAATCCCCGGGCTCAACCTGGGAACAGCATACTAAACTGGTGGACTAGAGTATTGCAGGGGGAGACGGAATTCCAGGTGTAGCGGTGGAATGCGTAGATATCTGGAAGAACACCAAAGGCGAAGGCAGTCTCCTGGGCAAATACTGACGCTCATATGCGAAAGCGTGGGTAGCAAACAGG
+
BABB>A?@8@;9;=AA@@=@@B?B@B@CCACA?A<0/0<<3:;5;<?>>>DACC@BACCCCD@BBBC?CCCCCCC>BBAA499,9:;;?B@@AA>A@CCCCCBBCDCD>CBA?CB?BBBBBBBCBB?BCBBBBB1???::9:@C?CACB@BCCBCBB@CC@E@CCCBBAAABBBBAA>B@BBACA@+00+0+0>@6<;<::;AAA????<@EC>DCBBBBAAABBCCCCCBBBC>BBBAAA:A@@@@@<@@@?
@6HNMW:00805:06219
TACGGAAGGTCCGGGCGTTATCCGGATTTATTGGGTTTAAAGGGAGCGTAGGCGGCATGGTAAGCGTGTTGTGAAATGCGGGTGCTCAACATCCGGACTGCAGCGCGAACTGCCGTGCTTGAGTGCATTGAAGGAAGGCGGAATTCGTGGTGTAGCGGTGAAATGCTTAGATATCACGAGGAACCCCGATTGCGAAGGCAGCTTTCCGCGCTGTTACTGACGCTGAAGCTCGAAGGTGCGGGTATCGAACAGG
+
ABCB@B@B@BC@CD>C::9;CC=B=;;;0;C>AB>CD>CJ=EC>;;;BB@@=@@<@@A@<AD?AAA@CC@CBBBE?C@@@@9@;;;?C?BA@@<@<@@989>>?@ABA?BCCC@BBBBA?@A000<<=<BC?C?B=A>??;@;?;?@@?;?AA@A??>?@AA<000D=@ABAB00/;/---30777---.(//77,3,562565(5-55;=>>>:;;=<;<===;?498=<AA:<69;988-8?BBAA;>>>:
@6HNMW:00770:06264
TACGGAAGGTCCGGGCGTTATCCGGATTTATTGGGTTTAAAGGGAGCGTAGGCGGCATGGTAAGCGTGTTGTGAAATGCGGGTGCTCAACATCCGGACTGCAGCGCGAACTGCCGTGCTTGAGTGCATTGAAGGAAGGCGGAATTCGTGGTGTAGCGGTGAAATGCTTAGATATCACGAGGAACCCCGATTGCGAAGGCAGCTTTCCGCGCTGTTACTGACGCTGAAGCTCGAAGGTGCGGGTATCGAACAGG
+
CCBB?C:;;;C@CD>@A@<@CD=A?ABC=BB@BE<CC0<;0<:0:@@BB;;:;B?BBCB@BC?BBBCCFACCAAA<;::=>9>???@A?CAA@<?<?B99:BCCCB;:8;@@@>C;::A>ABBBCBCC>@@?A?@<?;@A=@?C?AABB?BBB?>>A=A?>?8?BAA?BBBBBBBBBCA=8;/787)8=>099BB?B?BBBBBD9>:>?;;;;;5;?@BB@@@>>B?A?>?==8<9;;;@@:@A@AAA:?@A<
@6HNMW:00770:06277
TACGGAAGGTCCGGGCGTTATCCGGATTTATTGGGTTTAAAGGGAGCGTAGGCGGCATGGTAAGCGTGTTGTGAAATGCGGGTGCTCAACATCCGGACTGCAGCGCGAACTGCCGTGCTTGAGTGCATTGAAGGAAGGCGGAATTCGTGGTGTAGCGGTGAAATGCTTAGATATCACGAGGAACCCCGATTGCGAAGGCAGCTTTCCGCGCTGTTACTGACGCTGAAGCTCGAAGGTGCGGGTATCGAACAGG
+
CCCB?C:;;;D@DD<@;;7;CB?B?@@@;AC?CG=CC>AA;AC;BA@@ABA=@@=@BCC@CC>ABBBBA?BBBBC?CBBBC>@??BBC@CCBB?B>AA798@@AABBC@CCCC?BAAAC@CBBBBBBB@CB@C@C?B?BC?B?C>@B?@>AAAAB>>:>A@@=BCCC@B@AA>==BBB@@;>0777.8@=099AA<@=>??ACC>B?BB?@?@@=AA?AABCBB>B=@@BBCC>A<<777:3<A@AAA====9
@6HNMW:00771:06284
TACGTAGGTGGCAAGCGTTGTCCGGAATGACTGGGCGTAAAGGGTGCGTAGGTGGCCGCTCAAGTTAGTAGTGAAATTCCGAGGCTTAACCTCGGCGCTACTACTAAGACTGAGTGGCTTGAGTGCAGGAGAGGTAAGCGGAATTCCTAGTGTAGCGGTGGAATGCGTAGATATTAGGTAGGAACACCGGTGGCGAAAGCGGCTTACTGGCCTGTAACTGACACTGAGGCACGGAAAGCGTGGGGAGCAAACAGG
+
>ACBBBB?@A7;;<:;9D7:>B?A=<>;:::?;?<><=?A39938A@BBBB?9:3:387;;=6<@;@?A@??AAC8=7;:=00*0<6=6@>A9949>?ABBAA=AD=DDAA@:::=6<<8>><==>>><A@@@<@@;>><;>699;:=AAA;<<?::7:B=A<@>687<==:9<9;:+//938378:/5///*/8==2:>@<@@=>>>A=A<@@>>:>@@@@@?;;88188887<=/:::<<==/==>A@7@888
@6HNMW:00773:06282
TACGGAGGGTGCAAGCGTTAATCGGAATAACTGGGCGTAAAGGGCATGCAGGCGGTTCATCAAGTAGGATGTGAAATCCCCGGGCTCAACCTGGGAACAGCATACTAAACTGGTGGACTAGAGTATTGCAGGGGGAGACGGAATTCCAGGTGTAGCGGTGGAATGCGTAGATATCTGGAAGAACACCAAAGGCGAAGGCAGTCTCCTGGGCAAATACTGACGCTCATATGCGAAAGCGTGGGTAGCAAACAG
+
00/@:/0/*94;A=@@A@<@>@;;5;=@@=@CCC=BCBBB?CC>CCDBCBB@BC@CBAAACC@DCDC@BBCCCCE?GGCG7>>5=0009>9=AA9>>A@BAABAABBD=D;;6;A?CBCCCCADAA=AABBFEE3CAABB=A=@>A5;;?BBCCB=;;;D@C@CB;;;BBCA@??CC>B@BD@CCC=B@0;5<AB@B=@;;;DCB@BBC=BBB>BBCCCCB999@=?@@:;7663:00/66.699:;;3777
@6HNMW:00776:06267
TAGCGGAGGATGCGAGCGTTATCCGGATTTATTGGGTTTAAAGGGTGGCGGTAGGCGGCATTTCAAGGTCAGCGGTAAAATTGAGAGGCATCAACTCTTCGAGCCGTTGAAACTGGAGTGCTTGAGTGGGCGAGAAGTATGCGGAATGCGTGGTGTAGCGGTAGAAATGCATAGATATCACGCAGAACTCCGATTGCGAAGGCAGCATACCGGCGCCCGACTGACGCTGAAGCACGAAAGCGTGGGTATCAGAACAGG
+
7///9)--(-//-----//)///)48>;=143-3807;2;;155,--(--(-//)33-3//:199(/(////5;8=>>>0=1545950-----(--22,22--,(,,(,/7.7:<6<<<554.45:9993;9;<<166659995<4955444.44;///84/////(--///8899;444:=3/-937--(--5056684:888;?>@==2949999)5999665=<<956:;;;@AA;AA@BCC0<;:9999;@@@=
@6HNMW:00788:06302
TACGGAAGGTCCGGGCGTTATCCGGATTTATTGGGTTTAAAGGGAGCGTAGGCGGCATGGTAAGCGTGTTGTGAAATGCGGGTGCTCAACATCCGGACTGCAGCGCGAACTGCCGTGCTTGAGTGCATTGAAGGAAGGCGGAATTCGTGGTGTAGCGGTGAAATGCTTAGATATCACGAGGAACCCCGATTGCGAAAGGCAGCTTTCCGCGCTGTTACTGACGCTGAAGCTCGAAGGTGCGG
+
5<45068=38?4:4,49:.9@@;@ACCC>CC@CC=@A,9<0;?8AB;;;@?;@@:?@@@=<@>@@B@?>655::A9988;=5A858B@=?:76(/)/9//733495@@<A????CA???;>==?995:8:;7;:>5:544.4.4.4<<<77:77///39999293334:9:888;8833549-555'2562<778=8:9999///(/(.6557;;15558855:99;4873325.3265779
@6HNMW:00790:06274
ATACGGAAGGTCCGGGCGTTATCCGGATTTATTGGGTTTAAAGGGAGCGTAGGCGGCATGGTAAGCGTGTTGTGAAATGCGGGTGCTCAACATCCGGACTGCAGCGCGAACTGCCGTGCTTGAGTGCATTGAAGGAAGGCGGAATTCGTGGTGTAGCGGTGAAATGCTTAGATATCACGAGGAACCCCGATTGCGAAGGCAGCTTTCCGCGCTGTTACTGACGCTGAAGCTCGAAGGTGCGGGTATCGAACAGG
+
)5::<.4.4.4:6<<4559:=?B6;::EH>BBAEE?FD=DD<DD>CC@>>994:;<?@@@899@C>>>?>;<<<<@0<8787-3<8=6=:=0//5:688-/////0::;7<=BA?BBAAB;<;BBDBBB<<;5<=@5;5;>:=2:.7773-3389888489==5444=6<;773737778508:<CC2===7798?8=8=>>>?A7<9;>;998A<<;<C9565957/78896:37.3....'../..905594
@6HNMW:00797:06287
TACGGAAGGTCCGGGCGTTATCCGGATTTATTGGGTTTAAAGGGAGCGTAGGCGGCATGGTAAGCGTGTTGTGAAATGCGGGTGCTCAACATCCGGACTGCAGCGCGGAACTGCCGTGCTTTGAGTGCATTGAAGGAAGGCGGAATTCGTGGTGTAGCGGTGAAATGCTTTAGATATCACGAGGAACCCCGATTGCGAAGGCAGCTTTCCGGCGCTGTTACTGACGCTGAAGCTCGAAGGTGCGGGTATCGAACAGG
+
5<<<?B@B:=>:BA8>:;2:94.4.555)5;6;<099)55)5>29?BA;;;?@@7<<<<5::8;;;?>C?@@@??:?CDDD=DDDC??<??:97:8983////////)/6::<<488:333(344:444=5==2924.459:494943333277344;<8==BA.77999*8>?>@@?87755-60866'//.(----(-0222229.7(.(..3355058>>:::887:*////9:5;136<;;1//////*-9=7
@6HNMW:00805:06262
TACGGAAGGTCCGGGCGTTATCCGGATTTATTGGGTTTAAAGGGAGCGTAGGCGGCATGGTAAGCGTGTTGTGAAATGCGGGTGCTCAACATCCGGACTGCAGCGCGAACTGCCGTGCTTGAGTGCATTGAAGGAAGGCGGAATTCGTGGTGTAGCGGTGAAATGCTTAGATATCACGAGGAACCCCGATTGCGAAGGCAGCTTTCCGCGCTGTTACTGACGCTGAAGCTCGAAGGTGCGGGTATCGAACAGG
+
BCCE@B?B@DD@CC<@@@7;;D@E@;;;7;B>BB=CC4;;6;C;;;;@@@B?AA?BB;;79A=@?CBBB@CBCCE><;;CD?AA@BBB@B;:;9=9BB>>?@9;;AA?8<;>?69;A@@<?@BADCBB?BC?B@B@D@AB?CAF@BBCC?CBBCC::6:???8?BBC?@??BDCBBBBBB>B?ABA69:85?=@A4:5:AA?@B=B?AB@@<;;<@B@BBCBBBBD<@?BE??;??@888@9@BB@A@<@@A<
@6HNMW:00808:06288
TACGGAGGATTCAAGCGTTATCCGGATTTATTGGGTTTAAAGGGTGCGTAGGCGGTTTGATAAGTTAGAGGTGAAATCCCGGGGCTTAACTCCGGAACTGCCTCTAATACTGTTAGACTAGAGAGTAGTTGCGGTAGGCGGAATGTATGGTGTAGCGGTGAAATGCTTAGAGATCATACAGAACACCGATTGCGAAGGCAGCTTACCAAACTATATCTGACGTTGAGGCACGAAAGCGTGGGGAGCAAACAGG
+
CBBC@DD?BC?CC<@@??<?CG@C?CCD>BB?BB;A?378.8@8998ABBC@BB?BC=BBAC?CC@BB@A<AAAA9>>>8>AA9?>9>39:??A<@>A878;?A@@<@AA;;;;>????@@>>>>>>==:>9:5>=>:>@<@=;:9@::4:A=9;::5:=<=5=@==:>A@@>A;;>>>>>A:>=?:;;7---77)-)-@;=@=AD?BC>BBBBBBBCC@@>=8?994:BBABC>C???@@@2=>;;;1;?>=
@6HNMW:00780:06318
TACGGAGGGTGCAAGCGTTAATCGGAATAACTGGGCGTAAAGGGCATGCAGGCGGTTCATCAAGTGAGGATGATGAACTCCCCGGGCTCAACCTGGGAACAGCATACTAAACTGGTGGACTAGAGTATTGCAGGGGGAGACGGAATTCCAGGTGTAGCGGTGGAATGCGTAGATATCTGGAAGAACACCAAAGGCGAAGGTAGTCTCCTGGGCAAATACTGACGCTCATATGCGAAAGCGTGGGTAGCAAACAGG
+
>@@B>;;<6;@AA@B;;<7;>@AA=A<AB?CBCC?CCBCC=BA<AA;;;@@=AD>B=CCB><8<000<88.-////*//9::.99594450404>=1<8<;;;BAAC??@9?>?=@@>AA@@::9???>BA@A@@@2777CC@C@D@C?CC@CCCBBBB@BBAB?AA;;;@A@>?A@<@8C@??:>;:29>5?9@@D=B>A;;:::9@>>?8>>><996>><==<;;;444;;;9<455///:19/////(/4;5
@6HNMW:00781:06316
TACGGAGGGTGCAAGCGTTAATCGGAATAACTGGGCGTAAAGGGCATGCAGGCGGTTCATCAAGTAGGATGTGAAATCCCCGGGCTCAACCTGGGAACAGCATACTAAACTGGTGGACTAGAGTATTGCAGGGGGAGACGGAATTCCAGGTGTAGCGGTGGAATGCGTAGATATCTGGAAGAACACCAAAGGCGAAGGCAGTCTCCTGGGCAAATACTGACGCTCATATGCGAAAGCGTGGGTAGCAAACAG
+
CCCC@BA@9?A;;5<A;;5;;@>?;@>@C@FCDE>BCCDD=CC>CBBBBCC?CC@B>BBBBB?BBBC?A@BB@?A<ACDF<HJ>CCCD@CACCC>CABDFCCDBB@@@8@@@:@B>;;;AAAAABB@BBBCFFF3???;;9;@E=A=AA?@@@BB;;:;@@B@AAA@@AAAB@?????B@CFACBB?BC;@>;;:@D@C;;<ECB>=BB<ABC>??@::9>=>?@@>>?>=7=>+000:=>4;:/44=177;
@6HNMW:00803:06346
TACGGAAGGTCCGGGCGTTATCCGGATTTATTGGGTTTAAAGGGAGCGTAGGCGGCATGGTAAGCGTGTTGTGAAATGCGGGTGCTCAACATCCGGACTGCAGCGCGAACTGCCGTGCTTGAGTGCATTGAAGGAAGGCGGAATTCGTGGTGTAGCGGTGAAATGCTTAGATATCACGAGGAACCCCGATTGCGAAGGCAGCTTTCCGCGCTGTTACTGACGCTGAAGCTCGAAGGTGCGGGTATCGAACAGG
+
BCBBAD>A>ADADD=B@@>@BD@C@CDC>BB@CB=BB=AA<@D>CBBBBBB?BB>BCCC@CC?BBAAAA>BBBBD=BABAC?AAACDC>BBBB>B>A???>?@@@ABC@CCCC?BAA@B=??BBBBBB@CC?A?A=@=?@<?<>=?BBB?BB@?@7748BCA>BBBB>ACCCCBBBB@<82869AA2>>>7@@BC>B>AABBAA2829<<;@@@=AA>B@>>>??B<@@B>::194666@D:A?>?AA<AAA<
@6HNMW:00772:06385
TACGGAAGGTCCGGGCGTTATCCGGATTTATTGGGTTTAAAGGGAGCGTAGGCGGCATGGTAAGCGTGTTGTGAAATGCGGGTGCTCAACATCCGGACTGCAGCGCGAACTGCCGTGCTTGAGTGCATTGAAGGAAGGCGGAATTCGTGGTGTAGCGGTGAAATGCTTAGATATCACGAGGAACCCCGATTGCGAAGGCAGCTTTCCGCGCTGTTACTGACGCTGAAGCTCGAAGGTGCGGGTATCGAACAGG
+
CCDD@D?B?AC;>>8>?><@CC@D@;;;6;C>BB<BB>BG<BC>BA@BAAA>BB?BCBB?BC<@@@A@@?BCCCC>@@@@@;@CBBBB?BCCB>?9@?89999;@AIM@DBBB?BBBBD@BAA?@@BC@CC@C?A>A@BC@D?A?BBBB>ABBBB?>:>?@@<@BCC>@@@BCCB@@?<>;>>@AA9A9:4?<>>9?9<>>999,99>:==;;;7;;>CDBBB@>B=@@BBBC?B=7979909<<<>><@@B=
@6HNMW:00774:06395
TACGTAGGTGGCAAGCGTTGTCCGGATTTACTGGGTGTAAAGGGCGTGTAGCCGGGTCGGCAAGTCAGATGTGAAATCTATGGGCTCAACTCATAAACTGCATTTGAAACTGTTGATCTTGAGTATCGGAGAGGCAATCGGAATTCCTAGTGTAGCGGTGAAATGCGTAGATATTAGGAGGAACACCAGTGGCGAAGGCGGATTGCTGGACGCAACTGACGGTGAGGCGCGAAAGCGTGGGGAGCAAACAGG
+
CBBCCCC@@@>@B<@;;;?AA@=@=@DC=AACCD>JECHC>CC>BBC;;;CB@CE>BBB@ED>@;;;CC;;;>=>6:99@ACD<?@BC?BBBA:::5:@@ABCB=BDD=AAAB@BC@;>6>999@@@@=AA:95:>:>AA<A<A<A?BBBC>>>A><5;<>A6887A>=<=?==8=@<>=:=;?;;7;;;;<>>B>@=@C?AB?BBAA5;;;49.4595;<49959.5>9999099::<@=4?;ACC=CCC@
@6HNMW:00781:06361
TACGGAGGGTGCAAGCGTTAATCGGAATAACTGGGCGTAAAGGGCATGCAGGCGGTTCATCAAGTAGGATGTGAAATCCCCGGGCTCAACCTGGGAACAGCATACTAAACTGGTGGACTAGAGTATTGCAGGGGGAGACGGAATTCCAGGTGTAGCGGTGGAATGCGTAGATATCTGGAAGAACACCAAAGGCGAAGGCAGTCTCCTGGGCAAATACTGACGCTCATATGCGAAAGCGTGGGTAGCAAACAGG
+
@@A@;>>?9:;;A@B;;;@D@FCC?B@CCACCCC>DBBBB>BA=BB@AABD@CC?A?ACCCC@DDBB?CDCCCCC>CCCC7@?8>9:;@C@BBB>BACCCBDCCCBAA=@CC@CC@CBBBBBBBCC@BBA@@@@.>@@;;:;@C>C@AA>ACCBBA@>@C@C@BBBBABBAAAAA??=@>AA<@=@8<<+0+0>>6<;<@@@BBA?:::5:@@;BDECBABBCF???BBBBBCB=AC@???8?==???5<>>9
@6HNMW:00794:06386
TACGTATGGTGCAAGCGTTATCCGGATTTACTGGGTGTAAAGGGAGCGCAGGCGGTACGGCAAGTCTGATGTGAAAGCCCGGGGCTCAACCCCGGTACTGCATTGGAAACTGTCGGACTAGAGTGTCGGAGGGGTAAGTGGAATTCCTAGTGTAGCGGTGAAATGCGTAGATATTAGGAGGAACACCAGTGGCGAAGGCGGCTTACTGGACGTTACTGACGCTGAGGCTCGAAAGCGTGGGGAGCAAACAGG
+
DDBBBBCC?@@;;6;@@@?BCC@C@BAC<BCBCB<A@AB@:>@::::BBCD@CF@BCBB@BC@;;;ABBBBCCCF8;;;0<@A3AEHC?BBB6;6;BBBDFFGAJ@EC>CCCCCE?BB@;;;BBCCCD?@@@@5?@>AAA>A@C>B?@@CCBBBB;;5;;;;0;BBAAABDCCC?CB?::8:>@@@?BBBB???A9;7;C?AB?BBBBACCBC999BCCB@??@@@;>@9:44)4;;4444&9?ABC>AAA@
@6HNMW:00819:05760
TACGGAGGGTGCAAGCGTTAATCGGAATAACTGGGCGTAAAGGGCATGCAGGCGGTTCATCAAGTAGGATGTGAAATCCCCGGGCTCAACCTGGGAACAGCATACTAAACTGGTGGACTAGAGTATTGCAGGGGGAGACGGAATTCCAGGTGTAGCGGTGGAATGCGTAGATATCTGGAAGAACACCAAAGGCGAAGGCAGTCTCCTGGGCAAATACTGACGCTCATATGCGAAAGCGTGG
+
@@@@=@@@9>;;;98<46469==>:>::>8=><<5<B=AD=BA<AA;:;BB<AB=A2;0000*///;6<<==<<<7ABJJ=BB=B<;;>B<@BB<B>CCCBBB@@@BC>DCEADE9;;;;:>?AAB?AC@@@@?,=@?;;7;?D?B@CBAGGCCBAA@CC@C?;;;00B000=<=@<7<=<>><BC:BB<B>@@C@B=?@:99@<055;2444(33444;;445559;344444(59888;
@6HNMW:00822:05804
TACGGAAGGTCCGGGCGTTATCCGGATTTATTGGGTTTAAAGGGAGCGTAGGCGGCATGGTAAGCGTGTTGTGAAATGCGGGTGCTCAACATCCGGACTGCAGCGCGAACTGCCGTGCTTGAGTGCATTGAAGGAAGGCGGAATTCGTGGTGTAGCGGTGAAATGCTTAGATATCACGAGGAACCCCGATTGCGAAGGCAGCTTTCCGCGCTGTTACTGACGCTGAAGCTCGAAGGTGCGGGTATCGAACAGG
+
ACDB?C8<5;B5;;6;@B?CCC@D@BBB=AB=BB;BB<BB9@A:<;:A@;;5;;7;BCC@CC@C@@@BB?BB@AA<:;:AD?C;;;DC????@40,0>0/0//0<>@B:BBBB>A???A9:;;@@@@C?BB>@>@?A>@B<?<?>A@AB?BBBBB?@<@BBD=BBBB@BBBBBDA==@?>7<1888)8>@9@B??:;:>>===B9><>@A@888=>>>???@@@@C?AAAAAA<;5;///=6=<==6;7;::;
@6HNMW:00826:05797
TACGGAGGGTGCAAGCGTTAATCGGAATAACTGGGCGTAAAGGGCATGCAGGCGGTTCATCAAGTAGGATGTGAAATCCCCGGGCTCAACCTGGGAACAGCATACTAAACTGGTGGACTAGAGTATTGCAGGGGGAGACGGAATTCCAGGTGTAGCGGTGGAATGCGTAGATATCTGGAAGAACACCAAAGGCGAAGGCAGTCTCCTGGGCAAATACTGACGCTCATATGCGAAAGCGTGGGTAGCAAACAGG
+
@@@C?AAA<:;;@>A?;;7<?BCB?B?;;7;CCB=CCCCC>BB=DBBBCBB@BC?B@BAAAC@CDCC@CBBBBBB>BDDD799499:;@CACCC?CAECCCBBBBBCE=CBB?BC?BBBCDBBBBC>AA>===>.>?A????@C=C=@@;ABBCBAA?AB?B?CBA@ADCCCCCB@@>AACGABBB?CC6;6;BA>A?B;;;BDC?BBC>BDE?BBCCCCCACCBBCAAAACCD<A@???A9@=@@@?9?AA?
@6HNMW:00827:05765
TACGGAGGGTGCAAGCGTTAATCGGAATAACTGGGCGTAAAGGGCATGCAGGCGGTTCATCAAGTAGGATGTGAAATCCCCGGGCTCAACCTGGGAACAGCATACTAAACTGGTGGACTAGAGTATTGCAGGGGGAGACGGAATTCCAGGTGTAGCGGTGGAATGCGTAGATATCTGGAAGAACACCAAAGGCGAAGGCAGTCTCCTGGGCAAATACTGACGCTCATATGCGAAAGCGTGGGTAGCAAACAGG
+
BABC@@@@;@@@B?B@@@?B@;;;@B>@@=BAAA9@=444)4:1<====@CACB@C@CCCCD=BCCC@BBBBCCC=CFDD6::/;;;;>C>;;<7;>CC;;;BCCGCD>BBC@CD@ABABBAAABB?BCBBBBB1?>ABB?B?B@D;;;@CBBBBAA?AC?B@BB@@@AB@@@AAAA?GADC@CCD@CG;;8;CD=A?B@@ADEF@BBC>CCB>BCBCACBBCBBCA??@CBCC>BAA@AA=BCB>??8/0/5
@6HNMW:00849:05805
TACGGAGGGTGCAAGCGTTAATCGGAATAACTGGGCGTAAAGGGCATGCAGGCGGTTCATCAAGTAGGATGTGAAATCCCCGGGCTCAACCTGGGAACAGCATACTAAACTGGTGGACTAGAGTATTGCAGGGGGAGACGGAATTCCAGGTGTAGCGGTGGAATGCGTAGATATCTGGAAGAACACCAAAGGCGAAGGCAGTCTCCTGGGCAAATACTGACGCTCATATGCGAAAGCGTGGGTAGCAACAGG
+
---818;;5>?BB?@@=B4;459:5:8;;5;<<@8565==6=?7?===@<<8<<7;7<966=8<<DC?BBBBFFF?C@@@*::,;9958@:=>@8C<@;;??:??>>?9?AA?AC?:999???ABB??>>@?@@.@@@@@=A@C@B?CB:;;DBA@A8;;@B>;;;CCBBBA????>9;===?B?;3::).)...)-057<9<882337/8=?9>>;988=?;888A@?888CC<B::7992////-(-663
@6HNMW:00824:05830
TACGTAGGTGGCAAGCGTTGTCCGGATTTACTGGGTGTAAAGGGCGTGCAGCCGGGAGTGCAAGTCAGATGTGAAATCTATGGGCTCAACCCATAAACTGCATTTGAAACTGTACTTCTTGAGTACCGGAGGGGCAATCGGAATTCCTAGTGTAGCGGTGAAATGCGTAGATATTAGGAGGAACACCAGTGGCGAAGGCGGATTGCTGGACGGCAACTGACGGTGAGGCGCGAAAGTGTGGGGAGCAAACAGG
+
CF@@@?=9::4;B?@@AD?BBC?B=@@@:@ACCC?CCCCC<AA;ACA;;;CA@AD9?<>00/27:;:?B9;;CCE>CBBCBCC=CBBB?CC=BCCD>BB@A@@@;@BC8;<B;;;C@CF?BBBDBA=@=@?@@5@@<AAA=A>A>B?CBBA@>0000*088:5000;6===A;6/661//)/7::;9?;;;5;>=1819;5>C?BBCC?BBB>::4:AAAAA>AA9:5:??CDF>CBA:9992:??CC<??B>
@6HNMW:00833:05838
TACGGAGGGTGCAAGCGTTAATCGGAATAACTGGGCGTAAAGGGCATGCAGGCGGTTCATCAAGTAGGATGTGAAATCCCCGGGCTCCAACCTGGGAACAGCATACTAAACTGGTGGACTAGAGTATTGCAGGGGGAGACGGAATTCCAGGTGTAGCGGTGGAATGCGTAGATATCTGGAAGAACACCAAAGGCGAAGGCAGTCTCCTGGGCAAATACTGACGCTCATATGCGAAAGCGTGGGTAGCAAACAGG
+
@BBC@BCC>BBBB?BB@@?@AECC@B@BB>BBBB<BBBBD?CC?DCAAADG@CCAC?BBCBB>BBBB?BBBBFCC=CKJM7A>5<00+0;>;00000@CFDCC??@BCE<@CB>AB@BABBBCEBCC?BDCCCCC3??>;;6;=B=B@CBABFFF;;;ACBAD@@@;;;@@AAA@AAA?C?BB?BBB=AA6;6;AB?C?C@@@AA@=@AA=ACC@BABDCC@@@AAA@??>844;4;:<333(3333<=3;<<4
@6HNMW:00838:05816
TACGGAGGGTGCAAGCGTTAATCGGAATAACTGGGCGTAAAGGGCATGCAGGCGGTTCATCAAGTAGGATGTGAAATCCCCGGGCTCAACCTGGGAACAGCATACTAAACTGGTGGACTAGAGTATTGCAGGGGGAGACGGAATTCCAGGTGTAGCGGTGGAATGCGTAGATATCTGGAAGAACACCAAAGGCGAAGGCAGTCTCCTGGGCAAATACTGACGCTCATATGCGAAAGCGTGGGTAGCAAACAGG
+
BCCC?A@@:9:9A=AABC?D@BBB?@?AL@DDED>;;;CD?DC?CD;;;@@<AA?A?AAACC@DBBB@CBBBBBB>BCBB8@?6?;;;=@?CCC?BABBDDCCCBBCC>CAB?BF?ABB???CCCC?AAAADDC3BAC:;8:>B>C?CC@BCBCCCC@CE@B?BB@@@BBBAB@@AC@EFCB?BBC@CE8;8;BB?B@CA@ACCB?CCC>BBC>BBBCBBBAAABBBBBBBCCB>BAA:99+9<=:::2:AA<
@6HNMW:00849:05815
TACGGAAGGTCCGGGCGTTATCCGGATTTATTGGGTTTAAAGGGAGCGTAGGCGGCATGGTAAGCGTGTTGTGAAATGCGGGTGCTCAACATCCGGACTGCAGCGCGAACTGCCGTGCTTGAGTGCATTGAAGGAAGGCGGAATTCGTGGTGTAGCGGTGAAATGCTTAGATATCACGAGGAACCCCGATTGCGAAGGCAGCTTTCCGCGCTGTTACTGACGCTGAAGCTCGAAGGTGCGGGTATCGAACAGG
+
=?@C7::;@BBAGD=BA@>ABC@C?BBD=CC@CC=BE0;;0;@8@BBBCBB@@@<@@@@<>B?BABBAA>AA;;;0;79<>9?AAADC?CBAB?C@CD>@?BBBAA@@?AABB=@@A?@5:;CBBBBB?AB;@;?=@?AB?B?C@BBBB@BBCAA??;?ABB=BDBB?BDC??????>==5;5;DG6>>D:AABC@C@CBA===-808@AAAAB;@@;?;=;:;BC>AAB>BF:=:=ABBA9@>>???;8:88
@6HNMW:00858:05841
TACGGGAAGGTCCGGGCGTTATCCGGATTTGATTGGGTTTAAAGGGAGCGTAGGCGGCATGGTAAGCGTGTTGTGAAATGCGGGTGCTCAACAGTCCGGACTGCAGCGACGAACTGCCGTGCTTGAGTGCATTGAAGGAAGGCGGAATTCGTGGTGTAGCGGTGAAATGCTTAGATATCACGAGGAACCCCGATTGCGAAGGCAGCTTTCCGCGCTGTTACTGACGCTGAAGCTCGAAGGTGCGGGTATCGAACAGG
+
BCCCB=B8;7:A?BB9A5566<<7=8<==///<8<<399,//)6@6@?>@>==8;@=@CCD@BB?ABBBBA>ABBBD>@:9:?69989//6;///966086//----.//;;6//5<8;:544045::<;<<8<>:>:?:>:=<<<<A<ACBB?BCAAA=<7<@?@9BBBB@CCBBBBBC?A?>:?<@@@3?=>398AC4858><<=?6=8=>>>@@A<@@@@>>>A>>B;>:@???4:39<66616AA@@>=CAB7
@6HNMW:00858:05858
TACGGAGGGTGCAAGCGTTAATCGGAATAACTGGGCGTAAAGGGCATGCAGGCGGTTCATCAAGTAGGATGTGAAATCCCCGGGCTCAACCTGGGAACAGCATACTAAACTGGTGGACTAGAGTATTGCAGGGGGAGACGGAATTCCAGGTGTAGCGGTGGAATGCGTAGATATCTGGAAGAACACCAAAGGCGAAGGCAGTCTCCTGGGCAAATACTGACGCTCATATGCGAAAGCGTGGTAGCAAACAG
+
;;9@;<>=5<:49.4>@@=B?AAA;@<@A>ABBM>CCCDM=BA>AFCCDCB=AB6;5;AA;;5;A;;6;AAA@>>39===)00*0///4:5799398==<=ACBCBBC?BCB?BC@CCC;:9????;???@@@@.><>:949==8@?B@>@B@@@@@9>?9@;@A;:;@@@BBBCBA>C?AA@DDC?DE:;:;DC?C@A@@@CA@?@@?89993:?@BCC@@@@??@:::?:?=8>?<781333333(388
@6HNMW:00819:05868
TACGGAGGGTGCAAGCGTTAATCGGAATAACTGGGCGTAAAGGGCATGCAGGCGGTTCATCAAGTAGGATGATGAAATCCCCGGGCTCCAAGCCTGGGAACAGCATACTAAACTGGTGGACTAGGAGTATTGCAGGGGGAGGACGGAATTCCAGGTGTAGCGGTGGAATGCGTAGATATCTGGAAGAACACCAAAGGCGAAGGCAGTCTCCTGGGCAAATACTGACGCTCATATGCGAAAGCGTGG
+
599B@ACC@BCBB?C;;;AEAFCC>B>;;8;CCB6>9459)55)5<555>=75;.5.555//59//-388--////)/:::+990955.5.5579993;59;<;9555555)555.5;5999//)/8//438:88888'887;>>;>:@6666A8<<AAB@@=@B?B@;;;@@CCBCBBBBB<A>??;?A@299,:4;@@=@>A;99@?<@><<79::(4499;<><:::55556>>>>8>;553;
@6HNMW:00844:05876
TACGGAGGGTGCAAGCGTTAATCGGAATAACTGGGCGTAAAGGGCATGCAGGCGGTTCATCAAGTAGGATGTGAAATCCCCGGGCTCAACCTGGGAACAGCATACTAAACTGGTGGACTAGAGTATTGCAGGGGGAGACGGAATTCCAGGTGTAGCGGTGGAATGCGTAGATATCTGGAAGAACACCAAAGGCGAAGGCAGTCTCCTGGGCAAATACTGACGCTCATATGCGAAAGCGTGGGGAGCAAACAG
+
@AAB?BCF=>@<<8@>>@:?:?ADACACC@BBCD?CCBAA<AB=BBBBBA@;AC4;7;AACC@B@AAAEBCCCCI>BCEJ7;;7;;;;?B@DFC>C@CCDCEBAA@CC>CCC@DC@@???A<>>00+0:::9;:,:?>::4;4;2:=@@=:99@?4949=;><=?>?@?>@>>===?9@<@B?AAA9??0;5<AC=@=@;::BBB=@@@999:/:?ABBBCCCDAAABBBB=BB<?<33399&333991777
@6HNMW:00822:05937
TACGGAGGATCCGAGCGTTATCCGGATTTATTGGGTTTAAAGGGAGCGTAGGCGGGCGCTTAAGTCAGCTGTGAAAGTTTGGGGCTCAACCTTAAAATTGCAGTTGATACTGGGTGCCTTGAGTGCAGTATAGGCAGGCGGAATTCGTGGTGTAGCGGTGAAATGCTTAGATATCACGAAGAACTCCTATTGCGAAGGCAGCTTGCTGGAGTGTAACTGACGCTGATGCTCGAAAGTGTGGGTATCAAACAGG
+
9BAB?BD@CCC?B:::AB>ABC@C@BAA;AB<@@=AD?DD>DE=AAACCCFABBB<@:;;?B?BCCBBBCBBBBB>BCC=BCB9BBAA<@=B4999*;>A@@;;7;@BBBABA=AFD?C9??AACC@@@@@@@=@AA?@A=@=?=?A<>9>@A@ABB?BCCE>BABB?@>>>AAABBBB>B<:B@?>@AB?@BAA5757>><@?BBBB@CCBCBC@B@@@A???CCBBA??9993:???BC>CCAABC>BBB?
@6HNMW:00831:05927
TACGGAGGGTGCAAGCGTTAATCGGAATAACTGGGCGTAAAGGGCATGCAGGCGGTTCATCAAGTAGGATGTGAAATCCCCGGGCTCAACCTGGGAACAGCATACTAAACTGGTGGACTAGAGTATTGCAGGGGGAGACGGAATTCCAGGTGTAGCGGTGGAATGCGTAGATAATCTAGGAAGAACACCAAAAGGCGAAAGGCAGTCTCCATGGGCAAATACTGACGCTCATATG
+
@@?B@BBB=<;44.4:::5;7;D@:=?BC9;;BB>@A?@D:@@;@@@@A@?9AA5:2:A><=@DCBB@CCCBCCI9;:AA0=>465;;495:;;3;5;;<<:99444:1:44.483889:99:433-333////$////727)/)575516?>>=;;<@@=A=@@;;;::://)/9///18233,399,333&36;333(3,339///9*//7;288815////66///897657
@6HNMW:00833:05922
TACGGAGGGTGCAAGCGTTAATCGGAATAACTGGGCGTAAAGGGCATGCAGGCGGTTCATCAAGTAGGATGTGAAATCCCCGGGCTCAACCTGGGAACAGCATACTAAACTGGTGGACTAGAGTATTGCAGGGGGAGACGGAATTCCAGGTGTAGCGGTGGAATGCGTAGAATATCTAGGAAGAACACCAAAAGGCGAAGGCAGTCTCCTGGGCAAAATACTGACGCTCATAATGCGAAA
+
5944.444)4444.4;;;.4.49:5:8:>9>;;;89@9993=:599445==7;A6@4>>>9;49@>>;@A@@@BB>BFEF<CB=BBAA=@=@@@8>9=9955444444)4::8<=9==;;;;555?9<><=??=,=;;00*.(.(-(-/)//<666><>?<@<66599/--(---777618-332888-333&/16/-(-05---/660677.3333&399833377766//(/-66999
@6HNMW:00847:05940
TACGTAGGGGGCAAGCGTTATCCGGATTTACTGGGTGTAAAGGGAGCGCAGACGCCACACAAGTCTGAAGTGAAACTCCACGGCTTAACCGTGGAACTGCTTTGGAAACTGTGCGGCTAGAGTGCTGGAGAGGTAAGCGGAATTCCCAGTGTAGCGGTGAAATGCGTAGATATTGGGAAGAACACCGGTGGCGAAGGCGGCTTACTGGACAGTAACTGACGTTCATGCTCGAAGGCGTGGGGAGCAAACAGG
+
<@@@@<?>>>0<A?B;;;?BBC@B@CCC=BBA@A=ACBCD>DD>CBAAACA@;;:6;;AAD?CBC@BBABBCCD>CBB>CAA?AFFJ@D?BBC@D@CBBBCD=C?CF>C@@@BBF>AABBBCBBBCD?BAAB?A@<?@?<A?B?CC=BBCA@@BA@;@?AA=BBBCCCCCCCC?BB=B?AB@ABE@D?BB@CCB=@=:;5;B=?:::?BB:;:B?AAAA@@B=A@@BA@ACC?B?BB<@AA9@@>BC=BBC@
@6HNMW:00852:05923
TACGGAAGGTCCGGGCGTTATCCGGATTTATTGGGTTTAAAGGGAGCGTAGGCGGCATGGTAAGCGTGTTGTGAAATGCGGGTGCTCAACATCCGGACTGCAGCGCGAACTGCCGTGCTTGAGTGCATTGAAGGAAGGCGGAATTCGTGGTGTAGCGGTGAAATGCTTAGATATCACGAGGAACCCCGATTGCGAAGGCAGCTTTCCGCGCTGTTACTGACGCTGAAGCTCGAAGGTGCGGGTATCGAACAGG
+
BBBC@C?C@BB?AA<A@?;@BB?B@BCK>BBACC=CC<AA=AE>BBBBBBB?AB>A@AB?BB?CBA@@@?ABAAB=@@@BA<BBA@AC?CCCC?D>B@<?=??AAAAE@BBBC?BBABD@B?@@C@@@@DC>A>@5:6:<8=5969C@A>BA@@@8949BBB>BBBC?BBBBAAAC>=::494999-:@@1:9BA?B?B@@>>>7>:?<<<>7718>===>@?=>B<?;AA@@6:7:==?B:A===AA<AAA:
@6HNMW:00815:05967
TACGGAGGGTGCAAGCGTTAATCGGAATAACTGGGCGTAAAGGGCATGCAGGCGGTTCATCAAGTAGGATGTGAAATCCCCCGGGCTCAACCTGGGAACAGCATACTAAACTGGTGGACTAGAGTATTGCAGGGGGAGACGGAATTCCAGGTGTAGCGGTGGAATGCGTAGATAATCTGGAAGAACACCAAAGGCGAAGGCAGTCTCCTGGGCAAATACTGACGCTCATAATGCGAAAGCCGTGGGTAGCAAACAG
+
9;4:6;@B6=5957899=05.49929.49.555905544;)44)4::<<@@>;:5;5;;;;;499=93955555:055555$55)5;55.6699A0616<<:<=<<<=>7<@C=?@=;:9:9;;?=;7;;<A?C>1B?=;;+0+/5>50999@@B>55.5:494544?===999.9<<86<16696667;=4=:>>?7;7;;;::::5:::4:<=;BB;;;;=<;888//)///:9914/+/:::2///8992987
@6HNMW:00829:06000
TACGTAGGTGGCGAGCGTTATCCGGAATCATTGGGCGTAAAGAGGGAGCAGGCGGCCGTGAGGGTCTGTGGTAAAAGACTGAAGCTCAACTTCAGTGAGCCATGGAAACCGGACGGCTGGAGTGCGGCAGAGGATCGTGGAATTCCATGTGTAGCGGTGAAATGCGTAGATATATGGAGGAACACCAGTGGCGAAGGCGACGGTCTGGGCCTGCACTGACGCTCATTCCCGAAAGCGTGGGGACGACAAAT
+
@@@CAA@=@B=A@@@@AA=AAC?C@D@???@39:,9==?A8@900)/9---688390-/99882888<;>87898(9>=>?@=@744=7;A9552;68881852/59/94@<A9818>?287;;;?>BBBBB>A@>??@=A3949>A??<73388848=BF>AABBAA>>00066930939?@A=<?@BB:>=@30+0000:6===AB>C>BBBB>897><<BAA:6>?)777)7;<7878(8;788=;3;
@6HNMW:00842:05970
TACGGAGGGTGCAAGCGTTAATCGGAATAACTGGGCGTAAAGGGCATGCAGGCGGTTCATCAAGTAGGATGTGAAATCCCCGGGCTCAACCTGGGAACAGCATACTAAACTGGTGGACTAGAGTATTGCAGGGGGAGACGGAATTCCAGGTGTAGCGGTGGAATGCGTAGATATCTGGAAGAACACCAAAGGCGAAGGCAGTCTCCTGGGCAAATACTGACGCTCATATGCGAAAGCGTGGGTAGCAAACAG
+
9@>@9;;;09BAA=@@AB<@<@CC;@?@D>B;;;8;CBBC=BC>CEBBBBB@BB?B@BCCCC?;;;:;@;9;B@A8ABBB7BC7;;<;@C@BCC?DACCCBBBAA@@@8@@@<?A=BAA@@899@<9788?=??/79345.55=9=<9:5:;DCB:;:;C?C>;;;@@@00000??<7B<A@=@A@4==.94:CC?C@?@?;D@<9==B<ABB>??@ECBAA@@???99:8333(3///88////8;;2333
@6HNMW:00849:05974
TACGGAAGGTCCGGGCGTTATCCGGATTTATTGGGTTTAAAGGGAGCGTAGGCGGCATGGTAAGCGTGTTGTGAAATGCGGGTGCTCAACATCCGGACTGCAGCGCGAACTGCCGTGCTTGAGTGCATTGAAGGAAGGCGGAATTCGTGGTGTAGCGGTGAAAATGCTTAGATATCACGAGGAACCCCGATTGCGAAGGCAGCTTTCCGCGCTGTTACTGACGCTGAAGCTCGAAGGTGCGGGTATCGAACAGG
+
BBBA?C6<7;B:?@6;;A=A@@<@@BBB=BC@CC:AA0;9.<A9@AB@A@B499;@<<@:00-0<@??@<@@@@A5:9:>>8>BBBBK@BA@A60+0;000000<@BB>??@A7::@@>37:9:95<B?CB?C?D?@=@C?B?A=@@@@6:9@>===;99988&3733,3797334A>@BB=C6;;;/699)0000)0;A999;<5>49:?@@@@=A==>=;;;@>A>A;;;;;5;:>888=4888=>=5;;A=
@6HNMW:00852:06004
TACGGAAGGTCCGGGCGTTATCCGGATTTATTGGGTTTAAAGGGAGCGTAGGCGGCATGGTAAGCGTGTTGTGAAATGCGGGTGCTCAACATCCGGACTGCAGCGCGAACTGCCGTGCTTGAGTGCATTGAAGGAAGGCGGAATTCGTGGTGTAGCGGTGAAATGCTTAGATATCACGAGGAACCCCGATTGCGAAGGCAGCTTTCCGCGCTGTTACTGACGCTGAAGCTCGAAGGTGCGGGTATCGAACAGG
+
:@@@;>;@?CC?CC=@@A=BBCAFAFFF>BC@CF9AA0;;0;C;CB;;;AA=?@;@@>=:>@;>;?==A?BBCCC?BBBAA9:99?>B?BB==<=<?C???CBAA@CB@CCCC>AABBC:9;@>9449.493=.9293<:5:7>7;=?>;??;;<00,0@@@<@FBB?BBABBAAABAAA=A=AA@2666*00@?<?=BB@@@C9=6<55569;8756?73332587<=B==><;66////'.9/./=498<2
@6HNMW:00863:05977
TACGGAGGGTGCAAGCGTTAATCGGAATAACTGGGCGTAAAGAGCATGCAGGCGGTTCATCAAGTAGGATGTGAAATCCCCGGGCTCAACCTGGGAACAGCATACTAAACTGGTGGACTAGAGTATTGCAGGGGGAGACGGAATTCCAGGTGTAGCGGTGGAATGCGTAGATATCTGGAAGAACACCAAAGGCGAAGGCAGTCTCCTGGGCAAATACTGACGCTCATATGCGAAAGCGTGGGTAGCAAACAGG
+
DB@@@EDD>BBCB?AAA@@C@CCB?B@CFACBBB=@@@BC=CCCCC:99DD@BC@B?CCDDD?BBCC@D@@@BBC>CBDC:@A;@;;;AG@FEE>C@AABB@@?BBBC?CAA>AA>@ABABAAACC?BBBBBBB3???;;7;>A>A?BC@BBBCCCC?AB>B?AA;;;BBBBBAA@@=@?CCACCFIIJ;;;;CD<@>@BBBCDE@BCB=BAA<ABB@@?BAA@AC@@?@?;;;0;AAB@B9?:99CC=???=
@6HNMW:00816:06040
TACGGAGGGTGCAAGCGTTAATCGGAATAACTGGGCGTAAAGGGCATGCAGGCGGTTCATCAAGTAGGATGTGAAATCCCCGGGCTCAACCTGGGAACAGCATACTAAACTGGTGGACTAGAGTATTGCAGGGGGAGACGGAATTCCAGGTGTAGCGGTGGAATGCGTAGATATCTGGAAGAACACCAAAGGCGAAGGCAGTCTCCTGGGCAAATACTGACGCTCATATGCGAAAGCGTGGGTAGCAAACAGG
+
BBBB@CCC=::9@=BA;;8;@CBC?B@DF@DEEF>CBAAA<BB=ABBBBBB?BB9;9;CCCCAFCBB@BBCB@AA>AADF6<;0;;;;<A@BBB?C@DCCCCDCCCCB=BBB@BB?B@AACAAABB@BBBBCCC3DCA:;7;<@=A@BB?A;;<CCA?AB@C@CBBBBBBBBACBBA@D<AA=;00,00,0,0<<+000BBBEFC@AAA<AAA9AAAABA@@BCAABBAC@BBF@ECC:::5::89?@:@BA=
@6HNMW:00821:06017
TACGTAGGGAGCGAGCGTTGTCCGGAATTACTGGGTGTAAAGGGAGCGTAGGCGGGATGGCAAGTCAGATGTGAAAACTATGGGCTTAACCCATAGACTGCATTTGAAACTGTTGTTCTTGAGTGAAGTAGAGGTAAGCGGAATTCCTGGTGTAGCGGTGAAATGCGTAGATATCAGGAGGAACACCGGTGGCGAAGGCGGCTTACTGGGCTTTTACTGACGCTGAGGCTCGAAAGCGTGGGTAGCAAACAGG
+
ECDCBBCC>CBC@9;:@@=BBA=A7;8;=BBCCC>BBBDD?CC?DCBBBCD@CCC>B@@>@B=BBABAA@@@AABB7@@@BBB<BB@CADE>BCBBAA?@????9@CC=BA@@=@@=???@@B???;<??=83/7<8<=>4969=B?CC?@@@?><=:?@AA=AAABBBAAAA?=>==99388><A<@<>><A8:65895.6A499CDD>BBDG<CCDBAA;<;E<<5;BB;;;0::?B@C>CBBBCC>CCC>
@6HNMW:00817:06069
TACGGAGGGTGCAAGCGTTAATCGGAATAACTGGGCGTAAAGGGCATGCAGGCGGTTCATCAAGTAGGATGTGAAATCCCCGGGCTCAACCTGGGAACAGCATACTAAACTGGTGGACTAGAGTATTGCAGGGGGAGACGGAATTCCAGGTGTAGCGGTGGAATGCGTAGATATCTGGAAGAACACCAAAGGCGAAGGCAGTCTCCTGGGCAAATACTGACGCTCATATGCGAAAGCGTGGGTAGCAAACAGG
+
@@?@;>@C5AABA=@>>>4;69@@:C?@@<>955)55:::)44)4==>=B@9>@1929@996@>>BC?B:99<<@2>??@4><6@9966;59;;4AADD==BBBDCDC;@::7:A@BBAAACBCBA>::9::::):D?;;5;5:29=992:=>>@59.6@<@=999?@9;99=<8>:8@?CC@BBB4::.:9>><<@>BBAA@?=;:::5:?B=ABAA@A@CBBBBBC@@@>>C<BAB::>79433;;/3895
@6HNMW:00848:06075
TACGGAAGGTCCGGGCGTTATCCGGATTTATTGGGTTTAAAGGGAGCGTAGGCGGCATGGTAAGCGTGTTGTGAAATGCGGGTGCTCAACATCCGGACTGCAGCGCGAACTGCCGTGCTTGAGTGCATTGAAGGAAGGCGGAATTCGTGGTGTAGCGGTGAAATGCTTAGATATCACGAGGAACCCCGATTGCGAAGGCAGCTTTCCGCGCTGTTACTGACGCTGAAGCTCGAAGGTGCGGGTATCGAACAGG
+
BDAA8;9;>BC?CD>A@A@CCCAGABBB>BD@CC;BB7;;0;F;BB@A@CD@BA=@@@@@CEAEDCBCC@BCAAC>AAABB=BCCBBB@BBBA=@=??>>>BBBBBAA?ABCC?BBBAB<@@BBBDCC>BB?C@C@C@CC>@>@?CBBB?BCCCBBA>ACDE>BBBB?BBBCBBBAAA??;?>AAA8?>>:@@@@;?;?B@@@B8?<:AAA>>>=@?=AAAA<??A=AABAAA4708=;==8=AA@@@<@@@:
@6HNMW:00849:06088
TACGTAGGGGGGCAAGCGTTATCCGGATTTACTGGGGTGTAAAGGGAGCGTAGACGGTGATGCAAGTCTGAAGTGAAAAGCCCCGCGGCTCAACTGCGGGACTGCTTTGGAAACTGTGTCACTGGAGTGCAGGAGAGGTAAGCGGAATTCCTAGTGTAGCGGTGAAATGCGTAGATATTAGGAGGAACACCAGTGGCGAAGGCGGCTTACTGGACTGTAACTGACGTTGAGGCTCGAAAGCGTGGGGAGCAAACAGG
+
@C@@@@?>???&??<@<;;?A;;5;;:;;0595959&955>959909;;<@A>BCC@BDCCCBB?BBBB;:4;C;;<<*<:::*995.5=996;44555)599:99=0>8>>;@?A@CD????A=:::@@A@=AB?>8?@;@@?<?8?<??BBE::9DBBD>@:99,99977??@BBC<???AA=A?@=<6=====>>B>@=@D<>@?BBBB@CDLCCC?BACCBCD<@@?;?@@@@@9?993799-7>;AA>B@@;
@6HNMW:00860:06085
TACGTATGGTGCAAGCGTTATCCGGATTTACTGGGTGTAAAGGGAGCGCAGGCGGTACGGCAAGTCTGATGTGAAAGCCCGGGGCTCAACCCCGGTACTGCATTGGAAACTGTCGGACTAGAGTGTCGGAGGGGTAAGTGGAATTCCTAGTGTAGCGGTGAAATGCGTAGATATTAGGAGGAACACCAGTGGCGAAGGCGGCTTACTGGACGATTACTGACGCTGAGGCTCGAAAGCGTGGGGAGCAAACAGG
+
CCBBCCBC?CCBB8<9::69BB?C@CCD@BB@A@;AAABB<AC=:::AA::9;C@DFDD@BB@BBBBCBBBBABC0;;A/;;;.;BBB5;;;6;?CCDCCBBD7<5;A8@ABBCC@BCBB@@BBBBBB?;;;;5;B?CAA>B<@=@?A@DCCCCB@@<@>==6>>>?@;;:@AB=@A?::8:?B@A?B@AA=A@B7;7;B=@@>AABC?BB;9:9===9:5@@>BA@=@A9:6=4=:9999=0=<>@A>ACCA
@6HNMW:00815:06151
TACGGAGGGTGCAAGCGTTAATCGGAATAACTGGGCGTAAAGGGCATGCAGGCGGTTCATCAAGTAGGATGTGAAATCCCCGGGCTCAACCTGGGAACAGCATACTAAACTGGTGGACTAGAGTATTGCAGGGGGAGACGGAATTCCAGGTGTAGCGGTGGAATGCGTAGATATCTGGAAGAACACCAAAGGCGAAGGCAGTCTCCTGGGCAAATACTGACGCTCATATGCGAAAGCGTGGGTAGCAAACAG
+
;A@A<@@A9@@@@<@;;;=B?C;:9;@CCACBB@:;;;BA<AC>CCBA@;;5;B?C?BBBAA<ACB@=ABBBCCH?GCII<BB>B;;;@B?BCC=B?B;;;CCBCDDC>CBB?AA?A9::A@@?CC?BBBBCCC3BCCBB?B?D?B?BB9;;CCA;;8;B?B?DB@;;;BBABCCBB?B@CCAAAA@CC8<9<@@<@@B@@ABAA>BCC=BAC=??@@?ACCCCCCCBBA???A:AA@@@A:@?=;88-88:
@6HNMW:00826:06122
TACGGAAGGTCCGGGCGTTATCCGGATTTATTGGGTTTAAAGGGAGCGTAGGCGGCATGGTAAGCGTGTTGTGAAATGCGGGTGCTCAACATCCGGACTGCAGCGCCGAACTGCCGTGCTTGAGTGCATTGAAGGAAGGCGGAATTCGTGGTGTAGCGGTGAAATGCTTAGATATCACGAGGAACCCCCGATTGCGAAGGCAGCTTTCCGCGCTGTTACTGACGCTGAAGCTCGAAGGTGCGGGTATCGAACAGG
+
545=5;7;:AA<AB=<<;@DCC?BAHEE>BBAFJ>CD0;;/;9/999=>?@?A>7;;<<:<>?;?;BBA=AC@@@<999?A;ABBAAA=?857;@=>;87//////)//)/:;>9=<98:@B>@A00/@<?A7C?C?B@BD=@=@@AAAB>BBBB:99=A:::59CDF@@BBDAAAAA???;=/6666(8<<199??:??BAABAA2817===A@@<@@:>>B?;@8=:>@AA>>6<9<==CB:>=<CAC7@@A<
@6HNMW:00829:06120
TACGGAGGGTGCAAGCGTTAATCGGAATAACTGGGCGTAAAGGGCATGCAGGCGGTTCATCAAGTAGGATGTGAAATCCCCGGGCTCAACCTGGGAACAGCATACTAAACTGGTGGACTAGAGTATTGCAGGGGGAGACGGAATTCCAGGTGTAGCGGTGGAATGCGTAGATATCTGGAAGAACACCAAAGGCGAAGGCAGTCTCCTGGGCAAATACTGACGCTCATATGCGAAAGCGTGGGTAGCAAACAG
+
BA@A=AAA;@B??4<;;;>A@CDE?B?CC@CCDD>@A@CC>BC=BA;;;@@?AGAF@CCCFD@DFCB=@;;;BCE=DCFD<BC<B;;9@C=@@D4;7;@=@AB@@AAB<B;:7:A?BBAAAAAABB=@@::999)9A@BB@B@C@C@CIAFCFCCCC@CC?B?@@@BBBBAAA?@?@=B@BBGEGE@CD=@?ABD?B>A;;;AA@=@@A<ACD>CCAAA@@CABBAACCBCBBC>B??><=;<<8898/333
@6HNMW:00830:06138
TACGGAGGGTGCAAGCGTTAATCGGAATAACTGGGCGTAAAGGGCATGCAGGCGGTTCATCAAGTAGGATGTGAAATCCCCGGGCTCAACCTGGGAACAGCATACTAAAACTGGTGGACTAGAGTATTGCAGGGGGAGACGGAATTCCAGGTGTAGCGGTGGAATGCGTAGATATCTGGAAGAACACCAAAGGCGAAGGCAGTCTCCTGGGCAAATACTGACGCTCATATGCGAAAGCGTGGGTAGCAA
+
59<@8<<<5;?AA?BBBBGEABBC@B@CC?AACC?AA>AA000,0>000==4>>4@7B@?@CADBBB?B;;;AAC?CEDE<CC>A;;:=A=?@@:@?AA@C?444/000&0//*/>;:;A<555;==8@?B???@0@000=8>8>,:6:B;@@?>>:@=@@@B=><0000:03455;=9??@@?@@;.44)4.44:2949@??>>:7;;;4?<?9?788??>>?A@@@?=;9333(39;==>6::4//:
@6HNMW:00836:06140
TACGGAAGGTCCGGGCGTTATCCGGATTTATTGGGTTTAAAGGGAGCGTAGGCGGCATGGTAAGCGTGTTGTGAAATGCGGGTGCTCAACATCCGGACTGCAGCGCGAACTGCCGTGCTTGAGTGCATTGAAGGAAGGCGGAATTCGTGGTGTAGCGGTGAAATGCTTAGATATCACGAGGAACCCCGATTGCGAAGGCAGCTTTCCGCGCTGTTACTGACGCTGAAGCTCGAAGGTGCGGGTATCGAACAGG
+
CCCC@C@B?CC?BB>@A@@DCD@D@CCC=AB;AA:@C;A@<@A:BABCCBEAAB@AD??<@@<?CBAAA@CBBBC=???BB=BBBBBB?BBBB?B?CB>???@BBBDD@CAAA@CBA@A<??@@BBCC@CD@C@C?A>AB?B?B?CBCC>BBB@@==;=CCC;A@BB?CBBBBBBBBA996:79AA6>??<BBBB?B?ACA==>7<<@??@A?A6:8??>>>@AAB;=<=;9<6<;@>>>A9A=<=@D;>===
@6HNMW:00839:06129
TACGGAGGGTGCAAGCGTTAATCGGAATAACTGGGCGTAAAGGGCATGCAGGCGGTTCATCAAGTAGGATGTGAAATCCCCGGGCTCAACCTGGGAACAGCATACTAAACTGGTGGACTAGAGTATTGCAGGGGGAGAGCGGAATTCCAGGTGTAGCGGTGGAATGCGTAGAGATCTGGAGGAATACCGGTGGCGAAGGCGGCCCCCTGGACAAAGACTGACGCTCAGGTGCGAAAGCGTGGGGAGCAAACAGG
+
=?>@;>A<559??499>?2965==7A<;>;@959.55555)5:1<>C?CCD@CHAJBCCB;;9;AACADCCCBBC99:BB7?A6@;954=8=9=3>=@BBCBACA@@@;@BB@CC?BBBBBAABCD@B@??=<=,:=000;9=:@:A>BE@AAACDBA?@8395/////>D????@>?9:94:294;.5.44.4>;.4.49.4499'9@::<B<:;;A<@>C@;;:45.48;333(3338:;:.::6661///6
@6HNMW:00844:06127
TACGAAGGGGGCGAGCGTTGTTCGGAATTACTGGGCGTAAAGGGTGTGTAGGCGGTTATGTAAGATAGCGGTGAAATCCCCGGGGCTTAACCTCGGAATAGCCGTTATAACTATGTAGCTAGAGTTATGGAGAGGATAGCGGAATACCCAGTGTAGAGGTGAAATTCGTAGATATTGGGTAGAACACCGGTGGCGAAGGCGGCTATCTGGCCATATACTGACGCTGAGGCACGAAAGCATGGGGATCAAACAGG
+
:;;CC4;;;;';9=8>AA<@B?BA>@>A?ABABD=:::A@8?A;@AABAAB?::5:>B::9C<?>AAA@A>===>78888'8=>-@B8=6:27;=2707>>>188;===9=??;;;;;;?===>><A==9====:===??B<>;>@@B:BAAAAAA>=:===B:A=??A>>>===:>=8=<<=5:;;;>:>A;>==8=8=>:>>@?@??:>5;;=;;;>>>??AAA::5;=///;.//.....&.79;>39996
@6HNMW:00847:06129
TACGGAGGGTGCAAGCGTTAATCGGAATAACTGGGCGTAAAGGGCATGCAGGCGGTTCATCAAGTAGGATGTGAAATCCCCGGGCTCAACCTGGGAACAGCATACTAAACTGGTGGACTAGAGTATTGCAGGGGGAGACGGAATTCCAGGTGTAGCGGTGGAATGCGTAGATATCTGGAAGAACACCAAAGGCGAAGGCAGTCTCCTGGGCAAATACTGACGCTCATATGCGAAAGCGTGGGTAGCAAACAGG
+
CCCC@CBB=CCA@:@@?@<@@CCC@C@BB?BDCC>ABABD>DE=CC:9:AB>BC@C@CCCBB?BCCE?BAABDDF>CCBB7>>5>::;?B?BLI>C@CCEE@@@BCCC=B@@<@@<?ACBBAAAA?;??98888)7>A@@<@=A=@;@A=AAABCBB@BC@DABBCBBCBBAAAAAA>C@AA?BMIADC=@=@BB?A?B@@@AAA>@@@;?CC>BBBBBBCAAABBBBBCBBDC>BBBBAA=A?????9?CB?
@6HNMW:00854:06124
AGAACAGAGGATGCAAGCGTTATCCGGAATGAGTTGGGCGTAAAGCGTCTGTAGGTGGCTTTTCAAGTCCGCCGTCAAATCCCAGGGCTCAACCCTGGACAGGCAGTGGAAACTACCAAGCTGGAGTACGGTAGGGGCTAGAGGGAATTTCCGGTGGAGCGGATGAAAATGCATTTGAGAATCGGAAAGAACACCAACGGCGAAAGCACTCTGCTGGGCCGACACTGACACTGGAGAGACGAAAGCTAGGG
+
)55./:///4755:7(----(-7936092/////)/;3;<@>>3;66599:5557;949;;;+//)/791/4.439<<1444)48;4:;;=:>>6<<9<??A49:@>>;>@495==8=:665:894454:59////&///::;;3;9;>5<2625969988)////77*7/44//(////386618808849<=6<433,378<1;;:::93//766.6)///666//5:://)/97-//:::)////:;;
@6HNMW:00824:06186
TAACGTAGGGAGCAAGCGTTATCCGGATTTATTGGGTGTAAAGGGTGCGTAGACGGGAAGACAAGTTAGTTGTGAAATCCCTCGGCTTAACTGAGGAACTGCAACTAAAACTATCTTTCTTGAGTGCGGGAGAGGAAAGTGGAATTCCTAGTGTAGCGGTGAAATGCGTAGATATTAGGAGGAACACCAGTGGCGAAGGCGACTTTTCTGGACCGTAAACTGACGTTGAGGCACGAAAAGTGTGGGG
+
/505<:<:>5666=8=@BD>BBC7?::?@499?B?<=A>BB,99,9>>@@@@ABDD=A?ACCC8:;=A?@89:BBD=BBD?HCB?BB=B=@>99909;?>=>><;;9?@0<>@???@<@@?A99:999@=BBBC@??7>>B=B<?;>?C???>@@999.4499,9<<@@=BCBBB>=B@>=:848;?;=8BB=?@B6:499=9999*949.5949555)55555595:==79944444&44444444
@6HNMW:00828:06203
TACGGAGGGTGCAAGCGTTAATCGGAATAACTGGGCGTAAAGGGCATGCAGGCGGTTCATCAAGTAGGATGTGAAATCCCCGGGCTCAACCTGGGAACAGCATACTAAAACTGGTGGACTAGAGTATTGCAGGGGGAGACGGAATTCCAGGTGTAGCGGTGGAATGCGTAGATATCTGGAAGAACACCAAAGGCGAAGGCAGTCTCCTGGGCAAATACTGACGCTCATATGCGAAAGCGTGGGTAGCAAACAGG
+
/0//177:(/444.44448=:<=<9>89;5;9;946B@BC<BA:::555;=5;;6;8;;<@A466==04555:::19555&55)5555169=>>2626<<<<:994444&44:7;>?>>???<???<7;@@????.=9955057=7<8<<9==;;;;;:>B:>:?969A@=<<555::5;1669<;;.55)5.5:<8=9>969;><:>>>7;;?:=;==;99>=?0000//778:399433:133439=299;4
@6HNMW:00837:06197
TACGGAGGGTGCAAGCGTTAATCGGAATAACTGGGCGTAAAGGGCATGCAGGCGGTTCATCAAGTAGGATGTGAAATCCCCGGGCTCAACCTGGGAACAGCATACTAAACTGGTGGACTAGAGTATTGCAGGGGGAGACGGAATTCCAGGTGTAGCGGTGGAATGCGTAGATATCTGGAAGAACACCAAAGGCGAAGGCAGTCTCCTGGGCAAATACTGACGCTCATATGCGAAAGCGTGGGTAGCAAACAGG
+
@@@B>;;;/;@??>@@@B@CADCD?C@CD@DDFF>BBCCC=BB<BB@AACC@;999>@ABBD?BBBB@BDCCCCC?CBAA499/;;;;5;>@AA>AAEDDDCBBBCBA=B::7:?<9::?BBBBBD?BA:::::(9A@;;7;?B?CACC@CEDFA@@?BA>A=@@@@@C@?@BABAE?C@CC@BBB=AA6;7;CC@C@BAAAABB@DCC=AAA<::;ABBACCCBCBBBBBBBB=BABBAC<@977;;3;<;6
@6HNMW:00841:06171
TACGGAGGGTGCAAGCGTTAATCGGAATAACTGGGCGTAAAGGGCATGCAGGCGGTTCATCAAGTAGGATGTGAAATCCCCGGGCTCAACCTGGGAACAGCATACTAAACTGGTGGACTAGAGTATTGCAGGGGGAGACGGAATTCCAGGTGTAGCGGTGGAATGCGTAGATATCTGGAAGAACACCAAAGGCGAAGGCAGTCTCCTGGGCAAATACTGACGCTCATATGCGAAAGCGTGGGTAGCAA
+
;;;@>ABD>AACB6:;@A=@@BBB>B>BC?CBCB=BBBBC>BD=B;;;;;;;@@=@;ACBAB=ACBB?BBBB;;;.;;<;.<;055554;7<>A8@;666;::99444,444.4:58::::=<<<=9=BBCCBB1BBABA?E5;5;4:A;;;9@A=A799;@?:99999:ABAAA?@5<5;A5:;A;@@0;5;;:;@?ABABCCA>900+0::3000><<<?>A???885:9<<5999:::1:43/88
@6HNMW:00860:06174
TACGGAAGGTCCGGGCGTTATCCGGATTTATTGGGTTTAAAGGGAGCGTAGGCGGCATGGTAAGCGTGTTGTGAAATGCGGGTGCTCAACATCCGGACTGCAGCGCGAACTGCCGTGCTTGAGTGCATTGAAGGAAGGCGGAATTCGTGGTGTAGCGGTGAAATGCTTAGATATCACGAGGAACCCCGATTGCGAAGGCAGCTTTCCGCGCTGTTACTGACGCTGAAGCTCGAAGGTGCGGGTATCGAACAGG
+
BC;;;<@C@CC@DD=BBA>A@A=A?BCC=CC@BA9@@,;;0;C=AAADDBC@BC@CCBB?BC@CBB@@@=@@BCD>?@?CG>BBBB??=?BAC?A?AA9:9??@AAAB?BCCC@BAAAA<?@A@@@BBACC@C@D=@>@C=A=?=?BBB@CCBA@9859BCC>CAAA>@AA@@@@AAB?@7;8<ED5A>>6:9CC=A>AAA===6=<>=>ABBB=@@@AAA<;;@B>@A===>5:4:<888*8=<==F<??A<
@6HNMW:00822:06212
TACGGAAGGTCCGGGCGTTATCCGGATTTATTGGGTTTAAAGGGAGCGTAGGCGGCATGGTAAGCGTGTTGTGAAATGCGGGTGCTCAACATCCGGACTGCAGCGCGAACTGCCGTGCTTGAGTGCATTGAAGGAAGGCGGAATTCGTGGTGTAGCGGTGAAATGCTTAGATATCACGAGGAACCCCGATTGCGAAGGCAGCTTTCCGCGCTGTTACTGACGCTGAAGCTCGAAGGTGCGGGTATCGAACAGG
+
BBBB@C@CACC?BC<AAB?BBB@E?@AD<AB>CB9BF7;<9;D=BBBBBBC@A@=@CBA@CE>AABBBA?BB;;;-:?898*7:?;=A<@AAA?B>@C>?>?ABABCA@EBBB?BBBBC=@@BBBBCC?AA@B?B>@>?@<@<?<?AAB?BA@@@8849BAA>AAAB@BBB>>>BAAA@@;<8===3>AA9AA8759?CCBBBB::5;>=<<>>9=>?BB@@@@AC@B>>>>>1707:687-8A?@@A<???<
@6HNMW:00835:06217
TACGGAAGGTCCGGGCGTTATCCGGATTTATTGGGTTTAAAGGGAGCGTAGGCGGCATGGTAAGCGTGTTGTGAAATGCGGGTGCTCAACATCCGGACTGCAGCGCGAACTGCCGTGCTTGAGTGCATTGAAGGAAGGCGGAATCGTGGTGTAGCGGTGAAATGCTTAGATATCACGAAGAACCCCGATTGCGGAAGGCAGCCTTCCAGGGCGTAACTGACGCTAAAGCTCGAAGTGCGGGTATACGAACAG
+
;;9;5:.9.4727@*000)/==8<8=;;0??>B@:@D8?B;AB=A@@??@A;??:@=9945@;@=C==B@CDAAA099999.9888@A=A;77,3/33333::<==594944?.47345045=>>;;?;>>;@=A?A<@@<@,0////19987933/3:;A9@@@@?@@98799/00/(/9(...).6628//(/4959999)5,2.22C7@B@B@C=A>>??==<8877?<<8>>65/>188//....336
@6HNMW:00839:06240
TACGGAAGGTCCGGGCGTTATCCGGATTTATTGGGTTTAAAGGGAGCGTAGGCGGCATGGTAAGCGTGTTGTAGAATGCGGTGCTCAACATCCGGACTGCAGCGCGAACTGCCGTGCTTGAGTGCATTGAAGGAAGGCGGAATTCGTGGTGTAGCGGTGAAATGCTTAGATATCACGAGGAACCCCGATTGCGAAGGCAGCTTTCCGCGCTGTTACTGACGCTGAAGCTCGAAGGTGCGGGTATCGAACAG
+
000?=?=A<<@;<8589;7;A@8@:BCC>CCBDD=CB8A=,:;.<@AAB;;7;A>BBEC@BB?DA0000,0000>+945:5:::;;:6;:=?<?;><779779=8>;:;:>>6>>BBA=ABBAAACE@CD@C?B?A@AA>A@B?BCCB?AAA@@9979CCC>BBBB=@@=??@@==@?A9=8=>>/>881::AA>?188<887,57=;;?:885==????;;;AC?>>?886>E<:;;AA8;;::>>3:88
@6HNMW:00840:06223
TACGGAAGGTCCGGGCGTATCCGGATTTATTGGGTTTAAAAGGGAGCGTAGGCGGCAGTGGTAAGCGTGTTGTGAAATGCGGGTGCTGCAACATCCGGACTGCAGCGCGAACTGCCGTGCTTGAGTGCATTGAAGGAAGGCGGAATTCGTGGTGTAGCGGTGAAATGCTTAGATATCACGAGGAACCCCGATTGCGAATGGCAGCTTTCCGCGCTGTTACTGACGCTGAAGCTCGAAAGGTGCGG
+
757:)/)/)/7066/5-//:;7<6;=@7=B<BC<CC0;;;-;;099@:9:@400870//;)//48;566=;?===>56//88(///---60---/)/59;:8888<:::;9::>B9<?AAA349:??;;>:==9=:B>?:==18281997<::>>>;<<:>BBC?BBBA=@@??>;;5697816/655)/--(,,,6(--2687---).(..33322+2558;;>>@<<6;>@9989(7163528
@6HNMW:00850:06225
TACGGAAGGTCCGGGCGTTATCCGGATTTATTGGGTTTAAAGGGAGCGTAGGCGGCATGGTAAGCGTGTTGTGAAATGCGGGTGCTCAACATCCGGACTGCAGCGCGAACTGCCGTGCTTGAGTGCATTGAAGGAAGGCGGAATTCGTGGTGTAGCGGTGAAATGCTTAGATATCACGAGGAACCCCGATTGCGAAGGCAGCTTTCCGCGCTGTTACTGACGCTGAAGCTCGAAGGTGCGGGTATCGAACAGG
+
BCCC@C?C@CC?AA9@;:7;CC@D@DDE<CCAFH?CC:;:8:D>BABBBBB?@@?@BDD@CD?CBBBBB>@A@A@9@@9993:A@BBC?AAAA?C?CC@A@@@ABBBGACBBB=??BBC@BCC@@@AB=AC>A>B=?=?A=A=@>@BBB?BBBAA9858CCC?AAAA?BBACAABBB@7757=@BC9?>@<B@BB<?<?C??AB=@<A>>>B??;>@?BBBB>>@B=AAB@@>05.5:::A9ACC><>=A@@9
@6HNMW:00828:06283
TACGGAAGGTCCGGGCGTTATCCGGATTTATTGGGTTTAAAGGGAGCGTAGGCGGCATGGTAAGCGTGTTGTGAAATGCGGGTGCTCAACATCCGGACTGCAGCGCGAACTGCCGTGCTTGAGTGCATTGAAGGAAGGCGGAATTCGTGGTGTAGCGGTGAAATGCTTAGATATCACGAGGAACCCCGATTGCGAAGGCAGCTTTCCGCGCTGTTACTGACGCTGAAGCTCGAAGGTGCGGGTATCGAACAGG
+
:BAA@D?C@BC@BB<CCB?BBC@C@CDD<BC?CD<BB>BC=CD>AAAAABB@;:::BBB?BB?BBBBAA=A@@@A;;;;BB=ABBBBE@AAAC?C?AA@@@99;AABB?BCBB=A?@?@9?@BBAAAC@BC@C?C<@<@@<@>@?BB??=?BA??9949BBB=BC@?288?999BAAA@;7:1766(8::4?A@@<A?AAABAA2817:<==>?=???B??;@?AC<>>BA>>071787AB:BA???B<@@@<
@6HNMW:00832:06261
TACGGAGGGTGCAAGCGTTAATCGGAATAACTGGGCGTAAAGGGCATGCAGGCGGTTCATCAAGTAGGATGTGAAATCCCCGGGCTCAACCTGGGAACAGCATACTAAACTGGTGGACTAGAGTATTGCAGGGGGGAGACGGAATTCCAGGTGTAGCGGTGGAATGCGTAGATATCTGGAAGAACACCAAAGGCGAAGGCAGTCTCCTGGGCAAATACTGACGCTCATATGCGAAAGCGTGGGTAGCAAACAGG
+
;B@@<;<;0;B;<7;AAA?B?AAA<@<@B?AABE>BA>AA<B@<A@00000*//,6:>>>>C>;;9@<@@>A;::,:ABB7BB;B;;;?B6;;D6;4;@@ABCBBBBE>CCC@AA8:;BAB9:::9;>>988999$87<:919==9A@;A7A?=BB;;7;B=A>@@@BBB@;::?<983;>A@>AAA<@A0;5;;0+0*0000>?;6;BB;>>>5??@>>>?=97999??????@:===;<;3;73///(//94
@6HNMW:00833:06291
TACGTAGGGAGCAAGCGTTATCCGGATTTATTGGGTGTAAAGGGTGCGTAGACGGGAAGGCAAGTTAGTTGTGAAATCCCTCGGCTTAACTGAGGAACTGCAACTAAAACTATCTTTCTTGAGTGCTGGAGAGGAAAGTGGAATTCCTAGTGTAGCGGTGAAATGCGTAGATATTAGGAGGAACACCAGTGGCGAGGCGACTTTCTGGACAGTAACTGACGTTGAGGCACGAAAGTGTGGGGAGCAAACAGG
+
BBBBDDDD?BBCC?@>@?<@AA<?=?@B9AA8::8:BBBF>CC>?98:CCCBAAC>C@C@??>?B?@@A9;:ABG>BBB=B9959A=A4::@994:?AABCC?BBBBC:CBCBCBB>BB=>;;:A?997:<<>:??9>>@;>8>6<6<<<=@@>@::28<:;3666??AAB:::8<;8=>5:7;AA>E?>949///9==AAAC<AAA688ADCD?B>>>BAB<??A>ABB@@A9>>???FC5A===B:BBB;
@6HNMW:00834:06291
TACGGAGGGTGCAAGCGTTAATCGGAATAACTGGGCGTAAAGGGCATGCAGGCGGTTCATCAAGTAGGATGTGAAATCCCCGGGCTCAACCTGGGAACAGCATACTAAACTGGTGGACTAGAGTATTGCAGGGGGAGACGGAATTCCAGGTGTAGCGGTGGAATGCGTAGATATCTGGAAGAACACCAAAGGCGAAGGCAGTCTCCTGGGCAAATACTGACGCTCATATGCGAAAGCGTGGGTAGCAAACAGG
+
DCBB@BBC=;;:C?BBBB?B?CBB@B@CC@BBCD>?@?CC=CC>CC9:9@@=@A?A@DCHBB@BCCC?C9::CJJGBBAA6::.:@@A<A@CCHFFABCCCCBBBCCC>CCC?CC@CCC:::??BC?BCACAAD3B@@00,09@9><AB?CC;<<BB@BC?C@CC;;;BBBC@@@@@?C@CCACGDADE:;:;CB?B?B;<<CDC@CCD=@@C=BABBBBA@@@CBBBBBBAAA<BCCCCE>AAA>??9===9
@6HNMW:00848:06269
TACGGAGGGTGCAAGCGTTAATCGGAATAACTGGGCGTAAAGGGCATGCAGGCGGTTCATCAAGTAGGATGTGAAATCCCCGGGCTCAACCTGGGAACAGCATACTAAACTGGTGGACTAGAGTATTGCAGGGGGAGACGGAATTCCAGGTGTAGCGGTGGAATGCGTAGATATCTGGAAGAACACCAAAGGCGAAGGCAGTCTCCTGGGCAAATACTGACGCTCATATGCGAAAGCGTGGGTAGCAAACAGG
+
BCCA?;;<0;;;;5;<;:3>=ABB@D>BB@DCEE>@@@AA<AA<BCBBBBD>AA=A>BCCCCAB;::<@AABBBC<BBBB9BC<CAABFIFDHE>I@CDCDBAA@;;;6;AA@AB?ABBBCCCCBB?BBBBFFE3CBB@@=@?C?B@CD?BACGGCCACD@CABBB@;<;@@@B@@@?B>BB?BBB<A@8@<@AB>BADA@@CCC@BCC<BBF?::;BBBBAAA@?@BAAECCF>A???@@9@@=77838??=
@6HNMW:00822:06331
TACGTAAGGGGCAAGCGTTATCCGGATTTACTGGGTGTAAAGGGAGTGTAGGTGGTATCACAAGTCAGAAGTGAAAGCCCGCGGCTCAAACCGCGGGACTGCTTTGGAAACTGCCAGTCTGGAGTACGTGGAAGGGTAAGCGGAATTGCCTGGTGTACGCGGTGAAATGCGTAGATATCAGGAGGAACACCGGTGGCGAAGGCGGCTTAACTGGACACGCAACTGACGTTGAGGCTCGAAAGCGTGGGGAGCAAACAGG
+
@ABCBB@BDD:BB?CBBC@CCC@C@A@@6;:995)55555)5;)559@<<<7<;@CCBBBBB@D?@@AA=:99@@8@BB;?;B>?;588*71/0::3:00///9.848;18853-333:8826666//-737(--(-/(-59(/(/(//05537-/////8,3///(/....2225577--(--(,0655)-(.50535.3(..(..(.(.32,24.--46)--55935,2264882225-5899:AA2<<999.9678
@6HNMW:00841:06319
CACGTAGGGGGCGAGCGTTGTTCGGATTCATTGGGCGTAAAGGGCGCGCGGGCGGCCGGGCGAGCCTGCCGTGAAATCCCCGTGCTCAACACGGGGGGGTCGGCGGGGACTGTCCGGCTGGAGTACCGGAAGCGGCGGCGGAATTCCTGGTGTAGGGGTGAAATCTGTAGATATCAGGAAGAACACCGATGGCGAAGGCGGCCGCCGGGCCGGATACTGACGCTGAGGCGCGAAGGTGCGGGTATCGAACAGG
+
BBB??;;;::*;@A@@@@=AA?CC?DD@CCC?BB>BBBBC<BB<BBB@@@D:;;AD@CC>CCBAB@CCC@CCCBB<@@>>5=?@?@AB;@@999::99#9BA<=???5?A@?AB?B?BCC?BAABB?C?A798@;995:B?C@C?C>BA?BBBCCCC9CCCC>CCCBBABBBBBBBC@B@BB=BB@?B@AA?AA?:?;9949?CC?CC>D<?>?BB????@CBCB;:9:CCBC?B@ECCCB=BCBBBC@BBC@
@6HNMW:00861:06319
TACGTATGGTGCAAGCGTTAATCGGAATAACTGGGCGTAAAGGGCATGCAGGCGGTTCATCAAGTAGGATGTGAAATCCCCGGGCTCAACCTGGGAACAGCATACTAAACTGGTGGACTAGAGTATTGCAGGGGGAGACGGAATTCCAGGTGTAGCGGTGGAATGCGTAGATATCTGGAAGAACACCAAAGGCGAAGGCAGTCTCCTGGGCAAATACTGACGCTCATATGCGAAAGCGTGGGTAGCAAACAGG
+
@@AABA@@=@CCA=BB@@=A@CCE?C@CC@CCCD>CCCCC>CF=BB@AACC?BCADBEECBB@CDCC@C@@@AB?8:;::.;@9@A;;9;@BCD>B@BB@AACBBBBB<A;:6;A?ABCFDCAAAD?BCBBDCC3?>>:949=>=><AC?@?@CAAA>BC?C@BBBBAAAA???BBA>B@BC@BCJ@CC:;8;BC<@<@:;;BBB?BDE=AAA<ABCCCEDCBB;;;CBBBBCC=BCCAAA;@@@???9?@@=
@6HNMW:00817:06393
TACGGAAGGTCCGGGCGTTATCCGGATTTATTGGGTTTAAAGGGAGCGTAGGCGGCATGGTAAGCGTGTTGTGAAATGCGGGTGCCTGCAACATCCGGACTGCAGCGCGAACTGCCGTGCTTGAGTGCATTGAAGGAAGGCGGAATTCGTGGTGTAGCGGTGAAATGCTTAGATATCACGAGGAACCCCGATTGCGAAGGCAGCTTTCCGCGCTGTTACTGACGCTGAAGCTCGAAGGTGCGGGTATCGAACAGG
+
@BCC?B?C@BB?CD>;@??BBC@?:;;;4;=9BC>C@7=A5@C:999@=@@<@@<@BAA>AB?A@B@?@594445/5<<<=7:::4558C?BBBC@B?AA88988A@??:<BA@@7?A@@@>ABBBCBBBAEG>B@A?B?BC?C8;8:AAB@CCBBB??9>???8?AAA;>?A@ABBBBBA=9<1887,8@@8AAA@>A=?B>:88-89=?@@@@@=>>;??B>>>AD?BBBB>=8<6888==5=>?@@@<???<
@6HNMW:00820:06387
TACGGAGGGTGCAAGCGTTAATCGGAATAACTGGGCGTAAAGGGCATGCAGGCGGTTCATCAAGTAGGATGTGAAATCCCCGGGCTCAACCTGGGAACAGCATACTAAACTGGTGGACTAGAGTATTGCAGGGGGAGACGGAATTCCAGGTGTAGCGGTGGAATGCGTAGATATCTGGAAGAACACCAAAGGCGAAGGCAGTCTCCTGGGCAAATACTGACGCTCATATGCGAAAGCGTGGGTAGCAAACAGG
+
A@@B=@?@6<@?@=@;;<>@=A;;7;?BC=BBBB<B@@@C=BA=AA;99AA8AA?C=::9AA=BCCC@C@@@DBC9;;;;.;<0;<<;;B=AAC:C@C;;;DDDDCCB=BAA?@A>@@@CA@??A@=?@=>>@>,>>>;:4;5;2:=:;4;?@ABBB?BC@C@CCBBBBB@AABBBC>A?BC?CBB<AE0;5;AA<@=AABBBBB@BDF?CBB>@CAGCCCCE;;;BBCCECCC>AAA@AA9@:84?=5;882
@6HNMW:00836:06396
TACGTAGGTGGCGAGCGTTATCCGGATTTACTGGGTGTAAAGGGCGCGTAGGCGGGGAAGCAAGTCAGGTGTGAAATCTATGGGCTTAACCCATAAACTGCACTTGAAACTGTTTTTCTTGAGTGCTGGAGAGGTAGACGGAATTCCTTGTGTAGCGGTGAAATGCGTAGATATAAGGAAGAACACCAGTGGCGAAGGCGGTCTACTGGACAGTAACTGACGCTGAGGCGCGAAAGCGTGGGGAGCAAACAGG
+
CBAAA;:6:@;=@?@:::=AAC@C=?@E>DBAAB>BCCDD=BB=?@@@=>??BBBB:B?CCC=@AAAB@AA9:9E>BBABCCC>BB?B?AB9A9992999:ECK?BCB9:9??CAA.9:59BBDBDFGACCDB@@<<<00,0<@<AAL?AACCCC;;8;@@@;;::::AA@@AAA?A?B?BC?BBA=AA??;?A@2939939AA@>>><?==B;;9;A@AB?@?A<;6;AABCC?AABBA@@6:::@@;AAA=
@6HNMW:00847:06377
TACGGAGGGTGCAAGCGTTAATCGGAATAACTGGGCGTAAAGGGCATGCAGGCGGTTCATCAAGTAGGATGTGAAATCCCCGGGCTCCAACCTGGGAACAGCATACTAAACTGGTGGACTAGAGTATTGCAGGGGGAGACGGAATTCCAGGTGTAGCGGTGGAATGCGTAGATATCTGGAAGAACACCAAAGGCGAAGGCAGTCTCCTGGGCAAATACTGACGCTCATATGCGAAAGCGTGGGTAGCAAACAG
+
B9::;@@C=C@AA>@AACAE@BCB@DADD>B@A@8@@;;:.9;2;>;;@@C<DJ@C@CBCAA<?9:;?BBBCEDC>CGHI<DA5@00,0;@:@AA>A@CCCA@;;:AAB=BCCACC@B@@@@?AA??<>9??AAA2??<::4:;?;?499;;@BBBAA>@@?C?CCCBBBCBBB@@@?<C=AEABBB>BB;@=@BC@C@C@@ACBB?:;;0:@A;BECCBBBBBB@@@AABCBBB>B::8??58938:=1:::
@6HNMW:00855:06366
TACGAAGGGTGCAAGCGTTACTCGGAATTACTGGGCGTAAAGCGTGCGTAGGCGGTTGATTAAGTCTGATGTGAAAGCCCTGGGCTCAACCTGGGAACTGCAGTGGATACTGGTCAGCTAGAGTGTGTCAGAGGATGGTGGAATTCCCGGTGTAGCGGTGAAATGCGTAGAGATCGGGAGGAACATCAGTGGCGAAGGCGGCCATCTGGGACAACACTGACGCTGAGGCACGAAAGCGTGGGGAGCAAACAGG
+
@?B;;5;;04:893944939@@CC?C?CBEBCBI?EC@@@;@@BAAAA?@@99;2;=;;:@C?@:99:9949=<80499,9@@:B?;?>@?@DD=C;99B@99:C?CBCB@@<000@=>@@@CCCCC:::CBB?BB@:<=,0,0:@@*0*00;;@AB@CBBC=;;;@@A;;;C@;;;0;;4;9987700/0)/::4886949)//:///)599.565999555::55.5<<<=@6;995///&/////)//72
@6HNMW:00864:05769
TACGGAGGGTGCAAGCGTTAATCGGAATAACTGGGCGTAAAGGGCATGCAGGCGGTTCATCAAGTAGGATGTGAAATCCCCGGGCTCAACCTGGGAACAGCATACTAAACTGGTGGACTAGAGTATTGCAGGGGGGAGACGGAATTCCAGGTGTAGCGGTGGAATGCGTAGATATCTGGAAGAACACCAAAGGCGAAGGCAGTCTCCTGGGCAAATACTGACGCTCATATGCGAAAGCGTGGGTAGCAAACAGG
+
6;;DACCD>;;;;<@@BC@C@CCDAC@BB?AABC>AA@CJ?CE?ED;:;AA<BC=A?BBBAD@DC;:8;ABBBBB9;;<;.9B6B::9:?;;@@8@:@@;;::9944945<@@BB?BBBBBBAD:828?999:9:%9;<@@:>7919>?A;ABBBCBB>;;6:=9:9@@>@@><=94426:=>:==;.99,96>@@?B?BA@?B?><:BC>BBD>??@@C:9:C@???:98?BBB<CBB=@@6<<7733(3=;8
@6HNMW:00871:05777
TACGGAGGGTGCAAGCGTTAATCGGAATAACTGGGCGTAAAGGGCATGCAGGCGGTTCATCAAGTAGGATGTGAAATCCCCGGGCTCAACCTGGGAACAGCATACTAAACTGGTGGACTAGAGTATTGCAGGGGGAGACGGAATTCCAGGTGTAGCGGTGGAATGCGTAGATATCTGGAAGAACACCAAAGGCGAAGGCAGTCTCCTGGGCAAATACTGACGCTCATATGCGAAAGCGTGGGTAGCAAACAG
+
BCCC@BBF>;;;C>@A;<8;?BAA>B>AA=BBBB=ABAAB<BB=CBCACBB<@A=@?BAABB>BCBB@BCCCA@@8@AAA7BC<AABB@C@CCC?CABBBCDBDCCBB=BBB?AD@B@@@?A@@::9:BCCCCC3A@@00+0:@:A<BBAEDECB<;7;C?A>@@@AAAAA@@@?@>9A=AC@CCC=BB4:6;@@<@@C;;;:?<:>??:>AC=BBBBCBBBCC???AAA@???9?90/;;2:///:;299<
@6HNMW:00878:05779
TACGGAAGGTCCGGGCGTTATCCGGATTTATTGGGTTTAAAGGGAGCGTAGGCGGCATGGTAAGCGTGTTGTGAAATGCGGGTGCTCAACATCCGGACTGCAGCGCGAACTGCCGTGCTTGAGTGCATTGAAGGAAGGCGGAATTCGTGGTGTAGCGGTGAAATGCTTAGATATCACGAGGAACCCCGATTGCGAAGGCAGCTTTCCGCGCTGTTACTGACGCTGAAGCTCGAAGGTGCGGGTATCGAACAGG
+
BCBB@B9;8;C@CC=BAA>ACC?C@BBF?CC?CG?GJ?DB>BB<BBBAB@A=@C>A<<<<;;5;>B@@@@@@@@?6>=;99-:<><AB?A@?C<?6=@?>???BBEDC@CCEE@B;;:C=@@BBA@@?6968=8<:>:>>:>:;7@>8949@?978;6=??C=AABB?BA@???999<?<8?<==>2<<@199@@<@=???A@A:=388A@???;@@DCAA=>>@B@BBBBB@<A9==676)7>:;;?=BBB<
@6HNMW:00884:05787
TACGGAGGGTGCAAGCGTTAATCGGAATAACTGGGCGTAAAGGGCATGCAGGCGGTTCATCAAGTAGGATGTGAAATCCCCGGGCTCAACCTGGGAACAGCATACTAAACTGGTGGACTAGAGTATTGCAGGGGGAGACGGAATTCCAGGTGTAGCGGTGGAATGCGTAGATATCTGGAAGAACACCAAAGGCGAAGGCAGTCTCCTGGGCAAATACTGACGCTCATATGCGAAAGCGTGGGTAGCAAACAG
+
;=;E?BBC?;;<D@CDCD?B?BAA=A>AB@BBBC>;;;@B=BG>DCCBBAA?ACAG@CCCCC?CBBB?B@AACCD=AAJL<CC=C<;;?D=AAC<B?BBAADCDECFC>CBB=@@<@AABBCBBBC?BBBBCCC2AAB@@?@AF@C@CD?;;;CBBB?BB@B@C;;;;@@BCBBCBC@C?CCACBDGFI=A?@CE@E@E;;;BAA>@@@;@BB=AABCBCABCCABABAAA>>>9@>?=9<9?887?A56::
@6HNMW:00888:05788
TACGGAAGGTCCGGGCGTTATCCGGATTTATTGGGTTTAAAGGGAGCGTAGGCGGCATGGTAAGCGTGTTGTGAAATGCGGGTGCTCAACATCCGGACTGCAGCGCGAACTGCCGTGCTTGAGTGCATTGAAGGAAGGCGGAATTCGTGGTGTAGCGGTGAAATGCTTAGATATCACGAGGAACCCCGATTGCGAAGGCAGCTTTCCGCGCTGTTACTGACGCTGAAGCTCGAAGGTGCGGGTATCGAACAGG
+
@BBB?B?B?AC<@@<@BB@CBB@BABBC=BB=BC;AA;AB9BC;;;;CAAB>A@>@CCC?CC>ABBBAA=BB:;;.;@===9:89ABD?CA>?>@:?@?????@BBAA?BBAB?AAAAA?CAB@@@AB?BB@C@B6;5;A5;5;9=@AB@BCCBC:999BBA=BBAA?B@BAB@?>??66/6/666,7=>199@A<@4::?888-8;A>>?BBE=;;;BCA???9>9??@<<<3:5;==>>8>>>>CC=888;
@6HNMW:00893:05793
TACGGAAGGTCCGGGCGTTATCCGGATTTATTGGGTTTAAAGGGAGCGTAGGCGGCATGGTAAGCGTGTTGTGAAATGCGGGTGCTCAACATCCGGACTGCAGCGCGAACTGCCGTGCTTGAGTGCATTGAAGGAAGGCGGAATTCGTGGTGTAGCGGTGAAATGCTTAGATATCACGAGGAACCCCGATTGCGAAGGCAGCTTTCCGCGCTGTTACTGACGCTGAAGCTCGAAGGTGCGGGTATCGAACAGG
+
BCCC@C?A>AC?BB=ABB?BCC?CACCC>BBACJ?CC>BB<AB;@>>@>@A>;;7;CCB@CC?BBBBAD@CBCBC>CBAAA<@CABAA=AAAA?B?BDBBBA@ABBCC@BDEC?AA@?@;?BAABBBC?BB=@=?;?;?@<@?B?BCBB?BA@?>8768DED=BB>><>A@CCBBAAA77067<>>/>::099??3949@B888-8:@AB???@<=>>CB=>>A?B=AAB??D:>:<<:::3:@A@@?<@AB;
@6HNMW:00873:05835
TACGTATGGAGCAAGCGTTATCCGGATTTACTGGGTGTAAAGGGAGCGTAGACGGCATGGCAAGTCAGATGTGAAAGCCCGGGGCTCAACCCGCGAACTGCATTTGAAACTGTTTCCCTTGAGTATCGGAGAGGTAACCGGAATTCCTAGTGTAGCGGTGAAATGCGTAGATATTAGGAAGAACACCAGTGGCGAAGGCGGGTTACTGGACGACAACTGACGGTGAGGCGCGAAAGCGTGGGGAGCAAACAG
+
ABCBCCBB>@@@B?B;;;?BDC?@?@CD=CBBBC?CCCCD>DD>CB;;;;BBBE?AAAC=@@?@::;99945<>=9>>?8>@@0@@9959?5;84833:::337)7BD:BBAAA6;;/;9>>?@A??=:>=7817<4<-717:<,9.488<=?AA@@<@//0(///989:???B?>:4:>5455??5>>>>9;>A;?=ABB<B@BB@A<>@000=8<;000?;999:29<=737(3549999.::;:>4<44
@6HNMW:00877:05857
TACGGAGGATCCGAGCGTTATCCGGATTTATTGGGTTTAAAGGGAGCGTAGGCGGATGCTTAAGTCAGTTGTGAAAGTTTGCGGCTCAACCGTAAAATTGCAGTTGATACTGGGTGTCTTGAGTACAGTAGAGGTAGGCGGAATTCGTGGTGTAGCGGTGAAATGCTTAGATATTCACGAGAACTCCGATTGCGAAGGCAGCCTGCTGGACTGTAACTGACGCTGATGCTCGAAAGTGTGGGTATCAAACAGG
+
=@:;5:;4;?@4;5A@@@;=;;27*/0/)//)5:4<>4>>4;;3;=<@999=<@=;;;BB?A=90000/)/77::1555)55:7=;:;7;266=<<.<,//7772;<=====?7=<<<;.4443333::::33-333244.45:7;;>>7:984433-38882///;69988/-(,,,,,-60//3,3394::::8=7=;;;7;;<<=<965:::.//:////////5559555)5<;;<>6=544::)4443
@6HNMW:00897:05844
TACGGAGGGTGCAAGCGTTAATCGGAATAACTGGGCGTAAAGGGCATGCAGGCGGTTCATCAAGTAGGATGTGAAATCCCCGGGCTCAACCTGGGAACAGCATACTAAACTGGTGGACTAGAGTATTGCAGGGGGAGACGGAATTCCAGGTGTAGCGGTGGAATGCGTAGATATCTGGAAGAACACCAAAGGCGAAGGCAGTCTCCTGGGCAAATACTGACGCTCATATGCGAAAGCGTGGGTAGCAAACAG
+
@BCF?@AK?C@@@<@B@@=@AJCC?B@CC@CBBC>AABCD>BB=BAA?@@@<@A>A?BBBBB@B>?>=@998BCF>CBAA289+999:<@?@AB=A?BBAAABBBBBB=B>>;>A8@@AAA@@@FE@C@=====+==<:;7;=C=B<AC@AA@>=00*/;7<767;=>==A@>>>;;7::=B=::::??8?<@@B=C=A;;;CAA<?BD<A=>9>>@A@BBBBBB>@@@?<==>7>=B???:===>??7<78
@6HNMW:00899:05820
TACGGAGGGTGCAAGCGTTAATCGGAATAACTGGGCGTAAAGGGCATGCAGGCGGTTCATCAAGTAGGATGTGAAATCCCCGGGCTCAACCTGGGAACAGCATACTAAACTGGTGGACTAGAGTATTGCAGGGGGAGACGGAATTCCAGGTGTAGCGGTGGAATGCGTAGATATCTGGAAGAACACCAATGGCGAAGGCAGTCTCCTGGGCAAATACTGACGCTCATATGCGAAAGCGTGGGTAGCAAACAGG
+
@@;;4;AA=ADBB<@@:;7;@CDD@B?CCACCCC>BCCDD<@@=@CBFCBB?BG?B?BDGBB?BBCB?BBBBCCC>CCBC8BA<A::;?B@@AA<A>BBBCBBBEBCC>CAA?AC?BBBBBBBBBB=@@?=?=?.=@ABB@B@C@C@CE@CCCCB;;6;B?A=BB;;;AA@@@AAAA=B?BB?BBA5;5;;5;AB@D?B@@@AAB?BCD>ABA<??@CBBBBCCCCCCAAA:::5:A?>=C>BBAAAC;==C>
@6HNMW:00864:05889
TACGTAGGGAGCAAGCGTTCATCCGGATTTATTGGGTGTGAAAGGGTGCGTAGACGGGAAGACAAGTTTAGTTGTGAAATCCCTCGGCTTAACTGAGGAACTGCAACTAAAACTAAGTCTTTCTTGAGTGCGGGGAGAGGAAAGTGGAATTCCTAGTGTAGCGGTGAAAATGCGTAGATATTAGGAGGAACACCAGTGGCGAAGGCGACTTTCTGGACCGTAACTGACGTTGAGGCACGAAAGTGTGGGGAGCAAACAGG
+
/544////(///725-//)//::4:)555)5;6;;2/////;/99)///4::555::)5.5555.555)59949;;;=5<<<4<;;6;?7;7<=:::)/)/999<7?=:99+///)//;;<3<<4955555555&55;;.44)44;6;4949166====666;055<<<+9994444498:5;<9<;9>9<<<8<<;;8<>?==?6559;;)555.5;7555.5;;;9;96955.55555;2;<565=<+55555)5;;7
@6HNMW:00866:05906
TACGGAAGGTCCGGGCGTTATCCGGATTTATTGGGTTTAAAAGGGAGCGTAGGCGGCATGGTAAGCGTGTTGTGAAATGCGGGTCTCAACATCCGGACTGCAGCGCGAACTGCCGTGCTTGAGTGCATTGAAGGAAGGCGGAATTCGTGGTGTAGCGGTGAAATGCTTAGATATCACGAGGAACCCCGATTGCGAAGGCAGCTTTACCGCGCTGTTACTGACGCTGAAGCTCGAAGGTGCGGGTATCGAACAGG
+
:@>?5:59499200*/89*//:6:6;;=5=<6;909<)555&5<09;?<<==8==8<:44.9?=>@A@DD896;<?0<4///(/8///47::;8;6;://///==>83,37//(///99*/5443;33-39483:2858=7=>@8<>8729>AAABB?BBBC8;7554///6657A=8550505::.333)..35/3-57...6'..(.57566613------,2,-(-4--.3.3279:::1955522,.573
@6HNMW:00868:05883
TACGTAGGTGGCGAGCGTTATCCGGAATCATTGGGCGTAAAGAGGGAGCAGGCGGCCGTGAGGGTCTGTGGTAAAAGACTGAAGCTCAACTTCAGTGAGCCATGGAAACCGGACGGCTGGAGTGCGGCAGAGGATCGTGGAATTCCATGTGTAGCGGTGAAATGCGTAGATATATGGAGGAACACCAGTGGCGAAGGCGACGGTCTGGGCCTGCACTGACGCTCATTCCCGAAAGCGTGGGGAGCAAATAGG
+
BCBBBBB@CC?BB@@;;;=@AC@C@D@CBBB<@?6?>>>@:@@@E>BBB;;6;@=@7;;BBBA<@@@BAA?AIJJ;AACBCC?BBCCC?CC@CABBBAA@<@@B?AB>C@E@CCC@CBC@CDBBBBACBCCB=AB?@@@=A=B=A>ACBBCB??@C?BABC>?@?BCDCCCCDECC@BB?C?CCC?BAA@=@A?8?;@@@@A>@A@CB>C@CBBBBBB@@@@BBAB<>><>DD=ABABBBB8:99BB>BCC?
@6HNMW:00881:05884
TACGGAAGGTCCGGGCGTTATCCGGATTTATTGGGTTTAAAGGGAGCGTAGGCGGCATGGTAAGCGTGTTGTGAAATGCGGGTGCTCAACATCCGGACTGCAGCGCGAACTGCCGTGCTTGAGTGCATTGAAGGAAGGCGGAATTCGTGGTGTAGCGGTGAAATGCTTAGATATCACGAGGAACCCCGATTGCGAAGGCAGCTTTCCGCGCTGTTACTGACGCTGAAGCTCGAAGGTGCGGGTATCGAACAG
+
@BCC?B@C@BC@CC>A@@@CCC?C@@@@;@B>BB9AC0;;7;C=BBBDEDD@@@?@BBB?CC?CCDBBCACBABA<@@?BB=BAAABB@BBBB?A=@@999A??@A;;8;CCC@CAAAC=@@BBBBBB@BB>C@C=A??@9>6;6;ABC@DCDCC@><>CCC>CBBB?BBBABCCCBBA@=<7;=<2=@?5??:949>@AACBG>B=@?==<==5:;?CCC>>>>B?BBBB>@=A<?@@AA7<<AAA=5;99
@6HNMW:00892:05884
TACGGAGGGTGCAAGCGTTAATCGGAATAACTGGGCGTAAAGGGCATGCAGGCGGTTCATCAAGTAGGATGTGAAATCCCCGGGCTCAACCTGGGAACAGCATACTAAACTGGTGGACTAGAGTATTGCAGGGGGAGACGGAATTCCAGGTGTAGCGGTGGAATGCGTAGATATCTGGAAGAACACCAAAGGCGAAGGCAGTCTCCTGGGCAAATACTGACGCCCATATGCGAAAGCGTGGGTAGCAAACAGG
+
CCCC@CBB=CABA?B9:97;?ABB@C@CC?BCBB:ABAAA<AB<BBBCCDCACB@E@CFCCC@BBBB>ABBBBCB>CGGG9CB:@::;?C@CCC>G@CCB;;:@?9:;6;AC@CC?BA@@?BCAAA8:8=?<<?.?@@AB@C@B?B?BB@ACAAA@A<A@>A>@AAACB@A@CBABB?C@BCABBC?BB8;8;AB=A?D;;;A@?9:;;09?@9AABBBDBBAC;@:::AABBB>BBB@@@:@AAACD?DDCA
@6HNMW:00904:05868
TACGGAGGGTGCAAGCGTTTACTCGGAATCACTGGGCGTAAAGGACGCGTAGGCGGATTATCAAGTCTTTTTGTGAAATTCTAATGGCTTAACCATTAAACTGCTTGAGAAACTGATAATCTAGAGTGAGGGAGAGGCAGATGGAATTGGTGGTGTAGGGGTAAAATCCGTAGAGATCACCAGGAATACCCATTGCGAAGGCGATCTGCTGGAACTTAACTGACGCTAATGCGTGAAAGCGTGGGTAGCAAACAGGA
+
9@;;5;;<,4444.44444)5<555./)////:<:1/////)5.5545555:5:A6;;7;<@;49559595$38;;;/5.488379277)/)/)//5;;3<55495555;>7>>>===8555595555555)5<59.9=B;?9<=;>9<:00)00>00//&/::=.>;7@:549445:5409B<@>BBBB6997?CB?:=6:0//7:::>CAD?AA?B?A999;4499.49445555)555<=>6===<@<455949
@6HNMW:00870:05911
TACGGAGGGTGCAAGCGTTAATCGGAATAACTGGGCGTAAAGGGCATGCAGGCGGTTCATCAAGTAGGATGTGAAATCCCCGGGCTCAACCTGGGAACAGCATACTAAACTGGTGGACTAGAGTATTGCAGGGGGAGACGGAATTCCAGGTGTAGCGGTGGAATGCGTAGATATCTGGAAGAACACCAAAGGCGAAGGCAGTCTCCTGGGCAAATACTGACGCTCATATGCGAAAGTGCGGGTATCGAACAGG
+
@A@@<@A@;@A@A?BAAA=B>ABB?C@BBAECCC>@@@AC69949A>@@AB>BC@C@AABCH?CBCC@B@@@@@@8A@A@7??6?;;;?B@;;;9;ACEGCBBCCCDC>C@@=@A=ABBBBAAABA?BCBBBBB1??A@@<@=A=A?BC@BBBCCAA?AB?B@BBBBBBAABAAAAC?B@CCACCC@CD:;:;CB>B?B;;;BBB?;;;6;AA<ABBBBBBBCBBBAAAABAAA9@@9;;;0;?=?AB@BBB@
@6HNMW:00874:05950
TACGGAGGGTGCAAGCGTTAATCGGAATAACTGGGCGTAAAGGGCATGCAGGCGGTTCATCAAGTAGGATGTGAAATCCCCGGGCTCAACCTGGGAACAGCATACTAAACTGGTGGACTAGAGTATTGCAGGGGGAGACGGAATTCCAGGTGTAGCGGTGGAATGCGTAGATATCTGGAAGAACACCAAAGGCGAAGGCAGTCTCCTGGGCAAATACTGACGCTCATATGCGAAAGCGTGGGTAGCAAACAGG
+
CBAA@CCM=B@@@>@@@D@C?BBB>B@BC?CBBB;@A?A@8@A;BB@@A@@=AB>B>BCBCB>BBBB?BBBC;;;9;ACC.<;0<;;;;@>ACB>B?BCBBBBBBBBC=CBB@BC@CCCCBCAAAC?A?88988)8<?;;7;>A>B?AB?<;;BCBB@BCFDAGL;;;@@@BAAAAA?CACC@CCB?BC8;8;CC=A=@;;;CAB?BBB@BCE>BBA@@CDCBBBCBB?@?@@@9@>????9>?@@??:?AA>
@6HNMW:00913:05931
TACGGAAGGTCCGGGCGTTATCCGGATTTATTGGGTTTAAAGGGAGCGTAGGCGGCATGGTAAGCGTGTTGTGAAATGCGGGTGCTCAACATCCGGACTGCAGCGCGAACTGCCGTGCTTGAGTGCATTGAAGGAAGGCGGAATTCGTGGTGTAGCGGTGAAATGCTTAGATATCACGAGGAACCCCGATTGCGAAGGCAGCTTTCCGCGCTGTTACTGACGCTGAAGCTCGAAGGTGCGGGTATCGAACAGG
+
CCBA@C:;9;B<?@8@;;5;AB;@?@CE>CCACC>CB>BF>DD>AAACA@@;00-0>>@;BB=@ACBBB@CECCC=AB;;;6;BAABCA9::B>@>AA9:9??@@DDD@CCBB?BBBCB>BABAAA@@>@B?CAD@B?BB=A<?;?@9:79BAAB?>>>BBD>BBBD?BBBBBBBA8999494998-877199BA??<?>>;;;3;;>BA@>>=:>>>=>AAA>>A>==>>AA272999==5:;;???<@@@=
@6HNMW:00891:05973
TACGTAGTGGCGAGCGTTATCCGGATTTACTGGGTAGGTAAAGGGCGCGTAGGCGGGAATGCAAGTCAGATGATTGAAATCCAAGGGCTCAACCCTTAGAACTGCATTTGAAAACTGTATTTCTTGAGTGTCGGAGAGGTTGACGGAATTCCTAGTGTAGCGGTGAAATGCGTAGATATTAGAGGAACACCAGTGGCGAAGGCGGTCAACTGGACGTAACTGACGCTGAGGCGCGAAAGCATGGGTAGCAAACAGG
+
BA<.-..--(-556///7<?CAD?BAA9<8227+,,,(,,,(/;1995555<7:<=4:8///;)///<999//5.599/68(-(-5(--89056,7379949:5559905555&5999:::144.4<;:99//)/8::3<*0///)/6;6:98548??BCCC?BBBH>DC;=;;D@A00,0000*0809939944.4:9)/)//)/7>8<9949B966<@@CC999D@9929A@;;:.9999BA;A@@?@@;@BC?
@6HNMW:00907:05990
AACGTAGGTGGCAAGCGTTGTCCGGAATTACTGGGTGTAAAGGGAGCGCAGGCGGGTCGGCAAGTTGGAGGTGAAAGCTGTGGGCTCAACTCACAAACTGCCTTCAAAACTGCCGATCTTGAGTGGTGTAGAGGTAGGCGGAATTCCCGGTGTAGCGGTGGAATGCGTAGATATCGGGAGGAACACCAGTGGCGAAGGCGGCCTACTGGGCACTAACTGACGCTGAGGCTCGAAAGCATGGGTAGCAAACAGG
+
@4@B@00+00,0=6<>AB?ABC@B@B@C@BB@@@8?==>@:@@9@A>>=CD?>>>7=AA9??@BB=A=:94:@?A;BB??>>>:?CCC?BCBB===6>;@@?C><<<;2;;=;8?@BAA>B@BBB?BBAAABC?B??<7959?C?BA9>;>><<=9:7:?<@<>>>@@BA?@@A@??7;;5;:CCB?BBCD@DBB<?:??<??BBBBBB>BBCBC?B??AABBBB9:59A@ABB=AAB@BB=A>>;??8??95
@6HNMW:00912:05970
TACGTAGGGGGCAAGCGTTATCCGGATTTACTGGGTGTAAAGGGAGCGTAGACGGCATGACAAGCCAGATGTGAAAACCCAGGGCTCAACCCTGGGACTGCATTTGGAACTGCCAGGCTGGAGTGCAGGAGAGGTAAGCGGAATTCCTAGTGTAGCGGTGAAATGCGTAGATATTAGGAGGAACACCAGTGGCGAAGGCGGCTTACTGGACTGTAACTGACGTTGAGGCTCGAAAGTGTGGGGAGCAAACAGG
+
CBBBCBBBBB3?A?A?@@?BAA=A=@?@;@AABC=BBCBC=CE?AAAJDCCCBB>AEBBCCC@BB@CCC:;;A@@@7AB=BBB>CEEHACC>BBB=B@@@FBBB>B?C@B@@A>;;7;AB?BAABBBB?BCAA=AB?ABB@BAC@D@DBBBBBBA::8:BAC=???BAAABCBB?AC?9999>A@B?BBBC?BAA=@;??=AB=>;;;7;;>>>>:;;;=>;=:???9=@A:::5:BBCBDD6CCCCC@BAA>
@6HNMW:00864:06059
TACGTAGGTGGCAAGCGTTGTCCGGATTACTGGTGTAAGGGCGTGCAGCCGGGAATTGCAAGTCAGATGTGAAATCTGGATGGCTCAACCTCCAAAACTGCATTTGAAACTGTGTTTCTTAGTATGCGGAGAGGTCATCGGAATTCCGTTTGTGTAGCGGTGAAAATGCGTAGATATAAGGAAGAACACCAGTGGCGAAGGCGGATGACTGGACGACAACTGACGGTGAGGCGCGAAAGCGTGGGGAGCAAACAG
+
=@@@@;;5;;5;B<><<2*,,,(,(,,(-68:166//(/:/88788333,33(4.5.59:.5555:5555555)///94///)////)55;;.555&599----(---(////967(--(---5-//:7<<=>:5557::3838)/)---(,,----7738/333&337788888:::7;8>8==>3779>>@?;@8;5929@;9:6==<<7;;<<<<8<<??;=;?@:999CCCDF?FA:99@?0=994909;=
@6HNMW:00892:06023
TACGTAGGGGGCAAGCGTTATCCGGATTTACTGGGTGTAAAGGGAGCGTAGACGGTTTTGCAAGTCTGAAGTGAAAGCCCGGGGCTTAACCCCGGGACTGCTTTGGAAACTGTATGACTAGAGTGCAGGAGAGGTAAGTGGAATTCCTAGTGTAGCGGTGAAATGCGTAGATATTAGGAGGAACACCAGTGGCGAAGGCGGCTTACTGGACTGTAACTGACGTTGAGGCTCGGAAAGCGTGGGGAGCAAACAGG
+
9;8::::;;;)9>8=A@@;@@A?A@BAB=@@@AC>BCCCC=CC=@AAB<;;BBC@CCC;A@A=A@?@@B=?AA@@.00A9=AA700007@@@/??8>>99499,:2:9,9???9799559=<??ABA@=BB@@<?@?AAB@C@B@B@CBBAA;;;;;5::88*78878;;777;57708=8?:??A?@@>?8;77079;;6=?=;<??<@AB>;;5;==;::<:00/).:.0*00+0=>0777*73;;</4/63
@6HNMW:00900:06014
TACGGAGGGTGCAAGCGTTAATCGGAATAACTGGGCGTAAAGGGCATGCAGGCGGTTCATCAAGTAGGATGTGAAATCCCCGGGCTCAACCTGGGAACAGCATACTAAACTGGTGGACTAGAGTATTGCAGGGGGAGACGGAATTCCAGGTGTAGCGGTGGAATGCGTAGATATCTGGAAGAACACCAAAGGCGAAGGCAGTCTCCTGGGCAAATACTGACGCTCATATGCGAAAGCGTGGGTAG
+
<A@A=;;;6;A?B=@ABB@D@@@@>B>AC?CCCC>B@AAD?CC>CB;;;BB=AA=A?BDBAA=<;;A?BBDBBBD>DDFH<DB=C<;;>B?ABF=B@CBBBCCAA?@@9?A@=@B?ABBBA@?DDC79:@?==?,=>>?>;@;@;@=BB?A@<@A??;@>=B=::99:99:9C@??@=C>BC@BBB=BC6;6;BB?B@BAAA@BB?:;;6:@@9B?AABDD@@ABABAAB<;;<34348891966
@6HNMW:00901:06050
TACGGGGGATGCGAGCGTTATCCGGATTCATTGGGTTTAAAGGGTGCGTAGGCGGCCGAGTAAGTCAGCGGTGAAAGACCGGGGCTCAACCCTGGAAGTGCCGTTGATACTGTTTGGCTGGAATGATCCCGCCGCGGGAGGAATGAGTGGTGTAGCGGTGAAATGCATAGATATCACTCAGAACACCGATTGCGAAGGCATCTCGCGAGGGGTCAATTGACGCTGAGGCACGAAAGCGTGGGGATCGAACAGG
+
:<<<BBB+B;:;BBB;;;GCCC=@=@B>BCD;?A6;;0;C8A@8A@;;;BC?BB?B@BBCCD?BCCA@@A>AABC=B::8:BB9BA@@5::59C@C?BACD@CB@CCBCFBBBG?E?BBC@CACCCDDE?CB?B@@@;@A?B?AABCBB=ABBBB;;8;A@C>CDDDBC@A;;;B@@@BBBA>A@<6<==-00@@-000ACBCA@AA;;;;.<BA>B@BCCBA;;:@<@AAAAB799@@>?F9BBCCB?BBB@
@6HNMW:00912:06054
TACGGAGGGTGCAAGCGTTAATCGGAATAACTGGGCGTAAAGGGCATGCAGGCGGTTCATCAAGTAGGATGTGAAATCCCCGGGCTCAACCTGGGAACAGCATACTAAACTGGTGGACTAGAGTATTGCAGGGGGAGACGGAATTCCAGGTGTAGCGGTGGAATGCGTAGATATCTGGAAGAACACCAAAGGCGAAGGCAGTCTCCTGGGCAAATACTGACGCTCATATGCGAAAGCGTGGGTAGCAAACAGG
+
CDBB?BBB<AB@@<@@@A?B@BBB>A>@D@CCFF?BBBDD<@?<?A@@?@@<@A<A?CCDCC@CCCC?B@@@CCD=CCED7994:;;;@C?@AA>A@BBDCCBBBCCD>C9969@<@ABBBCBBCC?BBAAA@A/<?>::6;?A>A?@A?ACBCC;;9;C?B?CB;::B@@@BBBBB?CACCACBC@CC9;6;AA;@=@:;;CCD@CBD>CCC>AABBABBCCCBCBBBCCCBB=BBBBCC>BAA@@@=::9;
@6HNMW:00913:06025
TACGGAGGGTGCAAGCGTTAATCGGAATAACTGGGCGTAAAGGGCATGCAGGCGGTTCATCAAGTAAGGATGTGAAATCCCCGGGCTCAACCTGGGAACAGCAATACTAAACTGGTGGACTAGAGTATTGGCAGGGGGAGGACGGAATTCCAGGTGTAGCGGTGGAATGCGTAGATATCTGGAAGAACACCAAAGGCGAAGGCATCTCCTGGGCAAATACTGACGCTCATATGCGAAAGCGGTGGGTAGCAA
+
558:5444)44493////)/)//7)4.494955506??@@6?@7?666;;=8=>9>8;966C2959.4.5555555)5:::&55)55557=.56<5<9==<55.444449,9==499.445;;9;:33-3-/98999$--(---(-0729.55755555594994945444444:4//---(-(--(-/=:?@8<9<>>9>255559:5:::0444(33/77/////768/34453:4;996433(33339:
@6HNMW:00868:06063
GACAGAGGATGCAAGCGTTATCCGGAATGATTGGGCGTAAAGCGTCTGTAGGTGGCTTTTTAAGTCCGCCGTCAAATCCCAGGGCTCAACCCTGGACAGGCGGTGGAAACTACCAAGCTGGAGTACGGTAGGGGCAGAGGGAATTTCCGGTGGAGCGGTGAAATGCGTAGAGATCGGAAAGAACACCAACGGCGAAAGCACTCTGCTGGGCCGACACTGACACTGAGAGACGAAAGCTAGGGGAGCGAATGGG
+
CCBAAAB?@@@??:>>;;7:AB@C@B?BCBD<@@<@BBCD?@@ACCCDCCD@CD@BBCCC5CACCC@CC@BBBCD>BBD<;;;0;A@A=@A8;;5;CBB?BC@CB?BD>BABC@D?CB987:BCCCC@CBCDD;B@@@??8>=AA9A=A=BB?BBBC?BBCC=AA??>BAAAB>>>?CD=AA>BBC?B?BB?C>?>7>=====<<A;;;6:;@@@???@@BB>>:?>9>>>?AA:<<<::::/;>?>>;>>>9
@6HNMW:00883:06085
TACGTAGGGGGCAAGCGTTATCCGGATTTACTGGGTGTAAAGGGCGCGTAGGCGGGGATGCAAGTCAGATGTGAAATCTATGGGCTTAACTCATAAACTGCATTTGAAACTGTATTTCTTGAGTGCTGGAGAGGTAGACGGAATTCCTTGTGTAGCGGTGAAATGCGTAGATATAAGGAAGAACACCAGTGGCGAAGGCGGTCTACTGGACAGTAACTGACGCTGAGGCGCGAAAGCGTGGGGAGCAAACAGG
+
;;;BCCDDDD1?A?AACB?BBB?C>BCC<BA@@@;ACCCC>CC>CFCCCCC=????4@@AADACBBBCDDCCAAB=:;;CCCC=CC8;6;B;;;@@;@CBDDDC=@@@9@@@@BBB9:97:@@?BBBC@@@?A=A???@@=A@B@C?C>ABBBBBBB?BCCC>BBBB>>??@@@@<@<?=??;@<<6<?:94:>=8=98888A??A:85:<<@CB@BBBAA>>>ACF@BAAABB<BBBB@AA5:;>@A:A663
@6HNMW:00883:06099
TACGGAGGGTGCAAGCGTTAATCGGAATAACTGGGCGTAAAGGGCATGCAGGCGGTTCATCAAGTAGGATGTGAAATCCCCGGGCTCAACCTGGGAACAGCATACTAAACTGGTGGACTAGAGTATTGCAGGGGGAGACGGAATTCCAGGTGTAGCGGTGGAATGCGTAGATATCTGGAAGAACACCAAAGGCGAAGGCAGTCTCCTGGGCAAATACTGACGCTCATATGCGAAAGCGTGGGTAGCAACAGG
+
5444.4::1459>459@@<@?BAC=@?BC@CCJJ?;;;CB=BB>@;;;@@B=BC>C@CCCBB>BA@AACCBBCCJ=GGCE7>>9>000;@;>?@<@<CBBCBBBBBBC>CCC@CC@:;:BBBBBBB@BCCCDCC3BBAAB=@=@=@=BB>@A@CC@@=@B>B?BACC;;:AA::;AA>B@BB@BDB>AA6<7<BB@B?@;:9A><8778-8AA9?@BBB???B@@<=978B==B9877333)366//(/663
@6HNMW:00890:06084
TACGGAGGGTGCAAGCGTTAATCGGAATAACTGGGCGTAAAGGGCATGCAGGCGGTTCATCAAGTAGGATGTGAAATCCCCGGGCTCAACCTGGGAACAGCATACTAAACTGGTGGACTAGAGTATTGCAGGGGGAGACGGAATTCCAGGTGTAGCGGTGGAATGCGTAGATATCTGGAAGAACACCAAAGGCGAAGGCAGTCTCCTGGGCAAATACTGACGCTCATATGCGAAAGCGTGGGTAGCAAACAGG
+
CCDC?ABC=A?>?5;;;;@C@CDD?B?BE@CBCC=DCCCC=DC<BB;;;CC@BB@C@CCB;;7;@@A=B@BBBAC>CCKH=HC>BBBB@B@CDC>C?BBB@A@B@@@A;@>>9;;5;AA@ABCBBB?BBABDED2A??CB@C>B>B?BB?BACADCC@CC?B?BBBBBBBBB;;;BB=B@BDACBB>AA6;7;BC@C?BBAAAAA?@@@<?CD>??AA@@@@@B?@???ABBDE>C??>??8=@;;<<6;<;8
@6HNMW:00900:06109
TACGTAGGTGGCAAGCGTTGTCCGGATTTACTGGGTGTAAAGGGCGTGTAGCCGGGTCGGCAAGTCAGATGTGAAATCTATGGGCTCAACTCATAACTGCATTGAAGCTGTTGATCTTGAGTATCGGAGAGGCAATCGGAATTCCTAGTGTAGCGGTGAAATGCGTAGATATTAGGAGGAACGAGCCAGTGGCGGAAGGCGGATTGCTGGACGACAACTGACGGTGAGGCGCGAAAGCGTGGGGAGCAACAGG
+
/944444.47377)//--0699)/)/;;1<///<3<;;::)59)5A@A@@A?499,:?@=@B@BAB@A@@5:999/5=A>CCC<=<::58<00//)/666550--(-,222(,---63868676--(----(/.(222.5+2,36;;<<;:BC<727:::/798/////955.5=7;847---,,,(,**5(*,(-(-2::5;;5:;54.49444<7566>==266@A=BB<95506:::?@?.<<5505995
@6HNMW:00908:06086
TACGGAAGGTCCGGGCGTTATCCGGATTTATTGGGTTTAAAGGGAGCGTAGGCGGCATGGTAAGCGTGTTGTGAAATGCGGGTGCTCAACATCCGGACTGCAGCGCGAACTGCCGTGCTTGAGTGCATTGAAGGAAGGCGGAATTCGTGGTGTAGCGGTGAAATGCTTAGATATCACGAGGAACCCCGATTGCGAAGGCAGCTTTCCGCGCGTTACTGACGCTGAAGCTCGAAGGTGCGGGTATCGAACAGG
+
ABBB@B@C@BC@CC=@;:8;DF@CABBB<AA?AF=BB=BC<@B<BA@AABA?B@=ACBB?ADACBBABA?BDBBC>?@?BD>BBCBBB?BBBB?B=BB798>>@AB@@=@CBB?BAAAA<??AAA@@A@DE@C@C?A?AB?B?A>ABBC>ABB@@<<7<?>?:ABBC?BBABBBBBB@>><>;>AA5?AA8>>A@8>9>@==EC3:377766627558?:::::>58>BBBE?A<?678;1:>@@AA<;;;<
@6HNMW:00887:06122
TACGGAGGGTGCAAGCGTTAATCGGAATAACTGGGCGTAAAGGGCATGCAGGCGGTTCATCAAGTAGGATGTGAAATCCCCGGGCTCAACCTGGGAACAGCATACTAAACTGGTGGACTAGAGTATTGCAGGGGGAGACGGAATTCCAGGTGTAGCGGTGGAATGCGTAGATATCTGGAAGAACACCAAAGGCGAAGGCAGTCTCCTGGGCAAATACTGACGCTCATATGCAGAAAGCGTGGGTAGCAAA
+
AB@B>@AD>AA::4:AAA;A=A:;::?BE@CCCF?@BA@@<@D>C;;;;BB>@B=A?CCCCCACCBB?B;;;CCB;;;;;.;;0;:995@9@>B5@>@?;<@A>?;;;0;@?>=@;@:;:B?>?9918=<;<<<,<==AA=B=B8:69C=@@?B:59=@:;:<9955:<:;;:8444.5.5<9;<<<@@8>:>?C?B<??>:>::5444(49;6>=5444:88883333484433(38889<5::89::2
@6HNMW:00889:06134
TACGGAAGGTCCGGGCGTTATCCGGATTTATTGGGTTTAAAGGGAGCGCAGGCTGGAGATTAAGCGTGACGTGAAATGCCGCGGCTCAACCGTGGAAGTGCGTCGCGAACTGGTTTCCTTGAGTGTATTCGACGTCAGCGGAATTCGTGGTGTAGCGGTGAAATGCTTAGATATCACGAAGAACTCCGATTGCGAAGGCAGCTGGCGAGGCTATAACTGACGCTAAAGCTCGAAGGTGCGGGTATCGAACAGG
+
;;;D@DAD@BB>AA9@@@=ABE@E@CBB<@C=@A6AA8A@6@C;AA;;:BBACCC?CB;;4;<??;;:>=0/0:>3000:=0009@@@=A=A@@;@:@>>:9:CCCCCAA@A@BB<A@C=@ABBAAAA?ABBB@@AAA@@<B@D@CBBB?BCBAA::59AAA=BCCC@???BBBDBBBB@BB<@@B?AAB?BABB=@=@@@@?=9==:9/7@@AB@DAAAAA?ABC<??CCBA5:5:99AC>@AAAAB?BCB@
@6HNMW:00896:06142
TACGGAGGGTGCAAGCGTTAATCGGAATAACTGGGCGTAAAGGGCATGCAGGCGGTTCATCAAGTAGGATGTGAAATCCCCGGGCTCCAACCTGGGAACAGCATACTAAACTGGTGGACTAGAGTATTGCAGGGGGAGACGGAATTCCAGGTGTAGCGGTGGAATGCGTAGATATCTGGAAGAACACCAAAGGCGAAGGCAGTCTCCTGGGCAAATACTGACGCTCATATGCGAAAGCGTGGGTAGCAAACAGG
+
@AAD@CBC>BAAA?AA??=@?BCG?B?BB?DCCD>CCBBB=BB=CBBCCCC?BB=A>BBBCC@CCCB@CCCCBBB>CA@A000+000+08<;=@><@<BBABDBBCBEG>BAB@BD?BBDDDBBBA@=??====?,<==00+0<@9@?>A?ABDCCBA?AA?B@EDBBBCBBAAAAA@=B?CC@CCC@FG;:9:BB=A?B:;;CBD?BBB>BCC>AABCBCCCBB@??AAADCDC?B@@?AA9??;=??8=;;6
@6HNMW:00897:06124
TACGGAGGATCCGAGCGTTATCCGGATTTATTGGGTTTAAAGGGAGCGTAGGCGGACGCTTAAGTCAGTTGTGAAAGTTTGCGGCTCAACCGTAAAATTGCAGTTGATACTGGGTGTCTTGAGTACAGTAGAGGCAGGCGGAATTCGTGGTGTAGCGGTGAAATGCTTAGATATCACGAAGAACTCCGATTGCGAAGGCAGCTTGCTGGACTGTAACTGACGCTGATGCTCGAAAGTGTGGGTATCAAACAGG
+
CBBB?@?<?AA=A@@@;;6;BC@CGDCB=@A=@A8A@8@B8AA:;;:BBA@?@A>ABAAA?B@CCBDBB9<<BBB9;;;0;A@=A@BA?A7;;AAA3B7;;BCE@CCCBBBBD>CBBCC?CCCCC990@?=00-0@@<A@@C@C?BCBC@BBB???@=@@@A;AABB@BBCBBBAAABB@BB>AAB=AAF<>>BC9>;A@@@B?BA@@<@A@@@C@CCBCC;;;BCDCCCCBBC=BBBBDJ>CCCBBB=BBB?
@6HNMW:00898:06131
TACGTAGGGGGCAAGCGTTATCCGGATTTACTGGGTGTAAAGGGTGCGTAGGTGGCAAGGCAAGTCAGATGTGAAAGCCCGGGGCTCAACCCCGGTACTGCATTTGAAACTGTCTAGCTAGAGTGCAGGAGAGGTAAGCGGAATTCCTAGTGTAGCGGTGAAAATGCGTAGATATTAGGAGGAACACCAGTGGCGGAAGGCGGCTTACTGGACGACTACTGACGCTGAGGCTCGAAAGCGT
+
=AA@@@@@@@,==3;;::29?@8?;??D6@ACCB<>@;;;.;A9ABBBBB@;:;2:A9?=?B?B@9:9ABBAA@A8@@@:@B@3>B::45;;'5.5;<<<@?<;2400*0000<<>009=95555=9:5;::9744.5994;4549=??AA=<==>>9666>>0969>=B;99553--(--(-(-:<8>;761//)/)/)/:49;266>??=B?>=;:::=///;0959495595:1:544
@6HNMW:00900:06132
TACGGAGGGTGCAAGCGTTAATCGGAATAACTGGGCGTAAAGGGCATGCAGGCGGTTCATCAAGTAGGATGTGAAATCCCCGGGCTCAACCTGGGAACAGCATACTAAACTGGTGGACTAGAGTATTGCAGGGGGAGACGGAATTCCAGGTGTAGCGGTGGAATGCGTAGATATCTGGAAGAACACCAAAGGCGAAGGCAGTCTCCTGGGCAAATACTGACGCTCATATGCGAAAGCGTGGGTAGTAAACAGG
+
A@?>9;::0;:;@=BABB@C?BBB@B?CCAFBBC=BCCCF>BB>BB@@@BB?CCAC@CCCCD@CCBB?B9::CCD>B@A@69:.;;;;=@=;;;7;@CBCBC@@@AAA<A@?<@@=?AABB???BB=>A><<<<,<@@;<5<=@=A?BB@CCCCC@@>@B?B?CBBAAA???AAADC@GACC@BCF@CE:;:;BD@E@B@??FBB@BCB=BCB>BBBBBCBBBCBBBAAACCCD=BBBCED=A9999:,9BA>
@6HNMW:00901:06126
TACGGAGGGTGCAAGCGTTAATCGGAATAACTGGGCGTAAAGGGCATGCAGGCGGTTCATCAAGTAGGATGTGAAATCCCCGGGCTCAACCTGGGAACAGCATACTAAACTGGTGGACTAGAGTATTGCAGGGGGAGACGGAATTCCAGGTGTAGCGGTGGAATGCGTAGATATCTGGAAGAACACCAAAGGCGAAGGCAGTCTCCTGGGCAAATACTGACGCTCATATGCGAAAGCGTGGGTAGCAAACAGG
+
=>@@=@AB;AABB=@@BB?C?B@@<@@BB?CHKK=C@AAE?EE?GC;;;CC?AA?A?BFBBA@CBA@=@;;;CBB>BHHH<ED>CDCCAE?BCC=C?BBBCCBBBBBB=BBB?AB?BBCBCBBA??<?DBBBCC3AAA;;5;=A<A=@B?CCCCICB?BB7;6;BBCCBBBBABBBC@CIGEACBB?BE7;9;BB@DAEBBEBBB=@@B<@??9?ABBBBBCCCCAAA?@ABCK>A@@:::/9:88?@9?A@;
@6HNMW:00911:06157
TACGTAGGGAGCAAGCGTTATCCGGATTTATTGGGTGTAAAGGGTGCGTAGACGGGAAGACAAGTTAGTTGTGAAATCCCTCGGCTTAACTGAGGAACTGCAACTAAAACTATCTTTCTTGAGTGCGGGAGAGGAAAGTGGAATTCCTAGTGTAGCGGTGAAATGCGTAGATATTAGGAGGAACACCAGTGGCGAAGGCGACTTTCTGGACCGTAACTGACGTTGAGGCACGAAAGCGTGGGGAGCAAACAGG
+
9ABBBBLF?;;;@;@@A@=@BC?B@@@@;@C?BC>ABBCC=BE=;;:CDCCCBBB=B>BBBB>AA<@BB:;;CCD?BCC=CAA?AC?B?BBBBC@CAEAA@B@BBCCC;CCBAAAA:AB>AA@ACCCG>CBCB?AC<ABC?C@B@B@CCCCC@AA??;????9:::@ABBBBCC@BB?BB?B@CBB?BB@@:@9;6;?CCDCCD>CBB?BB:;;B@CBBBBBB?B<;7;BB<;;9;CCECDEGA@?AA;@@@?
@6HNMW:00899:06206
TACGGAGGGTGCAAGCGTTAATCGGAATAACTGGGCGTAAAGGGCATGCAGGCGGTTCATCAAGTAGGATGTGAAATCCCCGGGCTCAACCTGGGAACAGCATACTAAACTGGTGGACTAGAGTATTGCAGGGGGAGACGGAATTCCAGGTGTAGCGGTGGAATGCGTAGATATCTGGAAGAACACCAAAGGCGAAGGCAGTCTGCCTGGGCAAATACTGACGCTCATATGCGAAAGCGTGGGTAGCAAACAG
+
;;;B>AAB=AA@A=AAAB@C@BDC?@>AB@CCCC=;;;AB=BB=CC;;;BC?CC@C@CCCBD@CCDC@C:;;<;;,:@@@3AB;B;:9;><99:49;ADBDDBBBBBB<AAEADE@A@;::BBCBB?BBBBBBB2@@A:999@B?C?<<9;AAAC;;8;B?C@A@<;;@=?>>==?<7==@@?@@>9>>.:4;??=??:00<00008<9;5::?8888BBBBBBBABBB989BBD=?;;999300//89(33;
@6HNMW:00900:06185
TACGGAAGGTCCGGGCGTTATCCGGATTTATTGGGTTTAAAGGGAGCGTAGGCGGCATGGTAAGCGTGTTGTGAAATGCGGGTGCTCAACATCCGGACTGCAGCGCGAACTGCCGTGCTTGAGTGCATTGAAGGAAGGCGGAATTCGTGGTGTAGCGGTGAAATGCTTAGATATCACGAGGAACCCCGATTGCGAAGGCAGCTTTCCGCGCTGTTACTGACGCTGAAGCTCGAAGGTGCGGGTATCGAACAGG
+
DCCC@C>@>?E@DD89;@<@AA>B?BAA;AC?CC?CG?ED>DC?BBBBB??;9:6:@CC@CC>A@@A@@<@BBCD>BBBBA;AB@??D@??@C>A=@B??>??@ABCC@CBBB?BBBAC?BBBBBBCC@CC@A?A8969@<A=A=ACAA>AA@AA@@>ABBC>AAAC?CCCAAABBBB<<;<<??@1;>>388CC9><>>?>BC>A9@@AA>>>;@@?BB@@;?AB>BBBBBB>>9<>88858@@AAA<@@@:
@6HNMW:00907:06194
TACGTAGGTGGCAAGCGTTGTCCGGATTTACTGGGTGTAAAGGGCGTGCAGCCGGGAGTGCAAGTCAGATGTGAAATCTATGGGCTCAACCCATAAACTGCATTTGAAACTGTACTTCTTGAGTACCGGAGGGGCAATCGGAATTCCTAGTGTAGCGGTGAAATGCGTAGATATTAGGAGGAACACCAGTGGCGAAGGCGGATTGCTGGACGGCAACTGACGGTGAGGTGCGAAAGCGTGGGGAGCAAACAGG
+
CBBCCAA?;<:;B?BBAA<@BB<@;@@@;;99@D=B@<@@8>@8@CCBABAA<@A8;;<AAA?BB;;;IGCCCDD?BB@C:::6;AAC5;<0<?@>9@:::CDC=BBB<BAB@@@D8;;?CBBCBB>B>BBBB:BB?A@?<?=@>B>BBBBBBBBCB?BAAB=???ABA>==87/6A9@@;@<>>>=>>==8=;:4;8=>:BC?BA::59A@;::4:?@AAB5:9==9999>=?8?998777(737;;3<@<8
@6HNMW:00865:06255
TACGGAAGGTCCGGGCGTTATCCGGATTTATTGGGTTTAAAGGGAGCGTAGGCGGCATGGTAAGCGTGTTGTGAAATGCGGGTGCTCAACATCCGGACTGCAGCGCGAAACTGCCGTGCTTGAGTGCATTGAAGGAAGGCGGAATTCGTGGTGTAGCGGTGAAATGCTTAGATATCACGAGGAACCCCGATTGCGAAGGCAGCTTTCCGCGCTGTTACTGACGCTGAAGCTCGAAGGTGCGGGTATCGAACAGG
+
BBBB=A5;5;@5;;0;;;5:AA:A<?@B6>?<>@=@B4::/9<69:;@>@@?=B;CCCC?BC@CCBCBB?BCBBB=;;<CE>CCC<99?B98:@C?AA99998;BB;;;(4?B?6>>=;>28;>>BAAB?AC=@<@=A=@A=B<?<??@@????@C9:4:AA@;BBAA?AAAAA@A<=<;<4:0888(877-7;;>5A<=??>?=7>;AC=>===:=?>>888=88090//568/616/..7.77...536676
@6HNMW:00867:06259
TACGGAGGGTGCAAGCGTTAATCGGAATAACTGGGCGTAAAGGGCATGCAGGCGGTTCATCAAGTAGGATGTGAAATCCCCGGGCTCAACCTGGGAACAGCATACTAAACTGGTGGACTAGAGTATTGCAGGGGGAGACGGAATTCCAGGTGTAGCGGTGGAATGCGTAGATATCTGGAAGAACACCAAAGGCGAAGGCAGTCTCCTGGGCAAATACTGACGCTCATATGCGAAAGCGTGGGTAGCAAACAG
+
;;;C?AAB<;<:B@CECC@E@DBB@B@CC@BCHH?BCBBC>DD>@@;;:BC?AA?A?BABAB>BBBA?BBGCCCF?EDDD;DF>C;;;@B@BEK?E@BBBBB;;;BBB<BCC@BC@BBABBBBBCC?@?=<<;<,<>A;:9:@C@C@CC?AACCBBB?BD@EADA;::CAAABABBC>B@BB>ACC=BB8;:;CD@G?CAAADBB?ACC>CCD>::;::@@::::::@???AAA=ABA>>?8?>>;;<5<97
@6HNMW:00883:06251
TACGTAGGGTGCAAGCGTTAATCGGAATTACTGGGCGTAAAGCGTGCGCAGGCGGTTGGATAAGACAGATGTGAAATCCCCGGGCTCAACCTGGGAACAGCATACTAAACTGGTGGACTAGAGTATTGCAGGGGGAGACGGAATTCCAGGTGTAGCGGTGGAATGCGTAGATATCTGGAAGAACACCAAAGGCGAAGGCAGTCTCCTGGGCAAATACTGACGCTCATATGCGAAAGCGTGGGTAGCAAACAGG
+
BCAAABBB<B@A@>CBBB?B@ECD>A>A>AACCC=ACCCC<??@@A?@??@>8757?B?BAD?BBBCCBA@@BDC>BBCB8@@:@889>A=?@@:?=@@AABBBCCCD=AAA=AC=>>>AA???AA;@AAAAA@.:::7828<?<@?BB??@@@A??<@A<A<@@@AA>>>AAA>>>:B>BB?BBC?BD9979BB:A>A@AACBB?BCC=BBB>BCCCCFFBBBBBBBBBCBBC=BBBCCC=BAAABB<AAC?
@6HNMW:00884:06227
TACGGAAGGTCCGGGCGTTATCCGGATTTATTGGGTTTAAAGGGAGCGTAGGCGGCATGGTAAGCGTGTTGTGAAATGCGGGTGCTCAACATCCGGACTGCAGCGCGAACTGCCGTGCTTGAGTGCATTGAAGGAAGGCGGAATTCGTGGTGTAGCGGTGAAATGCTTAGATATCACGAGGAACCCCGATTGCGAAGGCAGCTTTCCGCGCTGTTACTGACGCTGAAGCTCGAAGGTGCGGGTATCGAACAGG
+
?BAB>@=A<AB?BC9A<;7;BC=B>@BB6;5.590;=6>E:BB;;:;@==@<@@=@@@B?BB@C@AABC?BCCCC<;:;=<6;8:@AC?BAAA?A;@?7:9::;@ABB?BBCC?BBDA@<@BAABBCC@?@>AAE?C?CC?B>@=@B??=?CAABAA>AFCC>BBBB?BBBBAA@?AB?><>?CCA9?7819>?@:?9<@@???8;9>?>==AA7;;>BBBB@@@B<?>BBBC@C;??79909:::@A:==A;
@6HNMW:00889:06258
TACGGAAGGTCCGGGCGTTATCCGGATTTATTGGGTTTAAAGGGAGCGTAGGCGGCATGGTAAGCGTGTTGTGAAATGCGGGTGCTCAACATCCGGACTGCAGCGCGAACTGCCGTGCTTGAGTGCATTGAAGGAAGGCGGAATTCGTGGTGTAGCGGTGAAATGCTTAGATATCACGAGGAACCCCGATTGCGAAGGCAGCTTTCCGCGCTGTTACTGACGCTGAAGCTCGAAGGTGCGGGTATCGAACAGG
+
BBAB@C@C@BB@EC<A::6;@@:A@CCC=BC@DF>CC9;96;E;CBBBABHGGF@CDBC?BA<AA?@@@=@AAAA<@AAAA=AC@@?B@AAAB@B>@A898>>?@AAA?BBBA?A9:9@5:<BBBCCC@CC?B?B?B?BC?A=A>AAAB@CBBBBBA?AABB=BCCC?BBBBBBBBA==?8<8<<=1=@@7>>BB4847=:9=>5<<@99:?=<9>B<A=?><<@B;>>?=>>6<6999;<6<@@@AB<===<
@6HNMW:00892:06252
TACGGAGGGTGCAAGCGTTAATCGGAATAACTGGGCGTAAAGGGCATGCAGGCGGTTCATCAAGTGAGGATGTGAAACGTCCCCGGGCTCCAACCTGGGAACAGCATACTAAACTGGTGGACTAGGAGTATTGCAGGGGGGAGGACGGAATTCCAGGTGTAGCGGTGGAATGCGTAGATATCTGGAAGAACACCAAAGGCGAAGGCAGCCTCCTGGGCGAATACTGACGCTCATATGCGAAAGCGCGGGGAGCAAACAGG
+
@@@D?BBB=B@@?<;;;@<@?BBC@CACD@CDDH?BA@@B<AA<BB;;:C@:@A+0*000==9=////36557777(//////&//)//5.57;7555/48;456:555DCC>=<B?B@;==:--)-8--/4////////#33,3::7<7:5;7;;@@?BBCCD@CG@CABA;;;B;;;<:?==:@;9949@;7=B494:@A496;B@@<@B?;;;:;BB@DA@@@@;::@>@>???==??9?<;3337(788<@<BCC@
@6HNMW:00908:06233
TACGTAGGGGGCAAGCGTTATCCGGATTTACTGGGTGTAAAGGGAGCGTAGACGGATTTGCAAGTCAGATGTGAAAGGCGGGGCTTAACCCCCGGATTGCATTTGAAACTGCAGATCTTGAGTACCGGAAGGGCAGATGGAATTCCTGGTGTAGCGGTGAAATGCGTAGAGATCAGGAGGAACACCGGTGGCGAAAGCGGTCTGCTGGACGGTAACTGACGTTGAGGCTCGAAGGCGTGGGGAGCAAACAGG
+
BCAA@:9999)9@<A@@@@CCC>A>BCC<CD;;;7;BBBC=DD=;<;BBBCBBC@BCG>ABB?BBBBBB@@@A@C0;5;;;;.9D9?2:5:9(99>9.66;A@:B@@:@@ABBBAC@@=BCBACC?C@C>BB>ABBB;;:;<A@DACC@CCCAA99:;CCE=;=<AABDGCIBCBB?@?6:7;CC?C?CC?BDDD?DAA>ABBBCDF@CCCACC@BCDBAAC:C;;:;CBCB7;7;=ABCC9@@BBC=BBC?
@6HNMW:00875:06352
TACGGAGGGTGCAAGCGTTAATCGGAATAACTGGGCGTAAAGGGCATGCAGGCGGTTCATCAAGTAGGATGTGAAATCCCCGGGCTCAACCTGGGAACAGCATACTAAACTGGTGGACTAGAGTATTGCAGGGGGAGACGGAATTCCAGGTGTAGCGGTGGAATGCGTAGATATCTGGAAGAACACCAAAGGCGAAGGCAGTCTCCTGGGCAAATACTGACGCTCATATGCGAAAGCGTGGGTAGCAAACAGG
+
A@@C>@@@;@@?@=A@AA?B?CCC@B?CI@DAAA<AA?AB;B@;@C;;;CD@DD?B?BCCCD@DDDD?BBBBBBC=CCJG9AA<@;;;@C@DDF>C@BBBBBBBBBBB>BBB@BE@BBB??@AADC@BABBBBB2@@A;;7;=B>B:;<?BBBDBB@?@C?C@BBA@ADCCCBBBBB@D@CC@BCB>@A0;5;AA=A>A;;;CA@=:::/:>=9?BCDCDCECB???BBBBCCD=CCCDBB>BAA99:2:>>;
@6HNMW:00877:06346
TACGGAGGGTGCAAGCGTTAATCGGAATAACTGGGCGTAAAGGGCATGCAGGCGGTTCATCAAGTAGGATGTGAAATCCCCGGGCTCAACCTGGGAACAGCATACTAAACTGGTGGACTAGAGTATTGCAGGGGGAGACGGAATTCCAGGTGTAGCGGTGGAATGCGTAGATATCTGGAAGAACACCAAAGGCGAAGGCAGTCTCCTGGGCAAATACTGACGCTCATATGCGAAAGCGTGGGTAGCAAACAGG
+
;;:A=@BB<:::?:@AAB>B@CCC@B?BB?BBCC=B;;;C;AA<BA:9:@A9AC@B@CCHCC>BB:;7;@@@BAC;;;<;-;;/9@99.99=>B:B?A@@CCCDCCCC=B@@<@@?AAABC@?@BB>@?AACDC/@??;;5;?D?BACC@BBCBC:;5<B=A=BBAA@A@@BBAACC=A?CC?CCC?DB=B@CCB?C?C;;;BBB?BDD>CCC?CBBBBDCAAAAA:::ACCCD?A??999.8<;<=@:@AA<
@6HNMW:00878:06358
TACGTAGGGGGCAAGCGTTATCCGGATTTACTGGGTGTAAAGGGAGCGCAGACGGTGATGCAAGTCTGAAGTGAAACCCCACGGCTCAACCGTGGGCTTGCTTTGGAAACTGTATGACTAGAGTACTGGAGAGGTAAGCGGAATTCCTAGTGTAGCGGTGAAATGCGTAGATATTAGGAGGAACATCGGTGGCGAAGGCGGCTTACTGGACAGCAACTGACGTTGAGGCTCGAAGGCGTGGGGAGCAAACAGG
+
ABBBACCCCC3CD>AACD?CCC?B<?@@;@BBCC>CCDFJ>BB>BAABBCBBCC@CCAAADGFF;;;;;7;?>BB=CDD<BBB?BBAB?B?BBBC=BA>@ABB=A?BC<BBD;<;IDCCCCCFCA@@C@@@AF@CC@AA@?B>A?A9:8@B?A@D9:9:BCA<?@???CB???C@CB??>;>;?@@@@<==188;5;:;;6;A=>=>A9==@=>====;:7;<*000+0;:>@6:8:BBACC:ABBFE=BBB?
@6HNMW:00885:06358
TACGTAGGGGGCAAGCGTTATCCGGATTTACTGGGTGTAAAGGGAGCGTAGACGGCATGACAAGCCAGATGTGAAAACCCAGGGCTCAACCCTGGGACTGCATTTGGAACTGCCAGGCTGGAGTGCAGGAGAGGTAAGCGGAATTCCTAGTGTAGCGGTGAAATGCGTAGATATTAGGAGGAACACCAGTGGCGAAGGCGGCTTACTGGACTGTAACTGACGTTGAGGCTCGAAAGTGTGGGTATCAAACAGG
+
CBCBBBBCCC3?@>@@BC?BBA?A<;;;0;C@AA<BBBBB>BC=AAACCBBB;;:;CCDBBB@CD<AAA0009<AA0CC=AAG>FCCC@DC?CDD>CDCCC@@@;@;=9=000600+0@@;BBBBCGFACBBB?;;7;@C@C@B@C@ECBBCBCC;;8:BAA<BBAAAAABABB?AA?BB?B@DCD=AABB?BAB@F@@?<?@::;;;;?>>?>>;>BA===@=@@@4::BAAA:??ABBD>BAA???8?BB;
@6HNMW:00890:06340
TACGGAAGGTCCGGGCGTTATCCGGATTTATTGGGTTTAAAGGGAGCGTAGGCGGCATGGTAAGCGTGTTGTGAAATGCGGGTGCTCAACATCCGGACTGCAGCGCGAACTGCCGTGCTTGAGTGCATTGAAGGAAGGCGGAATTCGTGGTGTAGCGGTGAAATGCTTAGATATCACGAGGAACCCCGATTGCGAAGGCAGCTTTCCGCGCTGTTACTGACGCTGAAGCTCGAAGGTGCGGGTATCGAACAGG
+
@CBD@F?B>AB?A@9@:;69AA@E@DDF?AA?AC;CC0<;0<>8?A@BBAA?;;8;BBB?CC?BBAB;;7;@A@C>;;;@B<@@@ACC?BBBB>A=ACA@@??;;;AB?A;;:8::@?B=AAA@@@@@?BB@C@C?A>AB?B?B@BB@A=@>=>@>>;>BDF>CBBB?BCBAA@@?;;894:0776)7>>199BA4949::888-8:@???ABB=??888=<<=<@498?<=>695;=:;;6;D>>>B;??@=
@6HNMW:00901:06345
TACAGAGGTCTCAAGCGTTGTTCGGAATCACTGGGCGTAAAGCGTGCGTAGGCTGTTTCGTAAGTCGTGTGTGAAAGGCGCGGGCTCAACCCGCGGACGGCACATGATACTGCGAGACTAGAGTAATGGAGGGGGAACCGGAATTCTCGGTGTAGCAGTGAAATGCGTAGATATCGAGAGGAACACTCGTGGCGAAGGCGGGTTCCTGGACATTAACTGACGCTGAGGCACGAAGGCCAGGGGAGCGAAAGGG
+
CDD@@::8:AABC=@?@@?AA?@@<@>BBCC;;969A@BB<@@@A@ABABB@BBCCC=DCCC@BBBB@A@BB>>>+0+000==9>AAB=@@=@BC@CBB?CBBBBBBCCBBBBBBBAAA@@@CBC@DB=:::::*;;@9A?C?C?CDCB@BCCCCCCBB>??;:::CCCCBBBBBCCCDC@B@C@?>AB;:4;BB5;5;;;0;5;>AB?CD@B?@@CCCBBCJIC;;:;BBBB>B?B?BA@A4::9AAD>CC>
@6HNMW:00868:06364
TACGGAAGGTCCGGGCGTTATCCGGATTTATTGGGTTTAAAGGGAGCGTAGGCGGCATGGTAAGCGTGTTGTGAAATGCGGGTGCTCAACATCCGGACTGCAGCGCGAACTGCCGTGCTTGAGTGCATTGAAGGAAGGCGGAATTCGTGGTGTAGCGGTGAAATGCTTAGATATCACGAGGAACCCCGATTGCGAAGGCAGCTTTCCGCGCTGTTACTGACGCTGAAGCTCGAAGGTGCGGGTATCGAACAGG
+
BBAA<@=@>@B=@A=ABB?CBA<B?@@@:@A=@C8@A0;;0;B=A@@DCAA>;:7:@@A>BB?AB@BBA?BCCCC>CBCBB>@A@@@@=AABA?B?@A>>>>@AAC@@>ABCCACBBBB?BBBAAACC@BB?C@C?A?BB@D@B@BBBB?BBBAB>>9>@?@:@AAB?ABCA>??A@@AA=<8<??/<=?399CC;><>AA@@B<=:>====@?<@@?BBBBA@@B>AAACCB;?;?888@:@A???A<>>>:
@6HNMW:00879:06372
TACGTATGGAGCAAGCGTTATCCGGATTTACTGGGTGTAAAGGGAGTGTAGGTGGCCATGCAAGTCAGAAGTGAAAATCCGGGGCTCAACCCCGGAACTGCTTTTGAAACTGTAAGGCTGGAGTGCAGGAGGGGTGAGTGGAATTCCTAGTGTAGCGGTGAAATGCGTAGATATTAGGAGGAACACCAGTGGCGAAGGCGGCTCACTGGACTGTAACTGACACTGAGGCTCGAAAGCGTGGGGAGCAAACAGG
+
BBAAACCC@?@?A<?>@@;?@A?B?BCD=BBCCD<AA@@@;@A<BBBBBCB?BB=@<B@@@A?BBBBBB7;;<;;;6;B@CIH=CCCC@DFE:B@BAFBAACCC;A@@:>;;:A<@>CAB?ACBBBBC>@@@@9@AAA@@>@?C?B@CBCCB???BC@CBBC>9:9@@@@BBBB?BB?AA?C?CCC@CB?>;>=@9;900*099//8A<;;;==A<@@AA><;;A9837==99:0:9=::::/::;=>7?>><
@6HNMW:00879:06393
TACGGAAGGTCCGGGCGTTATCCGGATTTATTGGGTTTAAAGGGAGCGTAGGCGGCATGGTAAGCGTGTTGTGAAATGCGGGTGCTCAACATCCGGACTGCAGCGCGAACTGCCGTGCTTGAGTGCATTGAAGGAAGGCGGAATTCGTGGTGTAGCGGTGAAATGCTTAGATATCACGAGGAACCCCGATTGCGAAGGCAGCTTTCCGCGCTGTTACTGACGCTGAAGCTCGAAGGTGCGGGTATCGAACAGG
+
@;;;;?5:4:B?B@<@;;69AA;@;>==0==2:;0;A.;;0:5,5595>>@;AB:@CBB?CB?BB@@??;@;@@B7B=BBF>:66;:>=A>34-3288333=:<<?@;??@@B8A????9=?><<<8=:>>:?;@?B?BB?A?B99:BB?BCCCCA@<@99929BBB?BBBBBB>>8<::.605CC2>@>9@@??;>9<:878@5=8=??A@@>=@>>>;;888>A=??;?;;7=055;;=0555775058=9
@6HNMW:00891:06361
GACGGGGGGGGCAAGTGTTCTTCGGAATGACTGGGTGTAAAGGGAGCGTAGGCGGGATGGCAAGTTGGATGTTTAAACTAACGGCTCAACTGTTAGGTGCATCCAAAACTGCTGTTCTTGAGTGAAGTAGAGGCAGGCGGAATTCCTAGTGTAGCGGTGAAATGCGTAGATATTAGGAGGAACACCAGTGGCGAAGGCGGCCTGCTGGGCTTTAACTGACGCTGGAGGCTCGAAAGCGTGGGTAGCAAACAGG
+
A<??BBCCBB"CD?A@::4:?<?;7==B:66=@G8==BCA>BB:@B;;9>A=ADD>BBB@CC@CB=A5;;AAA9BC;A@B>AA<;;9>8;:;;:9949>=9992999*:AA?BBB999=ABBCBC?BBCB@@=@:93;@=A?B?B@DCCFBABB;;5;@@B9AAAAACCCCCD@AA=@A3939A?9?=7707;@;@;@A<@?BCBBCD=ABB=A=AA::9><00*00*0<=444(4888;;5::9///(//;6
@6HNMW:00893:06397
TACGGAGGATCCGAGCGTTATCCGGATTTATTGGGTTTAAAGGGAGCGTAGGCGGGTGCTTAAGTCAGTTGTGAAAGTTTGCGGCTCAACCGTAAAATTGCAGTTGATACTGGGCGCCTTGAGTGCAGCATAGGTAGGCGGAATTCGTGGTGTAGCGGTGAAATGCTTAGATATCACGAAGAACTCCGATTGCGAAGGCAGCTTACTGGACTGTAACTGACGCTGATGCTCGAAAGTGTGGGTATCAAACAGG
+
BCCC@A@>@@B=B@@@@A>BCC@C@CDD>CC@CB=BD69:4:C;AABBBCC@A@@;@@@C?B?BBCABB>@@BBB<BBD6;;;8;BCC?B6;::;;.:4;:BBC@DCCCFBBB<9::=B@C@@@CC@@@EECC@BBC@CC?C?B@BC@@>@BB?@8757BBB>BBBB@BBBBBAABBBC>A@>>>C;>>>077<>2768>AAA<AC?A<AA;;;@<@A>@@A??>>>>@>?>@>9>>;99;29==>>>7>?A;
@6HNMW:00894:06398
TACGGAAGGTCCGGGCGTTATCCGGATTTATTGGGTTTAAAGGGAGCGTAGGCGGCATGGTAAGCGTGTTGTGAAATGCGGGTGCTCAACATCCGGACTGCAGCGCGAACTGCCGTGCTTGAGTGCATTGAAGGAAGGCGGAATTCGTGGTGTAGCGGTGAAATGCTTAGATATCACGAGGAACCCCGATTGCGAAGGCAGCTTTCCGCGCTGTTACTGACGCTGAAGCTCGAAGGTGCGGGTATCGAACAGG
+
CBCC@C=@=@B>@?<?@@=ABB@C@@@@8:;5;@0<;):B,:9499:ADCC?:;:;BBB@CC@CBBBCD@CBBCC=CA@@@;@AAB=?;997@8=:??==<?:;;ABC@BBDC?BCBBB>AACAAABB>BA>A?B?C?AA?B?B@@A?B@CBBBB>><>BBD>BBBC<>@BBBCCB@@@@<A59991:>A;BBBA>@>>:;<==5=:=>>A=>==?AA@??;;;@B>CA@CDD=B=A989;1;>>>@@=;;;=
@6HNMW:00897:06386
TACGGAAGGTCCGGGCGTTATCCGGATTTATTGGGTTTAAAGGGAGCGTAGGCGGCATGGTAAGCGTGTTGTGAAATGCGGGTGCTCAACATCCGGACTGCAGCGCGAACTGCCGTGCTTGAGTGCATTGAAGGAAGGCGGAATTCGTGGTGTAGCGGTGAAATGCTTAGATATCACGAGGAACCCCGATTGCGAAGGCAGCTTTCCGCGCTGTTACTGACGCTGAAGCTCGAAGGTGCGGGTATCGAACAGG
+
CBBB?B?B?BD?B@<>::6;BB@C@@@@7;;=AC8@@>AC=CC>CBBBBBB>AA=AABB@BD@CBBBBA=AA???8?@>AB=ABBBFD@9::C?D@CB<989AAACCC@CBAA=??ABA8:;CCAABC?BC@B?C>A>@@=A7999BBC@CA@@A8858BDF=CBBC?BBBBBBBA<5551739AA5>>>599BB?B?BCB===3;5;===>==8=>>>>>@@@AC?BB?><93606///=6;<<:9><@@@<
@6HNMW:00898:06369
TACGTAGGTGGCAAGCGTTATCCGGATTTACTGGGTGTAAAGGGCGCGTAGGCGGGGATGCAAGTCAGATGTGAAATCTATGGGCTTAACTCATAAACTGCATTTGAAACTGTATCTCTTGAGTGCTGGAGAGGTAGACGGAATTCCTTGTGTAGCGGTGAAATGCGTAGATATAAGGAAGAACACCAGTGGCGAAGGCGGTCTACTGGACAGTAACTGACGCTGAGGCGCGAAAGCGTGGGGAGCAAACAGG
+
CCABBCE?@B@::4;?@@=@@B@C@CCD?DDCCC>CCCHD?CC<@@CA@@C@CCCC;C@AAB?BBBBCC;;;CBB=;;<BBBB=CC=A=@BCBCCE?B<<;;;;0;@C=C;<<CCCBBB>AAA???9:7:C@?=@B::;95:<C<A?C=?999>???;????9???@ABBBCBBC?B?B@CC?BAB?@@AA?A7:7;=AB>BBBB@@A@BCCDDD?CBBCCBABC;<5;@A;;;0;AAABBC9CCBBC=DBB?
@6HNMW:00915:05796
TACGGAAGGTCCGGGCGTTATCCGGATTTATTGGGTTTAAAGGGAGCGTAGGCGGCATGGTAAGCGTGTTGTGAAATGCGGGTGCTCAACATCCGGACTCGCAGCGCGAACTGCCGTGCTTGAGTGCATTGAAGGAAGGCGGAATTCGTGGTGTAGCGGTGAAATGCTTAGATAGTCACGAGGAACCCCAGTTGCCGAAGGCAGCTTTCCGCGCTTGTTACTGACGCTGAAGCTCGAAGGTGCGGGTATCGAACAG
+
55<<7<9=9<@7@B6=;;6:@@<@>>>>5@>2:;0:@,59)55)/77;///7::6;9;;500+/<;===8<;=78/8/0/:(///:/-(/999),(,,,,,----8<<=9=;;;8<;<<A<>@@@AAAA@BB@C@A@A<;;*0*/)/9984:=333::58;9>3////49776--,,,2,,,02,222&*,,,,,(,-(-(,-6222,2(,,,,*(*5,**,,,,222-.(....550505.---'-2---9.557
@6HNMW:00920:05787
TACGTATGGTGCAAGCGTTATCCGGATTTACTGGGTGTAAAGGGAGCGCAGGCGGTGCGGCAAGTCTGATGTGAAAGCCCGGGGCTCAACCCCGGTACTGCATTGGAAACTGTCGTACTAGAGTGTCGGAGGGGTAAGTGGAATTCCTAGTGTAGCGGTGAAATGCGTAGATATTAGGAGGAACACCAGTGGCGAAGGCGGCTTACTGGACGATAACTGACGCTGAGGCTCGAAAGCGTGGGGAGCAAACAGG
+
CCBBBCCC?:::A>A@BB@BBB?C@CBB:?@CDD>AABBC>CD=?@?BCCC???>?BBC?BB?BCCCCC@@@DCD;;;;7;BB9CCCC?BBB7A=AAB@@ACCBC@CC?CCCBBBCAAACCBB;;;@@;@AAA:BC@BBG@C@B>C?BBBBB@CC::5:@@?9@@@@?BBBBBB@BB?BC?B?AAA@CCB@?BBC=@=@C>BB@CCCC@BCA@AC@CCCCB@@>B::6:@@?BB=B@@@ACC9A??CD>CCC?
@6HNMW:00924:05773
TACGGAAGGTCCGGGCGTTATCCGGATTTATTGGGTTTAAAGGGAGCGTAGGCGGCATGGTAAGCGTGTTGTGAAATGCGGGTGCTCAACATCCGGACTGCAGCGCGAACTGCCGTGCTTGAGTGCATTGAAGGAAGGCGGAATTCGTGGTGTAGCGGTGAAATGCTTAGATATCACGAGGAACCCCGATTGCGAAGGCAGCTTTCCGCGCTGTTACTGACGCTGAAGCTCGAAGGTGCGGGTATCGAACAGG
+
@ABB=@=@@CD@ED=BBB?BBD@D@BBB>CBAFJ?DF9;;7;B9AA@@@@A>;;8;@BD@CD?CCCBB@@CCBBB<B@??C=?@?DCC?CBCB?B>BC=?>AABB@@@@CCCC@BBBBB>BBBBCDDD?AA?B@D?B?BB@C@C?CCBB?BCCBB8858CBC>CCCB<>>BCDCBBAA=A9=0666(/<>-00@@8;:?AA?;;3;;>===;;;:??==>>@A==A<>>>?<<6<7:::::1;>>@AA==>=<
@6HNMW:00936:05798
TACGGAGGATGCGAGCGTTATCCGGATTTATTGGGTTTAAAAGGGAGCGCGGACCGGAGATTAAGTCAGCTGTTAAATGGCGGCGCCCAACGTCGTCCTGCGGTTGATACTGGTTTCCTTGAGTGCGGTATGGGCATGCGGAATTCACGGTGTAGCGGTGAAATGCTTAGATATCGTGAAGACTCCGATCGCGAAGGCAGCGTGCCGGACCGTTACTGACGTTTAGGCTCGAAAGTGCGGGTATCAAACAGG
+
/0/:1794:555;??:9:24995:.45;)55.55)5<)555&5>29566;95@<.925=99299=BCDCCCC>7<A<@D@DD=@665059:;<?>>?9;;::5:059?BBCC@CD:@<@2::??BBB?ACDCF>GG000A6:*.*.-8839;<><<<:>>BC<@?CD@CC@??@@?>00,/0/881678:;<<:6:6:98;8877076;><7713<;333//6.6:3//////(/333==6=8=8A@9?<>6
@6HNMW:00949:05780
TACGTAGGGGGCAAGCGTTATCCGGATTTACTGGGTGTAAAGGGAGCGTAGACGGCATGACAAGCCAGATGTGAAAACCCAGGGCTCAACCCTGGGACTGCATTTGGAACTGCCAGGCTGGAGTGCAGGAGAGGTAAGCGGAATTCCTAGTGTAGCGGTGAAATGCGTAGATATTAGGAGGAACACCAGTGGCGAAGGCGGCTTACTGGACTGTAACTGACGTTGAGGCTCGAAAGCGTGGGGAGCAAACAGG
+
@BBCCA@???,>?9?@;;6;AC@E?BBC?BBABB<BDBBB;BB=AAABBCCCCD@CCBBBBC@BBACCCB@@:;;;.;C8A@C=BCAA?AC?EDE>CCBAB;;;6;?D?BBBC@BC@CCC?BCA;;;B?BBBB>BA>;;;6;=@:C?BBAABA0000+00;=3>A?????A000)0/5995:7=?@?CC>?9>>>28397;?B=AAAA<@?>>881667555/6;0/)///;?B8@?A<;8;.;;8@<6@AA=
@6HNMW:00953:05798
TACGGAGGGAGTGCAAGCGTTTAATCGGAATAACTGGGCGTAAAAGGGCATGCAGGCGGTTCATCAAGTAGGATGTGAAATCCCCGGGGCTCAACCTGGGAACAGCATACTAAACTGGTGGACTAGAGTATTGGCAGGGGGAGACGGAATTCCAGGTGTAGCGGTGGAATGACGTAGATATCTGGAAGAACACCAAGGCGAAGGCAGTCTCCTGGGCAAATACTGACGCTCATATGCAGAAAGCGGTGGGTAAGCGAA
+
/4//)/--(------(//444(48;::.4.336:333(3:4444&44(3:9::884493349888=2;=<>;<9:3;;;03333&333&39994;63//(/(//----/:88918-/*-937-////333805/577777'757:;4:20*/)//)/9997;;7;=7;7<///99=@@@@994839397)///)/)/)/:;6<8<556;::8;;;)444)489=??===<<;8555;;=>>8>;;9;=;233-33866
@6HNMW:00956:05797
TACGGAAGGTCCGGGCGTTATCCGGATTTATTGGGTTTAAAGGGAGCGTAGGCGGCATGGTAAGCGTGTTGTGAAATGCGGGTGCTCAACATCCGGACTGCAGCGCGAACTGCCGTGCTTGAGTGCATTGAAGGAAGGCGGAATTCGTGGTGTAGCGGTGAAATGCTTAGATATCACGAGGAACCCCGATTGCGAAGGCAGCTTTCCGCGCTGTTACTGACGCTGAAGCTCGAAGGTGCGGGTATCGAACAGG
+
AABC@C@C@CD@CC<@@@=ABB?B?BBB=BCAFJ?CC>AA<AC>BBBBABD@A@?@BBB?CC@CBABBB>ACABB<@@?CD>BBBBBB?AAAA>@=@A>?>@>@@@CCACBBB?CBBBB>AACBBBBB@BC?A<?<??@@=C=>=?BBC@AAAAA>><>CCC>ABBB@CCBAAAACCC>?:=;AAA2?>>5=<CC5757?A86616<==>>??>;??AAA>><==C?=>:A993:8<888@6@???@@<;;;;
@6HNMW:00957:05808
TACGGAAGGTCCGGGCGTTATCCGGATTTATTGGGTTTAAAGGGAGCGTAGGCGGCATGGTAAGCGTGTTGTGAAATGCGGGTGCTCAACATCCGGACTGCAGCGCGAACTGCCGTGCTTGAGTGCATTGAAGGAAGGCGGAATTCGTGGTGTAGCGGTGAAATGCTTAGATATCACGAGGAACCCCGATTGCGAAGGCAGCTTTCCGCGCTGTTACTGACGCTGAAGCTCGAAGGTGCGGGTATCGAACAGG
+
CCA@=@=A?@C?CC=BAB?BCD?C?BCD>;;9;D;@A>BD=CB=BBBAA@B?AB@CBBC@CC?C@?:;;?@@@@B=;:;AA9AA@@?B@CHDC?B?AA?????@@CBC?BBBA?B:::B=?@@ACAAA8;;>A>@6:8:A?A8;9:CCC?BBBAA@A=A@A@;:::B<??BBA@A?9;:=9<1876(88@4===>9:5;>>@@@8>:>AA?@;;5;==>>>@?@;?<;??<==9=8=889>7>@;;;=8:::<
@6HNMW:00923:05856
TACGGAGGGTGCAAGCGTTAATCGGAATAACTGGGCGTAAAGGGCATGCAGGCGGTTCATCAAGTAGGATGTGAAATCCCCGGGCTCAACCTGGGAACAGCATACTAAACTGGTGGACTAGAGTATTGCAGGGGGAGGACGGAATTCCAGGTGTAGCGGTGGAATGCGTAGATATCTGGAAGAACACCAAAGGCGAAGGCAGTCTCCTGGGCAAATACTGACGCTCATATGCGAAAGTGTGGGGAGCAAACAGG
+
9@@B=@=>3:00/69:@B?B<@??5;49@;:;6@6<@??:3;A;BABBBDCAECAE7;;9<;6;<>>495<<==@6=<@<-59)9=;?<<<@DD>C?@?@>@999<?C9A9945=:=<><?499947::66666,//(/00*0<C=B@99:;CCB@@@@BA?B?;;;DBAAA;;9=?>;@=@@=@@@;?@492:9:2:4:=<<=93-38808:?:ABCCCB@???=<=:455:<=5A<<4333&944<<6<<=7
@6HNMW:00958:05828
TACGTATGGTGCAAGCGTTATCCGGATTTACTGGGTGTAAAGGGAGCGCAGGCGGTGCGGCAAGTCTGATGTGAAAGCCCGGGGCTCAACCCCGGTACTGCATTGGAAACTGTCGTACTAGAGTGTCGGAGGGGTAAGTGGAATTCCTAGTGTAGCGGTGAAATGCGTAGATATTAGGAGGAACACCAGTGGCGAAGGCGGCTTACTGGACGTAACTGACGCTGAGGCTCGAAAGCGTGGGGAGCAAACAGG
+
CCDFCC@@=@BA@>A:<;@BDBAEADCC=AACDE>CCCDD>CC>BBBBAA@=AB?BBBB?BC@CBBBCDCBCCCB<A@@;@BB9BBBC@CDC;C@CCCCCCBC?B?CF?C@@?@BBBBCCCCBCCDDF@AAAA9AB?A@?=@?C@C@DCCABBBBBC>BBBB<BCBCAAABBBB?AB?DD?B?BBB?ABA@;@AB6;6;@:@@<@AAA?BBD::9:CCCCBBBB::8:AAA?B<C888BCD9??:::2:@A?
@6HNMW:00963:05857
TACGGAAGGTCCGGGCGTTATCCGGATTTATTGGGTTTAAAGGGAGCGTAGGCGGCATGGTAAGCGTGTTGTGAAATGCGGGTGCTCAACATCCGGACTGCAGCGCGAACTGCCGTGCTTGAGTGCATTGAAGGAAGGCGGAATTCGTGGTGTAGCGGTGAAATGCTTAGATATCACGAGGAACCCCGATTGCGAAGGCAGCTTTCCGCGCTGTTACTGACGCTGAAGCTCGAAGGTGTGGGTATCGAACAGG
+
BBBB=A<@=@B=@A:@@A<ACC?B@BBB=BC@CC>CE>AA<AC=A@@DFCC?@@=@AAA=AC?BDBAA@AAAADC?:;:CC>AAABBD@BAAA?B@BC798BBBCCBB@BBAA=?@@?@;@@@ABBCC@CC<@<?;?;?A?B<A?ACBB?BCCBBA@<@@B@9=>>B?BCCBBBB@?A<;871777*8;<098?A8>;>@ABDC>A;??@@:;:<AA<@A;=;>BC=BAAAAA6<6<<9::6:AAA>>:>@A<
@6HNMW:00915:05875
TACGGAGGGTGCAAGCGTTAATCGGAATAACTGGGGCGTAAAGGGCATGCAGGCGGTTCATCAAGTAGGATGTGAAATCCCCGGGCTCAACCTGGGAACAGCATACTAAACTGGTGGACTAGAGTATTGCAGGGGGAGACGGAATTCCGAGGTGTAGCGGTGGAATGACGTAGATATCTGGAAGAACACCCAAAGGCGAAGGCAGTCTCCTGGGCAAATACTGACGCTCATATGCGAAAGCGTGGGTAG
+
CCCC?@@B;;:;4389:;:>:===7:899.55555&5549@8@@8?;5555945/*/4////;2/55:.55;;99;4;>@@1;;4;6668=8@CC=C@BCBB@@AB=>@6=00+0:6::>>>?@@@B>AAABCCC.=;:0.*.*.*.*..0:///;<;;6;=495;565<<@>??B999C@C?DB==;:9,9:,:49?@?C?AB@@@?=:;;;1444)489999::99;:///::;;<3::>:8:2:33
@6HNMW:00921:05890
TACGGAAGGTCCGGGCGTTATCCGGATTTATTGGGTTTAAAGGGAGCGTAGGCGGCATGGTAAGCGTGTTGTGAAATGCGGGTGCTCAACATCCGGACTGCAGCGCGAACTGCCGTGCTTGAGTGCATTGAAGGAAGGCGGAATTCGTGGTGTAGCGGTGAAATGCTTAGATATCACGAGGAACCCCGATTGCGAAGGCAGCTTTCCGCGCTGTTACTGACGCTGAAGCTCGAAGGTGCGGGTATCGAACAGG
+
>BCC@C8;89A?AD=B@A>ACD=A?;:;6:B?CF>DD=CE>CI>AA>AB::4:B=ABDC?CE@CBBBBB=AB@@@;@B;;;8;BBCBB@BAAA?B?BB898A@A?@@D@CBBB?B::9C=?@AAEBBB@BB?A?B=@>?E@D?A?CCBB@BAA>?>A=@@?@:@BBC>A@BBBBBBB::98<3899-9;;099@@<@>AAAAAB9?<?>===@B<@@???;;:=8949?AA@@<@>>>>??9?@@@@@=>=>;
@6HNMW:00938:05892
TACGTAGGGGGCAAGCGTTATCCGGATTTATTGGGTTTAAAGGGAGCGTAGGCGGCATGGTAAGCGTGTTGTGAAATGCGGGTGCTCAACATCCGGACTGCAGCGCGAACTGCCGTGCTTGAGTGCATTGAAGGAAGGCGGAATTCGTGGTGTAGCGGTGAAATGCTTAGATATCACGAGGAACCCCGATTGCGAAGGCAGCTTTCCGCGCTGTTACTGACGCTGAAGCTCGAAGGTGCGGGTATCGAACAGG
+
CD@@@CDDDC2CB?C9::9;DDAE@BBB<BD@DD>CD=B@8@@5@@?BCCC?BB?BBBC@CC?BBAABC?BBBBB=BBBBB=BAAACCACAAB?C?BB?:::AAABDC@CBCB?BBBBB?CA@@@???<B@;@=@?B=BC:===@CCAA?ABBCC;;:;EDD?CCCB?CBBB@@AABA@@494:AA6BCCACCCD8:6;;;;;;7;@BBBBDDD@CCCCCCCBBBB?BCB;;9<@=AAAAA;AA@@A@=AAA>
@6HNMW:00959:05908
TACGGAGGGTGCAAGCGTTAATCGGAATAACTGGGCGTAAAGGGCATGCAGGCGGTTCATCAAGTAGGATGTGAAATCCCCGGGCTCAACCTGGGAACAGCATACTAAACTGGTGGACTAGAGTATTGCAGGGGGGAGACGGAATTCCAGGTGTAGCGGTGGAATGCGTAGATATCTGGAAGAACACCAAAGGCGAAGGCAGTCTCCTGGGCAAATACTGACGCTCATATGCGAAAGCGTGGGTAGCAAACAGG
+
9>:;54:9.7A@?::;995:7<=>5;7:<8555<4<@?@@:@@9??96:@<9=B9B<DCCCC;9;BB?BBBBBCF>ABBA7@@,56969><?@@7@<B=B=<:??000+00/)/7677>>88;877-7;777777$7><=>;>;@;@=AB=B@BBA:;9;C>@?@@;;;A???@:::@;??CC@:;9=@@494:>=:>8=0000::6:<<4999,9799>>==@<>>9884<555,-----5,55589:299:7
@6HNMW:00914:05910
TACGGAGGGTGCAAGCGTTAATCGGAATAACTGGGCGTAAAGGGCATGCAGGCGGTTCATCAAGTAGGATGTGAAATCCCCGGGCTCAACCTGGGAACAGCATACTAAACTGGTGGACTAGAGTATTGCAGGGGGAGACGGAATTCCAGGTGTAGCGGTGGAATGCGTAGATATCTGGAAGAACACCAAAAGGCGAAGGCAGTCTCCTGGGCAAATAGCTTGACGCTCATATGCAGAAAGCGTGGG
+
-.//)///(/;<>;>>CC@B;;;A=A=;;7:@AC>BBBDD<AA<;:4@>@??@G@C@CC;;;<A==:.55555<<29999&55)5555.59=@A7?<@>B99969BCD>;;;>??:;;?A@?@@?@>?;:B?C?.70///27)/)/5551699<<6/,0>:>*00009>@?@@?>><06.6;6;;;:=>>1626::3:5///////)4::(4/:(/////)/666778::33333333(38889:2
@6HNMW:00916:05921
TACGGAAGGTCCGGGCGTTATCCGGATTTATTGGGTTTAAAGGGAGCGTAGGCGGCATGGTAAGCGTGTTGTGAAATGCGGGTGCTCAACATCCGGACTGCAGCGCGAACTGCCGTGCTTGAGTGCATTGAAGGAAGGCGGAATTCGTGGTGTAGCGGTGAAATGCTTAGATATCACGAGGAACCCCGATTGCGAAGGCAGCTTTCCGCGCTGTTACTGACGCTGAAGCTCGAAGGTGCGGGTATCGAACAGG
+
DCBC?D@C@CC?BB<AAA?BDD@D@BBB=BB@GC>CJ>BA>AE<CBBBAAB=;;7:@BB?CF@BBBCCA?ACAAA<AB@@A<AA@BBB?AABA?B?BB@@?@>?@@BB?AACC@CAABC@@?ABB@@A?BB?B?B7;5:@=@=A=ABBB?BBABB9757CCD>ABBB?BBBBBB@?=?;;2738AC:AAA<BBBB;@;@??=??8?<=<==AAA;??ABBBB=8:C>AABBCA;949:8AA:A@@@>@=:;::
@6HNMW:00945:05920
TACGGAGGGTGCAAGCGTTAATCGGAATAACTGGGCGTAAAGGGCATGCAGGCGGTTCATCAAGTAGGATGTGAAATCCCCGGGCTCAACCTGGGAACAGCATACTAAACTGGTGGACTAGAGTATTGCAGGGGGAGACGGAATTCCAGGTGTAGCGGTGGAATGCGTAGATATCTGGAAGAACACCAAAGGCGAAGGCAGTCTCCTGGGCAAATACTGACGCTCATATGCGAAAGCGTGGGTAGCAAACAGG
+
BBBB@@@A8?@<;5;@;;4;<@BB?C@;;9;CBB<BBBBB>CC>BCBBBBC@CC>B>BCCCCACCBA<ABBBECC>CCCC9AA8@:;;=@@BCC>CACCCCCCBBBJC=CCC@CB?AAAAB???AA=@A@@AAA2@B@@B?A?B?B?BB=BABBBBB@BB@C@AA@@BB@@;;9?=?9A<@B@CCC?BB7;8;BB?B?B@AADCC@BCC>CCC>BBA@@AAAAAAAA@@?BBBD?CA?877*7;88;=;8<<4
@6HNMW:00956:05927
TACGGAAGGTCCGGGCGTATCCGGATTTATTGGGTTTAAAGGGAGCGTAGGCGGCATGGTAAGCGTGACGTGAAATGTAGCCGCTCAAGCGGCTGAACTGCGATCGCGAACTGGTTATCTTGAGTGAGTTCGATGTTGGCGGAATTCGTGGTGTAGCGGTGAAATGCTTAGATATCACGAAGAACTCCGATTGCGAAGGCCGCCAACCAAAGGGCCTTTTACGACGCTAAAAGGCTCGAAAGGTGCGGGTATCGAACAG
+
7944.4.4.5:69:19/////2749@?2668<<09909909;097/////)//)/9>>4669<@:665:::88<,9////:)///--05//)/9--(-.-----///7948885:6888B>BBB::8DD796>???5:49@498=;>=9959<5528;6:5770:98=9>>>888:=:<=5:83/..(--7(,,,,(,(*(,608(-(--(//(/)///&4999;<:////&/)////33(/59///;5:::::=7;::
@6HNMW:00960:05934
TACGGAGGGTGCAAGCGTTAATCGGAATAACTGGGCGTAAAGGGCATGCAGGCGGTTCATCAAGTAGGATGTGAAATCCCCGGGCTCAACCTGGGAACAGCATACTAAACTGGTGGACTAGAGTATTGCAGGGGGAGACGGAATTCCAGGTGTAGCGGTGGAATGCGTAGATATCTGGAAGAACACCAAAGGCGAAGGCAGTCTCCTGGGCAAATACTGACGCTCATATGCGAAAGCGTGGGTAGCAAACAGG
+
BCCC?;:;7:@@A@B@@A@D@CCC<?;@B?BDCC?CBBBD=CC>C@@@CBC@BB?BACABAEACC@?>?ABB@AA>BFFF;GG>CBBB@B@BCC>C@CCCCBBBCCCC=CCC@BB?AB@@AAAAFF@BBAA@@@.>?A;;7;?B=B?BB?BBBCCAA?AB?C>BBBCCBBCBAABAA>B@EI@CCD@CC:;8;BA=A?B:;;BCDACCD>BBA=BBCBAFDCBBAAC9:;CBCG=C::8?C=@:77==<<@A;
@6HNMW:00961:05914
TACGGAGGGTGCAAGCGTTAATCGGAATAACTGGGCGTAAAGGGCATGCAGGCGGTTCATCAAGTAGGATGTGAAATCCCCGGGCTCAACCTGGGAACAGCATACTAAACTGGTGGACTAGAGTATTGCAGGGGGAGACGGAATTCCAGGTGTAGCGGTGGAATGCGTAGATATCTGGAAGAACACCAAAGGCGAAGGCAGTCTCCTGGGCAAATACTGACGCTCATATGCGAAAGCGTGGGTAGCAAACAGG
+
=@:;5;@?8@@@A>ABAB?B@BCB>A>@@<@CCC>CCCCC8;;6;B@@@BF@CC@B?BBBBC?CC@@=@A@@ECC>BCDD;DD>C99;@BAEED?D@BBCCBBA@@@@9@AA?CD@CCCCCBAABB?CCCCCCB2??A9:6:?B?B@BC?BBAA@BA>AC@D@CCBBBBBAAABBBB?C@CC@BBBAEE;;;;BB=A?A;;;CCC?CBC>CBC>BBBBBCCBCCBBDABABCCC<AAAAA@:@???BA=BBB>
@6HNMW:00963:05954
TACGGAGGATCCGAGCGTTATCCGGATTTATTGGGTTTAAAGGGAGCGTAGATGGATGTTTAAGTCAGTTGTGAAAGTTTGCGGCTCAACCGTAAAATTGCAGTTGATACTGGATATCTTGAGTGCAGTTGAGGCAGGCGGAATTCGTGGTGTAGCGGTGAAATGCTTAGATATCACGAAGAACTCCGATTGCGAAGGCGGCTTACTGGACTGTAACTGACGTTGAGGCTCGAAAGCGTGGGGAGCAAACAGG
+
65>?::;4:?A;@@B;;;@CBD@B?BCB0;92:9.9A,;;0:@8@AACC999BB?=<AAF=B?B;;;;;6;:BED@DA@9>00*0<00+/)//:::/A;?AACC?CABBCCC?CBBB;;5;;::::C@@=B::6:AA9>>@B@A<AB;;6:>>A>::4:@@?;@?>>;>@>@@?>C@8959A=@AB@CAB798=?=A8?<1881737;6==>A??=BCC==>B>@BB>BBBBCE;>>@BCDC8@>=>A8;782
@6HNMW:00916:05995
TACGTAGGTGGCGAGCGTTATCCGGATTTACTGGGTGTAAAGGGTGTGTAGGCGGGACTGCAAGTCAGATGTGAAAATCACGGGCTCAACTCGTGACCTGCATTTGAAACTGTGGTTCTTGAGGATCGGAGGGGTAACCGGAATTCCGTGGTGTAGCGGTGAAATGCGTAGATATCAGGAGGAACACCGGTGGCGAAGGCGGGTTACTGGACGATTACTGACGCTGAGACACGAAAGCGTGGGGAGCAAACAGG
+
FBBBB@?<@?<=?@@:;;=@@B?B?A@@;@ADBC=BB<;<0;A8@@CCCBB?;;;0<<<BAC?AA@==B==<;;;>0>00///(/968-44434<;:4873333(3@D7;<@@@;=299294;74444.4444&4:)/)/683869+//:4//34438288880345<<=A9987<7;/731717331939;6443285333(4.44<>8<<;44.4444::??A@?:<<000/9/9///;?>+45555)55:4
@6HNMW:00923:05994
TACGTAGGGGGCAAGCGTTATCCGGATTTACTGGGTGTAAAGGGAGCGCAGACGGTGATGCAAGTCTGAAGTGAAACCCCACGGCTCAACCGTGGGCTTGCTTTGGAAACTGTATGACTAGAGTACTGGAGAGGTAAGCGGAATTCCTAGTGTAGCGGTGAAATGCGTAGATATTAGGAGGAACATCGGTGGCGAAGGCGGCTTACTGGACAGCAACTGACGTTGAGGCTCGAAGGCGTGGGGAGCAAACAG
+
AA@@B@@@@@0<B:@;9;;@@C?C?BBB<??<D@8=B===6<@45665999;9;5555>>9:4:A@B@A=B:9990999'555595558;.5599044.4555)5.55)6=<:=>@0////::>>=>><:4/:)//)///)/383:044:997<>>:544>?134<3338333>39>/83,31733261661555,2,28377276.-(-2--.5(.-4...-(---(/555;+/)-85555&-/999.667
@6HNMW:00929:05968
TACGGAAGGTCCGGGCGTTATCCGGATTTATTGGGTTTAAAGGGAGCGTAGGCGGCATGGTAAGCGTGTTGTGAAATGCGGGTGCTCAACATCCGGACTGCAGCGCGAACTGCCGTGCTTGAGTGCATTGAAGGAAGGCGGAATTCGTTGGTGTAGCGGTGAAATGCTTAGATATCACGAGGAACCCCGATTGCGAAAGGCAGCTTTCCGCGCTGTTACTGACGCTGAAGCTCGAAGGTGCGGGTATCGAACAGG
+
BB?A9C7:68>;>>3>00)//9272799055.5;)55)5:1;<6>>>BB>>:9:4:A@?<:@?>;?;;<7;;444)4444:2455<<<7;:::-713333388:::88388<<233833-34;;<556=@<3838.4.44.3-/38//)/)////333,3999(33::59==33488?A==891755)588,3388816388/..7'.(.3335370....555556:3//.633.5263333-...833..223
@6HNMW:00943:06009
TACGGAGGGTGCAAGCGTTAATCGGAATAACTGGGCGTAAAGGGCATGCAGGCGGTTCATCAAGTAGGATGTGAAATCCCCGGGCTCAACCTGGGAACAGCATACTAAACTGGTGGACTAGAGTATTGCAGGGGGAGACGGAATTCCAGGTGTAGCGGTGGAATGCGTAGATATCTGGAAGAACACCAAAGGCGAAGGCAGTCTCCTGGGCAAATACTGACGCTCATATGCGAAAGCGTGGGTAGCAAACAGG
+
@@@@=;;;0;@A@=@?;:09;@AA=A>@@;?BBC>CBBBC=DC=BAAA@;:49D=@?BAAAD@CCCCAHAABBCH>BCFC:CC:;;@@=B>BCC>BBCCCBBCDEEEE?B;<5;@=;:;AAAAAAA=@=78989'9799929<A=A<;>7;<<<A<<8;?;>=BA::;B@@@A@@@A=B?BA=@A@:@D=B?BBB@DAE<<<BBC?A@A9:993994@=?959>;:485<<<;>7>555<<49998::19886
@6HNMW:00916:06053
TACGGAAGGTCCGGGCGTTATCCGGATTTATTGGGTTTAAAGGGAGCGTAGGCGGCATGGTAAGCGTGTTGTGAAATGCGGGTGCTCAACATCCGGACTGCAGCGCGAACTGCCGTGCTTGAGTGCATTGAAGGAAGGCGGAATTCGTGGTGTAGCGGTGAAATGCTTAGATATCACGAGGAACCCCGATTGCGAAGGCAGCTTTCCGCGCTGTTACTGACGCTGAAGCTCGAAGGTGCGGGTATCGAACAGG
+
BAAA?B=@=@C=AB>BBB?BCD>A>BBB<BC?CC;AA8AA8@A8AA@@;@A?@@<?BAA>CB?ABBAA<?B@@>>5000/6.78666?9=899275;<73777:BABC@AAAB@C;;:C@CCB@@@@@;?A6:6;=A?AA?A?B?BCCD@BBBBBBB?BCCC>BBBB>@AA>>?ABBBBB@B<@>=/<881::AD4959?BBBB>@=@??@>>>:>>=AAB?@?@B>AABA?A3:4:;9;?9??BB??;>==8
@6HNMW:00917:06052
TACGTATGGTGCAAGCGTTATCCGGATTTACTGGGTGTAAAGGGTGCGTAGGTGGTAAGGCAAGTCAGAAGTGAAAACACGGGGCTCAACCCCGGTACTGCATTTGAAACTGTCTAGCTAGGAGTGCAGGAGAGGTAAGCGGAATTCCTAGTGTAGCGGTGAAATGCGTAGATATTAGGAGGAACACCCAGGTGGCGAAGGCGACTTACTGGACTGTAAGCTGACGTTGAGGCACGAAAGTGTGGGGAGCAAACAGG
+
5==>C???=@AA@?A9597?:?8=5?;<5<?CCC=BCCDF>II:;;;;;AC@CC@CA:@:00+/7:<9;;;<<<<@2@AAGEF2@?BB?BDD8A<A@?;;;BBB=BBC;@@@@><<=<<00,0=<<>?@;@@AA=@?=?;:4:2:2:=:;:BBBBBBB>@@@C<AAA;;::>;;>9>=3882;2;9993//(/>6>=B@B@CCBBC@BBBB;00>>>@000@=@@A@;??B=???878*7????BB1=>==>5=>>6
@6HNMW:00929:06050
TACGGAAGGTCCGGGCGTTATCCGGATTTATTGGGTTTAAAGGGAGCGTAGGCGGCATGGTAAGCGTGTTGTGAAATGCGGGTGCTCAACATCCGGACTGCAGCGCGAACTGCCGTGCTTGAGTGCATTGAAGGAAGGCGGAATTCGTGGTGTAGCGGTGAAATGCTTAGATATCACGAGGAACCCCGATTGCGAAGGCAGCTTTCCGCGCTGTTACTGACGCTGAAGCTCGAAGGTGCGGGTATCGAACAGG
+
CCCC?B?B@CF@CC;@;;6;BB?CABBB=BB=AA;@C6@A;?A8A@>BABA@BB@AACC@CC@CCBBBB@CDCDC?@A@AC=BBBBBB???@B<>8?A9:99:;@BCC@D;;;GBCBBB?BBABBBBB@BB@B@B?B?CB@C@B@BBBF@BAA@?8717><C>CCCC?BAABCCCCBBAA>=<@BB6>>@7><??1757AAABB>@<@@@@?@@6::=@@@A=>>B@BBCC??<?<:::@A9@A@@@@<;;:<
@6HNMW:00943:06037
TACGGAGGGTGCAAGCGTTAATCGGAATAACTGGGCGTAAAGGGCATGCAGGCGGTTCATCAAGTAGGATGTGAAATCCCCGGGCTCCAACCTGGGAACAGCATACTAAACTGGTGGACTAGAGTATTGGCAGGGGGAGACGGAATTCCAGGTGTAGCGGTGGAATGCGATAGATATCTGGAAGAACACCAAAGGCGAAGGCAGTCTCCTGGGCAAATAGCTGACGCTCATATGCGAAAGCGTGGGTAGCAAACAAGG
+
=099495=6<@@B6;;;;7;=ABC?D?BCABBCC;@@?>=5=9099=955929B=@<ACCBB>B@;:69@?@@@@6:000)-.(---(-(-3555,50/65==@:::>>8:@C@CD?AAAA;00;0/*0+00////$/87995;5;4;:5616==;;;;6;;5;9=;>000??>CE???;9@<@>9CC?7;;0=9=9929;>:99@A<;<@?-777*8773:::886////866676;(/////6.///:==6=<6;6
@6HNMW:00946:06030
TACGGAGGGTGCAAGCGTTAATCGGAATAACTGGGCGTAAAGGGCATCAGGCGGTTCATCAAGTAGGATGTGAAATCCCCGGGCTCAACCTGGGAACAGCATACTAAACTGGTGGACTAGAGTATTGCAGGGGGAGACGGAATTCCAGGTGTAGCGGTGGAATGCGTAGAATATTAGGAGGAACACCAGTGGCGAAGGCGGCTTACTGGACTGTAACTGACACTGAGGCTCGAAAGCGGTGGGTAGCAAACAGG
+
DCDC@@??9?@>@<AA@@=@@CAB@B@CC?CBBB<BB@BB=BB<@@@AA@<@B=>9>000A@AABC@BCCCCEF>CBBB499.:;;;=@@BBB>BACCDCCCBBBDD=CBB@@@<?ABAAAAACC>B@?ACCC3BBCBB?AAC?C>BB?BCBBCBC@CC?C@BB@@@BBB@CCC?BB?AA>A?BCC=AABB@BBC:<7<>;>B>BABB=AAA???=AA?@@@AAA8878AB???7>00*000*/:9>BC>??A<
@6HNMW:00954:06050
TACGTAGGTGGCGAGCGTTATCCGGATTTACTGGGTGTAAAGGGCGCGTAGGCGGGGATGCAAGTCAGATGTGAAATCTATGGGCTTAAACTCATAAACTGCATTTGAAACTGTATTTCTTTGAGTGCTGGAGAGGTAGACGGAATTCCTTGTGTAGCGGTGAAATGCGTAGATATAAGGAAGAAACACCAGTGGCGAAGGCGGTCTACTGGACAGTAACTGACGCTGAGGCGCGAAAGCGTGGGTAGCAAACAGG
+
77::>:>?:929@@;::=+0002727<<39;;@@6<<<A@8>>8>>=;;5515==<4;;595.5555<><<<<<;)55555==4;;.55)5554499)45<:::>3:::09:8//-8(---(--68:;8;49;54.5554995::>9=9=855599944.4444(448::;<9:///475:5//0(788399883///7;5;=.444444838;;;<<9<<=>555;===7444444(4::444(433388(33:4
@6HNMW:00962:06042
TACGGAGGGTGCAAGCGTTAATCGGAATAACTGGGCGTAAAGGGCATGCAGGCGGTTCATCAAGTAGGATGTGAAATCCCCGGGCTCAACCTGGGAACAGCATACTAAACTGGTGGACTAGAGTATTGCAGGGGGAGACGGAATTCCAGGTGTAGCGGTGGAATGCGTAGATATCTGGAAGAACACCAAAGGCGAAGGCAGTCTCCTGGGCAAATACTGACGCTCATATGCGAAAGCGTGGGTAGCAAACAGG
+
BCBB?BEE>C@??=@>?@<@?BCC@C?BB@CDDD=ACACC<BB<BBBBBCB=??;??@@@BB>ABCC@CBBBCCC>BA@@499,9::;?C=@AB<A@BCECBBBBABF>D9989B=@ABBBAAACC?B@@@CDC2AAC@@=@?C?B?@A<A@AAA;;8;C@C@CC@@@BBBAABBAA?BBCC@BCC?CC:;6;AA;@<@;;;CDDABBB=BCC>CBCBBCCCCBCCB@@AACBD=BBBBBB=A@A??@<?BB@
@6HNMW:00927:06068
TACGTAGGGGGCAAGCGTTGTCCGGAATGACTGGGCGTAAAGGGTGTGTAGGCGGGCTCGCAAGTTGGATGTGTAATACCCAGAGCTTAACTCGGGTGCTGCATCTGAAACTACGAGTCTTGAGTGTCGGAGAGGTAAGTGGAATTCCTAGTGTAGCGGTGGAATGCGTAGATATTAGGAGGAACACCAGTGGCGAAGGCGGCTTACTGGACTGTAACTGACGTTGAGGCTCGAAAGCGTGGGGAGCAAACAGG
+
599BAAAAAA0AC>@@BD:;;I8;8;=@A@AACC=BCBBA8AA;AABCBAAADCC?CC;;9D@BA=@<??@@@BA>???C=BBBAAA@C?>??@A;?@B;;;DBBB@@@:AAA@BC;;;A=@;<;<;;B?BBBB?;;7<A@>B5;6;<@@CCCFDDBB?BB>B>;;;CBBBCA@@<?A<??=B=AA@=@@>=:000*099>:AB@:99C>BACBBC@CCDCCA@<@@A=AB@;;;/;::4>>>3?@;;;35435
@6HNMW:00928:06082
TACGGAGGATGCGAGCGTTATCCGGATTTATTGGGTTTAAAGGGAGCGTAGGCGGCATGGTAAGCGTGTTGTGAAATGCGGGTGCTCAACATCCGGACTGCAGCGCGAACTGCCGTGCTTGAGTGCATTGAAGGAAGGCGGAATTCGTGGTGTAGCGGTGAAATGCTTAGATATCACGAGGAACCCCGATTGCGAAGGCAGCTTTCCGCGCTGTTACTGACGCTGAAGCTCGAAGGTGCGGGTATCGAACAGG
+
ABBB?BB@C@@@@AAA??=?CC?B?BBD>BC?BB;AA8>>7?A9?>>ABAA<:949>==:@A=?@A???=@A>>>:>ABBC:@@???@<=<;>5969<999==>==;;7;@?@<?;;;B8===788?@=DB?CAG@C?BC?B?C@BBBB>AABBA@@<@AAA<AAAC?CC???BBBCC??;?=@@?2@@@=@ABC>A>B@@@AD=B?CCCBCAA?ABABBDAA@@@?BCABBA797:AABC>;;9BBB?BBC@
@6HNMW:00936:06069
TACGTATGGTGCAAGCGTTATCCGGATTTACTGGGTGTAAAGGGAGCGCAGGCGGTGCGGCAAGTCTGATGTGAAAGCCCGGGGCTCAACCCCGGTACTGCATTGGAAACTGTCGTACTAGAGTGTCGGAGGGGTAAGTGGAATTCCTAGTGTAGCGGTGAAATGCGTAGATATTAGGAGGAACACCAGTGGCGAAGGCGGCTTACTGGACGTAACTGACGCTGAGGCTCGAAAGCGTGGGGAGCAAACAGG
+
DBCBCA?@=;<;A?A@AB=?@B?D?BBC>CCCCD?BBBBB=AC;@@@@@@@@BB@D@AA@CCGIBDBCCDBBBCB=@A@;ACC9CCCC@CCC<C@CBCC@AAB>B;A@;ABAABCCBCBCE@A@DCBB>;;;;.;B=@;;7;@B?C@BBDGJCCCBB?BBCC>AABAACCBBBB@CC???<?>A@B@CAAA=@@C6;6;A?AC@BBBB@EGE@@?@BAA@A@A@@@;AA:;5>5;?A<=EE9BABBB>AAA>
@6HNMW:00939:06100
TACGGAGGGTGCAAGCGTTAATCGGAATAACTGGGCGTAAAGGGCATGCAGGCGGTTCATCAAGTAGGATGTGAAATCCCCGGGCTCAACCTGGAACAGCATACTAAACTGGTGGACTAGAGTATTGCAGGGGGAGACGGAATTCCAGGTGTAGCGGTGGAATGCGTAGATATCTGGAAGAACACCAAAGGCGAAGGCAGTCTCCTGGGCAAATACTGACGCTCATATGCGAAAGCGTGGGT
+
9@@@<@CC?CCCB?AA;:6;>AAB@B@DDADBBB=BBBCC=CE>C>6665506=8=9=666;595546<556=??4;;==055)55//)/4//)/4///99::;===5=6666B@@@@AAAAABA=A?99999):?@A@;?5;5;<@B<@AB@B@B?@B?B>@@@AAABBAAA@@A5;5<@>BA@9@@,0+0==9@=ABBBBA?=:00+00<3000<>>00;BAA@CDA?><<5<80/8;.6
@6HNMW:00941:06104
TACGGAAGGTCCGGGCGTTATCCGGATTTATTGGGTTTAAAGGGAGCGTAGGCGGCATGGTAAGCGTGTTGTGAAATGCGGGTGCTCAACATCCGGACTGCAGCGCGAACTGCCGTGCTTGAGTGCATTGAAGGAAGGCGGAATTCGTGGTGTAGCGGTGAAATGCTTAGATATCACGAGGAACCCCGATTGCGAAGGCAGCTTTCCGCGCTGTTACTGACGCTGAAGCTCGAAGGTGCGGGTATCGAACAGG
+
CCCC@C?B?BC?@?6>;;5;AB?C?CEH>BB@BB;B@>CC=CD=:;;AACCACCACKBB@BB?BCB@@@?AB@@@;?A??@9@@@A@C<??>C?A?BA@@@>>?@@BC@CCAA=@@@@@=ABAAA@@@9;;5;>A>A@AA?B?B>BABA@BBABB>>9>@?>:ACBB@BA@AABA??@9:4:9>==/<<=6??BC=A=???;;;1;9=;;::;@7;;@B??A@>>B?BBA==><A9788::1:<=A@A=>>>=
@6HNMW:00946:06092
TACAGAGGTCTCAAGCGTTGTTCGGAATCACTGGGCGTAAAGCGTGCGTAGGCTGTTTCGTAAGTCGTGTGTGAAAGGCGCGGGCTCAACCCGCGGACGGCACATGATACTGCGAGACTAGAGTAATGGAGGGGGAACCGGAATTCTCGGTGTAGCAGTGAAATGCGTAGATATCGAGAGGAACACTCGTGGCGAAGGCGGGTTCCTGGACATTAACTGACGCTGAGGCACGAAGGCCAGGGGAGCGAAAGGG
+
CBAAA;;6<@@AB6;;;;=@@?;;9;@AAAHCCC<A@@AA<ABBCAAABA@=@BBBB<BCBB@BCCDCCCCCBBB;A;:;;@B9BAAA?BB=CCD@DCE?A@A?BBBBBBCCBBBCBCBBCBBCC;;;ACDDED5C@C@FAC@CACABBACCCGCCBBA@B@9000>@CBBBCCCBBC@B=@?@@BCJEAA=@A@5:2:@@9@=A>AB?BCBB@BABBA@A:;:CCC?@A@BB<@;?=;;;;.:@@BBC?CF=
@6HNMW:00959:06073
TACGGAGGGTGCAAGCGTTAATCGGAATAACTGGGCGTAAAGGGCATGCAGGCGGTTCATCAAGTAGGATGTGAAATCCCCGGGCTCAACCTGGGAACAGCATACTAAACTGGTGGACTAGAGTATTGCAGGGGGAGACGGAATTCCAGGTGTAGCGGTGAAATGCGTAGAGATGTGGAGGAATACCGAAGGCGAAGGCAGTCTCCTGGGCAAATACTGACGCTCATATGCGAAAGCGTGGGTAGCAAACAGG
+
=???;;;:0;???>A@@@?B@BCC?A?AC@CDJM?BAA@C=BB=BC@@ACCACD@C@CBBBB?BCCC@CBBB;;:0<AAA.;;0;;;;=A=ABC>B@CEDC>ABDD>A8=<<9<>9=:::;<;;;>9====BBB2@>>;;5<5;4<>00+00/77::6=?>A7>===>>>=BBAAAB@CB@C@BBB?CCAD?CAB7;7;AAABBC@CCC?CCD>CBBAAAB?@@CAABBECBBB=B999@@;@989@@8997;
@6HNMW:00920:06158
TACGGAAGGTCCGGGCGTTATCCGGATTTATTGGGTTTAAAGGGAGCGTAGGCGGCATGGTAAGCGTGTTGTGAAATGCGGGTGCTCAACATCCGGACTGCAGCGCGAACTGCCGTGCTTGAGTGCATTGAAGGAAGGCGGAATTCGTGGTGTAGCGGTGAAATGCTTAGATATCACGAGGAACCCCGATTGCGAAGGCAGCTTTCCGCGCTGTTACTGACGCTGAAGCTCGAAGGTGCGGGTATCGAACAGG
+
CCBC?C>A?@C?@B=?@?;@BB?C@CBC>CCACI?CC>BB>AD>BAAA@>>:>>;>>@@<AE?BBBAAA>AACCD>BB@@A<AABBBB@BCAA?B>BB===??@ABBE@CBBB?B@@@D@C???BBBB@DD@C@C>A>@B?B>A>AC>?=?A?AA8757A@B>BBBC?BB@BBBBBBB>>;?;???2?AA5@@BB:<:<@@=??6=:>>>>===;AA=@=@@@@@B<@@>>=;495;<AAA9A;;;@@;AAA5
@6HNMW:00930:06152
TACGGAGGGTGCAAGCGTTAATCGGAATCACTGGGCGTAAAGCGCACGTAGGCTGTTATGTAAGTCAGGGGTGAAATCCCACGGCTCAACCGTGGAACTGCCCTTGATACTGCACGACTTGAATCCGGGAGAGGGTGGCGGAATTCCAGGTGTAGGAGTGAAATCCGTAGATATCTGGAGGAACATCAGTGGCGAAGGCGGCCACCTGGACCGGTATTGACGCTGAGGTGCGAAAGCGTGGGGAGCAAACAGG
+
CBBB>;9:0;@?A>BABB?B@BECAC@DBBBBBB=AAACD?CBBBCBBCCC?A?@@;@@AAA>AABBCED;BBBC>BAB;A:979ABB?B?BBD@B?BBBBC>B@BCCCBBBCCD@@@D@DE?BB?CC>CCCCC?CC@A?=?493:=@@>A???A?C:::BF>EC>AABBCBB????<?A>B?;;;?B??;=A@@;@=8818188:>><8838<A@A<???888>==188>>>A:>>:8888)8><==8=?C=
@6HNMW:00933:06136
TACGGAGGGTGCAAGCGTTAATCGGAATAACTGGGCGTAAAGGGCATGCAGGCGGTTCATCAAGTAGGATGTGAAATCCCCGGGCTCAACCTGGGAACAGCATACTAAACTGGTGGACTAGAGTATTGCAGGGGGAGACGGAATTCCAGGTGTAGCGGTGGAATGCGTAGATATCTGGAAGAACACCAAAGGCGAAGGCAGTCTCCTGGGCAAATACTGACGCTCATATGCGAAAGCGTGGGTAGCAAACAGG
+
CCBB?CCC=B@@@=@@@@?A@CCD?C?BC@CDDD>ABBCC<AA<ABBBBBB@BB?B@CCCCE@CCBC?C@@@BBB=BA@A499,9::;>A?@AA>A@CCCCCCCCBA@<@>>;?B>AABBBBBBBB@BC?????.<>?9:8:>B?A?BB?AABCCAA?AC@C@DB@@@A@@???@@?=A@CC@CCC@CC9:9:BC=@@B@AACCC@CBB=BBC=BCCBBBABBCBBB@@ACCCC>CBBBCC>BAAAAA9@??;
@6HNMW:00948:06150
TACGTATGGTGCAAGCGTTATCCGGATTTACTGGGTGTAAAGGGTGCGTAGGTGGTAAGGCAAGTCAGAAGTGAAAACACGGGGCTTAACCCCGTGACTGCTTTTGAAACTGTCTAACTAGAGTGCAGGAGAGGAAAGCGGAATTCCTAGTGTAGCGGTGAAATGCGTAGATATTAGGAGGAACACCGGTGGCGAAGGCGCTTTCTGGACTGTAACTGACACTGAGGCACGAAAGCGTGGGGAGCAAACAGG
+
@@<;;BCC?CBDB<@@AA=AAA?B?BCB=B;;=D?BDCCD?DD?AAACBBJ@CCAAA=A>BB?CBBBBB?BC@@@@5@A@ACC;CD@D@CCC9;:BAC@@????6?AD=DBBBCBCACBBCBBAA>??;???>@CC9<992939<@@CCBB?????@<@@@A9@??AAB???DC?AA>9:79?BBC@C=@@?BAA6:6:99AA:?@A?A?@@@A?BBBBAA<8739288:::=5:444;==1:::=>5@<=6
@6HNMW:00950:06116
TACGGAGGGTGCAAGCGTTAATCGGAATAACTGGGCGTAAAGGGCATGCAGGCGGTTCATCAAGTAGGATGTGAAATCCCCGGGCTCAACCTGGGAACAGCATACTAAACTGGTGGACTAGAGTATTGCAGGGGGGAGACGGAATTCCAGGTGTAGCGGTGGAATGCGTAGATATCTGGAAGAACACCAAAGGCGAAGGCAGTCTCCTGGGCAAATACTGACGCTCATATGCGAAAGCGTGGGTAGCAAACAG
+
@AAA>@@C<@A:;4:?9;.;=@A>;?@CC?BBCE=A;;;;/:C6@@:69=<9<B;A;AC:9:=A>BC@CA@@A=@8;;<;-;;,9>=>@C<@EA7>:=BC>BBDBBBB=BA@=><90000/:999=7;:333333#3774526:>:?9<@<B??CBBB;99?C7:::;A@::9>:<<<8@:>=?BC>9=?052999248<><<<00+/>>8???8=ABAA@@@>900;0008/33(8>;;;=4883333(378
@6HNMW:00952:06126
TACGGAAGGTCCGGGCGTTATCCGGATTTATTGGGTTTAAAGGGAGCGCAGGCTGATGATTAAGCGTGACGTGAAATGTAGCCGCTCAACGGCTGAACTGCGTCGCGAACTGGTTATCTTGAGTGAGTTCGATGTTGGCGGAATTCGTGGTGTAGCGGTGAAATGCTTAGATATCACGAAGAACTCCGATTGCGAAGGCAGCCAACAAGGCCTTTACTGACGCTAAAGCTCGAAGGTGCGGGTATCGAACAGG
+
;A@@;@>@=:<7<<3::=7;<@@D@BBB=BI?BB;BB;AA>AJ<BB;;;@@<@CCCBBBC>A>ABBABCCAABCC=@@@BBD?AAA@@;00+00005;;;?AABBBAA?@@?;?599AB;??BBBBBB?BABA@@;?;?@>A>?9@@@@=ABAAA@@=???C>BBBC@AAA;;;@@@@@=?@:>=@=@?>:>>>=4:4@>???A>AC>@>@?CC>CCCCCBBBAAA<@@@CA@=@<0000>8>@@@@B?BBB?
@6HNMW:00960:06129
TACGGAGGGTGCAAGCGTTAATCGGAATAACTGGGCGTAAAGGGCATGCAGGCGGTTCATCAAGTAGGATGAGAAATCCCCGGGCTCAACCTGGGAACAGCATACTAAACTGGTGGACTAGAGTATTGCAGGGGGAGACGGAATTCCAGGTGTAGCGGTGGAATGCGTAGATATCTGGAAGAACACCAAAGGCGAAGGCAGTCTCCTGGGCAAATACTGACGCTCATATGCAGAAAGCGGTGGGTAGCAAACAG
+
>CCC@DBB<@@@@5;;AA=@@ABB;;:;CABBFIGBA@AL?CC?DCBBB=;7<C7;9;BBCC?AABB>BCBAAAB:BBBB3?A.;;AB?CACDE>E@CCCDDCB@@AE>CBB?BD@BBBBBBBBBB?BCCDCCD1??B;;7;=A=A>AC@CCCCB;;:;C@B@CBAA@BAAAAABBB@D@CB@BCC@CC:;8<BB=A>A;;;B@=:89:5:DA=AA@@@A@AA:99A?99990==5=-.).::/-0-889199:
@6HNMW:00915:06186
GACAGAGGATGCAAGCGTTATCCGGAATGATTGGGCGTAAAGCGTCTGTAGGTGGCTTTTCAAGTCCGCCGTCAAATCCCAGGGCTCAACCCTGGACAGGCGGTGGAAACTACCAAGCTGGAGTACGGTAGGGGCAGAGGGAATTTCCGGTGGAGCGGTGAAATGCATTGAGATCGGAAAGAACACCAACGGCGAAAGCACTCTGCTGGGCCGACACTGACACTGAGAGACGAAAGCTAGGGGAGCAAATGGG
+
ACCAB@@>@;;;C<@@;;7;BB@D@E@BBBD@CD=BBBCB8;:BCCCCCCD@CH?ABHI<;;9;>@;@A<>?@>=8>>>6>@@:@:;9?CD?BB?BBAA>@?=?C@CF>EBBB@B?AAAB?BBBCBA?AABBB;BEBBCD>C?CB=B<?<?@;@BA@<@999+:::@B<??????A?BB>CD@?@??B>AA>AABB:??AAAABB???A;A?AAB@;;;AA>>>BBAAAABBBB://///==.///<<3:==7
@6HNMW:00920:06192
TACGGAGGGTGCAAGCGTTAATCGGAATAACTGGGCGTAAAGGGCATGCAGGCGGTTCATCAAGTAGGATGTGAAATCCCCGGGCTCAACCTGGGAACAGCATACTAAACTGGTGGACTAGAGTATTGCAGGGGGAGACGGAATTCCAGGTGTAGCGGTGGAATGCGTAGATATCTGGAAGAACACCAAAGGCGAAGGCAGTCTCCTGGGCAAATACTGACGCTCATATGCGAAAGCGTGGGTAGCAAACAGG
+
@@AA>ABB<BAAA=@@;;5<59>?=A?CC;;9DC?BB@@?5>>5>>9>?:96;A<A?FAB00-0@@D?CAAB@>>3>ACC.;;0;9@@=A@BCC?C@CBBBB;;;BCB=BCC=;;8;AAADCBBCE?A@99999)9==00+0+0:=8>@=@A@@B9:6:@=B=CB@A@BBCAB;;;C>D@CH@CCE?CC9;9;BA<@@@0000:<8<DD>BBB=BCBBCBBCCC??>?:;;AAC;A@A889.9<7:<B<BBB8
@6HNMW:00930:06198
TACGGAGGGTGCAAGCGTTAATCGGAATAACTGGGCGTAAAGGGCATGCAGGCGGTTCATCAAGTAGGATGTGAAATCCCCGGGCTCAACCTGGGAACAGCATACTAAACTGGTGGACTAGAGTATTGCAGGGGGAGACGGAATTCCAGGTGTAGCGGTGGAATGCGTAGATATCTGGAAGAACACCAAAGGCGAAGGCAGTCTCCTGGGCAAATACTGACGCTCATATGCGAAAGCGTGGGTAGCAAACAG
+
CCBB?@??8?>=?=?;;;=@=ACC;@=;;8;BCC?CBBAD8;;9;E;;;CC>BB@C@CGFCC@BBBA=A@@ACJJ?CBBB-;;0<;AA;@=@BA<A@CCCCBBBBBBB>BBC@BB@BCBBBBBBBB?AA=====,=>@AB?B@C?C@AA?ACCBBBB?BB=A=A@@@@AA@;;;B;95;?CC@CAA;@@-0,0=@8<9>;;;@AA?BCD>BBH>AABBAAABBBBBBCBB@>?D?CCC???9<973;;5;><
@6HNMW:00933:06164
TACGGAAGGTCCGGGCGTTATCCGGATTTATTGGGTTTAAAGGGAGCGTAGGCGGCATGGTAAGCGTGTTGTGAAATGCGGGTGCTCAACATCCGGACTGCAGCGCGAACTGCCGTGCTTGAGTGCATTGAAGGAAGGCGGAATTCGTGGTGTAGCGGTGAAATGCTTAGATATCACGAGGAACCCCCGATTGCGAAGGCAGCTTTTCCGCGCTGTTACTGACGCTAAAGCTCGAAGGTGCGGGTATCGAACAGG
+
CC::5:5:29B5;96:@C@CCG@D@;;:0;@>AB0;;7;B;DB?BAABBAA=@@=AAAA>BB?BBICBB@BBBBC=BAAAD>@AABBA<??AB?A?BA899@@@@@BC?AAAA<@=??@5:<BAAAAB?BB?B@C?C@FD=?=??AA??=?AAABB@;@9:929?=A?BABABBBBB>=;6:/5555(7@>199DD?C?===8888(8/56689976=<<9::::889*6:==::5;<776;C:???<:95///5
@6HNMW:00933:06180
TACGGAGGGTGCAAGCGTTAATCGGAATAACTGGGCGTAAAGGGCATGCAGGCGGTTCATCAAGTAGGATGTGAAATCCCCGGGCTCAACCTGGGAACAGCATACTAAACTGGTGGACTAGAGTATTGCAGGGGGAGACGGAATTCCAGGTGTAGCGGTGGAATGCGTAGATATCTGGAAGAACACCAAAGGCGAAGGCAGTCTCCTGGGCAAATACTGACGCTCATATGCGAAAGCGTGGGTAGCAAACAGG
+
CCCC?A@@8=?>>=@AAA?B@CCC?B?CC?CAAA<ABACF<CB<BB???@@>@C@C@CBBCCACCBB?BCCBBBC=BA@A4:9.::;;=A>;;;9;?BECCDCDCBBA<A::8:C?CCCCCAAABB?BCCCCCC3CBC:949=@=@?CC?CCCCC;;9;@;@;000>>BABBBBBBB?CACCACCC>BB8;6;DD@C@D;;;BCB@;;;0;@@8@?@BBBB:;:A@@@?B<<;;8<88333(333333(3994
@6HNMW:00943:06191
TACGGAGGGTGCAAGCGTTAATCGGAATAACTGGGCGTAAAGGGCATGCAGGCGGTTCATCAAGTAGGATGTGAAATCCCCGGGCTCAACCTGGGAACAGCATACTAAACTGGTGGACTAGAGTATTGCAGGGGGAGACGGAATTCCAGGTGTAGCGGTGGAATGCGTAGATATCTGGAAGAACACCAAAGGCGAAGGCAGTCTCCTGGGCAAATACTGACGCTCATATGCGAAAGCGTGGGTAGCAAACAGG
+
;@?@=9;;0;@@@<?C@A=@=@AA=A::;?BCCC?BA@@C=CB=BC;;;CC@JC@B?BBBBB>BDCD@CBBBDDF=CCDD7::6:;;;=@=@AA;B?BBACCBBBBDD?DCC@CB?:::?@>?@::69@>>@AA2@BABB?B?BAF?CA@BABADBC@CC>B>@@@@@CA@??BAAB=B?BB=AAA=BB6;7;AB?B?C;::?@A=?>@999:5:@ACCCCBCC@??A@??9==5=;<7;;333399;5<::6
@6HNMW:00951:06195
TACGGAGGGTGCAAGCGTTAATCGGAATAACTGGGCGTAAAGGGCATGCAGGCGGTTCATCAAGTAGGATGTGAAATCCCCGGGCTCAACCTGGGAACAGCATACTAAAACTGGTGGACTAGAGTATTGCAGGGGGAGACGGAATTCCAGGTGTAGCGGTGGAATGCGTAGATATCTGGAAAGAACACCAAAGGCGAAGGCAGTCTCCTGGGCAAATACTGACGCTCATATGCGAAAGACGGTGGGTAGCAAACAG
+
CCBB?BBA9==9:5;;<;?C@DCB@C?BB@CBBB:@>>>@;@A9?>;;;992:B4:19B@?A>ACCD@A@CC@AA8;000,0@6@00/)/)/::/98<;;;;99:4499&9@?=AD=@;@BC=BBBC>>>>AAA?/?>9::4:9>4;4;A5:;:9:555592579=9>?:455<:::9-55)5:5:5515>4<9>66058<:::844.4::3;;;34566<=<>>;:9/////-88/----(---(-887890333
@6HNMW:00952:06192
TACGGAAGGTCCGGGCGTTATCCGGATTTATTGGGTTTAAAGGGAGCGTAGGCGGCATGGTAAGGCGTGTTGTGAATGCGGTGCTCAACATCCGGCACTGCAGCGCGAACTGCCGTGCTTGAGTGCATTGAAAGGAAGGCGGAATTCGTGGTGTAGCGGTGAAATGCTTAGATATCACGAGGAACCCCGATTGCGAAGGCAGCTTTCCGCGCTGTTACTGACGCTGAAGCTCGAAGGTGCGGGTATCGAACAG
+
;=<<8<9>:>B@B>996605<<7:4///)//5<<3<<,////<3==5544/)/93///7177)4./://-366-/)////)///8897;;9948(//////88//44405>>>7<40/0*/0/////;6444)4.4.4.44.4595;<;;7;9933382888=6=;<@7?@>>?ABBAA==:><AAA2===1::?A=A?BCCBBD:A:==@?8885888@:78797<6=887>=<>9887::1:=>AAA:?66
@6HNMW:00920:06217
TACGGAGGGTGCAAGCGTTAATCGGAATAACTGGGCGTAAAGGGCATGCAGGCGGTTCATCAAGTAGGATGTGAAATCCCCGGGCTCAACCTGGGAACAGCATACTAAACTGGTGGACTAGAGTATTGCAGGGGGAGACGGAATTCCAGGTGTAGCGGTGGAATGCGTAGATATCTGGAAGAACACCAAAGGCGAAGGCAGTCTCCTGGGCAAATACTGACGCTCATATGCGAAAGCGTGGGTAGCAAACAGG
+
BBBB?;;;6:A@A@CCCC@C@CA@=A?A@=A9::6;@??@6;;0;AAAA;;5;:5;=@BBCC@CCBB>A@@@CCD>CCDD;A@6?;;;5;@ABB?CACDGEBBBBCCD>D;;7:A=@ABCCBBBBB?BAAAAAA2>@@9:89=B?C?A@?BBAAADC?BC>@=@@@@@BBAAABBBB@EACC?CCB@CF:;9:DC@C@CAA@@BA?BCD=CCD>CCCBBBCCCCCBBAABCCCD=BBBBBB<A???AA=@AA=
@6HNMW:00926:06240
TACGGAAGGTCCGGGCGTTATCCGGATTTATTGGGTTTAAAGGGAGCGTAGGCGGCATGGTAAGCGTGTTGTGAAATGCGGGTGCTCAACATCCGGACTGCAGCGCGAACTGCCGTGCTTGAGTGCATTGAAGGAAGGCGGAATTCGTGGTGTAGCGGTGAAATGCTTAGATATCACGAGGAACCCCGATTGCGAAGGCAGCTTTCCGCGCTGTTACTGACGCTGAAGCTCGAAGGTGCGGGTA
+
@A??=??B@AD>@?;>;;7;A@=@=BCB9;9=BB9BA8@B8BA8@@;;5<<=A>;@B=<749.4999::9==;;;3000/8///-65:)0/6606069333335><@>;>>CC>@@@??4:;??>=90*0@+0-/;>5>@0009:??BB?CCCBB??<@BBF>CCBB?899AA99:AAAD==8=>>/:::1::<<3=8=?>;<837477555556;<=@ABB@;>A7:9AAB=<@;?>:<;199
@6HNMW:00927:06236
GACAGAGGATGCAAGCGTTATCCGGAATGATTGGGCGTAAAGCGTCTGTAGGTGGCTTTTCAAGTCCGCCGTCAAATCCCAGGGCTCAACCCTGGACAGGCGGTGGAAACTACCAAGCTGGAGTACGGTAGGGGCAGAGGGAATTTCCGGTGGAGCGGTGAAATGCATTGAGATCGGAAAGAACACCAACGGCGAAAGCACTCTGCTGGGCCGACACTGACACTGAGAGACGAAAGCTAGGGGAGCAAATGGG
+
CCB@@@B@AAA@@<@<<;8;;B@C?A?CCCB?BB;AA@AA;@AACCCCD@@<:;4:A?A3?A;A;;5;D=@AGJE?CBC=AAB;@@AB=BA=AA>B@@@?@@=@F?BC>BBBB@B999CC?A@@@;;4;;;;;.;???@@9@?CC=C::::B?@C??=?@@A=:::AA>ABC;::A=AC<AA>AAB=A?AA>ACCE@CBBBBCCCB???8?<@ABBBCDC>>>?BBA;;:@@@E9A@=<<==2///@@2;>@4
@6HNMW:00929:06236
TACGGAAGGTCCGGGCGTTATCCGGATTTATTGGGTTTAAAGGGAGCGTAGGCGGCATGGTAAGCGTGTTGTGAAATGCGGGTGCTCAACATCCGTCTGCAGCGCGAACTGCGTGCTTGAGTGCATTGAAGGAAGGCGGAATTCGTGGTGTAGCGGTGAAATGCTTAGATATCACGAGGACCCCATTGCGAAGGCAGCTTTCCGCGCTGTTACTGACGCTGAAGCTCGAAGGTGCGGGTATCGA
+
>>>><@7?;@B?BD>BCB?ACC=B=@BB7;;AGFIHJ:<;:;D=CB;;;AA=@@9?@:94:@?ABBBA@>A<BAC<BABAA9@<8;37-3///)///55---555--(-666::88849::337;=38<292:3919?;>8=6998;<>=?;;68.67<;3=>;A2565577567---(--44*-.(2225+2+222277/84;33...3.356666533..(.-6-./(/(/7:;</;;98:8
@6HNMW:00932:06224
TACGGAGGTGCAAGCGTTAATCGGAATAACTGGGCGTAAAGGGCATGCAGGCGGTTCATCAAGTAGGATGTGAAATCCCCGGGCTCAACCTGGGAACAGCATACTAAACTGGTGGACTAGAGTATTGCAGGGGGAGACGGAATTCCAGGTGTAGCGGTGGAATGCGTAGATATCTGGAAGAACACCAAAGGCGAAGGCAGTCTCCTGGGCAAATACTGACGCTCATATGCGAAAGCGTGGGTAGCAAACAGG
+
BB;;2:;449::8<=::5;5;CA?B?@@;@;;;/::9::)59055555556;>7<7<>>@B?B@;;7:CB;955)5;;;+993>;;;7?;999)94=?:;;BBABBB>BCA?@@=???@A???BB?@?<=<=<,=>7:9=A?CACACCAA@@@DBB?BD?B?BC;;;@@A@@@A?>9@?@@<?>?8>>9@=ADD?B?BCB:::=9:=?8???9>>?>>???@??>>734<??@<ABBBCC<@?=77849AA?
@6HNMW:00935:06241
TACGGAAGGTCCGGGCGTTATCCGGATTTATTGGGTTTAAAGGGAGCGTAGGCGGCATGGTAAGCGTGTTGTGAAATGCGGGTGCTCAACATCCGGACTGCAGCGCGAACTGCCGTGCTTGAGTGCATTGAAGGAAGGCGGAATTCGTGGTGTAGCGGTGAAATGCTTAGATATCACGAGGAACCCCGATTGCGAAGGCAGCTTTCCGCGCTGTTACTGACGCTGAAGCTCGAAGGTGCGGGTATCGAACAGG
+
BBCB?B?B>AB=AA9@;94;BB=C@BBB>CF@CC>BB;BA;AB=A??@@@@;@?<?BCC@CD>AB?@AA@CCCBD>EBA@@:@@?BBC?BCCC?B=@?787BABCCBB?BCCC?BA@@A<@@A@AACC@CC=?<?<?<@C?C@B?CDAB?BB@AA=<:<@BB<BBBC?BB@@@@ABBBBB>=9>>>2>@@;B@@?7;6;>?=?A772:9:::;;<@B@BB>?:AAC>@@BAC=16/6989:3:AA@@?=AAA<
@6HNMW:00943:06227
TACGGAAGGTCCGGGCGTTATCCGGATTTATTGGGTTTAAAGGGAGCGTAGGCGGCATGGTAAGCGTGTTGTGAAATGCGGGTGCTCAACATCCGGACTGCAGCGCGAACTGCCGTGCTTGAGTGCATTGAAGGAAGGCGGAATTCGTGGTGTAGCGGTGAAATGCTTAGATATCACGAGGAACCCCGATTGCGAAGGCAGCTTTCCGCGCTGTTACTGACGCTGAAGCTCGAAGGTGCGGGTATCGAACAGG
+
>@@B>B>B@BC=@@;@BB?BCB?B@CCC>CF@CC>CB;BD=CC=BBCCB@A=@B>BFDD@CD@AA@BAB?;:99:(9;88839:?ABC@BA@A;>8=@@@@@ABCBCC@BBAA?ACBAB>A@@@BBBB?BB?C?B=@=@B?B=@=ABAB?CBCA@??<?ABA;999>8????BBBBBBCA<A<AAA2>==199@@<@>AA??:A6>:=;;;?>A<@A@::8????B<>@??AA1819:888)8====>====5
@6HNMW:00954:06235
TGCGTAGGGGGCAAGCGTTATCCGGATTTACTGGGTGTAAGGGAGCGCAGACGGTGATGCAAGTCTGAAGTGAAACCCCACGGCTCAACCGTGGGACTTGCTTTGGAAACTGTATGACTAGCAGTACTGGAGAGGTAAGCGGAATTCCTAGTGTAGCGGTGAAATGCGTAGATATTAGGAGGAACATCGGTGGCGAAGGCGGCTTACTGGACAGCAACTGACGTTGAGGCTCGA
+
/////88999+:;6;:@@?ABB>A>;;;6:B==@45555.55)5555<<5565.4<<9>>A>@:9:@@=@=9::.9EE0::979B@D=A;>>>?,94>295;?8;9>A5<;?;;56/79;///77///;39444.3:287938;@:A;AB?>>><9783:=>=5898>@@A@@>?9?@<??<?@B?;;=4//)/;<161;<19::98:?6=>>><>8==8725:5453296666
@6HNMW:00961:06255
TACGTAGGGTGCGAGCGTTAATCGGAATTACTGGGCGTAAAGCGGGCGCAGACGGTTACTTAAGCAAGATGTGAAATCCCCGGGCTTAACCTGGGAACTGCGTTTTGAACTGGGTAGCTAGAGTGTGTCAGAGGGGGGTAGAATTCCACGTGTAGCAGTGAAATGCGTAGAGATGTGGAGGAATACCGATGGCGAAGGCAGCCCCCTGGGATAACACTGACGTTCATGCCCGAAAGCGTGGGTAGCAAACAGG
+
CBBBCCDD>B?@@AA>994:@AAB@C?B@BAAAB<??BBC>ABBD>A@@CCB@A?B>BAB=A===>=ABBBAAAD>BBBB:BD>BB>B@B?BBB=B?A778A@BB9??:@@AA:A>>@>?>>?><<;BCBB;;;:99'9<==:>;>;>???>?A?A?>=@@@9>>===@>>>A><>>:>>:>;>>=;>@>A<AAA8;7;@@@AAA.A??7>;;7;AAA><>AA;?AA@@@8<<<5<==?@A9>==<<<5<>?;
@6HNMW:00962:06240
TACGGAGGGTGCAAGCGTTAATCGGAATAACTGGGCGTAAAGGGCATGCAGGCGGTTCATCAAGTAGGATGTGAAATCCCCGGGCTCAACCTGGGAACAGCATACTAAACTGGTGGACTAGAGTATTGCAGGGGGAGACGGAATTCCAGGTGTAGCGGTGGAATGCGTAGATATCTGGAAGAACACCAAAGGCGAAGGCAGTCTCCTGGGCAAATACTGACGCTCATATGCGAAAGCGTGGGTAGCAAACAGG
+
BCCC@CBB=BBCC?CB@@=@?BCC@C@CD?BBDD>@@@CC=BC>BBBBBA@<@B=A?BABBIACECC?ABABBCF>CCAA499.;AAA?B@BBB=B@AABCDCBBBDD>DBB@BC?BBBCC???BB?BBBCCCC3CB>A@@C@C@C@CGABBBBB;;8;@?B@DCBBBCBBBCCCBB?C?CC@CCB=BB7989AD=A?BAAABBB?@@@;?AB>BCBBBAA@@@B@AAAAAACC=BBBBBC>BAAAAC<AAB?
@6HNMW:00919:06269
TACGGAGGGTGCAAGCGTTAATCGGAATAACTGGGCGTAAAGGGCATGCAGGCGGTTCATCAAGTAGGATGTGAAATCCCCGGGCTCAACCTGGGAACAGCATACTAAACTGGTGGACTAGAGTATTGCAGGGGGAGACGGAATTCCAGGTGTAGCGGTGGAATGCGTAGATATCTGGAAGAACACCAAAGGCGAAGGCAGTCTCCTGGGCAAATACTGACGCTCATATGCGAAAGCGTGGGTAGCAAACAAGG
+
;AAA?BCD>ABBA=@@;;6;?BCD@D?CCACCBB>BCABB>BA<B@;9;BB5<::A:ABBBB?BBAA=AAA@A>D>CCCB8BB49:@@=A>BBL>DACCCCCBBA@@?8@;:69?:?>8849;???>B574?>>+==8<>:C9B?C@CC@C995@<?:><*0+0//77::>=::5558?7;<:=;;.44)439:;;<7;955<;;7::>7>BC9??:99999@A999AABAAAC<?==8;?9374;;9133.34
@6HNMW:00942:06306
TACGGAAGGTCCGGGCGTTATCCGGATTTATTGGGTTTAAAGGGAGCGTAGGCGGCATGGTAAGCGTGTTGTGAAATGCGGGTGCTCAACATCCGGACTGCAGCGCGAACTGCCGTGCTTGAGTGCATTGAAGGAAGGCGGAATTCGTGGTGTAGCGGTGAAATGCTTAGATATCACGAGGAACCCCGATTGCGAAGGCAGCTTTCCGCGCTGTTACTGACGCTGAAGCTCGAAGGTGCGGGTATCGAACAGG
+
;@@??B@C?CC7;;6;A==ABB?BABBC>BE@CJ<CB<AB=BF=;;;HAAAABB<@@BC@CC@CGCBCA@CDBCC>;::BC<BBBBGE?BBAA;@;@?989=>@AABC@ABBC@CCCBB?BBB;<<CCACB@D@C@C@BB@D?A?ABCB@BCBBBBB?BBBB=BABB@BBA???AAAAAA=<:>>>2=<>9@9993929@ABBB>@=@>>=???:==?@@AA;;;@59:C??;;>:>??>>9?888AB=BAA<
@6HNMW:00919:06344
TACGTAGGGAGCAAGCGTTGTCCGGATTTACTGGGTGTAAAGGGTGCGTAGGCGGCTAAGCAAGTCAGATGTGAAATCTATGGGCTCAACCCATAAACTGCATTTGAAACTGCATAGCTTGAGTGAAGTAGAGGCAGGCGGAATTCCCCGTGTAGCGGTGAAATGCGTAGAGATGGGGAGGAACACCAGTGGCGAAGGCGGCCTGCTGGGCTTTAACTGACGCTGAGGCACGAAAGCGTGGGTAGCAAACAGG
+
@@AACBBB<;;;?<@AA@<@;;59==BC>CCCFG>>=:9:,9;0999@==A:99.49959==9=99999<@@BBC?CCBBBCC=@@@B?BB>BBEF>BABA;;;7<CC:BBB@@@A@?A?CCBB;:8;BDCAA=@@@;@@<@>B5;;;.;??>@@?@=???C=AAABAAAAABBAA?6:;7;?BBC@BBBB?@@A;@=@@=@@BBAAAC>DFE=@??BABBC@?A;<5;BAAAB<BBBBLF>CCCBBB=BBB@
@6HNMW:00923:06314
TACGGAGGGTGCAAGCGTTAATCGGAATAACTGGGCGTAAAGGGCATGCAGGCGGTTCATCAAGTAGGATGTGAAATCCCCGGGCTCAACCTGGGAACAGCATACTAAACTGGTGGACTAGAGTATTGCAGGGGGAGACGGAATTCCAGGTGTAGCGGTGGAATGCGTAGATATCTGGAAGAACACCAAAGGCGAAGGCAGTCTCCTGGGCAAATACTGACGCTCATATGCGAAAGCGTGGGTAGCAAACAGG
+
BBBEACBB<A::<@<;;B@C@JEE@B@BB?BBBB>BCCCD>DD=CBCBBAA=AC?B?BBBBC>@@AB?B:;;BBB9;<;;.;A0;;;:2;=AEC>DAGCBCCCCC@@@;@@@=AB?BBBBCBAAAA=AABBCCC3BAB;;8;=B?C>BB?BBBCB;;8;B?C@FC@@ACCBBBCBBB@CACC@CDD?BB7;7;CC?C@CABABBB?BCC>BCC>BBBBBDBBAAAAA@AABCCC>BBA???5==<999,9=<8
@6HNMW:00926:06339
CACCGGCAGCTCTAGTGGTAGCAATTTTTATTGGGCCTAAAGCGTCCGTAGCCGGTTTAATAAGTCTCTGGTGAAATCCTGTAGCTTAACTACTGGGAATTGCTGGAGATACTATTGGACTTGAGACCGGGAGAGGCTTAGAGGTACTCCCAGGGTAGAGGTGAAATTCTGTAATCCTGGGAGGACCGCCTGTTGCGAAGGCGTCTGACTGGAACGGTTCTGACGGTGAGGGACGAAAGTTAGGGGCGCGAACCGG
+
CBB?A?BB;;;ABAAAA5;;?;;2::::':@<@B8C?BBB<BB??>:79949248==.5.5>9==>>=661666>4<<=9::CC=E=A7A..-.<<4=<=<?CBB?996@??>>>4:49;;298<<<6==5;<=?489=@=?>33/////(///(/688813337.76::::9.33.338/8828;6782233.33885;073::=<?>//)/(/63:6==655<8<:::=5555>>3::54444&554<>7;7;8
@6HNMW:00927:06311
TACGGAAGGTCCGGGCGTTATCCGGATTTATTGGGTTTAAAGGGAGCGTAGGCGGCATGGTAAGCGTGTTGTGAAATGCGGGTGCTCAACATCCGGACTGCAGCGCGAACTGCCGTGCTTGAGTGCATTGAAGGAAGGCGGAATTCGTGGTGTAGCGGTGAAATGCTTAGATATCACGAAGAACTCCGATTGCGAAGGCAGCTTACTAACCTGTAACTGACATTGATGCTCGAAAGTGTGGGTATCAAACAGG
+
CBBB@C?C?CD@CC<A:;7<BC>B?BBB=AA?AI?DD;<;9;C>AAACEBB?@D@BBBB?BC?B@@@@B>BBBCF>@@ABB<B@@?@A>ABBD>B?AA99:@@BAACC?BCCC=??BCC@@@@BBB@@=@B>A>A=@9@A4:7:?AAAB?ABBBA??8?==>7>CCC?AAACCCCB@9827:8:@@8=??187==0738A@@@;??@?;@9>@@@;@AAAB@@:??@@@===BB8>;;;;;1;=====5=<=8
@6HNMW:00931:06319
TACGTAGGGAGCAAGCGTTATCCGGATTTATTGGGTGTAAAGGGTGCGTAGACGGGAAGACAAGTTAGTTGTGAAATCCCTCGGCTTAACTGAGGAACTGCAACTAAAACTATCTTTCTTGAGTGCGGGAGAGGAAAGTGGAATTCCTAGTGTAGCGGTGAAATGCGTAGATATTAGGAGGAACACCAGTGGCGAAGGCGACTTTCTGGACCGTAACTGACGTTGAGGCACGAAAGTGTGGGGAGCAAACAGG
+
;;;CCBBB=<;;C@C@@AACDC@C@CCC>CC?CC=CFCCC?AC;A@@A@ABBBBB<B?BEGJ?ABACCC@BBCA@9000+000,00+09@@C;;6;?AAABB?A<;;;.:AAA;<;7;B=BBBCCDEE>BBBB@EE?DED?B9;8;@BBBBCBBBAB?@@@C<:;;AAAAABBC9::???:?<@@A<??BB?B?B>A?B;;;AA;ABB?BB@BBC@BCBBBBA<@;;6;A@ABB<A@AAAFD9BBBCC>CCC@
@6HNMW:00955:06359
TACGGAAGGTCCGGGCGTTATCCGGATTTATTGGGTTTAAAGGGAGCGTAGGCGGCATGGTAAGCGTGTTGTGAAATGCGGGTGCTCAACATCCGGACTGCAGCGCGAACTGCCGTGCTTGAGTGCATTGAAGGAAGGCGGAATTCGTGGTGTAGCGGTGAAATGCTTAGATATCACGAGGAACCCCGATTGCGAAGGCAGCTTTCCGCGCTGTTACTGACGCTGAAGCTCGAAGGTGCGGGTATCGAACAGG
+
BBBB?B>B?AB?BC=;::?BBB@BACBC>BB?BD;@@6;;0;C=B@@BB;;8;@=@CCC@CD?CCBBCC@CCCCD>CCCCC>;;:BAA???>A?D=@@>;;739:;:<7555B?AAA@@:>?>@>:9969::@?C?B?@@;?;=9>=8:6:>??@::49AAA>@@@A@BBFBBBA@??9:39>BBB:???<BABB5949A@@@A;@;:;??;;;;?><@@>??>;=9??:99A?A<A;;;>6==>>>>:888<
@6HNMW:00931:06383
TACGTAGGTGGCAAGCGTTGTCCGGAATGACTGGGCGTAAAGGGTGCGTAGGTGGCCGCTCAAGTTAGTAGTGAAATTCCGAGGCTTAACCTCGGCGCTACTACTAAGACTGAGTGGCTTGAGTGCAGGAGAGGTAAGCGGAATTCCTAGTGTAGCGGTGGAATGCGTAGATATTAGGAGGAACACCGGTGGCGAAAGCGGCTTACTGGCCTGTAACTGACACTGAGGCACGAAAGCGTGGGGAGCAAACAGG
+
>C9::AA?@D?AA?A@@@<@@C@B?B?BBAA@AB=;;;CB<AB<B;;;@DB?@A>>-00@>>9AAACCBDCC@AA>A?@;A00-0@;@9>9>AA=;;<BBDCCCCC>ACCCCBACC@DD=??B@@?8747???<AA>A@B?B<?<??BBBAAACA@@=??9?>A@ABBBBBBCB>AB:?>;@<889<C?BB>AABA;B::6:A=@ABA?B@??>C>AABBCA>>?9:69?=AAB:????@@@6987?=8=>@>
@6HNMW:00932:06383
TACGGAGGGTGCAAGCGTTAATCGGAATAACTGGGCGTAAAGGGCATGCAGGCGGTTCATCAAGTAGGATGTGAAATCCCCGGGCTCAACCTGGGAACAGCATACTAAACTGGTGGACTAGAGTATTGCAGGGGGAGACGGAATTCCAGGTGTAGCGGTGGAATGCGTAGATATCTGGAAGAACACCAAAGGCGAAGGCAGTCTCCTGGGCAAATACTGACGCTCATATGCGAAAGCGTGGGTAGCAA
+
@@AF@CBB>BBAA;@?::6;>ACC@C@DB@B;;;6;A>AD;@@;@BABB;;9;B>B>CCDCF?BBCC@DCCFBCC>CHHI=CC=CBBB?B@BBD>CBCAA@CDBBBDG>BAA=;;6;AACC?@@CC@?>9999:):><;:2:9?;A=AA<@@A@BBB?CD@CAECBBBD;;:BAA@A?B>BB?BA@;AA6;7;BA<@<<000@>;9:=>7>?B;AAABBBBBBBBBAA@@@??@9A@@<9;7///889
@6HNMW:00945:06369
TACGTAGGTGGCAAGCGTTGTCCGGATTTACTGGGTGTAAAGGGCGTGTAGCCGGGTCGGCAAGTCAGATGTGAAATCTATGGGGCTCAACTCATAAAACTGCATTTGAAACTGTTGATCTTGAGTATCGGAGAGGCAATCGGAATTCCTAGTGTAGCGGTGAAATGCGTAGATATTAGGAGGAACACCAGTGGCGAAGGCGGATTGCTGGACGACAACTGACGGTGAGGCGCGAAAGCGTGGGTAGCAAACAGG
+
A;;;;BB?CC@CB=@@@@<@@D>A=;;;0;@@@@9>?:;:.9@6599@@BAB<@@:@@??AA=@@BABA;;;;;;0:94>9444&4;44058;>73::&733373>1879*8<37/7A???@AAABB9:9@CAAB998;???;?<@:A>AAAAB@====4:888*8>:;;;77///39806:8>;?==:=A;;5::@5;5;@=AC;;;CB@B@;99@:@ABCCC?BB;;9;CCDLE?CBBBCC?BBBAAA<ABB=
@6HNMW:00947:06382
TACGGAGGTGCAAGCGTTAATCGGAATAACTGGGCGTAAAGGGCATGCAGGCGGTTCATCAAGTAGGATGTGAAATCCCCGGCTCACTGGAACAGCATACTAAAACTGGTGGACTAGAGTATTGCAGGGGGAGACGGAATTCCAGGTGTAGCGGTGGAATGCGTAGATATCTGGAAGAACACCAAAGGCGAAGGCAGTCTGCCTGGGACAATACTGACGCTCATATGCAGAAAGCGGTGGGTAGCGAAACAGG
+
554:544.498727://)/)///)5.556;:::)559::099099==</0*00*05>>@CC@BBCC=A@@A;;<.;<<<*0*-.,,,,,(,0257<:::44444&4::3492988833333328:33333$37755.5./4:4//)/777@6999@?D<:99AABA@;0000/)/)//,05<8;;/949@@<@?@9986-,,,222(,,,(--///39933393//6////9/6//(///(---,,,5/,--3
@6HNMW:00979:05809
TACGGAGGGTGCAAGCGTTAATCGGAATAACTGGGCGTAAAGGGCATGCAGGCGGTTCATCAAGTAGGATGTGAAATCCCCGGGCTCAACCTGGGAACAGCATACTAAACTGGTGGACTAGAGTATTGCAGGGGGAGACGGAATTCCAGGTGTAGCGGTGGAATGCGTAGATATCTGGAAGAACACCAAAGGCGAAGGCAGTCTCCTGGGCAAATACTGACGCTCATATGCGAAAGCGTGGGTAGCAAACAGG
+
@@@A>@@@;@BAB=@@BB?B?CBB?D@CB@CCCC>=;;DM?GD=@@BBBBB?BB>B?:;;BD@CCBB>BCGBBCC>BBBB7??5=?;;5;=?@A>AGDGBCBBBCCBD>C::::B=AABCBBBBBC=AAA@A@A/@?A@@<A=B?B?AAABBBBA;;6;C<@<ABBBACCCCCAA@A>B?;;:;BB@CD:;:;CC?C?CAAACCD@CBB>BBB>9:<CCDBCCBAAABAAA:::/998333)3788:<53334
@6HNMW:00984:05784
TACGGAGGGTGCAAGCGTTAATCGGAATAACTGGGCGTAAAGGGCATGCAGGCGGTTCATCAAGTAGGATGTGAAATCCCCGGGCTCAACCTGGGAACAGCATACTAAACTGGTGGACTAGAGTATTGCAGGGGGAGACGGAATTCCAGGTGTAGCGGTGGAATGCGTAGATATCTGGAAGAACACCAAAGGCGAAGGCAGTCTCCTGGGCAAATACTGACGCTCATATGCGAAAGCGTGGGTAGCAAACAGG
+
AA;;4;?>6>CAA<BBAA>A?AAA=A=AAACCEF?ABACD>DE>BBB@B::4:A;@>BBCBB?BBBA>ABAACDI>DCMM<AA9>000;A;>A@9A9ABA:;9BB@AC>A@@>@B?BA???ABBBC@CCBBBBA/@@@;;5<;@=A>BCACCCCB;;:;D@CABCCBBA@@;::???:@@BB>BA?8?>0;4;>@<@AEDBBBBA>?@@;AAB=AAABB???AA:::A@>@779.98;77818:::==68886
@6HNMW:00992:05780
TACGTATGGTGCAAGCGTTATCCGGATTTACTGGGTGTAAAGGGTGCGTAGGTGGTAAGGCAAGTCAGAAGTGAAAACACGGGGCTCAACCCCGTGACTGCTTTTGAAACTGTCTAACTAGAGTGCAGGAGAGGAAAGCGGAATTCCTAGTGTAGCGGTGAAATGCGTAGATATTAGGAGGAACACCGGTGGCGAAGGCGGCTTTCTGGACTGTAACTGACACTGAGGCACGAAAGCGTGGGGAGCAAACAGG
+
5>>AACCD<666<5::9938889@;@CB<BB@@@;@BBCD>BB=BB@@@A@>@C?CC@B?BB@CCCCCC;;;CCCC;B@@@CC<CCBB<@@@6;;DBAAA;<;;.<;F;AACCBBB?BCBCCBCBCCB@BCBB6;;6;?@=B6:8:>AA@@BD@@@B?BBBE>BBBBCBBBBCDACD?BA<@=@@@<?<?A?BBC?D?:9399:,:?>9???@@A??:::B:::A:939@???C=BA:::==,888AC3;<A3
@6HNMW:00994:05793
TACGGAGGGTGCAAGCGTTAATCGGAATAACTGGGCGTAAAGGGCATGCAGGCGGTTCATCAAGTAGGATGTGAAATCCCCGGGCTCAACCTGGGAACAGCATACTAAACTGGTGGACTAGAGTATTGCAGGGGGAGACGGAATTCCAGGTGTAGCGGTGGAATGCGTAGATATCTGGAAGAACACCAAAGGCGAAGGCAGTCTCCTGGGCAAATACTGACGCTCATATGCGAAAGCGTGGGTAGCAAACAGG
+
=@@@;<99.;;;B>BBBB@CACBB?B@CC@CCCD>BBBCC>CE?BBBBBBB>@C>B>BBBBB@BBCE@CBBBCCD=CCDD*:90<A@@;A?@@A<B?A@@BBAABBAA;A@@;@C@A???CBBBBC?BBAADDE3CBBAA?A@E@C?AA?BAABDCC@BBAG@BBAAADD@@@AAAC=B?BB@BCC=BB8;9;CC?D@BBCBBA@=@BB=BBF>CCCCBAA@@@??????AAAB=A??>@@;=>;9>>.3733
@6HNMW:00970:05815
TACGGAAGGTCCGGGCGTTATCCGGATTTATTGGGTTTAAAGGGAGCGTAGGCGGCATGGTAAGCGTGTTGTGAAATGCGGGTGCTCAACATCCGGACTGCAGCGCGAACTGCCGTGCTTGAGTGCATTGAAGGAAGGCGGAATTCGTGGTGTAGCGGTGAAATGCTTAGATATCACGAGGAACCCCGATTGCGAAGGCAGCTTTCCGCGCTGTTACTGACGCTGAAGCTCGAAGGTGCGGGTATCGAACAG
+
@@@@?C@D@CB?B?0:;9.499.4.5;>099.55,59)55)5<2555555575506<@B@CE@CCA@AB@BBCCB;;:9::-9=;48?;?>:>8?<?=>;;?799BAA449999?>>AA=>?BBB@AA=@?@E@D@@==;6;+0*0>00+8?=??<>9>BBB>BCCD=???CAA?;;=>?:>;>AA5A==:AABB?@=@@?===5=::;;@;;;<==:;;>===;?<;@>=<=5;5;===>9?>>>881888
@6HNMW:00977:05850
TACGGAGGGTGCAAGCGTTAATCGGAATAACTGGGCGTAAAGGGCATGCAGGCGGTTCATCAAGTAGGATGTGAAATCCCCGGGCTCAACCTGGGAACAGCATACTAAACTGGTGGACTAGAGTATTGCAGGGGGAGGACGGAATTCCAGGTGTAGCGGTGGAATGCGTAGATATCTGGAAGAACACCAAAGGCGAAGGCAGTCTCCTGGGCAAATACTGACGCTCATATGCGAAAGCGTGGGTAGCAAACAGG
+
?@@B?:;:6:?AA?@AAD@D@BBB@B?@A=@ABA:BA?@C>CC>CCB@A@>:>>*0)/====;?@@<:@@@@;;<25///'/;1;///)/5777,/,5<<==666===4<;;6;A>AAA@@@@9989?:;??>?000)000+0>B=B@CC@BBBCB;;9;C?D@;;;;;@;;:A?><=3945>?<AA8@=4909@@<@;?:99@?C>B@A9999.9@?@ACAAACBBB??@?>AA9999999,9877<:8?AB8
@6HNMW:00979:05841
TACGGAGGGTGCAAGCGTTAATCGGAATAACTGGGCGTAAAGGGCATGCAGGCGGTTCATCAAGTAGGATGTGAAATCCCCGGGCTCAACCTGGGAACAGCATACTAAAACTGGTGGACTAGAGTATTGCAGGGGGAGAACGGAATTCCAGGTGTAGCGGTGGAATGCGTAGATATCTGGAAGAACACCAAAGGCGAAGGCAGTCTCCTGGGCAAATACTGACGCTCATATGCGAAAGCGTGGGTAGCAAACAGGA
+
BBBB@CBC<AA@@6;;<;5;69@A?C?;;8;ABC;AA;;;0;:/:?99;B=7>B7;5;CBBB@AA@C?BBBBBBB>BCFG;CI?I;;:@DACCC?C?BBB@@=?;499:&9<>056:=<@><;::?=1333////'///(/7277<7>8994///;7774;;5;=A>@?>@@>9955434<.66:9=:499)5.554.48<444<44.58:3::;5///99///:8833334<<<<4886///(//////(/98,3
@6HNMW:00982:05822
TACGGAAGGTCCGGGCGTTATCCGGATTTATTGGGTTTAAAGGGAGCGTAGGCGGCATGGTAAGCGTGTTGTGAAATGCGGGTGCTCAACATCCGGACTGCAGCGCGAACTGCCGTGCTTGAGTGCATTGAAGGAAGGCGGAATTCGTGGTGTAGCGGTGAAATGCTTAGATATCACGAGGAACCCCGATTGCGAAGGCAGCTTTCCGCGCTGTTACTGACGCTGAAGCTCGAAGGTGCGGGTATCGAACAGG
+
BDCB?C=@>@E?AA;?::6;BB@C@FCC;@A=A@6AD;AA>AJ>BAACBBA=@@?@CFD@CC>@@@AAA@BCBCA;?@>??9?@@ABB@@AAC?B>BC@@@>>@@CAB@BBBB>AABBD<??C@@@AA?AC?@=A6969A?A?B?BBBC>BCBBB==;=BCC>BBBB<>>ACBB@;;A?>;?<@>>2>BA7>>BA?A??A@@>A1718<>>@@A=@@@>>>?>>>C;=8<<?=1636><?D9@?=?AA<???9
@6HNMW:00990:05826
TACGGAAGGTCCGGGCGTTATCCGGATTTATTGGGTTTAAAGGGAGCGTAGGCGGCATGGTAAGCGTGTTGTGAAATGCGGGTGCTCAACATCCGGACTGCAGCGCGAACTGCCGTGCTTGAGTGCATTGAAGGAAGGCGGAATTCGTGGTGTAGCGGTGAAATGCTTAGATATCACGAGGAACCCCGATTGCGAAGGCAGCTTTCCGCGCTGTTACTGACGCTGAAGCTCGAAGGTGCGGGTATCGAACAGG
+
CBBA?B7;7;B4::.:?><@BDAE@BBI>BDACC=CH?CE>FE=A@ADCBA?@@=@BBB?AA@BBBCBAACCCCC=BB???9????BB??@?@=@=AA@@@@@A@@@C@BBBD@C@?9;6:AAA?@@A7;;?B?C@C@CC@C@C@BCAA>@BAB@>=:=@@C<AA@A>BBBBB@A@BB>:7:<@DD6A=>:ABDC=A=>===<<7:=>@@@>>=<???BBABBA;@<ABBAAA6<6;;;;;5=@@@@B=?>><
@6HNMW:00993:05811
TACGGAGGGTGCAAGCGTTAATCGGAATAACTGGGCGTAAAGGGCATGCAGGCGGTTCATCAAGTAGGATGTGAAATCCCCGGGCTCAACCTGGGAACAGCATACTAAACTGGTGGACTAGAGTATTGCAGGGGGAGACGGAATTCCAGGTGTAGCGGTGGAATGCGTAGATATCTGGAAGAACACCAAAGGCGAAGGCAGTCTCCTGGGCAAATACTGACGCTCATATGCGAAAGCGTGGGTAGCAAACAGG
+
ABBB=;::/;@?@>BABB?B?BCB@B@DC@CDCD=BBADD>CC=BCCCC@@<AB=B>BBBBB?CBBB@DCCBBBC>CCEE8@@:?:;;@D@BBB>B@DCDCBBBBBBD>B??=?C?CBCBABBBBB>BA??>>>.>=A;:6:>A=A9;<?BBCCC@A?@D@C@CCA@@CCBBCBBBB@C@CC@CDD@CC>B@BCD=A>A?@@C@@>ABD>CCC>BBCCCBBBBC@@A999?BBC<@ACCCC?C9::AA<ABB?
@6HNMW:00996:05843
TACGTAGGGGGCAAGCGTTGTTCGGAATACTGGGCGTAAAGCGCACGCAGGCTGACCGTTAAGTCTGTCGTCAAAGGCGGGGGCTCAACCTCCGTTCTACGATAGATACTGGCGGCCTAGAGTATGTGAGAGGGAAGTGGAATTCCCGGTGTAGCGGTGAAATGCGTAGATATCGGGAGGAACACCAGTGGCGAAGGCGCTTCCTGGCACACAACTGACGCTCATGTGCGAAAGCCAGGGCAGCGAACGGG
+
ABBCBBBBBB5BC?B;;:9::;?A4;5;;?AB@4@@@A=7=CCCCDDC@@=@AA?E@CC?C@BCB@AAA>=@@@<A;ADFIM5BBBC9;86=::;7?=BAAAABBBABCCB?:;6:7?>AAA>??BB<????@9?9>?>9=0707A8@>ABBBA??:?@@@;BAB??@@@A<;;>A:AB;>;?BA==;;;:=>?<@;>>==:=<@D;?@@@67.67>;<<AB8;333989?>7=77=?>7BA@?7307;>9
@6HNMW:01002:05832
TACGTAGGGGGCAAGCGTTATCCGGATTTACTGGGTGTAAAGGGAGCGCAGACGGTGATGCAAGTCTGAAGTGAAACCCCACGGCTCAACCGTGGGCTTGCTTTGGAAACTGTATGACTAGAGTACTGGAGAGGTAAGCGGAATTCCTAGTGTAGCGGTGAAATGCGTAGATATTAGGAGGAACATCGGTGGCGAAGGCGGCTTACTGGACAGCAACTGACGTTGAGGCTCGAAGGCGTGGGGAGCAAACAGG
+
BAA@?@AAAA0AA>AABB>ACD?A?:::6:BBCC>CCIHE?CC>AAABB@@ABB?BCAAABB?BBAB;;7;AAAA6@@@3;;;<@BBB@B?C;;;0<A5;;AC=CACG?CBCCBBCCCBCBBCC??@C@CCBB@BB>BAB?B?C?C?BBBBBBBCBB>B@@?9=>>@ABBBBBB@BB?A@>@>B=;99665/6<A:?<?A<AA<@===:<<<>7638AAAABC=A:;6:???A6:5:AAAAB:A?@?D>CBB>
@6HNMW:00966:05862
TACGTAGGTGGCAAGCGTTATCCGGATTTACTGGGTGTAAAGGGCGTGTAGGCGGGACTGCAAGTCAGATGTGAAAACTATGGGCTCAACCCATAGCCTGCATTTGAAACTGTAGTTCTTGAGTGTCGGAGAGGCAATCGGAATTCCGTGTGTAGCGGTGAAATGCGTAGATATACGGAGGAACACCAGTGGCGAAGGCGGATTGCTGGACGATAACTGACGCTGAGGCGCGAAAGCGTGGGTAGCAAACAGG
+
@CAAABB?@@;@A;;:;A>BBB?B@CCD?CCCBD>BB;9:6:D6:;CCDCCBFDD>CCABBCADDECDC;<;CBBB8@@CABA>BCCCACD=BC@@@?B@@DDD>CCC>CBCCCBB?BB?BAAACCCD@CC::399399;5;@B?B?BABA@ABBDD@BCCB=????@@@CCCDCCB@CC?B?AAA>AA??9=@@9>8?A=@A?@@@@=@@000@=>>>AAAAA?9:4:@@>?@8?=====6=A???D9@@@<
@6HNMW:00977:05892
TACAGAGGTCTCAAGCGTTGTTCGGAATCACTGGGCGTAAAGCGTGCGTAGGCTGTTTCGTAAGTCGTGTGTGAAAGGCGCGGGCTCAACCCGCGGACGGCACATGATACTGCGAGACTAGAGTAATGGAGGGGGAACCGGAATTCTCGGTGTAGCAGTGAAATGCGTAGATATCGAGAGGAACACTCGTGGCGAAGGCGGGTTCCTGGACATTAACTGACGCTGAGGCACGAAGGCCAGGGGAGCGAAAGGG
+
CBBMCCB?AAA??;?A;;6;B@BB@BAJABACCC=AA@@@:@BBBBBA@BD@@ABCM?AAAE@CDCCCCCAAABC;B?;;;CC=CCCEACD>DBB@BDCADB?@ACB@@@BBBCCCCBBBCCCDC@CC>BAABB0@=@=A=B>B>BAAA?BBBABB@@@BCC=BC@@@ABB;;;BDB;;;>B@BCAAAB@A=ABB>A;;;;0;4;5:;=A?;:599===>@99:ABA=BB@@A:;9;@CDCC<;<<CCF=BB=
@6HNMW:00987:05884
TACGGTAGGGGGCAAGCGTTATCCGGATTTACTGGGTGTAAAGGGAGCGTAGACGGCATGACAAGCCAGATGTGAAAACCCAGGGCTCAACCCTGGGACTGCATTTGGAACTGCCAGGCTGGAGTGCAGGAGAGGTAAGTGGAATTCCTAGTGTAGCGGTGAAATGCGTAGATATTAGGAGGAACACCAGTGGCGAAGGCGGCTTACTGGACTGTAAACTGGACGTTGAGGCTCGAAAGCGTGGGTAGCAAACAGG
+
=@00+0000/0$4<5456?:@=B@B5;:;,:5;;<0666>>6>A7<@;6996<<=8665<<<?<@B;@>=99@555606<4>==7>C==8AA<@CC=BCA@@@@@6@;@?BAAA>;;7<BB<@ABBBAA4;;@@<AG@BBD@C@@<A?000>009947179<=8@??=AA<<787077<@@<@?A??;<<8>8=:95:9//)/8(//7837555555(577-555?8888277>>>>6><?;;;3;>777?8??B?
@6HNMW:01002:05862
TACGGAGGGTGCAAGCGTTAATCGGAATAACTGGGCGTAAAGGGCATGCAGGCGGTTCATCAAGTAGGATGTGAAATCCCCGGGCTCAACCTGGGAACAGCATACTAAACTGGTGGACTAGAGTATTGCAGGGGGAGACGGAATTCCAGGTGTAGCGGTGGAATGCGTAGATATCTGGAAGAACACCAAAGGCGAAGGCAGTCTCCTGGGCAAATACTGACGCTCATATGCGAAAGCGTGGGTAGCAAACAGG
+
@BAB@CCE>BA@A?C;;;?B@CCE>B?BC@CCCC>BBACC<AB<ABBBCBB?BB?B@CCCBC@CCCB?BBCCCCC>CDFF8AA:?99;?B@BCC?CBCCCCBBBCCCD>C@@=@@=@BCBBBBBAB>BCCCACA2BAB::8:?B?B@CC@BBBCC;;6;A?A?BD@@@BBAAAAAAA?B?BBACCC@CD:;:;BC=B@CAAAECC@CCC>CDD=BABBBCCCCCBBB>>@AAAB>BBAAAE>CBBBAA<AAA?
@6HNMW:01009:05867
TACGGAGGGTGCAAGCGTTAATCGGAATAACTGGGCGTAAAGGGCATGCAGGCGGTTCATCAAGTAGGATGTGAAATCCCCGGGCTCAACCTGGGAACAGCATACTAAACTGGTGGACTAGAGTATTGCAGGGGGAGACGGAATTCCAGGTGTAGCGGTGGAATGCGTAGATATCTGGAAGAACACCAAAGGCGAAGGCAGTCTCCTGGGCAAATACTGACGCTCATATGCGAAAGCGTGGGTAGCAAACAGG
+
BAAB?BCC<AA@@?@AAB@B?CCD?B?BB@CCDD>BBBBC<BA<BB;;;DEACCACGCCAAB@CCCC@BA@A@@@;@BBB7@@:AAA@?B?@AA>A@CCCCBBCBCCB=BCE@CB?BBBBBAA@??9?A=????.=?>::7:=A>A=@@<AA@CC;:8;B?C@CCBBBDBAAACCBB?C@CC@CCFADD9:8:AA4:6::;;BCC?BAA<AAA<ABBBBCCBBB@@@?@@EDDD?CCA;=;5;00000+0@@>
@6HNMW:00969:05926
TACGGAGGGTGCAAGCGTTAATCGGAATAACTGGGCGTAAAGGGCATGCAGGCGGTTCATCAAGTAGGATGTGAAATCCCCGGGCTCAACCTGGGAACAGCATACTAAACTGGTGGACTAGAGTATTGCAGGGGGAGACGGAATTCCAGGTGTAGCGGTGGAATGCGTAGATATCTGGAAGAACACCAAAGGCGAAGGCAGTCTCCTGGGCAAATACTGACGCTCATATGCGAAAGCGTGGGTAGCAA
+
<@>?;9<;/8ABB=@@AA;?;@@A<@<@A>@@@B=BBBCC>CC=BB;9;;;4;@;@:AACAJ@CCDD@BBBCB@@8:;;;.<A8A<;;;A=@B@8B=@@?BBB@@@AB=A@@<@A>A::;@@@A?@=@CBBBBB/999:;29=?2:29A=@995555.5<5:4;;545>>666==<<9>6;?;>==.99.9299;5:<==995;:58::3:<<5;;<<<<=999>;:0//8049(9=858><==9343
@6HNMW:00989:05957
TACGTATGGTGCAAGCGTTATCCGGATTTACTGGGTGTAAAGGGTGCGTAGGTGGTAAGGCAAGTCAGAAGTGAAAACACGGGGCTCAACCCCGTGACTGCTTTTGAAACTGTCTAACTAGAGTGCAGGAGAGGAAAGCGGAATTCCTAGTGTAGCGGTGAAATGCGTAGATATTAGGAGGAACACCGGTGGCGAAGGCGGCTTTCTGGACTGTAACTGACACTGAGGCACGAAAGCGTGGGGAGCAAACAGG
+
@@@BACAA?A@@?=AAAA=AAB@C@CCC>CDCCC=BBBCD>DD>CCBCBBB@BB?BC8;9:C@CCCCEE>AACBCE;CCABAC;ACDD@CCC;CDCBA@A;;;;.;AB<C@@@DDD@ACBBBBCBBBD=@@BA>AC=ABD>B>AAF?AABBCCBC@@=@CDK=CCBBAAAAAAA?BB?BC?D?BB@;@;00,0;?;?=9949AA9ABB>AAAABB=AABBBB?@?:919777:>7@@A>=>;-9:788)7==9
@6HNMW:00996:05928
TACGTAGGTGGCGAGCGTTGTTCGGATTTATTGGGCGTAAAGGGTCCGTAGGAGGTTGGTTAAATTTGGGGTGAAATCCCGGAGCTCAACTCCGGAACTGCCTTGAAGACTGATCAACTAGAGTACTGGAGAGGTAAGCGGAATTCCAGGTGTAGCGGTGGAATGCTTAGATATCTGGAAGAACACCGAAAGCGAAGGCAGCTTACTGGCCGGTCACTGACTCTCATGGACGAAAGCGTGGGGAGCAAACAGG
+
;@A@@A?;:;4;9B;9:?479?:945AB9??7<87:@CCE>BB=AC79:@B?CC@C@D@E?CD>CD;AAA7ABDC>CCJ?E>AA@DBB@CCC?B?B@B@A@?D@;;8;AAABBBCC@CCABBD@@@BA>ACCC@CB?B??=?>A>A@BB=??CEDBB<??=@:999?;?CCBBBBBB?B@CC?????BBD<ABEC?C?BBB??=;>B@=B7;7@BB???AAAABBBCA:@@A@@:@998AAA6?@@@C665/5
@6HNMW:01004:05948
TACGGAAGGTCCGGGCGTTATCCGGATTTATTGGGTTTAAAGGGAGCGTAGGCGGCATGGTAAGCGTGTTGTGAAATGCGGGTGCTCAACATCCGGACTGCAGCGCGAACTGCCGTGCTTGAGTGCATTGAAGGAAGGCGGAATTCGTGGTGTAGCGGTGAAATGCTTAGATATCACGAAGAACCCCGATTGCGAAAGCAGCTTGCTAAACCATAACTGACATTGATGCTCGAAAGCGTGGGTATCAAACAGG
+
ABAA>A@B?BD@BB>AAB?BBB@C@@@@:@@;AA<BC>CE>CH>GCBBB@@=@@?ABBB>AA;;;DCCB?B@@@C>;;:AB<@;;;??;????3:49>=@>?:;;A@@=@ACB@CDBBB8:;;;::>@=@B<@=@6:5:@?A;?=@AAA?BBABB?@<?BBD@>>>B?AAACCBB@>>>7;;<ADF5A>>7??AAA:<<688=189@AA:A;?@A>C;;;>>@:?A;;;<<888*8=<=AB:>>><==4;;;:
@6HNMW:01006:05949
TACGGAAGGTCCGGGCGTTATCCGGATTTATTGGGTTTAAAGGGAGCGTAGGCGGCATGGTAAGCGTGTTGTGAAATGCGGGTGCTCAACATCCGGACTGCAGCGCGAACTGCCGTGCTTGAGTGCATTGAAGGAAGGCGGAATTCGTGGTGTAGCGGTGAAATGCTTAGATATCACGAGGAACCCCGATTGCGAAGGCAGCTTTCCGCGCTGTTACTGACGCTGAAGCTCGAAGGTGCGGGTATCGAACAGG
+
>B<<7<7<9<C@CC>;:;<@AA>B?CCB=AB>BB9AJ0;;0;;99;:BBBB?BC?@@@B@BC?C@:;;B?BBBBC?@@@BC>CBBBBB?BBBB=?9??898??@CBED@BAAC?BBBBB7:;B@@@BC@CC@C@C?C=??<?=@@CBCCACCBAAAA>ADDD=ACBB=AAABCCCC??<<6;39:91:>@;A@@@3939@==@A5=:=;;;@@A<AA?>>;<:AAC<>;??CB<>996678-8>ABBB=;;;<
@6HNMW:00965:06008
TACGGAAGGTCCGGGCGTTATCCGGATTTATTGGGTTTAAAGGGAGCGTAGGCGGCATGGTAAGCGTGTTGTGAAATGCGGGTGCTCAACATCCGGACTGCAGCGCGAACTGCCGTGCTTGAGTGCATTGAAGGAAGGCGGAATTCGTGGTGTAGCGGTGAAATGCTTAGATATCACGAGGAACCCCGATTGCGAAGGCAGCTTTCCGCGCTGTTACTGACGCTGAAGCTCGAAGGTGCGGGTATCGAACAGG
+
;:;;?B?B?BB?AA9@;<5;@C;@?ACC>;;7:F9AA0;;0:D8@BCCBBF?@>;<000+/;4:;A===;><ABC>CCCCC=;;;DAB?B:55?@=00-----7:98<68<A<?AA<<B<>@@:><5909<7@=B?B?A<9=7;7;8849;;8:::=7;:<<5:=BD?B@@@>???===?6<9<=<.;772<??A>C<>8<;;C9A68858?>><@>>=@AACBBE??<;??@;@;??>>>48759855:884
@6HNMW:00977:06003
TACGGAGGGTGCAAGCGTTAATCGGAATAACTGGGCGTAAAGGGCATGCAGGCGGGACGTCAAGCAGGGTGTGAAATCCCCGGGCTCAACCCGGGAACTGCACTCTGAACTGACGTTCTGGAGTATCGCAGGGGGAGGCGGAATTCCAGGTGTAGCGGTGGAATGCGTAGATATCTGGAAGAACACCAAAGGCGAAGGCAGCCTCCTGGGCGAATACTGACGCTCATATGCGAAAGCGCGGGGAGCAAACAGG
+
CCCB?A@@:?@@@;@A@@>@@DEE=A=BD@CCCC>BBBBC<BB<BD?@@CD?CCE>C99:BC@BBCCC=BBABBA:AABC:CC>BBBB<@@:@A<A7;;BCDDCCBBB@DBABBBB?A>>9AB@?@@CC;;;;;*;A=?@=@>B>A?AA8;;AAACB?BB@B?AA9:9@A@@ABBCC@E@BC?CCE@CC>C?BBC7;7:@@@?CD=AAA:@AB<??DCCBBB>??BB???BBBB=AA>8899+9>?AB>BDA?
@6HNMW:00967:06044
TACGGAAGGTCCGGGCGTTATCCGGATTTATTGGGTTTAAAGGGAGCGCAGGCTGATGATTAAGCGTGACGTGAAATGTAGCCGCTCAACGGCTGAACTGCGTCGCGAACTGGTTATCTTGAGTGAGTTCGATGTTGGCGGAATTCGTGGTGTAGCGGTGAAATGCTTAGATATCACGAAGAACTCCGATTGCGAAGGCAGCCAACAAGGCCTTTACTGACGCTAAAGCTCGAAGGTGCGGGTATCGAACAGG
+
BBAA>A=@=@B?BC?CAB@CCBAD@CCC=CIAHK>CC>CM?HD?<;;AA;;7;BBCDCBA7;7<;;;ABBBBAAA<:;;AAB@CDDCC=9949::A>AACC?@A@@BB>AAB>A>A??@@BBCCCDBB9::>A@<0707;6;>B>@?BD?CA@@<00*0000*0=<???????>:878;:=>7<//*///(/656(.(0//08=2=?.92:2;>6>=@A>999=>?:@>>@9949<:99BC>AAAA@?=??=9
@6HNMW:00975:06039
TACGTAGGTGGCGAGCGTTATCCGGAATCATTGGGCGTAAAGAGGGAGCAGGCGGCCGTGAGGGTCTGTGGTAAAAGACTGAAGCTCAACTTCAGTGAGCCATGGAAACCGGACGGCTGGAGTGCGGCAGAGGATCGTGGAATTCCATGTGTAGCGGTGAAATGCGTAGATATATGGAGGAACACCAGTGGCGAAGGCGACGGTCTGGGCCTGCACTGACGCTCATTCCCGAAAGCGTGGGGAGCAAATAGG
+
CCBAABC?BE@BB?@:;;<@@D?B@B@BBBB=@@:??>@@=@BDE>CCBBB@@@=@6;;CBBB=BBCBBBACEIJ<CBDB;;8;ACAA?BE@GBBCB@AA:;;BADD=B@B@FAA@ACC?BB;;;B>BACAB?CCCAAA<>;@,0,0@@@BCBBCC@AAAD:??@ABBBCDCFCCC@@@>@@BBB@CCAA=A9:2:>@:;:A>AA@@@;@@AAABCBBABBCBBBB@CB>BBB<AA@@@@?29999929BB?
@6HNMW:00986:06029
TACGGAGGGTGCAAGCGTTAATCGGAATAACTGGGCGTAAAGGGCATGCAGGCGGTTCATCAAGTAGGATGTGAAATCCCCGGGCTCAACCTGGGAACAGCATACTAAACTGGTGGACTAGAGTATTGCAGGGGGAGACGGAATTCCAGGTGTAGCGGTGGAATGCGTAGATATCTGGAAGAACACCAAAGGCGAAGGCAGTCTCCTGGGCAAATACTGACGCTCATATGCGAAAGCGTGGGTAGCGAAACAAGG
+
@AAA=@@@;==?B4:::949=ABB?B=@@?BBBC=9::BC=BE>A@@AA;;5;A5<2:BB:;9;BAA=BA@A;;;/;:AA4BC;A@99.59;<=6B=999?@?@@@AA<?;;5;;5;=>>@???@A<9777979$89999.929.529>:@DACCBC@BA;A4::::9===00////)6.5<5999.45)/5://)/38::;<<=9=:;5:::2//--5--------5666333(33339;13333333(33,33
@6HNMW:00987:06032
TACGGAAGGTCCGGGCGTTATCCGGATTTATTGGGTTTAAAGGGAGCGTAGGCGGCATGGTAAGCGTGTTGTGAAATGCGGGTGCTCAACATCCGGACTGCAGCGCGAACTGCCGTGCTTGAGTGCATTGAAGGAAGGCGGAATTCGTGGTGTAGCGGTGAAATGCTTAGATATCACGAGGAACCCCGATTGCGAAGGCAGCTTTCCGCGCTGTTACTGACGCTGAAGCTCGAAGGTGCGGGTATCGAACAGG
+
CCDE@C=A>@B?AC=B@@>@@C@FADDD?BB?BB8AA0;:.;B9AAACCCCA;;9;BAA>CB?ABBCBB@BB;;;0;@@AA<ABBBBC@BAAA@C?BB@??BABA@::5;@AB=CBBBC<?ABBBBCE@CC?B?B6969@=@@D@BCBC?BBBBBBB>ABBB<AAAB?999BBAAAA@>><><>CB;AAA9AABC@C>B>????9?=BA:::AA<>>>A@<<<=;>9?=<==A5:7;==>D:A@>>@A;A??;
@6HNMW:01000:06026
TACGGAAGGTCCTGGCGTTATCCGGATTTATTGGGTTTAAAGGGAGCGTAGGCGGCATGGTAAGCGTGTTGTGAAATGCGGGTGCTACAACATCCGGACGTGCAGCCGGCGAACTCGGCCGTGCTTGGCAGTGCATTGGAAGGAAGGCGGGAATTCGTGGTGTAGCGGTGAAAATGCTTAGATATCACGAGGAACCCCGATTGCGAAGGCAGCTTTCGCGCTGTTACTGACGCTGAAGCTCGAAGGTGCGGGTATCGA
+
====8=0605<7<<8<<@=AAB?B:@@@4<;4;909<0;;3;>4=<<;;;;9=@<A><;6--(-,,--93::;::38:555,-------38---0638///7--//)/)/883///3-3288:892813773/::>+0*01:671:*933(3-3-3333-33/////(/////&/376068///--//333493888+855,3/;;)-(-----2'--74-..336.22522222318;85576<8<99>A:9::877
@6HNMW:01003:06016
TACGGAGGGTGCAAGCGTTAATCGGAATAACTGGGCGTAAAGGGCATGCAGGCGGTTCATCAAGTAGGATGTGAAATCCCCGGGCTCAACCTGGGAACAGCATACTAAACTGGTGGACTAGAGTATTGCAGGGGGAGACGGAATTCCAGGTGTAGCGGTGGAATGCGTAGATATCTGGAAGAACACCAAAGGCGAAGGCAGTCTCCTGGGCAAATACTGACGCTCATATGCGAAAGCGTGGGTAGCAAACAGG
+
@AA@<@?@9@AAB@C@@@?B@DCC@C@BB?BCCC>CBBBD=BC=BDBBBCCACC@CBC;<;C@CCBB?BAAACED>CCHH;BB=B::;AC@CCC=C?BBCCCDCCBBB=BCC@BB@BBCBCBBBBC?AA???>?,<>?AA>B>B>B?BB@CDCCCBB?BB>A=BBBAACCBBBBA@@=B=AA?A@=8<<+0+0@=:@=A@@@BCC@DCE=BDC>CBBBBFBAA@ACBBBCCBCB=BCCCDC>A:99@A;@@@;
@6HNMW:01009:06016
TACGGAAGGTCCGGGCGTTATCCGGATTCATTGGGTTTAAAGGGAGCGTAGGCCGCCCCTTAAGCGTGTTGTGAAATGCCGCGGCTCAACCGTGGCACTGCAGCGCGAACTGGGGGGCTTGAGTGCGCGCAGCGAAGGCGGAATTCGTGGTGTAGCGGTGAAATGCTTAGATATCACGAAGAACTCCGATCGCGAAGGCAGCCTTCGGGAGCGCAACTGACGCTGAAGCTCGAAAGTGCGGGTATCGAACAGG
+
CCCB?B@B@BD@CC<@997;BC>A>@@<@@@;@A8@@;@D<BC?BBBBBBC@C9;;CC:B@C?BBBBBB=@@BAC9@@@>A@A>AABB>?9?8959=A@99:?@@CCC?BBDCBBB)BB?BBBBBBGBB=>>AAC8>98849?B?BAAB@BBAAA9999BAD>AAAC?CB@AABBBC@@>AB?BBC?A@>@;00.,.*.8.0)04=;;3//93879AABBBBBBAA>BBBBB@?8?<788B:AACCCC?>;;<
@6HNMW:00968:06068
TACGGAGGGTGCAAGCGTTAATCGGAATAACTGGGCGTAAAGGGCATGCAGGCGGTTCATCAAGTAGGATGTGAAATCCCCGGGCTCAACCTGGGAACAGCATACTAAACTGGTGGACTAGAGTATTGCAGGGGGAGACGGAATTCCAGGTGTAGCGGTGGAATGCGTAGATATCTGGAAGAACACCAAAGGCGAAGGCAGTCTCCTGGGCAAATACTGACGCTCATATGCGAAAGCGTGGGTAGCAAACAGG
+
CBCC?BA@8>?>@=AAAB?B?BCC@C@BB@BCCC?CBBBC>CC?ED@@?>@<@?;B@BBBBB?BBAA=BAAACED?DJJG7::6;;;;?C@BCC>B@BCDDCBBDCDC>CAA>AD@BBBBBBBAAA?BCBBCDD3CCBAA=@?B>B?BC@BBBB@@@?@@=@?BB@A@CBBABBBAB?CACC@EEEACC:;:;BB=A?B:;;CBC@BBF>BBB=AAACCBBCBCBBBCBBBBBC=AA:9:B=A??=??8;;;8
@6HNMW:00983:06099
TACGGAAGGTCCGGGCGTTATCCGGATTTATTGGGTTTAAAGGGAGCGTAGGCGGCATGGTAAGCGTGTTGTGAAATGCGGGTGCTCAACATCCGGACTGCAGCGCGAACTGCCGTGCTTGAGTGCATTGAAGGAAGGCGGAATTCGTGGTGTAGCGGTGAAATGCTTAGATATCACGAGGAACCCCGATTGCGAAGGCAGCTTTCCGCGCTGTTACTGACGCTGAAGCTCGAAGGTGCGGGTATCGAACAGG
+
;;;B?C<@=@C=@@8?;<5;AA<@;@@@5BC=AC0;;.;;0;@9ABBCBBC?;;9;@AA@CC@CCBBBB@BBAAD>DCBBC>AAAA@@=???C=A>@??A???ACDAB?BBBB?BACCA>ABCBBBAA@CC@C@D=A>AD<?=?=ABAA>AAACCBA>ABBB;>>BB@BAAABBBB@@>>;>;=AA5<==3:9AB:;5;>?@@C:A8;8786;;9::;>>>===>A<;;>>;;5;:=><==7=@A@@@=???7
@6HNMW:00995:06075
TACGGAAGGTCCGGGCGTTATCCGGATTTATTGGGTTTAAAGGGAGCGTAGGCGGCATGGTAAGCGTGTTGTGAAATGCGGGTGCTCAACATCCGGACTGCAGCGCGAACTGCCGTGCTTGAGTGCATTGAAGGAAGGCGGAATTCGTGGTGTAGCGGTGAAATGCTTAGATATCACGAGGAACCCCGATTGCGAAGGCAGCTTTCCGCGCTGTTACTGACGCTGAAGCTCGAAGGTGCGGGTATCGAACAGG
+
CBCA?A;@=@C?BB<?::6;BB>B?BBB>BC@DD>CC>CC>CJ>BA@@B@@;@@<@BCC@DD?BCCBA@>BBABC=AA?@@;@AADBB?BBCB>B>BB<<<<<AABBB@DABB?B??>B>A@BAA@@@@CC@C@C?C?BB>B?A=AAAA@BCBBB@@<@BBC>ABBB?@@@B@AB??@;;2737::,<AA2><??8=89<<<?E:@<@>>>A@@<@??@AABBA@B>A=>?=;5:5888=B:B@@A@A=;;;:
@6HNMW:00998:06099
TACGGAAGGTCCGGGCGTTATCCGGATTTATTGGGTTTAAAGGGAGCGTAGGCGGCATGGTAAGCGTGTTGTGAAATGCGGGTGCTCAACATCCGGACTGCAGCGCGAACTGCCGTGCTTGAGTGCATTGAAGGAAGGCGGAATTCGTGGTGTAGCGGTGAAATGCTTAGATATCACGAGGAACCCCGATTGCGAAGGCAGCTTTCCGCGCTGTTACTGACGCTGAAGCTCGAAGGTGCGGGTATCGAACAGG
+
CBBA=A7:6:B=AA=ABB@CCC@D@DDD>DD?AA:@@8AA9AB:B@@AAAA=;:79A@A?@@<@BA<<<>@@;;;-;?;99*:8;?CC>@??B?A=BA????AC;<;C?CBBB@C@@?@;;;CCEBBA@;:4;6:5:?AA?B?B>A@?=8==<<=9939?@C>AAAA<??@@>?::7898/7/778(5997A777;>;7777@B;B?A???;;:1659??@@><6843=?A9878<<979917:9>::59;=;
@6HNMW:01005:06066
TACGGAAGGTCCGGGCGTTATCCGGATTTATTGGGTTTAAAGGGAGCGTAGGCCGCTTGGTAAGCGTGTTGTGAAATGTACCGGCTCAACCGGTGACGTGCAGCGCGAACTGCCTGGCTTGAGTGTGCGGTAGGCAGGCGGAATTCATGGTGTAGCGGTGAAATGCTTAGATATCATGAGGAACCCCGATTGCGAAGGCAGCTTGCTGCAGCATTACTGACGCTGATGCTCGAAGGTGTGGGTATCGAACAGG
+
?BBB?B:;;;@=@@9@00+0<=3?:?CC>CC:CF?GJ>BC>AA;BBBBA@@<@-00A?A?BB>A@AA@B=BBBBB>BBBCD@C@CCBB?B@D@CCCCCA?AACCAAAC@ECBB>BC@BB?BCBA@@BBA?C@@=@BA=AB?A?B@BBBCAAA@@@::5:>@>9:9:B?AABDBBBB@@?<8<2888*9@A>AA@@5959@@@A<??BBBBEA:?>?CBBBB?@>BCBBBBBCC@B@BBBCC>BBBBBB?>>>?
@6HNMW:01006:06069
TACGGAGGGTGCAAGCGTTAATCGGAATAACTGGGCGTAAAGGGCATGCAGGCGGTTCATCAAGTAGGATGTGAAATCCCCGGGCTCAACCTGGGAACAGCATACTAAACTGGTGGACTAGAGTATTGCAGGGGGAGACGGAATTCCAGGTGTAGCGGTGGAATGCGTAGATATCTGGAAGAACACCAAAGGCGAAGGCAGTCTCCTGGGCAAATACTGACGCTCATATGCGAAAGCGTGGGTAGCAAACAGG
+
CCBB@ACA;9;;A>AABB?B?B@@<@<?@<@ACD>@@?AC:@@;@A9:;:;6;B>B?CCCAB=BB@A=A;;;CCD=AABB.;;0;@AA;@;;<;/;?CCCCC@@@A@C=D;;7;B=BB@@@AAABB@BBABDEF3BB@<;5;=A=A>AB?BBBBBB@9?A4;4;;;AAC@@@CBAAA@C@BC@CHA@BB-0-0@B;BAD;;;BBB?BBC?CCC?CCEDBBAA@BAAABACBAAA<ABB???8=97877*7<=9
@6HNMW:00966:06129
TACGGAAGGTCCGGGCGTTATCCGGATTTATTGGGTTTAAAGGGAGCGTAGGCGGCATGGTAAGCGTGTTGTGAAATGCGGGTGCTCAACATCCGGACTGCAGCGCGAACTGCCGTGCTTGAGTGCATTGAAGGAAGGCGGAATTCGTGGTGTAGCGGTGAAATGCTTAGATATCACGAGGAACCCCCGATTGCGAAGGCAGCTTTCCGCGCTGTTACTGACGCTGAAGCTCGAAGGTGCGGGTATCGAACAGG
+
>;;;45<A;BC@DE>BBB?BCC?C@BBB;@B@CB9BE0<;0;@;@BA@@CC>BB@BAAB=@@?BCC::;4:==?@<A?@A?<@B8::A<=000*0*/;99<==>@?;;458<87;555:5:;;====>7;;7;8=9<9A<9=9@>ACCB?BBA@@?>8==@A9=<>?;ABBBBCBBBBA@;>29999'/36(----(-399;;;;+3.2777722,259;>?@B@@C@BBCBBC@A<AA===5=;;;<=8<=D6
@6HNMW:00967:06113
TACGGAGGGTGCAAGCGTTAATCGGAATAACTGGGCGTAAAGGGCATGCAGGCGGTTCATCAAGTAGGATGTGAAATCCCCGGGCTCAACCTGGGAACAGCATACTAAACTGGTGGACTAGAGTATTGCAGGGGGAGACGGAATTCCAGGTGTAGCGGTGGAATGCGTAGATATCTGGAAGAACACCAAAGGCGAAGGCAGTCTCCTGGGCAAATACTGACGCTCATATGCGAAAGCGTGGGTAGCAAACAGG
+
>AAA=BAB<ABAA?B@@A=@?BAA?@@CD@BCCE?BBBBC>BF?DDCBB9969C=B?CBBBC@CCCC?CBCCDEE>FCCC9CC=C@A@@B?BCH?D@BBBCBAAB@@@;@AA?BB>AABCBCCBBA998ABBBB3AAA;;7;?B?B@BB?CBBBCCB@CC@C@CCAA@@@AAABCCB?D@CD?CCD>AA;@=@BC?C@C:9:CCC@BBB>BBB>BCCBBBBBBBCBB>>?BCCC>CDC???8?@>>;>8>BB@
@6HNMW:00991:06121
TACGGAAGGTCCGGGCGTTATCCGGATTTATTGGGTTTAAAGGGAGCGTAGGCGGCATGGTAAGCGTGTTGTGAAATGCGGGTGCTCAACATCCGGACTGCAGCGCGAACTGCCGTGCTTGAGTGCATTGAAGGAAGGCGGAATTCGTGGTGTAGCGGTGAAATGCTTAGATATCACGAGGAACCCCGATTGCGAAGGCAGCTTTCCGCGCTGTTACTGACGCTGAAGCTCGAAGGTGCGGGTATCGAACAGG
+
BBBB?B@B@CC@CC;?::6;BB@C@BBB<BB?BA8AB;@A<AE>BBBBBBB?@@=?@BB=BB?CBBBCC@C@@@A<?@?AA<AAABCC@BAAA@F@BBAA>>?@BCDC@ABBA;??BCC@CAA?@@CB?BC?B?C=@>@?;?5859??B?BCCAA>><>ABC<BBBB>BBBBBBB>>>;;:<=AAA5@=>4>=@?9949=A<<=6<:>9::???<AAA=>=?=AAB?==<=><296:@>AA9A>??@@;AAA=
@6HNMW:00997:06143
TACGGAAGGTCCGGGCGTTATCCGGATTTATTGGGTTTAAAGGGAGCGTAGGCGGCATGGTAAGCGTGTTGTGAAATGCGGGTGCTCAACATCCGGACTGCAGCGCGAACTGCCGTGCTTGAGTGCATTGAAGGAAGGCGGAATTCGTGGTGTAGCGGTGAAATGCTTAGATATCACGAGGAACCCCGATTGCGAAGGCAGCTTTCCGCGCTGTTACTGACGCTGAAGCTCGAAGGTGCGGGTATCGAACAGG
+
<;;9@C@F?CE>@@;@;;7;AA:C:ABD999?C>:>E6AA<AD:BBCBA?@?:;:<BBC@CCAC@ABBA?BB@@@6??;::5;?@ABB??@>B=@<A@?;::;>00/>69=>A<??BAB?ABBBBAAA?BB@B?B>@>::5:=@>?@@A?BAAAC?><?BBD>ABBB@AAABCCAABB=><:=FDC5>??698BC=@=@AA@@A:=:>>??AAD:==@BB?A??>B?BBBBAA<A<:888=4<;;;>?:===<
@6HNMW:00999:06121
TACGTAGGTGGCGAGCGTTATCCGGAATCATTGGGCGTAAAGAGGGAGCAGGCGGCCGTGAGGGTCTGTGGTAAAAGACTGAAGCTCAACTTCAGTGAGCCATGGAAACCGGACGGCTGGAGTGCGGCAGAGGATCGTGGAATTCCATGTGTAGCGGTGAAATGCGTAGATATTAGGAGGAACACCAGTGGCGAAGGCGGATTGCTGGGACAGTAAGCTGACGGTGAGGCGCCGAAGAGCGGTGGGGAAGCAA
+
BBCCBBB@??;>@>@@@@@CCD?CAC@CCAA>AC=A@@CB=BDCC>CEBBB@@@<@6;;BBAA>@BACAA?ACCC9A@CCAA6;;B<;8;E@CCCCCCBA5;;<5;E;@=A@BBC@EEGAGCCCAA?ALDCC@BBBBBB@C?B@BAC@@@CCCBBB=@@A@=AB::;@<<=00*0>5AB@CAECC@CCB@=@9949=00*00)/0/00*00,---(----8-/)/555.55549949::993::::+:0447:
@6HNMW:01008:06121
TACGGAGGGTGCAAGCGTTAATCGGAATAACTGGGCGTAAAGGGCATGCAGGCGGTTCATCAAGTAGGATGTGAAATCCCCGGGCTCAACCTGGGAACAGCATACTAAACTGGTGGACTAGAGTATTGCAGGGGGAGACGGAATTCCAGGTGTAGCGGTGGAATGCGTAGATATCTGGAAGAACACCAAAGGCGAAGGCAGTCTCCTGGGCAAATACTGACGCTCATATGCGAAAGCGTGGGTAGCAAACAGG
+
5>=?<444)4<;=9==BC?B?BBA=B>BBABBBH?DBA@@0;;.;>>>;<><CC@CACCB;;5;;;;=A;99=?;4;CCE-;;/;@;;2;>;;;.;2;:9;>000>>>+00<6:><?::9>>==>@<?@BFFHG1??@;;5;>B5;7;C?B;;;BAB?BB@C?BB@@@AAAABBBCB?B@CC@BBB?BB7;8;BB@C@B@@@@@?;??B8::A9?>@??@?899@???@AA<<><???;>>8>>>?=B<BBB@
@6HNMW:00966:06160
TACGGAGGGTGCAAGCGTTAATCGGAATAACTGGGCGTAAAGGGCATGCAGGCGGTTCATCAAGTAGGATGTGAAATCCCCGGGCTCAACCTGGGAACAGCATACTAAACTGGTGGACTAGAGTATTGCAGGGGGAGACGGAATTCCAGGTGTAGCGGTGGAATGCGTAGATATCTGGAAGAACACCAAAGGCGAAGGCAGTCTCCTGGGCAAATACTGACGCTCATATGCGAAAGCGTGGGTAGCAAACAGG
+
BB;:5;@?9?@AA=ABAB=A>@CD@E@BB@BBBB>BBBBD=CC=CCCCCCC@BC?C@CCCBB?BBBC?CDDCCCC=CFDD79949??@<@?ABC?CACDCBB;;<CCC>C;;7;@<@AACC?@?BB??A99999)8??;;7;>B?B?CD@ABACB;;9;B?B?CBBBBBABAB@@;:6;?BDAHCGACC;@<@AA>A?B;;;BAA>@@@8?@@;ABAA@LCCBBCBB@@ACBBD=DDACCD>BB@<>=57775
@6HNMW:00968:06168
TACGGAGGATGCGAGCGTTAATCGGAATAACTGGGCGTAAAGGGCATGCAGGCGGTTCATCAAGTAGGATGTGAAATCCCCGGGCTCAACCTGGGAACAGCATACTAAACTGGTGGACTAGAGTATTGCAGGGGGAGACGGAATTCCAGGTGTAGCGGTGGAATGCGTAGATATCTGGAAGAACACCAAAGGCGAAGGCAGTCTCCTGGGCAAATACTGACGCTCATATGCGAAAGCGTGGGTAGCAAACAG
+
BB@@=@B@BA@@@;::AB?B?B@?=?ABA<??@@;ABBCC>CC>BBBBCBB?AC9?;?@@@B@BCDC?AACBBCD=BBCC5?=5<9998<8<<?7?<ABA?@A>>>AA;@:929=9::9;<>=>=>198;:>=>/<88;;5<;@;A?BA=AB@@@@@>AB@C@CBA@@AA???C@A@?C@CD@CBC@AB6;7;BB>A>A@@@ABB?BBD<AAB=AAAABCAAAB:::BA@A9995:>>:;<9A773AB9>??
@6HNMW:00968:06195
TACGGAGGGTGCAAGCGTTAATCGGAATAACTGGGCGTAAAGGGCATGCAGGCGGTTCATCAAGTAGGATGTGAAATCCCCGGGCTCAACCTGGGAACAGCATACTAAACTGGTGGACTAGAGTATTGCAGGGGGAGACGGAATTCCAGGTGTAGCGGTGGAATGCGTAGATATCTGGAAGAACACCAAAGGCGAAGGCAGTCTGCCATGGGCAAATACTGACGCTCATATGCGAAAGCGTGGGTAAGCAA
+
BBAA>ADE<:;;;5;>;;4;=A?A;>;9;69<D>6;9444)44)4:44455.55.5.5999949554.9555;;;29999&55)59?;9A=@@B:B;@@A@@AB@@@B<B?@<;;5;@???B@@<=19373337$7////)/27)/)/969;;<<;;665157:9///---//999:6>7;;6979)//)/)/;;4:6:///////)//<=8:;;5<;;;<;;;5545:::;<<<<4<555;;2452488:
@6HNMW:00970:06189
TACGGAGGGTGCAAGCGTTAATCGGAATAACTGGGCGTAAAGGGCATGCAGGCGGTTCATCAAGTAGGATGTGAAATCCCCGGGCTCAACCTGGGAACAGCATACTAAACTGGTGGACTAGAGTATTGCAGGGGGAGACGGAATTCCAGGTGTAGCGGTGGAATGCGTAGATATCTGGAAGAACACCAAAGGCGAAGGCAGTCTCCTGGGCAAATACTGACGCTCATATGCGAAAGCGTGGGTAGCAAACAGG
+
ACCCACCG=D@@@>@AAC@H@DCC@E@CC@BCFK>BBBBG=CB>CC;;;BB@BB@BACCCHCBCCCCABBBBCCC?CCBB-:;/<<;;;A>;<;7;=BBCCDCCCBDD>D@@>@C?BBBBBCBBBC=??><<<<,<>@;;8;?B?C@BB@CCCCCCC?BC?B?CB@@@CCBBB@@@A=B?CCDCCC@BB=@?@DC@E?C@@ACBB>@@@9@BB=BBBBBCCBBBBBC??@CDCE<AAABBD>B???@?9@@A=
@6HNMW:01000:06161
TACGGAAGGTCCGGGCGTTATCCGGATTTATTGGGTTTAAAGGGAGCGTAGGCGGCATGGTAAGCGTGTTGTGAAATGCGGGTGCTCAACATCCGGACTGCAGCGCGAACTGCCGTGCTTGAGTGCATTGAAGGAAGGCGGAATTCGTGGTGTAGCGGTGAAATGCTTAGATATCACGAGGAACCCCGATTGCGAAGGCAGCTTTCCGCGCTGTTACTGACGCTGAAGCTCGAAGGTGCGGGTATCGAACAGG
+
DCAA>A?B?AE>AA=ABB@CCC?C=@>>:>@>BD8AA/;;0<A9;;;BBBBABB@BBBA<BB=AA;;;B=A@BBB=BBABB=ACDBBB?ABBB@B>BA98989;ABAA?ABAA?AB@AA@CBBACBBB@CC@C>A>A?CC?B@B?BBAA>ABAAB9949BBB>BBBB@BBBBA@@AABB?<@=ABB6?==:@@AA3939?@988-89==<=?>>:=>BCAAABA;@8??<6684777////)/:666@<@BA<
@6HNMW:00968:06232
TACGTAGGTGGCGAGCGTTATCCGGAATCATTGGGCGTAAAGAGGGAGCAGGCGGCCGTGAGGGTCTGTGGTAAAAGACTGAAGCTCAACTTCAGTGAGCCATGGAAACCGGACGGCTGGAGTGCGGCAGAGGATCGTGGAATTCCATGTGTAGCGGTGAAATGCGTAGATATATGGAGGAACACCAGTGGCGAAGGCGACGGTCTGGGTCTGCACTGACGCTCATTCCCGAAAGCGTGGGGAGCAAACAGG
+
:=?A@A@@BB>A;;;;;;9?BB=@<@>D;<;?@C=B;;=E>CBBB>CECBCA@@=@6;;B;<;0;@AB@A=;;;;.;ABCCC?ABIHKABB@BCDCCCCC@BAB?AH?D@F@AAAFBDB@CBAA@B?BBBBB@BBCCCC@C@C8;7<@@AAAABAA?ACCC>AAABCABACDDBCC@;;5;5;;;=@A@@?AAA>A@C@?@A?@@@AA<@@@AAAAABBC?>>C==:=C;@@C>BB===CC9999@D4999:
@6HNMW:00973:06223
TACGTATGGTGCAAGCGTTATCCGGATTTACTGGGTGTAAAGGGAGCGCAGGCGGTGCGGCAAGTCTGATGTGAAAGCCCGGGGCTCAACCCCGGTACTGCATTGGAAACTGTCGTACTAGAGTGTCGGAGGGGTAAGTGGAATTCCTAGTGTAGCGGTGAAATGCGTAGATATTAGGAGGAACACCAGTGGCGAAGGCGGCTTACTGGACGATAACTGACGCTGAGGCTCGAAAGCGTGGGGAGCAAACAGG
+
CCBB;;;@=AABB8::BB?BBB@E@AA@;@@;;;6:AACC=BA<BB@@ABB@CC@CDCC?;;9;BBADC;;:AAD7;;B<BCC8BBBB>BCG;EBEABBBBEC>B?BA8@<;;@@@<;;AAB?@@@>@9>??>0::69@@?C?A>B89;BBBACB@@@B@CC>;;;@?:88==:7;;7;:6:488;6;3448==C?@8//)/08;=8>;>?0//;<?????A>>>>=8=?;;5<4<<;<;??6>>?BB=ABB<
@6HNMW:00982:06257
TACGGAAGGTCCGGGCGTTATCCGGATTTATTGGGTTTAAAGGGAGCGTAGGCGGCATGGTAAGCGTGTTGTGAAATGCGGGTGCTCAACATCCGGACTGCAGCGCGAACTGCCGTGCTTGAGTGCATTGAAGGAAGGCGGAATTCGTGGTGTAGCGGTGAAATGCTTAGATATCACGAGGAACCCCGATTGCGAAGGCAGCTTTCCGCGCTGTTACTGACGCTGAAGCTCGAAGGTGCGGGTATCGAACAGG
+
ABBD?@?A?BC?BB=BBB?BBC>@<@BB<BC>BC=BB;AA;AC?BAADDBC?BB?AACD>BA@BCCCAA?CCCCE>AAADD>@?@BBB?BABB?@9?A898??ABDCC@CCCF?C:;:@<@@AAAAAA=@@<@=A<@=@D@C?C@CC??=?AA@A9948??A=999C???????BBBAA?:?3999*:@@1:9CC<?=::9BBB:B=====?@C=@@@BBCBBB?B<>>BAAA<?::8677-8@AAAB=>==;
@6HNMW:00989:06234
TACGGAGGGTGCAAGCGTTAATCGGAATAACTGGGCGTAAAGGGCATGCAGGCGGTTCATCAAGTAGGATGTGAAATCCCCGGGCTCAACCTGGGAACAGCATACTAAACTGGTGGACTAGGAGTATTGCAGGGGGAGACGGAATTCCAGGTGTAGCGGTGGAATGCGTAGATAGTCTGGAAGAACACCAAAGGCGAAGGCAGTCTCCTGGGCAAATACTGACGCTCATATGCGAAAGCGTGGGTAGCAAACAGG
+
55446<9;39///39/455:9=<<8@==>2959;0;5:99)9;)99;?<:0+00+/)/--//)/99:4;;<<=?A7>?AA2>?7=<;;<@:==@7>:===?5544444/5<>9>;6::://)/>7::?AAB<===+=?=<<8<6949655.5559;;=0550505<<:;44/////6//)575515;;.44)4.4993:5:<<8>9838?A9@@@;::;ABAAA>?<99////66;(/48877(333333(3994
@6HNMW:01002:06248
TACGTAGGGGGCAAGCGTTGTTCGGAATTACTGGGCGTAAAGCGCACGCAGGCTGGCCGTTAAGTCTGTCGTCAAAAGGCGGGGGCTCAACCTCCGTTCTACGATAGATACTGGCGGCCTAGAGTATGTGAGAGGGAAGTGGAATTCCCGGTGTAGCGGTGAAATGCGTAGATATCGGGAGGACACCAGTGGCCGAAGGCGGCTTCCTGGCACACAACTGACGCTCATGTGCGGAAAGCCAGGGCAGCGAACGG
+
BCAA@:::::);=29;:9.455::49.9.55;<>6>>BCD8;9@::;AA@@<;<C@C?@A<@;@>>@ABAB=>=99&9.95:::(;;=>9=9=<8<=8<<;:;;<665;;===9<@6949>B@@?@;97999877*8:>?=9=:@;@@9@>@AACBBC=AADE>BB99988665.59;.66*/.5504...(.(--(,,,-(--(-266052----)-8==;@>>00/969/7./:2:8-/.7098::882779
@6HNMW:01003:06258
TACGGAGGGTGCAAGCGTTAATCGGAATAACTGGGCGTAAAGGGCATGCAAGGCGGTTCATCAAGTAGGATGTGAAATCCCCGGGCTCGAACCTGGGAACAGCATACTAAACTGGTGGACTAGAGTATTGCAGGGGGAGACGGAATTCCGAGGTGTAGCGGTGGAATGCGTTAGATATCTGGAAGAACACCAAAGGCGAAGGCAGTCTCCTGGGCAAATACTGACGCTCATATGCGAAAGCGTGGGTAGCAAACAGG
+
5;;:45A;8;A;<166AC@C@CCC?B?BA>BCCC>BBCCD>BC>BA@@9:49;===?599>8835<AA?B@@@BAA99988-8<6=9:88//4///(/3--------577/8/3.3=8<:373339==2<<@?ABB3@?>BA></5/5////(.553533,3839077@??=@B?A><777=A<<=87754:=,738AA:>;;;88868/6;C;CCB<BCBBAAAAAA@@BA99:BBB;A>??==2=752=907574
@6HNMW:01004:06239
TACGGAAGGTCCGGGCGTTATCCGGATTTATTGGGTTTAAAGGGAGCGTAGGCGGCATGGTAAGCGTGTTGTGAAATGCGGGTGCTCAACATCCGGACTGCAGCGCGAACTGCCGTGCTTGAGTGCATTGAAGGAAGGCGGAATTCGTGGTGTAGCGGTGAAATGCTTAGATATCACGAGGAACCCCGATTGCGAAGGCAGCTTTCCGCGCTGTTACTGACGCTGAAGCTCGAAGGTGCGGGTATCGAACAGG
+
BFAA>A>@<@A=@?<?AA<@AB@C@GDG>BB@BD:@@;@@5?C;BBABACC@;;<;ECC@CD=@@@@AA?C;<;<0;A;;;6;ABCBB>@?8938=?A:9:98;CBBA@AAAA=@?BBC>BABBB;;<?BB6;9;>A>AC@B@C?CCCC?BBBBA9858@@C>AAAA@CCCBBBBBAA>:4:5;>>/>>>9@@@@<@<????;:1;9::;>8884;=?B@;;;;;?ADEC@@@5:5:::=A:A@@?A@:==A=
@6HNMW:00972:06279
TACGGAAGGTCCGGGCGTTATCCGGATTTATTGGGTTTAAAGGGTAGCGTAGGCGGCATGGTAAGCGTGTTGTGAAATGCGGGTGCTCAACATCCGGACTGCAGCGCGAACTGCCGTGCTTGAGTGCATTGAAGGAAGGCGGAATTCGTGGTGTAGCGGTGAAATGCTTAGATATCACGAGGAACCCCGATTGCGAAGGCAGCTTTCCGCGCTGTTACTGACGCTGAAGCTCGAAGGTGCGGGTATCGAACGAGG
+
5=<<8>8::9>=@@6@00*0<<:>;=;@6A;8;@8??8AA9>>+//9999??:?>9:>;945<8<>C@@??BA@@@8?<<>:3:<<<=B>A@@C<?9>933;:795><<<<:99-//6//)/::::;;<<@@>@?@@C?AB>A=A=AAAD@DCAAABB?CCCC=BBCB?????9::A>=;;6:2:DD6?@A:>>><7;;?>>=9C9D7<==@@@A<??@;;:877:?:?@==;;5;5;>>?B:;;;;;;:==9:7
@6HNMW:01006:06272
TACGGAAGGTCCGGGCGTTATCCGGATTTATTGGGTTTAAAGGGAGCGTAGGCGGCATGGTAAGCGTGTTGTGAAATGCGGGTGCTCAACATCCGGACTGCAGCGCGAACTGCCGTGCTTGAGTGCATTGAAGGAAGGCGGAATTCGTGGTGTAGCGGTGAAATGCTTAGATATCACGAGGAACCCCGATTGCGAAGGCAGCTTTCCGCGCTGTTACTGACGCTGAAGCTCGAAGGTGCGGGTATCGAACAGG
+
5?>?<<?A@BC>AA<AAC?BCH@B?;;;8;B>BD>CC=CI?GF?FCBBC@@<;;8;CEEADC@CDC@@@@CBBBC<:;;;B<B;::@A?;0/06>-0/079>;?@;;:?BBAB@BBBCB6:;@:94<@4557?:?4:47?<?194:@?@@CDCAAAB<?>CC8@=<<5>>::A@@<>>>>181888)55:4=?@>893977:=A0828??>===<?>>>???@A>B?>?>>=<8<8===AA:AA@;:;<>>><
@6HNMW:01009:06273
TACGTAGGGGGCAAGCGTTATCCGGATTTACTGGGTGTAAAGGGAGCGCAGACGGTGATGCAAGTCTGAAGTGAAACCCCACGGCTCAACCGTGGGCTTGCTTTGGAAACTGTATGACTAGAGTACTGGAGAGGTAAGCGGAATTCCTAGTGTAGCGGTGAAATGCGTAGATATTAGGAGGAACATCGGTGGCGAAGGCGGCTTACTGGACAGCAACTGACGTTGAGGCTCGAAGGCGTGGGGAGCAAACAGG
+
CCA@@@CCBC3AA?ABBB>@@E@C@BBB=ACA@@;@@AEE=CC><<<DCBBBBB?BAAABBDACCAAAB>BB;<<0<AA3A@C?DCBC@C>B;;;7;D>DDCC>CACD?DCCCBBBBCCCCCBCAAAA<???=9>A<??A?B@F?A?ABBBBBBBB@>B??>8>>>@@BBBBBC?BB?BB?@<@>>==5::6:?B=B<>>;>C;@>>><@@A@@A;??>==:@5::@=@@@@A6:3:>:9:9+:>>@@<A@A=
@6HNMW:00971:06324
TACGTAGGTGGCAAGCGTTGTCCGGAATTATTGGGCGTAAAGCGCGTGTAGGCGGAATGGTAAGTCAGTGGTGAAATACCCGCGCTCAACGTGGGCCGTGCCATTGATACTGTCATTCTGGAGTCCTGTTGCCGTGGGAGGAATGAGTAGTGTAGCGGTGAAATGCATAGATATTACTCAGAACCCCGATTGCGAAGGCAGCCTGCCAAGCCATGACTGACGCTGATGCACGAAAGCGTGGGGATCAAACAGG
+
AAAAA:98:A=@B2:9;;6;DC?BACAI:;;>BB9@A;;;.;;;;;CCCCCAAA?AICC@CC?BBCBBBC?A@??6>9::0;:A@BAA=?A;;;0;5:;AA@BC@DBBBC:::C??9?BA8??:93:@@=<<5;;00+0>+0+0AA@BBCFFCAB<;5;ABA<AD@@;;;AA;;5<@??@@@4;;;*9@:4>><@2:29=59.5<@9=:9949@@==999;;@@A@??>@@@@@8AC;::CA2=:999-0009
@6HNMW:00984:06329
TACGGAGGGTGCAAGCGTTAATCGGAATAACTGGGCGTAAAGGGCATGCAGGTCGGTTCATCAAAGTAGGATGTGAAATCCCCGGGCTCAACCTGGGAACAGCGATACTAAACTGGTGGAACTAGAGTATTGCAGGGGGAGGACGGAATTCCAGGTGTAGCGGTGGAATGCTGTAGAATATCTGGAAAGAACACCAAAAGCGAAGGCATCTCCTGGGCAAATACTGACGCTCATATGCAGAAAGCGTGGGTAGCAAACAG
+
5534./::166//)----(/)/9939+567;;@@8;;9;;(//(///9:;;6:/54;65555AA156//27////:<39<?@2==7=?>>:@:>BC=A=AAAAAA<<;;AA9AA@;==+0*00//33833-49::;;;)//(/77296<8;955.55:::5616<8;999//////-(////77)//)594999.555'55554;7555<993444)49908:<<<<666>A@@AAA9;;@@8>BB:88-78339;2::6
@6HNMW:00993:06351
TACGGAGGGTGCAAGCGTTAATCGGAATAACTGGGCGTAAAGGGCATGCAGGCGGTTCATCAAGTAGGATGTGAAATCCCCGGGCTCAACCTGGGAACAGCATACTAAACTGGTGGACTAGAGTATTGCAGGGGGAGACGGAATTCCAGGTGTAGCGGTGGAATGCGTAGATATCTGGAAGAACACCAAAGGCGAAGGCAGTCTCCTGGGCAAATACTGACGCTCATATGCGAAAGCGTGGGTAGCAAACAG
+
AB@A=AA@8?C?@?@CCC:;:;DC<@>@A=@@BB9@A;;;0:9/9?;9;@?75;2;;AA@@A8;;@@=A;:;@DB6:;;;*;:,59;@9@=?;A3?:@?A<@ABA@@@;@;:6:C@:::A??=>?=9>??CEFD3AAABA=@<@5;5;A5:;>AA9:6;B?A?BBAABA@@:;9>@A<CACC?BBB9@@0;5;@@<?;A;;::A@?BBB<BBC=A@==>==0//;:::>:<:880833388033434=1;::
@6HNMW:01000:06317
TACGGAAGGTCCGGGCGTTATCCGGATTTATTGGGTTTAAAGGGAGCGTAGGCGGCATGGTAAGCGTGTTGTGAAATGCGGGTGCTCAACATCCGGACTGCAGCGCGAACTGCCGTGCTTGAGTGCATTGAAGGAAGGCGGAATTCGTGGTGTAGCGGTGAAATGCTTAGATATCACGAGGAACCCCGATTGCGAAGGCAGCTTTCCGCGCTGTTACTGACGCTGAAGCTCGAAGGTGCGGGTATCGAACAGG
+
BEBB?B=@>?D@EE>C@@>@BC?B@BDD>CEAFE7;;0;<0;F;CAACEA@?@B>BBBB?BB?BC@@AB@BBBBB=ABAAA<ACBBBB?BBCC?B?A@99:99??A@A?B@AA?BABBB?BCCCAACC>A@@DAD?A?AD>@8:8:DCC@CCAAB??<?BCB=AA??=??>@AACAAB7758<@CC5C781:9@@3:4:@@:;;1;:=878@@@;>>=BA:;:@=A>AB@>>>5;5:::;;3;AAAAB<@@@:
@6HNMW:00964:06387
GACGGGGGGGCAAGTGTTCTTCGGAATGACTGGGTGTAAAGGGAGCGTAGGCGGGATGGCAAGTTGGATGTTTAAACTAACGGCTCAACTGTTAGGTGCATCCAAAACTGCTGTTCTTGAGTGAAGTAGAGGCAGGCGGAATTCCTAGTGTAGCGGTGAAATGCGTAGATATTAGGAGGAACACCAGTGGCGAAGGCGGCCTGCTGGGCTTTAACTGACGCTGAGGCTCGAAAGCGTGGGTAGCAAACAGG
+
BB9787878#9<8?@@@@CE>@@AD@@@@BCCF?BBBDE?HC?AABCCDD?BCD>BCC@CC=;;7;9;:DCF>DD>AAC?;;9;CCC@E@@A?;;8;BABAA5;;;.;CBBCCF@BBBCDCA@@ADCCBBA;@;;5;A=A?C@C@DBBAAAA@;;5;;;A9AA;;;LDCCCE?::8:A=A?CDD=?@@@<@?@=A;A@=B>AA@;;;0;?@8A?BEHBBCCBB;;6;@?AAA<@:99>>:?BBBCC>??>?
@6HNMW:01004:06391
TACGGAAGGTCCGGGCGTTATCCGGATTTATTGGGTTTAAAGGGAGCGTAGGCGGCATGGTAAGCGTGTTGTGAAATGCGGGTGCTCAACATCCGGACTGCAGCGCGAACTGCCGTGCTTGAGTGCCATTGAAGGAAGGCGGAATTCGTGGTGTAGCGGTGAAATGACTTAGATATCACGAGGAACCCGATTGCGAAGGCAGCTTTCCGCGCTGTTACTGACGGCTGAAGCTCGAGGTGCGGTATCGAACAGG
+
//44:<5:7:?;==5=00+0=>5><???459.9A8A@8AA8AA8?B@AA@@=?@;@@<<800+099777)/////(//44;085554:634446:4988--------838:<<7;;?:>9=>>>00)/9277)4.4385:9-3-35:8340333;33317333(3333839;;737798877/7,3>)73313333,/0///99;(/(////3:747639///(/758(/////3/352,,(,,,,,-(-783
@6HNMW:01021:05766
TACGTAGGGAGCGAGCGTTGTCCGGAATTACTGGGTGTAAAGGGAGCGTAGGCGGGATGCCAAGTAGAATGTTAAATCCATCGGCTCAACTGGTGGCAGCGTTCTAAACTGGCGTTCTTGAGGTGAGGTAGAGGCAGGCGGAATTCCTAGTGTAGCGGTGAAATGCGTAGATATTAGGAGGAACACCAGTGGCGAAGGCGGCCTGCTGGGCCTTAACTGACGCTGAGGCTCGAAAGCGTGGGGAGCAAACAGG
+
CEFBBBBC>@@@AAAAAA<=?@9?9?9=173777)378::3@B;@AB:99B?BAB;?9597@:=;:00+0//3::2:B8B>?;7?@@@=B@A=AB>;;;@:;49ACE<BBB>AAA=00+000+0==>:@AA:819;;6>A=@<@<B=ACAA@@AAAA?@@@C=BAAACA@?CAA<??<?@3:29<98>???8==?2929>;>>AAAA@A0;5;@D?CCDBCBA0000+0>>@@E@BBBBCBB9;;:AA<;:9;
@6HNMW:01028:05790
TACGGAGGGTGCAAGCGTTAATCGGAATAACTGGGCGTAAAGGGCATGCAGGCGGTTCATCAAGTAGGATGTGAAATCCCCGGGCTCAACCTGGGAACAGCATACTAAACTGGTGGACTAGAGTATTGCAGGGGGAGACGGAATTCCAGGTGTAGCGGTGGAATGCGTAGATATCTGGAAGAACACCAAAGGCGAAGGCAGTCTCCTGGGCAAATACTGACGCTCATATGCGAAAGCGTGGGTAGCAAACAGG
+
CC@>;:990;<;;=A@@@?B=AAA7;8;@=ACCD?;;;LM>CC>CCBBBCCACCIF?BCBBC?BBBC@CCBCCHG?CCCC7AA6@;;;?C@BBB>B?DDCBBBBBBBA<BBB?BC@BBBBB@??BC@BBBABBB3AAA;;9;?B?CACC?AACB@A@@BB@D?AA@ABBBCA???BA=B?BC@CCB=AA6;6;AB>A@C;;:BCC?BCD=BBB>CCCCCCAABBBBBA@??878-7774;<6<<<<<>6;;;2
@6HNMW:01047:05785
TACGGAGGGTGCAAGCGTTAATCGGAATAACTGGGCGTAAAGGGCATGCAGGCGGTTCATCAAGTAGGATGTGAAATCCCCGGGCTCAACCTGGGAACAGCATACTAAACTGGTGGACTAGAGTATTGCAGGGGGAGACGGAATTCCAGGTGTAGCGGTGGAATGCGTAGATATCTGGAAGAACACCAAAGGCGAAGGCAGTCTCCTGGGCAAATACTGACGCTCATATGCGAAAGCGTGGGTAGCAAACAGG
+
BCBB=@??9@@@@=AAAB?A@CCC?B?BD@CCDD=BBBCC:@>:>B:;:CC@BC@C@CCCCCACBBA>ADCCCCD>CCEF;CC<B99;?C@CCC=EADCCCBBBBCBB=BCC?BB@ABBBBA@@??<?B?????.<AA@@?A@D?B@BB>BCCCCCC@CC@C@@@@CCBBBBA@@@@@C@CCACCB?BB7;6;CD=A>B@@@BBB>@@@;@DD>CC@AABBBBBBAABBBCCCC>BBBBBF<A:::@@9=@@;
@6HNMW:01051:05803
TACGGAAGGTCCGGGCGTTATCCGGATTTATTGGGTTTAAAGGGAGCGCAGGCTGATGATTAAGCGTGACGTGAAATGTAGCCGCTCAACGGCTGAACTGCGTCGCGAACTGGTTATCTTGAGTGAGTTCGATGTTGGCGGAATTCGTGGTGTAGCGGTGAAATGCTTAGATATCACGAAGAACTCCGATTGCGAAGGCAGCCAACAAGGCCTTTACTGACGCTAAAGCTCGAAGGTGCGGGTATCGAACAGG
+
0@AB?C8;79B>AB;@;<7;CC?B@BBB=AB?BB<BE=CC>CC=A@>A@::6;BA@A@BB?B?@@ABCBB@@@AA9@@@BBC?AAAAA>@A?B:::;@:9:?C;;;BB@AAA?B>ABAB599>>AAAB>A@A@::3829>9=9?>??BB@FBBBB:949AAB=BBAA>ABBA>>>>@@A;=<:<@@<???<@<<;6<7@@@@@F@CC@C@C@DL?DBBBBBAAAAA<BBACBB5;7;@AAD@CAABBB?BAC?
@6HNMW:01014:05820
TACGGAGGATCCGAGCGTTATCCGGATTTATTGGGTTTAAAGGGAGCGTAGGCGGATTGTTAAGTCAGTTGTGAAAGTTTGCGGCTCAACCGTAAAATTGCAGTTGATACTGGCAGTCTTGAGTGCAGTAGAGGTGGGCGGAATTCGTGGTGTAGCGGTGAAATGCTTAGATATCACGAAGAACTCCGATTGCGAAGGCAGCTCACTGGAGTGTAACTGACGCTGATGCTCGAAAGTGTGGGTATCAAACAGG
+
DCBB@:97:A@=AAA????ABB?B@CCG<AA>AD>BB;AB;BB;BBC@A@A?CC@BB@BC@C?CCCCBC=@A;;;8;BD;C;;:;CBB@D;;;CCC7C:;=BBI@CCICBBC@@@@ABB=A@ABB@@@BAAAA??@@<@C@C@C>BBBB?BCCCC;;=;CEE?CCBC@CC@@@BBBBCC@CB@CCC?BAD?BBBB?A?BCDDCHCDBB@BBCCBD@CC@AAA@@AABBCCCCFC>A@;;;<0<@@@AD>BCC?
@6HNMW:01022:05810
TACGGAAGGTCCGGGCGTTATCCGGATTTATTGGGTTTAAAGGGAGCGTAGGCGGCATGGTAAGCGTGTTGTGAAATGCGGGTGCTCAACATCCGGACTGCAGCGCGAACTGCCGTGCTTGAGTGCATTGAAGGAAGGCGGAATTCGTGGTGTAGCGGTGAAATGCTTAGATATCACGAGGAACCCCGATTGCGAAGGCAGCTTTCCGCGCTGTTACTGACGCTGAAGCTCGAAGGTGCGGGTAGCAAACAGG
+
ABBB?B>A>@D?CD>CBB@BCF@C?;;;0;B>BF=CC:AA8AB;;;;CBAB?BB?BEDD@CC>BBB;;:@CBCCE>AA@@@:@BABBB@DBCB<?<>C798@?@@@::7;CBB=@?@?>9?:;;CCDC>A@=@=@?B?CC@C@CACCBB?BBBBBBB?BBBB=BBBB?BCBB>>>A@@;;7<7;;;-<>=9@?>>2838AA>AC7;8;===A>=:>A>>>@@@>>B>BB??@>7>:<A>@@9@<<:9929@A<
@6HNMW:01031:05835
TACGTAGGGAGCGAGCGTTAATCGGAATAACTGGGCGTAAAGGGCATGCAGGCGGTTCATCAAGTAGGATGTGAAATCCCCGGGCTCAACCTGGGAACAGCATACTAAACTGGTGGACTAGAGTATTGCAGGGGGAGACGGAATTCCAGGTGTAGCGGTGGAATGCGTAGATATCTGGAAGAACACCAAAGGCGAAGGCAGTCTCCTGGGCAAATACTGACGCTCATATGCGAAAGCGTGGGTAGCAAACAGG
+
;>:99@@A8>>95999@C?C?BBB>B?AB>BBAD=BBBBC=DB=AA:9:BB9=B8B?>?>@@<?@??=?CDDBAA8:999+:=5<777,73333,36>?:>BC889CH=A;;700+/9889;:878<?>?AAAA.??;AA@C@D?C?;;5;;;;=9949@<@=AA;::?A@??@@?>=BDFF@BBB@CD6;6;@A=A?BDAAA;:69BB9BBB>C?@@AAAAAA@AA:99989A;BBBBBC<B877:;/3386
@6HNMW:01035:05857
TACGGAGGGTGCAAGCGTTAATCGGAATAACTGGGCGTAAAGGGCATGCAGGCGGTTCATCAAGTAGGATGTGAAATCCCCGGGCTCAACCTGGGAACAGCATACTAAACTGGTGGACTAGAGTATTGCAGGGGGAGACGGAATTCCAGGTGTAGCGGTGGAATGCGTAGATATCTGGAAGAACACCAAAGGCGAAGGCAGTCTCCTGGGCAAATACTGACGCTCATATGCGAAAGCGTGGGTAGCAAACAGG
+
CBCCABBC:@>??;???@=A?BCB@C@BC@CCCC>@@@BB=CE>CC9;:AA=@B>B?BCCDC@CCCB?BBBBBBC>CDFF;BB=B::;FJ@BCG>C?BABBD;;;;;<0;BB?CFABBABACCCCD?BBBCCCC2AAB@A=@?B;><@@<@ABCB;;:;C?C@BB@@@BBCBBBCCC@C@DCACCC@BB7;7;BB=A=A;;;@BB@CCC>CCD>BBBCCDDBBBBBABBBCDCD<@@CBAA<B@??AA<ABB?
@6HNMW:01037:05852
TACGGAGGGTGCAAGCGCTAATCGGAATAACTGGGGCGTAAAGGGCATGCAGGCGGTTCATCAAGTAGGATGTGAAATCCCCGGGCTCAACCTGGGAACAGCATACTAAACTGGTGGACTAGAGTATTGCAGGGGGGAGACGGAATTCCAGGTGTAGCGGTGGAATGCGTAGATATCTGGAAGAACACCAAAGGCGAAGGCAGTCTCCTGGGCAAATACTGACGCTCATATGCGAAAGCGTGGGTAGCAAACAG
+
>@BB?BBB=@@@@7;;@@;;8:AB=C@CD?A;<;<*;9;9=5=90;>;@<>CBDDBGABBBCDACCBB@CBA@:::.<;<<.9@6@9;5===:;;4;7<@@BBBAB@@@9@AA>AA>AB??????AB;>>::::9:%9;=@=?B@B@C@BC>;:9BB@A=@A<@<A@@ABBBAA@@?BB?CACC@ECHADH;;;;CC?C@CBAACBC@CCC?BBB>??AAABA@@@AAAAAA@<??:@>>:<<5<543<=4888
@6HNMW:01045:05837
TAACGGAGGGTGCAAGCGTTAATCGGAATAACTGGGCGTAAAGGGCATGCAGGCGGTTCATCAAGTAGGATGTGAAATCCCCGGGCTCAACCTGGGAACAGCATACTAAACTGGTGGACTAGAGTATTGCAGGGGGAGACGGAATTCCAGGTGTAGCGGTGGAATGCGTAGATATCTGGAAGAACACCAAAGGCGAAGGCATCTCCTGGGCAAATACTGACGCTCATATGCGAAAGCGTGGGTAGCAA
+
/0)//38::/8<//*///03:5:5526=>C?BBBC=C@??A0;;/;A94955.59.57<<;;@;=A@?<@;;;BBB<BBBB6<<8;BBB?B@BBB=B?BBBBBBBCCCB>BBB?@@<@000@=@@0837=77777'8=>;92:?B?C@CC?A@B@A::49=9>=@;;;::9>994894.5.554965.6@)5.5;93>:>?<<=<7444(444(4899999::::9:99:;;;<354499<4;;;766
@6HNMW:01057:05824
TACGGAGGGTGCAAGCGTTAATCGGAATAACTGGGCGTAAAGGGCATGCAGGCGGTTCATCAAGTAGGATGTGAAATCCCCGGGCTCAACCTGGGAACAGCATACTAAACTGGTGGACTAGAGTATTGCAGGGGGAGACGGAATTCCAGGTGTAGCGGTGGAATGCGTAGATATCTGGAAGAACACCAAAGGCGAAGGCAGTCTCCTGGGCAAATACTGACGCTCATATGCGAAAGCGTGGGTAGCAAACAGG
+
@AAA=??@;@A@B?BB;;7;@C@@?@?AC@CAA@=@B@@C<BB>BD@?@::8:C@C@CCCBB@BBCC?CBBBCCG?CCCC7@@8@9:;>B?BCC>CACBCBBBBCBCD=C998:C?ABBBBBBAAA@BCBBCBB3AAA;;9;?B@D@CC?CEDDD;:8:A=@=A@@AABAACCBBBB@IACC@CCD?DD8:6:AB=B@B@@@BAB>@??9?AA9??@@ACECEGAAAAAADBAD>CAA?BB<AA@@AB=??>:
@6HNMW:01020:05894
TACGGAGGGTGCAAGCGTTAATCGGAATAACTGGGCGTAAAGGGCATGCAGGCGGTTCATCAAGTAGGATGTGAAATCCCCGGGCTCAACCTGGGAACAGCATACTAAACTGGTGGACTAGAGTATTGCAGGGGGAGACGGAATTCCAGGTGTAGCGGTGGAATGCGTAGATATCTGGAAGAACACCAAAGGCGAAGGCAGTCTCCTGGGCAAATACTGACGCTCATATGCGAAAGCGTGGGTAGCAAACAGG
+
;;;C?AAA<:;;@=@@@@?B@BBB@B@CC@CCCJ?AAAAC<AA<AB;;;@@;>@:@;ACCCH@CBA@=@@@ABBD=BBBB7AA;AAAA@CABCB?BACDDCCCCCBCC=B@@<@@;@BABBBBBBC@CCAA@@@.=??@@<@=A=@<@@>BBACAAA?BC@C@CC;;;A@@@@BCBB?B@BDACEC@CD9;9;BC>B?B;;;BBB>;;;0;AA=BBCEBBBCCCBBBAABAAAA=BBCCCF>C:98;;6;;;6
@6HNMW:01036:05896
TACGGAGGGTGCAAGCGTTAATCGGAATAACTGGGCGTAAAGGGCATGCAGGCGGTTCATCAAGTAGGATGTGAAATCCCCGGGCTCAACCTGGGAACAGCATACTAAACTGGTGGACTAGAGTATTGCAGGGGGAGACGGAATTCCAGGTGTAGCGGTGGAATGCGTAGATATCTGGAAGAACACCAAAAGGCGAAGGCAGTCTCCTGGGCAAATACTGACGCTCATATGCGAAA
+
==>>?59:/:>;;59@AA<B@BCC@C?BC@CCCC<>@:;;0;?;>>;9;@?9?D4<7;BBAB?BCDD=B;;;;;B9AAAC3@B0:;>>:>:?>>8>9B@966?@@ABB<BBC?BC?BBA895>==<=333;9=<,<@?;;4;29<B=BC?CBBBB:;6;C=@=:99;;:00/:9:34069<<7:::.444&4.4;;.424<>>>:=8<<<4443/4::;<;;;>?>>B>7333777
@6HNMW:01043:05866
TACGGAAGGTCCGGGCGTTATCCGGATTTATTGGGTTTAAAGGGAGCGTAGGCGGCATGGTAAGCGTGTTGTGAAATGCGGGTGCTCAACATCCGGACTGCAGCGCGAACTGCCGTGCTTGAGTGCATTGAAGGAAGGCGGAATTCGTGGTGTAGCGGTGAAATGCTTAGATATCACGAGGAACCCCGATTGCGAAGGCAGCTTTCCGCGCTGTTACTGACGCTGAAGCTCGAAGGTGCGGGTATCGAACAGG
+
@BCC?B?B@BB@BG=CBB?BCD@D@BBB=AAACC>CD6<;8<A=BCECBBBABB@B@AA>BA?CCBCCC;>>99:,:@::;0;8<88>4?>;?=A??><>>@@BDBAA?ABBB@A@@BB??@@A@AAC?BB@C<@9;6;B>A?A?C???=AB@@@9949@@@;AA@A=AAA@@@@==;00)/(///(//5.;;<?8>;>BDCED>A7;;;;:;;=?@?D>;;;;BC?BBBB@?<@;:97<<5::;B@@<@AA=
@6HNMW:01047:05869
TACGTAAGGGGCAAGCGTTATCCGGATTTACTGGGTGTAAAGGGAGCGTAGACGGTATGGTAAGTCAGATGTGAAAGCCCGGGGCTTAACCCCGGAACTGCATTTGAAACTATCAAACTAGAGTGTCGGAGAGGTAAGTGGAATTCCTAGTGTAGCGGTGAAATGCGTAGATATTAGGAGGAACACCAGTGGCGAAGGCGGCTTACTGGACGATAACTGACGGTTGAGGCTCGAAAG
+
BDBBBB>AAA9AB?BB@A=ABD=A=AAA;ABBBC=;;<CB8@C8AB@AABBA@@5;;>A>A@=@@>>@:@A;;5@1999,5;;+99.5.555&55:5:99999<097;17///777.7::::;;>5567;;:=7:>;><:5;.5.549<<666<<<;69555)555:<<=>=<<8;<5::7;7<;;7;5547;;<7;:;==;?<?@<@=A@??=?<><@>00+06<;;<?>>?<?7:
@6HNMW:01048:05869
TACGGAGGATCCGAGCGTTATCCGGATTTATTGGGTTTAAAGGGAGCGTAGATGGATGTTTAAGTCAGTTGTGAAAGTTTGCGGCTCAACCGTAAAATTGCAGTTGATACTGGATATCTTGAGTGCAGTTGAGGCAGGCGGAATTCGTGGTGTAGCGGTGAAATGCTTAGATATCACGAAGAACTCCGATTGCGAAGGCAGCCTGCTAAGCTGCAACTGACATTGAGGCTCGAAAGTGTGGGTATCAAACAGG
+
DECB=BC?CCC?B???CB?BBB?A????9?@<@C<@A:AA7<>7>?>AACDCBB?BBBBB=A?BBBBBB>AABBB=B@@8@BB>AACC?B9>>@@@0@000@AA>BCIDDBB>CCCCBB?BAAAAACBB=@::5:::6:C?B?B@BDCCACBB@A;;7;AAA;A@@@?BBCCBBBAAAC=???AA@=@??;??AA3979BBA>AAAAA?BB:::D>BA@??CC=AAA>ABCBBC>CB>>@@:@AA@BB:??A>
@6HNMW:01056:05902
TACGGAGGGTGCAAGCGTTAATCGGAATAACTGGGCGTAAAGGGCATGCAGGCGGTTCATCAAGTAGGATGTGAAATCCCCGGGCTCAACCTGGGAACAGCATACTAAACTGGTGGACTAGAGTATTGCAGGGGGAGACGGAATTCCAGGTGTAGCGGTGGAATGCGTAGATATCTGGAAGAACACCAAAGGCGAAGGCAGTCTCCTGGGCAAATACTGACGCTCATATGTGAAAGCGTGGGTAGCAAACAGG
+
CBCB@BBB>AAAA>A@@@=@?CBB@BACG@CDDD>BBCDE=BB>BBABBBB>AA=A@CBBBB@CCDD@DBCAAAD@CCCC6;:0;;;;@CAFLM>B@BBBCCCBBCEG>C@@?@D@AAABBBBBCC=??@@@@@.>A@;;7;>A>B?CC?BBBCCCC@CC@D@CB@A@CBBCCAAAB?B@BB@FDF@ED:;8;AA<@=@;;;BBA?AAA=BCC=AAAAAAAABB??@CCBBCDD=AABBBF<??BBCC:997=
@6HNMW:01059:05897
TACGGAAGGTCCGGGCGTTATCCGGATTTATTGGGTTTAAAGGGAGCGTAGGCGGCATGGTAAGCGTGTTGTGAAATGCGGGTGCTCAACATCCGGACTGCAGCGCGAACTGCCGTGCTTGAGTGCATTGAAGGAAGGCGGAATTCGATGGTGTAGCGGTGAAATGCTTAGATATCACGAGGAACCCCGATTGCGAAGGCAGCTTTCCGCGCTGTTACTGACGCTGAAGCTCGAAGGTGCGGGTATCGAACAGG
+
CCCC@B@B@CB?BC=;;;6;@A>B@CDI?IF?CC>CJ9<<:;D>CBBBBBB@BB?BAAB?AA=AAAAAB>AAACC=@@@BC<B???BC?AAAG>@:=?000@;>>BCC@CBAA@AAAAA>AABBCCCB@BB?B@D?C>A@=@9<9;000@=@>;>>9949BBC>AB??<?BBBDCBBBBA?9>1655'8:::AA995:>AAAACC5917=888>>9>?>AAB888;??@B@@A?1838AAAA9AAAB>>:=>=:
@6HNMW:01024:05929
TACGGAAGGTCCGGGCGTTATCCGGATTTATTGGGTTTAAAGGGAGCGTAGGCGGCATGGTAAGCGTGTTGTGAAATGCGGGTGCTCAACATCCGGACTGCAGCGCGAACTGCCGTGCTTGAGTGCATTGAAGGAAGGCGGAATTCGTGGTGTAGCGGTGAAATGCTTAGATATCACGAGGAACCCCGATTGCGAAGGCAGCTTTCCGCGCTGTTACTGACGCTGAAGCTCGAAGGTGCGGGTATCGAACAGG
+
DFBB?B<@>AE?BB<?@A<ABCAEACBB>BBBCD@GG=BB<AD>BCBCCBB?@@=?BCC@BB?BBBBAA<@ABBB<AA@@@<AAADCC???A?=A>BB@A@?@AACBC@BBBB?BBBBB>BBB@@@BC?BB>?=?=@=AB>B>A?ABBB>BCBBB==;=BBB<@@@B>BBBBBBBB>=7828:>AA6A@@;BBBB=B?BBA>??7>:?>>>>>>;???>>>AA@@B<@;<;?>2868>>>A7?>@AAA;@@@:
@6HNMW:01035:05920
TACGTATGGAGCAGCGTTATCCGGATTTACTGGGTGTAAAGGGAGTGTAGGTGGTATCACAAAGTCGAGCAAGTGAAAGCCCGGGGCTCAACCCCGGGAACTGCTTTTGAAAACTGTGGAACTGGAGTGGCAGGAGGAAGGCTAAGTGGAATTCCGTAGTGTAAGCGGTGAAATTGCGTAGAAGTAGTTAAGGAGGAACACCAGATGGCGGAAAGCGGCTTACTGGACTGATAACTGACACTGGAAGG
+
,,-,5-,-0-----://)48838.448(444991:///7)//(/;44444.4:5556==<99/////////4/44;=2;;;)444&44447;<<.<:(4.3333333&3333&33;77,515<<8/---(***/*((((*(,,,(,75380605(------/72/567;999)/)----,-8(---//)/)/244.45:;;844444389-45(4;=0568<5568<;;5455.555559;;<8<6:6
@6HNMW:01040:05925
TACGGAAGGTCCGGGCGTTATCCGGATTTATTGGGTTTAAAGGGAGCGTAGGCGGCATGGTAAGCGTGTTGTGAAATGCGGGTGCTCAACATCCGGACTGCAGCGCGAACTGCCGTGCTTGAGTGCATTGAAGGAAGGCGGAATTCGTGGTGTAGCGGTGAAATGCTTAGATATCACGAGGAACCCCGATTGCGAAGGCAGCTTTCCGCGCTGTTACTGACGCTGAAGCTCGAAGGTGCGGGTATCGAACAGG
+
A@@A?A=A?AC@DC>AAC@DCC?A?:::7;B>BC;AA8AA8A@9ABBBBDB?;;9;ACC@CB?CCCBBB?CCBBE?CCBBB=AAABBB?BADB=?<?B>?>A@BACAA>ABBA?CA@?>9?@A@@@>@@AA?C@C?C@BB?B?C?CCAA>ACC@A>><>BBD>BBBC?AAACCCAA>@@A:>;?AB3??@7><@A;?;?@====1:5;===@A@<AAAAC??>>=@>B>>AAA:=:=@ACE:===@AB=A@A;
@6HNMW:01043:05929
TACGTAGGTGACAAGCGTTGTCCGGATTTACTGGGTGTAAAGGGCGCGTAGGCGGACTGTCAAGTCAGCCGTGAAATACCGGGGCTTAACCCCGGAGCTGCGGTTGAAACTGACAGCCTTGAGTATCGGAGAGGAAAGCGGAATTCCTAGTGTAGCGGTGAAATGCGTAGATATTAGGAGGAACACCAGTGGCGAAGGCGGCTTTCTGGACGACAACTGACGCTGAGGCGCGAAAGTGTGGGGAGCAAACAGG
+
A@@CCBB@BBA@?=99;@6;<B>A>BBB=BCCHH?ABACC;BB<AAABBBCACB@CCBB@??:@A?@?@6;;ACC<CCC>A?@6?@<?>BCC:C?AAA???A<>:99929???B????C>A>?>CBBC?BBBB>@?199>8>=A=A????@@>995636>@A:;;<?????>>@=@@;::6:=BAA:?=>>:>AD27.775;AB;BBB<A>888B=??>ABA@AA@@;?@@@@A<=>>====/888;:1;<<9
@6HNMW:01043:05935
TACGGAAGGTCCGGGCGTTATCCGGATTTATTGGGTTTAAAGGGAGCGTAGGCGGCATGGTAAGCGTGTTGTGAAATGCGGGTGCTCAACATCCGGACTGCAGCGCGAACTGCCGTGCTTGAGTGCATTGAAGGAAGGCAGAATTCGTGGTGTAGCGGTGAAATGCTTAGATATCACGAGGAACCCCGATTGCGAAGGCAGCTTTCCGCGCTGTTACTGACGCTGAAGCTCGAAGGTGCGGGTATCGAACAGG
+
CCCE@C?A?AC@GD=AAB?CCC?D@CCC>BB>BB8AB0::6;F;BBBBAAA=@@=@@AA=AA=@AABBA?ABAAA9?@89959@ACBB@BAAB>C@BBBB@@@AAAAB?BBBC?BABCC@BBB???AA=@A=A=@=A=@A@A=?>?BBB@DBBBBA@<@BBC=CBBB@CCCBBCCCCCAA=@>AAA7A?@<@AAA>B>A@@@@@;@@B@AACCC@BBCCCCCCCBB=ABA@>A6;5;BAAB<@@ACAC>ACC@
@6HNMW:01057:05929
TACGGAAGGTCCGGGCGTTATCCGGATTTATTGGGTTTAAAGGGAGCGTAGGCGGCATGGTAAGCGTGTTGTGAAATGCGGGTGCTCAACATCCGGACTGCAGCGCGAACTGCCGTGCTTGAGTGCATTGAAGGAAGGCGGAATTCGTGGTGTAGCGGTGAAATGCTTAGATATCACGAGGAACCCCGATTGCGAAGGCAGCTTTCCGCGCTGTTACTGACGCTGAAGCTCGAAGGTGCGGGTATCGAACAGG
+
@AAD@CAD?CC@GH>BBB@CBB@B@FHD=BC@CF=DB7;;7;E=BBBBA@@<;;6;ACC@CC?ABB@@@<@@@@@<:;9BC=ABCBCB@C?@@?A>AB@A@A@BBBCC@BCBB@BABBC::;BBBCCE@CC@B@A<@;?>:>=?;@ABB?BC?@@9959@@A=AABB<??ABBBBBBB;;7;<@@@6@BC599BB?A?ABB@==5=6=<==?@@<A@@B@@>><>@:<<?999.5/6:::>8?BA>>>:>AA<
@6HNMW:01033:06006
TACGTAGGGGGCAAGCGTTGTCCGGAATGACTGGGCGTAAAGGGTGTGTAAGGCGGGCTTCGCAAGTTTGGAATGTGTAATACCCAGAGCTTAACTCGGGTGCTGCATCTGAAACTACGAGTACTTGAGTGTCGGAGAGGTAAGTGGAATTCCTAGTGTAGCGGTGGAATTGCGTAAGATATTAGGAGGAACATCAAGTGGCGAAGCGACTTACTGGACGTAACTGACGCTGAGGCACGAAAGCGTGGGGAGCAAACAGG
+
5:<:>?<?>>'::7955=8=;;7;:@;A>>BCGG?;;6?90>@6?777//)/5;;<5;;69;;=7;;>7>8<755555=4::==6<<;;;A<A8>>@@@898:99:@AA??CC:??9999>:955799956597279//)/;)//:)/)/7=9>>>;655@90+00+0+0*00009.5444>3<<10/)/5776-/)///)-66(-/;;@@:?>@@7;;;44.4449:;59999.555955)5599999*999==5=@@:
@6HNMW:01034:05969
TACGGAGGGTGCAAGCGTTAATCGGAATAACTGGGCGTAAAGGGCATGCAGGCGGTTCATCAAGTAGGATGTGAAATCCCCGGGCTCCAACCTGGGAACAGCATACTAAACTGGTGGACTAGAGTATTGGCAGGGGAGACGGAATTCCAGGATGTAGCGGTGGAATGCGTAGATATCTGGAAGAACACCAAAGGCGAAGGCAGTCTCCTGGGCAAATACTGACGCTCATATGCGAAAGCGTGGGTAGCAAACAG
+
554=.95<39::>8<>==4:29AA=A?BB?BBCF=@ABAC8@@:@>949<<8<C:C<AA@<>89///37779555)5555&590955.97@;9;?3?7@@=BBBAA9:;6;??;>@;@@>;;0::00)/)/////&/98::05057:566(----6--/)557<7=?666<<=<==?>?=A=?A=@@@5;;0<5;9@<@;9955=::7<<<4::83::<<<=<<<<<;<;;<555=4<<;::<45555==4::9
@6HNMW:01062:06006
TACGGAGGGTGCAAGCGTTAATCGGAATAACTGGGCGTAAAGGGCATGCAGGCGGTTCATCAAGTAGGATGTGAAATCCCCGGGCTCAACCTGGGAACAGCATACTAAACTGGTGGACTAGAGTATTGCAGGGGGAGACGGAATTCCAGGTGTAGCGGTGGAATGCGTAGATATCTGGAAGAACACCAAAGGCGAAGGCAGTCTCCTGGGCAAATACTGACGCTCATATGCGAAAGCGTGGGTAGCAAACAGG
+
CCCC@BBB=BBBC>AA??=@?BBB@B@BB?BBBB>BBACD=DD>DB9:9::6;C@CFDCCCC@CCCC@DDBCBBD>CCDD9A@8@99;=A@CCD>C?CCCCBBBBCCD>D9989@<?ABCCAAABB@BBBCCCC3BBA;;6;>B=B?BC?BBCCCBA?AB@CALDAA@B@@@BAAAC?C@CC@CDG@CD:;:;CC@E@D@@@CCC@BAA>AFE>BBBBBBBBBCCBB@@ACCEC>CAAACD<A???AA;@AA=
@6HNMW:01031:06015
TACGGAGGATCCGAGCGTTATCCGGATTTATTGGGTTTAAAGGGAGCGTAGGCGGACTATTAAGTCAGCTGTGAAAGTTTGCGGCTCAACCGTAAAATTGCAGTTGATACTGGTCGTCTTGAGTGCAGTAGAGGTAGGCGGAATTCGTGGTGTAGCGGTGAAATGCTTAGATATCACGAAGAACTCCGATTGCGAAGGCAGCTTACTGGACTGTAACTGACGCTGATGCTCGAAAGTGTGGGTATCAAACAGG
+
;;;C?BC@CDE?@@@@?>=@A@?A>:::5:=:@A<AA<AD8??:?@@@?00+00+0@@@BAC@CCFCCE<;;@AA:@AA;;;;>CC;;9:>@=>>>3<+00>AA=AACCBBC?BA@;;;4;@BABBCDB@@;;6;BB?BB?B?B?BCCD?BBBA@@A<@?AA<ABBD@GEDB@@?@==@=??=>=;8887/77;;/7/9==>>;?A@@>@BA@AB=B@@AC989BBBCBDCBBE>CAABDE>:::AAA;AAA=
@6HNMW:01049:06027
TACGGAGGGTGCAAGCGTTAATCGGAATAACTGGGCGTAAAGGGCATGCAGGCGGTTCATCAAGTAGGATGTGAAATCCCCGGGCTCAACCTGGGAACAGCATACTAAACTGGTGGACTAGAGTATTGCAGGGGGAGACGGAATTCCAGGTGTAGCGGTGGAATGCGTAGATATCTGGAAGAACACCAAAGGCGAAGGCAGTCTCCTGGGCAAATACTGACGCTCATATGCGAAAGCGTGGGGAGCAAACAGG
+
:::B?DCD?A@@@>AAAB?B?BBC?B@BB?BBBD=;;;;C0;;:;BBBCCC@CC9;9;BBBB?BBBB@D;;;BBB<BBBB:CJ>H<;;@C@@BB<A@EABACBAA@@?6@;;7;D?BCBBBBBBBB?DACDDDC2AABBB?C@CAC@CC@CBBBAAA=AC>B?@@@@@BBCCBCCDC@B?CC@CCC?BB;@=@BA6;8;@@@CBB?BCD>CCC?B?@@B@@@@@AAAA?@@AAA=A@:87??2988<<6==<8
@6HNMW:01058:06053
TACGTATGGTGCAAGCGTTATCCGGATTTACTGGGTGTAAAGGGAGCGCAGGCGGTGCGGCAAGTCTGATGTGAAAGCCCGGGGCTCAACCCCGGTACTGCATTGGAAACTGTCGTACTAGAGTGTCGGAGGGGTAAGTGGAATTCCTAGTGTAGCGGTGAAATGCGTAGATATTAGGAGGAACACCAGTGGCGAAGGCGGCTTACTGGACGATAACTGACGCTGAGGCTCGAAAGCGTGGGGAGCAAACAGG
+
@BCCCCDE@BAAA=@@@A>AAA?B@BCB>CCBCC@CBCGG?EE=;;;A@AB5;;=ABBB>BB>BB@@@B;;;BAC9AAB;ACC9AACC@BBB:B?CBBB<;;B?B?BC>DCECBAACBCBBBBBBAAA>@@@@7@C6;;A?A>A@D@E@AACC@@?A=AAAA;?????@@@@@@<>@<??<?@EEF?BA??8<<?5;7;B@BD@DBA@?@A000A=A@@@ABACC;<8;AABCC<A@??BBB6@@:::5:BD?
@6HNMW:01014:06094
TACGGAAGGTCCGGGCGTTATCCGGATTTATTGGGTTTAAAGGGAGCGTAGGCGGCATGGTAAGCGTGTTGTGAAATGCGGGTGCTCAACATCCGGACTGCAGCGCGAACTGCCGTGCTTGAGTGCATTGAAGGAAGGCGGAATTCGTGGTGTAGCGGTGAAATGCTTAGATATCACGAGGAACCCCGATTGCGAAGGCAGCTTTCCGCGCTGTTACTGACGCTGAAGCTCGAAGGTGCGGGTATCGAACAGG
+
BBBC?B?B@DC@DF>CAA<@CC=A?ABB<AA?AD<CC8;;7;C;AA@BB@@=@B?BBBB?AB??@@AAA=ACCBC>???BA;A@AA@A?ABBB<?>?B??>@@AAAA@=AAAA?C???C=??BBBBBC?CC@C>A>B@BB<><?@BBBD?CCCAA>>8=???:@ABB?BBBCDCC@@=<;6:1977,9>>5?>==4:5:===>C:@<??@@A@@7::C>@>?>>>?9><<<>>:>:>?88:6:@@@BA;;;:<
@6HNMW:01015:06064
TACGGAAGGTCCGGGCGTTATCCGGATTTATTGGGTTTAAAGGGAGCGTAGGCGGCATGGTAAGCGTGTTGTGAAATGCGGGTGCTCAACATCCGGACTGCAGCGCGAACTGCCGTGCTTGAGTGCATTGAAGGAAGGCGGAATTCGTGGTGTAGCGGTGAAATGCTTAGATATCACGAGGAACCCCGATTGCGAAGGCAGCTTTCCGCGCTGTTACTGACGCTGAAGCTCGAAGGTGCGGGTATCGAACAGG
+
;;BB?C?A=@B<?@6?;<5;CC4;;;CC>CC?CB=AB;@C/;;7;AAA@;;4;;5;B??769>AAAB?@9??;;</;A@@@=@;;:??095:>4<173333338::<<7;9999??@?C?CABACBBC@CC=?=@6949=<?=A=ABBA?BCAABBB>A@@A=9::A9;;>000>9<9::6;3:::1:<>899:B4:4:=<=>B:B=A??@ABB388A888:A::>>?55596,2.588?C9C?;;>>;<:;5
@6HNMW:01017:06080
TACGTAGGGGGCGAGCGTTGTCCGGAATTACTGGGCGTAAAGAGAGCGTAGGCGGCAATGCAAGTCTCATGTGAAATACCCGGGCTCAACTCGGGGGTTGCATGGGAAACTGCATAGCTTGAGTACGGGAGAGGCAAGCGGAATTCCTAGTGTAGCGGTGAAATGCATAGATATTAGGAGGAACACCAGTGGCGAAGGCGGCTTGCTGGACCGAAACTGACGCTGAGGCTCGAAAGCGTGGGGAGCAAACAGG
+
/<::@CCEEC3BBCCBBC>A@C@C?C@B@BBDCI>BA@@A<ABCAB@AA@@;00,0@;<0;;@CEAA@=;;;AAA;ACCD>CD=@@?A<ACBBBBA.;4:?A>AA9AA:A@A@A@@@@@<@;;;B@@@;ADBB?BCAEDG@C@C@BADFBAABBA>@;>9:9.999:@@@BBBC@BB@CC?B=A@@<?@@@=@::89?CC>BB:>8::6:=8B=>6>BAAABCCB;;6:@@@CB=BA@9999-999AC>BBB@
@6HNMW:01027:06075
TACGTAGGATGCAAGCGTTATCCGGATTTACTGGGTGTAAAGGGAGCGCAGGCGGGACATCAAGTTGGATGTGAAATGTCAAGGCTTAACCATGGCACTGCATCCAAAACTGTAGTTCTTGAGTGGAGTAGAGGTAAGCGGAATTCCGAGTGTAGCGGTGAAATGCGTAGATATTCGGAGGAACACCAGTGGCGAAGGCGGCTTACTGGGCTCTAACTGACGCTGAGGCTCGAAAGTGTGGGGAGCAAACAGG
+
CBAABA@<A9;;B=@@AB>AAC@C@CCC>CCBBB=BCCCD>DD=@AABCCC@CCC?DCBBBC?A@@C@C:::CBD<@@@BB?A?AB=A=@;@;;6:@AABAAAB4;;;.;;;;BBB?CC<A@BA@<@@@AB@@=AB<@AB?B@C@CACCBAA@CCAA=@;;;0;A@ABCCCCAA>@@9;929?@CA@BBBB?A@A6:6;A=ACADEBCB>BBBBC@CCCCAABAA:;6;B;;;B=BAAACCC3AA;;;6;BB?
@6HNMW:01027:06093
TACGTATGGTGCAAGCGTTATCCGGATTTACTGGGTGTAAAGGGAGCGTAGACGGCATGGCAAGTCAGATGTGAAAGCCCGGGGCTCAACCCCGGAACTGCATTTGAAACTGTCAGGCTAGAGTGCAGGAGAGGTAAGTGGAATTCCTAGTGTAGCGGTGAAATGCGTAGATATTAGGAGGAACACCAGTGGCGAAGGCGGCTTACTGGACTGTAACTGACGTTGAGGCTCGAAAGCGTGGGGAGCAAACAGG
+
CF;;:CCC@?@@A=??@?6:;A?C@CBC>BCDBD>BBBHD?DD>BBBBABABBB>BCCC?CD@C@AABB:9:CCC9:;;0;@@7ABCB?CDD;E?A<@>?????8?@@<AAA@B::8;BBBBA:::AA>ABBB?AA>ABB@F@B?B?BBBBBBBB@@<@?A?:998AAAABBBC@BA=>:5:5:?@<@???<AAB?B?AA=AB?BBCC@CBBBBB@BBBBCBA?A>>9>?A?@@:@ABBCCC:BBBAA<??;;
@6HNMW:01034:06070
TACGGAGGGTGCAAGCGTTAATCGGAATAACTGGGCGTAAAGGGCATGCAGGCGGTTCATCAAGTAGGATGTGAAATCCCCGGGCTCAACCTGGGAACAGCATACTAAACTGGTGGACTAGAGTATTGCAGGGGGGAGACGGAATTCCAGGTGTAGCGGTGGAATGCGTAGATATCTGGAAGAACACCAAAGGCGAAGGCAGTCTCCTGGGCAAATACTGACGCTCATATGCGAAAGCGTGGGTATCAAACAGG
+
CFCC?ABC=;::?;<=?=7:7<55059==3;999,554=B>D>7A@555;;49=8@4>>95946>@?;B999?@G8CECG<HH?CBAA@C@BBB>A=ADBBBBCCCCD>@@@<@@9?A@??<;<<<:?<778788$78;=98=;<8=4559@<<<BAGAFF@B?:::99AAA@BB@@@@D@CCACA>8<<+0+0=<;@<AA@ABBB=AAC=CCC>BBCBBBB;00000=<<<>>@8>:>;;>7=;<;<<34734
@6HNMW:01034:06091
TACGGAGGATCCGAGCGTTATCCGGATTTATTGGGTTTAAAGGGAGCGTAGATGGATGTTTAGTCAGTTGTGAAAGTTTGCGCTCAACCGTAAATTGCAGTTGATACTGGATATCTTGAGTGCAGTTGAGGCAGGCGGATTCGTGGTGTAGCGTGAAATGCTTAGATATCACGAAGAACTCCGATTGCGAAGCAGCCTGCTAAGCTGCAACTGACATTGAGGCTCGAAAGTGTGGGTATC
+
AAAD?;97;CA5;000//)///)/)333(386:;088(33(33(3339;;<<@?;<=;;:*00;0/7;5;;777(333(337778827493//(/(//;;A,69CBCAB=A@??:;6;?>>>?A??:=77-738166)//067798::455556;;;1:://)/777<?><???5878773/737,739;/73333-389//*/99968.338878848=C@B??@CC9>;=888)89;8
@6HNMW:01039:06096
TACGGAGGATCCGAGCGTTATCCGGATTTATTGGGTTTAAAGGGAGCGTAGGTGGACAGTTAAGTCAGTTGTGAAAGTTTGCGGCTCAACCGTAAAATTGCAGTTGATACTGGCTGTCTTGAGTACAGTAGAGGTGGGCGGAATTCGTGGTGTAGCGGTGAAATGCTTAGATATCACGAAGAACCCCGATTGCGAAGGCAGCTTTCCGCGCTGTTACTGACGCTGAAGCTCGAAAGGTGCGGGTAGTCGACAGG
+
BBAB?@?;>??4;;;@@@;@CD@D=BBD?CE@BB<AC0;;0;A0;<B;;;D7:;=@=:99.915BBA@@=@B000+0>>+000*/75609)//777+95::55549555;55.5959555999//-5------(///(/83838555595556;;=<8<599,5@=>:ABCBC@@@@;;5;D5;;;5;BB=BB;;9;=BCB;<<.;4;=>?995.5599<<>>><<255>9559)5<@::;;0;<000////75
@6HNMW:01056:06085
TACGGAGGGTGCAAGCGTTAATCGGAATAACTGGGCGTAAAGGGCATGCAGGCGGTTCATCAAGTAGGATGTGAAATCCCCGGGCTCAACCTGGGAACAGCATACTAAACTGGTGGACTAGAGTATTGCAGGGGGAGACGGAATTCCAGGTGTAGCGGTGGAATGCGTAGATATCTGGAAGAACACCAAAGGCGAAGGCAGTCTCCTGGGCAAATACTGACGCTCATATGCGAAAGCGTGGGTAGCAAACAGG
+
BABA;:996:?>@>BBBB?B?BAA?B@AB?B?@A<@AACD>DD=BB@@@>>;?B?A?CBBBC?BBAA<ABB@BAF>CCCC79:/;;;;5;@ABB>B@BCDCCCCBBCC=C9:9:D?CCCBCBBABC?B???CCC1B@?9:4:4;<A6;<>BBBBB@@?@D@C?CC@AABBBBCBBBB?CBCCBCDC<@@6;6;CC?C@C@@@AAA>???9?BB=BCBAAACBBCBBBBBBBBBB=BBCCBB=BABABB=ABB?
@6HNMW:01061:06100
TACGGAGGGTGCAAGCGTTAATCGGAATAACTGGGCGTAAAGGGCATGCAGGCGGTTCATCAAGTAGGATGTGAAATCCCCGGGCTCAACCTGGGAACAGCATACTAAACTGGTGGACTAGAGTATTGGCAGGGGGAGACGGAATTCCAGGTGTAGCGGTGGAATGCGTAGATATCTGGAAGAACACCAAAGGCGAAGGCAGTCTCCTGGGCAAATACTGACGCTCATATGCGAAAGCGTGGGTAGCAAACAGG
+
>@;;4;;;04::<7<:::7<:>?A6;7;B@CEGD>BB@AB<BD=BA;;;;0,0@,0)0>>@B@BCDC@CBBBA@A8;000+/>4=00/8<7<==5<8=995:555>>>5C<<7;?7<<;??;;:9917388?CDE3BBACB?B<CAC:CC><@@99554993:8=??@@A?=<<00/617879999<39:/4.448686;0//;;:6;>=5@AB<????@@988??;488<:99=1333333(38877818886
@6HNMW:01019:06121
TACGGAGGGTGCAAGCGTTAATCGGAATAACTGGGCGTAAAGGGCATGCAGGCGGTTCATCAAGTAGGATGTGAAATCCCCGGGCTCAACCTGGGAACAGCATACTAAACTGGTGGACTAGAGTATTGCAGGGGGAGACGGAATTCCAGGTGTAGCGGTGGAATGCGTAGATATCTGGAAGAACACCAAAGGCGAAGGCAGTCTCCTGGGCAAATACTGACGCTCATATGCGAAAGCGTGGGTAGCAAACAGG
+
CBAA>AAA<AB@B@BA@A@D@BAA@D@DD?BBAA:@@?@C=DC>CCBBBCC@BB?BACCIAA>BDDD>@AAACIL?CBBB.;;0;;<<=B>@AA;A?BCCFCCCBCBB=B@@=@A?ABBCCCC??@?ABBBBBB3BBBAA>@=@=B?CC@CCCCAAB?AC?C@BB;;;BAABB@@@A=B=AG@CCE=AA0;5;A@=A?BAA@BA@=>?@9@AA<ABAB@@@AAAAA@?AAB@AA<@==999/99778;5798<
@6HNMW:01054:06116
AACGTATGTACCGAGCGTTATCCGGATTTACTGGGCGTAAAGGGCATGCAGGCGGTTCATCAAGTAGGATGTGAAATCCCCGGGCTCAACCTGGGAACCAGCATACTAAACTGGTGGACTAGAGTATTGCAGGGGGAGACGGAATTCCAGGTGTAGCGGTGGAATGCGTAGATATCTGGAAGAACACCAAAGGCGAAGGCAGTCTCCTGGGCAAAATACTGACGCTCATGATGCGAAAGCGTGG
+
D:B@@@;:;;9.5965CD?@@@?B>AEC;BB::9/9>999/4<4?@ABA??<?B<@>A???A?????:?9:9AAA7>?;>0;96;;:;7;;0/0(/)0(/966//28880555/552//-5----55,3222:::(5997527-5/5023.3;88;25,597<7>=9<=:===:777:-5-5216885::5827;=1:15<<875505:=/7755)22297588?>@?9;;7555580;::355
@6HNMW:01054:06135
TACGGAGGGTGCAAGCGTTAATCGGAATAACTGGGCGTAAAGGGCATGCAGGCGGTTCATCAAGTAGGATGTGAAATCCCCGGGCTCAACCTGGGAACAGCATACTAAACTGGTGGACTAGAGTATTGCAGGGGGAGACGGAATTCCAGGTGTAGCGGTGGAATGCGTAGATATCTGGAAGAACACCAAAGGCGAAGGCAGTCTCCTGGGCAAATACTGACGCTCATATGCGAAAGCGTGGGTAGCAAACAGG
+
@@:;5;@=8?A@B>AACC>A=?A?4:7;A@AABB=BAACC0;;0;B;:;BB?BB?B@HCCCC?CC;;7;;;;CBB=BDED7;;0;<;;;A>;;<.<;AA;;;AAAABB=BBB@@@=@B;;;AAAAA?=>::9:9)9??;;:;@D@C@AA:;;CCCBB>;;5;5;;;;ABCDBBAB;;9;>CBGECE?BB,0,0@B9@<AAA@BCC?@@A;@DB;@?@@@BBBCBBBC;:;BBBD<@??799/987733(3<<:
@6HNMW:01019:06209
TACGGAAGGTCCGGGCGTTATCCGGATTTATTGGGTTTAAAGGGAGCGTAGGCGGCATGGTAAGCGTGTTGTGAAATGCGGGTGCTCAACATCCGGACTGCAGCGCGAACTGCCGTGCTTGAGTGCATTGAAGGAAGGCGGAATTCGTGGTGTAGCGGTGAAATGCTTAGATATCACGAGGAACCCCGATTGCGAAGGCAGCTTTCCGCGCTGTTACTGACGCTGAAGCTCGAAGGTGCGGGTATCGAACAGG
+
AA@DAE=A>@C@CE<@@B@CCC@C@;;;7;;5;D=CC=CC?CC=CBBB@@@>@@<AAAA@AB?AC@@@C?B@BAB;@@@@>8?>@@AA?EBBB?C@CB?????@BCBB@B@??79:???<?@ABA;;<>AB>A?A>@>@A6:8;?BGED@CBB:99:49??C=CB??:?@@@AABB==;;7;=BBB6>==8@>:939<@@>;;;3;8===>=@@<@@@@?>=<=;=398;==A:=9=8888-8>==<>:===;
@6HNMW:01034:06188
TACGTAGGGGGCGAGCGTTATCCGGATTTACTGGGTGTAAAGGGAGCGCAGACGGCTGTGGAAGTCAGATGTGGAAGCCCCGGGCATAACCCGGGGAGTGCATTTGAAACTCTATAGCTAGAGTACTGGAGGGGTGAGCGGAATTCCTGGTGTAGCGGTGAAATGCGTAGATATCAGGAAGAACACCGGTGGCGAAGGCGGCTCACTGGACAGAGACTGACGTTGAGGCTCGAAAGCGTGGGGAGCAAAC
+
;;;;A@AAAA0@BA@@;:6<@C@B?CDE>CBBBB=CCBBB;@A;@BBCC;;=CC@C@AAC@C?CCB@@?@@?>9>=9:;9&3;(74:;7;<5<>=1;;778>@A<BCH@BBBAAA??>BBBABA999@<>>>@5???CAA?B?B@D@BB@B>==BBA??888*888==?@@???@=>:=;??<@>>;>:>>388@0808:19==<==A:=;;;=>>>?888>>=??>:;888=>4>::9;<<2///;>6<
@6HNMW:01040:06194
TACGTAAGGGGCAAGCGTTATCCGGATTTACTGGGTGTAAAGGGAGCGCAGACGGCTGTGGAAGTCAGATGTGGAAGCCGGGCATAACCCGGGGAGTGCATTTGAAACTCTATAGCTAGAGTACTGGAGGGGTGAGCGGAATTCCTAGTGTAGCGGTGAAATGCGTAGATATTAGGAGGAACACCAGTGGCGAAGGCGGCTTACTGGACGATAACTGACGTTGAGGCTCGAAAGCGTGGGGAGCAAACAGG
+
;C@@@C>A@@8AA>B@@@?BBB=A=A@@8>@;;;09>>@<8@A4?@@@A;;;CC@A996C9B?B=>>000///)/177399////6(//(/;;.<=444::>6>@@9@?????BA@ABAAAB999>;<?CD9@B@BB@=A?B>B??:>9?@>A>@<?==?8776;::522330..(..(.(.33.5558+226.5.55/5546525-257666+2255525+299499;77:0::=6656,6;;;?9@::4
@6HNMW:01042:06196
TACGTAGGGGGCAAGCGTTATCCGGATTTACTGGGTGTAAAGGGAGCGTAGACGGTTTTGCAAGTCTGAAGTGAAAGCCCGGGGCTTAACCCCGGGACTGCTTTGGAAACTGTATGACTAGAGTGCAGGAGAGGTAAGTGGAATTCCTAGTGTAGCGGTGAAATGCGTAGATATTAGGAGGAACACCAGTGGCGAAGGCGGCTTACTGGACTGTAACTGACGTTGAGGCTCGAAAGCGTGGGTAGCAAACAGG
+
@DAAA@????0?A=AABA?BBB@B@BBC>CCBBC>CCBBD;A@<AAABCBBBCC@CDG;BBB>BBBCCD@BBBCC?CCG?FDD;BB>B<@@@9@D>D@@A;;;6;?BC<C@@ACBBCDCCCCCCCBBB?BB;;7;@=BAE>B?C@C@CCCCCBCC;;5;@@@9::9AAAABBBA?BB?AA?D7::A?BAAA@BBB?B@BB?BB=A???=?>>ABD<A===@:?;@;;5;AAADD=B:::::/9@@@BC>BCC@
@6HNMW:01052:06190
TACGTAGGTGGCAAGCGTTATCCGGATTTACTGGGTGTAAAGGGCGTGTAGGCGGGATTGCAAGTCAGGCGTGAAAACTATGGGCTCAACCCATAGCCTGCGTTTGAAACTGTAGTTCTTGAGTGCTGGAGAGGCAATCGGAATTCCGTGTGTAGCGGTGAAATGCGTAGATATACGGAGGAACACCAGTGGCGAAGGCGGATTGCTGGACAGTAACTGACGCTGAGGCGCGAAAGCGTGGGGAGCAAACAGG
+
BHBCBBC@BA>AA=A9;:8:CC@E?ABC>CCBCB>BBBAC29929@@@BBA>?>?7?><?@@>@A@AA>@@@>===-00>@@@<@@BB?BE<ABAA@?999@BC9;;C?CFBCCCC@DD?BBBAAABB=AA;;8;A?ABB?B@C@B?BCBBBCCCAA>ACCC>CB999BCCCCCDAA=9949?B@A?BB?@=AAA<@<;;6?C;??BB?A@@@A@>BBCCCB@@@00,0===?@2::;;>>>/888?D9@@?=
@6HNMW:01059:06207
TACGGAGGGTGCAAGCGTTAATCGGAATAACTGGGCGTAAAGGGCATGCAGGCGGTTCATCAAGTAGGATGTGAAATCCCCGGGCTCAACCTGGGAACAGCATACTAAACTGGTGGACTAGAGTATTGCAGGGGGAGACGGAATTCCAGGTGTAGCGGTGGAATGCGTAGATATCTGGAAGAACACCAAAGGCGAAGGCAGTCTCCTGGGCAAATACTGACGCTCATATGCGAAAGCGTGGGTAGCAAACAGG
+
ABBB=;:;7;BBB>BB@@?AACCDACAAA?ACED@BBCCM>CC>BBBBBCC@CCAC@CCCCC@CBBB@BBBBBBC>BEEE.;;0;;;;9@=@@A>A@EBBBBBBDBBD=C::99C@CBDBC???AA>AB@@@AA2BBCCC@C@C@C@DDABAACCBA=AA=A=@@@A@AAA@@???A?CADC@BBB@GI>B?BCE?B@C:;;CEDA@@@:?BA;??@@@CDAABCCB?@@BAAC=BBBBAB=A:87>@9?@?9
@6HNMW:01017:06233
TACGTATGGTGCAAGCGTTATCCGGATTTACTGGGTGTAAAGGGAGCGCAGGCGGTGCGGCAAGTCTGATGTGAAAGCCCGGGGCTCAACCCCGGTACTGCATTGGAAACTGTCGTACTAGAGTGTCGGAGGGGTAAGTGGAATTCCTAGTGTAGCGGTGAAATGCGTAGATATTAGGAGGAACACCAGTGGCGAAGGCGGCTCACTGGACAGAGACTGACGTTGAGGCTCGAAAGCGTGGGGAGCAAACAGG
+
BBBBCACC@CBBA?@@@A=@AB?B@CCD?CCCCD?BB@AA;@B;;;;BAAA=;;5;;;A<@B?CDCCCJCCBCDE;;;;0<BB7BDICACFE<B?BCAAACCC@CACD=BBBBAACCCCBAACBDBA@<;;;;.;A=AABAM@B?CABBAA@@BA@A>AAAB<;;;DBBBC@@@ABB?@@<?>A@@=AAAC?BBC7;6;@;?A@A@BBAA@@C;;;@@BAA@A=B;:6:=@@@B=B::9ACC9???CF>BBB<
@6HNMW:01022:06252
TACGGAGGGTGCAAGCGTTAATCGGAATAACTGGGCGTAAAGGGCATGCAGGCGGTTCATCAAGTAGGATGTGAAATCCCCGGGCTCAACCTGGGAACAGCATACTAAACTGGTGGACTAGAGTATTGCAGGGGGAGACGGAATTCCAGGTGTAGCGGTGGAATGCGTAGATATCTGGAAGAACACCAAAGGCGAAGGCAGTCTCCTGGGCAAATACTGACGCTCATATGCGAAAGCGTGGGTAGCAAACAGG
+
AC;;7<;;0;?@?49:;:;@>ABB<B@BC?BBBB;AA@@@:@A9BB;;:BB@CDADB::;CEAECCD@CBABCCC=BAAA7==3=000<@=@@@<@<BBCCAAADDFD>C@@>@C>ABBCBAAABB?BAAADDD3@??CC@DAIEIACCABBBBBBA=@@?B?BBBBBCAAAA@@??=B@BDAEED>BB6<5<@@:@>@;::A@?=???9999/:??@ABBBCC??>???A??@<AAAAAB<??=@AB97732
@6HNMW:01036:06220
TACGGAGGGTGCAAGCGTTAATCGGAATAACTGGGCGTAAAGGGCATGCAGGCGGTTCATCAAGTAGGATGTGAAATCCCCGGGCTCAACCTGGGAACAGCATACTAAACTGGTGGACTAGAGTATTGCAGGGGGAGACGGAATTCCAGGTGTAGCGGTGGAATGCGTAGATATCTGGAAGAACACCAAAGGCGAAGGCAGTCTCCTGGGCAAATACTGACGCTCATATGCGAAAGCGTGGGTAGCAAACAGG
+
BCCC@BA@:@>><8=>;;7;>ABC@B?A@?@EEF=ABCCD<@@<@C;;:EE@BB@BACCCBBBEDCC?BBCCCCD?CB@B4:9.:::;?B?BBB>B@CBBBDCCBBBC=CCC@??=?CCCCBBBBB=AABBBBB1BBB::7:=A=@?BB?BCCGIECACCAE@BBBBBBBBCBBBBB?B@CCABCC?CC9;6;BB=A>A;;;BBC@CCC>CCC?BACBBCCCAAAAAAAACBBC>DDA???9<9::::8:AA?
@6HNMW:01045:06214
TACGTAGGGGGCGAGCGTTGTCCGGAATTACTGGGCGTAAAGGGTGCGTAGGCGGTTAATTAAGTTGGATGTGAAATTCCCGGGCTTAACTTGGGAGCTGCATTCAAAACTGGTTAACTAGAGTTCAGGAGAGGGAAGCGGAATTCCTAGTGTAGCGGTGAAATGCGTAGATATTAGGAGGAACACCGGTGGCGAAGGCGGCTTTCTGGACTGACACTGACGCTGAGGCACGAAAGCGTGGGGAGCAAACAG
+
6544844444$344994/)//:)/)/27277799)5534:3;>4::::5455>>:?<A=B?A>AB=@<@;9:;9E>D@CE>DD?CD?A?BB@BF=B;555;:<7====2===@C@E@C@@@CCC>BBB>BCBEC7;4955.6:>:C@CCCCCFBBBD>A@@@5>==:>@BBBBB@CB4:4.9.7995<7;;8<?;7;7;;9C>A8CCB???:;9@@=?998??895949;377?.73333;;+<<733(399
@6HNMW:01045:06243
TACGTATGGAGCAAGCGTTATCCGGATTTACTGGGTGTAAAGGGAGTGTAGGTGGTATCACAAGTCAGAAGTGAAAGCCCGGGGCTCAACCCCGGGACTGCTTTTGAAACTGTGGAACTGGAGTGCAGGAGAGGTAAGTGGAATTCCTAGTGTAGCGGTGAAATGCGTAGATATTAGGAGGAACACCAGTGGCGAAGGCGGCTTACTGGACTGTAACTGACACTGAGGCTCGGAA
+
6@AA@@?@<;;;A7<;@@=@@A@B?CCD=BBCCC>;<=HL?ED@CCCBBDCACC?BBCCCCC?BBBBBB@BCBAA;AAA<ACC:BAAA=@@@+99+77889><<0889+7;;?;>?>=@@;>>:>>AA=?9957<=9=>>;C@C?B@CCCCED@@@@<?@@@;;::??BBABBB?AA:9:49=@@A?C:9::;;@+0+0>9;><AAAB?????@B?BCFBB@?@@;710;88088
@6HNMW:01046:06210
TACGGAGGGTGCAAGCGTTAATCGGAATAACTGGGCGTAAAGGGCATGCAGGCGGTTCATCAAGTAGGATGTGAAATCCCCGGGCTCAACCTGGGAACAGCATACTAAACTGGTGGACTAGAGTATTGCAGGGGGAGACGGAATTCCAGGTGTAGCGGTGGAATGCGTAGATATCTGGAAGAACACCAAAGGCGAAGGCAGTCTCCTGGGCAAATACTGACGCTCATATGCGAAAGCGGTGGGTAGCGAAACAGG
+
CC;:5:A?9?;;;4;?;;5;;@@@>@ADD@B;;;.;@<;;/;?6?A;;;@@=@@;?=AAAAB?BAA@@DBAAEDC=BCFE:BB<B;;;AGACCC?C@CBBB@@@BFCD?BBB@@@=@B@@@CBCBC?BB?????.=@@@@=@@C@B>BC?<;;CA9;9;B?C?@BBBBBBB@@@@@@<@?CC@CCB;A@/;4;AA=A?B;;;ABA?CBB=ABB<AA@@@@@@BBBCA:9:?<7:3://)/88/555---5,---3
@6HNMW:01052:06241
TACGGAAGGTCCGGGCGTTATCCGGATTTATTGGGTTTAAAGGGAGCGTAGGCGGCATGGTAAGCGTGTTGTGAAATGCGGGTGCTCAACATCCGGACTGCAGCGCGAACTGCCGTGCTTGAGTGCATTGAAGGAAGGCGGAATTCGTGGTGTAGCGGTGAAATGCTTAGATATCACGAGGAACCCCGATTGCGAAGGCAGCTTTCCGCGCTGTTACTGACGCTGAAGCTCGAAGGTGCGGGTATCGAACAGG
+
BBAB?B?B@BC@DC:@996<BD@E@CDD@BB>BA8AA:@B:??<AB@CB@>;9989BBC@CC@BC?@AA@CJDCD=BBAAA<ABBCAB?ACBB<>:?A887B?A@C?@=@BBB>AABAB<A@BBBBBC@BC?C?C?B?BC@B<?=?BBB>ABCCD>=<=BCC;A@BB>BA@@BABABB>>9<8<@@5;==/00AA<@<BBB???9?=B@???AA<AA>B==???AB?@@;>994<78::@B:@@@@@@;???<
@6HNMW:01062:06229
TACGGAGGGTGCAAGCGTTAATCGGAATAACTGGGCGTAAAGGGCATGCAGGCGGTTCATCAAGTAGGATGTGAAATCCCCGGGCTCAACCTGGGAACAGCATACTAAACTGGTGGACTAGAGTATTGCAGGGGGAGACGGAATTCCAGGTGTAGCGGTGGAATGCGTAGATATCTGGAAGAACACCAAAGGCGAAGGCAGTCTCCTGGGCAAATACTGACGCTCATATGCGAAAGCGTGGGTAGCAAACAGG
+
BBCC@@?@9@@?@<@@@@?C@CCC@B?BC@CCCC>@A@BC=CC>CCBBBBB?@A>A?CCCCB@DCCC?BBCCBBB=BBBB:BD>C:;;AD@BCC>C@BBCBBBCCCCC=CBB@CB?B::;FAAACD?A@???<=,<>@BC@C@CAC@CCABBBCCA@?@B?B?CA9::AB?::;A@A?C@CBADCC@CC8;8;BA>A?@;;;AAA????6=?=9@A@@@CDDBBABBBBBCBBC>BBA?>?9??==??9;=;6
@6HNMW:01016:06292
TACGGAAGGTCCGGGCGTTATCCGGATTTATTGGGTTTAAAGGGAGCGTAGGCGGCATGGTAAGCGTGTTGTGAAATGCGGGTGCTCAACATCCGGACTGCAGCGCGAACTGCCGTGCTTGAGTGCATTGAAGGAAGGCGGAATTCGTGGTGTAGCGGTGAAATGCTTAGATATCACGAGGAACCCCGATTGCGAAGGCAGCTTTCCGCGCTGTTACTGACGCTGAAGCTCGAAGGTGCGGGTATCGAACAGG
+
CDFG@D>A>@A=AB>@@A=ABB?B@CCC<BB?BB<AB;AA:AE;;;:BBBA>BB?BCCC?CD@B@@ABBACA@@C>C::;@9@@@??A>AAAB@C@BBBBB@AAA@@@@C???=??BBB?BBA@@@BA=AC7:6:=A=@A=@<?<?@AA?BDCCB992998829AAB?BBBBA@@<<<<<8=;@AA5@@A199@@<<8===;:;3:;@888?AA<@?@@<:;:?@B:::@@==6838///<1<>=9:=<@@A:
@6HNMW:01023:06289
TACGGAGGGTGCAAGCGTTAATCGGAATAACTGGGCGTAAAGGGCATGCAGGCGGTTCATCAAGTAGGATGTGAAATCCCCGGGCTCAACCTGGGAACAGCATACTAAACTGGTGGACTAGAGTATTGCAGGGGGAGACGGAATTCCAGGTGTAGCGGTGGAATGCGTAGATATCTGGAAGAACACCAAAGGCGAAGGCAGTCTCCTGGGCAAATACTGACGCTCATATGCGAAAGCGTGGGTAGCAAACAG
+
544:599:0:<A?:>@;:6:=BBB?B<;?7;;<A6;;?@@8>@6@;;:;AA=AB>B@CCCCC?C;;;?BBBAAA@6::;;.9A8A@@@=A?@AA>A@CCCFBBBBCCC<B@@=@A?CA@@?ABA??;<>89999(9=@CC?D9<9;?CB@AB@BA@@<@?<?=::::;BBA@ABBAB?C>BB@BBB@CE=B?B@@5;5;;99ABC?BBB<???8978???@>:>???>=>BBAA<B@@<CC;AA?3//)/=;
@6HNMW:01024:06309
TACGGAAGGTCCAGGCGTTATCCGGATTTATTGGGTTTAAAGGGAGCGCAGGCTGATGATTAAGCGTGACGTGAAATGTAGCCGCTCAACGGCTGAACTGCGTCGCGAACTGGTTATCTTGAGTGAGTTCGATGTTGGCGGAATTCGTGGTGTAGCGGTGAAATGCTTAGATATCACGAAGAACTCCGATTGCGAAGGCAGCCAACAAGGCCTTTACTGACGCTAAAGCTCGAAGGTGCGGGTATCGAACAGG
+
BBBB?B@BACC?BC@CBB?CCD>A=@@@<AB?CD:AA6;:/<C;B@ACCAA@AMCCCCCB<A=@BBBDCCCCCCC>CCCBBB?BBFBB=9979?@@?BBCCCD@A@BC?CBB?B@???B?BBCBBBCC?CBCCCB>A>AB=B?B?BBCE?BBBAA@@>ABCC=BBBB?BCCBBBB???C?CC>CBC?BB@588??2848@A@?C<@A9>8>;@A:BBBBBBBBBBC<@A@AAA;>;>>;=?9??AA??:>AA;
@6HNMW:01026:06290
TACGGAGGGTGCAAGCGTTAATCGGAATAACTGGGCGTAAAGGGCATGCAGGCGGTTCATCAAGTAGGATGTGAAATCCCCGGGCTCAACCTGGGAACAGCATACTAAACTGGTGGACTAGAGTATTGCAGGGGGAGACGGAATTCCAGGTGTAGCGGTGGAATGCGTAGATATCTGGAAGAACACCAAAGGCGAAGGCAGTCTCCTGGGCAAATACTGACGCTCATATGCGAAAGCGTGGGGAGCAAACAGG
+
@@@B@@@@<@B@A?B@?A?A@BBA>B?BC@DAAA<@A@@@0;;0;B;;;BB?<;8;?BBCBB>A@@@?BCDCCCD?C@AA499.:::;@C@CCC>C@CCDDBBBAA@C>C@A>AB@CCCBBBBBBB?CCCCCCC3BBBBB@B@CAE@BB?BBBBBBB@BB@C@CC@@@BB???CCAA>BACD@AAB@DD7;::BA>C@C:::CBB?BBB=BCD?BBBBBAAACDBBBAAAAAAA<ABCCCDC:9::AA;ABB?
@6HNMW:01034:06274
TACGTAGGGTGCGAGCGTTAATCGGAATACTGGGCGTAAAGCGGGCGCAGACGGTTACTTAAGCAAGATGTGAAATCCCCGGGCTTAACCTGGGAACTGCGTTTTGAACTGGGTAGCTAGAGTGTGTCAGAGGGGGGTTAGAATTCCACGTGTAGCAGTGAAATGCGTAGAGATGTGGAGGAATACCGATGGCGAAGGCAGCCCCCTGGGATAACACTGACGTTCATGCCCGAAAGCGTGGGTAGCAAACAGG
+
:?BBBBCB<;;;@?@?;;7;?CAA?B:;;BBCD>AA@@@8====30/0/99;<8=8<<<1625==9<666;;;>8====/=<255.4.4.444)5.55>>>>>>1;;9<<>A:<@899AA999?=?/--,,,,,,,#,(-6838*/*/:;::;=88;>>=>>7666>@@<;;B@999<00*0800/48::<7;88.4.44:::<<+<>>7>>>24444988;;44549<=4;<=3973737)3733<=4;@B=
@6HNMW:01038:06302
TACGGAGGGTGCAAGCGTTAATCGGAATAACTGGGCGTAAAGGGCATGCAGGCGGTTCATCAAGTAGGATGTGAAATCCCCGGGCTCAACCTGGGAACAGCATACTAAACTGGTGGACTAGAGTATTGCAGGGGGAGACGGAATTCCAGGTGTAGCGGTGGAATGCGTAGATATCTGGAAGAACACCAAAAGGCGAAGGCAGTCTCCTGGGCAAATACTGACGCTCATATGCGAAAGCGTGGGTAGCAAACAGG
+
CC;;99A@9@B;;6;A@@:A=@94.9<9:45:::19544;1::4<<:;?@@8@B>B;B;:9;69A@?<A@;?=@@9AAA@-::,9@@@9>;;:;,;?;;9A@?990<<3<00*00*0/448;889?084:999:)43:@@;@=@<B?BC@CC?@@;;5;@;=9=9999@@>;;<<<;2616<====299:*:4;>?;A?;<;@@@?=99968??<99:EEC::;@??9:9A=BCC=A::333(333333(3394
@6HNMW:01039:06271
TACGTAGGGGGCAAGCGTTATCCGGAATTACTGGGTGTAAAGGGAGCGTAGGCGGCATGGTAAGCCAGATGTGAAAGCCTTGGGCTTAACCCGAGGATTGCATTTGGAACTATCAAGCTAGAGTACAGGAGAGGAAAGCGGAATTCCTAGTGTAGCGGTGAAATGCGTAGATATTAGGAAGAACACCAGTGGCGAAGGCGCTTTCTGGACTGAAACTGACGCTGAGGCTCGAAAGCGTGGGGAGCAAACAGG
+
BBBDBAAAA@0?A=A@@@?BBC@B?B@E?AACCC>CCCDF>CC>@?>B@@A?AC@ECCC@CE@CC?BBB;;:CCC;@??A?AC=AA?A698*8?A=BC?@@999*98?>AA@?<?9?@>@ABBB@:@@///886<>69/2,2273;49<>==>>>AA<@999+999@=BABA??:?=8=:??;@@@<@AAA=@==694///6707<<7;;;ACB>BCB:99AAA>>;????BB=ABDAAAA699:BB>A>>=
@6HNMW:01042:06300
TACGGAGGATCCGAGCGTTATCCGGATTTATTGGGTTTAAAGGGAGCGTAGATGGATGTTTAAGTCAGTTGTGAAAGTTTGCGGCTCAACCGTAAAATTGCAGTTGATACTGGATATCTTGAGTGCAGTTGAGGCAGGCGGAATTCGTGGTGTAGCGGTGAAATGCTTAGATATCACGAAGAACTCCGATTGCGAAGGCAGCCTGCTAAGCTGCAACTGACATTGAGGCTCGAAAGTGTGGGTATCAAACAGG
+
BBCC@BB@ACE@CAAA??<?C?;@=AAA<AB>AB=BB=AC<BB=AAABBBBBBB?AAABB>B?BAAB@@;@@@@A8???:?CC?AAAA>A?BCCCC:B5:;;CC?BCEKICC@CCCBDD@CAAABBBBB?C:95:??9?C?B@B?BCDD@BCCA@@A?ACEC>BBCC@CBBBBBAAAADACC?BBB@BBC?BBBC4849@@@?>??B@9>>999?9>>?>BCC?B9979A?B@D;A@@===5;:;;CC=A;;6
@6HNMW:01055:06318
TACGTAGGGGGCGAGCGTTGTCCGGAATTACTGGGCGTAAAGGGTGCGTAGGCGGTTAATTAAGTTGGATGTGAAATTCCCGGGCTTAACTTGGGAGCTGCATTCAAAACTGGTTAACTAGAGTTCAGGAGAGGGAAGCGGAATTCCTAGTGTAGCGGTGAAATGCGTAGATATTAGGAGGAACACCGGTGGCGAAGGCGGCTTTCTGGACTGACACTGACGCTGAGGCACGAAAGCGTGGGGAGCAAACAGG
+
CCDBA@>??>0>A@@@?A6<;A=A?B?C?CCLGI=CB@@D>EE>@@@BA@?=::8:@C@E?A?BD@C?CDCCCDD>CACB>CE>CCADACB?BF>CAA;;:AB?BAAA6@@A<A?D@CEDFCCCABBB?BCCCC?B?BA@?B@C@IACCDBBBBCBB?BBA@<9;;@ADEBBAC@CC?BB?B?AAA?B?AA?BBA=A=;:7;BC=CBB@BAABA:::@@@@A@@CAA>ABBBDC>BA?@ACC:BBBBC<AAB?
@6HNMW:01018:06368
TACGGAGGGTGCAAGCGTTAATCGGAATAACTGGGCGTAAAGGGCATGCAGGCGGTTCATCAAGTAGGATGTGAAATCCTGCCGGCATCAGCATCGGAACAGCATAACTAAACTGGTGGACTAGAGTTATTGGGCAGGGGAGACGGAATTCCAGGTGTAGCGGTGGAATGCGTAGATATCTGGAAGAACACCAAAGGCGAAGGCAGTCTCCTGGGCAAATACTGACGCTCATATGCGAAAGCGTGGGTAGCAAACAGG
+
9;;B?BDB?AB@A?B@@@@C@DAB:::;CAGDDD=BECCC>BB=BB::9FDACIAC@BBBBB@CDCC@CCCDCCB9:;4;;0,080////////--05(/////9<49555)//72--(--,,,5--(-/)/8.799==.4438=8<:=6=9AB?BCCBC@?<?B?B?BBAAABA@@A???A?C@CEABBBADG>B>?@?;?=ABBBBCC@@@@;@BA<BBBBB@@ADCBBBBBBBCCC=ACCCCD<AABBAA=A??;
@6HNMW:01019:06364
TACGTATGGAGCAAGCGTTATCCGGATTTACTGGGTGTAAAGGGAGTGTAGGTGGCCATGCAAGTCAGAAGTGAAAATCCGGGGCTCGACCCCGGAACTGCTTTTGAAACTGTAAGGCTGGAGTGCAGGAGGGGTGAGTGGAATTCCTAGTGTAGCGGTGAAATGCGTAGATATTAGGAGGAACACCAGTGGCGAAGGCGGCTCACTGGACTGTAACTGACACTGAGGCTCGAAAGCGTGGGGAGCAAACAGG
+
CBBCCB@@<?@??;@?AA?BCC@D@CDC?CCCDD>DBBCC?BC=CCBBBDCBHE@B?BCBBB>BC;;;B=@BBBEF=BB@BCC:CCBBBBCC:B>A>B@ABBCC:BCI>BADBB@B@DBB@BCCBBCB>;;;;.;A>@ACAF=?=@AFBAAACBB@@;@><<8999AABBBBBB>AA?9:49?AAC@B>>>;>>>:=5::8<====>?:===???;>>>??==>>==>CCBAAA:AA;;;==2888GD9AAB7
@6HNMW:01025:06395
TACGGAGGGTGCAAGCGTTAATCGGAATAACTGGGCGTAAAGGGCATGCAGGCGGTTCATCAAGTAGGATGTGAAATCCCCGGGCTCAACCTGGGAACAGCATACTAAACTGGTGGACTAGAGTATTGCAGGGGGAGACGGAATTCCAGGTGTAGCGGTGGAATGCGTAGATATCTGGAAGAACACCAAAGGCGAAGGCAGTCTCCTGGGCAAATACTGACGCTCATATGCGAAAGCGTGGGTAGCAAACAGG
+
@@@@;@>?9@@@A@BBBC@C@CBB?B?@@;@=>>8>@=AA<BB=BBBBC::89B>BBEBBBB?@@AC@BCDCAAB;@@@@*99,:;;;4;>;;;6;=BACCCCCDCCC>CBB?AD@BBB@@AAAAC?BBAADDC3BBB::8:>A>B?CC?BBBBBBA>AB?B?BC@@@BBBABAAAB?B@BB@CCB>AA6;6:CC?C?CCBBCBB?@??9?CC>CCCCBBAAABBBBBCCBBBC=BA@999+9>?::929??;
@6HNMW:01028:06393
TACGGAGGGTGCAAGCGTTAATCGGAATAACTGGGCGTAAAGGGCATGCAGGCGGTTCATCAAGTAGGATGTGAAATCCCCGGGCTCAACCTGGGAACAGCATACTAAACTGGTGGACTAGAGTATTGCAGGGGGAGACGGAATTCCAGGTGTAGCGGTGGAATGCGTAGATATCTGGAAGAACACCAAAGGCGAAGGCAGTCTCCTGGGCAAATACTGACGCTCATATGCAGAAAGCGTGGGTAGCGAAACAG
+
CCCB?;9:59@>@@AAAA@D@CCC@C?CC?CCDD=BBBCC=CB>BCBBBCC@BCAC@CBBBB?AAAC?CCCBCCB=CDFF9A@:@99;?C?BBB=B@CBBBBBBCCDD=CCC?BB?BCCCAAABBB?C@@@BCC1A??996:<?<B=@@=AEBCCDC?CDAD@BCBBBBB@@@BBBB?B?BC?BBB?BB7;6;BB=A?B;;;DCC@BBB=BCD>CB@AACCBBCBC???@;;0<<5<00/::3.--///93666
@6HNMW:01040:06362
TACGGAAGGTCAGGGCGTTATCCGGATTTATTGGGTTTAAAGGGAGCGTAGGCCGCCGGTTAAGCGTGTTGTGAAAAGCAGTGGCTCAACCACTGTCGTGCAGCGCGAACTGTCCGGCTTGAGTATCATGAAAGGTTGCGGAATTCGTGGTGTAGCGGTGAAATGCTTAGATATCACGAAGACCTCCGATTGCGAAGGCAGCAGCCTGTGTGTTCACTGACGCTGAAGCTCGAAGGTGCGGGTATCGAACAGG
+
@CDD@C?B?BBBCC=AAA@BBC?C?BCC=@A=BB<BD;AB>BB<BCCCDCC?C8;;=B=@=A=ABBBCC?BBABCB7;;BB;<9;BBB?B?BDBAADA:;;BB@@@BCACCCCF?A???=A?????AA?AAD>C?B<@@A=A=@<@BBB@BCCBB@@=@BAA<:;;B?BBBBBCCCCCC>ABE@BA>A??<?BCD>?<;;;@A@@=@DCCAAA@BBAA@;;;@@AB@@?><70*/)/////(/6777828:=7
@6HNMW:01048:06379
TACGGAGGGTGCAAGCGTTAATCGGAATAACTGGGCGTAAAGGGCATGCAGGCGGTTCATCAAGTAGGATGTGAAATCCCCGGGCTCAACCTGGGAACAGCATACTAAACTGGTGGACTAGAGTATTGCAGGGGGAGACGGAATTCCAGGTGTAGCGGTGGAATGCGTAGATATCTGGAAGAACACCAAAGGCGAAGGCAGTCTCCTGGGCAAATACTGACGCTCATATGCGAAAGCGTGGGTAGCAAACAGG
+
CCCC?BBA<@@?@<@???=@?BBB@B@CC?BCEC>?@?BB=BE=CCBBB@@>@B?B@BCCCD@BBBC?CCBBCCD?CBAA499,9::;7;@CCC=CFDDBBBCCCCCC=CBB>BC?CBBBCBBBBB?AABBCBB1B@A::6:=A=B?BB?BBBBCBB?CD@CACC;;:BBBCCCC@@>A@CC@BBBAEF;:;:DD=B@B@@@CCC?@@@;@@@<AABBBCBBABCDC@?@BBBD<BBBBBB=@?@???:?AA=
@6HNMW:01057:06385
TACGGAGGGTGCAAGCGTTAATCGGAATAACTGGGCGTAAAGGGCATGCAGGCGGTTCATCAAGTAGGATGTGAAATCCCCGGGCTCAACCTGGGAACAGCATACTAAACTGGTGGACTAGAGTATTGCAGGGGGAGACGGAATTCCAGGTGTAGCGGTGGAATGCGTAGATATCTGGAAGAACACCAAAGGCGAAGGCAGTCTCCTGGGCAAATACTGACGCTCATATGCGAAAGCGTGGGTAGCAAACAGG
+
@@@@;@??8?@?A>AABB@B@CCC@D@CC@CCCC>BCBDD=@@;@A;;9AA<AC?CBCBBBD@CCBB?CCCCCCC>CDDD8@?5=9:;=@@CCD>CABBCCCBBBCCC=CCC?CC@ABBBB???@@;>?99999(:?@;;9;@C@C@DC@BBBCB@@=@C@B@BGBA?@?BBBBBBB@C@CB@CBA=AC7:79CC?C?C@AACBB?BBC>BBB=BCBBBBBBBBBBB=>@BBBD>BAB???8?9::@A;@@@?
@6HNMW:01069:05763
TACGGAGGATTCAAGCGTTATCCGGATTTATTGGGTTTAAAGGGTGCGTAGGCGGTTTGATAAGTTAGAGGTGAAATCCCGGGGCTTAACTCCGGAACTGCCTCTAATACTGTTAGACTAGAGAGTAGTTGCGGTAGGCGGAATGTATGGTGTAGCGGTGAAATGCTTAGAGATCATACAGAACACCGATTGCGAAGGCAGCTTACCAAACTATATCTGACGTTGAGGCACGAAAGCGTGGGGAGCAAACAGG
+
CBBB?AA>BA?CC899BB?ABB?B@CCC?CC@CC=CC:@@:?A8:;0><==900-0@<BACD?BBACCCC@ICCC=ABA<@CC7::9;?AAB@B?B@C:;;?BCCC@CDCCCC@?A@BCCC@@?A@>AA8:9@=@@B>BA>AACCCCCCACCCAAAA=ABBB=BBBA=BDBBADCCCCCCCC@CCC=AAC?CCBB?B?BAAAC@BB?BB=BDCCA@ABBBB?>9>00+0>==@@8@???BCB:?;;AA:=;;5
@6HNMW:01076:05787
TACGGAGGGTGCAAGCGTTAATCGGAATAACTGGGCGTAAAGGGCATGCAGGCGGTTCATCAAGTAGGATGTGAAATCCCCGGGCTCAACCTGGGAACAGCATACTAAACTGGTGGACTAGAGTATTGCAGGGGGAGACGGAATTCCAGGTGTAGCGGTGGAATGCGTAGATATCTGGAAGAACACCAAAGGCGAAGGCAGTCTCCTGGGCAAATACTGACGCTCATATGCGAAAGCGTGGGTAGCAAACAGG
+
=@@?<?BB<CC?A>ACBB?B?BCC@EACB?BBCC=BBBCC>CC>BBAAB::6;C=A>ACCBB?BA@@?CBBBBCC>CCCC6;;.::::=BAFFE>D9;;BBBBBBBCE=BAC@CC?A@BBBBBBCE=@>9::::):A=;;4;4;4;=AB5;;@BBCC?@@?DGFBBBBLCAAA;::A=B=AA?AAE@DE;;;;DC@C@B@@@A@?<??A;:::5::;ABBAAAAAA@ABAAABC=A99377*7<989:2///5
@6HNMW:01082:05782
TACGTAGGGAGCAAGCGTTGTCCGGATTTACTGGGTGTAAAGGGTGCGTAGGCGGCTAAGCAAGTCAGATGTGAAATGCCAGGGCTCAACCCTGGAGCTGCATTTGAAACTGTTTTGCTTGAGTGAAGTAGAGGCAGGCGGAATTCCCTGTGTAGCGGTGAAATGCGTAGAGATAGGGAGGAACACCAGTGGCGAAGGCGGCCTGCTGGGCTTTAACTGACGCTGAGGCACGAAAGCGTGGGTAGCAAACAGG
+
DBAAB?@@<9:9A=AABB=@@F@C@BBC>CGGJJ?AAACC<BB<@@?CBAC?;95:@?;@BA?ABAABBBBBBBE>:;:@BBB>BDBC?CB:??9>?>@AAABC=BBB=BAA@CC9BA@>?BBBA?<ABBB::9:AA=?@;=;?;=@9@ABBBBBBB@C@@@;@BBBBCBBBCCBCG>DC>B>BCC@CBBA?BCG6:6:@;@?CCCDFG?BCB>C@FEDCECCCCAA=ABA@@B=B;;;CK?CBBBBB=BCC@
@6HNMW:01104:05781
TACGTAGGGGGCAAGCGTTATCCGGAGTTTACTGGGTGTAAAGGGGAGCGTAGACGGCGAAGCAAAGTTCTGAAGTGAAAACCCAGGGCTCAACCCTGGGACTGCTTTGGAAACTGTTTTGCCTAGAGTGATCGGAGAGGTAAGTGGAATTCCTAGTGTAGCGGTGAAATGCGTAGATATTAGGAGGAACACAGTGGCGAAGGCGGCTTACTGGACGATAACTGACGTTGAGGCTCGAAAAGCGTAGGGGAGCAAACAGG
+
//4449::;;);<70//63,,,(,(,,-5,556993;99<A)555'5::5556;>?9?==8<::9/7<+//77)////99&//(//7.7999)44)4;;3::;<<>?5<8=B469BA<C,95.5<:<<=>=555.559949946668<9=1625555566=BB?B>>>7965:=<880:61/-(-202(,---7//(/66(/(/838936689466::BB8===@AAB?BBB>A<<8898(8=<=<8==/;8866.6666
@6HNMW:01111:05803
TACGGAGGGTGCAAGCGTTAATCGGAATAACTGGGCGTAAAGGGCATGCAGGCGGTTCATCAAGTAGGATGTGAAATCCCCGGGCTCAACCTGGGAACAGCATACTAAACTGGTGGACTAGAGTATTGCAGGGGGAGTACGGAATTCCAGGATGTTAGCGGTGGAATGACGTAGATATCTGGAAGAACACCGATGGCGAAGGCGGCCGCCGGGCCGGATACTGACGCTGAGGCGCGAAGGTGCGGGGAGCGAACAG
+
999B@BBG=C@@@;@BAB>B?CCC?B@AIABBCK>B;;;C6;;7;C;:;@@<AB?BACCAAA?000/4>9;@==A7CCFI;CA<A;;;@CACDI>C@BBBCBCCCBBA<A?A?@@=@AAA@@@@@=:>@00000)0/////(/(3,349:(////(/88838;,3,3333373337398886<?=B?CCC@BCCB?A::694;@4;8;D@ED;A8;5;;<@A@ABAA;;9929@>=>8@7:@5999*:>:44.4;;
@6HNMW:01102:05810
TACGGAGGGTGCAAGCGTTAATCGGAATAACTGGGCGTAAAGGGCATGCAGGCGGTTCATCAAGTAGGATGTGAAATCCCCGGGCTCAACCTGGGAACAGCATACTAAACTGGTGGACTAGAGTATTGCAGGGGGAGACGGAATTCCAGGTGTAGCGGTGGAATGCGTAGATATCTGGAAGAACACCAAAGGCGAAGGCAGTCTCCTGGGCAAATACTGACGCTCATATGCGAAAGCGTGGGTAGCAAACAG
+
CCCD?BAG>BC??:<>996;>ABC@B@DD@BBCD>CBCCC=BB<BD9:9@@=@A<@?CCDCFDBBBB@CBBBCCG?CDDD8BB<BA?@>B>ACD>B?BBCDDCCGA@@<@AA>AB?BCBCBBAA??=?@@@@@A2>>>AA>A=@<@?BC@DDDGCAA=AC<@<@A;;;BBCDCBBBB@F@CC@CCC?CC6;6;AA=A?B@@ACDC@@@@9;:9/::<AB@@@FAAACCCCDBCC>DCBBBB=AA@???8;<;
@6HNMW:01076:05890
TACGTATGGAGCAAGCGTTATCCGGATTTACTGGGTGTAAAGGGAGTGTAGGTGGCCATGCAAGTCAGAAGTGAAAATCCGGGGCTCAACCCCGGAACTGCTTTTGAAACTGTAAGGCTGGAGTGCAGGAGGGGTGAGTGGAATTCCTAGTGTAGCGGTGAAATGCGTAGATATTAGGAGGAACACCAGTGGCGAAGGCGGCTCACTGGACTGTAACTGACACTGAGGCTCGAAAGCGTGGGTAGCAAACAGG
+
BCBCBCEC@@@@C=AAAA=ABB?C@CCB=BCCBC>CCCCC8::6;A@@ACE?CC@C>@AABB;BCCCCC?@@DCFE9BB@DDD;CBBC@BBB8A=A=A@?;;;;6;BC=BCCAA?A?BCD@AAAA@CC@@@@@5@?=@::6:=@>A?BBBAABACBB?ACDD=>>>BBBBBAAA@BB?BC@B?BBB@BBBB=@?=49-66/6;>?@AA=@@??>>:>?::;>>?ABD=A>>787-8==>@B:A==>BB:???<
@6HNMW:01096:05877
TACGGAAGGTCCGGGCGTTATCCGGATTTATTGGGTTTAAAGGGAGCGTAGGCAGCATGGTAAGCGTGTTGTGAAATGCGGGTGCTCAACATCCGGACTGCAGCGCGAACTGCCGTGCTTGAGTGCATTGAAGGAAGGCGGAATTCGTGGTGTAGCGGTGAAATGCTTAGATATCACGAGGAACCCCGATTGCGAAGGCAGCTTTCCGCGCTGTTACTGACGCTGAAGCTCGAAGGTGCGGGTATCGAACAGG
+
AAAC@C@C@CC?BB<@;;7;@@?C?CDF>BB@CC>GJ?CC?CC>BBBCCCC?BBCBCBB?BB@AAAA@@;@AA@@9@@@AB=BBBCCB@BBBB?B>BB<?>@>A@CCF@BBBB?BAAAB<?@C@@@@@?BB?C?C=A?AA?A<?9?A??<?A??A8858BCC>AAAB?BCBBBCBBBB@?;:5::;.:?>088BB?B@BBAAAA2809=>=?@B=AA>B>?A>@>B=@@BCCC686:=;AA:@@?>>><>>>:
@6HNMW:01069:05921
TACGGAGGGTGCAAGCGTTAATCGGAATAACTGGGCGTAAAGGGCATGCAGGCGGTTCATCAAGTAGGATGTGAAATCCCCGGGCTCAACCTGGGAACAGCATACTAAAACTGGTGGACTAGAGTATTGCAGGGGAGACGGAATTCCAGGTGGTAGCGGTGGAATGCGTAGATATCTGGAAGAACACCAAAGGCGAAGGCAGTCTCCTGGGCAAATACTGACGCTACATATGGCGAAAGACGTGGGTAGCAAACAGG
+
ABBD=@@A;?@>@;@???;C@CAA6;8;;6:DDD>@<?B>,9:69>?@@BC?@@=<4;9@::5555995555555)5<<<+<;099;95:5///)/5///:9::;4444&48<:?B>@@BBB@@@A=+0/////(/9799495:.5.59455.5555504=9<35444444483334406:>?9=<=5:9)4.9:>8<8<:::@@<9<=?7==B<@?@@@=;;:000.:8.0*0;;;3;=>?737)38889=58886
@6HNMW:01081:05923
TACGGAGGTGCAAGCGTTACTCGGAATCACTGGGCGTAAAGGACGTCGTAGGGCGGATTTATCAAGTCTTTTTGTGAAATCTAATGGCTTAACCATTAAACTGCTTGAGAAACTGATAATCTAGAGTGAGGGAGAGGCAGATGGAATTGGTGGTGTAGGGGTAAAATCCGTAGAGATCACCAGGAATACCCATTGCGAAGGCGATCTGCTGGAACTTAACTGACGCTAATGCGTGAAAGCGTGGGGAGCAAACAGG
+
5::>:6645==>9;;;<)0/7//)/4777;555)555;;4;05545599555)5;4555)5<9945//////$///;;1/66<8<>6;;15.549=4==099:6@@B@A<A7;9<=00*/9999<<<<;;;1::;:24=:44/6;46163//(/88>:;;./377.3<888:<;;895AA=@?<@7?:@@8AA;>?@@4:397;<33334/17179)/)/:989?=A?;<???@@BD>CCBBBBC9BC???8?@@9
@6HNMW:01095:05934
TACGGAGGGTGCAAGCGTTAATCGGAATAACTGGGCGTAAAGGGCATGCAGGCGGTTCATCAAGTAGGATGTGAAATCCCCGGGCTCAACCTGGGAACAGCATACTAAACTGGTGGACGTAGAGTATTGCAGGGGGAGACGGAATTCCAGGTGTAGCGGTGGAATGCGTAGATATCTGGAAGAACACCAAAGGCGAAGGCAGTCTCCATGGGCAAATACGACGCTCATATGCGAAAAGCGGTGGGTATCAAACAGG
+
0///6:;;5:==@7@B@@<@=>:=8=666:>=<@84544909:)444==;;7;<7<7<;;;=9=<<<59445555)5<@@2@@6>6661579990616@<@==:9:::09:@5776////7///33:055;====+553;;7;9=9=9==9=:;;;888=?8?6888887887-----388<=8>>@;>A2616;949499:::=<89599,9==599555;;977//////5555'555.55<2;;9799,//97
@6HNMW:01104:05932
TACGTAGGTGGCAAGCGTTGTCCGGATTTACTGGGTGTAAAGGGCGTGCAGCCGGGAGTGCAAGTCAGATGTGAAATCTATGGGCTCAACCCATAAACTGCATTTGAAACTGTACTTCTTGAGTACCGGAGGGGCAATCGGAATTCCTAGTGTAGCGGTGAAATGCGTAGATATTAGGAGGAACACCAGTGGCGAAGGCGGATTGCTGGACGGCAACTGACGGTGAGGCGCGAAAGTGTGGGGAGCAAACAGG
+
DGCBB@D@DD?@A?A@@@@DDC@C?@@@;@CBBB>CBBCE>BB=BCBBA@@@<AA<BBABBB>BCBABCAB@ACD=@AAACCH=AACC?AA;A:::5;;:;BBG?CBB>BBBBBBD<@@<ABAABB?B?BCCC:BB?BAA?C?C?B?BBBBBBBC>><>A@A;999?:==::;>=AA=AA<@<@@B<A>;:5:=>:><??=DD?AAAC?BBB>@C@BBBBBB>BBAA<@BBBBB>A>>>@@?2>>>@@;@>>;
@6HNMW:01064:05991
TACGGAGGGTGCAAGCGTTAATCGGAATAACTGGGCGTAAAGGGCATGCAGGCGGTTCATCAAGTAGGATGTGAAATCCCCGGGCTCAACCTGGGAACAGCATACTAAACTGGTGGACTAGAGTATTGCAGGGGGAGACGGAATTCCAGGTGTAGCGGTGGAATGCGTTAGATATCTGGAAGAACACCAAAGGCGAAGGCAGTCTCCTGGGCAAATACTGACGCTCATATGCGAAAGCGTGGGTAGCAAACAG
+
:9;;4;;;,:=;:459:929=@@B@C@CFACCDD?CBBBB>BC>CCCCC;;8;B?B>A@@DH;;<EFACCCDDLF>@@@@.;;0;ACC@D?A@@;A=A@@>@>000::*//=:8858??ABBBBBB?AA33333$366//)/27272794566<::<1557:7;95567;>>>>@@??<@=AA<?A=299,97?<:;?;=0//:8848>>7==>8=====;;::?:<<==:<433/4<99:=/44878:0333
@6HNMW:01070:05971
TACGGAGGGTGCAAGCGTTAATCGGAATAACTGGGCGTAAAGGGCATGCAGGCGGTTCATCAAGTAGGATGTGAAATCCCCGGGCTCAACCTGGGAACAGCATACTAAACTGGTGGACTAGAGTATTGCAGGGGGAGACGGAATTCCAGGTGTAGCGGTGGAATGCGTAGATATCTGGAAGAACACCAAAGGCGAAGGCAGTCTCCTGGGCAAATACTGACGCTCATATGCGAAAGCGTGGGTAGCAA
+
DCBB?A?@5==00,00;;3<:=>C<C>ACABBBB=CBA@A0;;0;AAA@BC?BA=A?AACCB?BBBA=A@@ABBB=BCCC.;;/99::=B@CDF>D@CCDBBCCCBBA<ABB>AC@BCCCCCBCA@;::::999)9>>;;6;>?2:4994:ABACCB?CB?B?@@;;;@@@ABBBBD:C@C@@B@@9==.:29@A?C@CBA@@BB=ABB>BCD>@@A@@DBA@ABACCCBB???<@00/::1//-978
@6HNMW:01080:05960
TACGGAAGGTCCGGGCGTTATCCGGATTTATTGGGTTTAAAGGGAGCGTAGGCGGCATGGTAAGCGTGTTGTGAAATGCGGGTGCTCAACATCCGGACTGCAGCGCGAACTGCCGTGCTTGAGTGCATTGAAGGAAGGCGGAATTCGTGGTGTAGCGGTGAAATGCTTAGATATCACGAGGAACCCCGATTGCGAAGGCAGCTTTCCGCGCTGTTACTGACGCTGAAGCTCGAAGGTGCGGGTATCGAACAGG
+
BG@@=@>A=AA>AB=;<;>BDD?B?;:;/;A>AA8@@;AB=BC=CD@@@BB@BC@CCCC@A@=AAAABB@BBBDD>C@?@KDAAA@??=@@@@9?<?@@@???A@DFF?BBECAB?@@B=@BB@@@BC@CD?B?B@C@CC694:::9:B>A@ACA9979AAC>BBBB?AA@@?>????:=9=9===////*0.::).,0;:6@>6@58=????><=>>>=<<;=>A:=<99?=:<8<<<<<6=A>>>C<==>:
@6HNMW:01091:05984
TACGGAGGGTGCAAGCGTTAATCGGAATAACTGGGCGTAAAGGGCATGCAGGCGGTTCATCAAGTAGGATGTGAAATCCCCGGGCTCAACCTGGGAACAGCATACTAAACTGGTGGACTAGAGTATTGCAGGGGGAGACGGAATTCCAGGTGTAGCGGTGGAATGCGTAGATATCTGGAAGAACACCAAAGGCGAAGGCAGTCTCCTGGGCAAATACTGACGCTCATATGCGAAAGCGTGGGTAGCAAACAGG
+
;@AC>A?@9@@?@>AABB=A?AAB>B>BCADCCE>;;;BB=BC?CDBBB;:8:B=B@C:;;D@CC;;;;BBBGDD>CCCA8>>5@;;;5;>@@A;A?CBBCBAAACCC?CCC@@@@AAABC@@@CC=@>99999)9>@;;6;?B>BABC?DBCCCAA?AB?C?BBBB:;:CCBBBBB>B>BC@AA@=AB0;6;BB>A@BCBCCCB@CCD?CBC>AACBBBBBBBAAAB?A@DDC<AAA@@@=@:::@@;@??;
@6HNMW:01098:05987
TACGGAAGGTCCGGGCGTTATCCGGATTTATTGGGTTTAAAGGGAGCGTAGGCGGCATGGTAAGCGTGTTGTGAAATGCGGGTGCTCAACATCCGGACTGCAGCGCGAACTGCCGTGCTTGAGTGCATTGAAGGAAGGCGGAATTCGTGGTGTAGCGGTGAAATGCTTAGATATCACGAGGAACCCCGATTGCGAAGGCAGCTTTCCGCGCTGTTACTGACGCTGAAGCTCGAAGGTGCGGGTATCGAACAGG
+
A@@B?B=@>?C@CE<BBD@CBB=@=???8@@<@F;A@<@B9BA=AAABBBCABB>BEGH?BB?B@@@@@<@@BBA<;;;@@9@@A@@@<??@A8:8:@==???@@BBC@CBCB?C?A?G?CBB@@@BB@CH?B?BAD:;:?B?A@BKCC?CBBB?:959AAF@BBBB?CBBBFBBBB>>@7<7;CC6>>><BBAA;?;?A@;=@3;5;;ABBBB;>>@>===<9<?:??99:<4:4::888)8=@?=>:=A?:
@6HNMW:01070:06033
TACGGAGGGTGCAAGCGTTAATCGGAATAACTGGGCGTAAAGGGCATGCAGGCGGGACGTCAAGCAGGGTGTGAAATCCCCGGGCTCAACCCGGGAACTGCACTCTGAACTGACGTTCTGGAGTATCGCAGGGGGAGGCGGAATTCCAGGTGTAGCGGTGGAATGCGTAGATATCTGGAAGAACACCAAAGGCGAAGGCAGCCTCCTGGGCGAATACTGACGCTCATATGCGAAAGCGCGGGGAGCAAACAGG
+
@AAA=A@A<AAAB?B<;;=@@BDC=B>@@<A;;;0999=@:AB=BB;9;@A=ACB=CC9;;B>BBDBC?;;;CCC;A@BB7AA;BBAB5;:/9>6>4:;ACCCCBABC?BA@@=00,0>@<FGCCBABA====>,9=;?A>B@C?B@BB>ACC@@@D=::9:?BBCCCCCBBA@@993;?AA@DBB>AC6;5;@B5;6;@>?;@@?BCE=BBD@@@?BA?899878?@?ABBBB>BA@7788(833:=5>>A<
@6HNMW:01073:06042
TACGGAAGGTCCGGGCGTTATCCGGATTTATTGGGTTTAAAGGGAGCGTAGGCGGCATGGTAAGCGTGTTGTGAAATGCGGGTGCTCAACATCCGGACTGCAGCGCGAACTGCCGTGCTTGAGTGCATTGAAGGAAGGCGGAATTCGTGGTGTAGCGGTGAAATGCTTAGATATCACGAGGAACCCCGATTGCGAAGGCAGCTTTCCGCGCTGTTACTGACGCTGAAGCTCGAAGGTGCGGGTATCGAACAGG
+
CB@@=@<@<?B?BD?DCD@BBBAD@AAA<AA=@A8A@0AB8B<:@AAAB::49>9>@A@>A@=;;;;:9=ABBBB=<;;;;0;BBBAA>???C?A>A?9999:;;BBB?AB@@>@BBBD=@@DA;;9?=??4:4;4919?=A?B?BBAA>AAA???A=AABC=:::B=AAAA@BC>;:88179AAB5>>@7??BB?C?CAAAAA3718>>>AAB<@@@@===<::>9:>>A??:>;888@C:AAA???<@@?<
@6HNMW:01081:06059
TACGTATGGTGCAAGCGTTATCCGGATTTACTGGGTGTAAAGGGTGCGTAGGTGGTAAGGCAAGTCAGAAGTGAAAACACGGGGCTTAACCCCGTGACTGCTTTTGAAACTGTCTAACTAGAGTGCAGGAGAGGAAAGCGGAATTCCTAGTGTAGCGGTGAAATGCGTAGATATTAGGAAGAACACCAGTGGCGAAGGCGCTTTCTGGACTGAAACTGACGCTGAGGCTCGAAAGCGTGGGGAGCAAACAGG
+
ACBBDDBB@B@@@=@@@@=?AD@F>@@D>CCDDD=BBBDC=BC=???@B@@>AB?AB>B@BEACCBCCC@BBBBBB9BDCCFF;CD<?;>@?7@@AABBBBBBB9AAB=BCBBBBB@CBBB997??8838=>??BB=BAA?A@D@D?CBBBBBBA@@;?@@@9@@@@?CCAAAC@BB@C?BB?BBB?BC>>;>AB;@=::;AC<??B?@@A@@@:@???CCCCC::8:AAACE>C:99ABB6:::@@;@AA=
@6HNMW:01089:06023
TACGGAAGGTCCGGGCGTTATCCGGATTTATTGGGTTTAAAGGGAGCGCAGGCTGATGATTAAGCGTGACGTGAAATGTAGCCGCTCAACGGCTGAACTGCGTCGCGAACTGGTTATCTTGAGTGAGTTCGATGTTGGCGGAATTCGTGGTGTAGCGGTGAAATGCTTAGATATCACGAAGAACTCCGATTGCGAAGGCAGCCAACAAGGCCTTTACTGACGCTGAAGCTCGAAGGTGCGGGTATCGAACAGG
+
CCCD?B9;;:C@CC<A::8;CDAD?CCD=CC@DG?JJ>AA>BD>BAACB@@?@AAB@@@B5:5;A@?AAAAABBD<@@?DBB>AA@@@<9:3:?9:3:B???CCCB@@=@BC?B?A???=A??>BBBB@BBAA@A<@<:939:?;>BCC?BBB????:?@@@;???B?BBC==>@=>>A=??<>>@8;:@;>>==181;AAA?C?BB>@=@?CC>CCCCCB@@@;;7;A@@AA5;59==?@;@AA@AA=AAB>
@6HNMW:01092:06034
TACGGAGGGTGCAAGCGTTAATCGGAATAACTGGGCGTAAAGGGCATGCAGGCGGTTCATCAAGTAGGATGTGAAATCCCCGGGCTCAACCTGGGAACAGCATACTAAACTGGTGGACTAGAGTATTGCAGGGGGAGACGGAATTCCAGGTGTAGCGGTGGAATGCGTAGATATCTGGAAGAACACCAAAGGCGAAGGCAGTCTCCTGGGCAAATACTGACGCTCATATGCGAAAGCGTGGGTAGCAAACAGG
+
DDBB?BCD=BA?A=@;;;?B@CIF@C?CB@CDCC>BBBBC=BB<BB@@@BA=AA?A@ECCCC@BBBB?B@@@BBB;AAA@7AB<B9:;AC@DDD;D@DBBBCBBBBBD>D??>?A?ABBBC@B@BB>AAABBBB1BBB??<??B?C>BB@BBBCCBA?AC@B?@@@@@CCBBB@@@B@B@BBAFCC@CC>B?BDD@D@CAAACCB?AAA>BDC>CCBAABCBBBBBBBBBBBEC>BBBBBC>B???BB=@A@=
@6HNMW:01096:06038
TACGGAGGGTGCAAGCGTTAATCGGAATAACTGGGCGTAAAGGGCATGCAGGCGGTTCATCAAGTAGGATGTGAAATCCCCGGGCTCAACCTGGGAACAGCATACTAAACTGGTGGACTAGAGTATTGCAGGGGGAGACGGAATTCCAGGTGTAGCGGTGGAATGCGTAGATATCTGGAAGAACACCAAAGGCGAAGGCAGTCTCCTGGGCAAATACTGACGCTCATATGCGAAAGCGTGGGTAGCAAACAGG
+
BBBB>BDC=CCBB=@<;;=@@CBC@CABB?BBBB<@A@CC>CM?FC@@@BB=AA<A?ABBCC=AA@C@CAAACCD=BBBB8BD=C;;;AD@CCE?E@CCCCBBBDFFD=C;;8;B?AA???BAAAC?BBBBBBB2BBBCB@C@B?B?BB=AABCCCC@BD?A7;;;<<CC;;;AAAC?C?BBACDD@DD=@=AA@<@>BAAACCC@CCC=CCC>?@@BBBCEBCCBB??@CAAA9??@=??9=<;777*7>>8
@6HNMW:01100:06043
TACGGAGGGTGCAAGCGTTAATCGGAATAACTGGGCGTAAAGGGCATGCAGGCGGTTCATCAAGTAGGATGTGAAATCCCCGGGCTCAACCTGGGAACAGCATACTAAACTGGTGGACTAGAGTATTGCAGGGGGAGACGGAATTCCAGGTGTAGCGGTGGAATGCGTAGATATCTGGAAGAACACCAAAGGCGAAGGCAGTCTCCTGGGCAAATACTGACGCTCATATGCGAAAGCGTGGGTAGCAAACAGG
+
;?AB?ABB<A@@@?B@@@?B@ABBAC>@@=@BBB<BBBDC?CF?DD;;;@@<@B?B?BCCBB?BBAA<A9;:BCB=CCCC;CC:A;:;>A?CKF?E@DCCCBBBB<;;6;BB?CB@BCBCBBAAAB>AAABDDC2BBDA@=@=@=AACCACCEFCBA>AC?B=AA:;;BBBCBCCCC?EBJGACBB@CC9;8;@@<@=@:;;BCC?AAA<???9?ABBA@@CC@@?A??@@@BD>BBBBCD;A:98>?9?>?;
@6HNMW:01102:06043
TACGGAAGGTCCGGGCGTTATCCGGATTTATTGGGTTTAAAGGGAGCGCAGGCTGGAGATTAAGCGTGACGTGAAATGCCGCGGCTCAACCGTGGAAGTGCGTCGCGAACTGGTTTCCTTGAGTGTATTCGACGTCAGCGGAATTCGTGGTGTAGCGGTGAAATGCTTAGATATCACGAAGAACTCCGATTGCGAAGGCAGCTGGCGAGGCTATAACTGACGCTAAAGCTCGAAGGTGCGGGTATCGAACAGG
+
DBBB@C@B@CC@DD<A;:6;BD?C@CDD>BC@CD=BB7:;.;C8BAAA@CD@DBB@@@@E@C@CCCBBCBAAADD>:;:?A::8:BAB=A8:9B>A?B>>@ABBCCCC@BAB=@@=@@DABCCBBBAA>@CBB@@@BAAB?B@C@CB;;7;A@==993:333(388<7=>=;>>00/:>5965/348>>>7=@::;?187==:959;./(/889:7;?A@@??98949CCCBB?C?AA@@A<ACCCCC=A@B?
@6HNMW:01110:06034
TACGGAGGGTGCAAGCGTTAATCGGAATAACTGGGCGTAAAGGGCATGCAGGCGGTTCATCAAGTAGGATGTGAAATCCCCGGGCTCAACCTGGGAACAGCATACTAAACTGGTGGACTAGAGTATTGCAGGGGGAGACGGAATTCCAGGTGTAGCGGTGGAATGCGTAGATATCTGGAAGAACACCAAAGGCGAAGGCAGTCTCCTGGGCAAATACTGACGCTCATATGCGAAAGCGTGGGTAGCAAACAG
+
BBAA@CCD<BBCC@CBAA>A>AAA>B=AA?BBBB=BBABC0;;7;CCCBAA>;;5<=AABBBACCELACBBBBBA7;;CC3AA9@;<9=B?>@@4949ABBCBBDCDD?C@@=@A=AABBBBAACC=??AAHED3BBBCE@C:;9;?BB?;<;BA;;8<;>B?@@;;;BBA@A@;;;>B?BD?BBB?DD7;7;AA=A@B@@@@AA>ADD>BBB<AABB@@@BAA@@@A?@B>>C=B985;=7;<<===2:::
@6HNMW:01066:06060
TACGGAGGGTGCAAGCGTTAATCGGAATAACTGGGCGTAAAGGGCATGCAGGCGGTTCATCAAGTAGGATGTGAAATCCCCGGGCTCAACCTGGGAACAGCATACTAAACTGGTGGACTAGAGTATTGCAGGGGGAGACGGAATTCCAGGTGTAGCGGTGGAATGCGTAGATATCTGGAAGAACACCAAAGGCGAAGGCAGTCTCCTGGGCAAATACTGACGCTCATATGCGAAAGCGGTGGGGTAGCAAACAG
+
CCCC@CCC=AA@@<@@@A?B=A@B@C?BB>BABC>@@@@D<BA:@@@>@>@8@B;?7ABBBB>BAAA<@@BBBBD>ABAA.;;099954>7?EE>D699=<<?@@::;6;>B=@@<@A@@?BAA?><??@>@@>,<??@B?C@C?B>AA?ACCCCCCACC@C@BB;;;BB@@@@@@C?C?CC:;0@;@@-0-0@@<A@AA@@BB?=9995:??;:9:ABAB@@@@@@?@??;;;388:-3333&33338;1333
@6HNMW:01068:06099
TACGGAGGATCCGAGCGTTATCCGGATTTATTGGGTTTAAAGGGAGCGTAGGCGGGTGCTTAAGTCAGTTGTGAAAGTTTGCGGCTCAACCGTAAAATTGCAGTTGATACTGGGCGCTTGAGTGCAGCATAGGTAGGCGGAATTCGTGGTGTAGCGGTGAAATGCTTAGATATCACGAAGAACTCCGATTGCGAAGGCAGCTTACTGGACTGTAACTGACGCTGATGCTCGAAAGTGTGGGTATCAAACAGG
+
9>?@=@D@DEC@D:;:BC@CCD>@=???9?A?AA9??7?@9@C=@A997?@=@BC<BABB=A=???AAA;??>BC>CCD=BBJ@CFDHAC?AACCC7D7;<B;;8;@BBCHEE?A;;:<?>@@??@@>>>@@;@CA=@A6969?A?@B?:99AA@C@BBBB>BBBB?AA@AA@AADDC@@@<?>>:;;;<B?CA1818====<>>BB=???====A@@;;;CA>>>;;;?@><3;788??8???@@D;@??8
@6HNMW:01078:06077
TACGGAGGATCCGAGCGTTATCCGGATTTATTGGGTTTAAAGGGAGCGTAGGCGGACGCTTAAGTCAGTTGTGAAAGTTTGCGGCTCAACCGTAAAATTGCAGTTGATACTGGGTGTCTTGAGTACAGTAGAGGCAGGCGGAATTCGTGGTGTAGCGGTGAAATGCTTAGATATCACGAAGAACTCCGATTGCGAAGGCAGCCTGCTGGACTGTAACTGACGCTGATGCTCGAAAGCGTGGGTAGCAAACAGG
+
CCAA><;5<BA==00000+00=::6;<>5==333(37(77)7;33779;//)/:(---//27277::55.55<>>7>@@7<<A=999925.55:::+<166>??=999DDDDD?BB;;;=@;;;;:;B==;00*00/)/:6:6;+/5::58:;<::97=900+00/0:?=>>>989??A077>===:==?0/0=?9=:BB@B7::AAB29::5>>9@B@@@@999=95555@@@)5555990955544)4998
@6HNMW:01080:06079
TACGGAGGGTGCAAGCGTTAATCGGAATAACTGGGCGTAAAGGGCATGCAGGCGGTTCATCAAGTAGGATGTGAAATCCCCGGGCTCAACCTGGGAACAGCATACTAAACTGGTGGACTAGAGTATTGCAGGGGGAGACGGAATTCCAGGTGTAGCGGTGGAATGCGTAGATATCTGGAAGAACACCAAAGGCGAAGGCAGTCTCCTGGGCAAATACTGACGCTCATATGCGAAAGCGTGG
+
AADG@DCC@AAAC?BB@@=@@C@@;@8;9?BABA:>>>BB<BF?HC;;;BB>AA>A?CCCAA?ACBB?BD@@A>D8BBAA*9;/99956;8555)549==>C?D@@@D=CCC@BB?A;;;A???@=;>>99899)9@@@@?B;?7?==@;AABA@;>=>>9=9=;:9:@><>955<<4;6;;9;995<<,/,/;>8=;=AA@@@>:444,333(3;::?DC=@@>;33344444(388333
@6HNMW:01096:06062
TACGGAAGGTCCGGGCGTTATCCGGATTTATTGGGTTTAAAAGGGAGCGCAGGCTGATGATTAAGCGTGACGTGAAATGTAGCCGCTCAACGGCTGAACTGCGTCGCGAACTGGTTATCTTGAGTGAGTTCGATGTTGGCGGAATTCGTGGTGTAGCGGTGAAATGCTTAGATATCACGAAGAACTCCGATTGCGAAGGCAGCCAACAAGGCCTTTTACTGACGCTAAAGCTCGAAGGTGCGGGTATCGAACAG
+
>ADC=@>@?BB?AA;A;;7;CA=A>BBB=BC@CJ>DE0;<;&;5055::;9526BAABBBA>A>AAA?:;9<8499,:48=;<@C@@8878@=AAAA?@99:BCCBDBC@CBB?B@A@@A999BC????;>AAAAA39499399?499CC?AA??@8819BAC>CAA@=99::::785<</787;::177;78899261<:::5;9==:;5:)///&//;::::9444)488888.3-3:3//(/88///5888
@6HNMW:01099:06087
TACGGAGGGTGCAAGCGTTAATCGGAATAACTGGGCGTAAAGGGCATGCAGGCGGTTCATCAAGTAGGATGTGAAATCCCCGGGCTCAACCTGGGAACAGCATACTAAACTGGTGGACTAGAGTATTGCAGGGGGGAGACGGAATTCCAGGTGTAGCGGTGGAATGCGTAGATATCTGGAAGAACACCAAAGGCGAAGGCATTCTCCATGGGCAAATAGCTGACGCTCATATGCGAAAGCGTGGGTAGCAA
+
///8489;3/66<9<<??.4.4995:.44.5:::1<;::<5<>3::6655=9;?7;9BBA?AACCBA=@:99>;;29;;;0;A5<6968<8<<<4<7;;<@545==>>,94450/)////776//3289333333#387:::=8=4945@.559995929>;:759955<<<<;;;<>9>=;;;?@=9>>6=895/8727/-(---(--99)---(-///:;779444444449:<<35554:;2333333
@6HNMW:01105:06064
TACGGAGGATTCAAGCGGTTATCCGGATTTATTGGGTTTAAAGGGTGCGTAGGCGGTTTGATAAGTTAGAGGTGAAATCCCGGGGCTTAACTCCGGAACTGCCTCTAATACTGTTAGACTAGAGAGTAGTTGCGGAGGCGGAATGTATGGTGTAGCGGTGAAATGCTTAGAGATCATACAGAACACCGATTGCGAAGGCAGCTTACCAAACTATATCTGACGTTGAGGCACGAAAGCGTGGGGAGCAAACAG
+
;;AA=@@=A@=@B>@:;6;>AAC@C?AAA<AB?BB:A@;@@9>@9?97:D?>=::6:D;DBCC?CD@A@8959A??999940@@5@A:@:0009>9=9>?>>;>CAB?AAA@@@=??>>><><?=>=<<<3:6708>766167///=;<5@:;;=<=7>?AC7>>>=:=@>>>B>>>@678@;@=>9=>B7;;@A=@=AAA@C>@;7;;29;;344===:;::3933,39;333,399:===18855;0999
@6HNMW:01108:06093
TACGGAAGGTCCGGGCGTTATCCGGATTTATTGGGTTTAAAGGGAGCGTAGGCGGCATGGTAAGCGTGTTGTGAAATGCGGGTGCTCAACATCCGGACTGCAGCGCGAACTGCCGTGCTTGAGTGCATTGAAGGAAGGCGGAATTCGTGGTGTAGCGGTGAAATGCTTAGATATCACGAGGAACCCCGATTGCGAAGGCAGCTTTCCGCGCTGTTACTGACGCTGAAGCTCGAAGGTGCGGGTATCGAACAGG
+
BBBE@D@B@BC?BB=BBC?CCC@C?ABB;@A@CC?DI>CC>BE9;;BCC@@=@B@BBBB?BD@FCDCA@=@BAAA;@@;;;6;@A@BC?AA@A;@;?@@AAABBBBBB@ACCC?B;;;A:@@AA@>>@=;;6;=B@C@CC@C?B@BD??<>@>>??>;>BBB>BBBB?BCCAAAC?;;77182888*9<<7@@@A<?<?EBCBB>B?C@@@A@@:>>CBBBBB=<A@BBBBCC??=8///=6:::9=?9=9<4
@6HNMW:01072:06111
TACGGAGGGTGCAAGCGTTAATCGGAATAACTGGGCGTAAAGGGCATGCAGGCGGTTCATCAAGTAGGATGTGAAATCCCCGGGCTCAACCTGGGAACAGCATACTAAACTGGTGGACTAGAGTATTGCAGGGGGAGACGGAATTCCAGGTGTAGCGGTGGAATGCGTAGATATCTGGAAGAACACCAAAGGCGAAGGCAGTCTCCTGGGCAAATACTGACGCTCATATGCGAAAGCGTGGGTAGCAAACAG
+
BBA?<:9:.;;;;49>:929:>>@;@=:;9;BDE>BBBBI=BA=@@;;;BB@BB?B@CCBAA?ABCB@CAAABBB=BCCC7@@:AAA@@C@;<;7;@BCCCCBBBBCD>CBB?BB@CAAABBAAAD=??@@@@@,==<;;7;?B?CGBA?BBCCCCB>@@<@?AA@@@ABACCBBBB?BACCACBB>BE8;7;A@5;6::::B@>;@@?9?AB=A;;;CC@?@CC@@@AAACCF@CB@?=B8>?>:::2=?>
@6HNMW:01080:06156
TACGTAGGGGGCGAGCGTTATCCGGATTTACTGGGTGTAAAGGGAGCGCAGACGGCTGTGGAAGTCAGATGTGGAAGCCCCGGGCATAACCCGGGGAGTGCATTTGAAACTCTATAGCTAGAGTACTGGAGGGGTGAGCGGAATTCCTGGTGTAGCGGTGAAATGCGTAGATATCAGGAAGAACACCGGTGGCGAAGGCGGCTCACTGGACAGAGACTGACGTTGAGGCTCGAAAGCGTGGGGAGCAAACAGG
+
DCBCCCBCCB3BA@A?:;6;BCAC@CCI?ECCCD=BBBEE>DC?BBBBA@@@@A=A@@@C?C>@@@@0//77;5:)/443&3>9>==>8<<3<AA6???BB??>8>??8?AABBAA@ACCCBABBBBB?BBBB5BBBBBC@B?B=?=>>;>D?:::?:??>>8<==@@@@@B===@@=B=>><;:::A;:959<<6<;??;@@@>>=A<???A>>=@>>>@@A9>8868;;ABD6:8D>>=>3;<=@D9?>=<
@6HNMW:01084:06111
TACGGAGGGTGCAAGCGTTAATCGGAATAACTGGGCGTAAAGGGCATGCAGGCGGTTCATCAAGTAGGATGTGAAATCCCCGGGCTCAACCTGGGAACAGCATACTAAACTGGTGGACTAGAGTATTGCAGGGGGAGACGGAATTCCAGGTGTAGCGGTGGAATGCGTAGATATCTGGAAGAACACCAAAGGCGAAGGCAGTCTCCTGGGCAAATACTGACGCTCATATGCGAAAGCGTGGGTAGCAAACAGG
+
CCBB@@@@<@BAC@BBBB@C@CCC?C?DD?A99:6:@@DD>CC>A><<<00+0A;A;CBCBC@FF@?<@:;:BBD>CBDD79:.;A;;5;>ABB=BGCCCCB@@ACBB;B::7:A?ABCEDCB@?@>AABCBBB2A@A;;6;<A=A=AA?CDDBB;:9;C?B?@@@@@B@@@AAABC?CACD<;0A;BB-0-0AA@A@DA;;;@?;9::79CC>AAAC@A@AAC?@?AABA???9?@A?AC>::7:;>8>773
@6HNMW:01087:06149
TACGGAAGGTCCGGGCGTTATCCGGATTTATTGGGTTTAAAGGGAGCGTAGGCGGCATGGTAAGCGTGTTGTGAAATGCGGGTGCTCAACATCCGGACTGCAGCGCGAACTGCCGTGCTTGAGTGCATTGGAAGGAAGGCGGAATTCGTGGTGTAGCGGTGAAATGCTTAGATATCACGAGGAACCCCGATTGCGAAGGCAGCTTTCCGCGCTGTTACTGACGCTGAAGCTCGAAGGTGCGGGTATCGAACAGG
+
9@?=29057;@7@A<AAB@@AA8;7:@D496<@?4>>06606A4>C<<;==<@@<ABBB@BB@BBBCCB?B@;;;.;=>@@<ABBCBB@AAAA=@=?<<<:779=999;<:=;9@@A@B?CBB;00:;)0)/385:17433135:5;;;;7:>9>>77,7798)/://(/999:::::775296;;=-=;;5=A<?3939>8:990:49;>9::A;@@?785797:@<?<=?996<:877AD9776AA@178=8
@6HNMW:01090:06147
TACGGAGGGTGCAAGCGTTAATCGGAATAACTGGGCGTAAAGGGCATGCAGGCGGTTCATCAAGTAGGATGTGAAATCCCCGGGCTCAACCTGGGAACAGCATACTAAACTGGTGGACTAGAGTATTGCAGGGGGAGACGGAATTCCAGGTGTAGCGGTGGAATGCGTAGATATCTGGAAGAACACCAAAGGCGAAGGCAGTCTCCTGGGCAAATACTGACGCTCATATGCGAAAGCGTGGGTAGCAAACAGG
+
;;;C@AAB<C@@@>A@@@?B@CCC?B@CC@CBBC=BBABB=BD=CC@@@@@=@C?B@CCCBB@CCCC@CCBCBCD>CCEF7AA9A0009B@AIG?GABBACCCDECBB<AAA?BB@DCCCCA@ABB@A@??>><,<==::6:=A=A?@@<@BBC@BB>BB=B?@@@AACBBBBBBCC?DACGACHE@CD9;9;CC>B@B;;;BBB?BBC>CCC=BBCDDCBBBCBDDBBBCCCD=CCCCBA;A:::??9?AA?
@6HNMW:01091:06132
TACGGAGGGTGCAAGCGTTAATCGGAATAACTGGGCGTAAAGGGCATGCAGGCGGTTCATCAAGTAGGATGTGAAATCCCCGGCGCAACCTGGGAACAGCATACTAAACTGGTGGACTAGAGTATTGCAGGGGGAGACGGAATTCCAGGTGTAGCGGTGGAATGCGTAGATATCTGGAAGAACACCAAAGGCGAAGGCAGTCTCCTGGGCAAATACTGACGCTCATATGCGAAAGCGTGGGTAGCAAACAGG
+
56<?@<@<5;;=<7;;;=9>9===:=:;@9;FHF?DCBCC>CM@DB@@@AA>;<8<ACCCCD@BA@@@C:;;BCG?CHID7A?0//75;4///,6:>?>=>?@DBBB<B@@=@B@@@@BBDCAAA????AAAA2BABCDGMFH@B@BC@CCBCB@@<@B=A=@@@@@BAA@@@AAB?C9;;@BA@;@A0;5;>?;?9?;:99A@;ABB>BCB>???A@A@@@@998>???=>?9?AABBD>CAB>>>5;<<2
@6HNMW:01094:06123
TACGGAAGGTCCGGGCGTTATCCGGATTTATTGGGTTTAAAGGGAGCGTAGGCGGCATGGTAAGCGTGTTGTGAAATGCGGGTGCTCAACATCCGGACTGCAGCGCGAACTGCCGTGCTTGAGTGCATTGAAGGAAGGCGGAATTCGTGGTGTAGCGGTGAAATGCTTAGATATCACGAGGAACCCCGATTGCGAAGGCAGCTTTCCGCGCTGTTACTGACGCTGAAGCTCGAAGGTGCGGGTATCGAACAGG
+
DCBB@B>A>AC?BB9=;;5;>?8=8>@>;?B=BC=BA0;;/<B=BBBCDDD?CCACCBB?BC?BCBCBB@CBBBC=BB@@@;@BADCB@B???>A=@@:::AAAABCB?BCCC?BCCBB>AACCCCCC@DE?A<?;>;?>9?>B>BBCC@CBA?@8728AAC>CACC?CBAAABBAA?77496;==-=66099>A3949@>=;;1;8=>>>>??7;;@@B@@>AAC>AAAA>>5949:788.99:===:888;
@6HNMW:01099:06138
TACGGAGGGTGCAAGCGTTAATCGGAATAACTGGGCGTAAAGGGCATGCAGGCGGTTCATCAAGTAGGATGTGAAATCCCCGGGCTCAACCTGGGAACAGCATACTAAACTGGTGGACTAGAGTATTGCAGGGGGAGACGGAATTCCAGGTGTAGCGGTGGAATGCGTGAGATATCTGGAAGAACACCAAAGGCGAAGGCAGTCTCCTGGGCAAATACTGACGCTCATATGCGAAAGTGGTGGGGAGCAAACAG
+
9><?=4<;/949;79=>9.4449=.4.5;.55995=@>??8>A9B@@@BBB?;;7;?BBBBB?A@@>=>:99:5905555&59095566;6;<<0616====@<<;;?<?AC=@A>;;::9888;=8;;;;<<<1;?>@@:?;>>B9@C?AAACA;;4999=;==;<0/0>9/95<<<7?:=>:>;;5;<4<7<==8=9=@@@@@@>@CD=AAA=::;AAAAA><<;/0/889<=7=<<9<;<<.555<<1::<
@6HNMW:01099:06159
TACGGAAGGTCCGGGCGTTATCCGGATTTATTGGGTTTAAAGGGAGCGTAGGCGGCATGGTAAGCGTGTTGTGAAATGCGGGTGCTCAACATCCGGACTGCAGCGCGAACTGCGTGCTTGAGTGCATTGAAGGAAGGCGGAATTCGTGGTGTAGCGGTGAAATGCTAGATATCACGAGAACCCCGATTGCGAAGGCAGCTTTCCGCGCTGTTACTGACGCTGAAGCTCGAAGGTGCGGGTATCGAACAGG
+
5499246;68:)//*///)/77)/,/=;2;<.55)55)5909;)559=9:<7;;;>===<>>9===AAA=A>>=?6=<:87.9338::493338<993333339444/)/////::/425:99:///47:3:.4.4.445:5<5:9665///////(/777.66///977//-555--.0555+5894;<33.34888:>>383...555525559322.../(///65527+22225,252725,26:2
@6HNMW:01102:06152
TACGGAAGGTCCGGGCGTTATCCGGATTTATTGGGTTTAAAGGGAGCGTAGGCGGCATGGTAAGCGTGTTGTGAAATGCGGGTGCTCAACATCCGGACTGCAGCGCGAACTGCCGTGCTTGAGTGCATTGAAGGAAGGCGGAATTCGTGGTGTAGCGGTGAAATGCTTAGATATCACGAGGAACCCCGATTGCGAAGGCAGCTTTCCGCGCTGTTACTGACGCTGAAGCTCGAAGGTGCGGGTATCGAACAGG
+
BDDC@C:;5;?4:;0;<;5;AA;@<@BA=;9.9A,99)9@6A?8;;;BA>@?@C@CDDD@BB>ABBBBB?CA@@@9@=@=?9@=@?AA=AA??=>=AB?AABB@AB??=@@BB?BBB?@=@AAABABA@CC@C?C@D?BB?B<@<?CAA>BBAAA?><>AAB8@AAB?BBBBBBBBBBBB>>;AAA2:99/88?A9?9???99928:@>>>BAA<>;:>A><<<@B<@ACB??8<7::8AD;@==>AA;@@@>
@6HNMW:01071:06182
TACGGAAGGTCCGGGCGTTATCCGGATTTATTGGGTTTAAAGGGAGCGCAGGCTGGAGATTAAGCGTGACGTGAAATGCCGCGGCTCAACCGTGGAAGTGCGTCGCGAACTGGTTTCCTTGAGTGTATTCGACGTCAGCGGAATTCGTGGTGTAGCGGTGAAATGATTAGATATCACGAGGAACCCCGATTGCGAAGGCAGCTTTCCGCGCTGTTACTGACGCTGAAGCTCGAAGGTGCGGGTATCGAACAGG
+
BBCB?B>B?AC?BC=@;;::DD@EADCC=CB@DD>DG=CC?CD>AA@@@BB@CCC?@@@B?B@BBACCCB@ABBB=BCA=@>?<?????B?B??<?=@@A9:;IGGCCACCB?BB<A@B@CDCCCCCC?CCCBCCA@@9:6;=@=AB@A=AC@@AAA?BCCD>BBBB?BBBBAAABDDBB?B>BBB9BBA=BCCC<A<@@>@@@8>:@AABBCC@CCABBDDCCBB?BBCCCC9949=9::6;BBBCB@CBB>
@6HNMW:01073:06186
TACGTAGGTGGCAAGCGTTGTCCGGATTTACTGGGTGTAAAGGGCGTGCAGCCGGGAGTGCAAGTCAGATGTGAAATCTATGGACTCAACCCATAAACTGCATTTGAAACTGTACTTCTTGAGTACCGGAGGGGCAATCGGAATTCCTAGTGTAGCGGTGAAATGCGTAGATATTAGGAGGAACACCAGTGGCGAAGGCGGATTGCTGGACGGCAACTGACGGTGAGGCGCGAAAGTGTGGGGAGCAAACAGG
+
CBAAA>>:?>:>@;>>@@6;;C=@=BBB<BCBBB>CGCCD>A@:@@?@@@DC@CC>CCCBAA=@A@<AA000===3>ABBCC@BBBAB>BC<BDBB<A@@@AAI>BCC>C@@@BBB??>:??ACBC?C?ABBA8BB>BAB@C>A>A?BBBCCC>>>B?AAAA:>?:>=>??@@B===888188=<==A=>><>@A:=8:94=?:?>???BBA@BB?BAAABC@BBAA>AAACCD?BBBBABA8@@ABB>BCC>
@6HNMW:01074:06193
TACGGAAGGTCCGGGCGTTATCCGGATTTATTGGGTTTAAAGGGAGCGTAGGCGGCATGGTAAGCGTGTTGTGAAATGCGGGTGCTCAACATCCGGACTGCAGCGCGAACTGCCGTGCTTGAGTGCATTGAAGGAAGGCGGAATTCGTGGTGTAGCGGTGAAATGCTTAGATATCACGAGGAACCCCGATTGCGAAGGCAGCTTTCCGCGCTGTTACTGACGCTGAAGCTCGAAGGTGCGGGTATCGAACAGG
+
===>?C?A>?@;>>3>00+/;;5;7/55/5=7@D<BB;B@8AB8;;<;B@@=;;5;C@A<@B?AACBCB@BBBBB>BCCCD<@@BBBA>::446=<?A:99?>A@@@@<;;;A=@ABBC<@@@@@@@@<@B>A>A?@?>=9=+0)0>>><BB=<=:@<??AA8>>>C?@@@@999?<=>:48/666-6//(//996>;>??755,5499;;>::5;>;?;====?B?BAD@@>181878AC8;::?AB=A@@<
@6HNMW:01076:06163
TACGTATGGTGCAAGCGTTATCCGGATTTACTGGGTGTAAAGGGAGCGCAGGCGGTGCGGCAAGTCTGATGTGAAGCCGGGGCTCAACCCCGGTACTGCATTGGAAACTGTCGTACTAGAGTGTCGGAGGGGTAAGTGAAATTCCTAGTGTAGCGGTGAAATGCGTAGATATTAGGAGGAACACCAGTGGCGAAGGCGGCTTACTGGACGATAACTGACGCTGAGGCTCGAAAGCGTGGGGAGCAAACAGG
+
5@AABBBB?@@?B=A;<;>@A@?D?BCC=DBBCB?BEBBD?CE?HFCB@00,00,0>>>8;;4;@BBAB>@@00,00*///&/<995;==/=<C@@@AA<=6;.5505ACCDCCCCCBBCA@@B@@9@>=>2>=;@ABCD>E=@>@CCBBB@@?C=@999-999ABBBBBCC?BB?BB?B@BBB?A@@@<@BD=A?BB>BB@CBCC@CD<;;C@BABBBCBCB@@=@ABAAB>BAAADDF;;::@@<?CDA
@6HNMW:01079:06205
TACGTAGGGGGCAAGCGTTGTTCGGAATACTGGGCGTAAAGCGCACGCAGGCGGTTCATCAAGTAGGATGTGAAATCCCCGGGCTCAACCTGGGAACAGCATACTAAACTGGTGGACTAGAGTATTGCAGGGGGAGACGGAATTCCAGGTGTAGCGGTGGAATGCGTAGATATCTGGAAGAACACCAAAGGCGAAGGCAGTCTCCTGGGCAAATACTGACGCTCATATGCGAAAGCGTGGGTAGCAAACAGG
+
=??@@;;:::*;?;?A@@<@><@@+0+000000*0=?>=0499>A@A@AA=;;6;<ACDED?CCCC@DBBBBB@=@@@@4==5=9:;>A@ABB=B@BCDCBBBBBBD@D>>=?D@BBBBBA@ABC?CCBBBBB1??A@@<@@C@C>BB@AAABBBB?BC@C@CD@AA@ACB@AA@@=B?BB@CEC?BC:;7;CB=B@B@@ACBC@ABB=BGD@BBBAABCCCDBBBAAABCCC<AACBBB>BBBCCB>????
@6HNMW:01088:06202
TACGGAGGGTGCAAGCGTTAATCGGAATAACTGGGCGTAAAGGGCATGCAGGCGGTTCATCAAGTAGGATGTGAAATCCCCGGGCTCAACCTGGGAACAGCATACTAAACTGGTGGACTAGAGTATTGCAGGGGGAGACGGAATTCCAGGTGTAGCGGTGGAATGCGTAGATATCTGGAAGAACACCAAAGGCGAAGGCAGTCTCCTGGGCAAATACTGACGCTCATATGCGAAAGCGTGGGTAGCAAACAGG
+
ABCC@BCD=@@@@?BA@@=@@BBB?B>AB@CBCC>CBBBG>BB>BB@@ACC@CC@C@BBBCG@ABBB?@BBAAAA>AEDD6:9.;;;;>A?@AA>B@CCCCBDBB@@@<@BB@BD@CCCCC@@???000?===?0=?BAA?A@C@CACIACCCCCCC@CC@C?@??@@AAABBAAAC?C@BCAGED@CB6;6;BB=C@CAAACCC@CBB>BBC>BBCCBDDCABBBBAAACBBB=BCCCBC=B?????8??<<
@6HNMW:01097:06183
TACGGAAGGTCCGGGCGTTATCCGGATTTATTGGGTTTAAAGGGAGCGTAGGCGGCATGGTAAGCGTGTTGTGAAATGCGGGTGCTCAACATCCGGACTGCAGCGCGAACTGCCGTGCTTGAGTGCATTGAAGGAAGGCGGAATTCGTGGTGTAGCGGTGAAATGCTTAGATATCACGAGGAACCCCGATTGCGAAGGCAGCTTTCCGCGCTGTTACTGACGCTGAAGCTCGAAGGTGTGGGTATCGAACAGG
+
CCCC@C?B?BA?@C=>?@;@AA>A?A@@;@B=BB=AA/<;7;C<DDBBGCC@CCHA@ACHCB?BCCDCG@BCCCB=BDDDD>9;:B?>;??>>?B?BBBAAA@@@@:;6;??@?CBBAB=?ABBCCCC?AA@D@C?B?BB>A=A?BAAA@ABABB9949@@A<BBBB?BDDCCCCA>>@@;>5:::1;??:A@??;??B>=>BE:?;==;;;;;5;>==;;;=>>A;988;;?5;5;??>B:BA==>A<@@?<
@6HNMW:01098:06202
TACGGAGGGTGCAAGCGTTAATCGGAATAACTGGGCGTAAAGGGCATGCAGGCGGTTCATCAAGTAGGATGTGAAATCCCCGGGCTCAACCTGGGAACAGCATACTAAACTGGTGGACTAGAGTATTGCAGGGGGAGACGGAATTCCAGGTGTAGCGGTGGAATGCGTAGATATCTGGAAGAACACCAAAGGCGAAGGCAGTCTCCTGGGCAAATACTGACGCTCATATGCGAAAGCGTGGGTAGCAAACAGG
+
AA::49==6>@?A@B@@A?B@DJE?B?BC@DCCC>BBBBC;@@;@AAABBD@GC?C@CCCCC@CCCC?CBBBCDD>B@@@*99,999;<@@BCC=C@CCDDBBBCCCE=ABA?BB@BBBAAABBBB=AABBBBB3>?C::4;;A=?>BB=BBBBBBB@BC@CACCBBABBBCCAA??=A@DD@CCC@CC7:6:??;@=@@@@CDD@BBB>BBB=BDBBBBBBBBBBB@AABBCB>CCCAAA:@9::??:?CC@
@6HNMW:01103:06209
TACGGAGGATGCGAGCGTTATCCGGATTCATTGGGTTTAAAGGGTGCGTAGGCGGCGTGCCAAGTCAGGGGTGAAAGGTTCCGGCTCAACTGGGACAGTGCCTTTGATACTGGTGTGCTGGAGTGCGCTTGCCGTGGGAGGAATGAGTGGTGTAGCGGTGAAATGCTTAGATATCACTCAGAACACCGATTGCGAAGGCATCTCACGAAGGCGTAACTGACGCTGAGGCACGAAAGCGTGGGGATCAAACAGG
+
@CCC@CC@CA@@B@@@@@@CCC@D@BB@BCC@CC>CD<@@,99,;@BABBB>;;8;AA@B@CFIDCCEEE;CCCC=A=@?C8;:;CBA?CDCD>BBBA@@@6::3:A@@AA@>AA?????9?@@???BEABB?BDCC=BB=@=@BCBBB@BCCCB::8:BAA9::;@=@BCCCCC@A@BCCD@DCC@CCC;::CC4:7;BBBBCCCBB<@<@BBB?BABBBBBBC;;:;B@@?D<@?@@@AB:BBBCD=BBB@
@6HNMW:01106:06191
TACGGAGGGTGCAAGCGTTAATCGGAATAACTGGGCGTAAAGGGCATGCATGGCGGTTCTAATCAAGTAGGATGTGAAATCCCCGGGCTCAACCTGGGAACAGCATACTAAACTGGTGGACTAGAGTATTTGCAGGGGGAGACGGAATTCCAGGTGTAGCGGTGGAATGCGTAGATATCTGGAAGAACACCAAAGGCGAAGGCAGTCTCCTGGGCAAATACTGACGCTCATATGCGAAAGCGTGGGTAGCAAACAGG
+
599:3444)4<44.5::;.42454.48;;7;BCD7>9949,0:1::>=>///2-,(,0---(---379==76569;<<6<=@@05:699;:=C@BBB=B8;9;;=><@A@E>CCD@CC=??A:9:>==>A577B====+:8;//)/)/)/79949//////)/:5<8<<<<<<<589><==9A7;;=BBA>BD=A?B@@<???@@@@AA>;;?254=4<?@?B995;;=<:88995AA<@A@@@A579733730996
@6HNMW:01110:06187
TACGGGGGGTGCGAGCGTTAATCGGAATAACTGGGCGTAAAGGGCACGCAGGCGGTTGTTTAAGTGAGGTGTGAAAGCCCCGGGCTTAACCTGGGAATTGCATTTCAGACTGGACAACTAGAGTACTTTAGGGAGGGGTAGAATTCCACGTGTAGCGGTGAAATGCGTAGAGATGTGGAGGAATACCGAAGGCGAAGGCAGCCCCTTGGGAATGTACTGACGCTCATGTGCGAAAGCGTGGGGAGCAAACAGG
+
@@@CDEDF*B;;;@AAAA>A?BBB=@>@C?ABBB=C@@@@9@@=@B@A@??<88559<A=;=7<;@??4:::==>5=?BB6@@<@>9>=@:;;>5=+0(/88>@8BBB<>??6>=>9;>>8;:>=:<=0222)2888-88991515:;:?;;;==AA=>=>D:A@>>=@>>>?;:;A=AB<?;B??;?D=@=A??:?<@???BC:C?BD>D??????@?>;><<?@@BA@@977)5677777,799;<079:5
@6HNMW:01077:06213
TACGGAGGGTGCAAGCGTTAATCGGAATAACTGGGCGTAAAGGGCATGCAGGCGGTTCATCAAGTAGGATGTGAAATCCCCGGGCTCAACCTGGGAACAGCATACTAAACTGGTGGACTAGAGTATTGCAGGGGGAGACGGAATTCCAGGTGTAGCGGTGGAATGCGTAGATATCTGGAAGAACACCAAAGGCGAAGGCAGTCTCCTGGGCAAATACTGACGCTCATATGCGAAAGCGTGGGTAGCAAACAGG
+
@@@@;;;;0;A?C=A@@A>A>DAA=@?@B@DBBB>BBCBB>CB=DC9:9ED@CC@C@CCCBB@BCBB@BBBBCCC=BB@B7??6?;;;>B@BCC>B?BBCBBDBBBBA=AAA?BB?BBBCBAAABD@BBAAAA@2?ACAA?ABC@CACC@BBBCBBB@BD@C?BBBABCCBBBBBBB?C?BB@BCB@CC8;6;AC=A?A:;;CCC??@@9?@@9@ABCCBCDCBBABBBCBBBB>BBABBC>A?>>??:@BB?
@6HNMW:01079:06250
TACGGAGGGTGCAAGCGTTAATCGGAATAACTGGGCGTAAAGGGCGTGCAGCCGGGAGTGCAAGTCAGATGTGAAATCTATGGGCTCAACCCATAAACTGCATTTGAAACTGTACTTCTTGAGTACCGGAGGGGCAATCGGAATTCCTAGTGTAGCGGTGAAATGCGTAGATATTAGGAGGAACACCAGTGGCGAAGGCGGATTGCTGGACGGCAACTGACGGTGAGGCGCGAAAGTGTGGGTAGCAAACAGG
+
5@?@@CCC>BDAA?B;;;@C@@;;69;=>=BCC?>?BBBE=BB=@;;;BBBB@CC=CAA@@@<AA@ACCBBB@AA6;:9@BA@6=955.5909;>>/666>>>@8=BB>BBBBBBB7;;69??AAA>@;>??@6@?9>???B?B?C?CEBBAB???@;@:::,999@AAAA@=<:<B>B>;A<<><8<<99258928579533,3333,33348;38883348>>=>8<?>>AA;@>>>>>.77<@@A;=8A=
@6HNMW:01102:06242
TACGGAGGATCCGAGCGTTATCCGGATTTATTGGGTTTAAAGGGAGCGTAGATGGATGTTTAAGTCAGTTGTGAAAGTTTGCGGCTCAACCGTAAAATTGCAGTTGATACTGGATATCTTGAGTGCAGTTGAGGCAGGCGGAATTCGTGGTGTAGCGGTGAAATGCTTAGATATCACGAAGAACTCCGATTGCGAAGGCAGCCTGCTAAGCTGCAACTGACATTGAGGCTCGAAAGTGTGGGTATCAAACAGG
+
@@BA@BB?BDF@DA@??>=?BB@B@BBB=BC?CC>CC=BB=AC=BBBBD@AABB?BCCCD=D>BBB?@@=???BD>BBB;A9959AAB?B>AADDF8B59:AAA>BBCCCCC@CCCBAA@B@@@??BBA?B??=?CC?DB@D?B?BCCDABBBCC@@?@CBB=BBBB?B@@@AAABBBB?BC?CCC?B@A999AA395:AAA?BBCBC<??@??C@CBBBB@@<@00,0>>000,/7:;=?8>>>ACC>BBB<
@6HNMW:01103:06259
TACGGAGGATTCAAGCGTTATCCGGATTTATTGGGTTTAAAGGGTGCGTAGGCGGTTTGATAAGTTAGAGGTGAAATCCCGGGGCTTAACTCCGGAACTGCCTCTAATACTGTTAGACTAGAGAGTAGTTGCGGTAGGCGGAATGTATGGTGTAGCGGTGAAATGCTTAGAGATCATACAGAACACCGATTGCGAAGGCAGCTTACCAAACTATATCTGACGTTGAGGCACGAAAGCGTGGGGAGCAAACAGG
+
BBBB?@?<>A=?@=@@CD@BAB@C????9?A>BD>CC>CD=BB>A999@9959?8@C<AADC>BB?BBBB?BCCC>BBB>BCC9AA>@599B?B?B?C===:=>>@<@@A>>><?@BBAAAAA>>>@@B:==B=CB><>>:=:?>=<<A?@???A=>:>?AA:@@==9==>>>>?@>>>AAB=578=@@@688AA0617???@>?A49829A@AAABCB???C:???>?>@9994:ABCCCC;BBABC8<;;5
@6HNMW:01074:06269
TACGGAGGGTGCAAGCGTTAATCGGAATAACTGGGCGTAAAGGGCATGCAGGCGGTTCATCAAGTAGGCATGTGAAATCCCGGCTGCAACCTGGGCAACTAGACATACTTAAACTAGGTGGATCCTAGAGTATTGCAGGGGGAGACTGGAATTCCAGGTGTAGCGGTGGAATGCGTAGATTATACTGGAAGAACACCAAAGGCGAAGGCAGTCTCCTGGGCAAATACTGACGCTCGATATGCGAAAGTCGTGGGGC
+
CB@@<;;;.9?=8.4499.4.44/393772///:1/////(4<24444955.55.5.59==><><<?0//77:0/0)5//)/)/////)-(---(-,0------5///>9>>7>;88390)///)///677;=7877;;;;+//////696:7<.33.33898887;:7=4337790//0)/..3333><@@:>=<.55)5.5::7<75444444.444(48:289:54444/7///7/--///9///-89;;;+9
@6HNMW:01083:06267
TACGGAAGGTCCGGGCGTTATTTCCGGATTTATTGGGTTTAAAGGGAGCGTAGGCGGCATGGTAAGCGTGTTGTGAAATGCGGGTGCTCAACATCCGGACTGCAGCGCGAACTGCCGTGCTTGAGTGCATTGAAGGAAGGCGGAATTCATGGTGTAGCGGTGAAATGCTTAGATATCACGAGGAACCCCGATTGCGAAGGCAGCTTTCCGCGCTGTTACTGACGCTGAAGCTCGAAGGTGCGGGTATCGAACAGG
+
BCAA?B=@>@BACC=A::4<AA;@?B?BBA:B@=@B;BB<BC>CIIHCCBB;;8;A?;:;@=?B?BBBCBB8;9@>=5?;>@A<999@AA@CAAA@A>999??A@ABB@@=@AAA?CBBCC9:;CCA@@@?CC=@=@=@;@@6:6:<BBBB?B??>@9979CCC=@?@B@BBBB???BBA>>:>:>=>2=AA599AB4:4:>>::;1;8=;;;?>?:???;;:<==;?499<:::18186867(6>>>=>:=AA=
@6HNMW:01088:06289
TACGGAGGGTGCAAGCGTTAATCGGAATAACTGGGCGTAAAGGGCATGCAGGCGGTTCATCAAGTAGGATGTGAAATCCCCGGGCTCAACCTGGGAACAGCATACTAAACTGGTGGACTAGAGTATTGCAGGGGGAGACGGAATTCCAGGTGTAGCGGTGGAATGCGTAGATATCTGGAAGAACACCAAAGGCGAAGGCAGTCTCCTGGGCAAATACTGACGCTCATATGCGAAAGCGTGGGTAGCAAACAGG
+
DBAA@DDE>?@@B?A@AA@B@BCB?B?BB@DDDD;BBCDD<BC>CCCCBBD?BB@D@CCCCC@CCCC@CBBBBBB>BBCC7??5?99;<@?ABB?BACCEDCCCCBBB<BBB?AA?ACCBBCBBBB?BBBBBBB2?;:00+09@:@:0;7;BBBBCC@BB@B>BBB@@CB;;;@@@C@C@GF@CCC=AA0;5;AA=A?B;;<DBA?@A@<@@@9@DBBCBCCCCCDC??@BDDE?F???@@;::8=AB<A@C>
@6HNMW:01089:06263
TACGGAGGATCCGAGCGTTATCCGGATTTATTGGGTTTAAAGGGAGCGTAGGTGGATTGTTAAGTCAGTTGTGAAAGTTTGCGGCTCAACCGTAAAATTGCAGTTGAAACTGGCAGTCTTGAGTACAGTAGAGGTGGGCGGAATTCGTGGTGTAGCGGTGAAATGCTTAGATATCACGAAGAACTCCGATTGCGAAGGCAGCTCACTGGACTGTTGACTGACACTGAGGCTCGAAAGTGTGGGTATCAAACAGG
+
@@@@?BB:;;;=@@@;::=BBB?B????<?A?DC<@A<AA8??599@BAAB@AA>BC@CB@C@BCCCBB?BBBBB=;;;6;CA=ABBB?A5;;<<<.:=ABCJE@BBD?BBB@BCBCBB@BABB@@A@@@ABB>BCB?CB?B@D@CCCC@B@@BBAAAECCC>CCCC@DCC;;:@@@@A>AA<?@@=@::6:ABA=@>@;;;CA;::C?@@ABC@CA@@C;;;0@<00+0;<000*4944::8;>=9:;2:;?>
@6HNMW:01093:06297
TACGTAGGTGGCAAGCGTTGTCCGGAATTATTGGGCGTAAAGCGCATGTAGGCGGTTCCCTAAGTCGGTCGTGAAAATGCGGTGCTTAACGCCGTATGGCGATCGAAACTGGGGGACTTGAGTGCAGGAGAGGAAAGGGGAACTCCCAGTGTAGCGGTGAAATGCGTAGATATTGGGAAGAACACCGGTGGCGAAGGCGCCTTTCTGGACTGTGTCTGACGCTGAGATGCGAAAGCCAGGGTAGCGAACGGG
+
BBBCCBB?;;6;@<@>@?5::A?B=B>A>AB?BE>CBDCD7;;AAA;:;BA;@@>@>BG<BB@CCDC@D:::BDCC;<;;@=???C;E@DCC;;;CBB?B9;;BBBB=BBBBBB0@BB?BBB?@@BCABBCB?BB=BDC;C?CBBB=BBBBBAD@@=@BBA<;;;BACBBA;<5;@9A@BC@BCC@E?BB@BBB8;6;BB?BD=BBC?BCBBBBBABBBA>??C@@ACCBBBF>BB?BBC>C9::BB@BEF>
@6HNMW:01105:06304
TACGGAGGGTGCAAGCGTTAATCGGAATAACTGGGCGTAAAGGGCATGCAGGCGGTTCATCAAGTAGGATGTGAAATCCCCGGGCTCAACCTGGGAACAGCATACTAAACTGGTGGACTAGAGTATTGCAGGGGGAGACGGAATTCCAGGTGTAGCGGTGGAATGCGTAGATATCTGGAAGAACACCAAAGGCGAAGGCAGTCTCCTGGGCAAATACTGACGCTCATATGCGAAAGCGTGGGTAGCAAACAGG
+
@BAE?@@@99;:@5;<;;@E@CBB?B?BDADCCB>A@@BC>CC=CC@@@AA>AB?B?@AAAA=ACBB?BBAA;;;6;CCC<DB=B<;;ABAFJJIJAAABCDCCCBBB<B;;7;A?AA;;;A:::C?BBBBBBB3BBB;;7;?A?C?@A?BBABBCC@BC@B@@@@BAB@@@A@CCC@C@DCAGCC5;;0;5;@?<A@B@@@BBA=>??9@AB<AAABBAA@@@;;9AA@A<@@<ABBBBB<A?=443*3;;6
@6HNMW:01068:06342
TACGTAGGTGGCGAGCGTTGTCCGGAATTATTGGGCGTAAAGGGAGCGCAGGTGGGAAAGTAAGTCAGTCTTAAAAGTTCGGGGCTCAACCCCGTGATGGGATTGAAACTACTTTTCTTGAGTGCAGGAGAGGAAAGCGGAATTCCTAGTGTAGCGGTGAAATGCGTAGATATTAGGAGGAACACCAGTGGCGAAGGCGGCTTTCTGGACTGTAACTGACACTGAGGCTCGAAAGCGTGGGGAGCGAACAG
+
@D;;;@@;?B=?A;;;;@<AACACAD@D?AA=AB9@AAAC;BB=BBAABCFACFF?DD<BBC@DCCAA@A@4;;;.;C@AAAB8BBBC?CEG9;;CDDCH>BB>AAB=B@@@CED:??<BA@@BC;;9<BAA>A@0;;;5;=@?B>AAAAA@:::?;?@@A9:::AAAAAB??=?C?BA?A?????BCCC?@@@:=:00,0@@7@@B<AAAABB?BB@@@@???::4:@A===7=;;;BBB5>>>?=9=88
@6HNMW:01072:06359
TACGGAGGGTGCAAGCGTTAATCGGAATAACTGGGCGTAAAGGGCATGCAGGCGGTTCATCAAGTAGGATGTGAAATCCCCGGGCTCAACCTGGGAACAGCATACTAAACTGGTGGACTAGAGTATTGCAGGGGGAGACGGAATTCCAGGTGTAGCGGTGGAATGCGTAGATATCTGGAAGAACACCAAAGGCGAAGGCAGTCTCCTGGGCAAATACTGACGCTCATATGCGAAAGCGTGGGT
+
@@CB@CBB=B@?@>A@@?=@?ABD@C@CC@CCCC=DBAAA<BA<@@ACECC@CCACBCCBBB@CBAA=BBBBBCE=BBBB7AB0;;;;<@?BDF>D?BBBBBBBB@@@<@BC@CB@CCC;;;@?CB>???@@@@,999;;7;@B?CACI@CCAAAAB?BA=A=;;;;;;;;;AAA@A>BACCAAAA@FF>C?BDB?B<@::;BA@=A@@;@@@;AAAAA@@@??AA?@?>9899.9<?377-8
@6HNMW:01084:06312
TACGTAGGTGGCAAGCGTTATCCGGATTTACTGGGTGTAAAGGGCGCGTAGGCGGGGATGCAAGTCAGATGTGAAATCTATGGGCTTAACTCATAAACTGCATTTGAAACTGTATCTCTTGAGTGCTGGAGAGGTAGACGGAATTCCTTGTGTAGCGGTGAAATGCGTAGATATAAGGAAGAACACCAGTGGCGAAGGCGGTCTACTGGACAGTAACTGACGCTGAGGCGCGAAAGCGTGGGGAGCAAACAGG
+
HDBBBBC@CC?BB>A@AB?AAB?B>AAF>BABBD>?>?BC>CD=BBBBBBC?BBBB8BB????BBBABBCBBBCC=898?@@@;@B>B?BCBBBCC>B>>>A@@:ABB=B=>=<=<>@A<A666<<=B?CCBC@CCBBBB?BBC@D@C@CCCCA@@C@CCCC=BBCBBBBBBCCB@CAD@BB>A@@>@AAB?A@B>B?BC@CCCBCBB@CCCBBD?BBBBBC@>A00,0>=>@@-;;;;@??.;;;CC>AAB@
@6HNMW:01087:06355
TACGGAGGGTGCAAGCGTTAATCGGAATAACTGGGCGTAAAGGGCATGCAGGCGGTTCATCAAGTAGGATGTGAAATCCCCGGGCTCAACCTGGGAACAGCATACTAAACTGGTGGACTAGAGTATTGCAGGGGGAGACGGAATTCCAGGTGTAGCGGTGGAATGCGTAGATATCTGGAAGAACACCAAAGGCGAAGGCAGTCTCCTGGGCAAATACTGACGCTCATATGCGAAAGCGTGGGTAGCAAACAGG
+
@@@B?BBD=BBBB=@9::<@?ACC@C@CC@DCCC=BBBEE<BB=BC9:9CC@CC@C@BCCBB?BDCC@BCAB@AA<AAAC9A@:@9:;?B@@AA>AADCCBCCCCCCB=BA@??@<@@@@@BBCCC?BCBBBBA2?A@@@?@?C@D?ABACBCCB;;9;E?CAFB@A@CBBABCBAA=B?CD@CBB=@A0;5;BB>A>B;;;BCC?AAD>CCD=CCBBBCCAAABCBBAAA@@C>CBBBBB9?:99@@;ABB?
@6HNMW:01095:06329
TACGGAGGGTGCAAGCGTTAATCGGAATAACTGGGCGTAAAGGGCATGCAGGCGGTTCATCAAGTAGGATGTGAAATCCCCGGGCTCAACCTGGGAACAGCATACTAAACTGGTGGACTAGAGTATTGCAGGGGGAGACGGAATTCCAGGTGTAGCGGTGGAATGCGTAGATATCTGGAAGAACACCAAAGGCGAAGGCAGTCTCCTGGGCAAATACTGACGCTCATATGCGAAAGCGTGGGTAGCAAACAGG
+
9???<;<;0;@>@<@@:;6;?CBB@BGCC@CCCC>@A@AA<AB=BCCCC;;9;B?B@CCBBB@DDDD@CCCCAAA>ABBE;CB=B:;;@B@BDE>C@CCCCCCCEBAA<A@@<@C?BBABCCCCCD@BA?????,<??;;5;;A=A=AA@CDBCBBB@BD@C@CA@@@CCBBBBBBB?D@DF?BBE?CC:;:;BC?C@DAAACBB?CBD@ABA<9:;@?BBAAABBCBBBBBBC<?@?@@A;@@:<??<=BB7
@6HNMW:01102:06337
TACGGAAGGTCCGGGCGTTATCCGGATTTATTGGGTTTAAAGGGAGCGTAGGCGGCATGGTAAGCGTGTTGTGAAATGCGGGTGCTCAACATCCGGACTGCAGCGCGAACTGCCGTGCTTGAGTGCATTGAAGGAAGGCGGAATTCGTGGTGTAGCGGTGAAATGCTTAGATATCACGAGGAACCCCGATTGCGAAGGCAGCTTTCCGCGCTGTTACTGACGCTGAAGCTCGAAGGTGCGGGTATCGAACAGG
+
BCBB@B6:69@;@@9<00,0>@<G<ACB=;;5;C/;;0;@8@A=BB;;;BB>BB>BDAA?CC@BBBCDC?BBBCG?BAAAA<ABCBBD@BCBB?A=A@?>>>>@CCCC@CA@@@B???D=?@A@AAAB:<;@C@C@B?CB?B7:6:A??=?AAAA9828@=?:@AAD@?>>BBBBCBB>>;?8<<<2;?@087CC9>;>>?:=>5=:>=>====7;;@B???@BBC598@A==49188588-8>>??B=A@@=
@6HNMW:01105:06325
TACGGAAGGTCCGGGCGTTATCCGGATTTATTGGGTTTAAAGGGAGCGTAGGCGGCATGGTAAGCGTGTTGTGAAATGCGGGTGCTCAACATCCGGACTGCAGCGCGAACTGCCGTGCTTGAGTGCATTGAAGGAAGGCGGAATTCGTGGTGTAGCGGTGAAATGCTTAGATATCACGAGGAACCCCGATTGCGAAGGCAGCTTTCCGCGCTGTTACTGACGCTGAAGCTCGAAGGTGCGGGTATCGAACAGG
+
@CCD@D>A>@E@CC=@?@@BBC@D@DCC>BD@CJ>AA<AB=BB>BBABB;;7;B?BBCD@BB@BCBBFD@CBCCC>:;9AD>:;:ADG@BBBB7927A>?>BBCDD@@=@CCC?ABDBC8::@ABBBB@CD?B?B;?<?@;@4969CAC?BBBBBBA=@?<>:>AAB?BBBCAAABCC?9694999,<??4>>@@9=;>???@C9A7;:;;=??<?AACB:::BBC<@AB>>=4<69999939AAABA:>>>=
@6HNMW:01067:06386
TAGCGTATGAGCAGCGTTGATCCGGATTTACTGGGTGTAAAGGGAGTGTAGGTGGCCATGCAAGTCAAGAACGTGAAAATCCGGGGCTGCAACCCCGGAACTGCTTTTGAAACTGTAAGGCTGGAGTGCAGGAGGGGTGAGTGGAATTCCTAGTGTAGCGGTGAAATGCGTAGATATTAGGACGGAACACCAGTGGCGAAGGCGGCTCACTGGACTAGTAACTGACACTGGAGGCTCGAAAAGCGTGGGGAGCAAAACAG
+
:0///--/////44///)////)/5:;;)55555)5;555)4@8??C@@>B:B>9>25999:29@>>9>@.55599::&5/)/::&/////)///&/5<5;795555&59:09666>9?9665155554;<7:999&//////38383959//////67813333(3799773//--(,,,,,-(-05--(33333333,338839333:::38772222+255......(.505355999.5552225'222222&226
@6HNMW:01073:06360
TACGGAAGGTCCGGGCGTTATCCGGATTTATTGGGTTTAAAGGGAGCGTAGGCGGCATGGTAAGCGATGTTGTGAAATGCGGGTGCTCAACATCCGGACTGCAGCGCGAACTGCCGTGCTTGAGTGCATTGAAGGAAGGCGGAATCGTGGTGTAGCGGTGAAATGCTTAGATATCACGAGGAACCCCGATTGCGAAGGCAGCTTTCCGCGCTGTTACTGACGCTGAAGCTCGAAGGTGCGGGTATCGAACAG
+
<<=@?=@C@BB?BA=B<;7;AA=B8;:=8==:?@:AC:BB=BC=BCBB;;;?A@=@@9929B;>@;;;?@9?<:;;,000<:3////991//4<8<8B?777::>A00/:;;??6?>@>@>AAA@??9:49A=?=B<<;<<6<-0/>??;>?>887;699@?8>>>>9?A@AA:9:A??>;@2888(6891>BB@>C??==898)74<<????D.55647>?;9:>>@?<<=:5:3:99A=3:866//(/46
@6HNMW:01075:06370
TACGGAGGGTGCAAGCGTTAATCGGAATAACTGGGCGTAAGGGCATGCAGGCGGTTCATCAAGTAGGATGTGAAATCCCCGGGCTCAACCTGGGAACAGCATACTAAACTGGTGGACTTAGAGTATTGCAGGGGGAGACGGAATTCCAGGTGTAGCGGTGGAATGCGTAGATATCTGGAAGAACACCAAAGGCGAAGGCAGTCTCCTGGGCAATACTGACGCTCATATGCAGAAAGCGTGGGTAGCAAACAG
+
A@AC;;;<0:9;@8BBCG=>=@;;5;<@@;@CEA600//)/:1999::/616C>A=B;:9@<>@BB@CCCCBBB><<@<*9:)9995.57555)54999;:=====@8>9:20=6<00+0;>>?;?19333777$7;;997;69492556;<<>BBB?BB?B?BB;:;AAABBAA??<@?BB?BCB=AB7;7;BB?B?B@@ABB@=@==500,000>>CDBB@888888=?@AA9?99333)7<87881799
@6HNMW:01087:06388
TACGGAGGATGCGAGCGTTATCCGGATTTATTGGGTTTAAAGGGTGCGTAGGTGGTTGTTTAAGTCAGCGGTGAAAGTTTGTGGCTCAACCATAAAATTGCCGTTGAAACTGGATGACTTGAGTATATTTGAGGTAGGCGGAATGCGTGGTGTAGCGGTGAAATGCATAGATATCACGCAGAACTCCGATTGCGAAGGCAGACTTACTAAACTATAACTGACACTGAAGCACGAAAGCGTGGGGATCAAACAGG
+
9:9A9@A<A:99@@BA;;::CC@C@CDC>BB@BB=BC6;;8;D;AABCCCC@BB>A5:;?6?=@A@BDBB@BCCB<@AJ>ABD?BB;;9;?B@AAA7@<@B=@@>:::5:>?=BBBBCC?CBA@>@:99/:9939=?=AA?B=??:99@<@@>><00,0==?9@BCBCCBBBBBC;;;BBCC?ABB?BCC=@@;0+0+00000@;><0:;.00000)//6:999=<<7;55333:(33:8889+89777188:6
@6HNMW:01098:06380
TACGTAGGGGGCAAGCGTTATCCGGATTTACTGGGTGTAAAGGGAGCGCAGACGGTGATGCAAGTCTGAAGTGAAACCCCACGGCTCAACCGTGGGCTTGCTTTGGAAACTGTATGACTAGAGTACTGGAGAGGTAAGCGGAATTCCTAGTGTAGCGGTGAAATGCGTAGATATTAGGAGGAACATCGGTGGCGAAGGCGGCTTACTGGACAGCAACTGACGTTGAGGCTCGAAAGCGTGGGTAGCAAACAGG
+
CCBCC;::::)9?;?@@?:@AA>B?BBD?CD@A@=@BBEC=BB<BBABBBBBCBACEBAACCACCCBAA=ACBBC?CJJ;CCD@DBBB?A;@@@@:@D?BBDC>C@BD>CCBCCBBBCCBCDCBBB@@<@@??;??5:9?<?>B?B?BBBBBAAA7757ACD>AAABBABBAAA@CB@BB?@<@A?>?<::47?<494795:<8<<@>:?=;;;@=A;;;AAH?@?C?BCBBBD>BB999B=BAAA@@:@AA=
@6HNMW:01121:05809
TACGGAAGGTCCGGGCGTTATCCGGATTTATTGGGTTTAAAGGGAGCGTAGGCGGCATGGTAAGCGTGTTGTGAAATGCGGGTGCTCAACATCCGGACTGCAGCGCGAACTGCCGTGCTTGAGTGCATTGAAGGAAGGCGGAATTCGTGGTGTAGCGGTGAAATGCTTAGATATCACGAGGAACCCCCGATTGCGAAGGCAGTCTCCTGGGCAAATACTGACGCTCATATGCGAAAGCGTGGGTAGCAAACAGG
+
;BBB?D>B>AD@BB9?;;6;AA;A?BBB>BCAED>CC>BA>BJ>BAAAB@@;@A=@@CC@CC?ABBABA>@@<;;60@@@@90000=@<?=A@@C@BB9:9BABCCCB???>?5:9@??=@@@@ABCC@BB?C?B@B=A@292:178<<8=>A??<>9==?A;@@??:?????A>888>=9>5;;;:):<</89@>9:5888;@AA<??A:ADD;::;?@AAA>>==B=;;:===4=:;;;;/:88888-8>=9
@6HNMW:01137:05774
TACGGAGGGTGCAAGCGTTAATCGGAATAACTGGGCGTAAAGGGCATGCAGGCGGTTCATCAAGTAGGATGTGAAATCCCCGGGCTCAACCTGGGAACAGCATACTAAACTGGTGGACTAGAGTATTGCAGGGGGAGACGGAATTCCAGGTGTAGCGGTGGAATGCGTAGATATCTGGAAGAACACCAAAGGCGAAGGCAGTCTCCTGGGCAAATACTGACGCTCATATGCGAAAGCGTGGGTAGCAAACAGG
+
CCFC@AAA<AA@@=@?9:6;=AAB?B@BC@CCCD>BBBDD=BB=BBBBBBB@CC@E@CAAACACFBB?BCBCDDD>BBB@7@@6@99;?B?BFIICADDDDCBBBBCC>CAB?AC?BBCCC@@@BB>BA?AAAA1A?>00+09<8><AB=AABCCFGACC@C?A@@@@@@@AABB;;8;=AA@CGEACC8;7;BB;@>@;;;CCB?BBB=BDF@BBBBBBCCCCCBA@@@@CBB<BA@@@@9@?@@BB=BAA>
@6HNMW:01137:05782
TACGGAAGGTCCGGGCGTTATCCGGATTTATTGGGTTTAAAGGGAGCGTAGGCGGCATGGTAAGCGTGTTGTGAAATGCGGGTGCTCAACATCCGGACTGCAGCGCGAACTGCCGTGCTTGAGTGCATTGAAGGAAGGCGGAATTCGTGGTGTAGCGGTGAAAATGCTTAGATATCACGAGGAACCCCCGATTGCGAAGGCAGCTTTCCGCGCTGTTACTGACGCTGAAGCTCGAAGGTGCGGGGTATCGAACAGG
+
BBBD=B:;8;B=?@9?;;5;AA=B@@@@<AB=BE>IH?ID?DC>CCBBAAA?;;6:B?@<@A?BCCCCD@CCCCC>BB:::-:=<==?<??:>:G@BA???:9<AAAA?A;;;>@?A@A689@=@<<A>@?@C@C>@>@C@C8:8:ACA>AAABB@A;@9989+:==<<@@AA??@ADCA>0708888(8==199??9>:=>>?;=3:5:><==;;6;?>><=:66/0)0=;9;;5;9>>8888(6<<::;49;;6
@6HNMW:01138:05761
TACGGAAGGTCCGGGCGTTATCCGGATTTATTGGGTTTAAAGGGAGCGTAGGCGGCATGGTAAGCGTGTTGTGAAATGCGGGTGCTCAACATCCGGACTGCAGCGCGAACTGCCGTGCTTGAGTGCATTGAAGGAAGGCGGAATTCGTGGTGTAGCGGTCAAATGCTTAGATATCACGAGGAACCCCGATTGCGAAGGCAGCTTTCCGCGCTGTTACTGACGCTAAAGCTCGAAGGTGCGGGTATCGAACAGG
+
009<<::;7:A:?>:>@B>BCB?A=;;;6;B@CD>BC=BA8A@8<;;BBCC@BB?BAAA=@B>AAB;;;?BA<;<0;B;;;6;:;9<?6?=9=0878AAA@:9;@A@@<?BBB@C???C?BAA:;;@@5;9:?;>292:?;=>A=AAAC?BBDCA0000//;166::5888;::BA888>=B=BBC5A;:1::<>:A?@@>887,78===>>=>9>=====?=?@@6=8=>?>,5,28:9=358588527:94
@6HNMW:01147:05777
TACGGAGGGTGCAAGCGTTAATCGGAATAACTGGGCGTAAAGGGCATGCAGGCGGTTCATCAAGTAGGATGTGAAATCCCCGGGCTCAACCTGGGAACCAGCATACTAAACTGGTGGACTAGAGTATTGCAGGGGGAGACGGAATTCCAGGTGTAGCGGTGGAATGCGTAGATAATCTGGAAGAACACCAAAGGCGAAGGCAGTCTCCTGGGGCAAATACTGACGCTCATATGCGAAAGCGTGGGTAGCAAACAG
+
5444.4990444:.4499:?:=59.9.5<7<99:,:59==8?A;;;5555:299472/0/0>+0099?CBBCCCF9<9@@*99)5955./5777.7)/)/779994444(444.485::44499834-489:9::)333=>:>;@:@9CC><?>>>5949=<?<4/0///8789498994;7;>:===:>>4;7;<<5:7455588853333&3;;09:::<:::=<<<:;8=<::;29////:186/3/929::
@6HNMW:01161:05768
TACGGAGGGTGCAAGCGTTAATCGGAATAACTGGGCGTAAAGGACATGCAGGCGGTTCATCAAGTAGGATGTGAAATCCCCGGGCTCAACCTGGGAACAGCATACTAAACTGGTGGACTAGAGTATTGCAGGGGGAGACGGAATTCCAGGTGTAGCGGTGGAATGCGTAGATATCTGGAAGAACACCAAAGGCGAAGGCAGTCTCCTGGGCAAATACTGACGCTCATATGCGAAAGCGTGGGTAGCAAACAGG
+
/09959<<.;=A@69;A@?B@DDD@B@BC@CEFI?CBAAA6;6;CC;;;EC?CA@B>BFDBC?BCCDAD;<;BAG=CCCC9@@;@BAA=@?BBC>C@BBCCBBBBBA@:@9:9:C?C???ABB@AA>AABBBBB2???BB?B?B?C@BB@AAACC<<9<C@CEEDBBBBBCBBCBBA>A=BC?CCC=@B9:8:CD>B?B@;;;BB@@@@<@BA<@@ACCDCBBEECA@@CCDCC>CDDBBB>BCBACA;@@A?
@6HNMW:01122:05820
TACGGAGGGTGCAAGCGTTAATCGGAATAACTGGGCGTAAAGGGCATGCAGGCGGTTCATCAAGTAGGATGTGAAATCCCCGGGCTCAACCTGGGAACAGCATACTAAACTGGTGGACTAGAGTATTGCAGGGGGAGACGGAATTCCAGGTGTAGCGGTGGAATGCGTAGATATCTGGAAGAACACCAAAGGCGAAGGCAGTCTCCTGGGCAAATACTGACGCTCATATGCGAAAGCGTGGGTAGCAAACAGG
+
BBBB?CCE>?99:=@A@@=@@BBB?B@BB@DCCC=BBBCC>CC>BBBAAAA>AG@D@CCCCD?BBBB?BBBBCCC=CDDD8AA8?99:>@=>@A=A@CCECCCBBBBA<A>?;??<?BCBB@BBBC=AABBCCB1>>?994:;>;@>BB@CCCHCCB?BC@B@BD@@@BB@@@BCAA>B@CC@BBB@DD8:6:AA=A@BBCBDDD@BBB=BBD>BBBBBCCCCCCBBBBBBBBC=AAC???7==????9?@@=
@6HNMW:01140:05823
TACGTAGGTGGCGAGCGTTATCCGGAATCATTGGGCGTAAAGAGGGAGCAGGCGGCCGTGAGGGTCTGTGGTAAAAGACTGAAGCTCAACTTCAGTGAGCCATGGAAACCGGACGGCTGGAGTGCGGCAGAGGATCGTGGAATTCCATGTGTAGCGGTGAAATGCGTAGATATATGGAGGAACACCAGTGGCGAAGGCGACGGTCTGGGCCTGCACTGACGCTCATTCCCGAAAGCGTGGGGAGCAAATAGG
+
BAABA::6;@9?@>?@AA=@?B9?6;7;BBD?BB>BBBBC>DCBB>BDGCB@@@<>-00@BBB9C;;;BB?BCCC8@@@;99;>?CAA?AB>BDBA@ABB@BCCACC>C@E@CAA?ACD?BC;;;B?BCBBB?CB@;;;>A=A>B?CBBBBCBAAB?BACC>AAAABCBBBBCCCC?A@=@=BAA<@@AA>ACC?B?ABB@@<@C;;;6;?@AACBBC?@?CDBBB?BB>BDE=A@AABDC:BBBBB=BBB?
@6HNMW:01130:05863
TACGGAAGGTCCGGGCGTTATCCGGATTTATTGGGTTTAAAGGGAGCGTAGGCGGCATGGTAAGCGTGTTGTGAAATGCGGGTGCTCAACATCCGGACTGCAGCGCGAACTGCCGTGCTTGAGTGCATTGAAGGAAGGCGGAATTCGTGGTGTAGCGGTGAAATGCTTAGATATCACGAGGAACCCCGATTGCGAAGGCAGCTTTCCGCGCTGTTACTGACGCTGAAGCTCGAAGGTGCGGGTATCGAACAGG
+
59?@:A?C?BB@CB<@;;5;@?7@9595)9:4=A6?A6?A5A<;99;BBCD?CC?;;;B?BC@BAB;;;5<@>>>5:9994(4::=>A>@?;?7?9;?AA@BACDCBF@B::9=??@@A69;AAAA@A<@@:?=@<?;?@;@<??BAAB?ED???::3:=<<8?@@@=ABD???BB@>>>9>5::;/;>>:BBCD@E??;;@AA:@=BA@?===<AAAA@=>=<>A488>?>A6;7;;?AB9>>>>>>:>>>:
@6HNMW:01130:05864
TACGGAGGGTGCAAGCGTTAATCGGAATAACTGGGCGTAAAGGGCATGCAGGCGGTTCATCAAGTAGGATGTGAAATCCCCGGGCTCAACCTGGGAACAGCATACTAAACTGGTGGACTAGAGTATTGCAGGGGGAGACGGAATTCCAGGTGTAGCGGTGGAATGCGTAGATATCTGGAAGAACACCAAAGGCGAAGGCAGTCTCCTGGGCAAATACTGACGCTCATATGCGAAAGCGTGGGTAGCAAACAGG
+
@@?B@@A@;94496499;5:7=>A<@>@@=A;;;0;BAAA=BB=B;:;=@@=;;5;=BBBCC?A@BC?BBB@@?@6A@@@3AA9A;;:=B?ABC8;7:?A@@BBBBBC>BCC@CB?;:::8==>?@>>:=BCCC3BC>?@<@<A>C=AA?ABAB;9949:9==???AA>??::8>==9A@CC@CCC=BB4:6;@@;@?A@:::CB<;9?8??@9000=>???<;;<:99::8991:::==>7=888==6<<=5
@6HNMW:01156:05902
TACGGAGGGTGCAAGCGTTAATCGGAATAACTGGGCGTAAAGGGCATGCAGGCGGTTCATCAAGTAGGATGTGAAATCCCCGGGCTCAACCTGGGAACAGCATACTAAACTGGTGGACTAGAGTATTGCAGGGGGAGACGGAATTCCAGGTGTAGCGGTGGAATGCGTAGATATCTGGAAGAACACCAAAGGCGAAGGCAGTCTCCTGGGCAAATACTGACGCTCATATGCGAAAGCGTGGGTAGCAAACAGG
+
B;;;>AAD>AAAC?B;<;@C>AAA<@9@@=@CCF>ABABC7;;6;A;:;DDACC@DACCCCB=AAAC@BCCCDDD=CFCC9AA;A;;<@B@CCF@C@CBB@A@CCEHE?DCC@CC=@@CCCCBABA8::A@@AA1@?A;;9;@C@C?CA@BBBCCBB?BB8;7;A;;;BAD@A@@@@9A=BB8;;B=BB9;7;@@<@>@;;;?>=;?@A=BBE@@??CBB@@@@::9999@CCD>A?AAAD<B958A?84857
@6HNMW:01157:05885
TACGGAGGGTGCAAGCGTTAATCGGAATAACTGGGCGTAAAGGGCATGCAGGCGGTTCATCAAGTAGGATGTGAAATCCCCGGGCTCAACCTGGGAACAGCATACTAAACTGGTGGACTAGAGTATTGCAGGGGGAGACGGAATTCCAGGTGTAGCGGTGGAATGCGTAGATATCTGGAAGAACACCAAAGGCGAAGGCAGTCTCCTGGGCAAATACTGACGCTCATATGCGAAAGCGTGGGTAGCAAACAGG
+
@@@B>@@@9@A?A=AABB@B@CCC@D@BB?@??@8@@>@@;@E=BCCCBBB?BB?B?CBBBD?BBCC?A:;;BBC=BBBB9BA9A;<;9;?CEG>CACCBBBCCCBBA<BAB?BB?AAACCBBBBD?BBBCDCC3C@@;;:;@C@D?CCAECBACCA=BB?B>BBAA@@@BBB@@@C?B?CC@GCJACC:;9;BB;A>A;;;BBC?BBB<ABB=;:;DCCCBCCCC@??@@@@D>A@@:9:.9@?99:/9=<<
@6HNMW:01134:05916
TACGGAGGGTGCAAGCGTTAATCGGAATAACTGGGCGTAAAGGGCATGCAGGCGGTTCATCAAGTAGGATGTGAAATCCCCGGGCTCAACCTGGGAACAGCATACTAAACTGGTGGACTAGAGTATTGCAGGGGGAGACGGAATTCCAGGTGTAGCGGTGGAATGCGTAGATATCTGGAAGAACACCAAAGGCGAAGGCAGTCTCCTGGGCAAATACTGACGCTCATATGCGAAAGCGTGGGTAGCAAACAGG
+
BBCC@BBB=CBAA=A@@@=@ADCB@D@CD@BCCC>BBACE>BB>BCA@@>>:?@;A?BBBBB@CCCC@C@@@BAB=@@@@*99,9::;?B?@AA>AACCCCCBBBDDE>B@@>AC?BBBABBBBBB>BBBBCCC2@@B;;6;=A=A@CC@CCBCBBB?BC@B?BC@@@BBA@@@@999:BDD@BBD@DF=@>@BB<@?@:::BBC@BBB=BCE>BBAAABCBBB???BBBBCBB>BCCCCC>BAA9::5:AA>
@6HNMW:01150:05938
TACGGAGGGTGCAAGCGTTAATCGGAATAACTGGGCGTAAAGGGCATGCAGGCGGTTCATCAAGTAGGATGTGAAATCCCCGGGCTCAACCTGGGAACAGCATACTAAACTGGTGGACTAGAGTATTGCAGGGGGAGACGGAATTCCAGGTGTAGCGGTGGAATGCGTAGATATCTGGAAGAACACCAAAGGCGAAGGCAGTCTCCTGGGCAAATACTGACGCTCATATGCGAAAGCGTGGGTAGCAAACAGG
+
@AAB@CJF>CC@@<@@@@6:6;CB?B@BB?BBBB>BBBBB;@@:@C@@?BB>@A=B?CBBBC@CBBB@C@@ABBA;BBBB7@A6@;;;@CADIF=B?BDDCDCCCCAA<ABB?BE@BBBBBBBBBC@BBBBBBB3BBA@@=A?B@CACCACBBBB;;:;B@C@CC@AACBBCCCAAB@G@CC@CJE?BB:;7;BB=A=A:;;ACC@CCC=BCC>??ACCCCBBBBBB???ABBA=BBCBBB>B?>?@@:@@@<
@6HNMW:01154:05952
GTACGTAGGGAGCGAGCGTTGTCCGGAATTACTGGGTGTAAAGGGAGCGTAGGCGGGAGTGCAAGTTGAATGTTTAATCTATGGGCTCAACCCATATCAGCGTTCAAAACTGCATTTCTTGAGTGAAGTAGAGGTTGGCGAATTCCTAGTGTAGCGGTGAAATGCGTAGATATTAGGAGGAACACCAGTGGCGAAGGCGGCCAACTGGGCTTTTACTGACGCTGAGGCTCGAAAGCGTGGGGAGCAAACAGG
+
/0//78<>>8>BCC<<;CC?BA@=@6;6;6;;BCC>CCCCC=@@;@AAAB@@<@BB<BB@;;;>AB;AAACCBD<@=@@BB@BB=AABC?CC>CDDCBBBBAB>????5?;<;BBB<BC?B;;;AA@CBBA:;6;=A5;9717198<<??=?@@>?<999C<@@AB?????AA???=?B?B?BCB?CC:94:@B5;7;A=B@C@HDCC=BBBB6;;BB@FBBABC@=@;9555)5<==>??2<<<<A@>CC@
@6HNMW:01115:06005
TACGTAGGTGGCAAGCGTTGTCCGGATTTACTGGGTGTAAAGGGCGTGTAGCCGGGTCGGCAAGTCAGATGTGAAATCTATGGGCTCAACTCATAAACTGCATTTGAAACTGTTGATCTTGAGTATCGGAGAGGCAATCGGAATTCCTAGTGTAGCGGTGAAATGCGTAGATATTAGGAGGAACACCAGTGGCGAAGGCGGCTTACTGGACGATAACTGACGCTGAGGCTCGAAAGCGTGGGGAGCAAACAGG
+
CCBBAA?<??:>@9>=?@;@AA?C@GED>CCEEI?CC:::/;A:@BCCCCCC@CC>CCD@BC>A@BABA;;;CCC=;;;BBCC>AACB?BBBBACC>GA@@>>>9>A?9;798>AABBB?BBBBCCB?6=?//*/;79>><@=@<C?A@AAAA?;;=:>@@D:>>>;;;>???A=;;6:>:><@AA<>>>>8<>B6:6;A=AA>@@C@<AA000A?ABAACBACBCC?BCC@AA;A;<;BDD7;<<DC=CCC@
@6HNMW:01138:05998
TACGGAGGATCCGAGCGTTATCCGGATTTATTGGGTTTAAAGGGAGCGTAGGCGGACTATTAAGTCAGCTGTGAAAGTTTGCGGCTCAACCGTAAAATTGCAGTTGATACTGGTCGTCTTGAGTGCAGTAGAGGTAGGCGGAATTCGTGGTGTAGCGGTGAAATGCTTAGATATCACGAAGAACTCCGATTGCGAAGGCAGCTTACTGGACTGTAACTGACGCTGATGCTCGAAAGTGTGGGTATCAAACAGG
+
;:;B@CC?@?C<@A@@???BBB?A>??>6=>3:9,99)9@8AA598=>7/0:/0*0<00;7;7;ACCCEBBCBBB=A@@8;;;>B@@@=@>B@>>>7<+00<<<8???@AAA>;;;;;;59:>>AB@???AAB@DCC=BB@D?B?BBBB@BCCCCBC@BAAD>BBBC>A@@;;;9>>AA<???A?=9;00)////(/6<;:9:9:?@A?BBBBBB?BB@BAA@AA@@BBBACDD8;::98>99:9?AA9C??<
@6HNMW:01145:05968
TACGGAAGGTCCGGGCGTTATCCGGATTTATTGGGTTTAAAGGGAGCGTAGGCGGCATGGTAAGCGTGTTGTGAAATGCGGGTGCTCAACATCCGGACTGCAGCGCGAACTGTCGTGCTTGAGTGCATTGAAGGAAGGCGGAATTCGTGGTGTAGCGGTGAAATGCTTAGATATCACGAGGAACCCCGATTGCGAAGGCAGCTTTCCGCGCTGTTACTGACGCTGAAGCTCGAAGGTGCGGGTATCGAACAGG
+
@CCB?B=@=@D@CB9@994;AA;A@BBB=BC@CF>EF>B@<@D>::9BB?@9;:6:ACC@DD>@@BBA@<ABBBC?BBACC=A@@@BA=@AAA=@;@A998BBBCCCC?BBBBB@@@?B=@ABAAACC?BB>@=@<@<?@=@>A>ADBB?ABBCCA@<@BBB;BBBB>BBBB@@@BB?99598<<</>>>8AAAA>B@BBB???8<6<<<<;>=<A@>>>?>>=AB=@@>>>>./(////707<===B<@@@<
@6HNMW:01149:05976
TACGGAAGGTCCGGGCGTTATCCGGATTTATTGGGTTTAAAGGGAGCGTAGGCTGGATGCTAAGCGTGACGTGAAATGCCGTGGCTCAACCATGGCACTGCGTCGCGAACTGGTGTTCTTGAGTATGCAGGAGGCAGGCGGAATTCGTGGTGTAGCGGTGAAATGCTTAGATATCACGAGGAACTCCGATTGCGAAGGCAGCTTGCTGCTGCTTTACTGACGCTGAAGCTCGAAGGCGCGGGTATCGAACAGG
+
<:;9669A:BB@FD=B;;9;CB>B=;;;/;;2;C=BB;AA0;:09AAAABB@CDC@@@@A@A>B<;<AB;;;BBC=@AB@BBC@CCCC?B?AAC?BCB;;:@@AAA@B@BCC=;::44<3<<<@A?@@BC@@@;@<;6<?;?=A>BBBD@:::AA@A>BABH>BBBA=AAAAAABB@AAA=?;?<<7888:>===06/696969<;<;==;<<A688AAAA???BB;:::9=7199=667?7@766A?:=>@3
@6HNMW:01159:06006
TACGGAGGGGTGCAAGCGTTAATCGGAATAACTGGGCGTAAAGGGCATGCAGGCGGTTCATCAAGTAGGATGTGAAATCCCCGGGCTCAACCTGGGAACAGCAGTACTAAACTGGTGGACTAGAGTATTGCAGGGGGAGACGAATTCCAGGTGTAGCGGTGGAATGCGTAGATATCTGGAAGAACAGCCAAAGGCGAGGCAGTCTCCTGGGCAAATACTGACGCTCATATGCGAAAGCGTGGGTAGCGAAACAGG
+
:944.4;<<+8700+/7;;)626B>:?:=B>ABBD;A;:;@0;;0;;95?55.5=2:2595556;555599999;;3;<AA&55)59997<4555)56;;::///77799/944.45.4<<<<<<==948833333$3:3555.5.57<=8666=6666658>.444444;<<555<<051/74////5;;)-(--//3///::::54//(/891////::884449333555=>5;;9:99(////666.-//4
@6HNMW:01160:05993
TACGGAAGGTCAGGGCGTTATCCGGATTTATTGGGTTTAAAGGGAGCGTAGGCTGCCGGTTAAGCGTGTTGTGAAAAGCAGTGGCTCAACCACTGTCGTGCAGCGCGAACTGTCCGGCTTGAGTATCATGAAAGGTTGCGGAATTCGTGGTGTAGCGGTGAAATGCTTAGATATCACGAAGACCTCCGATTGCGAAGGCAGCAGCCTGTGTGTTCACTGACGCTGAAGCTCGAAGGTGCGGGTATCGAACAGG
+
CBBA?B;?<=@>>?:>?@<@BB?B?CBB<AB>AB=BD>CC>BB>BBBCDA@=@@AA?B@B?B?BBBAAA@C@9999.:9AA@A?ACED?A=A@BBBBB@@AAAABB@@<@AAAA?B?BB=AAA???BAACCC=A?B;;;;=@=@?AA;;7;A@@A;;5;<<;0;@@B?CCBBCCCCBBB=AAA>AB?BBC?CBBB?B>BBBA;;:=@BAAA;;6;BBABCBBAA;;7;;B@@@6;5;B::9,788;:;8;A=7
@6HNMW:01122:06036
TACGGAGGGTGCAAGCGTTAATCGGAATAACTGGGCGTAAAGGGCATGCAGGCGGTTCATCAAGTAGGATGTGAAATCCCCGGGCTCAACCTGGGAACAGCATACTAAACTGGTGGACTAGAGTATTGCAGGGGGAGACGGAATTCCAGGTGTAGCGGTCGGAATGCGTAGATATCTGGAAGAACACCAAAGGCGAAGGCAGTCTCCTGGGCAAATACTGACGCTCATATGCGAAAGCGTGGGGAGCAAACAGG
+
5B<@9=CD;AA:;5:>?@;@=A@@;@:9;=BABB=;;<BG>ED=CCBA@AB@BD@C@CBBBB>BBBEADBBBBBB<BBDD;EB;C;:<?A@DFK>D@B;;;BBBDCBB=B@@<@C?@@@FCAAAAC@BBAA@@@.=?>:;4:4;5;>BA?BCCBBAB=;;;?B@CB;;;BBBCCCB@@=@>BBACCCADD:;9;BD=@>B;;;BDC?@@@9@@@9@BBBBCCCCBAAA::;B@@@;@ACBBCB:???AA;AAA=
@6HNMW:01138:06019
TACGGAGGGTGCAAGCGTTAATCGGAATAACTGGGCGTAAAGGGCATGCAGGCGGTTCATCAAGTAGGATGTGAAATCCCCGGGCTCAACCTGGGAACAGCATACTAAACTGGTGGACTAGAGTATTGCAGGGGGAGACGGAATTCCAGGTGTAGCGGTGGAATGCGTAGATATCTGGAAGAACACCAAAGGCGAAGGCAGTCTCCTGGGCAAATACTGACGCTCATATGCGAAAGCGTGGGTAAGCAAAACAAGG
+
5;999>A?8<>00+////2>5999.40597:555)5;99:3;C=@@@==BB@CC?B@<;;@A>;9:9:>556>>@7=ADD7CB8969@=@7<>>)949==9;444444)4:;7::544444:883404:;;;;;);43558<7=2616;49;;;;9;7;;597;//-88/////449-5.5:8<6646@4>7;;>5:5;655<<<8<<<5999199::=:88884338884444(333399133-33333&33-38
@6HNMW:01145:06027
TACGGAAGGTCCGGGCGTTATCCGGATTTATTGGGTTTAAAGGGAGCGTAGGCGGCATGGTAAGCGTGTTGTGAAATGCGGGTGCTCAACATCCGGACTGCAGCGCGAACTGCCGTGCTTGAGTGCATTGAAGGAAGGCGGAATTCGTGGTGTAGCGGTGAAATGCTTAGATATCACGAGGAACCCCGATTGCGAAGGCAGCTTTCCGCGCTGTTACTGACGCTGAAGCTCGAAGGTGCGGGTATCGAACAGG
+
A@@EAE?B@AC?BB=BBC@CCC?B@BBB>CCAII=CC>AA<@C=CBBBBAA?@@>@EEE@CD>ACBCBB@CBCCC=BBAAA=@??A@C??@?@?B?AAA@???BCCCD?CBBB?BAAAB?BAABBDBB?BC@B?B<?=?C?C>A>ABAA=BBAAB>><>DDE>BBAA=@@A@AABBB><;=A<@@@2>?@399@A3949???AE8>;>=>>AAA<AAAAA@@@A>B:>>@>=A693:;678-8=<<=C=>>>;
@6HNMW:01149:06054
TACGGAGGATGCGAGCGTTATCCGGATTCATTGGGTTTAAAGGGTGCGCAGGCGGAGCGCCAAGTCGGCGGTAAAATCGCGGGGCTCAACCCCGCCCGGCCGTCGAAACTGGCGCCCTTGAGTTGTCGAGAGGTAGGCGGAATGCGCGGTGTAGCGGTGAAATGCATAGATATCGCGCAGAACCCCGATTGCGAAGGCAGCCTACCGGCGCAAACTGACGCGTCAGGCACGAAAGCGCGGGTATCGGAACAG
+
ACCC?AB=<;;?AAA@@??AAB@E@BB?A@@3::/9@.::,9=8==?>BCC@DB?@::9>=>8=<>=8;=6<?AA9=:7==>?*0///59::.7782<;>0//?:>>7::<8???@8A??=?B?A888:===89:;5;@:?5;;;;;;;>?>?>871579:1:=>??;:A<855=989AA=.555'599.55??9?9=766=<99494//.88.553733...988.55555:387..--'-----(..333
@6HNMW:01154:06030
TACGGAGGGTGCAAGCGTTAATCGGAATAACTGGGCGTAAAGGGCATGCAGGCGGTTCATCAAGTAGGATGTGAAATCCCCGGGCTCAACCTGGGAACAGCATACTAAACTGGTGGACTAGAGTATTGCAGGGGGAGACGGAATTCCAGGTGTAGCGGTGGAATGCGTAGATATCTGGAAGAACACCAAAGGCGAAGGCAGTCTCCTGGGCAAATACTGACGCTCATATGCGAAAGCGTGGGTAGCAAACAG
+
DCBB?A@@:@A@@=@@AA?B@BBB?B@CC?BDDD>@@?BD>DD=DD?@@BB?BC?C@BABAA=ACBB?C;;;BDD;;:;;.;<0<;;;2;=@BB=CAFDDBCBBBCCC=B@@;??:?@@AA???AA>AA?????,=@@;;7;=B<@@BBACGCCBAB?AC@C@CCAA@BBBBBAAAA>B@BC@CCB5;;0;5;AC?B@AAA@BB@>9:;5;CC>CBDMCCBBBACCBAAA;;;C<BBBCBC>??>===9<==
@6HNMW:01157:06028
TACGGAGGGTGCAAGCGTTAATCGGAATAACTGGGCGTAAAGGGCATGCAGGCGGTTCATCAAGTAGGATGTGAAATCCCCGGGCTCAACCTGGGAACAGCATACTAAACTGGTGGACTAGAGTATTGCAGGGGGAGACGGAATTCCAGGTGTAGCGGTGGAATGCGTAGATATCTGGAAGAACACCAAAGGCGAAGGCAGTCTCCTGGGCAAATACTGACGCTCATATGCGAAAGCGTGGGTAGCAAACAGG
+
AA;;6;@?8;;;A>B;;;?B@GCC;;;;B@CCBB=@BABC?CD?DDAAABB?CD@CACCCCC@AAAB@DBBBBCI?DCCC<CC<B<;;>B?BCC>B?ABCCDCDEAA@8@;;5;B?AAABB?@@AA?AAAEHDD3BBA;;7;?B?D@CD@FDDBB;;9;D?C?C@@@BCCCCC<<;B@F?CB@CBB@BI=@=A@@<@?B;<<CCC@BBC>BBB>::<CELDCDBBACBDBC::;6:@?<??7994699.///6
@6HNMW:01114:06074
TACGTAGGTGGCAAGCGTTGTCCGGAATTATTGGGCGTAAAGCGCATGTAGGCGGTTTTGTAAGTCGGTCGTGAAAATGCGGTGCTTAACGCCGTATGGCGATCGAAACTGCGGGACTTGAGTGCAGGAGAGGAAAGGGGAACTCCCAGTGTAGCGGTGAAATGCGTAGATATTGGGAAGAACACCGGTGGCGAAGGCGCCTTTCTGGACTGTGTCTGACGCTGAGATGCGAAAGCCAGGGTAGCGAACGGG
+
CBBBCAA>@A=>?4::::?BDE@C?C?CACD?AA>ACBCD;;0@@>000A@;=A;ACC69:A=ACBB?BBBBBBDF;;<;C?BAABAEACCCACDBBB?BBABBBCB>BAAABB<BBB@CBBBBDBC?BAAA?BC>CCC;C;??ED>989AA@@:87:@AA=BB:9:AAA@CA=AA<A@CC?CCC?B@CB?AAA9?;?BB?BC>CBB?BB???CAA@B??:9:@?????>>??8?A>ABF>BAAABB=???8
@6HNMW:01124:06074
TACGGAAGGTCCGGGCGTTATCCGGATTTATTGGGTTTAAAGGGAGCGTAGGCGGCATGGTAAGCGTGTTGTGAAATGCGGGTGCTCAACATCCGGACTGCAGCGCGAACTGCCGTGCTTGAGTGCATTGAAGGAAGGCGGAATTCGTGGTGTAGCGGTGAAATGCTTAGATATCACGAGGAACCCCGATTGCGAAGGCAGCTTTCCGCGCTGTTACTGACGCTGAAGCTCGAAGGTGCGGGTATCGAACAGG
+
CCCD@C>A>@C>AA=CCB@BCC@D@CCC?BB@CC=BD:@?8?B8BCCCBCC?;:6:?@A?CC?B@@@BA=ABBBB=:;:BB>BCBCBC@CBBB@B@BAA@A>>@BBDC?BAA@<????B=BABABBCD?CC<?;=4949@;@9?;?A@A?BAABB9949AAA=BBBB?BBBBBBBAAA?>:>=AAA699;*00==561:?@@AA9@;@BA@====AA?>>;;;>>B>>>=;;:-/(////<6<:;::><@@A<
@6HNMW:01129:06069
TACGGAAGGTCCGGGCGTTATCCGGATTTATTGGGTTTAAAGGGAGCGTAGGCGGCATGGTAAGCGTGTTGTGAAATGCGGGTGCTCAACATCCGGACTGCAGCGCGAACTGCCGTGCTTGAGTGCATTGAAGGAAGGCGGAATTCGTGGTGTAGCGGTGAAATGCTTAGATATCACGAGGAACCCCGATTGCGAAGGCAGCTTTCCGCGCTGTTACTGACGCTGAAGCTCGAAGGTGCGGGTATCGAACAGG
+
;;9B?A;@;@@=??9@;;59??2:25>:6A<8@E<@B5AA0;:0;A>@@BA@A@>@CDC@CC@BBBBAA?BAA@D=B@@??9@?AADB>ABBB@D?B>?@AAAB;:;C>AAAA>@?BCC?@AABB@@A?;;7;@C?B?BC@C@B?BBBB?BBBBB>=;=CBB<BBBB=@788>?>@AA>>;><@@@5@AA<BBBB>B>@AA?>=394:@??>>>:=>AA>>>B>>B=AACB??8=:888=C:B?>>??=???<
@6HNMW:01132:06103
TACGGAGGGTGCAAGCGTTAATCGGAATAACTGGGCGTAAAGGGCATGCAGGCGGTTCATCAAGTAGGATGTGAAATCCCCGGGCTCAACCTGGGAACAGCATACTAAACTGGTGGACTAGAGTATTGCAGGGGGAGACGGAATTCCAGGTGTAGCGGTGGAATGCGTAGATATCTGGAAGAACACCAAAGGCGAAGGCAGTCTCCTGGGCAAATACTGACGCTCATATGCGAAAGCGTGGGTAGCAAACAGG
+
=>?@>@AD>?@@A=A@@@@CACGC@C>@@?@CCF>BCDBB;A@<AA;;;BB=;;9;@DFFCI@DCBBACCCDDCC=BBEE<CC>EAAA=A@BCC?CACBBBBBAA;;;6<AA@BB?;;;A@=?@:948@==???.?AABC@BAD?C@CC?CBBBB;;8;A=A@BB;;;BBBB@@@AB=B?BC@BBE?CB;A=B;;7;@BAA@@@@<?@A:@AD>AAB@@@BBBAAA@;9:=9:;0;>><?<<885;==54444
@6HNMW:01138:06085
TACGGAGGGTCAGCGTTATCGGAATAACTTGGGGCATAAAGGGCATGCAGGCGGTTCATCAAGTAGGATGTGAAATCCCCGGCTCAACCTGGACAAGCATATAAACTGGTGGACTAGAGTATTGCAGGGGGAGACGGAATTCCAGGTGTAGCGGTGGAATGCGTAGATATCTGGAAGAACACCAAAGGCGAAGGCAGTCTCCTGGCAATACTGACGCTCATATGCGAAAGCGTGGGTAGCAAACAGG
+
AACB=;:;00//----(//52(((*(((((())&((,,,(-8/--,---/)/-(-0,,---357-/)///:///)/555&5.59,,(*((((((((((*,,,,6/,,,(,,(,,-558:44458833333$38344395<5;7;?9<<;AA6:9:B>A?;;;C;;;BA;;:::5;?CCBCBB?BD7;6;@A4;4;;;;;;86..*..)-:>:<@666>>C:>>;B>>E=??=000+000000+0>>8
@6HNMW:01144:06070
TACGTAGGTGGCAAGCGTTGTCCGGATTTACTGGGCGTAAAGGGAGCGTAGGCGGACTTTTAAGTGAGATGTGAAATACCCAAGCTCAACTTGGGGGCTGCATTTCCGAAACTGGCAAGGTCTAGAGCTGCAGGAGAGGAGAGTGGAATTCCTAGTGTAGCGGTGAAATGCGTAGAGATTAGGAAGAACACCAGTGGCGAAGGCGACTCTCTGGACTGTAACTGACGCTGAGGCTCGAAAGCGTGGGGAGCAAACAGG
+
//4==94.99494.4;>=455B7?585=4<<===3;8555(4<2566;;9;7:=)0////&/)///4;;;;;>>C=A>?8+.*..---37:6>>>>*;6655;;.9477;1/--366(-(/:898///9777;8==8=;8?=;8=:84:2848@:::<==85/5222'57757AA>>>>88918;@@<@AA:==@C=B<=7<9:///6588<;5;9;888;=@>B@A@??;;4;AAAAC=B;;;:;;-;::99,9@@<
@6HNMW:01144:06100
TACGGAAGGTCCGGGCGTATCCGGATTTATTGGGTTTAAAGGGAGCGTAGGCGGCATGTAAGCGTGTTGTGAAATGCGGGTGCTCAACACCGGACTGCAGCGCGAACTGCCGTGCTTGAGTGCATTGAAGGAAGGCGGAATTCGTGGTGTAGCGGTGAAATGCTTAGATATCACGAGGAACCCCGATTGCGAAGGCAGCTTTCCGCGCTGTTACTGACGCTGAAGCTCGAAGGTGCGGGTATCGAACAGG
+
>CB>@C;>550*/917///::7;7999055.5D,95)55)5<4>;<<???:;;5::994=8:555<:5::///(/77;;+/////64::<8=9===<<88898//(/8//(33933,3;;89:9:7999;;?:?8;<9<59590//6=:::;::5333;3:67759>>99:88888;6;-555&.66(..5505287778;3;5:55588:9<<<>887<<<;2775555.5+22233,327---)-772
@6HNMW:01145:06068
TACGTATGTCGCAAGCGTTATCCGGATTTATTGGGCGTAAAGCGCGTCTAGGTGGTTGCATAAGTCTGATGTGAAAATGCGGGGCTCAACTCCGTATTGCGTTGGAAACTGTGCGACTAGAGTACTGGAGAGGTAAGCGGAACTACAAGTGTAGAGGTGAAATTCGTAGATATTTGTAGGAATGCCGATGGGGAAGCCAGCTTACTGGACAGATACTGACGCTAAAGCGCGAAAGCGTGGGTAGCAAACAGG
+
=@??>@A@AAAAB?BB@A=@@@9?;<<<0;@<@@9;;;;@6@@@@CCBBAB@A@:@,00/:;49;;A@>;;<;99>099;ABB7BBBD8;;B:;;AA59:>@=B@CC>C;;;BBBBBBBBCCFBBBB>BB;;7;C;A;;8;=A@CB@<A000B@0<5;;::.:>?@ACCCCCBD;;9?B@C?BBB=AAABAA8A7::?C@@C@BBBB?@@B>???889AA989?A9?@??CCC<??BAAA=BAACCF?BBB?
@6HNMW:01151:06094
TACGGAAGGTCCGGGCGTTATCCGGATTTATTGGGTTTAAAGGGAGCGCAGGCTGGAGATTAAGCGTGACGTGAAATGCCGCGGCTCAACCGTGGAAGTGCGTCGCGAACTGGTTTCCTTGAGTGTATTCGACGTCAGCGGAATTCGTGGTGTAGCGGTGAAATGCTTAGATATCACGAAGAACTCCGATTGCGAAGGCAGCTGGCGAGGCTATAACTGACGCTAAAGCTCGAAGGTGCGGGTATCGAACAGG
+
@ABB?B>B>AC=@@8>:96;CD@HABCC>BCACJ?CC>BA<@C9BB@@@BB?BBB??@?B>B?CCBCBGCAA@AA;9006;00+0;;;:A>A??<??BBBBBCCDFDC@BBC@CC>B@B@CDCBCBAA=ABBBBDD;;;;<@=B@DC@@=@@?;>8899CFD?ABAB?BBBCCCCCBAA>AB@CCD?CBB=B@BB<?<?=::?>;==0/,0@@@C=BBBBB=@>CD<AADEBA>@:==88949BBBCC?BAA=
@6HNMW:01116:06150
TACGGAGGGTGCAAGCGTTAATCGGAATAACTGGGCGTAAAGGGCATCAGGCGGTTCATCAAGTAGGATGTGAAAATCCCCGGGCTCAACCTGGGAACAAGCATAACTAAACTGGTGGACTAGAGGTAATTGCAGGGGGAGACGGAATTCCAGGATGTAGCGGTGGAATGCGTAGATATCTGGAAGAACACCAAAGGCGAAGGCAGTCTCCTGGGCAAATACTGGACGCTCATATGC
+
<<<<044>3444<600//)/2779)4.44.5555)5;:>>7@@666===;555.5.599;<:;;;9477//////&/9;;&//)5555.69<>>6>8<=8;9944.4;;;25995<?:555/87610/)/)///////$3:944055:5:477)////7:7729;.5.555444499:::::.6.6<9;<<<@@7>:=><8;790///;;+/6A7<>>6;;=<<7?>9/////9977
@6HNMW:01134:06122
TACGGAAGGTCCGGGCGTATCCGGATTTATTGGGTTTAAAGGGAGCGCAGCTGATGATTAAGCGTGACGTGAAATGTAGCCGCTCAACGGCTGAACTGCGTCGCGAACTGGTTATCTTGAGTGAGTTCGATGTTGGCGGAATTCGTGGTGTAGCGGTGAAATGCTTAGATATCACGAAGAACTCCGATTGCGAAGGCAGCCAACAAGGCCTTTACTGACGCTAAAGCTCGAAGGTGCGG
+
59==24.47::6::170////)/)/9>1<<7;;09<)55)55)57797////////4;.5.5<<:<;C959@B9;89@CD9A<BCB@CC?A?@@=??>AA@>>>=<8:6;*0)0;//(33993333.3;;;;<6<5:96:6:7;===7;?=??8829>??6?@00+0008<75652.(.8(...)-2427-..0547444.4.//)/)/)/;.79::::/4444)444<:;040/:666
@6HNMW:01138:06136
TACGGAAGGTCCGGGCGTTATCCGGATTTATTGGGTTTAAAGGGAGCGTAGGCGGCATGGTAAGCGTGTTGTGAAATGCGGGTGCTCAACATCCGGACTGCAGCGCGAACTGCCGTGCTTGAGTGCATTGAAGGAAGGCGGAATTCGTGGAAAATGTAGCGGTGAAATGCTTAGATATCACGAGGAACCCCGATTGCGAAGGCAGCTTTCCGCGCTGTTACTGACGCTGAAGCTCGAAGGTGCGGGTATCGAACAGG
+
@CDG?A6;2;0+0<5<00+0==+0+0>=5@B@CC?CE8?A;@A8AA@CBCCACD@BB@@<;;6;AC>>@<@:<BB=C??>C=B???991:877133<=873>=@?@;;79@BB8;;99C=@@BBA@AB=@@=@?D>A?AB?B?A=AA?@;?AA6@BB?@?@8>;?=8>@AB@C>>;999?=@>?8<5<:<,<;;1??9939=BA???B=?<@@CA@??<?>?BB?==;9:59??@980//6///5.5888/502:::
@6HNMW:01141:06134
TACGGAGGGTGCAAGCGTTAATCGGAATAACTGGGCGTAAAGGGCATGCAGGCGGTTCATCAAGTAGGATGTGAAATCCCCGGGCTCAACCTGGGAACAGCATACTAAACTGGTGGACTAGAGTATTGCAGGGGGAGACGGAATTCCAGGTGTAGCGGTGGAATGCGTAGATATCTGGAAGAACACCAAAGGCGAAGGCAGTCTCCTGGGCAAATACTGACGCTCATATGCGAAAGCGTGGGTAGCAAAGCAG
+
9:9=<@@@;?CCC>@@BB?B?DBC:;:;C?@A@F>BCADD=CD?CB;:;CB?BC@B@CABBC@DCB@>@BBBDCC=CCDD.:;0;<<;9A>;<;/<;ACBB;:;AAAA;A@@=AB@CCCCCCBBBC?BB?????,<??:;5;>A=B?BA?BBDFC;<8;C8;7;BAAABB@@@B@@@=B>BB>ACC9A@7;5;DE>B@B@AAA;;5;;;0;AA9@@@B@@@CCCBCCBBBCCCD<AAA@AA900----)/0::
@6HNMW:01144:06125
AACGTAGGTGGCAAGCGTTGTCCGGAATTACTGGGTGTAAAGGGAGCGCAGGCGGGTCGCAAGTTGGAGGTGAAAGCTGTGGGCTCAACTCACAAACTGCCTTCAAAACTGCCGATCTTGAGTGGTGTAGAGGTAGGCGGAATTCCCGGTGTAGCGGTGGAATGCGTAGATATCGGGAGGAACACCAGTGGCGAAGGCGGCCTACTGGGCACTAACTGACGCTGAGGCTCGAAAGCATGGGTATCAAACAGG
+
B4@A@;;6:A>AB>@@@D@AAE?C=@=@?B@AAB=AABAB=BB>BCBBBBB?BBE>AAABB>AB>A??><>BBC>BBBBB>A9>>==9<A>=;;;3;=<BACACCEE7B;;;5;@@@@=A@@@@=@ABDE;;:;@@=@@=@=@<@E>D@DDBBCDCADCAC@;;;ABBBAAAAAAB=BB?B?AAA=AAA@<<7924.445;7;;?=??8??A?A=ABBABA??@??:=>?99988A??BE>??<??@8@<<2
@6HNMW:01145:06152
TACGGAAGGTCCGGGCGTTATCCGGATTTATTGGGTTTAAAGGGAGCGCAGGCTGATGATTAAGCGTGACGTGAAATGTAGCCGCTCAACGGCTGAACTGCGTCGCGAACTGGTTATCTTGAGTGAGTTCGATGTTGGCGGAATTCGTGGTGTAGCGGTGAAATGCTTAGATATCACGAAGAACTCCGATTGCGAAGGCAGCCAACAAGGCCTTTACTGACGCTAAAGCTCGAAGGTGCGGGTATCGAACAGG
+
CBCC@C>A>@BADC=?@@=@BC@C@CFK>CB?BC9AA0<;0<E=BBBBBBB@CCCBBC??<??:;;BBBAAA@@@9@AA@AB?;;:DB=@@?BB::7:CAABBAAABB?BAC@D?B????B>>>BBDC?AAAAAA=A>AA>A>A>ABBB?BBBBBAA=ABBC;?@@C>BBBBB>>?A@@;?A<AAD<@<99;ABC081;@@A@F?BB@D@C@CC;;;CBCCBBDEG>CCAACC?A>A?:::8:AACAA>ABB@
@6HNMW:01152:06128
TACGGAGGGTGCAAGCGTTAATCGGAATAACTGGGCGTAAAGGGCATGCAGGCGGTTCATCAAGTAGGATGTGAAATCCCCGGGCTCAACCTGGGAACAGCATACTAAACTGGTGGACTAGAGTATTGCAGGGGGAGACGGAATTCCAGGTGTAGCGGTGGAATGCGTAGATATCTGGAAGAACACCAAAGGCGAAGGCAGTCTCCTGGGCAAATACTGACGCTCATATGCGAAAGCGTGGGTAGCAAACAGG
+
CBBB?@AB<@A@@==?;;7;@BCB@B@CB@BBBC>CCBBE=CB>CB:;;@@=@D@C@CCICB?BCBB?BCBCCCC>CDCD6:90;<;<=A>;<;7;?EFCCCCCE;;;:<CC@DD@ACBBBB@A??<??BAAAB3AAA;;7;?A=A@;;9;CCCAAB>BB?B>ABBBBBCBBABB:;:;@CD@CA@>@@,0-0@>8<;>@@@CBA>@@@;@CC=BBBBBBBBCDBBBAAADCCD<A@A???6==>:9:5:AA@
@6HNMW:01126:06192
TACGGAGGGTGCAAGCGTTAATCGGAATAACTGGGCGTAAAGGGCATGCAGGCGGTTCATCAAGTAGGATGTGAAATCCCCGGGCTCAACCTGGGAACAGCATACTAAACTGGTGGACTAGAGTATTGCAGGGGGAGACGGAATTCCAGGTGTAGCGGTGGAATGCGTAGATATCTGGAAGAACACCAAAGGCGAAGGCAGTCTCCTGGGCAAATACTGACGCTCATATGCGAAAGCGTGGGTAGCAAACAGG
+
>@@A??@@;?BBB?BAAB=@=ACC?C@BB?@@BC=B@>>@-00-0@0/0::7<A6A7A@BBB?BBBB?B@@@BBF>BBDD6;;0;<<;;A>@AA<A?BBBBCBBBDDD?FBB?@@;@;;;CCCABB@@??ADDD3AA@;;5;5;5;=AA>BC;;<BB7:;>B?;;;CBAB@@@@AAB>B?BC@BBA@CF>B?ACC@C@C;<<CED?DBC>CCE=:9;CCCCCDCBB@??@@9::0:<>;<=7555<<<4<<<4
@6HNMW:01130:06209
TACGGAGGATGCGAGCGTTATCCGGATTTATTGGGTTTAAAGGGTGCGTAGGTGGTTGTTTAAGTCAGCGGTGAAAGTTTGTGGCTCAACCATAAAATTGCCGTTGAAACTGGATGACTTGAGTATATTTGAGGTAGGCGGAATGCGTGGTGTAGCGGTGAAATGCATAGATATCACGCAGAACTCCGATTGCGAAGGCAGCTTACTAAACTATAACTGACACTGAAGCACGAAAGCGTGGGGATCAAACAGG
+
BBBB@BC?C9::ACA@@@?BBC>B<@?D>DC>AB<AA5;=377*8@ABBCC@CA@A?AAD>D?@@@??<<:<??>8>@?<ABD@CCCD@D@DCDCC;C@BB>BB@CBB=BBA>BDCCCC?BBBADFCCC=B9969>>:?A<A?BB?A?B>B@@ABAA=ACCC>CCBBBBBBBBBBBBABBBB@BEE@CCC>A>@@6:6;@@@C@CCCCC=BBBCC@CCABBCCAAB;::BCCCE=??A????5?AA@C>>>>?
@6HNMW:01137:06168
TACGGAGGGTGCAAGCGTTAATCGGAATAACTGGGCGTAAAGGGCATGCAGGCGGTTCATCAAGTAGGATGTGAAATCCCCGGGCTCAACCTGGGAACAGCATACTAAACTGGTGGACTAGAGTATTGCAGGGGGAGACGGAATTCCAGGTGTAGCGGTGGAATGCGTAGATATCTGGAAGAACACCAAAGGCGAAGGCAGTCTCCTGGGCAAATACTGACGCTCATATGCGAAAGCGTGGGTAGCAAACAGG
+
CDBB?BDD=A@?@;@@@@?B@BCB@C?BB@CCCC>@@@AC6;;6;@;;;@@<@@=@?B;;;C?CCBB?B:;:DCE>BBDB69:6;;;;?B?;;;8<?AABCDBBBBDD=CA@>@A<A@A@BBBBBB@DDBBBBB3@AA::;;@C@D@CB>BBBBBAA=AA>A>@@@@@AAA@@@@@A>B?BCBBCB=AA6:4:AA;@=@;;;CCC?BBB=ABB=AABBCCCCBBCBBBBBAAAD>CCCBBB<A@AAAA<@@@?
@6HNMW:01140:06206
TACGGAGGGTGCAAGCGTTAATCGGAATAACTGGGCGTAAAGGGCATGCAGGCGGTTCATCAAGTAGGATGTGAAATCCCCGGGCTCAACCTGGGAACAGCATACTAAACTGGTGGACTAGAGTATTGCAGGGGGAGACGGAATTCCAGGTGTAGCGGTGGAATGCGTAGATATCTGGAAGAACACCAAAGGCGAAGGCAGTCTCCTGGGCAAATACTGACGCTCATATGCGAAAGCGTGGGTAGCAAACAGG
+
@@@C@CDE>BAAB@BABB>@<@CB<@>@B?BCCC>BBAAC;@@:@B;;;BB@BB>B@CCCCCACCCB?CBBBABA=@BAA499,:;;;=@@@BA>A@CCCBBBBCCBC>B@@<@@<@ABBB@@?BB?AA:9988.7ACCC@C@CAD@CC@AABBBBA>BB?A=BA?@?CC@@@@C??<A?BB@BCCAEE<@?ACC=A?A@@@CCC?CCD=BBB>AAACCCBBBCBBAAABBAAA<ABBBAD>A999@A<ABB?
@6HNMW:01145:06191
TACGTAGGGAGCAAGCGTTATCCGGATTTATTGGGTGTAAAGGGTGCGTAGACGGGAAGACAAGTTAGTTGTGAAATCCCTCGGCTTAACTGAGGAACTGCAACTAAAACTATCTTTCTTGAGTGCGGGAGAGGAAAGTCGGCAATTCCTAGTGTGAGCGGTGAAATGCGTAGATATTAGGAGGAACACCAGTGGCGGAAGGCGACTTTTCTGGAACCGTAACTGACGTTTGAGGCACGAAAGTGTGGGGAGCAAACAGG
+
599@B<;;6;;;A>@@@>;?9:19;<<<699198*7;;><3?:8333;;;::<><7<>??@D>AA>A?@788AAA=BA?:?9818A?A?BBA993:9>==>?8???CC:B??=>?<3=@8>;=<=;<<5;:6=7;;4;---(--(-062788555:5522+22//'.66....,,,,(,,(,-(.25332--,,0,,(,(*(*2--...&.**(,(,(,,,0555,-...'.37.556667/7555555*576=>32226
@6HNMW:01152:06187
TACGGAGGGTGCAAGCGTTAATCGGAATAACTGGGCGTAAAGGGCATGCAGGCGGTTCATCAAGTAGGATGTGAAATCCCCGGGCTCAACCTGGGAACAGCATACTAAACTGGTGGACTAGAGTATTGCAGGGGGAGACGGAATTCCAGGTGTAGCGGTGGAATGCGTAGATATCTGGAAGAACACCAAAGGCGAAGGCAGTCTCCTGGGCAAATACTGACGCTCATATGCGAAAGCGTGGGTAGCAAACAGG
+
CFBB?BCC>?@>?8=>@?<@=@BC@C@BC@DBCA<@@@@C=CC>BB;;;@@<;;5;>@ABCA?CCCB@C;;;@A@8;;;;.;B<CBDBAC@BBF>HGCAAA@@AAACB=BBB?BB?ABA@@@@@BD?ABBAAAA2@@?;;6;:?=C>;;6;AA@B9:29:2929AABBCBBA@@@:949=A@>BCB>BB8;7;CC>A>ABBBBAA?@@@8@@@8@ABABBABBB;;;A?A@;;;0;B@;:9/:><999.9=<<
@6HNMW:01163:06189
TACGGAAGGTCCGGGCGTTATCCGGATTTATTGGGTTTAAAGGGAGCGTAGGCGGCATGGTAAGCGTGTTGTGAAATGCGGGTGCTCAACATCCGGACTGCAGCGCGAACTGCCGTGCTTGAGTGCATTGAAGGAAGGCGGAATTCGTGGTGTAGCGGTGAAATGCTTAGATATCACGAGGAACCCCGATTGCGAAGGCAGCTTTCCGCGCTGTTACTGACGCTGAAG
+
;;@B8=4;5;0+00*00/)/795<:<=?66516B:@B<BD>CB:9:9959;75909:>==AA;@<000<)0/9::144///(//////1///9)/)/6///87557//)////5999;;7;@AAA;;;>AB5;5;5939?:<9>:?AAB?BBCBBBB>A???298<A<???A?><==<==<=5998-///(//;;397;;A9;;4=6/./////3555552225:=62
@6HNMW:01117:06249
TACGGAGGGTGCAAGCGTTAATCGGAATAACTGGGCGTAAAGGGCATGCAGGCGGTTCATCAAGTAGGATGTGAAATCCCCGGGCTCAACCTGGGAACAGCATACTAAACTGGTGGACTAGAGTATTGCAGGGGGAGACGGAATTCCAGGTGTAGCGGTGGAATGCGTAGATATCTGGAAGAACACCAAAGGCGAAGGCAGTCTCCTGGGCAAATACTGACGCTCATATGCAGAAAGCGTGGGTAGCAAACAG
+
@@@A?ABD=AAAA?ABBC<@;@A@5;7;B?BCDK>;;<FE?DE?CB;;;AA>BB?C?DCCCA=BCA@<@@@@BFD?DEDD000+0000)0:<>>3>@B@BB@?>@?@B=BBC?BB?BCCBBAAAAA<?@9::9:)9B@;;9;?B@B@;;=;CCCBAAABB=A=;;;:;@B:::>A:73:>@@@CCC=@@6:6:@B?B@C;;;CCC?BBB>BBE>ABBFDD@@@A:::@@@:99==6=98799*7733991333
@6HNMW:01137:06214
TACGTAGGGAGCAAGCGTTATCCGGATTTATTGGGTGTAAAGGGTGCGTAGACGGGAAGACAAGTTAGTTGTGAAATCCCTCGGCTTAACTGAGGAACTGCAACTAAAAACTATCTTTCTTGAGTGCGGGAGAGGAAAGTGGAATTCCTAGTGTAGCGGTGAAATGCGTAGATATTAGGAGGAACACCAGTGGCGAAGGCGACTTTCTGGACCGTAACTGACGTTGAGGCACGAAAGTGTGGGGAGCAAACAGG
+
<:<<=@@A;@@@@<@@AC=@BB?B>@@E>DC?DE?CBAA>5<@6000B@B@A;;;0;<@@@A>AA=ACC@CBBBB=BAA9A;;4;C5;7;BAAFAD@CAA@B=?;;;;<):9>@:@D<@A=@<<999AA9@AAA:AC>B@@=@?B=BAHCCBBBCBAA?@BBD<@ABCBBCAAAB>AA>AA?B?@@@<@???:?AC?A?A000>@9=>B?@B>@CF9::@B@99255=:======5>>@=@AB8;:9@C99998
@6HNMW:01141:06246
TACGGAAGGTCCGGGCGTTATCCGGATTTATTGGGTTTAAAGGGAGCGTAGGCGGCATGGTAAGCGTGTTGTGAAATGCGGGTGCTCAACATCCGGACTGCAGCGCGAACTGCCGTGCTTGAGTGCATTGAAGGAAGGCGGAATTCGTGGTGTAGCGGTGAAATGCTTAGATATCACGAAGAACTCCGATTGCGAAGGCAGCTGGCGAGGCTATAACTGACGCTAAAGCTCGAAGGTGCGGGTATCGAACAGG
+
CCDDAD>A>@B?BC;@;;4;@@=A@BFD>EE?BA>CC<BB>BB<BA@@A;;5;A>@@@B@BE?BBBBDC@CCCCC>@@ABD>@?????;@AA?5969A999@?@@BFGACDBC>@??>@8;:@ACCBB=A>+0+0+0+0@<@<A<BB::8:CAAA:949@@@<BCBB=AABBAAACCAA>A@==@@<@@A9@>>:8<5::>=:;5;A8819A>>A=A@::>988AA9AAAAAA1818?>>>7>>>=>>:;666
@6HNMW:01144:06240
TACGGAGGGTGCAAGCGTTAATCGGAATAACTGGGCGTAAAGGGCATGCAGGCGGTTCATCAAGTAGGATGTGAAATCCCCGGGCTCAACCTGGGAACAGCATACTAAACTGGTGGACTAGAGTATTGCAGGGGGAGACGGAATTCCAGGTGTAGCGGTGGAATGCGTAGATATCTGGAAGAACACCAAAGGCGAAGGCAGTCTCCTGGGCAAATACTGACGCTCATATGCAGAAAGCGTGGGTAGCAA
+
AA@D=@@B;@A@A>??@@:@<@CC>D>;;8999>29595<1>=4<::@D;;6;B=A;>@???>:99C<@@@@>9=0=@BA.;<0;;;;;A<@BB:A=BBB@@A@999A8@??=?D@@A::9>>8887845==<?1=735<8=:?:?8;;7;97;7//)//275::969AA<>????<8>>BA@CCC@DE8;8;;;5;>C>=:9:92499,337*7=495555>=<<?>9<9888?9?AB=BB8><8669
@6HNMW:01163:06213
TACGTAGGTGGCAAGCGTTGTCCGGATTTACTGGGTGTAAAGGGCGTGTAGCCGGAGAGACAAGTCAGATGTGAAATCCGCGGGCTCAACCCGCGAACTGCATTTGAAACTGTTTCCCTTGAGTATCGGAGAGGTAACCGGAATTCCTAGTGTAGCGGTGAAATGCGTAGATATTAGGAAGAACACCAGTGGCGAAGGCGGGTTACTGGACGACAACTGACGGTGAGGCGCGAAAGCGTGGGGAGCAAACAGG
+
BBBCBA@>@@;AA=A@@@6;;B?C@BCD?FDBDC>BBBCE>CC=BBCCCBCB@B@CCBCCCC@CCBBBC9;;BBB=A@>@CDD>CBBB?AC<@@BC?BBCCAAA<AAA=B???D>CC>C@B;;;CCBB?CCCC@CD@C>@?A?B@D@BBBBDCBB@@?@DCD<BB;;;@@BBBCAGD@C?BB@CCL@BBBB?BBB>B?BCC=C@CCGF@CCAA;;9;BA@AC?BB;;6;@??@@;@ABBCCC9ABAAA;@BC?
@6HNMW:01115:06305
TACGTAGGGGGCAAGCGTTATCCGGATTTACTGGGTGTAAAGGGAGCGTAGACGGCATGACAAGCCAGATGTGAAAACCCAGGGCTCAACCCTGGGACTGCATTTGGAACTGCCAGGCTGGAGTGCAGGAGAGGTAAGCGGAATTCCTAGTGTAGCGGTGAAATGCGTAGATATTAGGAGGAACACCAGTGGCGAAGGCGGCTTACTGGACTGTAACTGACGTTGAGGCTCGAAAGCGTGGGGAGCAAACAGG
+
CBCDBBABCB3AB;@?@@9@AC=@=ACD>CCBBB=@A@CC<BB<BBBBBDCCCB>BBBABCB@BE?BBA;;;;;;;*;B;B@B=BC:99;C;ABA>ACBBC;;;8;?B?B;;;?BB?BCC@BDCCCCDADCAA<@A49996:=A>B@CCD@A@BB@@=@CBB=ABAAADDAAAC?DC?AA>@?B@@=@AAA=>>@<@;00,0@9>:;=6>>??>?;>898<8:49@A?BBCCEC>BBBCBCC6AADDD>AAB?
@6HNMW:01117:06280
TACGGAGGGTGCAAGCGTTAATCGGAATAACTGGGCGTAAAGGGCATGCAGGCGGTTCATCAAGTAGGATGTGAAATCCCCGGGCTCAACCTGGGAACAGCATACTAAACTGGTGGACTAGAGTATTGCAGGGGGAGACGGAATTCCAGGTGTAGCGGTGGAATGCGTAGATATCTGGAAGAACACCAAAGGCGAAGGCAGTCTCCTGGGCAAATACTGACGCTCATATGCGAAAGCGTGGGTAGCAAACAG
+
A@@@@DFE??A@A?AAAA7;6;AA?B@EE@CDDD>BBBCD=CC>CAAAA;;8;C?E@B;;;C@BBDE:;;B@A@E7CADD0CA<A0002<8=AA<H>CCBBBAAA@@@8;;C@BC?A@@@@A??99483:::<>,77344.48==?=@@4659A>596:A;@;;::99?>:9989947<7<<:>A@7@E=@=B??;@:@:99@A=<;;?:?CC=A:99?>>8994933348778////;;;2:77:;:0833
@6HNMW:01129:06295
TACGGAGGGTGCAAGCGTTAATCGGAATAACTGGGCGTAAAGGGCATGCAGGCGGTTCATCAAGTAGGATGTGAAATCCCCGGGCTCAACCTGGGAACAGCATACTAAACTGGTGGACTAGAGTATTGCAGGGGGAGACGGAATTCCAGGTGTAGCGGTGGAATGCGTAGATATCTGGAAGAACACCAAAGGCGAAGGCAGTCTCCTGGGCAAATACTGACGCTCATATGCGAAAGCGTGGGTAGCAAACAGG
+
C@BA<@AA<?@?A=AABB?A@DBB@B@CC@BDDD>@A@CC>CC?CCAAA@B?BA?AACCCBD@BBBB?DBBCBCE>CCGF8@@:?9:;?B@ABB>B@BBCBCCCDCCC=C??<?D@BBB@@@AAAB>BBBBCBB3BBB9:8:?A=@>BB>BBCBB@A>@C@C@BBA@@CBBBBBBBC?C@CC@CBB=AB6:7:CC>C@C@??DBB@BBB=BCB?BCBBBBABBCBAAAAAABBC=BAC>>>8><=<??8?@@:
@6HNMW:01132:06298
TACGGAGGGTGCAAGCGTTAATCGGAATAACTGGGCGTAAAGGGCATGCAGGCAGTTCATCAAGTAGGATGTGAAATCCCCGGGCTCAACCTGGGAACAGCATACTAAACTGGTGGACTAGAGTATTGCAGGGGGAGACGGAATTCCAGGTGTAGCGGTGGAATGCGTAGATATCTGGAAGAACACCAAAGGCGAAGGCAGTCTCCTGGGCAAATACTGACGCTCATATGCGAAAGCGTGGGTAGCAAACAGG
+
BAA@=@??;????6;;BB@C?B@@=@=@C@CBBB=@@@CC>CD>BBA@B:999BBC@CABBD@D@@??CCBCBBB>BDCD4:9/:@;;5;>;<;9<ACCFDDBBBBBD>BBA@AB?BBBCBCBBBC>BBBBCCC1BBA::6:=B=A?BB?BCCCCDC@BB@BADDBBBBAAAA@@@?;A=BB?BCB?BC6;6;BB?B@C;;<CBB?BCB?BCC>CCCCCBBBBCABB>?@BCCC>BBC???9?9:9?@9@@@<
@6HNMW:01141:06263
TACGGAGGGTGCAAGCGTTAATCGGAATAACTGGGCGTAAAGGGCATGCAGGCGGTTCATCAAGTAGGATGTGAAATCCCCGGGCTCAACCTGGGAACAGCATACTAAACTGGTGGACTAGAGTATTGCAGGGGGAGACGGAATTCCAGGTGTAGCGGTGGAATGCGTAGATATCTGGAAGAACACCAAAGGCGAAGGCAGTCTCCTGGGCAAATACTGACGCTCATATGCGAAAGCGTGGGGAGCGAAACAAGG
+
=@?>:9;;/9@@>=@@;;6;=AAC?C@CB@BBFE>CBCCC=BB;@AAA?;;8;;?B@BBB<:69>;=:>>>@===6=<<<,//)////)/4779398>===CCBBABB>BCC@BB?BCCBBAAABA;?@99999)9==00*08<2<:09.99;596949B=A=AAAAAAAAAAA@@??CACCACCB4::/;4;=?2:49?><?A>@<@@4978*874>99949>?>>?>C?>9?3880/6;;.//-777/-/(/3
@6HNMW:01146:06301
TACGGTAGGGAGCAAGCGTTATCCGGATTTATTGGGTGTAAAGGGTGCGTAGACGGGAAGACAAGTTAGCTTGTGAAATCCCTCGGCTTAACTGAGGAACTAGCAACTAAAACTATCTTTCTTGAGTGCGGGAGAGGAAAGTGGAATTCCTAGTGTAGCGGTGAAATGCGTAGATATTAGGAGGAACACCGGTGGCGAAAGCGGCTCTCTGGTCTGTAACTGACGCTGAGGCTCGAAAGCGTGGGGAGCAAACAG
+
-8//)/:::3<655=;555044;7<5<<;)55.55)5<:;;)44)4555;;556==6=7>;=9,//47///*0/766/---(///)/7)/)/9:9:2727////:699<??2=>=695<499495559///)////)//(///)/6=9><@@;;;;;;<<9<<>>6;;?B@?@@987:771847>=B@@<C<CB@AA@@5?:92::99>59.9=545=8444444<;:<<7<@995C:?995@@B6?>>AA9==:
@6HNMW:01152:06290
TACGGAAGGTCCGGGCGTTATCCGGATTTATTGGGTTTAAAGGGAGCGTAGGCGGCATGGTAAGCGTGTTGTGAAATGCGGGTGCTCAACATCCGGACTGCAGCGCGAACTGCCGTGCTTGAGTGCATTGAAGGAAGGCGGAATTCGTGGTGTAGCGGTGAAATGCTTAGATATCACGAGGAACCCCGATTGCGAAGGCAGCTTTCCGCGCTGTTACTGACGCTGAAGCTCGAAGGTGCGGGTATCGAACAGG
+
9@AA=A=A<@A?BC=BBB>@@D@C@CDD=AA;@A8@A;BB<BC>B@@@BAA=A?6;:<>9>C:==<<<C@CCCCE=A@?@@:?AAD@?9?>;;;A?AA:9999;?@@A?CBCB@BBC9;7;@@@CDCC@BA?A=?;@<@A=A@D=@???<?AAAA@>;>9::,9>?>8=>@887<><?@A;A;AAA1;794>>BB=A>ABB@==5=8<<<<8884;;=ACC????A?BBBBA@<>;>@@@@8@>?===;888:
@6HNMW:01163:06273
TACGGAGGGTGCAAGCGTTAATCGGAATAACTGGGCGTAAAGGGCATGCAGGCGGTTCATCAAGTAGGATGTGAAATCCCCGGGCTCAACCTGGGAACAGCATACTAAACTGGTGGACTAGAGTATTGCAGGGGGAGACGGAATTCCAGGTGTAGCGGTGGAATGCGTAGATATCTGGAAGAACACCAAAGGCGAAGGCAGTCTCCTGGGCAAATACTGACGCTCATATGCGAAAGCGTGGGTAGCAAACAGG
+
BCCCAA@A<AA@@?B???>A@BCB@C@CC?CDDD=BBCCB;@?;?AABBCD@CE?B?BCCCD@CCAA>ACDCCCB=CCDD499,:::<@C@BDC?CIDJDCBBBCEDD=BBB@BB@ABBBDBBAAB?BDBAAAA1??A::89@C?C@CB>B@BBBBB=AC?C@CCBBAAAAA@@@BC?C@CC>BBB>BD6979BA=B@C@AACCC@CCD>CCC>AACBBCBCBCCBBAABCCCC>CBBBBB<@@@AAA=BBB?
@6HNMW:01122:06355
TACGGAGGGTGCAAGCGTTAATCGGAATAACTGGGCGTAAAGGGCATGCAGGCGGTTCATCAAGTAGGATGTGAAATCCCGGGCTCAACCTGGGAACAGCATACTAAACTGGTGGACTAGAGTATTGCAGGGGAGACGGAATTCCAGGTGTAGCGGTGGAATGCGTAGATATCTGGAAGAACACCAAAGGCGAAGGCAGTCTCCTGGGCAAATACTGACGCTCATATGCGAAAGCGTGGGTAGCAAACAGG
+
CCCD@BAB<9::B6;:AA?A>AAB>B?BB@CCDJ>CCBCC>BE?GD;;;BB>BC@C@CCC;:9;BBC@CCCB@@@8;;:0;;/::::9=;999)96@<>CB@@@BBA=A@@=@@<@@@ABAA@??9>><<>?2=?@;;5;5;5;>AB?CDDCCAC?BC@C@DBCBBBAAA@@@@@9A=BC?BEB;BB-0-0B@,000;<;C@@=@BB<@@@;@@@BDEDDDB;;;AAABCCC=@@?=>>9>@??AC<===3
@6HNMW:01131:06343
TACGGAGGGTGCAAGCGTTAATCGGAATAACTGGGCGTAAAGGGCATGCAGGCGGTTCATCAAGTAGGATGTGAAATCCCCGGGCTCAACCTGGGAACAGCATACTAAACTGGTGGACTAGAGTATTGCAGGGGGAGACGGAATTCCAGGTGTAGCGGTGGAATGCGTAGATATCTGGAAGAACACCAAAGGCGAAGGCAGTCTCCTGGGCAAATACTGACGCTCATATGCGAAAGCGTGGGTAGCAAACAGG
+
BCBB@ABA<A@?@<@AAA?B@CCF@H@BA>BCEF<B@<;;/;@6AA@@@CC@;9:9@CCCDDADAA@?BABBBDD>BAAA7B?6?A;;5;=@AA>C?BBB@@;;;KEG?DBB@AC?AACB@?@BBC@CBBBBBC2@@A@@<@?B?B?AAACECCDCB?BB?B?BBAAAC@@@BC@A@@IAHC@CAE@@B-0-0@@;@@A;;;BAA<@@A=ACC>??A@@AA;;;??BBGEDBBB=AAABAB=A:7789/9=<8
@6HNMW:01150:06337
TACGGAAGGTCCGGGCGTTATCCGGATTTGAAGTTGGGTTTAAAGGGGAGCGTAGGCCGGCATGTAAGCAGTGTTGTGAAATGCGGGCTCAACGTCCGGACTGCAGCGCGAACTGCCGTGCTTTGAGTGCATTGAAGGAAGGCGGAATTCGTGGTGTAGCGGTGAAATGCTTAGATATCACGAGGAACCCCGATTGCGAAGGCAGCTTTCCGCGCTGTTACTGACGCTGAAGCTCGAAGGTGCGGGTATCGAACAGG
+
;>>>8=:<9<A9D?8666255=7:39::)//)//259(--(-5(---&//-5555(-(/25-----(---//<<.//--8/,,,,6(***,(,,,,(,(,-/-5//////9(////)//6///(///////9566(3,3,34895:494::::69:88<:>8;78826A=><788?>===888A==9>@@.;//)/5773<;==:888)88:::<8859;;;@D==>CBB588>>;;5;5;;?AA8>=?@?D>;;;7
@6HNMW:01154:06335
TACGGAAGGTCCGGGCGTATCCGGATTTATTGGGTTTAAAGGGAGCGTAGGCGGCATGGTAAGCAAGTGTTTGTGAAATGCGGGTGCTCAACATCCGGACTGCAGCGCGAACTGCCGTGCTTGAGTGCATTGAAGGAAGGCGGAAATTCGTGGTGTAGCGGTGAAATGCTTAGATATCACGAGGAACCCCGATTGCGAAGGCAGCTTTCCGCGCTGTTACTGACGCTGAAGCTCGAAGGTGCGGGTAT
+
=/00*0+/)/8055,5///:;396:<<3;;8;>)55)55)59077///7947<6=:99.4/)///)/////)49444)444::3<==;;;1/0//3859/3333348<:83:;4304;98949:;;;4446883838.4.3;-33(3-33<<:====:33/39==;@B==447???878>999292;AA2897-//883<77355>>3?15592222,2268552.../(//8952,2462226/687
@6HNMW:01157:06331
TACGTAGGTGGCGAGCGTTATCCGGATTTACTGGGTGTAAAGGGCGCGTAGGCGGGGAAGCAAGTCAGGTGTGAAATCTATGGGCTTAACCCATAAACTGCACTTGAAACTGTTTTTCTTGAGTGCTGGAGAGGTAGACGGAATTCCTTGTGTAGCGGTGAAATGCGTAGATATAAGGAAGAACACCAGTGGCGAAGGCGGTCTACTGGACAGTAACTGACGCTGAGGCGCGAAAGCGTGGGGAGCAAACAGG
+
CCB@@;:4;A;@@A;;:@5;;C?B?BBE>BBCGK>CCBBC?DG?C@AACCD?@@>@3@4;;B?BCFGIBFCCBEI>;;;BBCC>CGAFACE=C;;;0;A@@A@@=@@G=;;59A?A0?@>AAAACBCF@CCBB?BAA@@@<?<@<@=@>B@@@BC@A?@DCC>@@@@?:99AA??<??A=AB=>>>=@@??;?@A=A@EC?B>===??<=>>CBB@BBBAA9::?@@9@@?@@A;A@AA@AA9::;FF>FBC?
@6HNMW:01129:06376
TACGGAGGGTGCAAGCGTTAATCGGAATAACTGGGCGTAAAGGGCATGCAGGCGGTTCATCAAGTAGGATGTGAAATCCCCGGGCTCAACCTGGGAACAGCATACTAACTGGTGGACTAGAGTATTGCAGGGGGAGACGGAATTCCAGGTGTAGCGGTGGAATGCGTAGATATCTGGAAGAACACCAAAGGCGAAGGCAGTCTCCTGGGCAAATACTGACGCTCATATGCGAAAGCGGTGGGTAGCAAACAG
+
@@@D@GED?C@@@@BBCC?C@BBB<@<@A=@@@@:@BAC@7CF>CB?@>>@=AC@CAHCCCB@CBAA=@B=?:9;/;AAA3AC;;;;:69>DCD:@;>:::00<=00+/9959<9<<<<<7/0/9)//9:99:)6:8;;5;7<7<1667;;;;;?>8<<5=8=9945<<<<988BB=@=@@>@@>;@D696:@B;A@B;::DCD@>?>9899-99::;9=>>;8886///---(-//)///(///8<=4333
@6HNMW:01130:06393
TACGGAGGGTGCAAGCGTTAATCGGAATAACTGGGCGTAAAGGGCATGCAGGCGGTTCATCAAGTAGGATGTGAAATCCCCGGGCTCAACCTGGGAACAGCATACTAAACTGGTGGACTAGAGTATTGCAGGGGGAGACGGAATTCCAGGTGTAGCGGTGGAATGCGTAGATATCTGGAAGAACACCAAAGGCGAAGGCAGTCTCCTGGGCAAATACTGACGCTCATATGCGAAAGCGTGGGTAGCAAACAGG
+
00;B>;;;09@A@4:;AA7;8;BB@C@CD?BBDF?CA@@G6;;7;A@@@@A>BB>B>ABBAA=ACDD@C;;;BBB=BCCC:BB;B;;;?B?BBC>A?ACCCEBBB@@@9@AA>AA?ABAAABBAAC?BCCDCCC2AAC;;6;?A?B?BB=AABBBCA?BI@C@DB;;;B@@@CBBCF?B@CGIGJF@CI;;;;ED@E?BBCBBBB?ABB=BDD?@A@A@@BBBCBBCBAAA@@@9@A@@BB=?A>?<<;8859
@6HNMW:01172:05794
TACGTATGGAGCAAGCGTTATCCGGATTTACTGGGTGTAAAGGGAGCGTAGACGGCATGGCAAGTCAGATGTGAAAGCCCGGGGCTCAACCCCGGAACTGCATTTGAAACTGTCAGGCTAGAGTGCAGGAGAGGTAAGTGGAATTCCTAGTGTAGCGGTGAAATGCGTAGATATTAGGAGGAACACCAGTGGCGAAGGCGGCTTACTGGACTGTAACTGACGTTGAGGCTCGAAAGCGGTGGGGAGCAAACAG
+
;;;@@B@@=@A@@<@ABA??@@@C?AAA<BCBCE>A@@BA:?@9@?@@CABA@@=@BBB?BB>BBBBCCBBBBAA6;;;0;BB3AA@@>BBA7A=A<@;:;@AA<ABB;A:::@??;@ABBBBBFCBC@CAAA>??:>@@:?;??B?CBBBBAAABC?BCFD<??999ABBBBB?<<77718:?=D<A;:;5::@3:6:A>@B?BBBB?BAAABC@BBBCC??:???:?A@000*000*0;;;0006<<8:<=
@6HNMW:01177:05803
TACGGAGGGTGCAAGCGTTAATCGGAATAACTGGGCGTAAAGGGCATGCAGGCGGTTCATCAAGTAGGATGTGAAATCCCCGGGCTCAACCTGGGAACAGCATACTAAAACTGGTGGACTAGAGTATTGCAGGGGGGAGACGGAATTCCAGGTGTAGCGGTGGAATGCGTAGATATCTGGAAGAACACCAAAGGCGAAGGCAGTCTCCTGGGCAAATACTGACGCTCATATGCGAAAAGCGTGGGTAGCAA
+
?>?@>@BB<@@@A?@?@@:?:??>:;<<A?CCCC>BA@@E=BB>BBB@@@C?BB@A>CA<99=BDAB>BBB==CG>DCCC;BC=C966:>8>A?3?=>@>B@4999:;;*:??=>@;?<A?<8779827>000000$0//<96:6=7;7;>:>>>>B;A?AC@C@CB@@@@@A?AA:98<A499>B>=4=@,0,0?>;@<?BACCA<9;;;3>>?9>=?@@??99:=;<;7444444&4339990333788
@6HNMW:01178:05791
TACGGAAGGTCCGGGCGTTATCCGGATTTATTGGGTTTAAAGGGAGCGTAGGCGGTCATGGTAAGCGTTGTTGTGAAATGCGGGTGCTCAACATCCCGGACTGCAGCGCGAACTGCCAGTGCTTGAGTCAATTGAAGGAAGGCGGAATTCGTGGTGTAGCGGTGAAATGCTTAGATATCACGAGGAACCCCGATTGCGAAGGCAGCTTTCCGCGCTGTTACTGACGCGTGAAGCTCGAAGGTGCGGGTATCGAACAG
+
;@@C@D7;6::=AC=B=<8;::)0)/99/:<6<A09909909;1//0<0..688).->::7<<7;?A@?AB>A@@@@999:AA<AAAACA?==0..).)----568:;;=>@BBBC74/////)//99/4.438:4:)-(-(--(-(-06633-333;8886::<=6=CCE@CA???:98<AAA<?<?AA5===3:9::49565559>0737???C??;5/-668----22,------(.(.7222,299::82778
@6HNMW:01182:05767
TACGGAGGGTGCAAGCGTTAATCGGAATAACTGGGCGTAAAGGGCATGCAGGCGGTTCATCAAGTAGGATGTGAAATCCCCGGGCTCAACCTGGGAACAGCATACTAAACTGGTGGACTAGAGTATTGCAGGGGGAGACGGAATTCCAGGTGTAGCGGTGGAATGCGTAGATATCTGGAAGAACACCAAAGGCGAAGGCAGTCTCCTGGGCAAATACTGACGCTCATATGCGAAAGCGTGGGTAGCAAACAGG
+
@B@@=@A@;7;::4;<@@8?8>>?;A?BB@CBBB=BAAA@9@?6?@;;;BA;AB;@6@BBAB?BB@@=A;:;B@@8A>@@7AA9>0002<:>@@<@ACCCCDBAA;;;6;AB?AA=@@@ABBACBE?A@99999)9@@?A>A@C>C?;;6;AABABA7;;>B=;;;@AB@@@;::?=:@=@A=AAA;>A+0+0<@+0-0A@@BGE?BCC=BBF?CCCBCDBBCAAABA@?@;;;.;@@?AA;??===?7==?=
@6HNMW:01196:05804
TACGGAGGGTGCAAGCGTTAATCGGAATAACTGGGCGTAAAGGGCATGCAGGCGGTTCATCAAGTAGGATGTGAAATCCCCGGGCTCAACCTGGGAACAGCATACTAAACTGGTGGACTAGAGTATTGCAGGGGGAGACGGAATTCCAGGTGTAGCGGTGGAATGCGTAGATATCTGGAAGAACACCAAAGGCGAAGGCAGTCTCCTGGGCAAATACTGACGCTCATATGCGAAAGCGTGGGTAGCAAACAGG
+
DDCE?CCF>@@@?=B?::6<>AAD?B>BA>ABBB<B@@@C;@@<@BCDBCB@CC@C?CCA>=8000=<@ADCCCG>CBBD6<<0<<<;?CAIKK>C@BCCCBBCBBBB=ACD?AA=A@@?AABBCB?BB@@@@@,>?@;;5;<@;@>BB?BCCICBB?BCAD@DBBBBB@@@@AAAA=B>BB@CCB@CC9;6;CC<@>@@@@BBB?CCC>CCF>BABBBCBCAAAAA@AACDCC>BAA???9?::9@A<ACD?
@6HNMW:01197:05800
TACGGAAGGTCCGGGCGTTATCCGGATTTATTGGGTTTAAAGGGAGCGCAGGCTGATGATTAAGCGTGACGTGAAATGTAGCCGCTCAACGGCTGAACTGCGTCGCGAACTAGTTATCTTGAGTGAGTTCGATGTTGGCGGAATTCGTGGTGTAGCGGTGAAATGCTTAGATATCACGAAGAACTCCGATTGCGAAGGCAGCCAACAAGGCCTTTACTGACGCTAAAGCTCGAAGGTGCGGGTATCGAACAGG
+
BCBC@C@C@B?>>B5@00+0=>:=:095)9A9@C>CG>CC=CC?AAACB;;8;CDAAABB=@<@;<<CCCBBDCD=;;;@?@@@A@CC>@??BC??=?:9:AB@@@@B?BCBCC@BBDB8::AAABBB?CBBAA@9979C?A>A<@@??<?BAA@994:::A=CBAB>BBA???>888;5;;388@=@??5;:67054>5555;7<<7:5:.94,4=A>;;@A9:989<<=9969<@>=>C<@@@@@B>B@B=
@6HNMW:01206:05778
TACGTAGGTGGCAAGCGTTGTCCGGATTTATTGGGCGTAAAGCGAGCGCAGGCGGTTTTTTAAGTCTGATGTGAAAGCCTACGGCTTAACCGTAGAAGTGCATCAGAAACTGGGAGACTTGAGTGCAGAAGAGGGCAGTGGAACTCCATGTGTAGCGGTGGAATGCGTAGATATATGGAAGAACACCAGTGGCGAAGGCGGCTGCCTGGTCTGTAACTGACGCTGAGGCTCGAAAGCATGGGTAGCAAACAGG
+
CDAAABA?CB?AA>@>??=?BD@D?BBC=CB?BC;AABBG>BBB:;:@B@A=;<5<;;;;%;;CABBCBBBA@@C?CB?BC@@>@C@C@D=@>AA@=@???>?>ABBB>BBCD>>>??>9>AAACCC?@=?BBB>BBBBB>@=A??=A>>=CC@BAA>AC@D<==>>>A@@@A????=CACB@CBB@CCCC>@@A2949:6:ACC?@@>?AABBB@FBBBBA??@9989AACCC<??BBBB<BBBBAA;ACC?
@6HNMW:01182:05811
TACGGAGGATCCAAGCGTTATCCGGATTTATTGGGTTTAAAGGGTGCGTAGGCGGTTTTATAAGTTAGAGGTGAAAATTCGGGGCTCAACTCCGGACGTGCCTCTAATACTGTATGACTAGAGATTAGATGCGGTAGGCGGAATGTATGGTGTAGCGGTGAAATGCTTAGAGATCATACAGAACACCGATTGCGAAGGCAGCTTACCAAACTATATCTGACGTTGAGCACGAAAGCGTGGGGAGCAAACAGG
+
@CCB?BB=@@B?B?ABCC?AAC@B>A@@:@A=@A9>>/:9/:A;ACBB==B=?>1979(9<=8><9>>>>;<@@@@2:59ACC:BBBC?CBB?B?><A?=?9?999???>888?>?::;@@@@@G@CCBCCDH@BBB@CCAEAGCCBBB>BB;;;BGGACBD>A@@@=ACBBBBBCAAA@???CA>9>00,00;;*000AACE@BB?BC>CBBBAAABBAAA@,000/;;///)/9;;=CC9777CC<BAA?
@6HNMW:01193:05841
TACGGAGGATGCGAGCGTTATCCGGATTTATTGGGTTTAAAGGGAGCGCGGACCGGAGATTAAGTCAGCTGTTAAATGGCGGCGCCCAACGTCGTCCTGCGGTTGATACTGGTTTCCTTGAGTGCGGTATGGGCATGCGGAATTCACGGTGTAGCGGTGAAATGCTTAGATATCGTGAAGAACTCCGATCGCGAAGGCAGCGTGCCGGACCGTTACTGACGTTTAGGCTCGAAAGTGCGGGTATCAAACAGG
+
BABC?AA=A:;;A@@@BA?BBD@B@BBC=;;7;E8AA0<;0;D=ACBCBB?AC?C?BBBD@C@DCCCCGCCC?BB<BA=AB?BABC>C@DBCBBBC?BC@@=@?A@BBBBB?BB>B@E@BBCCCBB@BCCDD=BBBAAB@CACACBBB@BB@@A;;5;>@?8<<?@=AABCAAAAA??:?@=A@A:??A???BC?B?AAABCCCC@B?AB;??>@@@AA???@9@A?BBBDEE59:@:::2:@AAEC>CBC?
@6HNMW:01174:05893
TACGGAAGGTCCGGGCGTTATCCGGATTTATTGGGTTTAAAGGGAGCGTAGGCGGCATGGTAAGCGTGTTGTGAAATGCGGGTGCTCAACATCCGGACTGCAGCGCGAACTGCCGTGCTTGAGTGCATTGAAGGAAGGCGGAATTCGTGGTGTAGCGGTGAAATGCTTAGATATCACGAGGAACCCCGATTGCGAAGGCAGCTTTCCGCGCTGTTACTGACGCTGAAGCTCGAAGGTGCGGGTATCGAACAGG
+
=BCC<A=@=?B?BB;@@B?BBC@C@;;;7;;6;C=CD:;<:;F=CCCCCBB?BA>A?@@?AD?BBB@@@=@@@@D>@@@@A;A@@AAA=ABAA@C@BA:9:@@ACBBB????B>BABBA=?@BAAAAA=@@=@:=6:69?<?4:58BC@=BC@?>>?:?ABB=CBBD@FC?@?BB;;:>?5;7;AC/>;;1999:39:===@@D6:58?::;?A<?@>>=?>>>AB?:;;>>>8=8;;;@C:A?>=8819>>:
@6HNMW:01180:05886
TACGGAAGGTCCGGGCGTTATCCGGATTTATTGGGTTTAAAGGGAGCGTAGGCGGCATGGTAAGCGTGTTGTGAAATGCGGGTGCTCAACATCCGGACTGCAGCGCGAACTGCCGTGCTTGAGTGCATTGAAGGAAGGCGGAATTCGTGGTGTAGCGGTGAAATGCTTAGATATCACGAGGAACCCCGATTGCGAAGGCAGCTTTCCGCGCTGTTACTGACGCTGAAGCTCGAAGGTGCGGGTATCGAACAGG
+
BBBD@C:;:;C?AA<A:;7<CC@D@CCD>BB=A@6@C0;;0<A;CC;;;BB@AC?CBBB?BB?BBCBBB@BCDDD>DBBBB>AAACCC????A=@<@A@@>??@@BCC@CBBC@CBB::6:@A@@;:;@CC@C@B9979C>@?B?BA?@<A@==@00*0;;;8=BCC>AABBBB===?==9<1877(9@@9AA>>6;5;A>=>>5=8=>;;;<;>BAAAAB??@AA5:;;=>=1818===E:>>>A==8=>>:
@6HNMW:01165:05948
TACGGAGGGTGCAAGCGTTAATCGGAATAACTGGGCGTAAAGGGCATGCAGGCGGTTCATCAAGTAGGATGTGAAATCCCCGGGCTCAACCTGGGAACAGCATACTAAACTGGTGGACTAGAGTATTGCAGGGGGGAGACGGAATTCCAGGTGTAGCGGTGGAATGCGTAGATATCTGGAAGAACACCAAAGGCGAAGGCAGTCTCCTGGGCAAATACTGACGCTCATATGCGAAAGCGTGGGTAGCAA
+
@AAB=;;;6;A@B>BAAA>A=ABA=A=@B?CBCC>;;;BC0;;0;A;9;>>7@C8B=BAA:;8:;AA>B;;::99)9BBB3AA;A@AA@C@CCE>B@B;;;AA@BAAB=A@@=@C@CC@A?ACFDD6:9:99999%9;<A=:>A>9A>;;156<<@<BACC?B=999@@>>?A@@??=9A;AA?BB?9>=.:4::@;?;@;:;CCCA@??:>>>9?CBBCCBBBB:99:=;937738??>?A<<?:9:9
@6HNMW:01168:05920
TACGGAAGGTCCGGGCGTTATCCGGATTTATTGGGTTTAAAGGGAGCGTAGGCGGCATGGTAAGCGTGTTGTGAAATGCGGGTGCTCAACATCCGGACTGCAGCGCGAACTGCCGTGCTTGAGTGCATTGAAGGAAGGCGGAATTCGTGGTGTAGCGGTGAAATGCTTAGATATCACGAGGAACCCCGATTGCGAAGGCAGCTTCCGCGCTGTTACTGACGCTGAAGCTCGAAGGTGCGGGTATCGAACAGG
+
@CBB?C<@<@><>>5<00+0<<:@=@DB9:949B9BB0<;0;@;@BBB=CB?BB?BBDA?@@<@@B????C999@8??=>@9;9:@<A9>?;:7A4937<<779>::@=A@A?=?@@@A=ABB@@@@@<@C?A@C@C?EB@B=@=AAAA?BBAAA:959>?C:??BB>ABBABAC@@===:><@@@5@:;7?BBB>@9::9//+/499AA>@@;@@@?;;;B;;??@;;:;;16/6///=6::96698999:
@6HNMW:01175:05958
TACGGAGGGTGCAAGCGTTAATCGGAATAACTGGGCGTAAAGGGCATGCAGGCGGTTCATCAAGTAGGATGTGAAATCCCCGGGCTCAACCTGGGAACAGCATACTAAACTGGTGGACTAGAGTATTGCAGGGGAGACGGAATTCCAGGTGTAGCGGTGGAATGCGTAGATATCTGGAAGAACACCAAAGGCGAAGGCAGTCTCCTGGGCAAATACTGACGCTCATATGCGAAAGCGTGGGTAGCAAACAAGG
+
9;9949AB<BCDD?A@??5;5:9?3><@CADCCE?C;;;:.:?8:99995=9=@@C799@::59700+/:779<=/66GA9AD6A9968@;@@@9@9>;:99444//0(//0*0/5:7:8333333-333333&33355.5.55:.55.555;;<A79:<?;A@9;;AAA@@@???5;7;B>ABA9@@0;4;::4::>995>?:3433(337*78<;8::554:=477<;88<-8993:;8;83/::.--*-3
@6HNMW:01187:05929
TACGGAAGGTCCGAGCGTTATCCGGATTCATTGGGTTTAAAGGGAGCGTAGGCGGCATGGTAAGCGTGTTGTGAAATGCGGGTGCTCAACATCCGGACTGCAGCGCGAACTGCCGTGCTTGAGTGCATTGAAGGAAGGCGGAATTCGTGGTGTAGCGGTGAAATGCTTAGATATCACGAGGAACCCCGATTGCGAAGGCAGCTTTCCGCGCTGTTACTGACGCTGAAGCTCGAAGGTGCGGGTATCGAACAGG
+
@BBB?A=A>AC?B::9;:?BCC@C@BBACBC@BF@JJ?BB=AD:AAA@@AB?;;9;CBB?CB?BB@@@C>A@AAA9??AAC>A@@CAA>ABBB?C@BB=>>>@CCCCC?BBBB?AA@@B>?=>:;;;;=CC@C@CACADD@C@C@CDCB@DEDCBAA?ADCD?DBBB@CCDCDBBE@@?A?@3:99-;@@=AA@A4:2:@999E>D@C@@@A;;5:?@;;9?@@BB@AAAA@@292999BB<BBBBCC?@:;6
@6HNMW:01193:05934
TACGGAGGATGCGAGCGTTATCCGGATTCATTGGGTTTAAAGGGTGCGCAGGCGGAGCGCCAAGTCGGCGGTAAAATCGCGGGGCTCAACCCCGCCCGGCCGTCGAAACTGGCGCCCTTGAGTTGTCGAGAGGTAGGCGGAATGCGCGGTGTAGCGGTGAAATGCATAGATATCGCGCAGAACCCCCGATTGCGAAGGCAGCCTACCGGCGGCAAACTGACGCTCAGGCACGAAAGCGCGGGTATCGAACAGG
+
B@@@@BC@CBBBCAAABA?A??9?>@@;@?B?CC;@@,::,9>8=@@@AAA=BA=AAAAB?B=@@??:??<@@@@6???@AAB9B>?>@CDE8AAB>B?B?AAAAAA;AAB????D=B?BB@@;>>AAAAAA<@>>;=<8<9998>>>:>>>>@>?:?BBB7;;A>=<??=888@BBAA==/7888(898/66//(.05333.3555=655158=/888555:;;;;5985557.7:666606///8;579<4
@6HNMW:01164:06000
TACGGAGGGTGCAAGCGTTAATCGGAATAACTGGGCGTAAAGGGCATGCAGGCGGTTCATCAAGTAGGATGTGAAATCCCCGGGCTCAACCTGGGAACAGCATACTAAACTGGTGGACTAGAGTATTGGCAGGGGGAGACGGAATTCCAGGTGTAGCGGTGGAATGCGTAGATATCTGGAAGAACACCAAAGGCGAAGGCAGTCTGCCATGGGCAAATACTGACGCTCATATGCAGAAAGCGGTGGGTAGCAAACAGG
+
BB;;8;AD?CBAD@CB;;8<>ABA?B>BB?ABCI?CCCCC7;;0;@@@@@@;?B2:.5@@9925=995;@<@<<@25:9:*95,5<::.5156A4>:>>;;;666>?>6=<<8;;7>;;555:===;>8<=<<<<,<=<@>:@=B?A?@C7966>B;;7;;8<6<5544;9////788)616<9<<<.55)549994:85//::///)///9////)5;;<=>=<;555;99////99.7-/)/791///677.88:7
@6HNMW:01172:05964
TACGGAGGGTGCAAGCGTTAATCGGAATAACTGGGCGTAAAGGGCATGCAGGCGGTTCATCAAGTAGGATGTGAAATCCCCGGGCTCAACCTGGGAACAGCATACTAAACTGGTGGACTAGAGTATTGCAGGGGGAGACGGAATTCCAGGTGTAGCGGTGGAATGCGTAGATATCTGGAAGAACACCAAAGGCGAAGGCAGTCTCCTGGGCAAATACTGACGCTCATATGCGAAAGCGTGGGTAGCAAACAGG
+
ACDD@GCE>BB;;6<AAA>B?CBB?BAFC@BCCL>DBBCD=CB=@@@@>AB?BB?B@BAAAB@CCBCAB;;;BAA8CA@A3@C8BBB@=@@CCC<C@CCICBBCBBBC>BBB?CB?@@@9::@@AA?BB???==,==>@@<A<A@C?BC@BMCDCCC>BB@C?@AAAAAACB@????=C=A@@BB@=AA6;8;CC?C@@@@@AAA?AAB<ACC=BBBBHCC@??BAA@@@@:::59@@:992:===@@8==@;
@6HNMW:01185:05970
TACGTAGGTGGCAAGCGTTATCCGGATTTACTGGGTGTAAAGGGCGCGTAGGCGGGGATGCAAGTCAGATGTGAAATCTATGGGCTTAACTCATAAGCTGCATTTGAAACTGTATCTCTTGAGTGCTGGAGAGGTAGATGGAATTCCTTGTGTAGCGGTGAAATGCGTAGATATAAGGAAGAACACCAGTGGCGAAGGCGGTCTACTGGACAGTAACTGACGCTGAGGCGCGAAAGCGTGGGGAGCAAACAGG
+
@@@ABBB?BC?BD@BBBA;?@?;?<@AA8@>>=;8=>8BB;BC=>?8<<;>;;;=;2<@=9:6:::::::>??>=9<?>?:99)8A;A?CA999>6=?==<899)7<=9ABBABB@:998=A@@?>>?8?A8807?;=>=>B=B@B?B@BBCBBB??<;===5?;:??>>=AAAD<A<A=>=9<@A9>=AA<A>B@B?BB?;;<;;;;8<CDBBC>;;;;DBABC;;7;@BBBB=B;;<CDD<BCDDJ?BBB@
@6HNMW:01187:05977
TACGGAGGGTGCAAGCGTTAATCGGAATAACTGGGCGTAAAGGGCATGCAGGCGGTTCATCAAGTAGGATGTGAAATCCCCGGGCTCAACCTGGGAACAGCATACTAAACTGGTGGACTAGAGTATTGCAGGGGGAGACGGAATTCCAGGTGTAGCGGTGGAATGCGTAGATATCTGGAAGAACACCAAAAGGCGAAGGCAGTCTCCTGGGCAAATACTGACGCTCATATGCGAAAGCGTGGGTAGCAAACAGG
+
;??C@CCC>BB;;6;@@@=B@BBC@C>AB@CCGF>BBBBB<BB;BC;;<CC@AC?A>BA@@C@@@@D>BAAAAAB0;;AA3@@/;;;9;@?ADD9:99BBACCCBBBB=ABB?AA=@@@A?:::BB?CBCCCCC3BBBCD@D:;:<@CC@BCBCBCC<@@;><9:9<998<;73333-57<<6;<<.444&43=44.45:@?:>:<799:4:<A5A<>>B==BBBAB???@@@@A9??@@@@:??8;;;2===8
@6HNMW:01164:06047
TACGGAGGATGCGAGCGTTATCCGGATTTATTGGGTTTAAAGGGAGCGCGGACCGGAGATTAAGTCAGCTGTTAAATGGCGGCGCCCAACGTCGTCCTGCGGTTGATACTGGTTTCCTTGAGTGCGGTATGGGCATGCGGAATTCACGGTGTAGCGGTGAAATGCTTAGATATCGTGAAGAACTCCGATCGCGAAGGCAGCGTGCCGGACCGTTACTGACGTTTAGGCTCGAAAGTGCGGGTATCAAACAGG
+
@@>@?@A=A;;<;=@@;;5:9>:>8>@@8AA=AD=@@6?D:@A;?BA<;;>;;5:4:@AC?D=A:;9::9>B=A@<BA;AB=B@>@:@=BBB@AAB?AB@@=@?BBBA?;;5;;0;=B=B@@@B;;8;B@BD?CBCGCB@B=B?ABAC@CBBBA@@<@@@C>BDBD>AA???AAABBB?CC@BBB?BBB???BA;=99:9?@@AA;?;??=AC<??CBBBBEE@BC?ABABAD8??@999,9>>=?>8???=
@6HNMW:01171:06042
TACGGAGGTGCAAGCGTTAATCGGAATAACTGGGCGTAAAGGGCATGCAGGCGGTTCATCAAGTAGGATGTGAAATCCCCGGGCTCAACCTGGGAACAGCATACTAAACTGGTGGACTAGAGTATTGCAGGGGGAGACGGAATTCCAGGTGTAGCGGTGGAATGCGTAGATATCTGGAAGAACACCAAAGGCGAAGGCAGTCTCCTGGGCAAATACTGACGCTCATATGCGAAAGCGTGGTAGCAAACAGG
+
9=@A?9;44:4929@=@?A?BBB>B@B@>ABDD?BB@AA<@C>DCAA@@@=AB?B?CBBBB>BBAB@CBBDGCC=CIJF:BB:<9CC@C@DCE>C?;;;AA@@@CGG?DCC@CC@A@ABBBB::9=?:=????2???>@6:49<@:?A>BBCCB;;9;E>A>BB@A@BBAABABAA?C?BB>BBB?CC<B>ABA>A?@@@@AA@<??@;?@C=CAA;;999@?=<=;74487:36:9//)////=?8=>>8
@6HNMW:01172:06037
TACGGAAGGTCCGGGCGTTATCCGGATTTATTGGGTTTAAAGGGAGCGCAGGCTGGAGATTAAGCGTGACGTGAAATGCCGCGCTCAACGTGGAGTGCGTCGCGAACTGGTTTCCTTGAGTGTATTCGACGTCAGCGGAATTCGTGGTGTAGCGGTGAAAATGCTTAGATATCACGAAGAACTCCGATTGCGAAAGGGCAGCTGGCGAGGCTATAAACTGACGCTAAAGCTCGAAGGTGCGGGTATCGAACAG
+
CCBB?B?B@@@>@E9A;;6:@@>B?BBB:AD;=A8@A.;;0;=6;;;@BCC@D@@?@ABA?B?A@@A;<;;99::(4448<43////)/-77(-/88;;<<5669.5>=4;;/;2;4;B@@@CBB?BCCBAA@BCBA>A=@=@@@C@@@@A@@@=@>===2>==?<@@C@AA??>>?;==+000)///(//333(37.333777177874333333(3799;33377)399933.3179798239=93313;8
@6HNMW:01181:06017
TACGGAAGGTCCGGGCGTTATCCGGATTTATTGGGTTTAAAGGGAGCGTAGGCGGCATGGTAAGCGTGTTGTGAAATGCGGGTGCTCAACATCCGGACTGCAGCGCGAACTGCCGTGCTTGAGTGCATTGAAGGAAGGCGGAATTCGTGGTGTAGCGGTGAAATGCTTAGATATCACGAGGAACCCCGATTGCGAAGGCAGCTTTCCGCGCTGTTACTGACGCTGAAGCTCGAAGGTGCGGGTATCGAACAGG
+
CCBC@C?B@BD?@@8>996;CC@H@EDE=@A@CC=CC<AA<AC;BBBCDCC@BB@BCBB?BB?@ABBBB@BCBBE>?@?BC>@@AABC?BAAA@C@CB>?>>>@BCCB?CBBB999AAB=AABBCAA@?@@=?=?;?;?@9?<??CBBB@BBA@@>>9>?@@:BBBB?BBCCB@=>>>88289>>>2>??4><@@>>=@AADDD7=:>>>=@@@<A@?>>===>AA:>>>;99494888@D;?=>@@@<@BB=
@6HNMW:01194:06040
TACGGAGGGTGCAAGCGTTAATCGGAATAACTGGGCGTAAAGGGCATGCAGGCGGTTCATCAAGTAGGATGTGAAATCCCCGGGCTCAACCTGGGAACAGCATACTAAACTGGTGGACTAGAGTATTGCAGGGGGAGACGGAATTCCAGGTGTAGCGGTGGAATGCGTAGATATCTGGAAGAACACCAAAGGCGAAGGCAGTCTCCTGGGCAAATACTGACGCTCATATGCGAAAGCGTGGGTAGCAAACAGG
+
CBDC@CCD>C@996;;BB@C@CCB@C@CD@CBBB=ABBBD?CD>CDCCCCC?AA:@<A;;;A=BBDD@BBBBBEE=BBFJ;BB>B;;;AC?@AA8@=@@BCB@@@CCC@FDC@DB?@@@@AABBCC?A@:::::):BAAA=A>B>B@EEACCCFB;;:;C@C?;;;@@BB;;;@@@@@E?DGAGCFAFE:;:;BC?D@EBBBB@@<@@B=CCD>;:;BDDB@@@BB::9@99:E>DAA@??8<<888;5773:
@6HNMW:01195:06050
TACGGAAGGTCCGGGCGTTATCCGGATTTATTGGGTTTAAAGGGAGCGTAGGCGGCATGGTAAGCGTGTTGTGAAATGCGGGTGCTCAACATCCGGACTGCAGCGCGAACTGCCGTGCTTGAGTGCATTGAAGGAAGGCGGAATTCGTGGTGTAGCGGTGAAATGCTTAGATATCACGAGGAACCCCGATTGCGAAGGCAGCTTTCCGCGCTGTTACTGACGCTGAAGCTCGAAGGTGCGGGTATCGAACAGG
+
BBDD?B?B@AD?BA<A998;DD@B@;;;6:B=AA4:;0;C0;;9;BABEA@=;:49@AA?BD?BBC@@@?AAABA<ABAAA>ACCCBB?BAAA?A=?A>?>??@ABBD?BBBB=??CCC<?@@@AABB?BB?A?A>@>@A=A>@>ACAB>BB?@@7757BBC<?@?B@@@@B@@?@A>>><><@@@2?>?7>>@A=A=@<<;;<093:<=>=>><A@???@>;;>B<;;A>>>:<8888??7;;;>AD<@@@<
@6HNMW:01201:06020
TACGGAGGGTGCAAGCGTTAATCGGAATAACTGGGCGTAAAGGGCATGCAGGCGGTTCATCAAGTAGGATGTGAAATCCCCGGGCTCAACCTGGGAACAGCATACTAAACTGGTGGACTAGAGTATTGCAGGGGGAGACGGAATTCCAGGTGTAGCGGTGGAATGCGTAGATATCTGGAAGAACACCAAAGGCGAAGGCAGTCTCCTGGGCAAATACTGACGCTCATATGCGAAAGCGTGGGTAGCAAACAAGG
+
79445;??2?@@<;??BC@CACCB?B=:;7;AAA9;9;?<1:<0545=:5;6;B?B@CDCCCFDC@@=@@BCCCC<;;;;.;<.9995.57;=>6>9=::///:::9:+/9929?;@>@?A@AAAA?A@99999)9=;992929.5.5<6666>=6515=5;5;AAACBBBBA:9:@4;6;B=BA@;>@+0,000:>;09449885444(433(3:456<<<<CCB>>=AA::;.9@9979-7=>733(33-35
@6HNMW:01209:06024
TACGGAGGGTGCAAGCGTTAATCGGAATAACTGGGCGTAAAGGGCATGCAGGCGGTTCATCAAGTAGGATGTGAAATCCCCGGGCTCAACCTGGGAACAGCATACTAAACTGGTGGACTAGAGTATTGCAGGGGGAGACGGAATTCCAGGTGTAGCGGTGGAATGCGTAGATATCTGGAAGAACACCAAAGGCGAAGGCAGTCTCCTGGGCAAATACTGACGCTCATATGCGAAAGCGTGGGTAGCAAACAGG
+
CCBC?BBB=AA@@<??AB@BAEDD?B?BC@C@@@<@BABD=BB=BA;;;BC?CB?A?ABCCC@CE@@=@@@>=>=6;9:9.;;0<;::.9<99:099B@BBCCBCBBE?DBB?AA>ACCCCAAABB?BBBBCBB3BA?::6:;?;A=AB@BBCEDCC@AA=@>@@@@@AA@@@BBAB?C@BB@DDC?BB0;5;@@;@>A;;;CFEACBB=AAA<AABBCCCBBBCCC@@ABBBB=BCDBBB<A???AB=BDD?
@6HNMW:01212:06041
TACGGAGGGTGCAAGCGTTAATCGGAATAACTGGGCGTAAAGGGCATGCAGGCGGTTCATCAAGTAGGATGTGAAATCCCCGGGCTCAACCTGGGAACAGCATACTAAACTGGTGGACTAGAGTATTGCAGGGGGAGACGGAATTCCAGGTGTAGCGGTGGAATGCGTAGATATCTGGAAGAACACCAAAGGCGAAGGCAGTCTCCTGGGCAAATACTGACGCTCATATGCGAAAGCGTGGGTAGCAAACAGG
+
BBBA?@>>:=?>?;@?AB?A?BBC@B@CC?BCEC?BCBBC>CC>CC@@@@@=@B>B?BBCBB?AAAB?B;;:CCE?CCCC;CD<B:;;?B@CGH?B@CCCDECCCCBD=CB@?AC?BBBBBBAABB>BBBBCBC1AA>9979=B?C>@@>BBBCB<;6;C;@<@BBBBCCCCCBBABADACB?CAA;AA,0,0AA;A@A@AABBB?BBB=ACC=@@@BBCCCCBCBC@@@BBBB>BCCBAA<A?@@@@;@AA=
@6HNMW:01172:06069
TACGGAGGGGTGCAAAGCGTTTAAATCGGAAGTAAACTGGGGCGTAAAGGGCATGCAGGCGGTTCATCAAGTAGGATGTGAAATCCCCGGGCTCAACCTGGGAACAGCATACTAAACTGGTGGACTAGAGTATTGCAGGGGGAGACGGAATTCCAGGTGTAGCGGTGGAATGCGTAGATATCTGGAAGAACACCAAAGGCGAAGGCAGTCTCCTGGGCAAATACTGACGCTCATATGCGAAAGCGTGGGTAGCAAACAGG
+
5444049<<&44444(4:999)44)44924.4555)55555&4;444(4808:<995>=;;6;=B@@ACADDEF?B<;;CCH<@AMH;BB=A;;;;A@CBB>BACFCICCCAAAD?ECC@BB?AB@@@BAAAC?BCDCDCC3???;;4;>A>B>BB@BBBCCBC@CH?B?<<<AA@@@AAAA@@;@<@B?BCC4;;0<5;CC@C@CBBBBB?=55949CB=CBCBCGGHB@@@B@@@DCCC=;;;9::0;?;;<<5<AA<
@6HNMW:01175:06073
TACGTAGGGGGCAAGCGTTATCCGGATTTACTGGGTGTAAAGGGGAGCGTAGACGGTTTTGCAAGTCTGAAGTGAAAGCCCGGGGCTTAACCCCGGGACTGCTTGGAACTGTATGACTAGAGTGCAGGAGAGGTAAGTGGAATTCCTAGTGTAGCGGTGAAATGCGTAGATATTAGGAGGAACACCAGTGGCGAAGGCGGCTTACTGGACTGTAACTGACGGTTGAGGCTCGAAAGCGTGGGGAGCAAACAGG
+
>@@=?;;:;;)8@2;;;;6;BA?A<@@A<AACCC6;;999,555&599<;;;<9=8:;;&///)/7//55.5<555)555)555&5;7<.555&5<2444://)/)/)//8868666;<<<@;95592999=8==2999458=8>;>>B>BAA@@A=999=8<78899CBBBB>BB<=<;@<787=??>?=@7718989158189995:=55./(------(-0-/4.4444::(33:3333&334==4;::4
@6HNMW:01179:06108
TACGGAGGGTGCAAGCGTTAATCGGAATAACTGGGCGTAAAGGGCATGCAGGCGGTTCATCAAGTAGGATGTGAAATCCCCGGGCTCAACCTGGGAACAGCATACTAAACTGGTGGACTAGAGTATTGCAGGGGAGACGGAATTCCAGGTGTAGCGGTGGAATGCGTAGATATCTAGGAAGAACACCAAAGGCGAAGGCAGTCTCCTGGGCAAATACTGACGCTCATATGCGAAAGCGTGGGTAGCAAACAG
+
099@<=?@8:;44.4<::5;:;@A@DADCABBBC>;;;@@;@A;AAAA@AB@;;6;?BACABADEED@CBCC@@@8;;;;.;<0;@AA=B>;;;0;4;;DDB;;::::,9>>:?@;>:?@@B?@9:2:77888-3?>9929.929.59.55559596;95:6<>>>=@>>999:499:?;?@@@BA>@=5878BB:>;?887??B>BBD;ABB>B????>?A???@@@AAB???:@>=;89/333333(399
@6HNMW:01195:06067
TACGGAAGGTCCGGGCGTTATCCGGATTTATTGGGTTTAAAGGGAGCGTAGGCGGCATGGTAAGCGTGTTGTGAAATGCGGGTGCTCAACATCCGGACTGCAGCGCGAACTGCCGTGCTTGAGTGCATTGAAGGAAGGCGGAATTCGTGGTGTAGCGGTGAAATGCTTAGATATCACGAGGAACCCCGATTGCGAAGGCAGCTTTCCGCGCTGTTACTGACGCTGAAGCTCGAAGGTGCGGGTATCGAACAGG
+
CECC?C?C@DD?CC=CBC@BBC@BACDD=BB?BC<BB0;;6<C<CBBBBBC?A@?ACCC@CC=ABA@@?=?@ABC=9::DD>CAA@BB@F?@??B@BBCBBB?@@BA@=AAAA>AAAAA9:;CCC;;;?AB>A>@5:6:A>@=A=AAAB@BCCCD?>;>A@A=BCCC?BBBBBB?@<;77070777(9@@4??9:48:>>>>?>7>8=;;;???;?>>>@;;:?=>5888=>>081888>?9>BBAAA388>9
@6HNMW:01208:06102
TACGGAAGGTCCGGGCGTTATCCGGATTTATTGGGTTTAAAGGGAGCGTAGGCGGCATGGTAAGCGTGTTGTGAAATGCGGGTGCTCAACATCCGGACTGCAGCGCGAACTGCCGTGCTTGAGTGCATTGAAGGAAGGCGGAATTCGTGGTGTAGCGGTGAAATGCTTAGATATCACGAGGAACCCCGATTGCGAAGGCAGCTTTCCGCGCTGTTACTGACGCTGAAGCTCGAAGGTGCGGGTATCGAACAGG
+
<655<@=@=AC=@<8=;;4;??<?;995)9@5@@9@A,;;0;>8>?ABBBB?@@<?A;<7;A>AAA:;;@A@ABD=BAADF>@??A@@<@:97:?<:88@@CCCEBBB@DEBB>A@A@@;9:9955<=:CC9@:=9=9>=>A4:58>=;>A==8;;;=A@BB;=;7718@A@BC?768>>8=3997,7<<.77?>6728;;;>=3C;???555A<:;;==;;;;;A@===@==897=///;2;<=<=@:>>=:
@6HNMW:01178:06120
TACGGAGGGTGCAAGCGTTAATCGGAATAACTGGGCGTAAAGGGCATGCAGGCGGTTCATCAAGTAGGATGTGAAATCCCCGGGCTCAACCTGGGAACACGCATACTAAACTGGTGGACTAGAGTATTGCAGGGGGAGACGGAATTCCAGGTGTAGCGGTGGAATGCGTAGATATCTGGAAGAACACCAAAGGCGAAGGCAGTCTCCTGGGCAAATACTGACGCTCATATGCGAAAGCGTGGGTAGCAAACAG
+
A@:;5;;;,99=97@9;94:5:>B>C@CC?B@AB=;;:>B0;;0;A;9;BC>;;7<>;;;>@;A@@@=@@@>@>A6;<<;.;;0;A@@;@<?AA:B@C@@@AAAB@@@C>CCD@DC>ABBBBCBCBB?AA??===,999BA?B@B@C?BB?;;:AA9:9:@=>=000=:==<<<?@@@?BACC?@@B<AA<A=AAB?B?A@@@@AA>AAB>BDF@CB@A@ABBBBBCAB@@?BBC<BB?><A577:<<<2877
@6HNMW:01207:06114
TACGGAGGGTGCAAGCGTTAATCGGAATCACTGGGCGTAAAGCGCACGTAGGCTGTCATGTAAGTCAGGGGTGAAATCCCACGGCTCAACCGTGGAACTGCCCTTGATACTGCACGACTTGAATCCGGGAGAGGGTGGCGGAATTCCAGGTGTAGGAGTGAAATCCGTAGATATCTGGAGGAACGATCAGTGGCGAAGGCGGCCACCTGGACCGGTATTGACGCTGAGGTGCGAAAGCGTGGGGAGCAAACAGG
+
;@AB>?B@=?BCD?B@A@=@?ABB?B?BBABAFJ?BABBA;ABBCBBCBBB?B@@@@@@BBA>BCCCBBB9BBBB=BCC8<<B>BDDC@C@DCB@C?CBDCB;@6<;<;;A@ABAAABD@CC?BB=@@8==99:/:@<99391917:77137;;<>B@@?AC=BA?ABBBB???A<@766077///669/671875-56::8<=AA<>><@@<@<@AA=AA>>>>;;;:==886=1<999;;;,52666.9555
@6HNMW:01209:06114
TACGGAAGGTCCGGGCGTTATCCGGATTTATTGGGTTTAAAGGGAGCGTAGGCCGGAGATTAAGCGTGTTGTGAAATGTAGACGCTCAACGTCTGCACTGCAGCGCGAACTGGTTTCCTTGAGTACGCACAAAGTGGGCGGAATTCGTGGTGTAGCGGTGAAATGCTTAGATATCACGAAGAACTCCGATTGCGAAGGCAGCTCACTGGAGCGCAACTGACGCTGAAGCTCGAAAGTGCGGGTATCGAACAGG
+
AC@@=@<@<?A;??59;;5:@A=C?CEE<@@>BB9AC8;;9;D=ACCBBA@=@5;5;A@A?B@BCBA@@<@@@@@8@@@AAAA@@?BB?CDCB:;;BBBBFDC<<<;;5:@>=BD=C=A<@;;;BBBBBCGC<??EE???=@<?=@BAA>A@@@@::8:AED>BCCE?CCBBBBB???A?BB>AAC>AAC<>>@@;@=BAAABC;;;C=A@;;;B?CBBBC<;;@@=@BAAABB=BBCCDF>BBA@BC?AAB?
@6HNMW:01173:06160
TACGGAGGGTGCAAGCGTTAATCGGAATAACTGGGCGTAAAGGGCATGCAGGCGGTTCATCAAGTAGGATGTGAAATCCCCGGGCTCAACCTGGGAACAGCATACTAAACTGGTGGACTAGAGTATTGCAGGGGGAGACGGAATTCCAGGTGTAGCGGTGGAATGCGTAGATATCTGGAAGAACACCAAAGGCGAAGGCAGTCTCCTGGGCAAATACTGACGCTCATATGCGAAAGCGTGGGTAGCAAACAGG
+
BBBC@CBB=CBBC?BAAA=A?@@@?C@CB@BDDF>CCCBC=BB<BB@@@AB@CCAIAC9;;B?BBBB?BBBCCCC=C@DD499.;<;;9@>@AA<A?CCCCBBBBBAA;A::5:?<?ABBBBBBBB?BCDDCDD3B@A;;9;?C?CACD@CAB@BBB>BB@C@DCAA@BBB@@@A@@=B?BB@BLE@DD;;:;CC=A>B@@@AEF@CCC>BBB=CCBBCCCCCCBCBBBCBBBD=BCCBBB<@==:99/::9;
@6HNMW:01174:06200
TACGTATGGTGCAAGCGTTATCCGGATTTACTGGGTGTAAAGGGAGCGCAGGCGGTGCGGCAAGTCTGATGTGAAAGCCCGGGGCTCAACCCCGGTACTGCATTGGAAACTGTCGTACTAGAGTGTCGGAGGGGTAAGTGGAATTCCTAGTGTAGCGGTGAAATGCGTAGATATTAGGAGGAACACCAGTGGCGAAGGCGGCTTACTGGACGATAACTGACGCTGAGGCTCGAAAGCGTGGGGAGCAAACAGG
+
CC@@@DBB@BBBA?@@@@=@AD@C?ADD@CB@?@:@@?CC>BD>?@@AA?><>>9>@>@;@A=@CBBBCCCCBBC;:;;6;CC;CCCE>BB@7B?BCBBBBCDAE?CC>CCCCBBACCCAA@CBBAA@;::::5:B=A@@=@>@>@AECBAAABB@A>AAAC>AABBABBBA??99818>8=8==?;=??@>??@4:6;@=ACADDBB?BC;<<DACCCCAAAAA@@=@CBCCE>B::;@@A8AAABB>BBB@
@6HNMW:01177:06178
TACGGAGGGTGCAAGCGTTAATCGGAATCACTGGGCGTAAAGCGCACGTAGGCTGTTATGTAAGTCAGGGGTGAAATCCCACGGCTCAACCGTGGAACTGCCCTTGATACTGCACGACTTGAATCCGGGAGAGGGTGGCGGAATTCCAGGTGTAGGAGTGAAATCCGTAGATATCTGGAGGAACATCAGTGGCGAAGGCGGCCGACCTGGACCCGGTAGTTGCGCTGAGGTGCGAAAGCGTGGGGAGCAAACAGG
+
BBBC@BBC=;;:C?BA<;697=9:8<8==>>>>>7CBBBD>BCCCCCBBBB?C@@@@CCCCE;<9B?@<?4?@@@6=BF=BAC?CCCD?B?BBB?B>@A>@@;@>BCCBB=;;BBD@@@?BB=AA<@@;@A@AA=BB@CCAF@C=A<@=9=?=?>499=;@?;@@:@</0/88=@B@;>?0707;7888//(//.(.(--(-02--(,,(**5,2((***(,,--.38;/22777939885555)55:::1:<<7
@6HNMW:01185:06186
TACGGAGGAATCCGGAGCGTTCATCCGGATTTATTGGGGTTTAAAGGGAGCGTAGATGGATGTTTAAGTCAAGTTGTGAAAGTTTGCGGCTCAACCGTAAAATTGCGAGTTGATACTGGATATCTTGAGTGCAGTTGAGGCAGGCGAATTCGTGGTGTAGCGGTGAAATGCTTAGATATCACGAAGAACTCCGATTCGAAGGCAGCCATGCTAAGCTGCAACTGCATTGAGCATCGAAAGTGGTGGGTATACAA
+
55;;7::.4.44.4.49977)//993869:9188-333&//(//(//(/////7334;6<;8771646//-(--)-////(/6:1833.39996<233/88+6(-,,,22(-/<::=?<>;;://*000<?997349884;665/0/(/(-8//)//77744.44990884506>>=>>5549948849::6999(///(/(//99*//56//*-88--/(///988(----------(-85067=3882..79
@6HNMW:01188:06206
TACGGAGGGTGCAAGCGTTAATCGGAATAACTGGGCGTAAAGGGCATGCAGGCGGTTCATCAAGTAGGATGTGAAATCCCCGGGCTCAACCTGGGAACAGCATACTAAACTGGTGGACTAGAGTATTGCAGGGGGAGACGGAATTCCTTAGGTGTAGCGGTGGAATGCGTAGATATCTGGAAGAACACCAAAGGCGAAGGCAGTCTCCTGGGCAAATACTGACGCTCATATGCGAAAGCGTGGGTAGCAAACAG
+
544:5444)4944.4;44065;<=7;9<@@CBDE?FCCCB=CB=BA;;;BB=CC@GACCCBB@BECC@BBCCACA<ACCC9BB=B@@A=@?BBC?C@BB@@@A?:9:>8@???CC@CCA??:>888>ABCBCCC1??@;:4;;@;@>B?:;9;B@B@@A@DC@C@CBBBBBA@@@BACC=A?AEACCC=AA00+000+0:>000?A=8==B<BBC>999@AB=888;<?998>??A>C855::69888;;1668
@6HNMW:01188:06232
TACGGAGGGTGCAAGCGTTAATCGGAATAACTGGGCGTAAAGGGCATGCAGGCGGTTCATCAAGTAGGATGTGAAATCCCCGGGCTCAACCTGGGAACAGCATACTAAACTGGTGGACTAGAGTATTGCAGGGGGAGACGGAATTCCAGGTGTAGCGGTGGAATGCGTAGATATCTGGAAGAACACCAAAGGCGAAGGCAGTCTCCTGGGCAAATACTGACGCTCATATGCGAAAGCGTGGGTAGCAAACAGG
+
@AAC><;<0;@>B>B@@@<@;@BA>B>AB?@ABB=BBBBI=BB=BC;;;BB@AA?A?BBBCB?BDAA<@::9CCC>CCCB8@A4:::;?B@BCC@C@CCDCCCC@A@D>C@@=@C?CCCBBBBBBC@BAAAAAA/?AA:;6;>B?B?BC?AAABCCB>BB?C?BBA@AAACBBAA??;@?@@<ABA@DE:;:;BA<@=@000A@@<;??9@CB=BGAAABCCDCBBB9::ABAB>BBABAB:?:99BB:??A?
@6HNMW:01204:06233
TACGGAAGGTCCGGGCGTTATCCGGATTTATTGGGTTTAAAGGGAGCGCAGGCTGCCGGTTAAGCGTGTTGTGAAAAGCAGTGGCTCAACCACTGTCGTGCAGCGCGAACTGTCCGGCTTGAGTATCATGAAAGGTTGCGGAATTCGTGGTGTAGCGGTGAAATGCTTAGATATCACGAAGACCTCCGATTGCGAAGGCAGCAGCCTGTGTGTTCACTGACGCTGAAGCTCGAAGGTGCGGGTATCGAACAGG
+
@@@A=A7:7:D?AB=B@@<@BB?C@BBB<BC>BB>BC=CC?CC?BB@BB?>;>>@>;A>A?A?BBA@AB?BBBBED5;9????=?CBA>A89:?A@AA:::A??@A::8:BAAC?C?CD=AAAABBBC?>>B:?:@499A?C?C@CC@@>?BACC?>:>AAC>C>>>;@@AA;;<=@@@7;;@<AB;>>?5::;:5;<>>??>>>=:;:;:=<;<==?====<=AA677D@@@<?99688<5;<?A>>:688<
@6HNMW:01212:06258
TACGGAGGGTGCAAGCGTTAATCGGAATAACTGGGCGTAAAGGGCATGCAGGCGGTTCATCAAGTAGGATGTGAAATCCCCGGGCTCAACCTGGGAACAGCATACTAAACTGGTGGACTAGAGTATTGCAGGGGGAGACGGAATTCCAGGTGTAGCGGTGGAATGCGTAGATATCTGGAAGAACACCAAAGGCGAAGGCAGTCTCCTGGGCAAATACTGACGCTCATATGCGAAAGCGTGGGTAGCAAACAGG
+
DDCC@BBB=ABAB?A@@A@E@BBB@D@CC?BBBD=BBBBE=DD<CB9;;AA=;;7;?CCCCC@BBCD?CA@ACCD=BCDD9@@8@9:;>B?@AA;AACBBBDBBABBB<BBB@BB?BAA@@?AABB@BCBBBBB2A@AAA=A>A=A<AA@CCBBAAA=AC?B?CBBBBCBBB@@@@@5<7<B@BCG@FE:;7;AB<A>@;;<DED?@@C>AAB=BBBBBBAAAAA@A@@AA;;;6;@A?AA<A??=BD>B@?=
@6HNMW:01164:06280
TACGGAGGGTGCAAGCGTTAATCGGAATAACTGGGCGTAAAGGGCATGCAGGCGGTTCATCAAGTAGGATGTGAAATCCCCGGGCTCAACCTGGGAACAGCATACTAAACTGGTGGACTAGAGTATTGCAGGGGGAGACGGAATTCCAGGTGTAGCGGTGGAATGCGTAGATATCTGGAAGAACACCAAAGGCGAAGGCAGTCTCCTGGGCAAATACTGACGCTCATATGCGAAAGCGTGGGGAGCAAACAG
+
CDBB?A@A<ACAA?BAAA?B@CBB?B@CD@DCCC?BBABB=AA<AB@@ACC@CC@CBCCCBC?BBBE@CCBCBCC>CCCC;EC=C::<@C@BCC?D@BBBBBBBCBBC=BBB@@@=@AAACAA????CDDDDCD1??B@@<@=A>A?A@=ACBBBBA?AC@DAAA;;;BBBAA;;;B@C@CB?AA@:@A-0-0@@<@<@A@@BBE?;;;6;@@9::;@@CBCCBBCCCBCBBCC?D@@?BDD9???@@:==<
@6HNMW:01167:06301
TACGGAGGGTGCAAGCGTTAATCGGAATAACTGGGCGTAAAGGGCATGCAGGCGGTTCATCAAGTAGGATGTGAAATCCCCGGGCTCCAACCTGGGAACAGCATACTAAACTGGTGGACTAGAGTATTGCAGGGGGAGAGCGGAATTCCAGGTGTAGCGGTGGAATGACGTAGATATCTGGAAGAACACCAAAGGCGAAGGCAGTCTGCCCTGGGCAATACTGACGCTCATATGCGAAAGCGTGGGTAGCAAACAGG
+
BBCC?;:97:@>A=BABB@C@CCCAF@@@?ADDD>CBA@@0;;0;A@@A;:2;B2926;;=?:>>;;7>>@@?AA<9<AA'55)555.55:7999)5.5554;A@A>??5<<888?;?@BCCCB???;?=99::9(:0>>00,/6=5;8;=8::3378;68@9>>B578>?><>997;<>)0*0/*///)/7)5.55549455599544909;;244.444==>>>><<9885?AACC>BAA???/99<79939?A<
@6HNMW:01172:06277
TACGGAGGGTGCAAGCGTTAATCGGAATAACTGGGCGTAAAGGGCATGCAGGCGGTTCATCAAGTAGGATGTGAAATCCCCGGGCTCAACCTGGGAACAGCATACTAAACTGGTGGACTAGAGTATTGCAGGGGGAGACGGAATTCCAGGTGTAGCGGTGGAATGCGTAGATATCTGGAAGAACACCAAAGGCGAAGGCAGTCTCCTGGGCAAATACTGACGCTCATATGCGAAAGCGTGGGTAGCAAACAGG
+
@BAA?;:;0:@=@<@?@@;?<?BB7;;;B?BBCB=BAAAB9@@:@B@@@CC@CC@B@BBCCDACCCC?CDCD@?>:?@@@*:9.:@;;5;>;<<8<?CCHFBBBBBBG>DBA?BC@BAAAB@??CB@BBBBBBB3AAA;;:;@C@D@BB>BCBBBCCADCAC@CBBBBCBBBBBCBC?C@CCBCCD@CD8;8:CB=B@CAA@BCC@CCC<CDD>@@ACBBBBCCBABB?@@@@@9@AA@@A;@:99>>9@A@=
@6HNMW:01172:06283
TACGGGGGGTGCAAGCGTTAATCGGAATAACTGGGCGTAAAGGGCATGCAGGCGGTTCATCAAGTAGGATGTGAAATCCCCGGGCTCAACCTGGGAACAGCATACTAAACTGGTGGACTAGAGTATTGCAGGGGGAGACGGAATTCCGAGGTGTAGCGTGGAATGCGTAGATATCTGGAAGAACACCAAAGGCGAAGGCAGTCTCCTGGGCAAATACTGACGCTCATATGCGAAAGCGTGGGGAGCAAACAGG
+
=@;;;;;;%;;4?:;?;??B@CCC@C?BB?BBBB<ABABB<CC>BBAABBB@BB?B?BBDCC?BBCC?B>>>?@?8?===(78*:>==<@????:?=ABAAB>:;=BB:???=CB=BB999???AA7==>>DDE/==;777=7=9=-//;69;;76///;6=4;;@@@<<<=;::?A<A<>;:===8=>1;5;>=9><779;A;;6;>A4888-5::===?;:;BA:;;>ABBB9?<>>AAA59;;<709@?;
@6HNMW:01173:06297
TACGGAGGGTGCAAGCGTTAATCGGAATAACTGGGCGTAAAGGGCATGCAGGCGGTTCATCAAGTAGGATGTGAAATCCCCGGGCTCAACCTGGGAACAGCATACTAAACTGGTGGACTAGAGTATTGCAGGGGGAGACGGAATTCCAGGTGTAGCGGTGGAATGCGTAGATATCTGGAAGAACACCAAAGGCGAAGGCAGTCTCCTGGGCAAATACTGACGCTCATATGCGAAAGCGTGGGTAGCAAACAGG
+
;>=>9::9,:9;A?BBEC@C@BBC?C@CD@CBBB?BAABD>BB=BCCCFCC?:::;ABBCCC@BBCC?BCCABCH>CBCC8BB>BBCCAC@CFE>B@BDCBA@@@;;;0:==:@@?@??BCBBBBB@BBBCCCC3BAA;;5;=A=A500800/<<<<:;?>;:=@9::>?:99=9<B>B@BE?BAC:C>2949?@=B?CCBBBCB<>?C<AAB>CBBBCCEBBAAAA:::BBCC=BBBBBB=A989??88978
@6HNMW:01179:06264
TACGTAGGGGGCAAGCGTTATCCGGATTTACTGGGTGTAAAGGGAGCGTAGACGGTTTAGCAAGTCTGAAGTGAAAGCCCGGGGCTCAACCCCGGTACTGCTTTGGAAACTGTTAGACTTGAGTGCAGGAGAGGTAAGTGGAATTCCTAGTGTAGCGGTGAAATGCGTAGATATTAGGAGGAACACCAGTGGCGAAGGCGGCTTACTGGACTGTAACTGACGTTGAGGCTCGAAAGCGTGGGGAGCAAACAGG
+
5;<:;;DGHH3@?>@CCD@CCC@B?BCB?BCCCC<AA@@@6>>6@BCECCCCCH@BB<BBA@=BB@@@B@CBCBD;:::0:::.;A@A@CCC;CACDBAB;;;0;=A@:@BBDAABAIC?BBBBAABB?BBBB@CC@CCC@B>B@C>BACCCBBBBB?B@@@<@@?BBBBB?>>?BC@BB>A>BBB@C@8717>>5;7;;6;@<?ABA=A?@@AA<@<>>AAD?B::6:@@@BC=B@@@@A@8@@@DE>CBC?
@6HNMW:01200:06304
TACGGAAGGTCCGGGCGTTATCCGGATTTATTGGGTTTAAAGGGAGCGTAGGCGGCATGGTAAGCGTGTTGTGAAATGCGGGTGCTCAACATCCGGACTGCAGCGCGAACTGCCGTGCTTGAGTGCATTGAAGGAAGGCGGAATTCGTGGTGTAGCGGTGAAATGCTTAGATATCACGAGGAACCCCGATTGCGAAGGCAGCTTTCCGCGCTGTTACTGACGCTGAAGCTCGAAGGTGCGGGTATCGAACAGG
+
DDCC>A=B?BB?BC=;;;@BDCAE?DCE?CB@BC;CC0;:.;B9CBBAABDACCACBAA?@@;@BBBBB@BCCCG?ABACD>BBBA@?9@???9??@@:99??@BBBD@C@??=????A9?@A@@@CC@CD?B?B<@=?A=B799:BAA?CBBAA9939@?@:@AAB@BBBBBBB?>AAA=D6::9-:==199AA=A@?;;???8=:=AA=>=A<@@@???@@@<@<@<;;;;6;8:::>?9?AA@::5:::3
@6HNMW:01207:06276
TACGGAAGGTCCGGGCGTTATCCGGATTTATTGGGTTTAAAGGGAGCGTAGGCGGCATGGTAAGCGTGTTGTGAAATGCGGGTGCTCAACATCCGGACTGCAGCGCGAACTGCCGTGCTTGAGTGCATTGAAGGAAGGCGGAATTCGTGGTGTAGCGGTGAAATGCTTAGATATCACGAGGAACCCCGATTGCGAAGGCAGCTTTCCGCGCTGTTACTGACGCTGAAGCTCGAAGGTGCGGGTATCGAACAGG
+
CBDD@D?A?@C@EE>@AA@CDD@C?BCD>CC?CC>CJ>AA>AC>A@@CCCD?CC@C;;;@GC>@@B@@<8599:<4:;;<:3;9544=7;5558<8<;87987:00<86///:6:<<;@69;@@BBBB?BB>A>A5;5;;5;=A?ABBB?BCBBC:94:;;;3;;::6888<;<:>737;57,222&268+3333,31333999(3,22666996::>ABBAA>>A>AAAA?;/707<<AB:A@@>==<>>B;
@6HNMW:01168:06344
[truncated: 43,753,895 more chars]
