# Supplementary material for: Effects of supplementary feeding on the rumen morphology and bacterial diversity in lambs
Source: PeerJ. 2020 Jun 19;8:e9353. doi: 10.7717/peerj.9353 (PMC7307561; doi:10.7717/peerj.9353)
Supplement: Supplemental Information 7 [file peerj-08-9353-s007.gz]

Archive with 1 entries (1 files):
- peerj-08-9353-s007
