# Supplementary material for: Effects of supplementary feeding on the rumen morphology and bacterial diversity in lambs
Source: PeerJ. 2020 Jun 19;8:e9353. doi: 10.7717/peerj.9353 (PMC7307561; doi:10.7717/peerj.9353)
Supplement: Supplemental Information 7 [file peerj-08-9353-s007.gz › peerj-08-9353-s007]

@6HNMW:00670:05789
TACGTAGGTGGCGAGCGTTGTCCGGAATTATTGGGCGTAAAGGGAGCGCAGGCGGGAAGGTAAGTCTATCTTAAAAGTGCGGGGCTCAACCCCGTGAGGGGATGGAAACTATCTTTCTTGAGTGCAGGAGAGGAAAGCGGAATTCCTAGTGTAGCGGTGAAATGCGTAGATATTAGGAGGAACACCAGTGGCGAAGGCGGCTTTCTGGACTGTAACTGACGCTGAGGCTCGAAAGCGTGGGGAGCGAACAGG
+
@BBCCBA?AA=AA;:::A;??C@C@B?B@BB?BF=BABBD@GE?CAAAAAF@CCC>C?B?BB?BCDCCBBE4::9-;;AABFF;C>BC@DEE9<;DDCFC;CCC?CD>BBABBCC>A@<???@AAAB?ABBA=@@8@>?8><A=A?CA@789AA??9>>@>8999AABBBBBB?9858B>B>BBB>BBCC?@@@9=900+0;;56;<9@@@A>?<@B@>>BA@C::6:BCBBB>CBBBMGG;;;;CD@CCC@
@6HNMW:00685:05797
TACGGAGGGTGCAAGCGTTAATCGGAATAACTGGGCGTAAAGGGCATGCAGGCGGGACGTCAAGCAGGGTGTGAAATCCCCGGGCTCAACCCGGGAACTGCACTCTGAACTGACGTTCTGGAGTATCGCAGGGGGAGGCGGAATTCCAGGTGTAGCGGTGGAATGCGTAGATATCTGGAAGAACACCAAAGGCGAAGGCAGCCTCCTGGGCGAATACTGACGCTCATATGGTGAAAGCGCGGGGAGCAAA
+
ABAA@ABB=;:;C>ABCG@D?CBB@D@CC@CCCD>CDCCB;@A;BBBABCD@CCC>BBCBBF@DBBBC=BABCBC>BDCC.;<0;:999BC=CC<B896=<>;;@?@A<@??=>9:59:@=BBBA>995::::<(:>:996:=@?B@CF?AAB@@??=>?=A=999@977>:8888=7>:>@:B=?8==)424>::=;@?@?;>=<???<?CC=::9BBABAAA?>>>//*/99;3/733377&33:;;3
@6HNMW:00666:05845
TACGTAGGGGGCAAGCGTTATCCGGATTTACTGGGTGTAAAGGGAGCGTAGACGGCGAAGCAAGTCTGAAGTGAAAACCAGGGCTCAACCCTGGGACTGCTTTGGAAAACTGTTTTGCTAGAGTGTCGGAGAGGTAAGTGGAATTCCTAGTGTAGCGGTGAAATGCGTAGATATAGGAGGAACACCAGTGGCGAGGCGCTTACTGGACGATAACTGACGTTGAGGCTCGAAAAGCGTGGGGAGCAAACAGG
+
@BAACACCCD3BB>@@@A=@@B?B<;;;6;BBBD?GBBBC.;;09A99:999:<59;;599;54459993:<<<<<3::9;?9:66D=@<2444)44444;;(4.444&49;;>@2===@666>>656665557;95;==8=0509;@:??@@@BCB@CBCB=BACC9980?0//>;::1::@@C?B?><)----(---726789299=:::5:877878-333:;;;8887(7;=7777(3><AC<B=<6
@6HNMW:00676:05828
TACGTAGGTGGCGAGCGTTGTCCGGAATTATTGGGCGTAAAGGGAGCGCAGGCGGGAAGGTAAGTCTATCTTAAAAGTGCGGGGCTCAACCCCGTGAGGGGATGGAAACTATCTTTCTTGAGTGCAGGAGAGGAAAGCGGAATTCCTAGTGTAGCGGTGAAATGCGTAGATATTAGGAGGAACACCAGTGGCGAAGGCGGCTTTCTGGACTGTAACTGACGCTGAGGCTCGAAAGCGTGGGGAGCGAACAGG
+
ECBACCB?@?<>>@<=??<?@C@D@C?B?BC?BE=BABCC>CE?CCBCCCC@DDD>D?C@A@?@CCCCCDD@CCC:B@@@BCC<CLBB?BDD;CCCDCCB8AAA<??9?>?BBBB<@?@BCBBBBBB@AAAB?BA=@99499>9>?BCBBBBBBBB?BBCC=>>>CCDDCCAA?BB?AB?B?BBB>AAAA>>;;5;;00+0<<1<==7>>>>>?<?AA@@BBBCAA=ABCBBB=B@@@BCC;@@@CC@BBB?
@6HNMW:00687:05836
TACGGAGGGTGCAAGCGTTAATCGGAATAACTGGGCGTAAAGGGCATGCAGGCGGGACGTCAAGCAGGGTGTGAAATCCCCGGGCTCAACCCGGGAACTGCACTCTGAACTGACGTTCTGGAGTATCGCAGGGGGAGGCGGAATTCCAGGTGTAGCGGTGGAATGCGTAGATATCTGGAAGAACACCAAAGGCGAAGGCAGCCTCCTGGGCGAATACTGACGCTCATATGCGAAAGCGCGGGGAGCAAACAGG
+
AA;;5;?>8:;;?>A?@@=@?CBC=@=;;5;BBB>BBACC0;;0;A>@ACC?CEC>AA;;;C@CBBBC>CCCFCC>BBJF=CC>CBBB@BC7;;7;5;;@?@?AAA??;>>>>99:799A?CBBBDBB@@@@A@,>?699;@<B?B@BB>@@CCCCC@BA?A=??@A@@??;<3333,4.4939::5;<3<9=>=9=8=;;;9<<744834:=<ABB@B@BAAABBB998???@9>>;3777(7778803444
@6HNMW:00689:05826
TACGGAAGGTCCGGGCGTTATCCGGATTTATTGGGTTTAAAGGGAGCGTAGGCCGGAGATTAAGCGTGTTGTGAAATGTAGTGGCTCAACCTCTGCACTGCAGCGCGAACTGGTCTTCTTGAGTACGCACAACGTGGGCGGAATTCGTGGTGTAGCGGTGAAATGCTTAGATATCACGAAGAACTCCGATTGCGAAGGCAGCTCACGGGAGCGCAACTGACGCTGAAGCTCGAAAGTGCGGGTATCGAACAGG
+
@@@@;@9@<@A?AC<B@@<@BA?B@@@@=AI@CC=CB0;;0<C;BBBAAACAGAGABCBB>B@@@@BBD?BAACC9;00<:00+0@@@=C@DAAA:99A@AAAAAB::59AA9=>;7;<078>>AAA===<9677=A:>?:>8=5:;>>;?@???>><>?@@388:=8==;;;=;;775/5737>A<@@@<???A=A<BBCCCCCBBB=BCCCBB8:::;8==>?A=>=99444(4:444A9>>95554:<>7
@6HNMW:00691:05811
TACGTAGGTGGCGAGCGTTATCCGGAATTATTGGGCGTAAAGGGTGCGTAGACGGCTGATTAAGTTCGTGGTTAAAGCGTGGGGCTCAACCCCATAAAGCCACGGATACTGGTCAGCTAGAGTACTGGAGAGGGCAGTGGAATTCCATGTGTAGCGGTAAAATGCGTAGATATATGGAGGAACACCGGTGGCGAAGGCGGCTGCCTGGACAGAGACTGACGCTGAGGCACGAAAGCGTGGGGAGCAAATAG
+
BBACBCC?BB@CCC@:;;8;??;A<A=?<:;2;;0;@AAC?CD?BCBCDCAA;;5;@ABB?A?AA-00>@:=;>>9@D;::AA7>??@9?@@8>BBD<@A?ACCACCBBAA<;;;CCCBCBGB@@@@<@B?=?9=94983<8>;??A??>>>>BAA>BCCC:BAAAA::9>99983,33,333335:6;;6933,3,4438<<<8;<;=98499;::34333339;6::::::17793337&33379.733
@6HNMW:00695:05841
TACGTAGGGGGCGAGCGTTATCCGGATTTACTGGGTGTAAAGGGAGTGCAGACGGAGAAGCAAGTCTGATGTGAAAGCCCGCGGCTCAACCGCGGGACTGCATTGGAAACTGTTTATCTGGAGTACTGGAAGGGCAAGCGGAATTCCTGGTGTAGCGGTGAAATGTGTAGATATCAGGAGGAACACCGGTGGCGAAGGCGGCTTGCTGGACAGTAACTGACGTTGAGGCTCGAAAGCGTGGGGAGCAAACAGG
+
CCBBBBCCCC1BB@@@??;@BC?B@CCC>CCCCC>CCCDD=DC=C:99;A@BBB?BBB=@@D>BABBAAAABBBD<>>?8===9>C@@>A<??CC>BB@@CCC?C?BB>BBBAB>@@A@C?BBBBBBD?C?CC>BB?BAA>A@B<B>>>::AA9>>B?A@AD>898CCA<=>@@?AA<::6::???<A<;;8;AA<?<?@=@@<@@AA;A@@???=A===B@A<@>>8:::=<=5>===??>/=>88818@><
@6HNMW:00697:05859
TACGTAGGTGGCGAGCGTTGTCCGGAATTATTGGGCGTAAAGGGAGCGCAGGCGGGAAGGTAAGTCTATCTTAAAAGTGCGGGGCTCAACCCCGTGAGGGGATAGAAACTATCATTCTTGAGTGCAGGAGAGGAAAGCGGAATTCCTAGTGTAGCGGTGAAATGCGTAGATATTAGGAGGAACACCAGTGGCGAAGGCGGCTTTCTGGACTGTAACTGACGCTGAGGCTCGAAAGCCAGGGGAGCGAACGGG
+
CCBCC@@<@A=?@>?>??=@BC@C?B?B?CB?AA;???AA<AA<@@@@A@@<@BD>E?C?CC?BCCCCDDC<A??3>999;;;.;CBC@BDF;CBA@@@@8@CBCBC;CACCDBB?BE@CCCCCBBB@CBAB@CD=C;;7:?A?A@BBBBBC@A??=?CCB<ABBBBBBBBAB?BB>AA>A@BBB>BBB@?@BC=@<@B@@AD3??C;?>;>>A<AA><<BABB9989CC@AB<A@=:9:959@@CC?CDC>
@6HNMW:00701:05845
TACGGGGGATGCGAGCGTTATCCGGATTCATTGGGTTTAAAGGGTGCGTAGGCGGCCGAGTAAGTCAGCGGTGAAAGACCGGGGCTCAACCCTGGAAGTGCCGTTGATACTGTTTGGCTGGAATGATCCCGCCGCGGGAGGAATGAGTGGTGTAGCGGTGAAATGCATAGATATCACTCAGAACACCGATTGCGAAGGCATCTCGCGAGGGGTCAATTGACGCTGAGGCACGAAAGCGTGGGGATCGAACAGG
+
@@@CCCC5BBBBC@@@AA=@CC>@>AB?ABB>AA<AB=BB<A@;@A??@AA=?>;>5;;ACA<A@@@>::5:@?C=BAA?BDC;CCBB?BB>BB?B?B999?BC>AACCBBBBD=B?B@B>B@@?@==<7=B=BBBB<==<=>@@ABCB?@ABB?B@;>777.8@AABBB?@>>;CBBBC@><BBB>BA;.68@?:;:>A@@@A???AACC5??A:?498?AB>A??;?AA;=>:>@AACCC:998A@:>>>7
@6HNMW:00670:05875
TACGTAGGGGGCGAGCGTTATCCGGAATTACTGGGTGTAAAGGGAGCGCAGACGGAATGGCAAGTCTGAAGTGAAAGCCCGCGGCTCAACCGCGGGACTGCTTTGGAAACTGCCAGTCTGGAGTACTGGAAGGGTAAGCGGAATTCCTGGTGTAGCGGTGAAATGCGTAGATATCAGGAGGAACACCGGTGGCGAAGGCGGCTTACTGGACAGCAACTGACGTTGAGGCTCGAGAGCGTGGGGAGCAAACAG
+
BBBBB:::99)9A>@@BB?CCC@C@C@C@C@AAF>CCCDC=CC=;<<BBBBBCD@B@BI@;;6;????A=A?BCE>ABC>AAA?BC@@=@?AAAA9@:9:@AA;A?BE>CA@C>ABBBBD@CBBBBBB?B?BB>A@;A@@<@?C@C@CFACBCBBAA?ABBB<;;;@@AAAABA?>B=::8;?B@@=@;=<6<<<1829<8>A;>=@>>BC@@@B@BBBCCBA?::93988@?A@A?877?>0???>?7;<7
@6HNMW:00685:05899
TACGTAGGTGGCGAGCGTTGTCCGGAATTATTGGGCGTAAAGGGAGCGCAGGCGGGAAGGTAAGTCTATCTTAAAAGTGCGGGGCTCAACCCCGTGAGGGGATGGAAACTATCTTTCTTGAGTGCAGGAGAGGAAAGCGGAATTCCTAGTGTAGCGGTGAAATGCGTAGATATTAGGAGGAACACCAGTAGGCGAAGGCGCTTTCTGGACTGTAACTGACGCTGAGGCTCGAAAGCGTGGGGAGCGAACAG
+
A994444344.44:977499=?;?7<7;03307>9876;>5==7<<===<@=B>>3<6<+0/)//9:<<<>9<<;+9////77+7779.444&49;4449&4::5::28333333(3;6<95548836?A??<?@9>981919293:>999=<<9909?AA:>??@@?>99986=?<AA;@=00/9=>0//<=;86=*.----(-,,0--,---(--...33////)/77:::5=<<<<<<.?>9:924/7
@6HNMW:00686:05890
TACGGAGGATGCGAGCGTTATCCGGATTCATGGGTATAAAGGGTGCGTAGGCGGCCCCCCAAGTCAGGCGTGAAATGCGTCCGGGCCCAACCCGGGAGGTGCCGTTGATACTGCGGGGCTGGAGTAGCGGACGCCGGCGGAGGGAATGAGTGGTGTGAGCGGTGAAATGCATAGATATCACGCAGAACACCGATTGCGAAGCATCCGCCGAGGCCGTTACTGACGCTGAGGCACGGAAAGCGTGGGGATAGAACAGG
+
?@@A>??5=595;=<>>=173:-8130)/////(///99(33(3997889477,33333#31635..(....22'252239,22'22'-(--'--'-,(***(,,(,2*,-,,*555&**((((****,(,,,5,5.572222'24655.--(-----56746555,22222258225:72525554:771222.32--(---/5.55.555.58<<8<<::///9955/5:---(-9(----7::&/44443:<<8
@6HNMW:00687:05871
TACGGAGGAGTGCGAGCGTTATCCGGATTTATTGGGTTAAAGGGTGCGCAGGCGGCGCGAAAAGTCAGCGGTCAAAGTTCCGGGCCTCAACCCTGGTAGACGGCCGTTGAAACTTTCGTGCTGGAGTTCGTGCGAGGGAGGCGGAATGCGTTGTGGTAGCGGTGAAATGCATAGATATGACGCAGAACCCCGATTGCGAAGGCAACTTTCCAGCACGCGACTGACGCTGAGGCACGAAAGGCGTGGGGAAGCGGAAACAG
+
@>00+00+000/0//9555295=9=9=<=900*0A*0*//)//)//5;;<;844.4::4444&4<89:<<8;999(3327,33(3,/88389(/-3555---(/(//)444)444)4444::;8==<9==<665777)/.*..*.6.-.--(--/)/9/554555;199///9::<=;:977////)/::+7994;;:;6;.55499;094555;;<<<<<<<:;<:----(-::::<,50665;>>&4.44/)//(/77
@6HNMW:00692:05866
TACGTAAGGGGCAAGCGTTATCCGGATTTACTGGGTGTAAAGGGGAGCGCAGACGGAATGGCAAGTCTGAAGTGAAAGCCCGCGGCTCAACCGCGGGGACTGCTTTGGAAAACTGTCAGTCTGGAGTACTGGAAGGGTAAGCGGAATTCCTGGTGTAGCGGTGAAATGCGTAGATATCAGGAGGAACACCGGTGGCGAAGGCGGCTTACTGGACAGCAACTGACGTTGAGGCTCGAGAGCGTGGGGAGCAAAC
+
;?:95;7;>A2AD>::9A699A6;6:@B7@>999.5555A)555&59999<=>9727)//)/:5:767//)/77:;5:<<4;84-397717133333&3;;<:9808-333&3333:<<<><<0449844:8=6==,33.44;8<8=:=9=C466AABBD@CECC>CGBDBBBB@@@ABA>AA@C=?99455<<7;>;5855=7;<9<<::6:<88::8==>9;>?:88899>B?==833399991?BB@@7?
@6HNMW:00693:05887
TACGTAAGGGGCAAGCGTTATCCGGATTTACTGGGTGTAAAGGGAGCGCAGACGGAATGGCAAGTCTGAAGTGAAGCCCGCGGCTCAACCGCGGGACGTGCTTTGGAAACTGTCAGTCTGGAGTACTGGAAGGGTAAGCGGAATTCCTGGTGTAGCGGTGAAATGCGTAGATATCAGGAGGAACACCGGTGGCGAAGGCGGCTTACTGGACAGCAACTGACGTTGAGGCTCGAGAGCGTGGGGAGCAAACAG
+
=599AD?BBB:AA=AAAA=BBA>B=;::)9:::=399555)5909;<>CAA>;@+0+//)/;6:<<<5/)/:/0+///(/8:4:7::6:0--8:/:--,----(-055,--/////39;=7<;>:978494:=5;;7<:83838.4.33-4;:9:::5888;03333373338=<8858;696333.3,3;6832,2.57222028::377>>?B=:9:=///06/2+/7//.7569:::;:.25556)577
@6HNMW:00703:05878
TACGTAGGGAGCAAGCGTTGTCCGGATTTACTGGGTGTAAAGGGTGCGTAGGCGGCTAAGCAAGTCAGATGTGAAATCTATGGGCTCAACCCATAAACTGCATTTGAAACTGCATAGCTTGAGTGAAGTAGAGGCAGGCGGAATTCCCCGTGTAGCGGTGAAATGCGTAGAGATGGGGAGGAACACCAGTGGCGAAGGCGGCCTGCTGGGCTTTAACTGACGCTGAGGCACGAAAGCGTGGGTAGCAAACAGG
+
BBCBBBBB<@@@A<@@?@>????A?@AC9>=99827?>?C6BB>BB999AC?9979A@=ABC?CCCCBBCBBBBB<;;;CCCC>CBDC=@@6@@@@;@CBC;<<7<BD<C;;;CCAAAB=@@AD;;59@@ABB?CCB@BC>A<A?@@@7ACBAAABB?BBBB=BBBBBBBBCCAAAA7?@>A>BCD?CBAB?CCC=A=BB?C?AABCGC>CDE?DACCCCBBBBCBB?ABBBBB<BB@@AA=AAAABB=BBB@
@6HNMW:00705:05901
TACGGAGGATCCGAGCGTTATCCGGATTTATTGGGTTTAAAGGGAGCGTAGGTGGACAGTTAAGTCAGTTGTGAAAGTTTGCGGCTCAACCGTAAAATTGCAGTTGATACTGGCTGTCTTGAGTACAGTAGAGGTGGGCGGAATTCGTGGTGTAGCGGTGAAATGCTTAGATATCACGAAGAACTCCGATTGCGAAGGCAGCTCACTGGACTGCAACTGACACTGATGCTCGAAAGTGTGGGTATCGAAC
+
554404<8=@A=?>>@;;5;><.4.455)5<.55)59)55)5;1;;;====7;;8=;;;;9=:>@<<;=495555)5;;2;6515;=;5:54459909499955.5<>////)/79//57:<<<:::<<:5553::;(44.4.4399;;:>>65555.559546@<<?@BBA@@;;;@B?BB;;:A=::9200//)/)//;<;;<;<<:>===?D@CCC>>BA@;9995==955)599///)///79949
@6HNMW:00708:05874
TACGGAGGGTGCAAGCGTTAATCGGAATAACTGGGCGTAAAGGGCATGCAGGCGGGACGTCAAGCAGGGTGTGAAATCCCCGGGCTCAACCCGGGAACTGCACTCTGAACTGACGTTCTGGAGTATCGCAGGGGGAGGCGGAATTCCAGGTGTAGCGGTGGAATGCGTAGATATCTGGAAGAACACCAAAGGCGAAGGCAGCCTCCTGGGCGAATACTGACGCTCATATGCGAAAGCGCGGGGAGCAAACAGG
+
?ABC?B@A9@@>A>AA@@=A@DCB@D@DE@B::94;AAAB=BA=BC:=;CCBHDJ?CC9;;C@BBBCC>CCCCCD>BBCC<CE=CCBC?BB<AA<A6;:ABBCBBAAA@BAABBA@=@997:BBBBBDCCCCCC2@@<@@<@?B?B@DD@CEBBBAA?AB?B?BB?>>BBBBBBBBF@C@BB@CBB?BB;@=@BB>?=?@@?>?@?:::9;CC@CBBBBA???CCBBBBBCDCD>BAA3377*988;;4;??>
@6HNMW:00711:05891
TACGGAGGGTGCAAGCGTTAATCGGAATAACTGGGCGTAAAGGGCATGCAGGCGGGACGTCAAGCAGGGTGTGAAATCCCCGGGCTCAACCCGGGAACTGCACTCTGAACTGACGTTCTGGAGTATCGCAGGGGGAGGCGGAATTCCAGGTGTAGCGGTGGAATGCGTAGATATCTGGAAGAACACCAAAGGCGAAGGCAGCCTCCTGGGCGAATACTGACGCTCATATGCGAAAGCGCGGGGAGCAAACAGG
+
BBBB?@??9?@=?;@AAA?B?BAA?A@CC@CBCB>BA@@@6>>6@A@@>:;5;:;0;@@@BC?BCBCC=AAAB@@:BBCB9BB=B99;ADD>BB<A7;:AAABBCCCBACBCBBAA>AAC>CBBBC@@ABCDCC2;;7;@=@@F@G@AA?BCBBBCC?BB?B@???AABAB@A@@@B=A?BC@CCD?BC8;6;AB<?<???@>AB=AAA<ABB@CDABB?999>??AAABFCCG=AAA;==>2977?@:@AB>
@6HNMW:00669:05948
TACGTAGGTGGCGAGCGTTGTCCGGAATTATTGGGCGTAAAGGGAGCGCAGGCGGGAAGGTAAGTCTATCTTAAAAGTGCGGGGCTCAACCCCGTGAGGGGATGGAAACTATCTTTCTTGAGTGCAGGAGAGGAAAGCGGAATTCCTAGTGTAGCGGTGAAATGCGTAGATATTAGGAGGAACACCAGTGGCGAAGGCGCTTTCTGGACTGTAACTGACGCTGAGGCTCGAAAGCGTGGGGAGCGAACAGG
+
BAAA@??;??;>?@@;;;@CCC@B@B@E7;;=AB9;;;BB;BC=<;;CBCCFCCI?D@F@FC@CBAABCDD?BBA8B:;;ABB7BBAA>AA@6@AAAAAB8BBB@BC>BBBBBCC>>><>A@?AA>>;>@?@;@C7>>A@B@C?B?BBBA==?A>>;>AAA=BABBBBBBBBB=AA>AA?C?BB@;?@@@==99494/////)/;:6;;;BBB=AAA?>CAABAB>BAB@AA;;;;@AEK;@@@CC@FDD?
@6HNMW:00687:05932
TACGGAGGATGCGAGCGTTATCCGGATTTATTGGGTTTAAAGGGTGCGCAGGCGGCGCGAAAAGTCAGCGGTCAAAGTTCCGGGCTCAACCCGGTGACGCCGTTGAAACTTTCGTGCTGGAGTTCGTGCGAGGGAGGCGGAATGCGTTGTGTAGCGGTGAAATGCATAGATATGACGCAGAACCCCGATTGCGAAGGCAGCTTTCCAGCACGCGACTGACGCTGAGGCACGAAAGCGTGGGGAGCGAACAGG
+
CCBB?BC@CCCBABBAAB?BBC?B@BBB<BD?BB<BA;BB:AC>;;:BBA@?AA>AAA@@@@5@AAAACA?CABA<BB=B@BD=ABBB?BC?C@BACCCL?AC@CDD?CCC=BBAA@@A?AAA@CD@@@ABCC=<;8;@>@?AAAAA=??CABA@@<@BBB=CCCCCCCCCBBBCCCCBBC@CDD9BBC;;;AA<@<@?@?@@9@=@AABBCCCCBBBCCCBBB@@=@CBCCC>CBBBCDE9A??CB@BCD@
@6HNMW:00687:05935
TACGGAGGATGCGAGCGTTATCCGGATTCATTGGGTATAAAGGGTGCGTAGGCGCCCCCCAAGTCAGCGGTGAAATGTCCGGGCCCAACCCGGAGGGTGCCGTTGATACTGGGGGGCTGGAGTACGGACGCCGGCGGAGGAATGAGTGGTGTAGCGGTGAAATGCATAGATATCACTCAGAACACCGATTGCGAAGGCATCCGCCGAGGCCGTTACTGACGCTGAGGCACGAAAGCGTGGGGATAGAACAGG
+
CCCC@::7;B??@BAA;;:;BD@C@BB>@@AAED>DDCCC>CC=B::;@@@=;;;CCEC+C?B@@;;;;4;AA>8ACCC?BB>BC>CACC?C@@A@=@DD@CC?BBCEBBACDCC)CDD????AA@;A@@?;?=??<@@=@@BBBBCB@BBBCEBB?ACCE=BBBBBBBBCBBA@@??A@@<@CB=AAA>@@@@>A>BCCC@BB?BAA=A?BC?CCCCCCCCCB;;:;CCCCF>CCCCFDD<CBBBD@CCC?
@6HNMW:00710:05920
TACGTAAGGGGCAAGCGTTATCCGGATTTACTGGGTGTAAAGGGAGCGCAGACGGAATGACAAGTCTGAAGTGAAAGCCCGCGGCTCAACCGCGGGACTGCTTTGGAAACTGTCAGTCTGGAGTACTGGAAGGGTAAGCGGAATTCCTGGTGTAGCGGTGAAATGCGTAGATATCAGGAGGAACACCGGTGGCGAAGGCGGCTTACTGGACAGCAACTGACGTTGAGGCTCGAGAGCGTGGGGAGCAAACAG
+
BBBAAB<@@@8?B?BBCC@CCC@C>@AC>DCCCD>CCGEF9;:6;B;:;CCBDE@H@ABBEC>AA;;;C=AABBC>AAC=CBB@BBCB?B?ABAA<BBAABCC>C>AA<A:::DBC@@?B?:::A@@@>=?CC>BC>CCB@B@J@CAAA?AAA@BBB<@@A@9A@;;;CCDDB:::@=9969=@@@?C=A>:>00,.<<:<==00/==3=?@;9<69662:<@<@??9?>???B?@?<9667(8879>6<76
@6HNMW:00670:05979
TACGGAAGGTCCGGGCGTTATCCGGATTTATTGGGTTTAAAGGGAGCGCAGGCTGGAGATTAAGCGTGACGTGAAATGCCGCGGCTCAACCGTGGAAGTGCGTCGCGAACTGGTTTCCTTGAGTGTATTCGACGTCAGCGGAATTCGTGGTGTAGCGGTGAAATGCTTAGATATCACGAAGAACTCCGATTGCGAAGGCAGCTGGCGAGGCTATAACTGACGCTAAAGCTCGAAGGTGCGGGTATCGAACAGG
+
ABBB?B>A=@B?BC<;;:=AAA=@?ACD?FEAGG=BB0;;0;B;AB@@@@@?@BB@BBCB@B?CBBBCCBCBCBC>::9?B??=?CCF@B?BAA=A=AAAAABBBBBB;@>=29:,;>A<@?BABBAA>AB;;;?@;;;?<B?C@BB@@??A@?A>?<?AAA;8:9A?AAABBBAAABB@BB?CCC@BAA<?>@@<A=AABBB?;?===;BBBBB?BC@?>899@@9ABACCC<?<?@>??8?AAA??<?AB?
@6HNMW:00676:05969
TACGTAAGGGGCAAGCGTTATCCGGATTTACTGGGTGTAAAGGGAGCGCAGACGGAATGGCAAGTCTGAAGTGAAAGCCCGCGGCTCAACCGCGGGACTGCTTTGGAAACTGTCAGTCTGGAGTACTGGAAGGGTAAGCGGAATTCCTGGTGTAGCGGTGAAATGCGTAGATATCAGGAGGAACACCGGTGGCGAAGGCGGCTTACTGGACAGCAACTGACGTTGAGGCTCGAGGAGCGTAGGGGAGCAAA
+
<ABC<;8;CC;CD?B@@@<ABB@C@CCC=BB:;;79@@<@4;;0;@=>>>9:9A:?9;;59>:945;;;7<;98;5337*377-7=7827:>=AB7?;>=?=?6=8>@9??A@9;9C<AA=@@?>9=?9>9<;3:?:@?C?A;?;>;@@=B@BBA?@;@000+000/0@@AABBBBC@BB?B?BBB>A>?B>A9850::=:==+0//8(//333:.33773334888489:://(///9//7CC1B:<@=7
@6HNMW:00677:05968
TACGGAAGGTCCGGGCGTTATCCGGATTTATTGGGTTTAAAGGGAGCGTAGGCCGGAGATTAAGCGTGTTGTGAAATGTAGTGGCTCAACCTCTGCACTGCAGCGCGAACTGGTCTTCTTGAGTACGCACAACGTGGGCGGAATTCGTGGTGTAGCGGTGAAATGCTTAGATATCACGAAGAACTCCGATTGCGAAGGCAGCTCACGGGAGCGCAACTGACGCTGAAGCTCGAAAGTGCGGGTATCGAACAGG
+
BAAA?B6;8;C?AB>C@A>ACC?B@@AA=@C?CC>CC>CC=ED>AAABC@@<@=A=ABBC@C@CCC@@@?BBACC=9::??@@?BBBAAD?CB??@CBBABAA@@@AB?BBA@CCB676:><>AA???<==:888==5=?=A=A<AA??;?AAC:;;<A;;:6;???<AA?><=@>===;>A6;;>:>?>;>ABC<@<AA@CCCCCCC=??@@@@;??BAB:::@@=@BCABBE8:;CBBB=AAABBB@BCC?
@6HNMW:00679:05980
TACGGAGGGTGCAAGCGTTAATCGGAATAACTGGGCGTAAAGGGCATGCAGGCGGGACGTCAAGCAGGGTGTGAAATCCCCGGGCTCAACCCGGGAACTGCACTCTGAACTGACGTTCTGGAGTATCGCAGGGGGAGGCGGAATTCCAGGTGTAGCGGTGGAATGCGTAGATATCTGGAAGAACACCAAAGGCGAAGGCAGCCTCCTGGGCGAATACTGACGCTCATATGCGAAAGCGCGGGGAGCAAACAGG
+
?@@@=@BB<@@@@<@BCC?B@B;:7:?@B@CCDH>BBBBB=CC=CC;;;AA<ABA=BA;;:C?B>>CC>;;<CCD>CCED;DD=BBBB@AE=@@9B000@?=@;;;00*/996=00+0;>:>;@@;?B=>DCDB3@A69:=B?B@C@DD?BCBBBBB>AB?B?9::?AA@@>><??<8A;>?@@==9<<3:5::::97<<<=9<=?=FD:@99388=<<>899@?@A988@:@?:A?=88;;.::9::198;7
@6HNMW:00680:05998
TACGTAGGGAGCAAGCGTTGTCCGGATTTACTGGGTGTAAAGGGTGCGTAGGCGGCTAAGCAAGTCAGATGTGAAATCTATGGGCTCAACCCATAAAACTGCATTTGAAACTGCATAGCTTGAGTGAAGTAGAGGCAGGCGGAATTCCCCGTGTAGCGGTGAAATGCGTAGAGATGGGGAGGAACACCAGTGGCGAAGGCGGCCTGCTGGGCTTTAACTGACGCTGAGGCACGAAAGCGTGGGTAGCAAACAGG
+
DDGCC9995:@@A=B@897:BB?B?CDD=BBBBB=ABBBD=BB>BB??;77/73/337,3<A=@B?@@A>@@:;90995=995)5<5525<1:5999&5==966A466606=<==A<@@A=@@AA;;7;BCBFE@C;=;;B?C?B@CKK=CBCEBB;;9;CCE>CCA=;;DDDBCBBB7A@<A<;;;9A;9:9>:92929<6<8;<<=?E7>>@7;;;<595::>99/)/9///93:9//6@8==<=?>4<;;7
@6HNMW:00688:05973
TACGTAGGTGGCAAGCGTTGTCCGGAATTATTGGGCGTAAAGAGCATGTAGGCGGGCTTTTAAGTCCGACGTGAAAATGCGGGGCTTAAACCCCGTATGGCGTTGGATACTGGAAGTCTTGAGTGCAGGAGAGGAAAGGGAATTCCCAGTGTAGCGGTGAAATGCGTAGATATTGGGAGGAACACCAGTGGCGAAGGCGCCTTTCTGGACTGTGTCTGACGCTGAGATGCGAAAGCCAGGGTAGCAAACGGG
+
@ABA@A@=::6;C>B?:;5;@A<A5;5;=AA=AB6@@ABA<AABBCABACC?AEA90000,0+/99)/5=>:9;;9.4?:;=>.8:055/5A>9C??:@?@??=>?B@A@BB>CBCBBC@CBAACCDCA;;;D;@@0;:0925.55)49997>0//)//;<5;==?=><<;;;9==4;:5>49:@;@?:;45==8>=<<A9BB699@;>@BCBBB?@=:0/08A@?ABB:::B=A@@BBB<BABBBB;@AA;
@6HNMW:00666:06053
TACGGAGGATGCGAGCGTTATCCGGATTCATTGGGTATAAAAGGGTGCGTAGGCGGCCCCCCAAGTCAGCGGTGAAATGTCCGGGCCCAACCCGGAGGGTGCCGTTGATACTGCGGGGGCTGGAGTACGGACGCCGGCGGAGGAATGAGTGGTGTAGCGGTGAAATGCATAGATATCACTCAGAACACCGATTGCGAAGGCATCCGCCGAGGCCGTTTACTGACGCTGAGGCACGAAAGCGTGGGGATAGAACAGG
+
;B@@<@@;@9:9AAABBB?BCA=@;9939=>6=93//////&/8/8:?@:;<637,77;7;$;4=753./.2688807857+55(55(54?A7A;AAB6::86886A8>>;;=87888(8=>:>@?>>?:>:::6;755.5;495;>>@@@<=<=:://+/<<=6;>>>>>>?889??==898;;?@C6;;=0888818:AAAB@CB@CAA=@>;;<0;A;;;B;:99:9;@@9959)59<5555&5:<=>;>==:
@6HNMW:00667:06021
TACGGAAGGTCCGGGCGTATCCGGATTCATTGGGTTTAAAGGGAGCGTAGGCCGCCCCTTAAGCGTGTTGTGAAATGCCGCGGCTCAACCGTGGCACTGCAGCGCGAACTGGGGGGCTTGAGTGCGCGCAGCGAAGGCGGAATTCGTGGTGTAGCGGTGAAATGCTTAGATATCACGAAGAACTCCGATCGCGAAGGCAGCCTTCGGGAGCGCAACTGACGCTGAAGCTCGAAAGTGCGGGTATCGAACAGG
+
DEDC?B8;6;@<=@9@000>@;@<=A7@=9.5;0:;,;A9B@=BDABBBB?B;;<LE;C?B@BBAABB;@@@@@8<=>9==?9>AAD=A=@?A=AABBBBCCCC=BB<?9;=??@'@C>?@BCBCBBBBBA@CB<?<??:?;?<@HCC@BBAAB;;6;@@@;?CBB?CCBAAAAC:::<?A=BBB?A@A=><==9=;@@99537@A=6BBAD@@<?ABAB???BB@:99BCDD>CDBBBB<A999??@CCC@
@6HNMW:00671:06038
TACGTAGGGGGCGAGCGTTATCCGGATTTACTGGGTGTAAAGGGAGCGCAGACGGAGAAGCAAGTCTGATGTGAAAGCCCGCGGCTCAACCGCGGGACTGCATTGGAAACTGTTTATCTGGAGTACTGGAAGGGCAAGCGGAATTCCTGGTGTAGCGGTGAAATGCGTAGATATCAGGAGGAACACCGGTGGCGAAGGCGGCTTGCTGGACAGTAACTGACGTTGAGGCTCGAAAGCGTGGGGAGCAAACAGG
+
CBBBC;;;;;);B>@;;;?ABC@C=@@A<BCBCC>CDFDD>CC=CBA@@BCCCC@BBA<@@?;@BBABBDCBBBC8;:A:AAA>ACBB@B?ABDD>CAABAAA<?=?A:@AAAD>D@?@B?BBBB@@B?B>BB;BC?BBB>A>A?B?9948@@;@AB@AAAF>BB>?>BBBB?@BBB:==:=:>>?:>8;;5;==5;5;>;@@;>>BB<@>>>>>:@;:8?@>558>5>>=>CD:A?>>>@@2@AAAB:???7
@6HNMW:00678:06053
TACGTAGGTGGCAAGCGTTGTCCGGAATTATTGGGCGTAAAGCGCGCGCAGGCGCTTTCTAAGTCCATCTTAAAAGTGCGGGGCTTAACCCCGTGATGGGATGGAAACTGGAAAGCTGGAGTATCGGAGAGGAAAGTGGAATTCCTAGTGTAGCGGTGAAATGCGTAGAGATTAGGAAGAACACCGGTGGCGAAGGCGACTTTCTGGACGACAACTGACGCTGAGGCGCGAAAGCGTGGGGAGCAAACAGG
+
BAAB@@@=;95:?9?>::59?@=A=A?B<?<>AA:AAAAA8@<;;;0><<><00//<3A<=69<G<;A@HAEEF;BA@@AAB:BC@C?BBB9BBCCCCC<BBB>AA=ACC@BB=BB@@=::;ACBA=A?::3:?9BDC?C?B?B?BB977;>>8>9?<;=5==BBB@BBBBB?BC?C@CC?CCC>@<9938AA=A?B899AA:@AA>AABBBB@BBBBBCB@@9979BCDFD>CA@?=<<2<<<>@59:C?
@6HNMW:00687:06046
TACGGTAGGTGGCAAGCGTTGTCCGGAATTATTGGGCGTAAAGAGCATGTAGGCGGGCTTTTAAGTCCGACGTGAAAATGCGGGGCTTAACCCCGTATGGCGTTGGATACTGGAAGTCTTGAGTGCAGGAGAGGAAAGGGAATTCCCAGTGTAGCGGTGAAATGCGTAGATATTGGGAGGAACACCAGTGGCGAAGGCGCCTTTCTGGACTGTGTCTGACGCTGAGATGCGAAAAGCCAGGGTAGCAAACGGG
+
<<00+077::?<==9<<9:2758(-(-38(--188/<<9993;=>??;ACAA=AAA:@CBD00*/99)//:://499+994444&4:5<7<></::>>??@AA@B@BBBABB?C?AACC@JCC;;;@@=AAAA;?C,99,425295)5::;;9;<;6:=@A;@AAA<<::00/)0/)/72:9<@B996==9=@@6:5::;2:B9>>A?;99?>?888=889>>?AB>?@=9:9:&9?<DDF>B995>:3::C4
@6HNMW:00688:06026
TACGTAGGTGGCAAGCGTTGTCCGGAATTATTGGGCGTAAAGAGCATGTAGGCGGGCTTTTAAGTCCGACGTGAAAATGCGGGGCTTAACCCCGTATGGCGTTGGATACTGGAAGTCTTGAGTGCAGGAGAGGAAAGGGGAATTCCCAGTGTAGCGGTGAAATGCGTAGATATTGGGAGGAACACCAGTGGCGAAGGCGCCTTTCTGGACTGTGTCTGACGCTGAGATGCGAAAGCCAGGGTAGCAAACGGG
+
BBBBA<<600+0=:=0::=ABC@C@C?B?BC?CE>BAABB<BBBBCBCB@@=@B@699:9.9=@CF@CF@:;;AA@3B;;;;;.;B9C9C==2=?@@E@AAA@CACCCBBB@B>@@BBBCCCCCD;;8:BAA=>D.:;;-;;A;A@<BBBB@BC:;8;CCC>CCCCCDCCCCC@CD?CC@CABCCACCBC?B@A7;5;AB>BB=BBD@BCBBCB@@@AAABBBBCBBBDB@@@:AB=BBC=CCCCCB=@@A<
@6HNMW:00697:06026
TACGTATGGTGCAAGCGTTATCCGGATTACTGGGTATAAAGGGTGCGTAGGCGCCCCCCAAGTCAGCGGTGAAATGTCCGGGTCCAACCCGGAGGGTGCCGTTGCGATACTCGGCGGGGCTGGGCATACGGACGCCGGCGGAGGAATGAGTGGTGTAGCGGTGAAATGCATAGATATCACTCAGAACACCGATTGCGAAGGCATCCGCCGAGGCCGTTACTGACGCTGAGGCACGAAAGCGTGGGGATAGAACAGGA
+
666><?::=999@<?@@<49//2;8//*/9///)/999<06606=<55/72///<<<<%<27////55.5<<<36/-6068(--(-377(-(-9905559<<55544999:44.48<808999)44:9885:::<7;2558==8<6=9445438;3////)/677./433398333499333;;;166>*//:)//77)/)/;::55515<<8>.65.59555=>;;5554565<<>)5999999&9@>>@;>>>=9
@6HNMW:00699:06016
TACGTAAGGGGCAAGCGTTATCCGGATTTACTGGGTGTAAAGGGAGCGCAGACGGAATGGCAAGTCTGAAGTGAAAGCCCGCGGCTCAACCGCGGGACTGCTTTGGAAACTGCCAGTCTGGAGTACTGGAAGGGTAAGCGGAATTCCTGGTGTAGCGGTGAAATGCGTAGATATCAGGAGGAACACCGGTGGCGAAGGCGGCTTACTGGACAGCAACTGACGTTGAGGCTCGAGAGCGTGGGGAGCAAACAGG
+
@BBBDGADCD;CC?A@BB?BCC@FABCC<AB:::6;BADD<AA;;;;<<ADDBB=A>@C@CC@BBAAAC@BCBAA;@A@;AAA=ABCB?B@BBBD>CCAA???:??BC>???B@BBBCAA>A@@@>???B?BB>BC@BBB@B@C@B?CC@CCBA@??9?@CA<BBBBBCAAAAAA??;?C?B799B?B?BB?BAB;?<?B?CC?AABD?CCABACABBBCB@=:@00*0==009A>::8==@5776>A6<<>;
@6HNMW:00675:06094
TACGTAAGGGGCAAGCGTTATCCGGATTTACTGGGTGTAAAGGGAGCGCAGACGGAATGGCAAGTCTGAAGTGAAAGCCCGCGGCTCAACCGCGGGACTGCTTTGGAAACTGTCAGTCTGGAGTACTGGAAGGGTAAGCGGAATTCCTGGTGTAGCGGTGAAATGCGTAGATATCAGGAGGAACACCGGTGGCGAAGGCGGCTTACTGGACAGCAACTGACGTTGAGGCTCGAGAGCGTGGGGAGCAAACAGG
+
AAAAAA?ABB9AB?B:;;?BBBAD@BBB>BBECD>BBBCD@DG>:;;BBAAABC@D@A@=@@;@A@@@@@BBCCC<AA@0;:939@@>=@;?=@@:AAACCBC>C@BB>BCCC?@@CCBB@BBBCCBB@B>AA<@A8@::7:=B>B@CCABBBA@@B@CCDC>AABBBCCCBBBCCC@AA>@?AAB?C>AA@CCC=A=::5:A39:A@:?=987>;?<<;;99279717>=??CBBBBBBCC:AA99929@D?
@6HNMW:00703:06101
TACGGAAGGTCCGGGCGTATCCGGATTTATTGGGTTTAAAGGGAGCGCAGGCTGGAGATTAAGCGTGACGTGAAATGCCGCGGCTCAACCGTGGAAGTGCGTCGCGAACTGGTTTCCTTGAGTGTATTCGACGTCAGCGGAATTCGTGGTGTAGCGGTGAAATGCTTAGATATCACGAAGAACTCCGATTGCGAAGGCAGCTGGCGAGGCTATAACTGACGCTAAAGCTCGAAGGTGCGGGTATCGAACAGG
+
:99C@C?C@A@<>@+0000>;7;:<B=6?>:@B8@@5?A/;<0;;;:;@D:=CB?BBCC@C@CCAAACC@A@BB=;;;>@?@>BB?A<@789B?C?B??@@BBCBAA@BBC@CB=B7;79>=?@@>@<?A>=0000//<7=:=:@A==7;;@AAAA=A<>=5877?=?>>CCBBBAAA@BB>A@@<@>?9::9@:??A@AABA=@B::39@A993:???@@@@BB>><<A<;6<6<<=BC<BC???@;@999
@6HNMW:00706:06063
TACGTAGGTGGCGAGCGTTATCCGGAATTATTGGGCGTAAAGGGTGCGCAGGCGGCCTTTTAAGTTCAAGGTGAAAGCGTGGGGCTCAACCCCATAAAGCCTTGGATACTGGGAGGCTGGAGTACTGGAGAGGACAGCGGAATTCCATGTGTAGCGGTAAAATGCGTAGATATATGGAGGAACACCGGAGGCGAAGGCGGCTGTCTGGACAGTAACTGACGCTGAGGCACGAAAGCGTGGGGAGCAAATAGG
+
CBBBBBA?AC=@@A@??@@CCD>A?A@D?BB@CC;??AAD>CC>9:9BBAA@AA>A?AAB9B>@C?994:;@=??8?BAADDD8AABA?CCC9CAAA7==;=>B?BBBB@>>98878CD?AAABB>><>?CB=A@@>B@:@:=:><AAAACA??;;7;>??2;;;??AAAAA@@>>;>@=A<@@A<A;8707==0707:49;=9::A<A>>>>@<@C@@@<;66//+/<:<<=2>???@@@5===@@9>>>=
@6HNMW:00708:06103
TACGTAGGTGGCAAGCGTTGTCCGGAATTATTGGGCGTAAAGCGCGCGCAGGCGCTTTCTAAGTCCATCTTAAAAGTGCGGGGCTTAACCCCGTGATGGGATGGAAACTGGAAAGCTGGAGTATCGGAGAGGAAAGTGGAATTCCTAGTGTAGCGGTGAAATGCGTAGAGATTAGGAAGAACACCGGTGGCGAAGGCGACTTTCTGGACGACAACTGACGCTGAGGCGCGAAAGCGTGGGGAGCAAACAGG
+
CCCCC>>4;;4;G>;:<C@CBC?@<@=A49:.9;6;?;C?4;>59:AAAAA=@@@AA;BBB?B;;7;@>?;@AB;CACBCDD;BC?B?BCC9BACCCBC=CCC>CC=BBB;AA<A??A8<<;;:;<6<87;,73)39928486?9=:98;89:995?@<=6=55:958757;4<<9?;?@;>>?5;59<2=>B=@=A999FD>?>><ABCB??>@BDCBBBAA??:;====>2:7<9<<</=>===5===:
@6HNMW:00713:06105
TACGGAAGGTCCGGGCGTTATCCGGATTTACTGGGTGTAAAGGGAGCGCAGACGGAATGGCAAGTCTGAAGTGAAAGCCCGCGGCTCAACCGCGGGACTGCTTTGGAAACTGTCAGTCTGGAGTACTGGAAAGGGTAAGCGGAATTCCTGGTGTAGCGGTGAAATGCGTAGATATTGGGAGGAACACCAGTGGCGAAGGCGCCTTTCTGGACTGTGTCTGACGCTGAGATGCGAAAGCCAGGGTAGCAAACGG
+
:ACC?A5;5;?9@C;B@@>@@B>B=@>>3>==>>6;;>>?4@>=BB;69@::9:3<;>::>A=@@@997688337)733(37349;8868033?B9@@?A>>>8@:@D<A@@AA@?A@AA=A;<0000+0<3>A8@><@CC?B?A=??@@<@AAA@@@=@@BC>BB@AACCCCBB@CC=CB>B>BBB@ABBB?B@@4:4::;4;B8<?A=A@@@ABBAAA??@?@AAA@A>=777*3939:=3;:3339(339
@6HNMW:00665:06145
TACGGAAGGTCCGGGCGTTATCCGGATTTATTGGGTTTAAAGGGAGCGTAGGCCGTGGATTAAGTGTGTTGTGAAATGTAGGCGCTCAACGTCTGACTTGCAGCGCATACTGGTCCACTTGAGTGCGCGCAACGCGGGCGGAATTTGTCGTGTAGCGGTGAAATGCTTAGATATGACGAAGAACCCCGATTGCGAAGGCAGCTCGCGGGAGCGCAACTGACGCTGAAGCTCGAAAGTGCGGGTATCGAACAGG
+
?AAB@A7;4;A5;;0<?@;@@A=B@CCC>BD<AA;AB8BD;BA;A@@BAA@<A7;;B@BB@B?BBCCCD::9AAB;999>?9BCBBBC?B;;;B@@AB>;;;AAA@A@???=??@5::A?A>??A?=>CBB?BBB@B<BB?B>BC<BABA>=?CBAA?AAAA;AAAA?BCCCDA?@@@@6;;>CCB8ABD:;;BA=@=>=@@000=@@50;;@@C@BAALCBBBBB=AB;;;BH=BCDDCC>CBBBCFAICC?
@6HNMW:00672:06111
TACGGAGGATCCGAGCGTTATCCGGATTTATTGGGTTTAAAGGGAGCGTAGGTGGACAGTTAAGTCAGTTGTGAAAGTTTGCGGCTCAACCGTAAAATTGCAGTTGATACTGGCTGTCTTGAGTACAGTAGAGGTGGGCGGAATTCGTGGTGTAGCGGTGAAATGCTTAGATATCACGAAGAACTCCGATTGCGAAGGCAGCTCACTGGACTGCAACTGACACTGATGCTCGAAAGTGTGGGTATCAAACAGG
+
BBBB?DE?AAA=A@@?@@>@BC?A?:::5:B?BB>BB>BD@DE<?@@CBBB?BB>CCFBC@C@CCCCCC;;;CDJ>BCC=CAA<ABAA>B<;;GJJ<C;=;BCC?DCCCCBB>ABB@@@?BBA@@@CECCCCB?@??9?A=BDF?CCCC@DDCBBBC>;<;C=CCCCABBABCB;;;AD?AD;;;@<@@@6::@C=A>B;;;BBBBBD@ABBCCGACCBCFDFDDEBAABB@@A;ABBBAB<AAAA@@;@CD@
@6HNMW:00674:06154
TACGTAGGTGGCAAGCGTTATCCGGATTTATTGGGTTTAAAGGGAGCGTAGGTGGATTGTTAAGTCAGTTGTGAAAGTTTGCGGCTCAACCGTAAAATTGCAGTTGAAACTGGCAGTCTTGAGTACAGTAGAGGTGGGCGGAATTCGTGGTGTAGCGGTGAAATGCTTAGATATCACGAAGAACTCCGATTGCGAAGGCAGCTCACTAGACTGCAACTGACACTGATGCTCGAAAGTGTGGGTATCAAACAGG
+
AACBBBB>@@=@A<@:::=CA@>A7;??8>=387)3>(7918?9?@A>>?C?BB?DC?BB@B@CGECCC799@@@699:,955.5555.56;9;;;0;49;<9616@@;@@@=AAAABC@CCBBBBBBBAABA=A@B=BE@D@D?CBBA?A@@ACBB@BDDG@BBBB@BBBEBBBB;;;5;A=@AB?BBB=??@?8:8;CBBB@A@AAAAA;;<<7<@@BB;;:BCAAA@@@??8>>=9:949B?@AB<AAC@
@6HNMW:00692:06138
CACGTAGGGGGCGAGCGTTGTTCGGATTCATTGGGCGTAAAGGGCGCGCGGGCGGCCGGGCGAGCCTGCCGTGAAATCCCCGTGCTCAACACGGGGGGGTCGGCGGGGACTGTCCGGCTGGAGTACCGGAAGCGGCGGCGGAATTCCTGGTGTAGGGGTGAAATCTGTAGATATCAGGAAGAACACCGATGGCGAAGGCGGCCGCCGGGCCGGATACTGACGCTGAGGCGCGAAGGTGCGGGGAGCGAACAGG
+
BA;;944444$3::;>@?<@B?@@<@A>ABB?BC<CBBBB;AB;BBBBBBD7;;7;=AA<BBAAB@CBB@BBBBB=CCCC:BBBBBBC?CCBBBCBBB#BCB?ABBA8BBBAAB<<:>BB?BCCBB?B?C?@==:00,0=;>7=:@?DA@BBBBDEE9BAAA<ABBBBBBBBBBBCC?C?CC@CBA<>?@@=BBA;>;>?>A>BB?BD;@594:@@AAA?@B@@@;;6;CCBC?A;A@::;:.;CBBC@CCC@
@6HNMW:00696:06147
TACGGAGGATGCGAACGTTATCCGGATTCATTGGGTATAAAGGGTGCGTAGGCGGCCCCCCAAGTCAGCGGTGAAATGTCCGGGCCCAACCCGGAGGGTGCCGTTGAATACTGCGGGGCTGGAGTAGCGGACGCCGGCGGAGGAATGAAGTGGTGTAGCGGTGAAATGCGATAGATATCACTCAGAACACCGAATTGCGAAGGCATCCGCCCGAGGCCGTTACTGACGCTGAGGCACGAAAGCGTGGGGATAGAACAGG
+
/:4404@:;;6:AA:ABB4559.95:B?CCD?BB<BAABB=BB<;;;?:=@<99.4::::%:38;;/00/)/9991::33,3;(33,36;;5A69::38>:5994//)----/.8;;-..90557....(-655(/(/83881838//*/:7367///8:48333(/6///698832225553/..).754//(/5///:594=955.555)/7727)//)/99;;556655<8==666=266=E@@@2>@<<;:===?
@6HNMW:00697:06132
TACGTAGGTGGCAAGCGTTGTCCGGAATTATTGGGCGTAAAGCGCGCGCAGGCGGCTTTCTAAGTCCATCTTAAAAAGTGCGGGGCTTAACCCCGTGAGGGGACCGAAACTGCGATGCTAGAGTATCGGAGAGGAAAGCGGAATTCCTAGTGTAGCGGTGAAATGCGTAGATATTAGGAGGAACACCAGTGGCGAAAGCGGCTTTCTGGACGACAACTGACGCTGAGGCGCGAAAGCCAGGGGAGCAAACGG
+
CCB@<00+0:::@<@@??=?AA=A>@=A=?@=@>98::@@6>?>:;;;;;D@;;;;CJ>FCCFGBB@B>@@4:::;*;@;:<<<2<>@B@CDD;CC<98AA3>@;=>>5<//0/::;<<BBBB@@@DC?CC;;:;E9;;A=A=@=@=ABBA@@@B@@>@BCE<;;:CCCBCC::8:A=@B?A<???<?CCC@BBBB=BCB?CCA9?AC?CB>>>?9?;=::?@@DA@<?A?:;;0;@9;:::-7;773(3<<
@6HNMW:00702:06138
TACGTAGGGAGCAAGCGTTGTCCGGATTTACTGGGTGTAAAGGGTGCGTAGGCGGCTAAGCAAGTCAGATGTGAAATCTATGGGCTCAACCCATAAACTGCATTTGAAACTGCATAGCTTGAGTGAAGTAGAGGCAGGCGGAATTCCCCGTGTAGCGGTGAAATGCGTAGAGATGGGGAGGAACACCAGTGGCGAAGGCGGCCTGCTGGGCTTTAACTGACGCTGAGGCACGAAAGCGTGGGTAGCAAACAGG
+
CCCBBBBB<999@<@@BB?BBD@B>BFF>CCCCC>CCCDD>BB<@@?BBCC?@?=?@B?CBA>BBBBBCBBBBBE=:;;BDFG>DBBB?AA<ABAB<B@AA?@@<@AD>C@@?CCAAAB@BABABB?BBBC??=?BB??@<@?A?BCC9BBCBBBAA?BBBB<BBBBAACBBBBBBB9@???@CCB@DCAA@ABC6989><>=??@???9??=8?>BBBBBCBBC9979BBACD=@@@ABB=CCCCBB<BCC@
@6HNMW:00676:06188
TACGTAGGTGGCGAGCGTTATCCGGAATTATTGGGCGTAAAGGGTGCGCAGGCGGCCTTTTAAGTTCAAGGTGAAAGCGTGGGGCTCAACCCCATAAAGCCTTGGATACTGGGAGGCTGGAGTACTGGAGAGGACAGCGGAATTCCATGTGTAGCGGTAAAATGCGTAGATATATGGAGGAACACCGGAGGCGAAGGCGGCTGTCTGGACAGTAACTGACGCTGAGGCACGAAAGCGTGGGGAGCAAATAGG
+
CBBCA@@<;;4;@<=????BDD?C?C?C?CB?BC=BBBAA9??9?99:A@@<::5:?BBC:B?BB?BB?A?BBBB>BBBBBBB5BAAA=@@@5=ACC5A@?B@B@BBBBBBC<BB>BBB>AA@CB>><<>>@;@A@A??8;5;4949=??@@:::><>AAA2A><<<<>=>>=<<A;??<@<@??6<38717>>;A<@?<AAA>>>@<@A@@?A;@@D?>?>>A;=6<==:::2:AAAAAA5=<<;;1<<?;
@6HNMW:00700:06209
TACGTAGGTGGCGAGCGTTATCCGGAATTATTGGGCGTAAAGGGTGCGCAGGCGGCCTTTTAAGTTCAAGGTGAAAGCGTGGGGCTCAACCCCATAAAGCCTTGGATACTGGGAGGCTGGAGTACTGGAGAGGACAGCGGAATTCCATGTGTAGCGGTAAAATGCGTAGATATATGGAGGAACACCGGAGGCGAAGGCGGCTGTCTGGACAGTAACTGACGCTGAGGCACGAAAGCGTGGGGAGCAAATAGG
+
CCCCD:989A;?@>@:;;?ABB@C@C@EABB?BH>DCAAA=@C;@@@BBBB>BB@B@CIJ<C?CIGCCAC@CCCC?CBBBBEG;BBAA?ACC9CCED=@?@B?A?CCCCCCE>A@>@BB?BBBBCCC@CCA@=@BAAAB?B<@>B@BACBBBBB@@<@AA@6:;:CCBBBBBBBBB?BB?B?BDC;?<:979AC<A>AC@CBCAABB@CCCCBB@BCBBBAAAA;;6:BBBCC>C@?@@??2=@99:5:AAA
@6HNMW:00702:06180
TACGTAGGGAGCAAGCGTTGTCCGGATTTACTGGGTGTAAAGGGTGCGTAGGCGGCTAAGCAAGTCAGATGTGAAATCTATGGGCTCAACCCATAAACTGCATTTGAAACTGCATAGCTTGAGTGAAGTAGAGGCAGGCGGAATTCCCCGTGTAGCGGTGAAATGCGTAGAGATGGGGAGGAACACCAGTGGCGAAGGCGGCCTGCTGGGCTTTAACTGACGCTGAGGCACGAAAGCGTGGGTAGCAAACAGG
+
CBBBBBAA<:;:A?A@@A?A@@<A>ABD@B??@C>DCAAA=AC>897@?><:8738AB;A@D@CCBBBBCCBCCC>@@BCEEH>CCBB>BB>BBCC>CBCD:;;7:@B;BAA@GFECBB@B@@@994;AAA;;9;BB;@A;@>B@CCC;CCDBBCCC@CCCD>BBBCCCBCCCCCEE;BB>B>BBC@CCCC?CHE@B>BC@C@CCCAAA=ACD?C@BBCFDCB@A00-0@@@AD?CCCBBB<A@@@BC>CCC@
@6HNMW:00668:06211
TACGTGAGGGAGCAAGCGTTGTCCGGATTTACTGGGTGTAAAGGGTGCGTAGGCGGCTAAGCAAGTCAGATGTGAAATCTATGGGCTCAACCCATAAACTGCATTTGAAACTGCATAGCTTGAGTGAAGTAGAGGCAGGCGGAATTCCCCGTGTAGCGGTGAAATGCGTAGAGATGGGGAGGAACACCAGTGGCGAAGGCGGCCTGCTGGGCTTTAACTGACGCTGAGGCACGAAAGCGTGGGTAGCAAACAGG
+
9A;:;9:DC8;?:>+/0/:18:=685300(0///6(//6992:;28:877994//*/9735-0+/8:>BB99;;;;0;@9338808333288(336818/----5,68:2;55/9996//(///99>6:86=/0+0:>679191819?A9BCCC987@399>A9999<<<<<;;;;>:0>?<@?@A?:0000+000)/)794:7=44555/4<=4<9@:==@:99B:;8;CCCCG>:;:BBA<BA@AAA;AAA=
@6HNMW:00673:06245
TACGGAGGGTGCAAGCGTATCGGAATCACTGGGCGTAAAGCGCAACGTAGGCTGTTATGTAAGTCTAGGGGTGAAATCCCCAGCGGCTACAACCGTGGAACCTGCCCTTGATACTGCACGACTTGAATCCGGGAGAGGGTGGCGGAATCCAGGTGTAGGATGTGAAATCCGTAGATATCTGGAGGAACATCAGTGGCGAAGGCGGCCACCTGGACCGGTATTGACGCTGAGGTGCGAAAGCGTGGGGAGCAAACAGG
+
>>BC@;;;.9?:9./5.----605059<::;<6<;;;;/4599944333:28333.333//688///888+---7,----&////4///77,3,3996<.3.3:::3;7==9997887=:::?;>?7;;=AB:A=@@>6--)-606(-.267.338996/..6.22,287::<87252225.5506055222255278=3;:58087==:>>:>><@;>>?<?C9:9BB;:5;>>>>?9?A@@AAA5AA78818>>6
@6HNMW:00684:06256
TACGGAAGGTCCAGGCGTTATCCGGATTTATTGGGTTTAAAGGGAGCGTAGGCCGGAGATTAAGTGTGTTGTGAAAATGTAGATGCTCAACATCTGCACTGCAGCGCATACTGGTTTCCTTGGAGTACAGCACAACGTGGCGGAATTCGTCGTGTAGCGGTGAAATGCTTAGATATGACGAAGAACTCCGATTGCGAAGGCAGCTGACGGGAGTGCAACTGACGGCTGAAGCTCGAAAGTGCGGGTATCGAACAG
+
>>>>9=9=9=>7;;:<<<;>>>=@>;9:)99.99,99)5>)96)5;@669@;><A=??;B?B@B@@:9549>9999+9////////9/4.4;::4554:9<<<;;00//0//88>?6=7;1717<==5,,,,,*(,,-.2..(.(.(23:9;;;3325505988/5555.56872229933/37168:4966(////(/(38888888::29:<:33.397733,3333-3339333(3333<<5887933,333
@6HNMW:00695:06241
TACGTAGGTGGCGAGCGTTATCCGGATTTACTGGGTGTAAAGGGCGCGTAGGCGGGAATGCAAGTCAGATGTGAAATCCAAGGGCTCAACCCTTGAACTGCATTTGAAACTGTATTTCTTGAGTGTCGGAGAGGTTGACGGAATTCCTAGTGTAGCGGTGAAATGCGTAGATATTAGGAGGAACACCAGTGGCGAAGGCGGTCAACTGGACGATAACTGACGCTGAGGCGCGAAAGCGTGGGGAGCAAACAGG
+
BBBCC;;5;;5;A?A@::8:BC=A=ABB:?@BDD>@AACD:>>7>@???AA>?>>7?=A@@A?BCBBBC9:9CCC=BA>A>AA<ABAA=@@:@<?>?B>?@CDD?CDD>DAAACEF>BB@BBBBCCCC@BB@@<>9??;;5;>A=C@CCCCDBCCAA?AAAF?CCCCBBBCCBC?AA=::7:?BBB@DBBB=@?A4;5;;5;CC?CCB@BC;;;CACBBBCBDAB@@?@CBCDM?E<<<CCC;CCBEE=DBC?
@6HNMW:00664:06291
TACGTAAGGGGCAAGCGTTATCCGGATTTACTGGGTGTAAAGGGAGCGCAGACGGAATGGCAAGTCTGAAGTGAAAGCCCGCGGCTCAACCGCGGGACTGCTTTGGAAACTGTCAGTCTGGAGTACTGGAAGGGTAAGCGGAATTCCTGGTGTAGCGGTGAAATGCGTAGATATCAGGAGGAACACCGGTGGCGAAGGCGGCTTACTGGACAGCAACTGACGTTGAGGCTCGAGAGCGTGGGGAGCAAACAGG
+
BBCBA@5;;;.;B>CBBB?BBA<?;@@@:@@BBB=ABADC>CC>GGBAACCCCC@C@BC@BD<A@@A@C@CCBCC9???9?@A=ABBB?B<????9?A::;BB=B@CF>BAAB?@ACCBD@CC???AB;@=@@:@C=@@C@B?A7:7;B?BCBBB<;8;ABC=;;;AACBBBBBCDDABB@B@BBC@C?AA=@@A>A@CD@CC99:A@?BBBAAB?B::8<AA=;;;=?@AA??>>>A>??>297777)7<<3
@6HNMW:00669:06291
TACGTAGGTGGCAAGCGTTGTCCGGAATTATTGGGCGTAAAGCGCGCGCAGGCGCTTTCTAAGTCCATCTTAAAAGTGCGGGGCTTAACCCCGTGATGGGATGGAAACTGGAAAGCTGGAGTATCGGAGAGGAAAGTGGAATTCCTAGTGTAGCGGTGAAATGCGTAGAGATTAGGAAGAACACCGGTGGCGAAGGCGACTTTCTGGACGACACTGACGCTGAGGCGCGAAAGCGTGGGGAGCAAACAGG
+
BBAAB00,00,0::><>><>==;?8=9?299=A@8?>:;;)49=9@;5:996;BBCD?CCC@CAB?ABBB?BCB:DAA@?>?7@C?E@CCC;CCBBAAA<@@A>BB?BBA@CC<A@@;?A@@B?9;8:CAB?GC<9:;>B8C>D>BBBBBC>?>A?BACC>A?>?BBBCCBB?AC?C?BB@BBA8>8>>8<>?8>9>9:9CC>CBA==:....-88??BBBA77/7=@ABB<999@AAA9=>>@@:AAA@
@6HNMW:00699:06293
TACGGAGGGTGCAAGCGTTAATCGGAATAACTGGGCGTAAAGGGCATGCAGGCGGGACGTCAAGCAGGGTGTGAAATCCCCGGGCTCAACCCGGGAACTGCACTCTGAACTGACGTTCTGGAGTATCGCAGGGGGAGGCGGAATTCCAGGTGTAGCGGTGGAATGCGTAGATATCTGGAAGAACACCAAAGGCGAAGGCAGCCTCCTGGGCGAATACTGACGCTCATATGCGAAAGCGCGGGGAGCAAACAGG
+
>AAC?BCC>ABBB=A:::=@@CCC@D@DD?CCCF?BBBBB=DC=BB@BABB@BDD>CC9;;EACDCCC>;<;<CC7:;ED;DD>AABA=@?:==8><@@BCDCCBBBC@BAAABBB?BBC@CCCBBA@BB@@@@*;;5;@<@=@=A@A@=@@@?@AB?BC?D?BB;::CD:99A>;=:A<@@>@?@299,9<?==5:2:?>=:?C@BBC>CBB?::9AA@899BCCAB>>???@;AB977BB:977BC<B??:
@6HNMW:00707:06263
TACGTAAGGGGCAAGCGTTATCCGGATTTACTGGGTGTAAAGGGAGCGCAGACGGAATGGCAAGTCTGAAGTGAAAGCCCGCGGCTCAACCGCGGGACTGCTTTGGAAACTGTCAGTCTGGAGTACTGGAAGGGTAAGCGGAATTCCTGGTGTAGCGGTGAAATGCGTAGATATCAGGAGGAACACCGGTGGCGAAGGCGGCTTACTGGACAGCAACTGACGTTGAGGCTCGAGAGCGTGGGGAGCAAACAGG
+
BBBCCB@CDD8BB?BBBB@CCD@C?BBI=CCDEI?CAAAC0;;7;BBBBC;;;A=A=;<7;D@BCBCCF@BABBA;???9?>@;?A@@=A?AAAC=C999A@@9@=@@<?CCCBBBABBC@BBBBA??<>:??8??<@?@=@?CGD@FF@CBBBBBD@DDEL>BAACABBCBBBBCD@BB?C@A@@?A?AC@CECAD?BA>AD@BBCC@C:999@<@BBAA>@<???8=A@?::8;;;==?@6@@@@@<?@A>
@6HNMW:00665:06342
TACGGAAGGTCCGGGCGTTATCCGGATTTATTGGGTTTAAAGGGAGCGTAGGCCGGAGATTAAGCGTGTTGTGAAATGTAGACGCTCAACGTCTGAAAACACTGCAGCTGCGAACTGGTTTCCTTGAGTACGCATAAAGTGGGCGGAATTCGTGGTGTAGCGGTGAAATGCTTAGATATCACGAAGAACTCCGATTGCGAAGGCAGCTCACTGGGGCGCAACTGACGCTGAAGCTCGAAAGCGCGGGTATCGAACAG
+
CDBA=B7;7;C>AB=BBB@EDD?C@BBB=AA@CC;CC0;;0<>8AA@CBAA?@=@@CCCB@C@C;;;BA=@@ABB<BCB???BBAAB@6:<<;;00==0=0007;77544:;:388:-33(32829444?433;8;71;;==3=>8;6<29:@A6:0==<00*0000(0==@<@ACA?@>?????AB=?99/7871;8;;.3.5<>?=:995@?@4@>@B499@944:;4924::4444)44449=24455555:<=
@6HNMW:00671:06328
TACGGAAGGTCCGGGCGTTATCCGGATTCATTGGGTTTAAAGGGAGCGTAGGCCGCCCCTTAAGCGTGTTGTGAAATGCCGCGGCTCAACCGTGGCACTGCAGCGCGAACTGGGGGGCTTGAGTGCGCGCAGCGAAGGCGGAATTCGTGGTGTAGCGGTGAAATGCTTAGATATCACGAAGAACTCCGATCGCGAAGGCAGCCTTCGGGAGCGCAACTGACGCTGAAGCTCGAAAGTGCGGGTATCGAACAGG
+
==<A?B>@>?B>A?9@;<49=>:><@@<;@>:CC=CD<AA<AD<BBBB@A@<A000@A,000<?=ABCC?@ACCC9;::<@<>?>BCC<><=00*06688?:8>@:54.4::::==%>>9>>A???BBCAAAB??:?>==8=3:3:ABA>A@@@B;;5;@==9?@@A<@?@@@@000;;5=B=??B??>?A>;??=?9?B99296:::3::;=44039834549==8==B8=8>6A:@@@@8>??@@@;999<
@6HNMW:00675:06346
TACGTAAGGGGCAAGCGTTATCCGGATTTACTGGGTGTAAAGGGAGCGCAGACGGAATGGCAAGTCTGAAGTGAAAGCCCGCGGCTCAACCGCGGGACTGCTTTGGAAACTGCCAGTCTGGAGTACTGGAAGGGTAAGCGGAATTCCTGGTGTAGCGGTGAAATGCGTAGATATCAGGAGGAACACCGGTGGCGAAGGCGGCTTACTGGACAGCAACTGACGTTGAGGCTCGAGGAGCGTAGGGGAGCAAACAG
+
BCBBBB?AAA9AB=BBBBADCD?B?BBB=BBDDG?AABCC=BC:@@@@@@BABC?BABC@BA=AB@@@B>AACDC<AAA<AAB?BCBB?@>BBCB>BBBBBBB=B?AC<@AAA?BABACC@BBBBB??:?;>?8?A=BAB?A?C@CFCC?BCC@BBA?BBCC>AACCCCBBBBB:::?::5:?B@A=A?9:4:?<8><>?:@A<@@@B>BBB==B@BAA@@A>+000,0>>>993999><8988&78377)/99
@6HNMW:00677:06320
TACGTAGGTGGCAAGCGTTGTCCGGAATTATTGGGCGTAAAGGGCGCGCAGGCGGCGTCGTAAGTCGGTCTTAAAAGTGCGGGGCTTAACCCCGTGAGGGGACCGAAACTGCGATGCTAGAGTATCGGAGAGGAAAGCGGAATTCCTAGTGTAGCGGTGAAATGCGTAGATATTAGGAGGAACACCAGTGGCGAAAGCGGCTTTCTGGACGACAACTGACGCTGAGGCGCGAAAGCCAGGGGAGCAAACGGG
+
CDAAABB@AA?@@;??>@<@AC>A<@=A=AB@CC>CCBBB<@@<ACCDDDD@CC@CBCBBBB>AABB?AAA?BDC;CAA@@@@7@B<?4;;;.;@@;;;;.;A>BCD?CA;;;C@@@@@@ACCCCCCFC;<<7<<8<BB@D@B@CACCBBBBBB@@=AAAA9;;;@@BBBC;;5;;5;;5;=BAA>ACA@<@:;;8;BA>;<;0;AA>AEA@AC?BBCDBBA@::/)/9////(/9488;;/;;;>>6<=>7
@6HNMW:00681:06324
TACGTAGGTGGCAAGCGTTGTCCGGAATTATTGGGCGTAAAGCGCGCGCAGGCGCTTTCTAAGTCCATCTTAAAAGTGCGGGGCTTAACCCCGTGATGGGATGGAAACTGGAAAGCTGGAGTATCGGAGAGGAAAGTGGAATTCCTAGTGTAGCGGTGAAATGCGTAGAGATTAGGAAGAACACCGGTGGCGAAGGCGACTTTCTGGACGACAACTGACGCTGAGGCGCGAAAGCGTGGGGAGCAAACAGG
+
BCCBBA@>;;4;@5;:@?<?BC=A>A?D?CC?A@;@B;;;0;<;;;000<>;00/AA8A<A49?B>@@ELACDC8B@?@@AB8BD@C?CBB9BB@BBBB=BCC?BB=BAA>AD<BCBB@DCDDCCC?AA??;=@9@??=??C?B@BAAA@@933:7BABF>>??BBBBABAC@9999>AA?AAA=A>AB?BCC>A>@>>>BD;BAC>BA899839@@@BBBAA9949@??BB>BBBBBDD:998BC>?@A>
@6HNMW:00682:06322
TACGGAAGGTCCGGGCGTTATCCGGATTCATTGGGTTTAAAGGGAGCGTAGGCCGCCCCTTAAGCGTGTTGTGAAATGCCGCGGCTCAACCGTGGCACTGCAGCGCGAACTGGGGGGCTTGAGTGCGCGCAGCGAAGGCGGAATTCGTGGTGTAGCGGTGAAATGCTTAGATATCACGAAGAACTCCGATCGCGAAGGCAGCTCACCGGGCCGGAACTGACACTGATGCTCGAAAGTGCGGGTATCAAACAGG
+
DBBB@D?C?CC?A@;;;;5;AB=B=AB>BBBADD=AA>AD>DK>CCBBBAA>A6;<CC;CAC@BBBDDD@CECCA99:9<@::6:C@A=A=A@@<@@A?@?@A@??@A<A999888%9?;?>??AAABBBBBBBB<><>C?B?B@CCA@?ACB@AA@<@BBB>CBBB?BCAABBBCDCC??>=>CE@A@@BBBDD;>9>??>@CBC?BC>C?C?C=@?AABBBB?A@A???BBB=@BB:::6;BBABB=ABA=
@6HNMW:00696:06325
TACGGAGGATGCGAGCGTTATCCGGATTCATTGGGTATAAAGGGTGCGTAGGCGGCCCCCCAAGTCAGCGGTGAAATGTCCGGGCCCAACCCGGAGGTGCCGTTGATACTGCGGGGCTGGAGTACGGACGCCGGCGGAGGAATGAGTGGTGTAGCGGTGAAATGCATAGATATCACTCAGAACACCGATTGCGAAGGCATCCGCCGAGGCCGTTACTGACGCTGAGGCACGAAAGCGTGGGGATAGAACAGG
+
CDCC@CC@B@@?@:;9::;@BB?B@:;9;CC?CC?BA@??*89+990;@==:00,0@@>@(@:@@@988;5;===5=9<=;?A9AD;@9==6=7//,/:97=@7@@?;8::////)///)///77;9888=6<86707<6;9@;;:BD>BBC==8819<<=5===@???@@;<;@??=:;;:=>?5::?7;:AB<A;CDDJACA-000,0,00?ACBBCDBBBB;;9<CCCCC=BA@;;;;.;DBAB?B;;6
@6HNMW:00675:06376
TACGGAGGATGCGAGCGTTATCCGGATTATTGGGTTAAAGGTGCGTAGGTGGTGATTTAAGTCAGCGGTGAAAGTTTGTGGCTCAACCATAAAATTGCCGTTGAAACTGGGTTACTTGAGTGTGTTTGAGGTAGGCGGAATGCGTGGTGTAGCGGTGAAATGCATAGATATCACGCAGAACTCCGATTGCGAAGGCAGCTTACTAAACCATAACTGACACTGAAGCACGAAAGCGTGGGGATCAAACAGG
+
;=::.55.4;A?@9;;@A>A00,0;0.+.8*..*.*/;)/)/-/77//)//)/9455)5.55<9956165<<2555)559.5?;;8=699@@@4@<???CC?ABB<?@>@8@;?@B=@@@AC@@@B:;;C@CDB?CB@C@;::BBD?CCAABBE=?;AA8000@@@ABBAB::9??999=@@B?BBC>==>?18085555+55<;>5=088806657<<=<<<356<>>;>,5678888-9:99@9???5
@6HNMW:00679:06374
TACGGAGGGTGCAAGCGTTAATCGGAATAACTGGGCGTAAAGGGCATGCAGGCGGGACGTCAAGCAGGGTGTGAAATCCCCGGGCTCAACCCGGGAACTGCACTCTGAACTGACGTTCTGGAGTATCGCAGGGGGAGGCGGAATTCCAGGTGTAGCGGTGGAATGCGTAGATATCTGGAAGAACACCAAAGGCGAAGGCAGCCTCCTGGGCGAATACTGACGCTGCATATGCGAAAGCGCGGGAGCAAACAGG
+
:99@=AAA69:AA=A@;;60:===+0)0=4=0/0*/:::<4<@9@A999BC@CDD=CC;99B=>>9;;69CBBBB=B@BB7@@6@@@>:=@9;>9>+00::?@AA<;;<:>:;?BB?BBB?AAA;99BA@@@A@0@A=?@;@:?=@;@A=?>>>?9=98>2;188=988<;7733384<8=>:<<<8==5=8<;;7:9;8889==9>>@;@@@<@@><://0:0/0::>9;7337)899333(398892:::6
@6HNMW:00701:06391
TACGTAGGTGGCGAGCGTTATCCGGATTTACTGGGTGTAAAGGGCGCGTAGGCGGGAATGCAAGTCAGATGTGAAATCTATGGGCTCAACCCATAAACTGCATTTGAAACTGCATAGCTTGAGTGAAGTAGAGGCAGGCGGAATTCCCCGTGTAGCGGTGAAATGCGTAGAGATGGGGAGGAACACCAGTGGCGAAGGCGGCCTGCTGGGCTTTAACTGACGCTGAGGCACGAAAGCGTGGGTAGCAAACAGG
+
CCCCC@@=@C?A??????4::A?A=A@A<ABBBD>BB??>8>=3??>@ACC?BBE<A=@@@@=AAAABBAAC???8>AAABCF<?@CD>AA<A@@@;@@AABCC9:9D>CA@ACBBBBB?A@AA>?;??@A??<?CC?BB?A>A?CDD8B?>>BA@@<>>=D<>=>DCBB@AA@@CA5AA?A?BCB=BB;;4;AB5<9<C@C@BBB;;;0;;;0;?BCDCDBAAB;;7;CBBBC>CBBBBD?BCBCCC=BBA?
@6HNMW:00704:06368
TACGTAGGTGGCAAGCGTTGTCCGGAATTATTGGGCGTAAAGCGCGCGCAGGCGCTTTCTAAGTCCATCTTAAAAGTGCGGGGCTTAACCCCGTGATGGGATGGAAACTGGAAAGCTGGAGTATCGGAGAGGAAAGTGGAATTCCTAGTGTAGCGGTGAAATGCGTAGAGATTAGGAAGAACACCGGTGGCGAAGGCGACTTTCTGGACGACAACTGACGCTGAGGCGCGAAAGCGTGGGGAGCAAACAGG
+
CC@@@??=::6;A=@<@@69:B?B?C@D?BB?CC;@@A@?8@@AAA@@=@A?00/DA8A?@<=B=;;@BBAEEC;CA<;:DD9B<9A;CFH9ABBBBBC<A@@49839AC?CC>BBBB?CCDCCCC@BBBB?AB<BBB?A<>>??@AA@>??88B??;;@80//99=@ABA@=AA>A?BB@CBB<><?C?BBC>@=?@@@@A:AB@?CA788@=@ABBBB@@@00+00=;==8?????AA6999?G=BAB@
@6HNMW:00708:06379
TAGCGTAGGTGGCGAGCGTTGTCCGGAATTATTGGGCGTAAAGGGAGCGCAGGCGGGAAGGTAAGTCTATCTTAAAAGTGCGGGACTCAACCCCGTGAGGGGATGGAAACTATCTTTCTTGAGTGCAGGAGAGGAAAGCGGAATTCCTAGTGTAGCGGTGAAATGCGTAGATATTAGGAGGAACACCAGTGGCGAAGCGGCTTTCTGGACTGTAACTGACGCTGAGGCTCGAAAGCGTGGGGAGCGAAC
+
////:///3::.44499998=;;7;:=?C=AC?CA;ABBBB;@A;ABABBAA<AAD,92549949;;<;;;:5<;<0;999::)9:>AC=@??+8<>9999&7<<28=0;993333(3713333339963338388.///(/4>(/*/<;0------(-555,--/////678949:399,3,38</52660323,222+288-55528889992888;9????;:2:@@BBB=B@@@@@@-;94:939
@6HNMW:00719:05784
TACGTAGGTGGCAAGCGTTGTCCGGAATTATTGGGCGTAAAGCGCGCGCAGGCGCTTTCTAAGTCCATCTTAAAAGTGCGGGGCTTAACCCCGTGATGGGATGGAAACTGGAAAGCTGGAGTATCGGAGAGGAAAGTGGAATTCCTAGTGTAGCGGTGAAATGCGTAGAGATTAGGAAGAACACCGGTGGCGAAGGCGACTTTCTGGACGACAACTGACGCTGAGGCGCGAAAGCGTGGGGAGCAAACAGG
+
@@@?ACB@CE=@?<?>?@?884:?3855::88==6A=??D<BDBBBB@@AC=;;99?3>AC=AAA=@@CC@BBB:B???DFF9BB9@09;:.;A@ABEG>CAA<??6=>>9<<3=@;;6555;AAC@?@?C?BB>B@?9?;>2;53338899:<B>CBBB<BCBBBBCBBBC?CB@B?BB<??B?C?EE@DDC?B?B???AB<BBB>AA9:9?:?@BBBBBBB??<?BBBBF>AAABBDC8@?>?@;A@C=
@6HNMW:00728:05792
TACGTAGGTGGCAAGCGTTGTCCGGAATTATTGGGCGTAAAGCGCGCGCAGGCGCTTTCTAAGTCCATCTTAAAAGTGCGGGGCTTAACCCCGTGATGGGATGGAAACTGGAAAGCTGGAGTATCGGAGAGGAAAGTGGAATTCCTAGTGTAGCGGTGAAATGCGTAGAGATTAGGAAGAACACCGGTGGCGAAGGCGACTTTCTGGACGACAACTGACGCTGAGGCGCGAAAGCGTGGGGAGCAAACAGG
+
@@ACCBC@;;6;?4:9??59:C@D?B@B?BC@BB>BBBBB;@?@?;00000+00/<<5A<:;:@;:;@@?;AAA66;BADDC;C>@C>AAA5;:AAADB=ABA<@?9?@@<AB<BBCF@DEBBBBC?AB:?;??9>@@;?;>8A=ABBBBA@B??>?AA@:BBBBBBBBB@A>@A>A=AA?ABB9A>AB?AAA=A=@:::BC>BBE?BB:::@<@@@BBA@@@99/9=>?>?8@?>=DFE9AA9:92:<<7
@6HNMW:00735:05786
TACGTAGGTCACGAGCGTTATCCGGAATTATTGGGCGTAAAGAGTGAGCAGGCGGCTCGCTAAGTCAGAGGTGAAAGCGTGGGGCTCAACCCCATACAGCCTTGGAAACTGGCGGGCTAGAGTGCGCGAGAGGTCAACGGAACTCCATGTGTAGCGGTGAAATGCGTAGATATATGGAAGAACACCGGTGGCGAAGGCGGTTGGCCAGCGCTGCACTGACGCTCAGTCACGAAAGCGTGGGGAGCAAATAGG
+
CBBBBBB@CBBA@@?899;@AC?C?BGL@CBACD>BBBBB>BCCCDBBA@@;@@;@BCCCCC@CCCBBCC?BDDD@B@?;:;:.;BAA?BCB9BCCBBCC?B?C@CD>@@@?BBB>CEBBBCCCCCA@BB::8:BB?BC?B?BAA?B;;;CCBBBB?CBCE>BB;;;CCBBBCCII@B@BC?BA@;>9::4:BB4:5:=9?9?;B>BBCCDCBCCAAA>000AABABABA@@@;@BA????5@???B>CCMF
@6HNMW:00740:05802
TACGGAGGGTGCAAGCGTTAATCGGAATAACTGGGCGTAAAGGGCATGCAGGCGGGACGTCAAGCAGGGTGTGAAATCCCCGGGCTCAACCCGGGAACTGCACTCTGAACTGACGTTCTGGAGTATCGCAGGGGGAGGCGGAATTCCAGGTGTAGCGATGGAATGCGTAGATATCTGGAAGAACACCAAAGGCGAAGGCAGCCTCCTGGGCGAATACTGACGCTCATATGCGAAAGCGCGGGGAGCAAACAGG
+
AC@@<<;;0;?@A>B@@A?B@DDD@B@CCACCCC>CCBAA6::.:A:;9BC@CCG?CCBBBD@CCCCC>CCCCDD>CCDD<CC?C::;<@?/;;0<5;;@@@BBC??@?BBBCCBB@BAA?BBBBCBD@@AAAA2AC?BC@D@L@B@BB?BCCCBBAAAB=?<?AA???A@@@??::5:>BB?BBB?BB=B?BCC@B?BCBB?AA=???8?B?;=>>@@??>>=BABB>>>AAD:>>>99<<5=>ACD>CBB?
@6HNMW:00743:05791
TACGTAAGGGGCAAGCGTTATCCGGATTTACTGGGTGTAAAGGGAGCGCAGACGGAATGGCAAGTCTGAAGTGAAAGCCCGCGGCTCAACCGCGGGACTGCTTTGGAAACTGTCAGTCTGGAGTACTGGAAGGGTAAGCGGAATTCCTGGTGTAGCGGTGAAATGCGTAGATATCAGGAGGAACACCGGTGGCGAAGGCGGCTTACTGGACAGCAACTGACGTTGAGGCTCGAGGAGCGTAGGGGAGCAA
+
>CCBBC@CBA8::7<BCC@CCC@FAAA@=@GDDD>BAACC>CC>BC@A@CA@@E@E@DC?BC?CBBCCB?BAAAA<A@A9B:959A?@<@;??CC>CAAABBB=@=@C9@???ABAABBB?CCBBCBC?B>AA8??<A@@<A=A=@@CC@BBGCAAB>AABB<BCAAABBBBB@@@@?BE@E@BBD?B?;:9;CC?C9::=@@6:9>C:>8>=>>17783;<;:;00+0===992999<899@@2@=888
@6HNMW:00716:05819
TACGGAAGGTCCGGGCGTATCCGGATTTATTGGGTTTAAAGGGAGCGCAGGCGGACAGTTAAGCGTGACGTGAAATGCAGCGGCTCAACCGTATGAAGTGCGTCGCGAACTGGCAGTCTTGAGTGAGTACGATGTAGGCGGAATTTGTGGTGTAGCGGTGAAATGCTTAGATATCACGAAGAACTCCGATTGCGAAGCAGCCTACAAGTCCTTTACTGACGCTAAAGCTCGAAGGTGCGGGTATCGAACAGG
+
BBBB@E:;9;@<==9<000>>8=;=>><AB=@E<@B<BB<BE>AA@BBBC?BB?BCBCCAF@BABADCBCCCBB=@@@@@;;6;BBB?C?BBBBBB:;;BCA@@AB;;7;BB>BBAA@A=@@@A@ABDBBAAAAAFF=??@F@BC<@@A=AB???BB=A@@A;@@BC?CBCCBBAA@BC@CDA;;;?B@@-00==+00@AA<AAFF@CBC@BF>BBBBCDCCCCE?BBAAAC=@=?AAAA=AACCCD>CBB?
@6HNMW:00728:05831
TACGGAGGGTGCAAGCGTTAATCGGAATAACTGGGCGTAAAGGGCATGCAGGCGGGACGTCAAGCAGGGTGTGAAATCCCCGGGCTCAACCCGGGAACTGCACTCTGAACTGACGTTCTGGAGTATCGCAGGGGGGAGGCGGAATTCCAGGTGTAGCGGTGGAATGCGTGAGATAATCTGGAAGAACACCAAAGGCGAAGGCAGCCTCCTGGGCGAATACTGACGCTCATATGCGAAAAGCGCGGGGAGCAAACAG
+
AA@@;@@?9@CBB?CCCD@C@C;;7;=BC@DBCB>BBBBG?CD>CA:;;@A=BCE>C;;;@B@BBABA;ACBBBC;;;;;.:@6@A@@<@@:?@8@699>;;@BBBBB>A998<==148>>B@BC;/////////#/72995;8=8=8<<8555<<<;8<<8;7:;:9////866077771939<5:;<.44(464457;7;5558;;8;;:2977/7;77333=8888==9993333&7779;<<1=::>?5434
@6HNMW:00737:05833
TACGGAAGGTCCAGGCGTTATCCGGATTTATTGGGTTTAAAGGGAGCGTAGGCCGGAGATTAAGTGTGTTGTGAAATGTAGATGCTCAACATCTGCACTGCAGCGCATACTGGTTTCCTTGAGTACACGCAACGTTGGCGGAATTCGTCGTGTAGCGGTGAAATGCTTAGATATGACGAAGAACTCCGATTGCGAAGGCAGCTGACGGGAGTGCAACTGACGCTGAAGCTCGAAAGTGCGGGTATCGAACAGG
+
B@@@>B7;6;C>AB@BBB?CBB@B?BBL>BB@CC=CC7;;7;C;AA@BB@A?BAC?BDCC@CACCBBBB@BBCCG>:;:BBB:;;CCB?AA???A@AABABBBA@@B@AABB>AA:A=@=AAAABBB@<:;6;AA9=:=@;?;?<>BCCAAABCBAA>ACBA::::?<?CABBCBCBBB>BB@BCDAECC?AACC=@<ABBBBCCCCC=A@@AAB?BB@AACCBBC?BBDCA?A:B??@AB>BCCCA@=ABB?
@6HNMW:00745:05821
TACGGAGGGTGCAAGCGTTAATCGGAATAACTGGGCGTAAAGGGCATGCAGGCGGGACGTCAAGCAGGGTGTGAAATCCCCGGGCTCAACCCGGGAACTGCACTCTGAACTGACGTTCTGGAGTATCGGCAGGGGGAGGCGGAATTCCAGGTGTAGCGGTGGAATGCGTAGATATCTGGAAGAACACCAAAGGCGAAGGCAGCCTCCTGGGCGAATACTGACGCTCATATGCGAAAGCGCGGGGAGCAAACAGG
+
CBAA>;::6;@@A>BBCD@B@BCC@C@BB>BBBC=BBBBC>BB=BB;;;@B=AEJ?GF;;;@@;;;BB=@AABDF>CBFF;HI>CA@@>AA<A@9@5;<BB@@@C@?@?BCCCGAA?ABE?CBB@>00-0@BB@H0>>;AA<@<@;@?BB8::CBBBB?BC>A>B?@?AGD???A??>;B?BC@BBB<AA:@?AAA?AABBBA?BB?CCC>FCC?@??A@@:::BBAAAABDBBD:??97337(778<>=>BB?
@6HNMW:00750:05825
TACGGAAGGTCCGGGCGTTATCCGGATTTATTGGGTTTAAAGGGAGCGCAGGCGGACAGTTAAGCGTGACGTGAAATGCAGCGGCTCAACCGTATGAAGTGCGTCGCGAACTGGCAGTCTTGAGTGAGTACGATGTAGGCGGAATTTGTGGTGTAGCGGTGAAATGCTTAGATATCACGAAGAACTCCGATTGCGAAGCAGCCTACAAGTCCTTTACTGACGCTAAAGCTCGAAGGTGCGGGTATCGAACAGG
+
BCBC<@=@;A@5;;09;949;;49;@<=09:=B@:@B0>A,:5.9B;;;CC?<B@CEECHAF@CAAACBBBCCCC=ABAC@;;6;AAB@DABBB???<AAA@@?A@BBB?BBB?C;;;@@=B@A:::??BBBC;;:AA<>?<@>@C=A::8:===>/0,/66:2=9::.555555555594994944.44:.44::256>>>9?AA?=@@A<?D<@@BDCC;99CE=B@@@CB@C@BABCG@???B@@<???9
@6HNMW:00759:05855
TACGTAGGTGGCGAGCGTTATCCGGAATTATTGGGCGTAAAGGGTGCGTAGGCGGCTGATTAAGTTCGTGGTTAAAGCGTGGGGCTCAACCCCATAAAGCCACGGATACTGGTCAGCTAGAGTACTGGAGAGGGCAGTGGAATTCCATGTGTAGCGGTAAAATGCGTAGATATATGGAGGAACACCGGTGGCGAAGGCGGCTGCCTGGACAGAGACTGACGCTGAGGCACGAAAGCGTGGGGAGCAAATAGG
+
?CBBCAA>AA;>?>=<=@9=AA=A>A?B>AA?BA;@@=>>6==6:::ABBA?@?>??ABB>A>AC=AA??;?>A@=BBBBBCD:BBAB?BCC:AAAA:>>?BBC>BABB@?>;<;<;?>>><<<>>>:@==AA9AA;;=;<<A1658>==<==>>>:>???2>>=??@@?@@@A>>8==8>:>>A9>;66/6<91749=8?>>><AA=AA===AAAA??@889===8<==;;;3;?>>>DD5>>>DE;A:87
@6HNMW:00728:05886
TACGGAGGATGCGAGCGTTATCCGGATTCATTGGGTATAAAGGGTGCGTAGGCGCCCCCCAAGTCAGCGGTGAAATGTCCGGGCCCAACCCGGAGGGTGCCGTTGATACTGGGGGGCTGGAGTACGGACGCCGGCGGAGGAATGAGTGGTGTAGCGGTGAAATGCATAGATATCACTCAGAACACCGATTGCGAAGGCATCCGCCGAGGCCGTTACTGACGCTGAGGCACGAAAGCGTGGGGATAGAACAGG
+
<BBE@CC@C;;;AA@:::>ABB?BAAA=???<?B=BBBBB<AA;A?;;@@@<000==FF(=<=-/////05AAC7>>>>5::3?A3:5::/:9888-8>><BE<??;;:889888%8<=:>;;;>><BBBB?B?BB?@@>@>@A@@@@<@@@ABBC?BBDD>@A@ABBCCA@@@A@=?=9:3:99<?@?ACAAB=?=@A@A?;;588929<@@=ACBBBCBBABB@4:99:33(38999==185=??>BBB>
@6HNMW:00739:05896
TACGTAGGTGGCAAGCGTTGTCCGGAATTATTGGGCGTAAGCGCGCGCAGGCGCTTTCTAAGTCCATCTTAAAAGTGCGGGGCTTAACCCCGTGATGGGATGGAAACTGGAAAGCTGGAGTATCGGAGAGGAAAGTGGAATTCCTAGTGTAGCGGTGAAATGCGTAGAGATTAGGAAGAACACCGGTGGCGAAGGCGACTTTCTGGACGACAACTGACGCTGAGGCGCGAAAGCGTGGGGAGCAAACAG
+
5>:;<5505>::=:/0//389:6:8=8=898.//(/8--(----///55;69;;;<2;55.555.5>>:::>>&55544;;&443838<:+8554::=/55<:==555>8==446;=8::44444.43::1671589(-(-(-(--588886//(/889188333////--062(-(--(--90616:46//(/4999/33,37769::;::2889773333331783//:199/----&--/9;167;
@6HNMW:00756:05862
TACGTAGGTGGCAAGCGTTGTCCGGAATTATTGGGCGTAAAGGGCGCGCAGGCGGCGTCGTAAGTCGGTCTTAAAAGTGCGGGGCTTAACCCCGTGAGGGGACCGAAACTGCGATGCTAGAGTATCGGAGAGGAAAGCGGAATTCCTAGTGTAGCGGTGAAATGCGTAGATATTAGGAGGAACACCAGTGGCGAAAGCGGCTTTCTGGACGACAACTGACGCTGAGGCGCGAAAGCCAGGGGAGCAAACGGG
+
BBAAA@A;9929@4;:?A@ABCADAE@C@CCACC>BC?@>.;;/;;;BBBC@AA7;;A@A;;6;BCEACCCACGL<B;;;BBB9CF@C@CCC:BBA;;;;6<B?BBC=D@;;;DBBBCDCCCCCCCC@AAA@=@C<@@B?A?C>@>ABBBB@AA@@=@@BC=BBBBBCCBBBB@AA=AA?C@CCD>AABB?BBBC=B@@<@@@;@AB@CC;;;@<@@AACAAABBB?BBAADD;@@<@<<>5>=:>C=ABE=
@6HNMW:00758:05898
TACGGAAGGTCCGGGCGTTATCCGGATTCATTGGGTTTAAAGGGAGCGTAGGCCGCCCCTTAAGCGTGTTGTGAAATGCCGCGGCTCAACCGTGGCACTGCAGCGCGAACTGGGGGGCTTGAGTGCGCGCAGCGAAGGCGGAATTCGTGGTGTAGCGGTGAAATGCTTAGATATCACGAAGAACTCCGATCGCGAAGGCAGCCTTCGGGAGCGCAACTGACGCTGAAGCTCGAAAGTGCGGGTATCGAACAGG
+
CECC@C@C>AD?BB=BBB?BCD?C@DC@BBB;??6AB=BC=CC=B@@AAA@;@6<<CC7B8;8<@@@@C@@?@BC<BBC@DBA?BBDF@B?BBB?BA@@@@@@@A?<<6;3799::%9=<ACC>?@BBAA???BC;?<?@;@?B=AAAA>ACCBBBB?B@@@9?@?@=@C???????BA?AB?ABB?BAADB:9:5949A@A>B;??;7;??>??9><=>@977;<6<<;<777(78;;;>7<>B@@?;>>A5
@6HNMW:00742:05955
TACGTAAGGGGCAAGCGTTATCCGGATTTACTGGGTGTAAAGGGAGCGCAGACGGAATGGCAAGTCTGAAGTGAAAGCCCGCGGCTCAACCGCGGGACTGCTTTGGAAACTGCCAGTCTGGAGTACTGGAAGGGTAAGCGGAATTCCTGGTGTAGCGGTGAAATCTGTAGATATCAGGAAGAACACCGATGGCGAAGGCGGCCGCCGGGCCGGATACTGACGCTGAGGCGCGAAGGTGCGGGGAGCGAACAG
+
@@B@;;5;:;*9?<B@@@=@BA@CACCC=CDCCC=@@@BB<BD>;<;BBBCBA@?@?BB?@@<@A;;;B@BBBAA<ACA<@@@<@=9:398<<;?4?>?>??B<B?BC>CBCB?BB@@?B>BBB977B8C>BB<?@;@AA?B?B@D=@B999BBCBC>@999,9@?@ABBCB:9696=A?BB@C@@<@A@@;@>>;<:=?47177177*4:<:>??379<<:<>=44.4<:::-3-383333&39:<=8877
@6HNMW:00743:05945
TACGTAAGGGGCAAGCGTTATCCGGATTTACTGGGTGTAAAGGGAGCGCAGACGGAATGGCAAGTCTGAAGTGAAAGCCCGCGGCTCAACCGCGGGACTGCTTTGGAAACTGCCAGTCTGGAGTACTGGAAGGGTAAGCGGAATTCCTGGTGTAGCGGTGAAATGCGTAGATATCAGGAGGAACACCGGTGGCGAAGGCGGCTTACTGGACAGCAACTGACGTTGAGGCTCGAGAGCGTGGGGAGCAAACAGG
+
CC@@@D@DDD8BB=@@@@?BCC@C?BBC>CCDDD?AAACC=BB<;;;<;CBBBBACADDAA@=@BAABB@CCBBC<BBE>B@A>@BBA?B<??AD?CCBBBBB=A@CE@BBAA>AAACAA>AAABBBD>A>AE=AA9@;;5;=A>B@CFICCBBBBB@CCGG?CCBBBCCBBBBBA@;==4:59@@=C??@=@BC?B???;?B?ABBE?BC???B?BBBBB@@<@993:@@@BBBBBBBABB8ABAAA<CFK@
@6HNMW:00744:05916
TACGTAGGCCTGGCGAGCGTTATCCGGAATTATTGGGCGTAAAGGGTGCGCAGGCGGCCTTTTAAGTTCAAGGTGAAAGCGTGGGGCTCAACCCCATAAAGCCTTGGATACTGGGAGGCTGGAGTACTGGAGAGGACAGCGGAATTCCATGTGTAGCGGTAAAATGCGTAGATATATGGAGGAACACCGGAGGCGAAGGCGGCCCTGTCTGGACAGTAACTGACGCTGAGGCACG
+
A@?000>)/)/717/-//--(,,838(-(/)//2:=4>><==6<=4;99:455744068==>2=7;;7@<.929@<;4<>B=BBB9BBBB>@@?09999)445:5:066665;;655.5557<<666<<4555<6<;7799)/)/4:5//544455558>==?26666>=:;8776//)//)/)//34:.447<==4504;.44)4:94568<<>666:>;::;;<456=:<<<>
@6HNMW:00744:05927
TACGGAGGGTGCAAGCGTTAATCGGAATAACTGGGCGTAAAGGGCATGCAGGCGGGACGTCAAGCAGGGTGTGAAATCCCCGGGCTCAACCCGGGAACTGCACTCTGAACTGACGTTCTGGAGTATCGCAGGGGGAGGCGGAATTCCAGGTGTAGCGGTGGAATGCGTAGATATCTGGAAGAACACCAAAGGCGAAGGCAGCCTCCTGGGCGAATACTGACGCTCATATGCGAAAGCGCGGGGAGCAAACAGG
+
ACBD@CBC;::9:5;;<;>BADDI@D@BA<?;;;/;A@@A;@B=CC@@AEE@BBD>CCBC@BADDCCC>:;;CCG>BBCD<BF>C;;;;<<,00+0+00><?A>B@@A??@?BBA@<@@>:<;;A@;;9BBBAB2AB?BB@B?DAC@BB@ECAAA@?=?B?B????BBAABABAAAB>C?BA@DCC@CC;@<@A@>A?AEBC?BC?BBD>CCB?BCBCCCBBBECB???BCCDD>AAAA@@@6=<<?@9@@>;
@6HNMW:00752:05916
TACGGAGGATGCGAGCGTTATCCGGATTCATTGGGTATAAAGGGTGCGTAGGCGCCCCCAAGTCAGCGGTGAAATGTCCGGGCCCAACCCGGAGGGTGCCGTTGATACTGGGGGGGCTGGAGTAACGGACGCCGGCGGAGGAATGAGTGGTGTAGCGGTGAAATGCATAGATATCACTCAGAACACCGATGCGAAGGCATCCGCCGAGGCCGTTACTGACGCTGAGGCACGAAAGCGTGGGGGATAGAACAGG
+
=?==94:2;::9??AABB=9:8=@<?D??>=8<<5>@@@@7@=700000009/83737$339776/..35555.5:88-55(591:4;<6<9@DC166716<;@>>>=7888888#8:616;//*/96:.00*0*/9398185:88;<<7<:::;:<8<8::3544;<;;=;;:;;;=:>=;8=<=18987;78179>//-3--(---(-(//)388344:88///58//333(38333333$33::<488:6
@6HNMW:00759:05919
TACGTAAGGGGCAAGCGTTATCCGGATTTACTGGGTGTAAAGGGAGCGCAGACGGAATGGCAAGTCTGAAGTGAAAGCCCGCGGCTCAACCGCGGGACTGCTTTGGAAACTGCCAGTCTGGAGTACTGGAAGGGTAAGCGGAATTCCTGGTGTAGCGGTGAAATGCGTAGATATCAGGAGGAACACCGGTGGCGAAGGCGGCTTACTGGACAGCAACTGACGTTGAGGCTCGAGAGCGTGGGGAGCAAACAGG
+
CBAA@A>AEE:CB@BBCC@BBB?A?;;;9;CCII?BBBJC?CI>;;;A@CBCBC?C@FF@BB@BCAAAB?BBAAA9999.99=:=@@@<@:@???8?BBBCBB=B@BD<??AA@BBBBAA=ABBBBBC@C>A@:@A9A@B=B?A?AACFACCC@A<<5;A@A<A@@A@DBCBDCCAC<::3:;?@@?A???<?@C?D?AA@BB?AAAF@BBAA@B?A;?=?=?:>@@:@@A>??8<<<=<=C9BA@BC=B??6
@6HNMW:00760:05920
TACGTAAGGGGCAAGCGTTATCCGGATTTACTGGGTGTAAAGGGAGCGCAGACGGAATGGCAAGTCTGAAGTGAAAGCCCGCGGCTCAACCGCGGGACTGCTTTGGAAACTGTCAGTCTGGAGTACTGGAAGGGTAAGCGGAATTCCTGGTGTAGCGGTGAAATGCGTAGATATCTGGAAGAACACCAAAGGCGAAGGCAGCCTCCTGTGCGAATACTGACGCTCATATGCGAAAGCGACGGGGAGCAAACAGG
+
:@@>?C?CAB8BC@CBGD@@@@=@>;;;,;@===8?@<@C7CD>CCBA@?@?99.96>>249.444448.3388809:91:==397>>8>8<889*7=;<;BC>C>BB8>>@=@@@;:;A=@989BBB@B?BC>BB@<;<@B<@;@999299<556=:<<=>4<<669@<AAB969=8@;995;@@;@@9@=A98489=>AA=AB<;=?;>==8=C888@???:87;333;998299333;;;0;9:=C;=>A=
@6HNMW:00714:05972
TACGTAGGTGGCAAGCGTTGTCCGGAATTATTGGGCGTAAAGCGCGCGCAGGCGCTTTCTAAGTCCATCTTAAAAGTGCGGGGCTTAACCCCGTGATGGGATGGAAACTGGAAAGCTGGAGTATCGGAGAGGAAAGTGGAATTCCTAGTGTAGCGGTGAAATGCGTAGAGATTAGGAAGAACACCGGTGGCGAAGGCGACTTTCTGGACGACAACTGACGCTGAGGCGCGAAAGCGTGGGGAGCAAACAGG
+
CCCCD996:?:=B=@>?B?BCB?B?B?B?BB@BC>@?>>>/;:;;;:@@BC?;;;CB=CDGACBC@BBBB=AA@8A9:;CDD;CC?C?CCB:BCABBCC>BCC=??<?CC?BB9@BAB?BBCBBBB@CBBA?BD<BBB@B?B?B>BB@BAC>@?B@BBCB>BBBBBBBBBBB?AB?B>AA>AAA;B>@@>BCC<@<@CCBBB;BBB@BBBB@@<@BBBBB???7758BBCCD>C>>??>?5=@=>>8>AA;
@6HNMW:00714:05981
TACGTAAGGGGCAAGCGTTATCCGGATTTACTGGGTGTAAAGGGAGCGCAGACGGAATGGCAAGTCTGAAGTGAAAGCCCGCGGCTCAACCGCGGGACTGCTTTGGAAACTGTCAGTCTGGAGTACTGGAAGGGTAAGCGGAATTCCTGGTGTAGCGGTGAAATGCGTAGATATCAGGAGGAACACCGGTGGCGAAGGCGGCTTGCTGGACGACAACTGACGCTGAGGCGCGAAAGCGTGGGGAGCAAACAGG
+
::;A;;6;@B0>?9?@@?<AAA=@=@BC;A@@BA<ACBDC?CE>BBACDDCBBD@E@BBABC@@@@CCC@CA;;;0:?@<AAD?BBAA>A9::BE@BBACCCC=B?AA<A;:8?@?@;>@>@AAA@A>4<:8=;AA9@;;5;5;6;@CB@BBBBBA@=@BBB<BB;:;C;;:A?:9@;996:>A?@4954;:=?98<;796:A>AABB>@@@@9:29==<<>77873-39333=5<<888==1<:===9=<>9
@6HNMW:00728:05983
CACGTAAGGCGCGAGCGTTGTTCGGAATCATTGGGCGTAAGGGCGTGTAGGCGGCCCTGCAAGCCTGGCGTGAAATCCCGGGGCTCAACCCCGGGAACCGAGCTGGGAACTGCGGGGCTTGAGCCGCTGTGGCGCAGCCGGAATTCCAGGTGTAGGGGTGAAATCTGTAGATATCTGGAAGAACACCGATGGCGAAGGCAGGCTGCGAGCGGACGGCTGACGCTGAGCGCGAAGGCGCGGGGAGCGAACAGG
+
;A@BCCAD?AACB@@;<;<;;4::4:.9=55.99)9555.44(4499944.44.4<4=;;;<====D=>==5;909>>6>>=0=B;949@@0=;8;?>79999555)4.44555<<+5615;<<165=555.5445<=9=8=7938100)/////99*8333(39898;:<<:8::::=<A?<B9949<<<<????A=A;;6;@@ABCDAA=AAC?CCBBCB@<B000@>@@,;4;::;;;*:@ACD?B@@;
@6HNMW:00733:05987
TACGTAGGTGGCGAGCGTTATCCGGAATTATTGGGCGTAAAGGGTGCGCAGGCGGCCTTTTAAGTTCAAGGTGAAAGCGTGGGGCTCAACCCCATAAAGCCTTGGATACTGGGAGGCTGGAGTACTGGAGAGGACAGCGGAATTCCATGTGTAGCGGTAAAATGCGTAGATATATGGAGGAACACCGGAGGCGAAGGCGGCTGTCTGGACAGTAACTGACGCTGAGGCACGAAAGCGTGGGGAGCAAATAGG
+
?@?BBBA?AA<?@?@;;;=AAB?B?B@B:;;ADF>CCCCF>BB=;;;;BBBECE@EADDD:C@CGACCAC@C;;;0;CA?@@A9@BCG@CCC9AAEE?BB?B?B?BCCCCIL?AA?@BB7;;B@@@C?BBBB@CCA@AB?B>B>A?B;;;BCDCBB?CDCC;A@@CACAC@A???A@BB=@=?A?=A?AA<@::6:=AB>AAA@@?B@CCDCCC=@AFFB@?=@;;5;?>??A<AB@AABB9???DC>BBA=
@6HNMW:00748:05992
TACGTAGGGGGCGAGCGTTATCCGGATTTACTGGGTGTAAAGGGAGCGCAGACGGAGAAGCAAGTCTGATGTGAAAGCCCGCGGCTCAACCGCGGGACTGCATTGGAAACTGTTTATCTGGAGTACTGGAAGGGCAAGCGGAATTCCTGGTGTAGCGGTGAAATGCGTAGATATCAGGAGGAACACCGGTGGCGAAGGCGGCTTGCTGGACAGTAACTGACGTTGAGGCTCGAAAGCGTGGGGAGCAAACAGG
+
CCCBA;:;::)7B:@;5:495@=A?BBB=BCCCL?BC;;;8<C9ABBC;;;BAC?C;;:;CC?CEBAABBBBCCC<@@A<A@@>@@@?=@000AA9AA@AAAA>@<@@9??@AC<???AB?ABAAAAA?B@BG>BA>ABB@C@C@C@AA>AAA>>>B@BBCC>BBBBBCCDCCA??B=BC<?<=<=;?5;;8<<=8=8=>6;;:=>BA=B@@@AB<?>;;::533//(/577;<09<;;;@@2>88:@8@>><
@6HNMW:00755:05974
TACGGAGGGTGCAAGCGTTAATCGGAATAACTGGGCGTAAAGGGCATGCAGGCGGGACGTCAAGCAGGGTGTGAAATCCCCGGGCTCAACCCGGGAACTGCACTCTGAACTGACGTTCTGGAGTATCGCAGGGGGAGGCGGAATTCCAGGTGTAGCGGTGGAATGCGTAGATATCTGGAAGAACACCAAAAGGCGAAGGCAGCCTCCTGGGCGAATACTGACGCTCATATGCGAAAGCGCGGGGAGCAAACAGG
+
@@@B?ACC<A@@@=A<;;<@?BBB?B@BB>BCCC=BCBBD<BA<B@969BA8@A<:<<959A9B==CC>;9:CCC99;GIIIG>AABB=AA8:;6:<@@???A;???@;>@;;;:9278=;B@BA@996====B0:>799295:5>55505::<A>B?BA>B<888AA??988;;;=4<9==8554.444&47<44.4384455::5::94=>>=@@?;??899@?@A>=;>777*77337:9.344>>8>>>:
@6HNMW:00715:06023
TACGTAAGGGGCAAGCGTTATCCGGATTTACTGGGTGTAAAGGGAGCGCAGACGGAATGGCAAGTCTGAAGTGAAAGCCCGCGGCTCAACCGCGGGACTGCTTTGGAAACTGCCAGTCTGGAGTACTGGAAGGGTAAGCGGAATTCCTGGTGTAGCGGTGAAATGCGTAGATATCAGGAGGAACACCGGTGGCGAAGGCGGCTTACTGGACAGCAACTGACGTTGAGGCTCGAGAGCGTGGGGAGCAAACAGG
+
@BCABB@BCD:BB@CBBB@BBB?B@CCD;DBBBD>CCCDD>CC>CCCCBCCCBC>B>BB?@@=@DAABB@CABAB;@?A9>>@;@A?@<?289:95:AAA@@@;@?@B<BAAA>AAAAAB??>>??9998@CC>BB<@@B@D@C@C?CCACCBBBBB>BBBB<BB@AABBDCCCBBB@BC?B?BBB@B@BB?AAA?B?BB@CC?BBBB?BB:99B?BBACCCC>A:95:A@ABB??????AA6>D???8?@@<
@6HNMW:00715:06046
TACGGAAGGTCCGGGCGTTATCCGGATTTATTGGGTTTAAAGGGAGCGCAGGCTGGAGATTAAGCGTGACGTGAAATGCCGCGGCTCAACCGTGGAAGTGCTGTCGCGAACTGGTTTCCTTGAGTGTATTCGACGTCAGCGGAATTCGTGGATGTAGCGGTAGAAATGACTTAGAATATCACGAAGAACTCCGATTGCGAGGCAGCTGGCGAGGCTATAACTGACGTAAACTCGAAGGTGCGGGTATCGAACAG
+
/9997;6=9<B>AB9A<;5;@@>?;@>@:B@7@E,95)5@5=98;@>>@55.59;5;49939.44<9788---89/--,(--6(//::695:::4:266:///7///:;73//(//(/(/(/98668-/)////66//333,317,338;69:88888<489766./--,6(,,-(-79;8888(//(//:3/--29:///38955.2+2522+.....(.77.22666)22355(.(...33,222256/559
@6HNMW:00730:06039
TACGGAGGGTGCAAGCGTTAATCGGAATAACTGGGCGTAAAGGGCATGCAGGCGGGACGTCAAGCAGGGTGTGAAATCCCCGGGCTCAACCCGGGAACTGCACTCTGAACTGACGTTCTGGAGTATCGCAGGGGGAGGCGGAATTCCAGGTGTAGCGGTGGAATGCGTAGATATCTGGAAGAACACCAAAGGCGAAGGCAGCCTCCTGGGCGAATACTGACGCTCATATGCGAAAGCGCGGGGAGCAAACAGG
+
@ALD?BBB<BBAB?B@@@=A=ABB?C?ABGCCCD>BBAA@0;;6;BABB@@<ABB<BDA@AB?BDCCC=AAA<;;0;BBB9BB>BCCC>AA;@A8@5<;A@BBBAABB?BCBBB::69@A<BBB;000/77777'//)4<:>5?;;:<:*/0//0=B?BB@D>AAAAACBAAA9999>C?A@?BHD@CC>B?ABC>A>A???8<=299:5:@@=ACBBBCBB:99A??=>?;;?9<<8:<==1=88<=799=6
@6HNMW:00734:06028
TACGTAAGGGGCAAGCGTTATCCGGATTTACTGGGTGTAAAGGGAGCGCAGACGGAATGGCAAGTCTGAAGTGAAAGCCCGCGGCTCAACCACGGGACTGCTTTGGAAACTGTCAGTCTGGAGTACTGGAAGGGTAAGCGGAATTCCTGGTGTAGCGGTGAAATGCGTAGATATCAGGAGGAACACCGGTGGCGAAGGCGGCTTACTGGACAGCAACTGACGTTGAGGCTCGAGAGCGTGGGGAGCAAACAGG
+
BBCB@@<@A@2@@<@@@@?BB@?A?BCC=BBCCC>CBBCC9;;9<DCBCDCCBB?B?BB@BB@BA@@AA?C@99:.:00,000+09;;0<7<8??9A>??>A>8>7?@;@@A?@@>A@@@=@AA@@AB>A=AC;??<@CB<A=A>A>AB?CCCCCBB>AB@@;ABBCCGBBBB@@@@?;<8;@AAA5;549.9;;6==??;@A498=92;;;;;<9<=873>:179949A???@???><<@@1?978@<??A;
@6HNMW:00738:06042
TACGTAGGTGGCGAGCGTTATCCGGAATTATTGGGCGTAAAGGGTGCGTAGGCGGCTGATTAAGTTCGTGGTTAAAGCGTGGGGCTCAACCCATAAACTGCATTTGAAACTGTGTCTCTTGAGTGCTGGAGAGGTAGACGGAATTCCTTGTGTAGCGGTGAAATGCGTAGATATAAGGAAGAACACCAGTGGCGAAGGCGGCCACCTGGACCGGTATTGACGCTGAGGTGCGAAAGCGTGGGGAGCAAACAGG
+
@@@BA@@<@@9=:::?@C?CBC@B?B?B@CD?BB=BBBBC>DD>????A==;9939?@@B?B>BB?ABBA?B=@@9@ABBBBB5BBBB>BB<BBBB<BBAB=;;6;CC>C===>>?>99:=@AA@AA@;>>>>;>>>>88187<6<;?:?@@===;;8;BBA:>>:;:AB===@@=B<A<AA9>?A=B?;;7;AA<A<;;8:<AC<>><@@<?=AAA<AAA??>==@<;;;@@@9??@@AAA6;;;BB:@@A<
@6HNMW:00741:06052
TACGTAGGTCACGAGCGTTATCCGGAATTATTGGGCGTAAAGAGTGAGCAGGCGGCTCGCTAAGTCAGAGGTGAAAGCGTGGGGCTCAACCCCATACAGCCTTGGAAACTGGCGGGCTAGAGTGCGCGAGAGGTCAACGGAACTCCATGTGTAGCGGTGAAATGCGTAGATATATGGAAGAACACCGGTGGCGAAGGCGGTTGGCCAGCGCTGCACTGACGCTCAGTCACGAAAGCGTGGGGAGCAAATAGG
+
CCCBBCC?B:;;@A@:::=ABB?B>B=A?@@=@B<BBCCG?BBBDEBBBBB@BB?AAACCAA=A;;;ABA>BBBH?DCBBBBB8BBBB>BBB7BBBAABC@C@C@CD?CBB?@@@:@BBABDCDBDBCCBA@=@A@?BC@C?CBC?B::9@@BBBB?BCCG?BBBECBCBBBBCBCAC?CC?BBB=B>BB@CBB@C?@A7;:;@E@CCBBBADDDB<00000>:<<?@A@@@E=B@?@ACC8?;<<<3<<<6
@6HNMW:00747:06024
TACGGAAGGTCCAGGCGTTATCCGGATTTATTGGGTTTAAAGGGAGCGTAGGCCGGAGATTAAGTGTGTTGTGAAATGTAGATGCTCAACATCCGCACTGCAGCGCATACTGGTTTCCTTGAGTACACGCAACGTGGCGGAATTCGTCGTGTAGCGGTGAAATGCTTAGATATGACGAAGAACTCCGATTGCGAAGGCAGCTGACGGGAGTGCAACTGACGCTGAAGCTCGAAAGTGCGGGTATCGAACAGG
+
:;;D@E@B?BC?CC@B@A?@DG@DA@@@;@A=AA9AC;AA;AB<BBAA@CB>B>C@BCDHADACCDBBB?BBABB=@@@ABCCCCCCC@BBBB?AAAAA@@@AABBBAAA??:??8>=A>ABBBAAABB;;5:=::5;>;?=B<@BBB@@@A@=4838;?B9:::B?BBB@@@BBCBB>BB?BBC>BBB7;<A@<A?BABACCCBBC>;;;@@D=@@CCB@@A@@?BCBBBAA<CCCCGI?CCDEA@?@BB?
@6HNMW:00748:06050
TACGTAGGTGGCAAGCGTTGTCCGGAATTATTGGGCGTAAAGAGCATGTAGGCGGGCTTTTAAGTCCGACGTGAAAATGCGGGGCTTAACCCCGTATGGCGTTGGATACTGGGAGTCTTGAGTGCAGGAGAGGAAAGGGGAATTCCCAGTGTAGCGGTGAAATGCGTAGATATTGGGAGGAACACCAGTGGCGAAGGCGCCTTTCTGGACTGTGTCTGACGCTGAGATGCGAAAGCCAGGGTAGCAAACGGG
+
>DCCC@@?@B?AC?@>??<?@A?C=A<@>@B>B=;>>;;;.9;;;@ACB;;6;@@8;;;;&949995<=BBBBBDD;BA;;;;&:?.4.4::+:<<88389453:;<<===9899:@@:C@@AA@AA;AAAA2;;0959&55;6@>=<;;<<<=@A?ACCD>ABFCDDBAACC?BB=BB>A?CBCACBAB@CCD6:6:>=9?D<AAC>999@?=:55>;=??@AA@BCC;<;B;BC;BBB79:BBDC<;;;7
@6HNMW:00759:06025
TACGTAAGGGGCAAGCGTTATCCGGATTTACTGGGTGTAAAGGGAGCGCAGACGGAATGGCAAGTCTGAAGTGAAAGCCCGCGGCTCAACCGCGGGACTGCTTTGGAAACTGTCAGTCTGGAGTACTGGAAGGGTAAGCGGAATTCCTGGTGTAGCGGTGAAATGCGTAGATATCAGGAGGAACACCGGTGGCGAAGGCGGCTTACTGGACAGCAACTGACGTTGAGGCTCGAGAGCGTGGGGAGCAAACAGG
+
:;<CBB=@@@5>A=AA@@<@AB?B@BBC>@AABB9AA<;;.9;6599>@BBCCE@C@CC@CC@BBAADB@B???B;AAA<AAC?BB??:?9==@@9@B??@CA=@;??9?ABBBBBCBBC@BBBBDBC?B@BC=BB@BBC<@;@=@?BC?CBC;;;@<@@@@:@B;<<BCCCCCBBB?BD:;7;@B;@=@@=@AA?C?BC@CE=@@AA=@A???A?ABBBBBB@B::9;BBBCBAAA99:BA8ACCBB>BAB>
@6HNMW:00716:06104
TACGTAGGGAGCAAGCGTTGTCCGGATTTACTGGGTGTAAAGGGTGCGTAGGCGGCTAAGCAAGTCAGATGTGAAATCTATGGGCTCAACCCATATCAGCGTTCAAAACTGCATTTCTTGAGTGAAGTAGAGGTTGGCGGAATTCCTAGTGTAGCGGTGAAATGCGTAGATATTAGGAGGAACACCAGTGGCGAAGGCGGCCAACTGGGCTTTTACTGACGCTGAGGCTCGAAAGCGTGGGGAGCAAACAGG
+
;@@ABACC<BB@?;@==>;??@=@;??B=ABBBB>BBBAA<AB;??>><==99949AA;>;;6;AABBBD;;:AA9;;;BBBB<BCCC@CL>CCCCBBBDBB=<000,0000:=;3=>;?669>>@BBBC:;8;@C>AA>A=@=@?BC???ABB;;5;;;;0;;9@AB@A@BB?B@:>>9?;>?A?B???@BAB@B@BB?B@B@CBCH>CCCC9?<@@<<0/////27;;455/4::4444+545>>7<@A?
@6HNMW:00731:06103
TACGTAGGTGGCAAGCGTTGTCCGGAATTATTGGGCGTAAAGCGCGCGCAGGCGCTTTCTAAGTCCATCTTAAAAGTGCGGGGCTTAACCCCGTGATGGGATGGAAACTGGAAAGCTGGAGTATCGGAGAGGAAAGTGGAATTCCTAGTGTAGCGGTGAAATGCGTAGAGATTAGGAAGAACACCGGTGGCGAAGGCGACTTTCTGGACGACAACTGACGCTGAGGCGCGAAAGCGTGGGGAGCAAACAGG
+
BBBBBA@?@?;>?6;9;@5;;@@B?B?C;;;@CC;AA@A@0;;;;;000>A900/??8@?@<@BA>A@AB@BDE9BBAAABB9BB@C?CCC699AAAAB=BBB?BB>BBC?BB:>??B>ABBCFDC?AA8949A9@@A>B?B?B?BBBCBA>>=?<?BCD=8579@>@==9838@<@<@@<>>>:>:=A>DCD?B>A999AA:???=A>@?994:AAABB@@@//+/:8:>A:A@??@CB5=>;@@9@CF;
@6HNMW:00731:06106
TACGTAGGGAGCAAGCGTTGTCCGGATTTACTGGGTGTAAAGGGTGCGTAGGCGGCTAAGCAAGTCAGATGTGAAATCTATGGGCTCAACCCATAAACTGCATTTGAAACTGCATAGCTTGAGTGAAGTAGAGGCAGGCGGAATTCCCCGTGTAGCGGTGAAATGCGTAGAGATGGGGAGGAACACCAGTGGCGAAGGCGGCCTGCTGGGCTTTAACTGACGCTGAGGCACGAAAGCGTGGGTAGCAAACAGG
+
BBBCCCBC>@@@A?@?>>5::A>A=AAB;AA:9:59ABBD>EE>@??>?>=98949@B=ABC@CBBBBB:;;BBC;;;;CCCC=BBAA=AC=CCDE?C;;<BAA;CBC<B;;;BCBBBC@B@AABB?CBBBAA?ABB>AA;@>A=@@@7AAA@BBAA?ABCC>CCBAABBDBBAAAA8AA=B@BBC@BBBB?BAA6;6;B=B?BCBCCC=BBB>B?BCCCCAA@BAA?AB@@BB=CBCBAA<B@AADE?CCC?
@6HNMW:00735:06101
TACGTAAGGGGCAAGCGTTATCCGGATTTACTGGGTGTAAAGGGAGCGCAGACGGAATGGCAAGTCTGAAGTGAAAGCCCGCGGCTCAACCGCGGGACTGCTTTGGAAACTGCCAGTCTGGAGTACTGGAAGGGTAAGCGGAATTCCTGGTGTAGCGGTGAAATGCGTAGATATCAGGAGGAACACCGGTGGCAGAAGGCGGCTTACTGGACAGCAACTGACGTTGAGGCTCGAGAGCGTGGGGAGCGAAACAG
+
BBBB=>4:::*7<:@@A@?B@A=?;;;;0;@<<<3<00/7.79/<A<@@==950*02<78//)/99:<<<?<<<>.:;;09=>8@ABB?BAB??@9:99?@@A=B?>C8B;958@;?AAA=987@?99398@@9>A<A<B@B?B@B@CC?DA;;::@9AA??5?==>999@:95;;>9<<:B850?:<6<>*000:68356068(///-06-///6(/-799//)//613//6///8888:==144489;2867
@6HNMW:00741:06104
TACGTAGGTGGCGAGCGTTATCCGGAATTATTGGGCGTAAAGGGTGCGCAGGCGGCCTTTTAAGTTCAAGGTGAAAGCGTGGGGCTCAACCCCATAAAGCCTTGGATACTGGGAGGCTGGAGTACTGGAGAGGACAGCGGAATTCCATGTGTAGCGGTAAAATGCGTAGATATATGGAGGAACACCGGAGGCGAAGGCGGCTGTCTGGACAGTAACTGACGCTGAGGCACGAAAGCGATGGGGAGCAAATAGG
+
EE@@@@A?;;5;@@AABB?BBC?B?B6:6;@;AB=BABBB/:;/;;;@AAA=;;4;5;;;-<4;:>CE>B?BCBB=CBA::;9-9@9;4;??2@AED=A@?C<?=CABBBBB<;;7;EC@FDBACCD@CC@@=@@@?;;5;>C?B@CBCCCDCCBB@BBCC8;;;BBA@@?@?AAA?A?=@>A@B?B?AA=A9:6:;@B?@@;;;@C?BAAA@@<@A????=?A?<6<=00-:/:-0-->>?0=99983///4
@6HNMW:00748:06060
TACGGAGGGTGCAAGCGTTAATCGGAATAACTGGGCGTAAAGGGCATGCAGGCGGGACGTCAAGCAGGGTGTGAAATCCCCGGGCTCAACCCGGGAACTGCACTCTGAACTGACGTTCTGGAGTATCGTCAGGGGGAGGCGGAATTCCAGGTGTAGCGGTGGAATGCGTAGATATCTGGAAGAACACCAAAGGCGAAGGCAGCCTCCTGGGCGAATATGACGCTCATATGCGAAAGCGCGGGGAGCAAACAGG
+
554:::;9.94;=+0000)/39;:4:5:<055?D:;?<?<3>>8>@?A@;;8;AB8BBB;;;69<>@B<@AA>>>6>B>>0<A<BBCCADF<==3=,/0>:::5555505<<::;<044349;==-------888'--,/949.5.5454.5;9955578838388333888/////64;)/559:9)//(/)//:3869:<<8==8<:=36//(/96666:;;3337333---(----677&--7990///3
@6HNMW:00752:06105
TACGTAGGTGGCGAGCGTTGTCCGGAATTATTGGGCGTAAAGGGAGCGCAGGCGGGAAGGTAAGTCTATCTTAAAAGTGCGGGGCTCAACCCCGTGAGGGGATGGAAACTATCTTTCTTGAGTGCAGGAGAGGAAAGCGGAATTCCTAGTGTAGCGGTGAAATGCGTAGATATTAGGAGGAACACCAGTGGCGAAGGCGCTTTCTGGACTGTAACTGACGCTGAGGCTCGAAAGCGTGGGGAGCGAACAGG
+
BCBBBBB?AA=@@9::@@=AAB@C?C?B7<;5;;0<@@BC=DH?=;;DECC@BBB>B@C@A@>@CBBB@AB<@@@7@AAABCC;CCBC=@@@8@@CCCED9AABADD<AABB???:>C499AACCBB?BBBB?AC>BAA=@?B=@=@B@<??@A??<?BBB>@@?BBDCCCAA>AB@BB=B>BBA>ABB@;@>=6;5568==4>==8===<=@;@=>=>AA@B::6:CHCDE>CCCCCCB:BBBCB@CCC?
@6HNMW:00716:06115
TACGGAGGATCCGAGCGTTATCCGGATTTATTGGGTTTAAAGGGAGCGTAGATGGATGTTTAAGTCAGTTGTGAAAGTTTGCGGCTCAACCGTAAAATTGCAGTTGATACTGGATATCTTGAGTACACGCAACGTTGGCGGAATTCGTCGTGTAGCGGTGAAATGCTTAGATATGACGAAGAACTCCGATTGCGAAGGCAGCTGACGGGAGTGCAACTGACGCTGAAGCTCGAAAGTGCGGGTATCGAACAGG
+
@BAA?CD@DCC@CBA9;;@BBC@C?@@@;@B?CC>CG>CC>DD>;:9CDBBBCC@CCCCF=B=BBBAA??BBBCC=AAA7;:A@CCBB?B=@@AAA6@=@AACC?BBA@@CC?BA@@AA6::99A?@???@;???8=8=@:@<@=@BCB@@@CCCCB?CBBB<@@@@<@AA@@@@BB@@?@C@CCC@CCB?BBBC?B?CBB@BAA>?>5>?799A?BBBDD???BB?AAAA@AC=CBCCCD>CBAAAC?BBB?
@6HNMW:00719:06145
TACGTAGGGGGCGAGCGTTATCCGGATTTACTGGGTGTAAAGGGAGCGTAGACGGAAGAGCAAGTCTGATGTGAAAGGCTGGGGCTTAACCCCAGGACTGCATTGGAAACTGTTGTTCTAGAGTGCCGGAGAGGTAAGCGGAATTCCTAGTGTAGCGGTGAAATGCGTAGATATTAGGAGGAACACCAGTGGCGAAGGCGGCTTACTGGACGGTAACTGACGTTGAGGGCTCGAAAGCGTGGGGAGCCAAACAG
+
@BBBCAAAAA,@@?@@A@@DDD@G?BBB<BCBAA>ADDIH>CC>AA@BB@@A@@>@@DBBBC7::;;AA@A@DDD>C=AACDC:AA>A>BCC9BB@BAAACBA<@9??9?@@@;?>?BBBBBBBBB@B?@?9949@?BAA>A>A=B?BBBBAA<<//,/=;;46;;??@@@AAB:==:>>:>5::=9=A?A;?==8=88818D9==@>9@>A=@@==>A<?:=88333(325555-5887777+7..(.;.999
@6HNMW:00732:06141
TACGTAAGGGGCAAGCGTTATCCGGATTTACTGGGTGTAAAGGGAGCGCAGACGGAATGGCAAGTCTGAAGTGAAAGCCCGCGGCTCAACCGCGGGACTGCTTTGGAAACTGTCAGTCTGGAGTACTGGAAGGGTAAGCGGAATTCCTGGTGTAGCGGTGAAATGCGTAGATATCAGGAGGAACACCGGTGGCGAAGGCGGCTTACTGGACAGCAACTGACGTTGAGGCTCGAGAGCGTGGGGAGCAAACAGG
+
@@<;;D@CDF9BB?B@@@@CCD?C>;;;6;DCDF>CCCGG>FC>;;;BDCCCCC@DABD?@@<@BBACC?AA:::5:@A=??@@BBBB?B4::@?9=>?>;;;0;=@A<A@@@AA;;;AA=@AC@?@C@C?BB>AA=BBB?B=@=@?BC?BBAA@AC?BBBB=@AADBBBCA@@BBB?BB@B?BAC?B?@@=@BB?C?@@=:929=<<8>><<AB?>>>@BCB?B::8:AAAAAABA?>>BB:BCBBE=AA@=
@6HNMW:00733:06110
TACGGAAGGTCCGGGCGTATCCGGATTCATTGGGTTTAAAGGGAGCGTAGGCCGCCCCTTAAGCGTGTTGTGAAATGCCGCGGCTCAACCGTGGCACTGCAGCGCGAACTGGGGGGCTTGAGTGCGCGCAGCGAAGGCGGAATTCGTGGTGTAGCGGTGAAATGCTTAGATATCACGAAGAACTCCGATCGCGAAGGCAGCCTTCGGGAGCGCAACTGACGCTGAAGCTCGAAAGTGCGGGTATCGAACAGG
+
@@@@=@?B?CA?@@9<00/::7>7=<5;>>9=A8@@0<;0<C;AA;;;BD?B@BBBB:B@B@CCCDCC>@@AA@8;:::>;C:=@AA?C6::938?A?@AB:<;AAA>A>@@@@@'@B=AACBBBA?????AAA?B@?><??B?9:;CADCCBC@@;@?>?9?@@@6::BAAABBBBC>CC?BBB?B?<<=0005:5:<68;=7BBC@AB???B?BBBBBAA@AA<??@A??<8;0000A7>>@@>@;?==2
@6HNMW:00748:06136
TACGTAGGTGGCAAGCGTTGTCCGGAATTATTGGGCGTAAAGTGCGCGCAGGCGCTTTCTAAGTCCATCTTAAAAGTGCGGGGCTTAACCCCGTGATGGGATGGAAACTGGAAAGCTGGAGTATCGGAGAGGAAAGTGGAATTCCTAGTGTAGCGGTGAAATGCGTAGAGATTAGGAAGAACACCGGTGGCGAAGGCGACTTTCTGGACGACAACTGACGCTGAGGCGCGAAAGCGTGGGGAGCAAACAGG
+
DDBA@00+00,0:6<@@?=??D?D=?;@8:93:<5<>@AC9A;9;@@AAAB?;;99B9B@C?BBB?@BAA<A@?3?@@;;<;.9@:;<<AE2@@BABAA<BBB?BF:??@9??7>=>C@<A<BA@@:BCBB=AD=BCD?B?B?B?BCB?<?<<37/8:<<5B==8@879>?A;BA8>87859@A?C<???B9:49?@:::AA;ABA>AA:9993:@@99:===00*0===@B;AA@99:9+999::2:AA?
@6HNMW:00750:06132
TACGTAAGGGGCAAGCGTTATCCGGATTTACTGGGTGTAAAGGGAGCGCAGACGGAATGGCAAGTCTGAAGTGAAAGCCGCGGCTCAACCGCGGGACTGCTTTGGAAACTGCCAGTCTGGAGTACTGGAAGGGTAAGCGGAATTCCTGGTGTAGCGGTGAAATGCGTAGATATCAGGAGGAACACCAGTGGCGAAGGCGGCTTTCTGGACTGTAACTGACGCT
+
;:=;44.444&4?8999<7<<>292559)955590556<A6>>8>BB@>@A@;;7;@BB@BC@C@?;;;?B:?=>*0.)---(-:::08,3333(39;78=;0;28819::<8;;;::?:@@8:33969288.79155549494949<7<==BCDC?BBBC=;;;CBEDEED;;:D@AA?B?AAB?BA@A>AA@<@<::3999+9>>9777;7;1722.3324
@6HNMW:00716:06160
TACGGAAGGTCCGGGCGTTATCCGGATTTATTGGGTTTAAAGGGAGCGTAGGCCGTGGATTAAGTGTGTTGTGAAATGTAGGCGCTCAACGTCTGACTTGCAGCGCATACTGGTCCACTTGAGTGCGCGCAACGCGGGCGGAATTTGTCGTGTAGCGGTGAAATGCTTAGATATGACGAAGAACCCCGATTGCGAAGGCAGCTCGTGGGAGCGCAACTGACGCTGAAGCTCGAAAGTGCGGGTATCGAACAGG
+
BBAB?B?B?BB?CC>BBB?ABC?A>BDD=CB?CC8A@0;;0;C;BB;;9=B?A?BBB=@@?B?<<;DGK@BDBCD=AAA9:7;BBCBB@CECDBBBBEAABACCBHBCBDCC?AA=@@@ABBBCBCBBAA@;993:;5;A;?8?@:A><?CBBBBA@<?:::.;A@A>ABCCBBBBBCA>AA?AAA3:;;;A@;;4;;@@??@@@;;;6;BABBB@CCAAABBBBB?ADAA;;;.;;:9:C9BCBBCB96958
@6HNMW:00723:06168
TACGGAGGATGCGAGCGTTATCCGGATTCATTGGGTATAAAGGGTGCGTAGGCGGCCCCCCAAGTCAGCGGTGAAATGTCCGGGCCCAACCCGGAGGGTGCCGTTGATACTGCGGGGCTGGAGTACGGACGCCGGCGGAGGAATGAGTGGTGTAGCGGTGAAATGCATAGATATCACTCAGAACACCGATTGCGAAGGCATCCGCCGAGGCCGTTACTGACGCTGAGGCACGAAAGCGTGGGGATAGAACAGG
+
BBBB?@@<@AAABBBBBB?BBC>A>A@<>==9==5===AA8??8>@>>>00*00*0>>>@'>:>AC>;;;:>;;;3;:;A:?>9>A:A;>>9>;??@:@@B:==<???<=;;;@A@5@AB<???AA@<=>>A=A=@@:>>>D:=;;;??;????@@@<>;;<2///<<??>=>??>;;;A@@=@AA=A>?<>C?>181<AAC?CA>A00-0;@@9AABBBBBB;;;;5<A;;9@5>999@CC7BABBA=@AC>
@6HNMW:00729:06199
TACGTAAGGGGCAAGCGTTATCCGGATTTACTGGGTGTAAAGGGAGCGCAGACGGAATGGCAAGTCTGAAGTGAAAGCCCGCGGCTCAACCGCGGGACTGCTTTGGAAACTGCCAGTCTGGAGTACTGGAAGGGTAAGCGGAATTCCTGGTGTAGCGGTGAAATGCGTAGATATCAGGAGGAACACCGGTGGCGAAGGCGGCTTACGTGGACAGCAACTGACGTTGAGGCTCGAGAGCGTGGGGAGCAA
+
BBBCBB?A@@6@C>CBBBACCB?B>;;;8;BABC=;;:BB8B@<@B@BBB;;;B>A=;<59@<@=A>=B=A:==?5??A9@@A;??>A:@4::@A:@BBBBBD@D?BB>BBDC@FABBBB?BDBBBBB@C?BB>BB?CCC@CGGADACD?BA@@B;<7;AAB<;::AA@@@@95/993//)/3///696:=45336;6//*/:(////6(//688=78<?;<BB?A;;+00:;0838893333(7<333
@6HNMW:00732:06181
TACGTAAGGGGCAAGCGTTATCCGGATTTACTGGGTGTAAAGGGAGCGCAGACGGAATGGCAAGTCTGAAGTGAAAGCCCGCGGCTCAACCGCGGGACTGCTTTGGAAACTGTCAGTCTGGAGTACTGGAAGGGTAAGCGGAATTCCTAGTGTAGCGGTGAAATGCGTAGATATTAGGAGGAACACCAGTGGCGAAGGCGGCTTACTGGACGATAACTGACGCTGAGGCTCGAAAGCGTGGGGAGCAAACAGG
+
CDA@?A49::.:?5;:@C?CBB<@<@AA<ABBCB=CCBCC?BD>@B@@?@CAAB>B@CD@CC@DB@AAC?BBBBB<@?=8?@@=ADBB@B<@?@?<@AAACCD>B?BB<BCCCC@AAB@@<@???ABB@B>BB<BC>BAB?B?C?B@CCCCCCABAA=ABBC=CD;;;BABB@@?AE?CC?A>ACB?AA9959AA8><??9>@?BBBB?BBA@@B<AABCB@ABA;;8;C;;:F>CA;;9>>3??AAA<BBC?
@6HNMW:00750:06164
CACGTAAGGCGCGAGCGTTGTTCGGAATCATTGGGCGTAAAGGGCGTGTAGGCGGCCCTGCAAGCCTGGCGTGAAATCCCGGGGCTCAACCCCGGAACCGCGCTGGGAACTGCGGGGCTTGAGCCGCTGTGGCGCAGCCGGAATTCCAGGTGTAGGGGTGAAATCTGTAGATATCTGGAAGAACACCGATGGCGAAGGCAGGCTGCGAGCGGACGGCTGACGCTGAGGCGCGAAGGCGCGGGGAGCGAACAGG
+
BA@@BB>A@C;:<AA@@@=@CAGJ@F?CCCCACL>BBBBB=BC=BBBBB@@=?A;@B<BBCC?CC?AA@BBCFEE>CBB;AAA7CCCCACDD<C@C@C@BCDCBBB=B?BAABABB8AB?B:;:@BACB??9>@>===293949?B?BB????BBBB:BBBC>BBBBBBCBBBBBBB?B@AA>ACC?BBCC@CBB?B?@BB@BBACCCCCB<BBC@CBBBAC@@A::6:A>@B6:5:?<=>?8???DF@BBB>
@6HNMW:00757:06185
TACGTAGGTGGCAAGCGTTGTCCGGAATTATTGGGCGTAAAGCGCGCGCAGGCGCTTTCTAAGTCCATCTTAAAAGTGCGGGGCTTAACCCCGTGATGGGATGGAAACTGGAAAGCTGGAGTATCGGAGAGGAAAGTGGAATTCCTAGTGTAGCGGTGAAATGCGTAGAGATTAGGAAGAACACCGGTGGCGAAGGCGACTTTCTGGACGACAACTGACGCTGAGGCGCGAAAGCGTGGGGAGCAAACAGG
+
CC@??992:;4;C?A@@@?BCD@C@C@C>BB@CE;CC:::0;>@A@ACBBF@;;;@A;@BB?B@@>@AAD?BBB8BAAAAAA6@A=@<@BB6??BBCBC>BBE?BA=BBA?BB:BABB?BBBCBCC>BB>?<?C=B??;?=?=A?BBBBBB@ABB?BBAD9@@@@@??>>>A<>>:<<;;7=A?;><>>:@CD=A>A@@A>>9>BB=C@>>>A>ACCCBBBBB55.599;=>8?99:>>>1=<;@A9A>A<
@6HNMW:00717:06216
TACGGAGGGTGCAAGCGTTAATCGGAATAACTGGGCGTAAAGGGCATGCAGGCGGGACGTCAAGCAGGGTGTGAAATCCCCGGGCTCAACCCGGGAACTGCACTCTGAACTGACGTTCTGGAGTATCGCAGGGGGAGGCGGAATTCCAGGTGTAGCGGTGGAATGCGTAGATATCTGGAAGAACACCAAAGGCGAAGGCAGCCTCCTGGGCGAATACTGACGCTCATATGCGAAAGCGCGGGGAGCAAACAGG
+
BABC=:;:6;BCC=@@AA5;6;@A?C@DC=AABB<BBBCB0;;0;@:9;:9.9@>8?D;:;B<@@@AA6;:;@@@9@BBB<CC<A;;98<<5<<5<,00>;?@=A=BB788AACDC9::?;@@@@>?B<>B>BB1=@299:?5=<B=::6:@??@AA>AB?B?BBBCCBB?>???87/:;==;@B@;@C6:6:@<2:49?>>>BC?ABD<AAA=997???777;9=9>:::::929;33388.333<=6==<8
@6HNMW:00724:06252
TACGTAGGTGGCAAGCGTTGTCCGGAATTATTGGGCGTAAAGCGCGCGCAGGCGCTTTCTAAGTCCATCTTAAAAGTGCGGGGCTTAACCCCGTGATGGGATGGAAACTGGAAAGCTGGAGTATCGGAGAGGAAAGTGGAATTCCTAGTGTAGCGGTGAAATGCGTAGAGATTAGGAAGAACACCGGTGGCGAAGGCGACTTTCTGGACGACAACTGACGCTGAGGCGCGAAAGCGTGGGGAGCAAACAGG
+
CCBCA::5:@8>?;;;<A@ABB@E@DAK@AB?BC=BC@@@0;;A;;;;;C@<AA??D=AAB=ABB8:;AA>AAB7A;::BFD;CB?DADHD9@@BAAAD=BAA699*8==8?@<@ADD@DABBCA@;>?8@=@B=A@A?A<?:??B;BBBBBB8858===67228<<AAA??:?D=B;??:>>@<@<@C=A??=?=A99:DD?A@@<?>::9>;?AA@ABCCC9978>=?@F7;;=@BBC5@>>>B:???=
@6HNMW:00726:06237
TACGTAGGTGGCAAGCGTTGTCCGGAATTATTGGGCGTAAAGCGCGCGCAGGCGCTTTCTAAGTCCATCTTAAAAGTGCGGGGCTTAACCCCGTGATGGGATGGAAACTGGAAAGCTGGAGTATCGGAGAGGAAAGTGGAATTCCTAGTGTAGCGGTGAAATGCGTAGAGATTAGGAAGAACACCGGTGGCGAAGGCGACTTTCTGGACGACAACTGACGCTGAGGCGCGAAAGCGTGGGGAGCAAACAGG
+
?@@BBCCADC?AA6;;=>8<<<;<499=;>A=@?8>@???6>@@;;;:;BB>;;6>>0?@@>BBB?BBCC?BCC9A@BBCDD;CC@C@CCC8??BBBFD>BBB@BB>BBD@CC=BB@@=@CAAABB>@@9:2:>9=?C?C?D?B?CBBBBB973?8@@@@;977;;<<>>?B>BB?B=AA>@AB>B>AD?CBB?C@B@@?DE>CBB?BC9:9B?BC????;;>00,0@@@CC>BFBBAAB8A@@CC;AAB?
@6HNMW:00729:06250
TACGTAAGGGGCAAGCGTTATCCGGATTTACTGGGTGTAAAGGGAGCGCAGACGGAATGGCAAGTCTGAAGTGAAAGCCCGCGGCTCAACCGCGGGACTGCTTTGGAAACTGTCAGTCTGGAGTACTGGAAGGGTAAGCGGAATTCCTGGTGTAGCGGTGAAATGCGTAGATATCAGGAGGAACACCGGTGGCGAAGGCGGCTTACTGGACAGCAACTGACGTTGAGGCTCGAGAGCGTGGGGAGCAAACAGG
+
BCBBBC?BEE8AB?B:::>@@DAD@CBC=CCCCC=BBBBE>CC=;;;BCCCBCC@D?CC@FD?BBBBCD=ABBCD<?>>5>>>;@DAA>B=@?AE>BBAABCC=C@DD=CCBBB???BBA@BBBBBBB?B?BB>BG=AAB@B?B?B@BB>BBBA@AC@DCCC?;<;HCCBBBCCCAA?;;7;<?@A=A>AE@BBC?B?::8:D=@?BC?BA???C@B?@?CAA=@@?;?ABAAAABBBBBDC9BBBCC>BBB?
@6HNMW:00733:06214
TACGTAGGTGGCGAGCGTTATCCGGATTTACTGGGTGTAAAGGGCGCGTAGGCGGGAATGCAAGTCAGATGTGAAATCCAAGGGCTCAACCCTTGAACTGCATTTGAAACTGTATTTCTTGAGTGTCGGAGAGGTTGACGGAATTCCTAGTGTAGCGGTGAAATGCGTAGATATTAGGAGGAACACCAGTGGCGAAGGCGGTCAACTGGACGATAACTGACGCTGAGGCGCGAAAGCGTGGGGAGCAAACAGG
+
@ABBBCB=?@@CBBB@@@?BBC=A>@@@8@A@A@<ABBDD>BB=A@ACCCC@@@@:@=@@@BAEDCCCC;;;BBD<BB@B@CD>CCBB>BB>B?BD?B@@@@@@;ABC<B;;;;;;0;@=ABBBCCCD@CCAA;>+0000+0<><@=ECBBBBCB@@=@BBB=BBBDCCDBBBCICCAAA?A?B>><>000;@BA5;5;;5;DD@CCCACC<;;C@CAACEAA@BAB=ACABBB<C;;;AII<CBCCC?CBC@
@6HNMW:00741:06246
TACGTAGGTGGCAAGCGTTGTCCGGAATTATTGGGCGTAAAGCGCGCGCAGGCGCTTTCTAAGTCCATCTTAAAAGTGCGGGGCTTAACCCCGTGATGGGATGGAAACTGGAAAGCTGGAGTATCGGAGAGGAAAGTGGAATTCCTAGTGTAGCGGTGAAATGCGTAGAGATTAGGAAGAACACCGGTGGCGAAGGCGACTTTCTGGACGACAACTGACGCTGAGGCGCGAAAGCGTGGGGAGCAAACAGG
+
CCCCCCA=9949@;>>A@7;;B?C?C@B?BB6;;/;?9;;0;;A@A@@<@B:00/>?8@CC?B@?>?CCC@CCC;B@@@@@@7@C@C@CDE:B@BBBDD=@@B?BB<BBA=AA:?@BC?BFCBABA@BB;:7:A;AAB?B=B?B?CBBBCB@AAB?B@A@<ACBBB@A@CCC@BB?B@CB?B@@;@<@A=BDF>A>ACAB@B<BBA?A@::::7;CAABCCCD::8:@??@A<AAAAAAA3;;;@@<@CD@
@6HNMW:00744:06214
TACGGAAGGTCCGGGCGTATCCGGATTCATTGGGTTTAAAGGGAGCGTAGGCCGCCCCTTAAGCGTGTTGTGAAATGCCGCGGCTCAACCGTGGCACTGCAGCGCGAACTGGGGGGCTTGAGTGCGCGCAGCGAAGGCGGAATTCGTGGTGTAGCGGTGAAATGCTTAGATATCACGAAGAACTCCGATCGCGAAGGCAGCCTTCGGGAGCGCAACTGACGCTGAAGCTCGAAAGTGCGGGTATCGAACAGG
+
ABCC@B?B>AA<>>9<000>>;@<?B9==>9@C0;;,;A9BB>CBBBA=>9>-00>>3<9>;@==@?@7:9BBC>;:9:=9819@=@<@;A??:?@@?:9:ABA?@;8;;?BBBB(BD@???AAABBBAAA@??<?@BB7B?D?BABB@CCCDB;;6;A@A<????<?BBCBBBBBBB=??@BAB?CFBBB990:;5:@00*07<>>7::?97318<<>A988?A=AB@AAA@9@9:::9,9==???>@??:
@6HNMW:00761:06214
TACGTAGGTGGCAAGCGTTATCCGGATTTACTGGGTGTAAAGGGCGTGTAGGCGGGACTGCAAGTCCGTTGTGAAAGCCCTGGGCTCAACCTGGGAACTGCAGTGGATACTGGATGACTAGAATGTGGTAGAGGGTAGCGGAATTCCTGGTGTAGCAGTGAAATGCGTAGAGATCAGGAGGAACATCCATGGCGAAGGCAGCTACCTGGACCAACATTGACACTGAGGCACGAAAGCGTGGGGAGCAAACAGG
+
BAAA???;??;?C=@@BB<AAD?B?BBB>BCCCD=EECCC?CD<@@@BBAA=@@@:ABABBCACCC>BB:;;BCC=BBB=BBB>BCCC?B?BBB>B@BBAACCBB@BBBBCC@CCCA@@BBB?AAAB?BBA@@@;@AAAB?B@C@C>AA@AABBCC??@99939=BBECCCCBCCCB@A@=@=@?AA?@@?>@@@=@=@@@?CBB?BB?CD@C?BBC=??BBAABAA>@CCCCC>B@@ACCC:BBBBB=BCC@
@6HNMW:00762:06227
TACGTAAGGGGCAAGCGTTATCCGGATTTACTGGGCGTAAAGGGTGCGCAGGCGGCCTTTTAAGTTCAAGGTGAAAGCGTGGGGCTCAACCCCATAAAGCCTTGGATACTGGGAGGCTGGAGTACTGGAGAGGACAGCGGAATTCCATGTGTAGCGGTAAAATGCGTAGATATATGGAGGAACACCGGAGGCGAAGGCGGCTGTCTGGACAGTAACTGACGCTGAGGCACGAAAGCGTGGGGAGCAAATAGG
+
CCCCBB69995:C@BBBB@CCD=A>BBA<ACBBB>@@?AA0;;0;@@ABBC?;<5;5;:9-9<AB@DC@C@CCCE>DC@@@BB8AB@@=?AA8@ADE>BB?B@C@CCBCCCD=9989??;?@>AA@?=@D@@=?CAAAB@D?C?C?CBBBBB>>??=?ABA:BBAAABBCBAACCC@?><>@BBB>B=7728??4958?;@@BBBBB@BBBCB@?BBB=>>AAA9858ABBBB<@??????5?AABD>AAA?
@6HNMW:00717:06303
TACGGAGGATGCGAGCGTTATCCGGATTTATTGGGTTTAAAGGGTGCGTAGGCGGAAGTTCAAGTCAGCGGTAAAATCGAGGGGCTCAACCCCTTTAAGCCGTTGAAACTGGGTTTCTTGAGTGGGCGAGAAGTGTGCGGAATGTGTGGTGTAGCGGTGAAATGCATAGATATCACACAGAACTCCGATTGCGAAGGCAGCACACCGGCGCCCAACTGACGCTGAGGCACGAAAGCGTGGGGATCAAAACAGG
+
AAAA?@@=@BBBBCDAAA@BBB@B@CBE;;;?BB=BB<AB8AA8A@A@@AB=BA=A?@@<AC@BDCBBBA?BBBC9BBBCCCC=DFBB@BGL;HG?B?AC9<;=@BA=BBBB=BD=BBAC<;;DM>CCBBB?BBA;;;B?B@;;;CAA<BA@@A;;4;:;:.:::@@ABCBBBBDAAABBB8;;B@DDB=@@AA=@=@;9:>>==;A@>?>C=A<>>>==777<99.4;:<<<-99:8;;;0;<7878&7375
@6HNMW:00719:06268
TACGGAGGGTGCAAGCGTTAATCGGAATCACTGGGCGTAAAGCGCACGTAGGCTGTTATGTAAGTCAGGGGTGAAAGCCCACGGCTCAACCGTGGAACTGCCCTTGATACTGCACGACTCGAATCCGGGAGAGGGTGGCGGAATTCCAGGTGTAGGAGTGAAATCCGTAGATATCTGGAGGAACATCAGTGGCGAAGGCGGCCACCTGGACCGGTATTGACGCTGAGGTGCGAAAGCGTGGGGAGCAAACAGG
+
@@@IACBC=;;;@9?@<;7;=?>@8:69CBBCCG@CAAAM?JH:;;EFDCC@CBBC@CBBBG@BBBBBCC;CBBB<@@C=CBB?BC@@=@@@@A=@<@=9;;/;>@@BCCBB;;;:96CDB@=9;7;@9@@:;;0;A=AA?B?B=A?@@=@@BAA?BAAAAC=BB@BBBBBBBBBBB;??@B?BBCCCAAA>B99393::3:4:9=A=<AC1:4:;;199==;=C??;?AAACD?BB???BB;===?A6=888
@6HNMW:00720:06270
TACGTAGGTGGCGAGCGTTATCCGGGTATTTACTGGGTGTAAAGGGCGCGTAGGCGGGAATGCAAGTCAGATGTGAAATCCAAGGGCTCAACCCTTGAACTGCATTTGAAACTGTATTTCTTGAGTGTCGGAGAGGTTGACGGAATTCCTAGTGTAGCGGTGAAATGCGTAGATATTAGGAGGAACATCAGTGGCGAAGGCGGCCACCTGGACCGGTATTGACGCTGAGGTGCGAAAGCGTGGGGAGCAAACAGG
+
5599<:::9:20/7///;3---(//(//9;167776.88333(39/37337776::@5A?=;5545<;<==<<<ABA4??:><=B;A=>>8==6<3;;18>;>:;B6@B?=>><;<<>4=A469;999<<7:>==4929=44./6<:<:000;7<9955.5:;@6999?????@CB?CC?BA?B?@@@@AB@@=@@B7;8;B=B@BB?BC@AB@C=A@@=@AABC;;9C6999?>>49999><=2?::9:,8;==
@6HNMW:00722:06288
TACGTAGGTGGCAAGCGTTGTCCGGAATTATTGGGCGTAAAGCGCGCGCAGGCGCTTTCTAAGTCCATCTTAAAAGTGCGGGGCTTAACCCCGTGATGGGATGGAAACTGGAAAGCTGGAGTATCGGAGAGGAAAGTGGAATTCCTAGTGTAGCGGTGAAATGCGTAGAGATTAGGAAGAACACCGGTGGCGAAGGCGACTTTCTGGACGACAACTGACGCTGAGGCGCGAAAGCGTGGGGAGCAAACAGG
+
@A@@@A@?@?;>?=@???<??A?B?B?A?CD?CD>CB@@=.;:;;;@@@@D<;;6CJ>CCB?BAA?@BAA=@@@7@::9@@A6AA>A?ABB9ABBBBBB>BCC@CC>AAA?BB=BBBC@DCCCCCC?CB:979A:@?A?A=A>A?BBBBBBA::B?BBBB=BCB???BBBBD@BB@B?BB?BCC@B?BB?ABB<>>>CAAAB:??B?BBAA8999CCDBBAA?8828?>?@A<ABBBBAA6>>999,9@@=
@6HNMW:00749:06288
TACGTAGGTGGCGAGCGTTATCCGGAATTATTGGGCGTAAAGGGTGCGCAGGCGGCCTTTTAAGTTCAAGGTGAAAGCGTGGGGCTCAACCCCATAAAGCCTTGGATACTGGGAGGCTGGAGTACTGGAGAGGACAGCGGAATTCCATGTGTAGCGGTAAAATGCGTAGATATATGGAGGAACACCGGAGGCGAAGGCGGCTGTCTGGACAGTAACTGACGCTGAGGCACGAAAGCGTGGGGAGCAAATAGG
+
CCAAABB?@?;????;;;?BBBAE@C@B:;;?CD<CCBBB;AA:;;:BA@@<;;5;=A@A7B?BCDICICAHBBB=BB@@CBC;CDCG@CCC9BABB<@@=??C@GBBBCJJ?CB@CCC@BBB;;;C?BBBB?BB;;;C?D@C?B?B<;<AAAA@@;@BBB:AA@CDBBBB@A@?@???;??@@@=A=@><@:;8;?BC@BCBBCCC@DCDB@@=@BBAA:99@:92:@>@;C<B??:=>=3?==@A<AA@?
@6HNMW:00743:06319
TACGGAGGATGCGAGCGTTATCCGGATTTATTGGGTTTAAAGGGTGCGCAGGCGGAAGATCAAGTCAGCGGTAAAATTGAGAGGCTCAACCTCTTCGAGCCGTTGAAACTGGTTTTCTTGAGTGAGCGAGAAGTATGCGGAATGCGTGGTGTAGCGGTGAAATGCATAGATATCACGCAGAACTCCGATTGCGAAGGCAGCATACCGGCGCTCAACTGACGCTCATGCACGAAAGTGTGGGTATCGAACAGG
+
5@@@<@A=@9;:@@?BBC?CCF@C=@A?9?@;?>,9:*:=5=>87797?@B=BC;?=9999948AC?BBB@CCCC9B<@@@;;5;@@A=C?BBB@BCABB?BA@CBB<AAA<@AA7AC@BBCCB;:;CCAB>A;;:@9949<@@ABCC?CBCAA@>;::9:/9<787>>?:::::===DCC@=B?;@00+00>>*0,0==A@@@A?B?BBCBHGAC;;;FBA@A@:;;;B;;;7;AAABG=B@@@AA?CCB?
@6HNMW:00763:06373
CACGTAGGGGGCGAGCGTTGTTCGGATTCATTGGGCGTAAAGGGCGCGCGGGCGGCCGGGCGTAGCCTGCCGTGAAATCCCCGTGCTCAACACGGGGGGGTCGGCGGGGACTGTCCGGCTGGAGTACCGGAAGCGGCGGCGGAATTCCTGGTGTAGGGGTGAAATCTGTAGATATCAGGAAGAACACCGATGGCGAAGGCGGCCGCCGGGCCGGGATACTGACGCTGAGGCGCGAAGGTGCGGGGAGCGAACAGG
+
;94:=94444$3<<<ACC?BB?CC?BBG;;;@CE;;;9:9)5@0=?<<<??4669=8==6<<<555.4:939@>>?<?BDD5:6BBB;@<@<>@@A@@@#;::<>@CA:AA??@@4:67>A8ACBBA=B;@=@@B>995:>:<;?;==?@=?>=>???1?==?7=0//:?==ACCBBB?B@BB?A@@<???=8<89/7/8=8<5;;5<>*717;333389<;8455459.5=ABD@CACAAA?@4@D@AB;::B>
@6HNMW:00792:05773
TACGGAGGGTGCAAGCGTTAATCGGAATAACTGGGCGTAAAGGGCATGCAGGCGGGACGTCAAGCAGGGTGTGAAATCCCCGGGCTCAACCCGGGAACTGCACTCTGAACTGACGTTCTGGAGTATCGCAGGGGGAGGCGGAATTCCAGGTGTAGCGGTGGAATGCGTAGATATCTGGAAGAACACCAAAGGCGAAGGCAGCCTCCTGGGCGAATACTGACGCTCATATGCGAAAGCGCGGGGAGCAAACAGG
+
DBBB?@?@;@@?@?AA@@<@@BBB@B@CC@CDDD>BCCBB;@@;?BAAB@A?ABC;CB:;;B?BDGFD>BBCCCC>CCBB8@@8@B@A?BC=BB=B9:;CCBBCCBBB?BBBGB@@9>=>9@@ABCBBB;;;;;*;;5;?;@=A?C?A@=@D@@?CC?B@?C?CC>>>BBCBBBB>>8@?AA=ACC5;;6;<?@A5;8:@AA?BA?:::3:AA?CCBBAAABBBBBBBBBBBBC<@@@????5???CC>BBB?
@6HNMW:00793:05799
TACGTAGGTGGCAAGCGTTGTCCGGAATTATTGGGCGTAAAGCGCGCGCAGGCGCTTTCTAAGTCCATCTTAAAAGTGCGGGGCTTAACCCCGTGATGGGATGGAAACTGGAAAGCTGGAGTATCGGAGAGGAAAGTGGAATTCCTAGTGTAGCGGTGAAATGCGTAGAGATTAGGAAGAACACCGGTGGCGAAGGCGACTTTCTGGACGACAACTGACGCTGAGGCGCGAAAGCGTGGGGAGCAAACAGG
+
BBB@@00+00+0@-0:A@>ABC@B?B@B>AA?BB=B@@@?6?@AAA@ABCC@;;9BC=DCC?AABAB@@D6;::6;AABACD;CC@C@ECC9@?BBCDC>BBB79859=><?A:?@BB@BABBBBC@BBDA?BC>CBB?A<>=>?BBBBBB@>8B@BBBC>BB?>?BCBCBB?BB?B?CB@BB?;B>BB?BCC?B?@BBBCD;??B?BD999B?BBBAADCCBAA>@A@BFC>BBBBBBB8>?>@B=878=
@6HNMW:00797:05794
TACGTGAAGGGGCAAGCGTTATCCGGATTTACTGGGTGTAAAGGGAGCGCAGACGGAATGGCAAGTCTGAAGTGAAAGCCCGCGGCTCAACCGCGGGACTGCTTTGGAAACTGTCAGTCTGGAGTACTGGAAGGGTAAGCGGAATTCCTGGTGTAGCGGTGAAATGCGTAGATATCAGGAGGAACACCGGTGGCGAAGGCGGCTTACTGGACAGCAACTGACGTTGAG
+
;;0;0006:<=)-,(----(--6161888033333(399<=6<;39877733377,3,37333.333933/32222'222'222+2799.3....5.3999/00036;;342287:;;3334633=//.26(..'.7.444.4059<7<=8::44544.4373*396///666:=@??;//)0)/0/59099)/37,79:728845555+52555:799=95781377
@6HNMW:00803:05784
TACGTAAGGGGCAAGCGTTATCCGGATTTACTGGGCGTAAAGCGCACGTAGGCTGTTATGTAAGTCAGGGGTGAAAGCCCACGGCTCAACCGTGGAACTGCCCTTGATACTGCACGACTCGAATCCGGGAGAGGGTGGCGGAATTCCAGGTGTAGGAGTGAAATCCGTAGATATCTGGAGGAACATCAGTGGCGAAGGCGGCCCACCCTGGGACCGGTATTGACGCTGGAGGTGCGAAAGCGTGGG
+
>@;;??7;>=.>@400;72///)/)/5;)55<==3666>>3;669@BB;;9.55554;>=>>:===@@@@7@@@@4???8??A>AA?=8=5;88-3-3889<4>6;;>996=>A@969@?>@966:>@6@@555)59454.4.4.48====>:::5844337(73-38:///868//(//(/3686998//(///(/467,33(333(322'2839,322+3977733,371333;==6=873333
@6HNMW:00781:05833
TACGGAGGGTGCAAGCGTTAATCGGAATAACTGGGCGTAAAGGGCATGCAGGCGGGACGTCAAGCAGGGTGTGAAATCCCCGGGCTCAACCCGGGAACTGCACTCTGAACTGACGTTCTGGAGTATCGCAGGGGGAGGCGGAATTCCAGGTGTAGCGGTGGAATGCGTAGATATCTGGAAGAACACCAAAGGCGAAGGCAGCCTCCTGGGCGAATACTGACGCTCATATGCGAAAGCGCGGGGAGCAAACAGG
+
@BA@>;;;6;A@A=@@AC>B=ABB<@=BC@CBCB>BBABD6;;0;B;;;;;4;BA9BB;;=C@CCFCC>CCICBB>A@DD<EE?DA@@<@A0;;0;4:;@BBACCB?@>?BBBCAA=??B?BA@AF;;9CDDDE5:;7;B?B@C@E@BB?AB???AB=@@@C@BB>>>CBBBBB?@?@F?AA?@CB=BD8;6;A@396::::?BB?BBC>BBC>??BBBAA???ACBBBBBBCC=BBAA@AA6???BB=ABCA
@6HNMW:00786:05846
TACGTAAGGGGCAAGCGTTATCCGGATTTACTGGGTGTAAAGGGAGCGCAGACGGAATGGCAAGTCTGAAGTGAAAGCCCGCGGCTCAACCGCGGGACTGCTTTGGAAACTGTCAGTCTGGAGTACTGGAAGGGTAAGCGGAATTCCTGGTGTAGCGGTGAAATGCGTAGATATCAGGAGGAACACCGGTGGCGAAGGCGGCTTACTGGACAGCAACTGACGTTGAGGCTCGAGGAGCGTAGGG
+
<==@@A?CED;DD@@AAA=A@@;@?@@@=ABBDD>ACCCC6@@:699@@BABCB>B?BC@BB?B@?;>=8<<::919::184/)/8//(/176=>6====<;;1:-3834<<C>@@B??><>>885BA=?98<1;?6@<<;@;@9;9;>:;@;>B;;7;>>=4665559999566==8::5:.44:5:3:978994:49<7:;4:8:;7:99933,3378833-4:98993773,333333333
@6HNMW:00797:05816
TACGGAAGGTCCAGGCGTTATCCGGATTTATTGGGTTTAAAGGGAGCGCAGACGGAATGGCAAGTCTGAAGTGAAAGCCCGCGGCTCAACCGCGGGACTGCTTTGGAAACTGCCAGTCTGGAGTACTGGAAGGGTAAGCGGAATTCCTGGTGTAGCGGTGAAATGCGTAGATATCAGGAGGAACACCGGTGGCGAAGGCGGCTTACTGGACAGCAACTGACGTTGAGGCTCGAGAGCGTGGGGAGCAAACAGG
+
9ABB?B=@=@B@BA?B@@=ABB@A?;;;7;C=@@8AC0;;0;=6=@@@@@>;?C?C?BC@A@=@AAAAB?BCCCB=??=6=:95:ACC?B>AABB=>?>BCCD>D@DD=CAAA?BCH;;;?BAA;;;A6:6:C;AB899A:>9>:@?BBACCCCCDB?BAAA;BCBBBB@B@BCBBB?@@>@?A@@=@?;<6=8838=<=8>:6=@::7==;<<@>BBBBB==8588=ABCCBC;?>;;;;=2<?>@@<:;64
@6HNMW:00769:05872
TACGTAGGTGGCGAGCGTTATCCGGAATTATTGGGCGTAAAGGGTGCGTAGGCGGCTGATTAAGTTCGTGGTTAAAGCGTGGGGCTCAACCCCATAAAGCCACGGATACTGGTCAGCTAGAGTACTGGAGAGGGCAGTGGAATTCCATGTGTAGCGGTAAAATGCGTAGATATATGGAGGAACACCGGTGGCGAAGGCGGCTGCCTGGACAGAGACTGACGCTGAGGCACGAAAGCGTGGGGAGCAAATAGG
+
EDDDBA@=@@=AA@?@AA?BBC?CAC?B?BB?BB>BBBDD>BB=9:9;>==900*0@@@@=@=@B<>?BB?B?BB>BA@@BBB9BCDD?CCC8BBBB:>>9>>A?BBBBCC?AD???A??;<<????<B>;9<2<;=>?=?<A<A<A>>>??>>>>:>DED6;;;::<<>::;:??<>>:=8<==:><@@<@??7;7;A;@@@?;??<?@AA@???@@@@?==@6616===@A9@?>ADDD1;:AAD;???:
@6HNMW:00769:05887
TACGGAAGGTCCGGGCGTTATCCGGATTTATTGGGTTTAAAGGGAGCGCAGGCTGGAGATTAAGCGTGACGTGAAATGCCGCGGCTCAACCGTGGAAGTGCGTCGCGAACTGGTTTCCTTGAGTGTATTCGACGTCAGCGGAATTCGTGGTGTAGCGGTGAAATGCTTAGATATCACGAAGAACTCCGATTGCGAAGGCAGCTGGCGAGGCTATAACTGACGCTAAAGCTCGAAGGTGCGGGTATCGAACAGG
+
/7//)/275:>8==4=5505;>7<656606=9??6==06906<7=B:9;B=:=CD?B=>?9<8<9499=@<8::>+///6:6749:66(/(//93;6==B<BCD@;<A=A?@4;;/;=B>B;;<;:;;5;BA;:9??:::5:5;<?::88<AA@A@B?==BC5@:BB0//8/////3::68848886;66.77731828<A=<;8<@;=8@CB9947=<89///--(---6--(/3///::3:;<=<<7A994
@6HNMW:00771:05903
TACGTAAGGGGCAAGCGTTATCCGGATTTACTGGGTGTAAAGGGAGCGCAGACGGAATGGCAAGTCTGAAGTGAAAGCCCGCGGCTCAACCGCGGGACTGCTTTGGAAACTGCCAGTCTGGAGTACTGGAAGGGTAAGCGGAATTCCTGGTGTAGCGGTGAAATGCGTAGATATCAGGAGGAACACCGGTGGCGAAGGCGGCTTACTGGACAGCAACTGACGTTGAGGCTCGAGGAGCGTAGGGGAGCAA
+
@A@?@@?BCC9>C?CB@A=@BA?B?AAG>BBEGD>CCGEC;AB>ABCCB@;;:A?B?CC@AA>ABAAAB?BAAAA;AAA9??B;@?BB?C@FCCC>BB99;BB>B@CE=AA??;?@???C????AA?=8=3:928A?BBCACAGAFACB@BCBBBBCACCDG?BB;;;LDHDC@<::600+09===9=+9918773:49949?8>?AB=@@=<=?:=5738771773,3888885///6///;;/4478:
@6HNMW:00783:05893
TACGTAAGGGGCAAGCGTTATCCGGATTTACTGGGTGTAAAGGGAGCGCAGACGGAATGGCAAGTCTGAAGTGAAAGCCCGCGGCTCAACCGCGGGACTGCTTTGGAAACTGCCAGTCTGGAGTACTGGAAGGGTAAGCGGAATTCCTGGTGTAGCGGTGAAATGCGTAGATATCAGGAGGAACACCGGTGGCGAAGGCGGCTTACTGGACAGCAACTGACGTTGAGGCTCGAGGAGCGTAGGGGAGCAAA
+
CCCBBB@BCB9AB>BABB?BBC?B?BBB=BBBBB<B@BBA<BB<BCBBBCCCCD@C@BB?@@=@C@@@D?BBBCB9???5::A?CE@?=??BBBB=AB@AABB=B@BB>BBBB>BBBBBC?BBBBBBB?A;>>:?C?BCB@C@CAD?CB>BAB:;;B>B;;;7;AACFJBCBCBCBD???<?;??@<@=@@<@A@<@?=?9?@<ABBB@FD?@?B>A=AABBB=AAA>ABC@@@=000>000A@5@@7>>5
@6HNMW:00785:05874
TACGGAAGGTCCGGGCGTTATCCGGATTTATTGGGTTTAAAGGGAGCGTAGGCCGGAGATTAAGCGTGTTGTGAAAATGTAGAACGCTCAACAGTCTGCACTGCAGCGCGAACTGGTTTCCTTGAGTACGCATAAAGTGGGCGGAATTCGTGGTGTAGCGGTGAAATGCTTAGATATCACGAAGAACTCCGATTGCGAAGGCAGCTCACTGGGGCGCAACTGACGCTGAAGCTCG
+
;@?>;;-0+0:088-<00*0/0:>:/55)5;6<<)55)5909909>@9:9=2929:9??@<@=??9444.444444&33/0//)/8///36333<333?;;;<>>>=////)///5;;5=9<255;;<<554;==1433;333/3>A188BA;==//069)0/8929:<?<A>>787:???=7::)-..(-79)--35386955455<<<@CC4999:29<<=444;55.59;55
@6HNMW:00790:05877
TACGTAGGGAGCGAGCGTTGTCCGGAATTACTGGGTGTAAAGGGAGCGTAGGCGGGATTGCAAGTCAGGTGTGTAATCTCTGGGCTCAACCCCGGGACTGCTTTTGAAACTGTGGAACTGGAGTGCAGGAGAGGTAAGTGGAATTCCTAGTGTAGCGGTGAAATGCGTAGATATTAGGAGGAACACCAGTGGCGAAGGCGGCTTACTGGACTGTAACTGACACTGAGGCTCGAAAGCGTGGGGAGCAAACAGG
+
49:=@BAA:@?@?@???B??@@;?;=;?=@ABBB>BB<@B;BC>AAAAAAA?@A@;AA699A;??::9:<<==<;9873?=@@<@@@@4===*99,9>>99595&95:4<>>@@<@;><;9<@<<<;;;>?>@:@>=ABB@C?A7;5:=<<<=898=9=>??9@@AAB???BBB?BA49:4:;@AA9????;?AA9?::818>9====9;;;===:;;;==A>AA;;7;@@A@A6;;?:::;5:@@CD>AAC?
@6HNMW:00791:05882
CACGTAGGGGGCGAGCGTTGTTCGGATTCATTGGGCGTAAAGGGCGCGCGGGCGGCCGGGCGAGCCTGCCGTGAAATCCCCGTGCTCAACACGGGGGGGTCGGCGGGGACGTGTCCGGCTGGAGTACCGGAAGCGGCGGCGGAATTCCTGGTGTAGGGGTGAAATCTGTAGATATCAGGAAGAACACCGATGGCGAAGGCGGCCGCCGGGCCGGATACTGACGCTGAGGCGCGAAGGTGCGGGGAGCGAACAGG
+
CCBBB:9999);?B@@BA@CC@CC@DC@CCC@CC>BBBCE7;<9;CBB@@@500-0<@B<A@><==B@@<?99:A<ABBB9CBBBBAA?BA9:99998#9AC?CCCD9B:99=;?,907<?6>@<AB=?:?6:0;600,0><@:@<B?BB?EBB????5?@AC<BBBBBBB???AAAA?B?BB?BCC?AABB?BBG:?5::<@>A@?@>5=+0*/>=8<>;=BA>>00-0@<<>-;5;@;;;;-;B@AB>??B@
@6HNMW:00799:05863
TACGTAGGTGGCGAGCGTTGTCCGGAATTATTGGGCGTAAAGGGAGCGCAGGCGGGAAAGTAAGTCTATCTTAAAAGTGCGGGGCTCAACCCCGTGAGGGGATAGAAACTATTTTTCTTGAGTGCAGGAGAGGAAAGCGGAATTCCTAGTGTAGCGGTGAAATGCGTAGATATTAGGAGGAACACCAGTGGCGAAGGCGGCTTTCTGGACTGTAACTGACGCTGAGGCTCGAAAGCCAGGGGAGCGAACGGG
+
DCBCC@@=?C;?@@@@A@?CCFAH?B?B5<;5;;0;@AAA6A@8<;;BBCC@CCD>CD=CCCACFBBBCCB2999-;>;;<CC;CDCB?BDD;ECBA@@@8@BBBBB<@@AA@@@2@A;BBBBCBBB@CB:;::C;AAA>A=A?A@BCBB??==997:AAD>BCAAACBCBBB?@?9?@>A?BCC@CCBB@@@@9?=?A?BED;CAA?BBBBA@>ADCBBCDCCAA?ACCCED>DD@CCCC9BBBBB?BBB=
@6HNMW:00803:05886
TACGTAGGTGGCAAGCGTTGTCCGGAATTACTGGGTGTAAAGGGAGCGTAGGCGGGAGTGCAAGTTGAATGTGAAAACGATGGGCTCAACCCATCGTTGCGTTCAAAAACTGCATTTCTTGAGTGAAGTAGAGGTAAGCGGAATTCCTAGTGTAGCGGTGAAATGCGTAAATATTAGGAGGAACACCAGTGGCGAAGGCGGCTTACTGGGCTTTAACTGACGCTGAGGCTCGAAAGCGTGGGTAGCAAACAGG
+
//5?AAC?CC@CB=A::96;BE@C@B>B9;;BBB9AAAAA;BD=BBC@A@G@HDD>BBBCCC@CC?BB@CBBBBGG;C;;;CC?ABAC5;;09?<9713337-33333$3887:::2::5:;?@?;8;99788873.3:;6=7=>C7A?722::7996=9;6/6555887/8;92;>/77.5,25538>9;8;@E=A=@@<@@<><<<>5<==1;5888???=@@//*/:<<?A:A;;;=<5<?<;;A7>>?<
@6HNMW:00812:05869
TACGTAAGGGGCAAGCGTTATCCGGATTTACTGGGTGTAAAGGGAGCGCAGACGGAATGGCAAGTCTGAAGTGAAAGCCCGCGGCTCAACCGCGGGACTGCTTTGGAAACTGCCAGTCTGGAGTACTGGAAGGGTAAGCGGAATTCCTGGTGTAGCGGTGAAATGCGTAGATATCAGGAGGAACACCGGTGGCGAAGGCGGCTTACTGGACAGCAACTGACGTTGAGGCTCGAGAGCGTGGGGAGCAAACAGG
+
@@AACC?BBB:BC=ABBB>BCEAD@CCD>BBBBB=AAABC>BB=BB;;;DCDEE?C?CEACB@BCBBBC=??AAA9???9A9979AAA>A7::BD>BBBCCCC>B=@@5::AA?ABBA??;?ABAAAD?C?BB=BB@C;;;;@CAE?BB@BBA@AAC@BCCC>@AA@@BCCEBBBAA>::6:<@@A?C>;:89BA4:5:@<??;>?BC?BB988A=@ABBBBA?C997:BBCBBBAA>>=@@6@@@AA;AA@;
@6HNMW:00772:05924
TACGGAGGAGTGCGAGCGTTATCCGGATTTATTGGGGTTTAAAGGGTGCGTAGGTGGTGATTTAAGTCAGCGGTGAAAGTTTGTGGCTCAACCATAAAATTGCCGTTGAAACTGGGTTACTTGAGTGTGTTTGAGGTAGGCGGAATGCGTGGTGTAGCGGTGAAATGCATAGATATCACGCAGAACTCCGATTGCGAAGGCAGCTTACTAAACCATAACTGACACTGAAGCACGAAAGCG
+
FD@@8:95;9999=<<56685569>7;<@2<<.555'55)5909<4<;;;=<<7<@8@==BD9;8;@>@BA@2:9/0*/;A*0//,/7;;0526==<=.:58;38959993:;;<4<255@7@=?;;;A>>7A?>:=9:437-353334446;;<888=6::@?;@<<888::===?999773303;;25585=<99/5.59975+52669/9.56?====>AAA???065:6622'287
@6HNMW:00794:05928
TACGTAGGGAGCAAGCGTTGTCCGGATTTACTGGGTGTAAAGGGTGCGTAGGCGGCTAAGCAAGTCAGATGTGAAATCTATGGGCTCAACCCATAAACTGCATTTGAAACTGCATAGCTTGAGTGAAGTAGAGGCAGGCGGAATTCCCCGTGTAGCGGTGAAATGCGTAGAGATGGGGAGGAACACCAGTGGCGAAGGCGGCCTGCTGGGCTTTAACTGACGCTGAGGCACGAAAGCGTGGGTAGCAAACAGG
+
CCBBBACC=;;;C>BBBE@BBC@B@BCC<BEAAA>ADBCC>BC=@@=?@00+00,0<<6<AA<?BBBBB@A@AAA:@@@AABB=BBBB?BF>AABC?BBAA;;;8;CC=CA@@AA:::A7:<CBBB?BCCC;:6:??9@B?B@C@CDD:CBBB?@@?8><><6<@???AA@@>:9:9+;;5<=AAC@CC;<:;CG5<7;;6;>A@@?@@8??A;A?ABCBBBBBH;;7;BAAAB7;;@BAA=BCBCBD>BAB@
@6HNMW:00802:05922
TACGTAGGTGGCGAGCGTTGTCCGGAATTATTGGGCGTAAAGGGTGCGTAGGCGGCCTTTTAAGTTTAAGGTGAAAGCGTGGGGCTTAACCCCATAAAGCCTTAGATACTGGGAGGCTAGAGTACTGGAGAGGAAAGTAGAATTCCATGTGTAGCGGTAAAATGCGTAGATATATGGAGGAATACCGGTGGCGAAGGCGCTTTCTAGACAGTAACTGACGCTGAGGCACGAAAGCGTGGGGAGCAAATAGG
+
CCAAA@>;>>8=@@@@@B=@AF?C@C@DACCACC>CBBCC=BB=BAAACFJ@BB>B@BFG;@>@FG=B@C@BDDD>C:99@??5@D@B?BDD9BBCB=BB>B>BCCBAABBB<7757CBBBB@@@@B?AABC?BC;BBA??=D<><?A@@BB>>AA<?:9919<<<<BA>>>>AAA7<;=A<AAA8<8<=8;=>5:3888;;3;???@?AA@@<@AAAAABAA;;8;B;;;;3;;779;A5=<7::3;>>;
@6HNMW:00803:05923
TACGGAAGGTCCGGGCGTTATCCGGATTCATTGGGTTTAAAGGGAGCGTAGGCCGCCCCTTAAGCGTGTTGTGAAATGCCGCGGCTCAACCGTGGCACTGCAGCGCGAACTGGGGGGCTTGAGTGCGCGCAGCGAAGGCGGAATTCGTGGTGTAGCGGTGAAATGCTTAGATATCACGAAGAACTCCGATCGCGAAGGCAGCCTTCGGGAGCGCAACTGACGCTGAAGCTCGAAAGTGCGGGTATCGAACAGG
+
BBBC?C?C@BB@BC;A;:6;@A=B>BB?BBB=BD=BB:BB=BC=BCBCCBB@B6:;@A3@>A>BA@@CC:;;CCB6::=<?::5:BACAD9:8?<?@ACBBBBCCBBB>B=CCCCC)CC?AABBBBCBBBBBBBE?B@AA=@;?<>ABC@CCCBB@@=@CCC?CCBB@BA@@ABAAABB?BA?CCA>BBB@@<<<7;8;@9959@CCE>BAAABA?BBABBBBAAA@CBDCBBB>B>>>?C7>>@AAA>AA@=
@6HNMW:00806:05958
TACGGAGGATGCGAGCGTTATCCGGATTTATTGGGTTTAAAGGGTGCGTAGGTGGTGATTTAAGTCAGCGGTGAAAGTTTGTGGCTTAACCATAAAATTGCCATTGATACTGGGAGACTTGAGTATGTTTGAGGTAGGCGGAATGCGTGGTGTAGCGGTGAAATGCATAGATATCACGCAGAACTCCGATTGCGAAGGCAGCTTGCCAAGCCATAACTGACACTGAAGCACGAAAGCGTGGGTATCAAACAGG
+
CCCB>@@;@@@@ACA:::;?@@=A@BBB=AA9<<+9:+:=5?A:AA999??:??<?A@AA:>9>AA999A=AABC=BBC=BCC@::9:?A=BBCED:C?BA>AA59:@>>:9929@AAA>A?=??>:::/:9:4:@@;??:??:9:CCD@CCBBBBB@?@ED9888?>=>@@@E>=>>>@@@<@AA=AAA7::@A<A:>??;>5;;8=8<<188805;;<===?<=5:;;;:@@7?>;;;;1;<>;;:1;?A8
@6HNMW:00807:05935
TACGGAAGGTCCGGGCGTTATCCGGATTTATTGGGTTTAAAAGGGAGCGCAGGCGGACAGTTAAGCGTGACGTGAAATGCAGCGGCTCAACCGTATGAAGTGCGTCGCGAACTGGCAGTCTTGAGTGAGTACGATGTAGGCGGAATTTGTGGTGTAGCGGTGAAATGCTTAGATATCACGAAGAACTCCGATTGCGAAGGCAGCCTACAAGTCCTTTACTGACGCTAAAGCTCGAAGGTGCGGGTATCGAACAGG
+
=BBB?A<@7@B?CB;A;;5:>@;@=>?><AA=BD;@B,:;;&9;6@9;96A@:=C@CDCCC=B=AABBBBBAAA@D;;;;A@?@=@BBB@C;;:C@@@?B:;:BBBBBBB@BCE?CBBBBC?BAB@@A@@A@@@@ACA@<AB@C@CC>CCC?CC???:949@@A=BDCC@BAA;<;CB@@C@@A=AAA;@@A6;;AA5:6;A@A?DGFE@CBB8;;8:CBCBBCBBBB=BAADBB?B@AAAAA=@??>AA>BBB?
@6HNMW:00809:05914
TACGTAGGTGGCAAGCGTTGTCCGGAATTATTGGGCGTAAAGCGCGCGCAGGCGCTTTCTAAGTCCATCTTAAAAGTGCGGGGCTTAACCCCGTGATGGGATGGAAACTGGAAAGCTGGAGTATCGGAGAGGAAAGTGGAATTCCTAGTGTAGCGGTGAAATGCGTAGAGATTAGGAAGAACACCGGTGGCGAAGGCGACTTTCTGGACGACAACTGACGCTGAGGCGCGAAAGCGTGGGGAGCAAACAGG
+
ACBBBAB?@@=@C>A@AA9::C?C?B?B@CB?BD>AAABG;@?;;;<<<<@;00/<<5A<A:?B=?=CBE?CBB;BCCCCCC;CC@D=@@@8@CCBBCD>CAA?BC>BBBACD<ABFC@BBBBBCF?BB@?=>C>BBB@B?B>B?CC???B@=3909A@A=BDBBBBBBBBB>BC@B?BB?AB=8@???;>?C<@>A999CC<AAA?BC999C?CBBBBBBAA9849@AAAB>BBBBBEC9A@>>>8>@=8
@6HNMW:00787:06005
TACGTAGGTGGCGAGCGTTGTCCGGAATTATTGGGCGTAAAGGGAGCGCAGGCGGGAAGGTAAGTCTATCTTAAAAGTGCGGGGCTCAACCCCGTGAGGGGATGGAAACTATCTTTCTTGAGTGCAGGAGAGGAAAGCGGAATTCCTAGTGTAGCGGTGAAATGCGTAGATATTAGGAGGAACACCAGTGGCGAAGGCGCTTTCTGGACTGTAACTGACGCTGAGGCTCGAAAGCGTGGGGAGCGAACAGG
+
CCCCC@?:>>8>?9;;;;5;CC@B?B?C8;;>BB<BBBBF?FF@BBCCCBB@BDF>B?B@DDACBCCCCCC@CDF7;:@@AAA3@@A@;AAA5@@B@AAA6??C?AA=AAABBBB<AD?CCA@@@BB@BB==<=C9@BB?B?B?B?BBBB@@??9949AAA:BBBBBBABA>?;?@<??<>?BBA<?@?A=B@@.6.69:<<7=@@=>>>B@@<????BCBA@9969CCCCE?DA@@BBA7AABCC@BBE@
@6HNMW:00793:05971
TACGTAGGTGGCAAGCGTTGTCCGGAATTATTGGGCGTAAAGCGCGCGCAGGCGCTTTCTAAGTCCATCTTAAAAGTGCGGGGCTTAACCCCGTGATGGGATGGAAACTGGAAAGCTGGAGTATCGGAGAGGAAAGCGGAATTCCTAGTGTAGCGGTGAAATGCGTAGATATTAGGAGGAACACCAGTGGCGAAGGCGGCTTTCTGGACTGTAACTGACGCTGAGGCTCGAAAGCCAGGGGAGCGGAACGG
+
;::@B@@>AB@AB6;<;;=;;99>4>5;166;@A4@;449)59===AAAC?@AA@BC:?@@?BAB@BB@A?CCB2@A;9:EE:?:6;)000&//888992:;;077,7::6=>58:;;245;;8888>C=B7BC78>;27,3,33933373333717777.5222:77755505959>5<::55.5A??<A>=06*//)/::.589376;=<=9=<=@@9//;//(.53.22'26268;;&----(.268;
@6HNMW:00798:06006
TACGTAGGGAGCAAGCGTTGTCCGGATTTACTGGGTGTAAAGGGTGCGTAGGCGGCTAAGCAAGTCAGATGTGAAATCTATGGGCTCAACCCATAAACTGCATTTGAAACTGCATAGCTTGAGTGAAGTAGAGGCAGGCGGAATTCCCCGTGTAGCGGTGAAATGCGTAGAGATGGGGAGGAACACCAGTGGCGAAGGCGGCCTGCTGGGCTTTAACTGACGCTGAGGCACGAAAGCGTGGGTAGCAAACAGG
+
CCBBBCCD>ABAC>@>?C=???>A=@@F>CBBBC>BBACC>CC>999A@AA?9879AC=ACC@BCCBBC9:9CCF>A@ACCDC>CCDDACC>CCDD=BBCCCCC=CCH@CBBBCCBBBE@AABBAA=BACB;;:;BB=BB=A;A4:::-;CCCCCBB>BAAA>BCBDCCCBAA;;;;.;@;>;@@A?BBBB@BBA6;5;;5;=ACA;<<0;A@;A@CCBCCCAAA;:6:AB@BF>CBBBCD>CBBBBB<ABC@
@6HNMW:00802:05964
TACGGAGGATCCGAGCGTTATCCGGATTTATTGGGTTTAAAGGGAGCGTAGGTGGACTGGTAAGTCAGTTGTGAAAGTTTGCGGCTCAACCGTAAAATTGCAGTTGATACTGTCAGTTTTGAGTACAGTAGAGGTGGGCGGAATTCGTGGTGTAGCGGTGAAATGCTTAGATATCACGAAGAACTCCGATTGCGAAGGCAGCTCACTGGACTGCAACTGACACTGATGCTCGAAAGTGTGGGTATCAAACAGG
+
BAAB=:95;@A;?@B;;;>ABD?B@BBB=BC>BB<BB0;;0;B=BBBCBABAGC@CC;;9<C?BCBBBB:;;DCD<@B@;BAA=@CBC@D;;;CBB:C>A@BCC@CCBBCBBBBBDDDD7BBABBCCBACC@@=@??<@A=@?B<BACCAECCBB@A=ACCC?CCCC@CCCBBBCCBBC@CC@BBB?AAA?BCCC7:8:BBBBBAB;96:A@@@C@CBCCDCCCBCBBBBCBBB0;<;<;;0;@@@AB=@@@@
@6HNMW:00807:05960
TACGTAGGGGGCAAGCGTTATCCGGATTTACTGGGTGTAAAGGGAGCGTAGACGGCGGTGCAAGTCTGAAGTGAAAGGCGGGGGCTCAACTCCCGGATTGCTTTGGAAACTGCATGGCTAGAGTACCGGAGGGGTAAGCGGAATTCCTGGTGTAGCGGTGAAATGCGTAGATATCAGGAGGAACACCGGTGGCGAAGGCGGCTTACTGGACGGCAACTGACGTTGAGGCTCGAAAAGCGTGGGGAGCAAACAGG
+
9@A@@@@@A@0AB;@;;;>BBD@D;;;D=@@CEE>BCBCJ=BD>;<;DABACBB?;;8;CCB?@@@BBB?@A@>?5@=A@@AA1??CA<@9::38;??9>ACC>B@CC?CCCCCBB?;;;CAAAAB>B>@ABB8@@>A::7;@C;@>AB?BBDDEDC@CBBF>BBBBCBCBCCBCCDABB<@=@@@>C?@@=ACB<@=@B?BB@CCBA=A::6:?;>@@??@A?BCB?AAA::9:+9>@999949ACCD=BAB@
@6HNMW:00813:06001
TACGTAGGTGGCGAGCGTTGTCCGGAATTAATTGGGCGTAAAGGGAGCGCAGGCGGGGAAGGTAAGTCTATCTTAAAAGTGCGGGGCTCAACCCCGTGAGGGGATGGAAACTATCTTTCTTGAGGTGCAGGAGAGGAAAGCGGAATTCCTAGTGTAGCGGTGAAATGCGTAGATATTAGGAGGAACACCAGTGGCGAAGGCGCTTTCTGGACTGTAACTGACGCTGAGGCTCGAAAGCGTGGGGAGCGAACAGG
+
;<<<<==;==9=00.5-0*-680505(/)/)/5;;/9:///,6@4<A69:A@;5;9;&;9A9A;;A9;9A@BA;@A@4>>945:>.?CAA?BCC8A@B9:::-9>><@D=::8@@=?7?@,000,/8<:;53343.3=29:@8@9?9;8>@A?;;????>?@??9999@BAABBBB?BA=AB<?;?A@;>=>==A==:>98887706786///555059>?A;9:C;;5;B@:99.5::9=>>4@@;;;7;;>:
@6HNMW:00771:06057
TACGTAAGGGGCAAGCGTTATCCGGATTTACTGGGTGTAAAGGGAGCGCAGACGGAATGGCAAGTCTGAAGTGAAAGCCCGCGGCTCAACCGCGGGACTGCTTTGGAAACTGTCAGTCTGGAGTACTGGAAGGGTAAGCGGAATTCCTGGTGTAGCGGTGAAATGCGTAGATATCAGGAGGAACACCGGTGGCGAAGGCGGCTTACTGGACGACAACTGACGCTGAGGCGCGAAAGCCAGGGGAGCGAACGGG
+
;;;BBC@CCC;CC>BABB>AAD8:6;BB9ABAA@<ABBJJ?DD?CBA@A@@@BC?B@BB@CC@CECABA?BBCA?9988-8<=>AB??<?4::AA;AAAAACD=D?DD>CBCB:;;CCCC?CCC?@@B?A=AA=AA3;;A=@<A=A>BB=AADCAAB?B@@@;@CAAACBCBCB@@@@BCAG@BAA@B?BB@BCB?A???=?B?BBED?AA???A=A???ACBBB::6:=8334/4;69=>?2999@B@BBB9
@6HNMW:00772:06020
TACGTAGGTGGCAAGCGTTGTCCGGATTTACTGGGTGTAAAGGGCGTGCAGCCGGGAATGCAAGTCAGATGTGAAATCCATGGGCTTAACCCATGAACTGCATTTGAAACTGTATTTCTTGAGTACTGGAGAGGCAATCGGAATTCCTAGTGTAGCGGTGAAATGCGTAGATATTAGGAGGAACACCAGTGGCGAAGGCGGATTGCTGGACAGCAACTGACGGTGAGGCGCGAAAGTGTGGGGAGCAAACAGG
+
AABBA@@>;;5:@>@>?B=ABB<?>?BF@DCBBB<BA@@@:@?6==;>>@@A?BE>F@;;:B@BCDCCC:;;BBD?CFBCCCC>CCAC@BB>B@@@?C@@ACCG>BBB=BCEECCC<?>9?@??AAAA=??::6:A?BBB@B@C?B?AABBBB>?>A>ADCD>=::@@@A@@@A<AB=;;8;>:::<??>>:>;;7;=@@<??<@A>>;>BC@@?;@BBB??=?B;;7:>=;::3;>@ABED5====E;AAA=
@6HNMW:00773:06042
TACGTAGGTGGCAAGCGTTGTCCGGAATTATTGGGCGTAAAGCGCGCGCAGGCGCTTTCTAAGTCCATCTTAAAAGTGCGGGGCTTAACCCCGTGATGGGATGGAAACTGGAAAGCTGGAGTATCGGAGAGGAAAGTGGAATTCCTAGTGTAGCGGTGAAATGCGTAGAGATTAGGAAGAACACCGGTGGCGAAGGCGACTTTCTGGACGACAACTGACGCTGAGGCGCGAAAGCGTGGGGAGCAAACAGG
+
CDDDDBA<?>;=@>A@BB@BBD?B?B?B@CC?CC>BA:::0;:;;;;AABB?;;6@@8ABC?ABC@CCCC?BED;D?>>>>>5?C?CADDD;AB@BBBC;ABB?BB<BBC@BC8?ACC@BABCCCC?BBA@<?A8@>?<?>B?B?CBBBBB>>8A>BDBB>@@@BBBCCBAA?BB@B@@@=AA=8@?AA>ABB?B?BBBBBB=BCC@CC999?>?CBBCB@AA:94:AA@@@9@:99@BA6@@???8=@=9
@6HNMW:00779:06021
TACGTAGGTGGCAAGCGTTGTCCGGAATTATTGGGCGTAAAGAGCATGTAGGCGGGCTTTTAAGTCCGACGTGAAAATGCGGGGCTTAACCCCGTATGGCGTTGGAAATGGGAGTCTTGAGTGCAGGAGAGGAAAGGGAATTCCCAGTGTAGCGGTGAAATGCGTAGATATTGGGAGGAAACACCAGTGGCGAAGGCGCCTTTCTGGACTGTGTCTGACGCTGAGATGCGAAAGCCAGGGTAGCAAACGGG
+
?DBBBAB?@@>@B<>??>9=??9>6:>?9=9.33,5:<>>7=<<=><<<..-.8:/6866&.(-::4<B;A=9;;;.9::=;;+44.439;=.<=;;;5///)/)/91///(/;4459<<<=444;6;83314=3;;.7,5.5;1;;<@@965549595,5==945;<666:>>45504909?<5;;<<9;;;9=394/)//(///)///899/--5---//;;666><<<>5<<266?6=<=<<<7@A=9
@6HNMW:00792:06030
TACGTAAGGGGCAAGCGTTATCCGGATTTACTGGGTGTAAAGGGAGCGCAGACGGAATGGCAAGTCTGAAGTGAAAGCCCGCGGCTCAACCGCGGGACTGCTTTGGAAACTGTCAGTCTGGAGTACTGGAAGGGTAAGCGGAATTCCTGGTGTAGCGGTGAAATGCGTAGATATCAGGAGGAACACCGGTGGCGAAGGCGGCTTACTGGACAGCAACTGACGTTGAGGCTCGAGAGCGTGGGGAGCAAACAGG
+
9CA@AA?AAA8AC@@@@@=AAA>B@CEF>BBABA<;;:CF?CC>CEBBBCCCBH@B@BB@@@=ABB@<B@BBB?A8999/9==8?AAB?B?B???8?::9;AD9B=@@9=997=?>@CCC@CCBBBAB?BACG;BB?BCB@F?B?B@CG@BCBB@??;?BCB;AAA;;;BBCDCCBB?AA>B>BAB>A>@<6<00+0::;9;@>BBBC:<<8888>?774<:>:???<?A@C::4@@BABCC9?>??>289@;
@6HNMW:00806:06013
TACGTAGGTGGCAAGCGTTGTCCGGATTCATTGGGCGTAAAGGGCGCGCGGGCGGCCGGGCGAGCCTGCCGTGAAATCCCCGTGCTCAACACGGGGGGGTCGGCGGGGACGTGTCCGGCTGGAGTACCGGAAGCGGCGGCGGAATTCCTGGTGTAGGGGTGAAATCTGTAGATATCAGGAAGAACACCGATGGCGAAGGCGGCCGCCGGGCCGGATACTGACGCTGAGGCGCGAAGGTGCGGGGAGCGAACAGG
+
BBBBCCE@AA?AD?A@AA?ABC@C@BB@AAA?BB:BAAAB=BB>B@?>CCE;AA?B?BD;>=B@?8737;???@?77877(2@ABCBB@CC>>>>><<#>//-/===.=///=<;9;7AAB;=>=?>8=8=8=<=:9818?:>6;6;;>>:=>=?>>>5>BED9@===>>>:::@@@A<?<?B:==?;>>??;?@>5;1888=9>>:>>9>;?<@;:;=>@@CCCB;;6;A@AB=A=@BBBCC;CBBCB@DCC@
@6HNMW:00765:06064
TACGTAGGTGGCAAGCGTTGTCCGGAATTATTGGGCGTAAAGCGCGCGCAGGCGGCTTTCTAAGTCCATCTTAAAAGTGCGGGGCTTAACCCCGTGATGGGATGGAAACTGGAAAGCTGGAGTATCGGAGAGGAAAGTGGAATTCCTAGTGTAGCGGTGAAATGCGTAGAGATTAGGAAGAACACCGGTGGCGAAGGCGACTTTCTGGACGACAACTGACGCTGAGGCGCGAAAGCGTGGGGAGCAAACAGG
+
<====;;7::5:<8:9:<255;9=9=9?9<:6:=5:8<==)44499797;;5//)/::.797)/5<8<;;;8==;.:4454;=.<<7<9>>>2<<BBBCF=A@?2:9*8==2<;38:?A8?;?AA?B@CAA?=@?9?::58;A;A@BBCBCBB=;@:@??=3<88?AAAABBB?BB?B;?>?>?;7?<?B@BBC?C@F9::AB>BFD@@@000A=@@>A@@@@@?<:?@@@@B=BBBA@@@8>>?AA99984
@6HNMW:00774:06080
TACGTAGGTGGCAAGCGTTGTCCGGAATTATTGGGCGTAAAGAGCATGTAGGCGGGCTTTTAAGTCCGACGTGAAAATGCGGGGCTTAACCCCGTATGGCGTTGGATACTGGAAGTCTTGAGTGCAGGAGAGGAAAGGGGAATTCCCAGTGTAGCGGTGAAATGCGTAGATATTGGGAGGAACACCAAAGGCGAAGGCAGTCTCCTGGGCAAATACTGACGCTCATATGCGAAAGCGTGGGTAGCAAACAGG
+
;:<CDBD?BB@BD@@>?B?ACC?B?B?B?BB?BF>99;CD<@AA@BCBCA@?@DD;:9:9.9;?AC@CBBBB;;;;.;@@@CC7BD8;;;EE9CCCBB<;;;>@=@??>@A=B?BBCC?BBBBGDGDACCAA=@C<BCB7;8;@CJ?CBBAAA@@@?ACCI?JCCCEFCC;;;9AA8AA=B?@@@299,5;@@@?B>BBBBBAB>ABC;;;;0;AA?ABBB;<<BB;;;A;;;0;>?;:9.:????A8ABB<
@6HNMW:00785:06067
TACGGAGGGTGCAAGCGTTAATCGGAATAACTGGGCGTAAAGGGCATGCAGGCGGGACGTCAAGCAGGGTGTGAAATCCCCGGGCTCAACCCGGGAACTGCACTCTGAACTGACGTTCGTGGAGTATCGCAGGGGGAGGCGGAATTCCAGGTGTAGCGGTGGAATGCGTAGATATCTGGAAGAACACCAAAGGCGAAGGCAGCCTCCTGGGCGAATACTGACGCTCATATGGCGAAAGCGCGGGGAGCAAACAGG
+
<@?@=@@@9000/6=>@=8@:::;;:>AA;?;;=19944;4:D9C@@A=BC?BBD7;96<=B?@<<CC=BBAAAC;<<<;.;?6?B>@;@?;>D>C>@@BABB@?;;;5:=;<;=@9000=:005??9>:;?:==,//)//)/6;5957868?747B@>BA8?=998@@@;;9<66594?;::4:?=:==5=9;=@;?;?BAA?BD?BBB>BAA>BBBBBBBCBB>;;;00)0;;;5>=;6666*///;;59<<9
@6HNMW:00789:06107
TACGGAGGGTGGCAAGCGTTAATCGGAATAACTGGGCGTAAAGGGCATGCAGGCGGGACGTCAAGCAGGGTGTGAAATCCCCGGGCTCAACCCAGGGAACTGGCACTCTGAACTGACGTTCTGGAGTATCGCAGGGGGAGGCGGAATTCCAGGTGTAGCGGTGGAATGCGTAGATATCTGGAAGAACACCAAAGGCGAAGGTAGCCTCCTGGGCGAATACTGACGCTCATATGCGAAAGCGGCGGGGAGCAAACAGG
+
@A@@<A>@9?A;@A<@@@@>A?A;;7;:@@:>=>=499955)5:1:;555667<CD=CA;;;C@BCCGH?BBCCCD>BBDD;CC=B000:@@,00<38(--/)/779=><=9=;;;BBA@BBA=AAA@@;;9CCBBB,:;4;;4:2929=@@@CB@@B@@=@B?B?@@@BABB@@@CAAA;@<A@<@BB?CC?FBCCCAD@BBBB?CCIBBB=AAA=>>>@BA000AADBA@@A<<<5000*0@@>00/5?C8@@@8
@6HNMW:00795:06088
TACGTAAGGGGCAAGCGTTATCCGGATTTACTGGGTGTAAAGGGAGCGCAGACGGAATGGCAAGTCTGAAGTGAAAGCCCGCGGCTCAACCGCGGGACTGCTTTGGAAACTGTCAGTCTGGAGTACTGGAAGGGTAAGCGGAATTCCTGGTGTAGCGGTGAAATGCGTAGATATCAGGAGGAACACCGGTGGCGAAGGCGGCTTACTGGACAGCAACTGACGTTGAGGCTCGAGAGCGTGGGGAGCAAACAGG
+
CE@@@E?BBB8BC=B@@@<@CC@C?BBC=CDCCD=@@@DE>DD>@@AAACBCBB>B?AA>BA=A@@@BB?BBCBC;@@C<AAD@DDAA>@?ABBC>BB??ACC>C@CC?BBBBAAACCBB?BDBBAAB?B@BB>BB<A@C@B>A>B@CC@CGCABA@<@BBB=BBCCCCBBBBCBBB?@@>@?BAA>A>;;5;==9??BB?BB9::A@8?>978=;==<<@@A>????ABBB9:7BBBBBCD:??>BD=BBC?
@6HNMW:00803:06091
TACGTAAGGGGCAAGCGTTATCCGGATTTACTGGGTGTAAAGGGAGCGCAGACGGAATGGCAAGTCTGAAGTGAAAGCCCGCGGCTCAACCGCGGGACTGCTTTGGAAAACTGCCAGTCTGGAGTACTTGGAAGGGTAAGCGGAATTCCTGGTGTAGCGGTGAAATGCGTAGATATCAGGAGGAACACCGGTGGCGAAGGCGGCTTACTGGACAGCAACTGACGTTGAGGCTCGAGAGCGTGGGGAGCGAAACAGG
+
<994:?4:99&4924444.4==8=7;;?6>;A<@7??A@@8CD999;;999999.405=8==9B=A955:==>=@59:C=AAA@BBAD?B7:8=B9;<<8;9;1=1777&3888-54;:>87=;>@/0*/6>6==7:B>BBB@C>A<A?BB=;;;;BA@?ABBC8@@::54C=555:88633-743333838>=>;;8<99929>8<7788?AA744<?@BBBA>5:00*0===@@@@@BB=B@1:://.:57752
@6HNMW:00806:06084
TACGTAAGGGGCAAGCGTTATCCGGATTTACTGGGTGTAAAGGGAGCGCAGACGGAATGGCAAGTCTGAAGTGAAAGCCCGCGGCTCAACCGCGGGACTGCTTTGGAAACTGCCAGTCTGGAGTACTGGAAGGGTAAGCGGAATTCCTGGTGTAGCGGTGAAATGCGTAGATATCAGGAGGAACACCGGTGGCGAAGGCGGCTTACTGGACAGCAACTGACGTTGAGGCTCGAGAGCGTGGGGAGCAAAGCAGG
+
?BBDCC@CCC:BC@BBBB@CCC?C?BBD>CBCCD>HCBBA:@A6;;;BBBBBAA=A??@;;;5;==?>A=@?=?@9@@>9??A>AB9:4:<@@AA;ABAAABF>C?BF>CBAA>ABBBCB@BBA@@?>9=8<<5=@9@AC?D@G@C@CDAECBBBBA=@;;;0;;;ABBDECB@AAA=@C=B<?>?;>233-3371718;49913388288333>=@@A@@@?:998:====;;8:777777+76666(----3
@6HNMW:00809:06097
TACGTAGGTGGCAAGCGTTGTCCGGAATTATTGGGCGTAAAGCGAGCGCAGGCGCTTTCTAAGTCCATCTTAAAAGTGCGGGGCTTAACCCCGTGATGGGATGGAAACTGGAAAGCTGGAGTATCGGAGAGGAAAGTGGAATTCCTAGTGTAGCGGTGAAATGCGTAGAGATTAGGAAGAACACCGGTGGCGAAGGCGACTTTCTGGACGCAACTGACGCTGAGGCGCGAAAGCGTGGGGAGCAAACAGG
+
DCB@@:95:?8?C<;9;B?BCC@C@C?D@CC=AA:AA@BB=BCCAAA:;;B>;;;CC=CAB>AAA>ABBA<@@@5@?@@AAB9AB?A;??>3::ADBBC>BBA=A@8@??289*:>@A=>??FBBB?AA<?;?D=BBC?B?B?B?BBCBA@?@/0*/:99056;@@@@788B=@@;?=AA<???;?:==<BBB?B@BAA=>=4=8818>A==9=B887BBBA9:4:;;=>?7??>>>?>/:;:::1;;<6
@6HNMW:00771:06132
TACGTAGGGAGCAAGCGTTGTCCGGATTTACTGGGTGTAAAGGGTGCGTAGGCGGCTAAGCAAGTCAGATGTGAAATCTATGGGCTCAACCCATAAACTGCATTTGAAACTGCATAGCTTGAGTGAAGTAGAGGCAGGCGGAATTCCCCGTGTAGCGGTGAAATGCGTAGAGATGGGGAGGAACACCAGTGGCGAAGGCGGCCTGCTGGGCTTTAACTGACGCTGAGGCACGAAAGCGTGGGTAGCAAACAGG
+
BBBBCBBB=AA@@@BB@@=@BB6;9;BB<CDDGG?GCCBB<BC<@@@CCBD@;:7;BB?BCBABBAAAA;;;CCC=;;;DBCB>BCCC@CC=BBDD<AAABBCC=ABD<@@BBBAAAAA?ABBBBB?BBCBBC@BAA=@@<@?B?BBB8BBBBBBBB>BBBB<BBBBBBBCB??>??2::6:=>>?=A@AC?@?@6;7;B?B@BBBAAA<ACD=B?BBBBEBA@B::6:BA@BB=B@AADJ>DBBBBA<AAA>
@6HNMW:00777:06125
TACGTAAGGGGCAAGCGTTATCCGGATTTACTGGGTGTAAAGGGAGCGCAGACGGAATGGCAAGTCTGAAGTGAAAGCCCGCGGCTCAACCGCGGGACTGCTTTGGAAACTGTCAGTCTGGAGTACTGGAAGGGTAAGCGGAATTCCTGGTGTAGCGGTGAAATGCGTAGATATCAGGAGGAACACCGGTGGCGAAGGCGGCTTACTGGACAGCAACTGACGTTGAGGCTCGAGAGCGTGGGGAGCAAACAGG
+
C@BBCE?BBB8AB>AABC>BBC?B=BBB=BCBCC>BBCCC>CC=AAA@@BDCBB?B?BA>AD?CC@AAB>AAA??8877*77929@@A>A<?@BC>CAAAAAA;A?BB>BCBBB@@@CCC?BBBBBBB@B>BB<BB<AAC@C?A>A@CCACCDBB@@=@BCB=CCAAABBBCCCCBA=@?6:6:@@@D>AA?@BC=?=?C@GC?CBBB?AA???B?CBBBDA@<@00-0@@@ABAAABBBCC9BBBBB>BBB?
@6HNMW:00782:06157
TACGTAGGTGGCAAGCGTTGTCCGGAATTATTGGGCGTAAAGGGCGCGCAGGCGGCGTCGTAAGTCGGTCTTAAAAGTGCGGGGCTTAACCCCGTGAGGGGACCGAAACTGCGATGCTAGAGTATCGGAGAGGAAAGCGGAATTCCTAGTGTAGCGGTGAAATGCGTAGATATTAGGAGGAACACCAGTGGCGAAAGCGGCTTTCTGGACGACAACTGACGCTGAGGCGCGAAAGCCAGGGGAGCAAACGGG
+
CB@@@;:4;A=?A?BABB?CCB?B>B@B@CB@CFGCCCBB=AB=B@@@BBB?BC9;;AABBB?BBBBGACC?BBB6<;;;BBB9BC@C?BCC;CCB;;;;.;A<@@B;A;;;AAABCECCCCDCABB@BBBC?CC;@;;5;=@=@@BCCDBBCCBA=AAA@;@B@@@C@@@AB>AB?@@=@@CBA?A;::;?ACC?CDG>;;<6;A@=@A000?;?=>@?C999958<<;;;?4<<34444&4::>D=C>>7
@6HNMW:00790:06157
TACGTAGGTGGCAAGCGTTGTCCGGAATTATTGGGCGTAAAGGGCGCGCAGGCGGCGTCGTAAGTCGGTCTTAAAAGTGCGGGGCTTAACCCCGTGAGGGGACCGAAACTGCGATGCTAGAGTATCGGAGAGGAAAGCGGAATTCCTAGTGTAGCGGTGAAATGCGTAGATATTAGGAGGAACACCAGTGGCGAAAGCGGCTTTCTGGACGACAACTGACGCTGAGGCGCGAAAGCCAGGGGAGCAAACGGG
+
DCBBA::4::4:@5;9@@6::A=@=A>A?BD@CD>CBAAA<AA;@@@AB=><@@;@BAC@@@?@@CD@BBB=AA@7A<;;CEH=CC@C@EED;DCC;:;:6:B?CCD>D9::;CCABBCCCDCCCCCACCBB<@@;@BC@C?B?B?CAAABBBB@@>@CCC=BBBBACCDCCC?A@=@@=@>BCC@DD??<??A@<ABC?BBB>ABC?CC;;<C@BCBBBA@AA@@=@BBCCF=AA?ACCC9@@>>>9?@@8
@6HNMW:00791:06159
TACGTAGGTGGCGAGCGTTATCCGGAATTATTGGGCGTAAAGGGTGCGCAGGCGGCCTTTTAAGTTCAAGGTGAAAGCGTGGGGCTCAACCCCATAAAGCCTTGGATACTGGGAGGCTGGAGTACTGGAGAGGACAGCGGAATTCCATGTGTAGCGGTAAAATGCGTAGATATATGGAGGAACACCGGAGGCGAAGGCGGCTGTCTGGACAGTAACTGACGCTGAGGCACGAAAGCGTGGGGAGCAA
+
BCCBBBC@A@<@?:::9928AA?B?B?C<::6:@8CBBCE<A@:???;=::500,0;@@@5B<??=AF@C<??CC>BBA?=><2>AAA=@@@69;;<3??>AAF?BB@@@@@70000@@=A@A@@??=?>==8<=;;;@;?;?7;7;???A===;;7;BFC5@@@>>>@@@@@>==9;;5;=>>?=@;8/+/;;)/)/71698==>B=AA@@>>;>@@=>>=;:;=:=@@@AA:@<;<@BB5B?677
@6HNMW:00796:06149
CACGTAGGGGGCGAGCGTTGTCCGGAATTATTGGGCGTAAAGGGAGCGCAGGCGGGAAAGTAAGTCCATCTTAAAAGTGCGGGGCTTAACCCCGTGATGGGATGGAAACTGGAAAGCTGGAGTATCGGAGAGGAAAGTGGAATTCCTAGTGTAGCGGTGAAATGCGTAGAGATTAGGAAGAACACCGGTGGCGAAGGCGACTTTCTGGACGACAACTGACGCTGAGGCGCGAAAGCGTGGGGAGCAAACAGG
+
BBBBBBBBBC5AB9;:@@<ACB?C@B@I@CEAEG>BB@@@;@A;;;;AB@@=@BB=BD>CCC>@@B?BCCC@BBB7A:;;;;;.;C>C=BAC9ABCDEDI>CBC?BC>CAA>AE=BBBC?BAAAAAA?@@AB?BB<BBC?C?B?C@CBBBCC@AAB=BAAA:AA@A@@BECCD@BB@C@BC?BCC@C@CCADBB@BACBCBCD>CCD@CB:;;:7;CCCCBBBC;;7;B@>@@;@AACDDE;BBBEE>BBB?
@6HNMW:00797:06117
TACGTAGGGGGCAAGCGTTATCCGGATTTACTGGGTGTAAAGGGAGCGTAGACGGATTTGCAAGTCAGATGTGAAAGGCGGGGGCTTAACCCCTGGATTGCATTTGAAACTGCAGATCTTGAGTACTGGAAGGGCAGATGGAATTCCTGGTGTAGCGGTGAAATGCGTAGAGATCAGGAGGAACACCGGTGGCGAAGGCGGCTTGCTGGACAGTAACTGACGTTGAGGCTCGAAAGCGTGGGGAGCAAACAGG
+
DCBBBBBCBB3AC;@@@?<@CC?B=@@B;BAABA8;<::949D9CCBBAB:;;B?CCE?CCCACD;;;B;;;;9=0=;:;9::*;B4<4;?A0AA<AB>BACCC>BCE>B;<;B@@@@A>@@AA:98A>A>AB9????93/76C?B?BC?B@:89;;7=?BE>???BAAC@??AACC?CC?B?BBB?B=???AAA4979A=AC?BBBB>@??@@B@BBBBBBB8C?>;?A@@=?/77ABBBB:BBBBC>BBB>
@6HNMW:00798:06121
TACGTAGGTGGCGAGCGTTATCCGGAATTATTGGGCGTAAAGGGTGCGCAGGCGGCCTTTTAAGTTCAAGGTGAAAGCGTGGGGCTCAACCCCATAAAGCCTTGGATACTGGGAGGCTGGAGTACTGGAGAGGACAGCGGAATTCCATGTGTAGCGGTAAAATGCGTAGATATATGGAAGAACACCAGTGGCGAAGGCGGTTTACCAGCACTGCACTGACGCTCAGTCACGAAAGCGTGGGGAGCAAATAGG
+
@@@BAAA;9949?=@???<?AC?B?B?C>AA?BC:A@???9?A9AA@AA@@=@?:?:?@?6?088=@@:@;A99:2:@@>???5?ABC@CEF:B?::3?A=A=A?ABBB???8=;8=??9?CCCC9:48A9=7=<;;?B?A=B?@;AAAA@@>@6617;>>-887;;;B@@@@ABB<A<@@<@>@;AA>=8;>>4;7=A<AA7>><@@::::;::;>A=988@@==>@@AAAC9C9::ABB5@@AAA:?>>:
@6HNMW:00765:06204
TACGTAGGGGGCGAGCGTTATCCGGATTTACTGGGTGTAAAGGGAGCGCAGACGGAGAAGCAAGTCTGATGTGAAAGCCCGTGGCTCAACCGCGGGACTGCATTGGAAACTGTTTATCTGGAGTACTGGAAGGGCAAGCGGAATTCCTGGTGTAGCGGTGAAATGCGTAGATATCAGGAGGAACACCGGTGGCGAAGGCGGCTTGCTGGACAGTAACTGACGTTGAGGCTCGAAAGACGTGGGGAGCAAACAGG
+
DCCBB9::::):AB@A@A=@CD@B@BDC?BBBDD=CCEEE?DF>AA:;:CDCBC@BBB=@@@@CCBCCCCBC@@?-9::-99?<ABBB>B=??AA;ACA899A?A6::7:BBBC>BCBAA?AA@ABAB>B?AA<AA?BBB@C>A>A?BB?@@@8::C?BBCG@@??AAB@@A@@@@@<??<><=AA;A<;;7:AA:=:=A;=<6<=775:@<;;>9;995///(///(/8889:1655777::,9999;6;AB<
@6HNMW:00772:06205
CACGTAAGGCGCGAGCGTTGTTCGGAATCATTGGGCGTAAAGGGCGTGTAGGCGGCCCTGCAAGCCTGGCGTGAAATCCCGGGGCTCAACCCCGGAACCGCGCTGGGAACTGCGGGGCTTGAGCCGCTGTGGCGCAGCCGGAATTCCAGGTGTAGGGGTGAAATCTGTAGATATCTGGAAGAACACCGATGGCGAAGGCAGGCTGCGAGCGGACGGCTGACGCTGAGGCGCGAAGGCGCGGGGAGCGAACAGG
+
ABBBBC=A>@@?A@@:;;?@AACF@CACCCC>BC<A@ABB6@>:?ABCBCC@@@=AC=CCCE@CC?CC?CBBBCE>CCC>CCC:CCCB?BEF;F>B@B>A@CCCCC=C@CBB@@?@6@C?@:;:>@@CDBB?AA@@@@<?=?@B@C?BB?BAA999828ACC>CBBBBBBABAAABC@C?BB?BBB>BBBB?CCC;><=A@=ABBBBCCCC@B@?>?BBBBCCCC@@>@BAAC=@=@AABEE;CAAAC?CCD?
@6HNMW:00783:06188
TACGGAAGGTCCGGGCGTTATCCGGATTTATTGGGTTTAAAGGGAGCGTAGCGGCATGGTAAGCGTGTTGTGAAATGCCGCGGCTCAACCGTGGCACTGCAGCGCGAACTGGGGGGCTTGAGTGCGCGCAGCGAAGGCGGAATTCGTGGTGTAGCGGTGAAATGCTTAGATATCACGAAGAACTCCGATCGCGAAGGCAGCCTTCGGGAGCGCAACTGACGCTGAAGCTCGAAGTGCGGGTATCGAACAGG
+
@@@B?A5;7;@<@C=BBC@CBB?B=:;:0:;=@C8CC;BB7;;7;=@=:..--).:>><=B:=CCBBB8;;;;;0;009;00*0>880;,00<9<?AAAA>>>>>@?9?99:999%:@=ABCBBBCBAAA;;;@<@?BB@D?C@BCBB?BBACB@@=@CBD>CFFE?BACAABCBBBB?AB>AAA=AABAA:98<A8>;77437ACD>CABBBD?BABACCCBAA>ABDAAD:>=::::,:@@99707;;?
@6HNMW:00813:06191
GTACGGAGGATGCGAGCGTTATCCGGATTTATTGGGTTTAAAGGGTGCGCAGGCTGTCGTGCAAGTCAGCGGTCAAATGTCGGGGCTCAACCCCGGCCTGCCGTTGAAACTGCATGGCTGGCGTGAGTGTGAGGTAGGCGGAATGCGTTGTGTAGCGGTGAAATGCATAGATATGACGCAGAACTCCGATTGCGAAGGCAGCTTACCAACACTTTACGGACGCTGAGGCACGAAAGCGTGGGTATCGAACAGG
+
//::=2/605==:??=000+/77)/+5=?7??@G@5<>)95,55)5;@B696855599944495:<<::::788;;3///::::,//C?;CCC9B<;255==B><@CD=???@@>><>??=A@@BBB?@?BBB>???;@C@C?BBCDB?BAABA@??>@@@A=:::A@A:;9ACBBBCBBCB?AAC>A@@8::@@<@>AAA@A9:9=C>A@CCD>BBB>BB?>>?==8>@@ABB8????==5??999B?A?@:
@6HNMW:00769:06222
TACGGAAGGTCCGGGCGTTATCCGGATTTATTGGGTTTAAAGGGAGCGTAGGCCGTGGATTAAGTGTGTTGTGAAATGTAGGCGCTCAACGTCTGACTTGCGAGCGCATACTGGTCCACTTGAGTGCGCGCGAACGCGGGCGAATTGTCGTGTAGCGGTGAAATGCTTAGATTTATGACGAAGAACCCCGATTGCGAAGGCAGCAATCGCGGGAGCGCAACTGACGCTGAAGCTCGAAAGTGCGGGTATCGAACAGG
+
////)/2757:5;>6===8=?>05.5:>5=9.55)59)55)5<25559;44.53:::)//)/)/77689486655(-----(///:5626>==6/-580--,,6,,--778/3-3:5333-333888666///699///)773,3,3779;---5--(--66/68985:9333(33348:<6442///&/::)//77)/)4449:3444444)4==;;;:==;4449533-4888<<;0944444)44445:45545
@6HNMW:00798:06223
TACGGAAGGTCCGGGCGTTATCCGGATTCATTGGGTTTAAAGGGAGCGTAGGCCGCCCCTTAAGCGTGTTGTGAAATGCCGCGGCTCAACCGTGGCACTGCAGCGCGAACTGGGGGGCTTGAGTGCGCGCAGCGAAGGCGGAATTCGTGGTGTAGCGGTGAAATGCTTAGATATCACGAAGAACTCCGATCGCGAAGGCAGCCTTCGGGAGCGCAACTGACGCTGAAGCTCGAAAGTGCGGGTATCGAACAGG
+
CCCC@B>B>AC=>@<@@@?BCC@C>AA@DCC@CJ>BB>AA:BE:AAABBBB=A4;;;;.;=A>AA@A>?=@ABBB=AAA@B;:59D@@=A=?>@=@BB@@AB<@@@?@<@@ADECE)CC>??BBBCCBBBBBBBB<?8=?9>2849BCC@CCCBB?@<@AAA<ABAA?BBBBBBBBBCC?BB?BBB@BB@@?8992939@==9=5>=>5=A@::7289<?A@A@AA=@@>@99929AABBB>BABA??:?AA4
@6HNMW:00798:06247
TACGTAGGGAGCAAGCGTTGTCCGGATTTACTGGGTGTAAAGGGTGCGTAGGCGGCTAAGCAAGTCAGATGTGAAATCTATGGGCTCAACCCATAAACTGCATTTGAAACTGCATAGCTTGAGTGAAGTAGAGGCAGGCGGAATTCCCCGTGTAGCGGTGAAATGCGTAGAGATGGGGAGGAACACCAGTGGCGAAGGCGGCCTGCTGGGCTTTAACTGACGCTGAGGCACGAAAGCGTGGGTAGCAAACAGG
+
@ABAA@@@9:;:B>B@@?5:9@;@6:9D;BB???8<AAAA=BB=AAA>=::500,0@@<@@B@CDBA@@:;;@@B;;;:A::9,9@A?<@@:@ABB<ABCB;;;0;AA9BAA@BBBBBB@BACC;<79?CB;;8;BB@BB?A>A5;;;.;BC;<=ED?B;;<0<AAADCCCCBAA@@3?A>A@BCE@B;=<?F;;8;?BB@CACBBBBC=AAA;A?BBBGBBBBB;;6;CBBBB=CBBCCD=@@ABBC=BBD@
@6HNMW:00799:06309
TACGTAGGTGGCAAGCGTTGTCCGGATTTACTGGGTGTAAAGGGCGTGCAGCCGGGAATGCAAGTCAGATGTGAAATCCATGGGCTTAACCCATGAACTGCATTTGAAACTGTATTTCTTGAGTACTGGAGAGGCAATCGGAATTCCTAGTGTAGCGGTGAAATGCGTAGATATTAGGAGGAACACCAGTGGCGAAGGCGGATTGCTGGACAGCAACTGACGGTGAGGCTCGAGAGCGTGGGGAGCAAACAGG
+
BBBBBCC?@?<>@=@9::@BBC?C@BBB<AADCD>BBBAA:@A;??>@@@@@=AB;B?@A@@=ADCJBB;;;BBC=CGFCECH?EG@B@BD>CCBB>A9;;;<<0;BA;A@@@BAC>@@=@BDDBA??<?@@@=AA>AAA>A@B@C@CBB???BC@@=AAA@9576??A?A?7818:4::1706AA9@>==:>8836=CB=BB;@???<BB????<?>>=:939@8838BB@==>@??@@@@6>>>?B:A??<
@6HNMW:00804:06308
TACGTAAGGGGCAAGCGTTATCCGGATTTACTGGGTGTAAAGGGAGCGCAGACGGAATGGCAAGTCTGAAGTGAAAGCCCGCGGCTCAACCGCGGGACTGCTTTGGAAACTGTCAGTCTGGAGTACTGGAAGGGTAAGCGGAATTCCTGGTGTAGCGGTGAAATGCGTAGATATCAGGAGGAACACCGGTGGCGAAGGCGGCTTACTGGACAGCAACTGACGTTGAGGCTCGAGAGCGTGGGGAGCAAACAGG
+
@@ABCC>AAA8AA?BBCC@CCC<?;@@@:@BCDD>ABBCC<BB:;;:@@BBBBB@CADD?BB?BBAAAC@CBBAA9>==5==>;ABAC@C698BC=A@>?@@@5989C=BBBCC@@@BAA=A@@@@@B=A=?@8@?8@@A>B@D@C@CC@CCCA@@A=AABB=;;;CBCCDDDDDBB?@@=@?AAA?C@BB?AA@<?<?@=@A=@A@@<@@???C@BBCCBBB?A9979DBBBCCCCBBBBB:A@ABA9A==3
@6HNMW:00787:06325
TACGGAAGGTCCGGGCGTTATCCGGATTCATTGGGTTTAAAGGGAGCGTAGGCCGCCCCTTAAGCGTGTTGTGAAATGCCGCGGCTCAACCGTGGCACTGCAGCGCGAACTGGGGGGCTTGAGTGCGCGCAGCGAAGGCGGAATTCGTGGTGTAGCGGTGAAATGCTTAGATATCACGAAGAACTCCGATCGCGAAGGCAGCCTTCGGGAGCGCAACTGACGCTGAAGCTCGAAAGTGCGG
+
BBBB?B=@;@@.99,44405<?:@<>>=ABGADE>BB6<;7;B<BB<<<<<5:5>A??0A4:5:@9;9>=@;?<@:?>>:<893:::@?A;?9839AAA@A@?@@98:6:333333#782;844;;@:;A@B?7749;;71849498::055;;=@A?B@@@60000)09=0//38;;823/)/;;6////8677286=??=:>=>=>70//9;;6=<<ABBCCCC?CBBBBBA<A>>==>
@6HNMW:00788:06354
TACGGAGGGTGCAAGCGTTAATCGGAATAACTGGGCGTAAAGGGCATGCAGGCGGGACGTCAAGCAGGGTGTGAAATCCCCGGGCTCAACCCGGGAACTGCACTCTGAACTGACGTTCTGGAGTATCGCAGGGGGGAGGCGGAATTCCAGGTGTAGCGGTGGAATGCGTAGATATCTGGAAGAACACCAAAGGCGAAGGCAGCCTCCTGGGCGAATACTGACGCTCATATGCGAAAGCGCGGGGAGCAAACAGG
+
@CCD?BBB<;;:C?A;;;@B@C;:7:?@@<@CCC<BABBB=BD?CLMDB@@<@@@;@CCC@@=@BDCB>BBBBCC;AABB9BC=CBBA<><5<<5<+00>:>@;??<@=@BAABA?9???;B@@?>9::555559#9999905458=8<<8<:::;;?9>>>A?BBBBAAA@??;?=?8B?BC@CCC;??8?9>>?<@=@CDD@CB>CDE>A:979A@??>=?;=00/0//8888/3333899.88=>>7;::4
@6HNMW:00795:06310
CACGTAGGGGGCGAGCGTTGTTCGGATTCATTGGGCGTAAAGGGCGCGCGGGCGGCCGGGCGAGCCTGCCGTGAAATCCCCGTGCTCAACACGGGGGGGTCGGCGGGGACTGTCCGGCTGGAGTACCGGAAGCGGCGGCGGAATTCCTGGTGTAGGGGTGAAATCTGTAGATATCAGGAAGAACACCGATGGCGAAGGCGGCCGCCGGGCCGGATACTGACGCTGAGGCGCGAAGGTGCGGGGAGCGAACAGG
+
;;;?=4999:)4B9;<;;7;C?BB?BB?@AA;BC;BCABB>CG?DBA=000,//5;7<=5=<;;;9=>>7;;BBC>CCGF9ACAA@CC>A@?A@AAAA#?CD?@???5@@:89?;@:>>D?BD@??<A?C;:0@<00-0=;>+0-9;=>;@=00/8<.8;BC587=BB??@@A?>>?9=8<??A@@=AA@@<@==+0*0:<><@A8?>8?9?:?@A>??>?;;;B;;9;CCBI@C=BA;;;;6;AAAB=@?@;
@6HNMW:00798:06346
TACGGAGGATGCGAGTGTTATCCGGATTTATTGGGTTTAAAGGGTGCGTAAGGCGGAAGTTCAAGTCAGCGGTAAAATCGAGGGGCTCAACCCCTTTAAGCCGTTGAAACTGGGTTTCTTGAGTGGGCGAGAAGTGTGCGGAATGTGTGGTGTAGCGGTGAAATGCATAGATATCACACAGAACTCCGATTGCGAAGGCAGCACACCGGCGCCCAACTGACGCTGAGGCACGAAAGCGTGGGGATCAA
+
066>:=@:>995C@@=A@<?BB?C@=BB<A?=@<9?A7><3<<+8786--(-(--(/7<?9=>:;;;<<9945595'5;:9999&55;;8===.;<)61657<=8=B>4<==9)59,9@=BBBBFJ>CBCCC@@A@BBBC>@<@@@@AC?B@::;@@<@BBB<BB;;9A@@@AABBAACBBB@A?=:?8838?<<8?;@BA??@78188<999+9;>888??<?C9828:9;8:03333777&7/86:
@6HNMW:00801:06336
TACGTAGGTGGCAAGCGTTGTCCGGAATTATTGGGCGTAAAGAGCATGTAGGCGGGCTTTTAAGTCCGACGTGAAAATGCGGGGCTTAACCCCGTATGGCGTTGGATACTGGAAGTCTTGAGTGCAGGAGAGGAAAGGGAATTCCCAGTGTAGCGGTGAAATGCGTAGATATTGGGAGGAACACCAGTGGCGAAGGCGCCTTTCTGGACTGTGTCTGACGCTGAGATGCGAAAGCCAGGGTAGCAAACGGG
+
CBBB@>>:;;5;B:@@@?;??B?B@C?B@BB?BC?AAABD<CA@@C;::CC@CCC>B@@@494:CB?CCB9<;@@@3@@@@AA7AB?B?BED;DCCCC@ABA@C@DBBBAA=A?BBBB?B@@@CBBDAFCCC?CC0;;095:49G>JCBDDBC;;4:?=@8ACCDCBBBAAA?BB=BB?B@CCGACCCC@IGEAB?BBA=AB=BDE@CBA?@@@@@AAABCBBBCBBBBBBB=BC@CCE>CA@@@@6@@@<
@6HNMW:00802:06333
CACGTAGGGGGCGAGCGTTGTTCGGATTCATTGGGCGTAAAGGGCGCGCGGGCGGCCGGGCGAGCCTGCCGTGAAATCCCCGTGCTCAACACGGGGGGGGTCGGCGGGGACTGTCCGGCTGGAGTACCGGAAGCGGCGGCGGAATTCCTGGTGTAGGGGTGAAATCTGTAGATATCAGGAAGAACACCGATGGCGAAGGCGGCCGCCGGGCCGGATACTGACGCTGAGGCGCGAAGGTGCGGGGAGCGAACAGG
+
DCBBAAA@@@2@A@@?BB@BC?A@<;;49?B9>=5=B599,5>2==BB@@@699?D>A@;@@9599=A=9B?@=>699;;.9:???A@5>=999::::;";4444888+889?:>9;:97944=:<><?=B?@@@<>A=994848<A;?A?>877BBC9BBBC588>>ACBB@AAABB?B@CB?A??8?AAA=@@@580,,),),,),6/806,6///8666445445.5;;<>:@1669>;@+@@@9969=>8
@6HNMW:00812:06351
TACGGAGGATGCGAGCGTTATCCGGATTCATTGGGTATAAAGGGTGCGTAGGCGCCCCCCAAGTCAGCGGTGAAATGTCCGGGCCCAACCCGGAGGTGCCGTTGATACTGCGGGGCTGGAGTACGGACGCCGGCGGAGGAATGAGTGGTGTAGCGGTGAAATGCATAGATATCACTCAGAACACCGATTGCGAAGGCATCCGCCGAGGCCGTTACTGACGCTGAGGCACGAAAGCGTGGGGATAGAACAGG
+
>@AB?AC@@;;;A@?>??9=?@?A789=BAA?AC;@B:::,:<5<@>@=@:6.------#-(--;;97;7;;<<399:<077)8<4<188)97::49;768;3<8<:85559>93<>>9766><=677696<;AA9==6<9=:::<<8=A@A@@@;@;;;1;;;>=>>>888=888?99:<?<<8=>>:>=>A7;7BGCC?BD?BBC=@;;<5<AAABCBBBC;0+0>000<3<><?CCC9ABBBB<@@A6
@6HNMW:00764:06392
TACGGAAGGTCCGGGCGTTATCCGGATTTATTGGGTTTAAAGGGAGCGCAGGCTGGAGATTAAGCGTGACGTGAAATGCCGCGGCTCAACCGTGGAAGTGCGTCGCGAACTGGTTTCCTTGAGTGTTATTCGACGTCAGCGGAATTCGTGGTGTAGCGGTGAAATGCTTAGATATCACGAAGAACTCCGATTGCGAAGGCAGCTGGCGGAGGCTATAACTGACGCTAAAGCTCGAAGGTGCGGGTAATCGAACGAGG
+
BBBB@C?B?@?4::0;AB=A;;5;=;;;05<.5505A099)55)599;;5505;=;<;;;7<58:99>:899::83//01://+4=;;7:4<77188;<>::<BCCBB?@;;5;;0;;<6<;<=00*0/)/99954544445:5:9=?::9<<?@;<<9===>53//;(//666;777892888;AA<9971;;7728.//89//(..(.3.688:8489=>>837>;2::A@??6=39/96:1//(-6550-//8;
@6HNMW:00766:06383
CACGTAGGGGGCGAGCGTTGTTCGGATTCATTGGGCGTAAAGGGCGCGCGGGCGGCCGGGCGAGCCTGCCGTGAAATCCCCCGTGCTCAACACGGGGGGGGTCGGCGGGGACTGTCCGGCTGGAGTACCGGAAGCGGCGGCGGAATTCCTGGTGTAGGGGTGAAATCTGTAGATATCAGGAAGAACACCGATGGCGAAGGCGGCCGCCGGGCCGGATACTGACGCTGAGGCGCGGAAGGTGCGGGGAGCGAACAGG
+
99;4449999':9444499>A?CE66:@BBB?BB;AA@B@8@B=AACCCCF6;@8@;>@8>>;;=8<>>466=>;244499$44444<:5::44444444"38:2::>>1==::;=8=?;;<;>CA?:6:7<255<8<<8<?:><@9;23389:3//>>00//>3///689;<;<<;<;17133,37:4::;=7:::4;579,3,33,33(3173333388625555995:956.68>.56<<<<0<::::.44:3
@6HNMW:00768:06379
TACGTAGGTGGCGAGCGTTATCCGGAATTATTGGGCGTAAAGGGTGCGTAGGCGGCTGATTAAGTTCGTGGTTAAAGCGTGGGGCTCAACCCCATAAAGCCACGGATACTGGTCAGCTAGAGTACTGGAGAGGGCAGTGGAATTCCATGTGTAGCGGTAAAATGCGTAGATATATGGAGGAACACCGGTGGCGAAGGCGGCCTTCTGGACTGAAACTGACACTGAGGCACGAAAGCGTGGGTAGCAAACAGG
+
DCCA@9949>:>@>?@@B?BDE@B@C?C?BB?BB<BCCCD>DD>C?@@@@@<00-0@==@<A>AD=AA;<5<5<;0;AA@BBB9BDEE@CCC;DBBB>BC=A@@=@ACA??<?B9;:CCCBCCAA@E?AA;;:/;;;:;?B?B@B@CBBAAA????=?BAB;::9ABBBBBCCCCD?BB?A>@A@:@:>>;>AAAD?BB?B?B?BB@<@?=>>@7>>===;;:;9949BBBBC>C>=888*8:<:;;3;=>:
@6HNMW:00773:06384
TACGGAAGGTCCAGGCGTTATCCGGATTTATTGGGTTTAAAGGGAGCGTAGGCCGGAGATTAAGCTGTGTTGTGAAATGTAGATGCTCAACATCTGCACTGCAGCGCATACTGGTTTCCTTGAGTACACGCAACGTTGGCGGAATTCTGTCGTGTAGCGGTGAAATTGCTTAGATATGACGAAGAACTCCGATTGCGAAGGCAGCTGACGGGAGTGCACTGACGCTGAAGCTCGAAAGTGCGGGTATCGAACAGG
+
9;;@:@4:29:589;?:;6;@C?B?BBB<BBAGC=CD8??5?>599955==:>:<79---053----/77299;9<4;::::::9;9AA>>>000000;;;;:00/556///;6;:5:*/*3339;9888771722+2.77).).2.//68773...672--.3'.(.660/3333338333133,///(//9*//88(/(333383338828888/..3588657;;8==>@BBC:??CABB>897<<B>>>@>
@6HNMW:00789:06385
TACGTAAGGGGCAAGCGTTATCCGGATTTACTGGGTGTAAAGGGAGCGCAGACGGAATGGCAAGTCTGAAGTGAAAGCCCGCGGCTCAACCGCGGGACTGCTTTGGAAACTGCCAGTCTGGAGTACTGGAAGGGTAAGCGGAATTCCTGGTGTAGCGGTGAAATGCGTAGATATCAGGAGGAACACCGGTGGCGAAGGCAGGCTTGACTTGGAGCACACACATGACGTTGAGGCTCGAGGAGCGTGGGGAGCAAAGCAGG
+
CCCBBB?CDD9BB?@@@B@ECC@C@BBB=BCBCC>BCAIF>CC>AAAB;;<BBC@D@EEABB@BCBBBC@CBCBC;@@@;?>C?BBBB@C@AAAB>BBBBBFC>B?BC>C@@?@???DDD??>?BBBB@B?AB<BC?B9::;?B?C@CC@CBBA@@B@CCCC=AAABBCBBBDDDBB?BC@C>@?=3:39=297/)/36--(--(-5--(,(,22,*,,,,,,-57//)4448;988//)/////333&3///;(////4
@6HNMW:00800:06394
TACGTAAGGGGCAAGCGTTATCCGGATTTACTGGGTGTAAAGGGAGCGCAGACGGAATGGCAAGTCTGAAGTGAAAGCCCGCGGCTCAACCGCGGGACTGCTTTGGAAACTGTCAGTCTGGAGTACTGGAAGGGTAAGCGGAATTCCTGGTGTAGCGGTGAAATGCGTAGATATCAGGAGGAACACCGGTGGCGAAGGCGGTCGCCTGGTCTGCAACTGACGCTGAAGTACGAAAGCGTGGGGAGCAAATAGG
+
4>?B9;69<@.@D@B@@@7;:B?B@BBA;@>;;;0:BAAA<BB=BBBB@B00/94=5><;9;4:=885:7:CA?A9:99.9==9?AAB?C9;;DH>BBAD@@@;@>BB<A@AA9::9;>=<==8854=7;6;:288,44939.4.9.556<=>666=9>???8==BAACBBBBCCA@7<;=@@AAA9;99?:<<=;=588<?<88-3;6378=77137766/////)/99878818:;99::.8889=6=@@;
@6HNMW:00805:06372
TACGTAGGTGGCAAGCGTTGTCCGGAATTACTGGGTGTAAAGGGAGCGCAGGCGGGATAGCAAGTCAGCGGTGAAATGTATGGGCTTAACCCATGAACTGCCGTTGAAACTGTTGTTCTTGAGTGGAGTAGAGGTAAGCGGAATTCCGAGTGTAGCGGTGAAATGCGTAGATATTCGGAGGAACACCAGTGGCGAAGGCGGCTTACTGGGCTCTAACTGACGCTGAGGCTCGAAAGTGTGGGGAGCAAACAGG
+
DCBAACC@CC?AC>@@A@<??@;@=A>A?CBBBC=CCBBB=BA8>???>AC799B>BBBBBB>@@C@@?@=@ABD>CCCCCCC>BC=B<A?8?9::>BBBB9;;>BBD>CCCC=AA?BB>BCBCE@BCBBBBA?AB?ABC?C?B@B@CCC:;:BB@@=@AAB=@ACCCDCCCCC@AA?@?<?@CCC@B????AAC?A?AC@CC@CC@@@=@BBCD@BBCCBA@@A;;6;CAABD?DBBBAAA5;;;@@9@CEA
@6HNMW:00807:06372
TACGTAGGTGGCGAGCGTTATCCGGAATTATTGGGCGTAAAGGGTGCGTAGGCGGCTGATTAAGTTCGTGGTTAAAGCGTGGGGCTCAACCCCATAAAGCCACGGATACTGGTCAGCTAGAGTACTGGAGAGGGCAGTGGAATTCCATGTGTAGCGGTAAAATGCGTAGATATATGGAGGAACACCGGTGGCGAAGGCGGCTGCCTGGACAGAGACTGACGCTGAGGCACGAAAGCGTGGGGAGCAAATAGG
+
BBBBA==99:4:A?@@???BBC@B@F@C?BB?BB<AAA@A;@A9???;@=>;00-0@@@@=@=CE>AABB?B@BF<ABBBBAB8BBBB?BBB9CBBB7<;9>??;?AAABB?BB788@??<<<9::93<?878-8@@AA=A=A=A<A@??@@AB>>:>@@>5<<<==????@@@@@<AA<A<>?>;C<@><@@@8=899499=<<>A<?>=AA?@@@@@@<<8<//-/===;=4@><==>=2=?===7??>:
@6HNMW:00809:06370
TACGTAGGTGGCAAGCGTTGTCCGGAATTATTGGGCGTAAAGCGCGCGCAGGCGCTTTCTAAGTCCATCTTAAAAGTGCGGGGCTTAACCCCGTGATGGGATGGAAACTGGAAAGCTGGAGTATCGGAGAGGAAAGTGGAATTCCTAGTGTAGCGGTGAAATGCGTAGATATCAGGAGGAACACCGGTGGCGAAGGCGGCTTGCTGGACAGTAACTGACGTTGAGGCTCGAAAGCGTGGGGAGCAAACAGG
+
CCCCA><900+0<9<:@?;@AA?B?C@B>AA>AB=AA@??0;;<;@;:;A@=>AACE>GIH?BBCACB@B5;;;.;>@@AAA7AG9;:;CB;CC?@@BC>BBC@BB=BBCACC<BCBC@CCBBBCC?BCAA>@C<B?@=@<>9??BBBBBA<?9999BBC<BB=@>???BBBBBB@BB?B??@@8=89939AA4979B>AB?B?@@<A@???A<A@?BCBD@C::89AA?@@8@>@>@@@7@CBCC>CCC@
@6HNMW:00816:05782
TACGTAAGGGGCAAGCGTTATCCGGATTTACTGGGTGTAAAGGGAGCGCAGACGGAATGGCAAGTCTGAAGTGAAAGCCCGCGGCTCAACCGCGGGACTGCTTTGGAAACTGTCAGTCTGGAGTACTGGAAGGGTAAGCGGAATTCCTGGTGTAGCGGTGAAATGCGTAGATATCAGGAGGAACACCGGTGGCGAAGGCGGCTTACTGGACAGCAACTGACGTTGAGGCTCGAGAGCGTGGGGAGCAAACAG
+
CBBB?=4:::5;C@BB@@>@CCACACDE=BCDDD>AABDG?DC>:;;;;BBBAB>B?BB?BC>B@CA>?<?==?A:@AA;AAA=@AA@9=39:99*8>??ABB>B?BE@BB???AAAABA?BCBBCCC?B@BC>BB?BBB?C;;:;@BB9==CCBBC@CDCF=AA;<;BBDCDC@@@=@A<@@@@AAD@BA?BBC?A?::8:B=@A??;?B???C?CBCCBBB?BAA>BBBCAAADCAAABB6??>@@9>99
@6HNMW:00832:05797
TACGTAAGGGGCAAGCGTTATCCGGATTTACTGGGTGTAAAGGGAGCGCAGACGGAATGGCAAGTCTGAAGTGAAAGCCCGCGGCTCAACCGCGGGACTGCTTTGGAAACTGTCAGTCTGGAGTACTGGAAGGGTAAGCGGAATTCCTGGTGTAGCGGTGAAATGCGTAGATATCAGGAGGAACACCGGTGGCGAAGGCGGCTTACTGGACAGCAACTGACGTTGAGGCTCGGAGAGCGTGGGGAGCAAACAGG
+
AABBBB=ACB9BB?DBBB=@AC?C?ABB=@@DDG>CDBCA7CC=CEBBBCDBBB@B@CC?BB=@;99<@900/:;(//:177::@?:B8B8B??@+000/0:7.66:;5?:7:;<<>>CC@BCBAA??<?>@B89:4;?C<?6:.9:9929@@A?:;69>@@600000@9959;://)//)/:>0000;@@699@9@=?A=AB?AC?>;?AA@@A?9:9@A9;6::8<:>00+0:::;/////&/9;<=64346
@6HNMW:00846:05804
TACGGAAGGTCCGGGCGTTATCCGGATTCATTGGGTTTAAAGGGAGCGTAGGCCGCCCCTTAAGCGTGTTGTGAAATGCCGCGGCTCAACCGTGGCACTGCAGCGCGAACTGGGGGGCTTGAGTGCGCGCAGCGAAGGCGGAATTCGTGGTGTAGCGGTGAAATGCTTAGATATCACGAAGAACTCCGATCGCGAAGGCAGCCTTCGGGAGCGCAACTGACGCTGAAGCTCGAAAGTGCGGGTATCGAACAG
+
BBAA?A?B>BB5;90494.4==8=8=:5:@@=AB9@A,;;0;<8@BBBBBA=?59;:;.;;A=AA@A>><?<<8:/54:5:34049:=7<6::;7:?A<B@@ABC>CB9855>??C'==9=555:::=B;<;;;<8>588282848:<<?BBCCB@@=?@@@:AAAA?BBBBBBAAA9949A<>?>=998877;;/7,8;9954>CCC>AA9337,339:97873/(///69:91;8=:::3;>B<<=6666
@6HNMW:00852:05779
TACGTAGGGGGCAAGCGTTATCCGGATTTACTGGGTGTAAAGGGAGCGCAGACGGATGTGCAAGTCAGATGTGAAAGGAGGGGCTTAACCCCCTAACTGCATTTGAAACTGTGGTTCTTGAGTGAAGTAGAGGTAAGCGGAATTCCTAGTGTAGCGGTGAAATGCGTAGATATTAGGAGGAACATCAGTGGCGAAGGCGGCTTACTGGGCTTTAACTGACGCTGAGGCTCGAAAGCGTGGGGAGCAAACAGG
+
BAABA;:;;;';?:@DEC@CED?C=ABD>BBCCF>BBAAA<AC=BCBDDCDCBB?BBB@ABB?BCDCCC?@?ACC=A>ACDD9ED<?17878$8;5:9?><<A9??>9?==>@?A>BB=AAB@BB@BBAB@@<?@<@??:?>B>B@BBBBB??@??<?@?@:@A@@@AAA???AAA>AB>A?BBBBBB@@=?B@6<7>=8=?8=?@??8999,9<>@AAAAA???@<@?886:-::9;;99+:<889(8874
@6HNMW:00814:05846
TACGTAGGGAGCGAGCGTTGTCCGGAATTACTGGGTGTAAAGGGAGCGTAGGCGGGATTGCAAGTCAGGTGTGAAATGCAGGGGCTCAACCCCTGAACTGCACTTGAAACTGTAGTTCTTGAGTGAAGTAGAGGTAAGCGGAATTCCTAGTGTAGCGGTGAAATGCGTAGATATTAGGAGGAACATCAGTGGCGAAGGCGGCTTACTGGGCTTTAACTGACGCTGAGGCTCGGAAAGCGTGGGGAGCAAACAGG
+
>=???;;;0;??>@998=::?B?B@B@C7;;733)399;=3?@<<=<A?9938<86>A<??A=?@A@@<@@A@@@;:9:BBCC8A>=<;>?>1<==;?98;9>>>BCC>BAAAA@@?BB7;;AAA@=@BCCCDAEE;;;D?B@C@DAIJCBBBFDCB?BBBB<;;;CB@@@C<<7<A>AA?A@CCCBBBBA;==B5;5;@=@C@BBBBB=A@@;@?ABBD;;;CBB=9<@00+0>5><?<=?>1<<<==<;;;8
@6HNMW:00828:05844
TACGGAGGGTGCAAGCGTTAATCGGAATAACTGGGCGTAAAGGGCATGCAGGCGGGACGTCAAGCAGGGTGTGAAATCCCCGGGCTCAACCCGGGAACTGCACTCTGAACTGCACGTTCTGGAGTATCGCAGGGGGAGGCGGAATTCCAGGTGTAGCGGTGGAATGCGTAGATATCTGGAAGAACACCAAAGGCGAAGGCAGCCTCCTGGGCGAATACTGACGCTCATATGCGAAAGCGCGGGGAGCAAACAGG
+
;BCD@BBC>@@@@?B;;;?C?BBC>@?@C@CDCD?CA>@D6;;7;A;9;A@=ABB=BC;:;B@;;:CE>;99ABB=CDDD;FD=B;969>>8@A8A6::@@@?>?900:000//===;8889;:;==45/:?>>>,//)//565;5=>==?;;888=@=@B;?;????;BBB>>>@AA=J?@A@BCA?CD:;;;CA;?<?:::=@@@???:?AB=AABBAA::9AAAAAABBCCC>BAA7789*9;=AB>BAA?
@6HNMW:00829:05818
TACGTAGGGGGCAAGCGTTATCCGGATTTACTGGGTGTAAAGGGAGCGTAGACGGAAGAGCAAGTCTGATGTGAAAGGCTGGGGCTTAACCCCAGGACTGCATTGGAAACTGTTGTTCTAGAGTGCCGGAGAGGTAAGCGGAATTCCTAGTGTAGCGGTGAAATGCGTAGATATTAGGAGGAACACCAGTGGCGAAGGCGGCTTACTGGACGGTAACTGACGTTGAGGCTCGAAAGCGTGGGGAGCAAACAGG
+
CCAAAA@@@@2@@=@@CB?ACD=@=@BC=BBBDD>BBCCC=BB=:;:BBA@AAA=AACBBBC?BBBBCCAAACCD<?<?AACC;CB?B?CBB9AC@C?>?CCC=A4::6;AAB@CC?BBBCBB@@@>B?BB@A?@C:>>B?B?B>B?B??@CC?@>=;=BBC<A>8::@@@CCB<>>;==:=<@@A<A>>>=AAB=A<<<9<B=AA@@<@=A=AD<>>BDBBB>AAF978A<;@8B@@@>AA2=;@AC9C>><
@6HNMW:00832:05828
TACGTAGGGAGCAAGCGTTGTCCGGATTTACTGGGTGTAAAGGGTGCGTAGGCGGCTAAGCAAGTCAGATGTGAAATCTATGGGCTCAACCCATAAACTGCATTTGAAACTGCATAGCTTGAGTGAAGTAGAGGCAGGCGGAATTCCCCGTGTAGCGGTGAAATGCGTAGAGATGGGGAGGAACACCAGTGGCGAAGGCGGCCTGCTGGGCTTTAACTGACGCTGAGGCACGAAAGCGTGGGTAGCAAACAGG
+
CDCCCCCD>AAA@>><:95:AA?C=@AB>BCCCC>AAABB=BD>788>>>><00,0@A<AEE?@@B;;;BBBCCC=;;;BBCC<AAAB=@C>CBCB=BBBA;<<7;AD?FAB@CDEEFC;;:BB@A=ABBBBB?BAA=AC>C?C?BBB7BCBABBBB@BCDE>CBBBBBBBB@@@AB:BB?C@AAA?CB;;:;BB?B@BB@CACGCCCG>CCC>C@BBBCCA@@B;;4:BA>@@;@B@@@D?C@AABB=ABB@
@6HNMW:00840:05812
TACGTAGGTGGCGAGCGTTGTCCGGAATTATTGGGCGTAAAGGGAGCGCAGGCGGGAAGGTAAGTCTATCTTAAAAGTGCGGGGCTCAACCCCGTGAGGGGATAGAAACTATTTTTCTTGAGTGCAGGAGAGGAAAGCGGAATTCCTAGTGTAGCGGTGAAATGCGTAGATATTAGGAGGAACACCAGTGGCGAAGGCGGCTTTCTGGACTGTAACTGACGCTGAGGCTGCGAAAGCCAGGGGAGCGAACGGG
+
?CCBCBB>AA?BB@?????:99?B?B@E???6=;3339==0=<4??@C@AA@BCI>D@D?@@?B@AAABEE5;;;.9;?=>CC9BBAC:>>>459:<<<</@@>>;@,3333777'3=:BBCCCBAB=BBBB>BD<@;6269=:><B<@?>555;=7=5550555=>>=?>4929929B<A?BBB@DBBB?AAB5:4992998.7==;87878:6==BBCCCC;00*0///777.9:6==>=/666::8:;;4
@6HNMW:00849:05831
CACGTAGGGGGCGAGCGTTGTTCGGATTCATTGGGCGTAAAGGGCGCGCGGGCGGCCGGGCGAGCCTGCCGTGAAATCCCCGTGCTCAACACGGGGGGGTCGGCGGGGACGTGTCCGGCTGGAGTACCGGAAAGCCGGGCGGCGGAATTCCTGGTGTAGGGGTGGAAATCATGTAGATATCAGGAAGAACACCGATGGCGAAGGCGGCCGCCGGGCCGGATACTGACGCTGAGGCGCGAAGGTGCGGGGAGCGAACAGG
+
//44444444$3:88:<>8<<7:9345.5569>>7666>>6>@56559555)55.54990:::9;55448<544;04444&444445:5::8888888#84445===+8433337186;==687897(-(--(--(//(/8-33-3-3-/366(///5599+--(-7/5---686//4::9;:38333,399,33876///)/6//(/3961:?7A>A>><8:65..///99<9666@A:?:=>>?@G2<<:44.4493
@6HNMW:00857:05856
TACGTAGGTGGCAAGCGTTGTCCGGATTTACTGGGTGTAAAGGGCGTGCAGCCGGGAATGCAAGTCAGATGTGAAATCCATGGGCTTAACCCATGAACTGCATTTGAAACTGTATTTCTTGAGTACTGGAGAGGCAATCGGAATTCCTAGTGTAGCGGTGAAATGCGTAGATATTAGGAGGAACACCAGTGGCGAAGGCGGATTGCTGGACAGCAACTGACGGTGAGGCGCGAAAGTGTGGGGAGCAAACAGG
+
CCCFCBB?A@=@C?A@AA?BBCAC@BCJ>B==@@7?C?>@8CD>CCBBBBAA>AB<C>BBBB?BC@@AA;9;BBB8;:295?<09939399099887:<88444(4::18333333(332889:;???;=787,3;5;;<>A?C<>:>A?>:=@B@=49555.//../52999:5=>58849:A7816;;=699;17179177555587;;::76/559///(/:55/777999/9<=;;<<1979AA:A@@<
@6HNMW:00826:05879
TACGTAGGTGGCAAGCGTTGTCCGGAATTATTGGGCGTAAAGCGCGCGCAGGCGCTTTCTAAGTCCATCTTAAAAGTGCGGGGCTTAACCCCGTGATGGGATGGATACTGGGAGGCTGGAGTACTGGAGAGGACAGCGGAATTCCATGTGTAGCGGTAAAATGCGTAGATATATGGAGGAACACCGGAGGCGAAGGCGGCTGTCTGGACAGTAACTGACGCTGAGGCACGAAAGCGTGGGGAGCAAATAGG
+
CBAA@>=9::4:B5;7@@<@AC?C@B@B@BB?BC=AAAGE=@@@@A@@=>A;;;9BB=CCB>BA?=@BCC?DCC9@;;:ABB8BB?C?CCC9AABCCBB<B@@>ABCCBBC=:977??=BBBCDBC@DC:999B@BBDAB?B?C@BBBBBBABBB>@@@@7@ABBBCCCBBBBBB?::8:?BBD@D>AB?ACB;?<?A=@AAACDCAC@@??B???@CBBACB??<?@@>?@8@@?@BCC:BBBBD<A??9
@6HNMW:00832:05867
TACGGAGGGTGCAAGCGTTAATCGGAATAACTGGGCGTAAAGGGCATGCAGGCGGGACGTCAAGCAGGGTGTGAAATCCCCGGGCTCAACCCGGGAACTGCACTCTGAACTGACGTTCTGGAGTATCGCAGGGGGGAGGCGGAATTCCAGGTGTAGCGGTGGAATGCGTAGATATCTGGAAGAACACCAAAGGCGAAGGCAGCCTCCTGGGCGAATACTGACGCTCATATGCGAAAGCGCGGGGAGCAAACAGG
+
@CCC@CBC>ACAA?A@?@=@@CCC@D@CCADBBB:BBAAA<AB<BB;;:BC@CCD<IA;;;G@CCECF?BBBBBB:;;IJ<FD?CBBB?CH?CC=B7<;AAAABBB@?=ACCCBBB:;;E?CCBCCCCA;;;;;;%;>>===A@C@B@BC?CBCCA<A?BB@C?BBABBCCAA@????9A<@@<@CC@DH=@?@CE=@>?BBB?CC@BBB=B:979BBBBBBBBCBBBBBBBAAA<ABA=?@@6:88AC9???;
@6HNMW:00847:05864
TACGTAGGGAGCAAGCGTTGTCCGGATTTACTGGGTGTAAAGGGTGCGTAGGCGGATCTGCAAGTCAGGCGTGAAATCCATGGGCTTAACCCATGAACTGCGCTTGAAACTGTGGGTCTTGAGTGAAGTAGAGGTAGGCGGAATTCCCGGTGTAGCGGTGAAATGCGTAGAGATCGGGAGGAACACCAGTGGCGAAGGCGGCCTACTGGGCTTTAACTGACGCTGAGGCACGAAAGTGTGGGTAGCAAACAGG
+
CC@@@BBB=;;;A@C;;;@CBB?B?BBB>BCCCC?BBBCC?CF>9:9CCBB@BB@CECCCBB>ABB@?<?A@@@B<BB@CCBD>BB?A<>>7>???;@@A???@=@AC;A999@?8>993:AAABB?BCBBBB?BAA>AB@B?B?BC>B?BBBBA@B>?>??8?ABBBBCCB>??BC=>><>>ADC@CBBB>?9@9@<@@<AADCCCFD?CDC>C@CCCCCBBBB;;:;CCBHE>C;<<BD=A@@@AA<ACC@
@6HNMW:00816:05959
TACGTAAGGGGCAAGCGTTATCCGGATTTACTGGGTGTAAAGGGAGCGCAGACGGAATGGCAAGTCTGAAGTGAAAGCCCGCGGCTCAACCGCGGGACTGCTTTGGAAACTGTCAGTCTGGAGTACTGGAAGGGTAAGCGGAATTCCTGGTGTAGCGGTGAAATGCGTAGATATCAGGAGGAACACCGGTGGCGAAGGCGGCTTACTGGACAGCAACTGACGTTGAGGCTCGAGAGCGTGGGGAGCAAACAGG
+
BBBBAB@BDD;DD>AA@D>AAD@C@CCB=BBBBC>CCCFG?FF=AA:::@@@@@=@?BB?CC?CCCCCC?BA@@?8?=<388?;@ABA?B=@ABB>BCCBCCD>B@BB=BBBC@AAADBB?BBBBBBB>B>BC<BB;@@@=@@C@C?CCBCCD:;:C@BCBF?EC;;;CBBBCCCCDA;;9;?;;;?B>AB?BBB?B???=?A=@AAA=@AAA>><?CCCBB@=@9959AAABBAAABBBBB:BBBFC>BBA>
@6HNMW:00829:05926
TACGTAGGGGGCAAGCGTTGTTCGGAATTACTGGGCGTAAAGCGCACGCAGGCTGACCGTTAAGTCTGTCGTCAAAGGCGGGGGCTCAACCTCCGTTCTACGATAGATACTGTCGGTCTAGAGTATGTGAGAGGGAAGTGGAATTCCCGGTGTAGCGGTGAAATGCGTAGATATCGGGAGGAACACCAGTGGCGAAGGCGCTTCCTGGCACACAACGTGACGCTCATGTGCGAAAGCCAGGGCAGCGA
+
4>=>>>><<<+9;6;AAA?BA=@@8<,0+000/739=<<=5;;::>@>;95;:9::;,//,/)/:99;==>>@C@8C@C>>>>+65;;5;7;>9>@9;;=<666555::4444993::::<<;::5448::333(3389:6:6=7;<5;7::88888.33<=5::79885555277:3:?;?8:::6;656088839)//5626).2068........---------3732222',,(,,,'-97733
@6HNMW:00835:05927
TACGGAGGGTGCAAGCGTTAATCGGAATAACTGGGCGTAAAGGGCATGCAGGCGGGACGTCAAGCAGGGTGTGAAATCCCCGGGCTCAACCCGGGAACTGCACTCTGAACTGACGTTCTGGAGTATCGCAGGGGGGAGGCGGAATTCCAGGTGTAGCGGTGGAATGCGTAGATATCTGGAAGAACACCAAAGGCGAAGGCAGCCTCCTGGGCGAATACTGACGCTCATATGCGAAAGCGCGGGGAGCAAACAGG
+
9;<B?BBB<AA::4;AAA<@<@@@;A?BB?BCCC?CCCCC>CD>CDAA@AA?ACE?EA;;;C@CCGHC>CCCCCE;;;CC:BD>;;;B?BG7<;0;5::@@BBBCBCCAAABBBBC=AAD>BBBCAAAA;;;;;;%;@<;;5;>A=A?BB?A?995;B?AB>A=AA>>>AABABBBBA>B>@@>ACA?CD;<9;BC8:::BCE@CC@BAA=A@A????AA::::BC@BA@?BCCD>CCA7778(8;;;>9>AA?
@6HNMW:00849:05916
TACGTAGGGGGCGAGCGTTGTTCGGAATTACTGGGCGTAAAGCGCACGCAGGCTGACCGTTAAGTCTGTCGTCAAAGGCGGAGGCTCAACCTTCGTTCTACGATAGATACTGGCGGTCTAGAGTATGTGAGAGGGAAGTGGAATTCCCGGTGTAGCGGTGAAATGCGTAGATATCGGGAGGAACACCAGTGGCGAAGGCGGCTTCCTGGCACACAACTGACGCTCATGTGCGAAAGCCAGGGCAGCGAACGGG
+
CBBBCCCDCD3CBA@9;:=AB?B@>B5;6:ACCF?CCBBE<@@@@B;;:;;5;BBBE?BB?B>@ACCCCCDGCDI;:9;D=;;:;BBC@D?B?A@@=@BDBCBBBCCBBAAA=9:8:DAABBBBC899AA@@AA;@=AA@=A@B@CG>F>BBDBB@@=@BAA<@@@BBCBBBBBCCC>@@=??BAB?BBBB@CCE@C?BC@BB>A@@@=@AAAA@=A@?@BDAAAA:::BBBCC>CC@CCC>BBBCBA?9;;6
@6HNMW:00849:05959
TACGGAGGGTGCAAGCGTTAGCTCGGAATCACTGGGCGTAAAGGACGCGTAGGCGGATTATCAAGTCTTTTGTGAAATCTAATGGCTTAACCATTAAACTGCTTGAGAAACTGATAATCTAGAGTGAGGGAGAGGCAGATGGAATTGGTGGTGTAGGGGTAAAATCCGTAGAGATCACCAGGAATACCCATTGCGAAGGCGATCTGCTGGAACTTAACTGACGCTAATGCGTGAAAGCGTGTGGAGCAAACAGG
+
A@;;49<:6:9:9.5000:0//997396044?9:505@@AD>C?BBBBBBIG@EC@CE?AAAA?@;9:DD9B@@AA80//<7@<6;=:=:@:6616;3;<AED?@@99945<<=B=<@>@???@>=B=>6<AA>8<<665;7;7:.4.43-3999:>>2===<1==8:??@BBCBBBB?BD@D@CCCC<?;<@>>>,0+00:9<=@BA<9=666;?:@><?;449:248:::555/5:>@>>>:9:7@?999:<
@6HNMW:00819:06007
TACGTAGGTGGCAAGCGTTGTCCGGAATTATTGGGCGTAAAGAGCATGTAGGCGGGCTTTTAAGTCCGACGTGAAAATGCGGGGCTTAACCCCGTATGGCGTTGGATACTGGAAGTCTTGAGTGCAGGAGAGGAAAGGGAATTCCCAGTGTAGCGGTGAAATGCGTAGATATTGGGAGGAACACCAGTGGCGAAGGCGGATTGCTGGACAGTAACTGACGGTGAGGCGCGAGAGCGTGGGGAGCAAACAGG
+
CIA@@CC@;;8;@<?;;;>BCC@D@B@B;;;@CC=CA@AC<B;;;C;;;DDAICD>CDCF<B@BBC?BBB@?;<;<.9==8:<+<:::7:<</;???A>@::39<???=AC>D?AAAA@C<;;DDCCACA@@>BG0;;048949=4=666=@B:;299:9.5<:446<=;;;299,9929=@@@?@@@A8;;B@C@CDABB?BBAB<@@@AAA?AAAACC=CC@@=;;;AAABBBBB@AA69:9@@;@AA?
@6HNMW:00825:06001
TACGTAGGTGGCGAGCGTTATCCGGAATTATTGGGCGTAAAGGGTGCGTAGGCGGCTGATTAAGTTCGTGGTTAAAGCGTGGGGCTCAACCCCATAAAGCCACGGATACTGGTCAGCTAGAGTACTGGAGAGGGCAGTGGAATTCCATGTGTAGCGGTAAAATGCGTAGATATATGGAGGAACACCGGTGGCGAAGGCGGCTGCCTGGACAGAGACTGACGCTGAGGCACGAAAGCGTGGGGAGCAAATAGG
+
DBBBB:94:@9?B?@@;;7;CC?B@B@C=@@5;;0;AAAE>CD?;;;ABAB>;;8;BCBE@C?BD=AABA=A5;;0;A@AHEE;CBCC@DCD;BBBB;@@>@@C@CCAACC?AAACCCCCCCCCCBA;@>9:;.;;;:B?D>B>A?AAABBAAA??=?CCB8AAAAABBCBBBBBB???>?@BBH@D>:979DA<A?BA>ABBA<AB=@@=>=@A@@A>>><<<>?9?A???A;AAABBFF9;;?DF>F==:
@6HNMW:00826:06002
TACGTAAGGGGCAAGCGTTATCCGGATTTACTGGGTGTAAAGGGAGCGCAGACGGAATGGCAAGTCTGAAGTGAAAGCCCGCGGCTCAACCGCGGGACTGCTTTGGAAACTGCCAGTCTGGAGTACTGGAAGGGTAAGCGGAATTCCTGGTGTAGCGGTGAAATGCGTAGATATCAGGAGGAACACCGGTGGCGAAGGCGGCTTACTGGACAGCAACTGACGTTGAGGCTCGAGAGCGTGGGGAGCAAACAG
+
@BBBBB?BDD;BB?B:;;?BCC@C@BBB=BCDBC>BBAEI<AC<ABBBBCAB@D?B?BB>BB>AAAAAA>@@::9/:==6=@@;@C>?;?<??BF>BBBBAAA<A?AD;BA??=?CCCCB?BBBBBBB?B@DD>CC?DBC@CACACACC@CCCCDCC?A@@B;;;;@@@BB@@??BB<A@9D@CCB9=94408<<6?=8<7=@<?AAA?BBBBBB>AA@@A9929>=398;8883::::===1AA8873733
@6HNMW:00827:05998
TACGTAGGTGGCGAGCCGGTTTATTCCGGAGTTTACTGGGTGTAAAGGGCGCGTAGGCGGGAATGCAAGTCAGCGGTGAAATGTCCGGGCCCAACCCGGAGGGTGCCGTTGATACTGCGGGGCTGGAGTACGGACGCCGGCGGAGGAATGAGTGGTGTAGCGGTGAAATGCATAGATATCACTCAGAACACCGATTGCGAAGGCATCCGCCGGAGGCCGTTAACTGACGCTGAGGCACGAAAAGCGTGGG
+
9544444.44.//---(,(*2((*(,(,(,,-9,5799905559:)44)4;<<<=>8544)5.5//74:;///772-//9.///<8<=5==3<,65)47444)///)//)//<>>6//<<;&///)////::)444:./)//)--(-(---//45<==<<<>65555)49999<<<<<<<<5554448;44.///)////)/)/7775//)/)/93939;.4.444444/////5///===;.555::::
@6HNMW:00829:05983
TACGTAAGGGGCAAGCGTTGTCCGGAATTATTGGGCGTAAAGCGCGCGCAGGCGCTTTCTAAGTCCATCTTAAAAGTGCGGGGCTTAACCCCGTGATGGGATGGAAACTGGAAAGCTGGAGTATCGGAGAGGAAAGTGGAATTCCTAGTGTAGCGGTGAAATGCGTAGAGATTAGGAAGAACACCGGTGGCGAAGGCGACTTTCTGGACGACAACTGACGCTGAGGCGCGAAAGCGTGGGGAGCAAACAGG
+
CDECCB5:::59?9@?@?;@@B?B@C@CACC=@@=@BABD9;;@@;;<@AB?@@@CC=BBB?BBC?CAAA?BCC<CCCBBCC;C@:C<@@@6@@<89>=,0/;47717=>:C>>=B@@<@>@>9557:?:@8A?;@??=?>C?BAAABCBB944@<ACCC>BBBBBBA>?>A?BC>B=993:@A>A@BD?B>?<??B@@AAB:??A?BB???@<@@::9@@@@:0+00//8:5:==@===18==BD:?>>;
@6HNMW:00838:06006
TACGGAGGGTGCAAGCGTTAATCGGAATAACTGGGCGTAAAGGGCATGCAGGCGGGACGTCAAGCAGGGTGTGAAATCCCCGGGCTCAACCCGGGAACTGCACTCTGAACTGACGTTCTGGAGTATCGCAGGGGGAGGCGGAATTCCAGGTGTAGCGGTGGAATGCGTAGATATCTGGAAGAACACCAAAGGCGAAGGCAGCCCTCCTGGGCGAATACTGACGCTCATATGCGAAAGCGCGGGAGCAAACAG
+
>B;;4;;;0;BBB=ABBBAE@DBC?C@CC?BADC<;9;9@8>B4@@ACCBC@BDE>HJ=6;B>@==@@:@@BEDD;99FE;ED;DDDC?BC=BC9;8<;BA@@@>000+0/6:???:89:4;:>BBABBBCDEE5BB@AA@C@D@CADD?;;:???A9>>=?=?A@@@@??;>;;<84;:>>>AA=9>=4949<;6;:78733(386::;39886;:;;::8888;::888;333,3<9999/77333(337
@6HNMW:00846:05960
TACGTAGGGGGCAAGCGTTATCCGGATTTAACTGGGTGTAAAGGGAGCGTAGACGGTGATGCAAGTCTGATGTGAAACCCCGGGGCTTAACTCCGGGTCTTGCATTGGAAACTGTACCACTTGAGTACTGGAGGGGCAGGCGGAATTCCTGGTGTAGCGGTGAAATGCGTAGATATCAGGAAGAACACCGGTGGCGAAGGCGGCCTGCTGGACAGTAACTGACGTTGAGCTCGAAAGCGTGGGGAGCAAACAGG
+
>@@@A@AFDD3DA>A000;@>><A@BCD?G;;:BB6;:??=,:9,:79<><<=9:4;A@;;;;?AACBBBCBCBCC=CDD;CCC:@@?B8::A<@@9>==9=>>>:=;>=88833:<37736:9;;33336;;;A/>??:==9>?B?B>??8>@99:@@=@@@@9:9:@@@??>??@@A<><>A<?@B<?8;:9>871539839==<<@@075>>9;5::77773.3/..3..27/6666667+799>>37774
@6HNMW:00858:06008
TACGGAGGGTGCAAGCGTTAATCGGAATAACTGGGCGTAAAGGGCATGCAGGCGGGACGTCAAGCAGGGTGTGAAATCCCCGGGCTCAACCCCGGGGAACTGCACTCTGAACTGACGTTCTGGAGTATCGCAGGGGGGAGGCGGAATTCCAGGTGTAGCGGTGGAATGCGTAGATATCTGGAAGAACACCAAAGGCGAAGGCAGCCTCCTGGGCGAATACTGACGCTCATATGCGAAAGCGCGGGGAGCAAACAGG
+
B@@@<@BB;A@@@<@;;;<@?BBA?B>BB@CBBB=>A>AA0;;0;A;:;AA;;;;0:C;;;@=ABBBB=BBCCAA9<;;;.99,0=0/*---&---&-(-/:;;>=<:::8;:??BAA;@::6;BBBBCCB;;;;;;%;C=??>A>@<A=AB?@;?A<<B?BC=A=??999ABABCBBBB@C?BC@CCC?BB>B@AAA=?<?B??=?B?BBB=B9:59??ABCBBBDCCBAACCCCC>BBB=BBB9BA@CC8:>>;
@6HNMW:00859:05983
TACGTAAGGGGCAAGCGTTATCCGGATTTACTGGGTGTAAAGGGAGCGCAGACGGAATGGCAAGTCTGAAGTGAAAGCCCGCGGCTCAACCGCGGGACTGCTTTGGAAACTGCCAGTCTGGAGTACTGGAAGGGTAAGCGGAATTCCTGGTGTAGCGGTGAAATGCGTAGATATCAGGAGGAACACCGGTGGCGAAGGCGGCTTACTGGACAGCAACTGACGTTGAGGCTCGAGAGCGTGGGGAGCAAACAGG
+
BDCCCC?CCC9BC<??AA?BBC@C?BBC=CDCCC=:;;DJ?CG>BBBBBGEDCB?C@CC>AA?BB99;A=AAAA@99;;09===?AAB@F@BAAA<@BA>@@A;A=@@<AAAA?BBBC??<?AABBCC@C>@@;?@<B?@<@<?<A@CC@CBBBCAA<ACCC=BB@@@CCBBABA::5::4828??;?;??<?A@=@=??>?@<@B8949A9:9?<?BDAAA@;@0000@@@CBAAAAABBB6@@999+99:3
@6HNMW:00862:05982
TACGTAAGGGGCAAGCGTTATCCGGATTTACTGGGTGTAAAGGGAGCGCAGACGGAATGGCAAGTCTGAAGTGAAAGCCCGCGGCTCAACCGCGGGACTGCTTTGGAAACTGTCAGTCTGGAGTACTGGAAGGGTAAGCGGAATTCCTGGTGTAGCGGTGAAATGCTTAGATATGACGAAGAACTCCGATTGCGAAGGCAGCTTACGGGAGCGCAACTGACGCTGATGCTCGAAGGTGCGGGTATCGAACAGG
+
@CBBBC@CFC;BB?B@@@?BBC@C@BBD>CCBCC>BBAIH?EC=CBCBDB@@@A?B?CC?BC@BCABAC?BABBA=@@A9??@<>?9949<@@AA=BABCABB>C?BC=ABC?@@BBCAB?AAAAAAC=?<?C>BB?BBB>B>B?DABB@BBCAAAE@DCCC>CCBB@BCDCCDEEB;:8;C@CCC@CEC?BA;;5;5;CCCG@BBBB=<<;@@@;@@@AABBBDFDCCCCCB7<5;@@AA<ABA<<;<@>@>
@6HNMW:00815:06037
TACGTAGGTGGCAAGCGTTGTCCGGATTTACTGGGTGTAAAGGGCGTGTAGCCGGGAGGGCAAGTCAGATGTGAAATCCACGGGCTCAACTCGTGAACTGCATTTGAAACTACTCTTCTTGAGTATCGGAGAGGCAATCGGAATTCCTAGTGTAGCGGTGAAATGCGTAGATATTAGGAGGAACACCAGTGGCGAAGGCGGATTGCTGGACGACAACTGACGGTGAGACGCGAAAGCGTGGGGAGCAAACAGG
+
BBBBC;;7;;7;C9;;@A@CCC?B??@@5A@?@><?EABB=@@;ACA@@@@@5;;09AA<AC?B@@@A@;::@@A<AB?BA@@59:??@ABABBBB?BBB;;:D9?@A<ABB@@AC4999??=:;9>>:?AA@;=>09545:.4057444<444<44.48880:;::9;?>>>>:=><?@?B?BBB@C999488B492999=?8@@=>9>?=<<<255;<55.49444565=>>8>@@?>>>0656<<5<==:
@6HNMW:00818:06014
TACGGAAGGTCCGGGCGTTATCCGGATTCATTGGGTTTAAAGGGAGCGTAGGCCGCCCCTTAAGCGTGTTGTGAAATGCCGCGGCTCAACCGTGGCACTGCAGCGCGAACTGGGGGGCTTGAGTGCGCGCAGCGAAGGCGGAATTCGTGGTGTAGCGGTGAAATGCTTAGATATCACGAAGAACTCCGATCGCGAAGGCAGCCTTCGGGAGCGCAACTGACGCTGAAGCTCGAAGTGCGGGTATCGAACAGG
+
BBBB@B>A?BC?BH>;<;?BCB>A=@C?BBCACL?FJ?CC>CH>CB@AA;;5;4;;?A7@>A?BBBBBB?BBDDF<A??=@::8:AAB?C8:9?9?@@@ABBBCCBBA<?79:999%8?;?9::BBBAA@A@@AA2938?;?@E?BABD?BBCCC@@=@AAA<AAAC@CBAACBBB????BB?BBB@BBBA?=>;1839:999>6ACE>BBC@@?=?CBBBBBBAA>ABBAAA=@@9::@;@??>AA?<<>>
@6HNMW:00819:06040
TACGTAAGGGGCAAGCGTTATCCGGATTTACTGGGTGTAAAGGGAGCGCAGACGGAATGGCAAGTCTGAAGTGAAAGCCCGCGGCTCAACCGCGGGACTGCTTTGGAAACTGTCAGTCTGGAGTACTGGAAGGGTAAGCGGAATTCCTGGTGTAGCGGTGAAATGCGTAGATATCAGGAGGAACACCGGTGGCGAAGGCGGCTTACTGGACAGCAACTGACGTTGAGGCTCGAGAGCGTAGGGGA
+
/0/90/*/::+/-(----(/::4:6455)5999;2;<::9,55)5==@CA?;BC7:6:B=@A?BB@;;D;B???D:?@@9>894:@AA?D>;:9D>A@@?99959=AA8:8988@A??AB?A@@::9948;?@8AA>CBB@D@D?C@BB:;;BB=<@5=555)55;=>><@;=B@@@=>=9=<0005>)//+/986<85505=7445:6:::;<;59//////)/33-38893///////=::+=
@6HNMW:00823:06017
TACGTAGGTGGCAAGCGTTGTCCGGAATTATTGGGCGTAAAGCGCGCGCAGGCGCTTTCTAAGTCCATCTTAAAAAGTGCGGGGCTTAACCCCGTGATGGGATGGAAACTGGAAAGCTGGAGTATCGGAGAGGAAAGTGGAATTCCTAGTGTAGCGGTGAAATGCGTAGAGATTAGGAAGAACACCGGTGGCGAAGGCGACTTTCTGGACGACAACTGAGTTGAGGCTCGAGAGCGTGGGGGAGCAAACAGG
+
:@A@?@B>::2:9.43447<=?9:4948598,33(334::)444445555545///;1///8:::8///9.4994$4999999+77171788&//;;;;;55558>>555=8;;4:5558555<<<;78888-33/4==8=9=6:4:;99==333949333(39;;;8888;717717433.3;94=7<;8=<<6:7:888::29:A;778B@@>==<B:95:88179333::99933333$/----(---3
@6HNMW:00830:06033
TACGTAGGTGGCGAGCGTTATCCGGATTTACTGGGTGTAAAGGGCGCGTAGGCGGGAATGCAAGTCAGATGTGAAATCCAAGGGCTCAACCCTTGAACTGCATTTGAAACTGTATTTCTTGAGTGTCGGAGAGGTTGACGGAATTCCTAGTGTAGCGGTGAAATGCGTAGATATTAGGAGGAACACCAGTGGCGAAGGCGGTCAACTGGACGATAACTGACGCTGAGGCGCGAAAGCGTGGGGAGCAAACAGG
+
CBBBA@@<;:6:A@@@A@ABDMADFBBB=@@BBC>CBCCF>BB=@@BBA@@8:;D<B?CAAA@BBBCDCIGCBFI?CB?B=@A:AAAB>BB>B@BC@BB@AACC>BBF?DCCCBBB=AA>BCDA@@CD@BBBC@C@BB::5:;?=@=??DCFCDC;;7;A@@8@AAABBDCCCDB<;8;B>B?BCB@CCBB?AAA4;5;;5<BBACCC@CCABAB@CBBBECBBB;<7<BABCE=C;;;AAA3;;;@@;ACE@
@6HNMW:00847:06028
TACGTAAGGGGCAAGCGTTATCCGGATTTACTGGGTGTAAAGGGAGCGCAGACGGAATGGCAAGTCTGAAGTGAAAGCCCGCGGCTCAACCGCGGGACTGCTTTGGAAACTGTCAGTCTGGAGTACTGGAAGGGTAAGCGGAATTCCTGGTGTAGCGGTGAAATGCGTAGATATCAGGAGGAACACCGGTGGCGAAGGCGGCTTACTGGACAGCAACTGACGTTGAGGCTCGAGAGCGTGGGGAGCAAACAGG
+
>?BABB?BBB9AA?B@@@?ABB?B@BAA<AAAAA<@@@BC<BB<;;;BAADBBBAC?AAABC>B@@@BC?BBBCC<AAA;A9949A@=;@=??BC=BBBBBCF>C?CB>BCCCBBBBBBB?AAABCBB?A4992:@<AAB?B=@=@ACEADCCCB@@=@BBC?CCCCCDDC@@@CBB?DB7;7;BA=B>::5:AA?B???>??=?BCC@BB99:B?BCBBCBB=A??;@@AAABDBBBBAAB8ABBDC=CCC?
@6HNMW:00833:06099
TACGGAGGGTGCAAGCGTTAATCGGAATAACTGGGCGTAAAGGGCATGCAGGCGGGACGTCAAGCAGGGTGTGAAATCCCCGGGCTCAACCCGGGAACTGCACTCTGAACTGACGTTCTGGAGTATCGCAGGGGGAGGCGGAATTCCAGGTGTAGCGGTGGAATGCGTAGATATCTGGAAGAACACCAAAGGCGAAGGCAGTCTCCTGGGCAAATACTGACGCTCATATGCGAAAGCGTGGGTAGCAAACAGG
+
DCBB?CBE=@A@A;?>?@<@?CCB@C@CB@BCCC?@AAEG>BB>BDC@ABB>ACC=EC9;;@<@DBBB>BBBCFJ:;;AA.;;/;BABADD>CC?C?AABCBCBBBBB?CCCCBBB=@?C@CCCBBBCCCCFFF5@@=;;6;?B?B@CC?BCBBBBB@BD@B>AAAAABBBCBBABB?C?@@?@DC@BE:;8;BB9@=@:::ABB?AAA9???9?BCCBBBBCCBBB???CBBD<ABCBBB;@999=>8=AA?
@6HNMW:00833:06101
TACGTAGGTGGCAAGCGTTGTCCGGATTTACTGGGGTGTAAAGGGCGTGCAGCCGGGAATGCAAGTCAGATGTGAAATCCATGGGCTTAACCCATGAACTGCATTTGAAACTGTATTTCTTTGAGTACTGGAGAGGCAATCGGAATTCCTAGTGAGCGGTGAAATGCGTAGATATTAGGAGGAACACCAGTGGCGAAGGCGGATTGCTGGACAGCAACTGACGGTGGAGGCGCGAAAGTGTGGG
+
@@;;;BA=@@;::47;;;28;;68-33<37;7777&77;?=<=<6===?8889<@>5@4959925><959BABBED>CCACAEA9@@-0,0<5;<<=;<;94444)444(44449991333(333:343948///(/938885818576;;///8:6848:>@7<====8;;822,26068/50577222282777+2,25/563886626222894955578122,28366777;/9992222
@6HNMW:00837:06092
TACGTAAGGGGCAAGCGTTATCCGGATTTACTGGGTGTAAAGGGAGCGCAGACGGAATGGCAAGTCTGAAGTGAAAGCCCGCGGCTCAACCGCGGGACTGCTTTGGAAACTGTCAGTCTGGAGTACTGGAAGGGATAAGCGGAATTCCTGGTGTAGCGGTGAAATGCGTAGATATCAGGAGGAACACCGGTGGCGAAGGCGGCTTACTGGACAGCAACTGACGTTGAGGCTCGAGGAGCGTAGGGGAGCAA
+
ABBBBB@CCC:CC?DBEEACCC7;5;;;0;:96?8EE@AA4A;4;?>CBBBBBD=?<@@?AB=@???<@:?7788.773(3;84;=8:?B7A:?>+0////77376:;3877:::<<<:::=??;?==8;6;;*//6(//>8=:>9=>A>:;@;;;;=8=;;;3565>;;:;9<AA>>:BB<=6;99)0*/:489;7;8;;733-3333,339:98666///671644-3:9934033393779=.>;=<=
@6HNMW:00817:06124
TACGTAAGGGGCAAGCGTTATCCGGATTTACTGGGTGTAAAGGGAGCGCAGACGGAATGGCAAGTCTGAAGTGAAAGCCGCGGCTCAACCGCGGGACTGCTTTGGAAACTGCCAGTCTGGAGTACTGGAAGGGTAAGCGGAATTCCTGGTGTAGCGGTGAAATGCGTAGATATCAGGAGGAACACCGGTGGCGAAGGCGGCTTACTGGACAGCAACTGACGTTGAGGCTCGAGAGCGTGGGGAGCAAACAGG
+
;;;B@@<@AA6AA<;;;B?AAC@CADCF>BBAAA8AB<<<7<F<AA;;;AAB;;:;@CC@;<;;BBCCG?A@;;;+00,///16<;<8=/89::2:<<?@BB8?:??0;;@@=@AAA::68@?979D@C@BC<A@9@6;9;?B@CBBB?AA@;:;B;BA@A6?=999@9;9BCA@B<5928>??B<><:<8<B=8=@8=<>C>B????BCBBBB>A??>A>>6:00)0>::<@:;;@@:BB5AA@BC>@AB>
@6HNMW:00818:06121
TACGGAGGGAGTGCCAAAGCGTTTAAATCGGGAATTTATTTGGGGCGTAAAAGGGCGCGCCAGGCGGCGTCGTAAGTCGGATCTTAAAAAGGTGCGGGGGCTTAACCCCACTGAGGGGGACCGAAACTGCGATGCTAGAGTATCGGAGAGGAAAGCGGAATTCCTAGTGTAGCGGTGAAATGCGTAGATATTAGGAGGAACACCAGTGGCGAAAGCGGCTTTCTGGACGACAACTGACGCTGAGGCG
+
/444.444)44444.44)4:444(44(4444(4.33(388/9;;.;///::&//(/6/33-3:58949788833-3933-3333,3777'717733333$/-37(---&,,,,,-688'88388715......5233<<====B=688;8,33)377286;69055>:::@@9:4:@@C=;;;@@CBBA;0+00,00+06<<<+97>=;?@@C>@>>;9;;6;@?;@@:9:>:??@AACA;654744
@6HNMW:00824:06125
TACGTAGGTGGCAAGCGTTGTCCGGAATTATGGGCGTAAAGGGCGCGCAGGCGGCGTCGTAAGTCGGTCTTAAAAAGTGCGGGGCATTAACCCCGTGAGGGGACCCGAAACGTCGCGATGCGTAGAGTATCGGAGAGGAAAGCGGAATTCCTAGTGTAGCGGTGAAATGCGTAGATATTAGGAGGAACACCAGTGGCGAAAGCGACTTTCTGGACGACAACTGACGCTGAGGCGCGAAAGCCAGGGGAGCAAACGGG
+
;CBCCBB@CA=AA=@?@B?BBC@D?B?B@CBBB>BBBBC<AA<A@@@B@A7;;59;::>??7@@??9=@@.9999$57///::+///4>:=::,5595///&/::3:=@80//7/0/<<<<<<@@<@BBBBC?C@@;7@E<A<C>B>A8A@BBBCCBCBAA;966B9999==>B>>;;7:@<@A>B?BBC@CCBB?BBBG>CCCCA@@<ACC@DB;;;>;<@@@0/0:95515;9999044.4999+::<AB>B@C=
@6HNMW:00829:06124
TACGTAAGGGGCAAGCGTTATCCGGATTTACTGGGTGTAAAGGGAGCGCAGACGGAATGGCAAGTCTGAAGTGAAAGCCCGCGGCTCAACCGCGGGACTGCTTTGGAAACTGCCAGTCTGGAGTACTGGAAGGGTAAGCGGAATTCCTGGTGTAGCGGTGAAATGCGTAGATATCAGGAGGAACACCGGTGGCGAAGGCGGCTTACTGGACAGCAACTGACGTTGAGGCTCGAGGAGCGTGGGGAGCAAAGCAGG
+
@CB@@@?BBB:BB=@@A@?@AA=@=AAA6;;CCD=A@@BB0;;09@=AABBBBC?D@;;9;A>A::9AB@BCDCC9;;;0;;?;?@>>3:37<?A<ACAA@@@9@;@@;@AAC=AA??::6:?@??>C=B?BA<AA?BCC@B=A<A@BH@I=;;@BC?AAAF7;<;;;CCDDA@@DC?AA?A?BBC=A=??>ABB?B@BB@DB?A999=@@?:??;>?<<;7717<<8<>>000*0=00/7?;/7/;;;*//665
@6HNMW:00840:06130
TACGTAAGGGGCAAGCGTTATCCGGATTTACTGGATGTAAAGGGAGCGCAGACGGAATGGCAAGTCTGAAGTGAAAAGCCCGCGGCTCAACCGCGGGACTGCTTTGGAAACTGTCAGTCTGGAGTACTGGAAGGGTAAGCGGAATTCCTGGTGTAGCGGTGAAATGCGTAGATATCAGGAGGAACACCGGTGGCGAAGGCGGCTTACTGGACAGCAACTGACGTTGAGGCTCGAGAGCGTGGGGAGCAAACAGG
+
;AA@@@=@@A8AC@CCBA<@;;2:>===3;<:<9<<<<A?=BB:9<;A;;9@@@;A>AB?BB@C>A@=A<@=99::&:@B5@@C<@@??7?<@<CD=BABB<A=7838?5998==<=777?.738;733,3,33(3=8???@D;C?C=@?@BBBBBCC@A<;;0;??@AABABAAA@@>:949:==>4:30=50//5:;:>7=>8;;75+22222>5722226968=88:9><7725:999::+96677-57:2
@6HNMW:00848:06146
TACGTAGGTGGCGAGCGTTATCCGGAATTATTGGGCGTAAAGGGTGCGTAGGCGCTGATTAAGTTCGTGGTTAAAGCGTGGGGCTCAACCCCATAAAGCCACGGATACTGGTCAGCTAGAGTACTGGAGAGGGCAGTGGAATTCCATGTGTAGCGGTAAAATGCGTAGATATATGGAGGAACACCGGTGGCGAAGGCGGCTGCCTGGACAGAGACTGACGCTGAGGCACGAAAGCGTGGGGAGCAAATAGG
+
CBCBBBB?BA;@?@99:@=@@B?C>A>A?BB?BD<??A?@9>>9@:90>>><00/??@@=@<@B@BCCE@D?BB:>?A?@@A8@CDD>AAA8@ABB>BC?B;><>CCCB?<@?:::A>=>@@?@@@=@<<=C:A:;:=6;5;<A:?888@>>===9====/;;;>???>;;;===<@@<@<@@@;@<=<8<<<6<:>>;?@AA<@@<@A@@@>>>@??@@@>:;::=>=888-8<<8777)8::<<5==B=
@6HNMW:00849:06149
TACGTAAGGGGCAAGCGTTATCCGGATTTACTGGGTGTAAAGGGAGCGCAGACGGAATGGCAAGTCTGAAGTGAAAGCCCGCGGCTCAACCGCGGGACTGCTTTGGAAACTGTCAGTCTGGAGTACTGGAAGGGTAAGCGGAATTCCTGGTGTAGCGGTGAAATGCGTAGATATCAGGAGGAACACCGGTGGCGAAGGCGGCTTACTGGACAGCAACTGACGTTGAGGCTCGAGAGCGTGGGGAGCAAACAGG
+
@A@@@A=ADC;CD>AABB@CCC?B<@@@8@AABB>BCBCC<AA;@B@AADEEED@C?BB@BA<@@:;;D@CBCBC=???5::@@CDBB@B<>>BC?DB@@???:?ACG<@@CDDBBBC??=?AA>??B?B?BC>CF?BCB?B?A=A?::8:CC:;:B@BCCD;;;<;ACBBCB;;;C@@@=@=@@B?B>??=@@D?D=::6:A?@BCB?BBBA@@399?@?<?8:::<@AAAAABABAA?@@4??>@@9@@@:
@6HNMW:00854:06116
TACGTAAGGGGCAAGCGTTATCCGGATTTACTGGGTGTAAAGGGAGCGCAGACGGAATGGCAAGTCTGAAGTGAAAGCCGCGGCTCAACCGCGGGACTGCTTTGGAAACTGTCAGTCTGGAGTACTGGAAGGGTAAGCGGAATTCCTGGTGTAGCGGTGAAATGCGTAGATATCAGGAGGAACACCGGTGGCGAAGGCGGCTTACTGGACAGCAACTGACGTTGAGGCTCGAGGAGCGTAGGGGAGCAAACAGG
+
@A@@@?9@?@2>A@CACA@CCB?B?BBA<AA@@@:ABBBB7;;6<CCCCCAAAB>B>;;6;A<?@;;9??A><<=300+//939<<<8;5:>;;3999?AAB=C?@@9<<:=00/799?>BBA@@>>:>39929B3;;@<@=B>B@A@=ACCBBCC?BBBB=AAAAAADDBBBAAA?BB?B@B@?=A>@A?C??=?=@@?AA=AABC?BB@><>8<=<9;7713;;68<33333333833333&333<=28884
@6HNMW:00855:06144
TACGGAGGATCCGAGCGTTATCCGGATTTATTGGGTTTAAAGGGAGCGTAGGTGGACTGGTAAGTCAGTTGTGAAAGTTTGCGGCTCAACCGTAAAATTGCAGTTGATACTGTCAGTCTTGAGTACAGTAGAGGTGGGCGGAATTCGTGGTGTAGCGGTGAAATGCTTAGATATCACGAAGAACTCCGATTGCGAAGGCAGCTCACTGGACTGCAACTGACACTGATGCTCGAAAGTGTGGGTATCAAACAGG
+
CA@@<@@=@CC?BAB??>=?BB>B@BBB>BC?BB<AA:??:>A9@?@A@BC@BB?BBCC@CCADDCCBC@CBCCC>CDG>CAA>ADBB?B=@@ABB7@6::BBB@CCCCCCBBD@AABB?B@@@BBBBCCDBB?BA@9>=8><?;@BBB@BBCBDAA>ABCD>CCBB>ABBBBCBBBBB?BB?CCA>@BB>A@@A9>;AAA@DCBBBBA@ABBCC@CCCCCCCCDCCCCCCCCC>CBCCBC=BABBAA<@CB@
@6HNMW:00859:06135
TACGTAGGTGGCAAGCGTTGTCCGGAATTATTGGGCGTAAAGAGCATGTAGGCGGACTTTTAAAGTCCGACGTGAAAATGCGGGGCTTAACCCCGTATGGCGTTGGATACTGGGAGTCTTGAGTGCAGGAGAGGAAAGGGGAATTCCTAGTGTAGCGGTGAAATGCGTAGATATTAGGAGGAACACCAGTGGCGAAGGCGGCTTTCTGGACTGTAACTGACGCTGAGGCTCGAAAGCCAGGGGAGCGAACGG
+
BBABCCD@BB?;;7;:@?;@BA8=26269=<8>>6;;???7<;BBB@A@AA=:;4:B@B@*99)555.5<<<>@FF@7BDCCGI;@A@C@DDC;AA@@A<A@B>A>A;:9CFE>CBBBB?CA@@BA@A=@A@A=BB<BBB.;592::A@ABBB@@>=.94::)459:8<==::9?CC?AA=@<@==9?@>?<@AA>B?>?;99:+9<<5<;737>033=779=</0/)/8899;5=>9<<<</>=;==/377
@6HNMW:00863:06132
TACGTAAGGGGCAAGCGTTATCCGGATTTACTGGGTGTAAAGGGAGCGCAGACGGAATGGCAAGTCTGAAGTGAAAGCCCGCGGCTCAACCGCGGGACTGCTTTGGAAACTGTCAGTCTGGAGTACTGGAAGGGTAAGCGGAATTCCTGGTGTAGCGGTGAAATGCGTAGATATATGGAGGAACACCAGTGGCGAAGGCGACGGTCTGGGCCTGCACTGACGCTCATTCCCGAAAGCGTGGGGAGCAAATAGG
+
HDBBAA>ACC8BB?A@@@>ACC?A?BAA<BDDCD>BBBCD>CC>@A:;;CCDCC@C@BA=AB=@@CBCE?BBBBA8::9,:8849AAA;?7::BA=BA@@;;;8;@DF=ABDCBBBBCBB@BBBCBBB>@=@@:AB>BBC@C?C@D@BBACCCCCBB@CCCC?CCBCCDDCCCCAAA>;;6:@CCC@CCBB?BBB@B?AABDE@BBAAA<B@BBBB@@@BBBBBCBB?A@:???7??@AADD9@?@CD>CBB@
@6HNMW:00824:06194
TACGTAGGTGGCAAGCGTTGTCCGGAATTATTGGGCGTAAAGCGCGCGCAGGCGCTTTCTAAGTCCATCTTAAAAGTGCGGGGCTTAACCCCGTGATGGGATGGAAACTGGAAAGCTGGAGTATCGGAGAGGAAAGTGGAATTCCTAGTGTAGCGGTGAAATGCGTAGAGATTAGGAAGAACACCGGTGGCGAAGGCGACTTTCTGGACGACAACTGACGCTGAGGCGCGAAAGCGTGGGGAGCAAACAG
+
CC;:;AA?AC?A?<??A?<????C<?=:9<</73(378;=4;?::9;>ABB=;<6>C=CCC@CA@>@@@A<@??3A;;;BCC;C>@D<AAA8@@AABBC>BBB?CD=BBD@AA:>@DC@@@@DDDF?A?A?9=?8??A=A?B>A>BA@@BBBB8848A>>979:ABBE@@@B?BB@B?AA=@@?;B?BB@BCC?A?B>>>BB=BBA>AC999B?BABBBBBBB9959AA?@@<AAAABFE:99:AA;A98
@6HNMW:00830:06189
TACGGAAGGTCCGGGCGTTTATCCGGATTCATTGGGTTTAAAGGGAGCGTAGGCCGCCCCTTAAGCGTGTTGTGAAATGCCGCGGCTCAACCGTGGCACTGCAGCGCGAACTGGGGGGCTTGAGTGCGCGCAGCGAAGGCGGAATTCGTGGTGTAGCGGTGAAATGCTTAGATATCACGAAGAACTCCGATCGCGAAGGCAGCCTTCGGGAGCGCAACTGACGCTGAAGCTCGAAAGTGCGGGTATCGAACAGG
+
CBBB@C>B@AB?@B8>;;;);>:7;8@@8AAB?BF>BB=BB=BC?GCBBEA@=@>AA@A7B=A=@@?ABB=@@AAA=@<=;@;:79BAA?A;?8959?@@@>?:;;<BB=A9>?===&=>;@@C???CA????===*.*.:08).)/9<:9<@@@A;;8;BBD=BBAA=@@@::8@@@AC?AA?B??<?BAAA:8919/9<776<2;8=2:>A??>?B@ABCBAAAB@B9::BAA9?>>999,9BD@BB?BBEA
@6HNMW:00836:06186
TACGTAGGTGGCAAGCGTTGTCCGGAATTATTGGGCGTAAAGAGCATGTAGGCGGGCTTTTAAGTCCGACGTGAAAATGCGGGGCTTAACCCCGTATGGCGTTGGATACTGGAAGTCTTGAGTGCAGGAGAGGAAAGGGGAATTCCCAGTGTAGCGGTGAAATGCGTAGATATTGGGAGGAACACCAGTGGCGAAGGCGCCTTTCTGGACTGTGTCTGACGCTGAGATGCGAAAGCCAGGGTAGCAAACGGG
+
EDCCCAA?;:6;@9=9::=AAB@D?D?B?CC@DD??>@@@;@;;;A@@@@@<@AB=ABBB6;7;CC@AA@B@@BBB7A@@@AA9AB?A?BBB8BCC?A>BBB?BABAAAEE@D>AACCACBAABB;;9;BCC>@@.;;;-;>C=CC>CCDDCDC;;9;AAB=CCCCCDAAAAC?DD=BB?BACCCACCCCABBB;;;;EDADD>CCC@BBBBAAAA@AAABBBCCBBB@@AAA;AB>BCC>CDCCCC?CCC=
@6HNMW:00843:06195
TACGTAGGTCACGAGCGTTATCCGGAATTATTGGGCGTAAAGAGTGAGCAGGCGGCTCGCTAAGTCAGAGGTGAAAGCGTGGGGCTCAACCCCATACAGCCTTGGAAACTGGCGGGCTAGAGTGCGCGAGAGGTCAACGGAACTCCATGTGTAGCGGTGAAATGCGTAGATATATGGAAGAACACCGGTGGCGAAGGCGGTTGGCCAGCGCTGCACTGACGCTCAGTCACGAAAGCGTGGGGAGCAAATAGG
+
@DBAB;:6;AA@@@A@;;5;;;@D?C@D@BB>BB8<<CCC<BBAAACBAAA=;;6;BBCCCC@BB;;;ACACDCD>CBB@@A@3?A;;8;IE9AACBBCA@C@D@CD>:;;@ABC@DCCCDBCBBBBBAB;;:;CC>;;5;5;@A=AAAB@A@A;;5;ABB=ABAC@BBBCDCBBB?B>BB?BBB?B?;;5;AA5;7;@<@>B5;7;;CCBCBBCABBA000=@C::9@@>?@8>>?9999*9=:99,9>>2
@6HNMW:00845:06168
TACGGAAGGTCCAGGCGTTATCCGGATTTATTGGGTTTAAAGGGAGCGTAGGCCGGAGATTAAGTGTGTTGTGAAATGTAGATGCTCAACATCTGCACTGCAGCGCATACTGGTTTCCTTGAGTACACGCAACGTGGCGGAATTCGTCGTGTAGCGGTGAAATCTTAGATATGACGAAGAACTCCCGATTGCGAAGGCAGCTACGGGAGTGCAACTGACGCTGAAGCTCGAAGTGCGGGTATCGAACAGG
+
;;BB@B@B?AD=@A?;;;>AAA>B>ABA;@@=BB9AA.;;7;E=ABABBBC<A<B=@BBC8;8;BBBBB?B@>>>6;99?@@9;:@@@=???@BCA??AB897?@??@A@BB>BB;A=@?BAAA@:9::978==;9389171749?@599@@=:8:033/:36//)/666698:988233-3737(333,/8//(/49:9/33333(377833,398::555;;5;>=<<<.595555)59::<>7;;=<
@6HNMW:00853:06167
TACGGAGGATCCGAGCGTTATCCGGATTTATTGGGGGTTAAAGGGAGCGTAGGCGGACGCTTAAGTCAGTTGTTGAAAGTTTTGCGGCTCAACCGTAAAATTGCAGTTGATACTGGGTGTCTTGAGTACAGTAGAGGCAGGCGGAATTCGTGGTGTAAGCGGTGAAATGCTTAGATATCACGAAGAACTCCGATTGCGAAGGCAGCTTGCTGGACTGTAACTGACGCTGATGCTCGGAAAAGTGTGGGTATCAAACAGG
+
5;::754.5:;5<<<<<;;>54056;<=099.5555$5.5;)55)5;555;;79<7<<///272/---//)//)///)59990;==9==<<5:.44///&/)////72955559990444457;;;>>:;B<=:>:+///39947476;;<<7983404336;377*73>>,77////////616:49//(/68365-/(/077:794:::9:>@==??;>9995999955//://)///&/:::?@8=<<<<<5;>>4
@6HNMW:00816:06212
TACGTAGGTGGCGAGCGTTATCCGGATTTACTGGGTGTAAAGGGCGCGTAGGCGGGAATGCAAGTCAGATGTGAAATCCAAGGGCTCAACCCTTGAACTGCATTTGAAACTGTATTTCTTGAGTGTCGGAGAGGTTGACGGAATTCCTAGTGTAGCGGTGAAATGCGTAGATATTAGGAGGAACACCAGTGGCGAAGGCGGTCAACTGGACGTAACTGACGCTGAGGCGCGAAAGCGTGGGGAGCAAACAGG
+
CCBBB@@<;;4;@@=:::?AAA?B=AAA9??ABA=???BD:AB=BBBBCCC?BCB>B?AAAB?BBDCBB:;:ABC;??:?<@@:ABCC@CE>B?@@:>98;:::,9>@8@:9:ABB:AA>B@AABB@A<AA;;8;=AA;;7;>@>AAFBBBBBCCAA=;;;@8AABBAAAB@@A?AA>@@=@>ACD@CCCB@:9;5;;;;5;AB?ABB?BC@@@@BCCDBB=6954.4459<>5><<<=>>9@?@@?9?@@;
@6HNMW:00819:06257
TACGTAGGTGGCAAGCGTTGTCCGGAATTATTGGGCGTAAAGAGCATGTAGGCGGGCTTTTAAAGTCCGACGTGAAAATGCGGGGCTTAACCCCGTATGGCGTTGGATACTGGGAGTCTTGAGTGCAGGAGAGGAAAGGGAATTCCCAGTGTAGCGGTGAAATGCGTAGATATTGGGAGGAACACCAGTGGCGAGGCGCCTTTCTGGACTGTGTCTGACGCTGAGATGCGAAAGCCAGGGTAGCAAACGGG
+
BB@?@=?:;;50B9....*-8:6<:=:?:<=8<@8@@==A8;;::;9@@B@=9;;09AAA3@A6=9>9=94556>D?2>@@ADC6:;6905;>.<55594:<=?B?AADBBBG:;;AAA8;6?@>AB>;;==>6<<,00+0)/)/;/9//6;AA@@<ABBB;;;;;;;BCDED@GD>CC7;7;;;>AA@@==:9539;<7<<6:??9:::=<<588BC@?@@C;;<BC;;;C=BB>BCD=BCBBAG;;;;6
@6HNMW:00829:06254
TACAGGAGGATGCGAGTCGTTATCCGGATTTATTGGGTTTGAAAGGGTGCAGCAGCTGTTCGTGCAAGTTCAACAGCGGCTCAAATGTCGGGGCTCAACCCCGGCCTGCCGTTGGAAACTGCATGGCTGGCGTGAGTGTGAGTAGGCGGAATCTTGTGAGCGTTGAAATGCTAGATAATGACGCAGAACTCCGATTCGAAGCAGCTTACCAACACTTTACGGACGCTGAGGCACGAAAGC
+
/////5:=5:54///////6155507)/-8(--(--(/8(/--(-8,55--/////8661///6691--(/8)-----(--//6(33344==1>==;4887+82820//)//)/39:2;;;8877,33/(//////6666///--(--(/0677(//---///(/66.667997333,384444///)//7)/--05--(--5555068,3,378::3:99.3366////(/68688289
@6HNMW:00835:06220
TACGGAGGATCCGAGCGTTATCCGGATTTATTGGGTTTTAAAGGGAGCGTAGATGGATGTTTAAGTCAGTTGTGAAAGTTTGCGGCTCAACCGTAAAATTGCAGTTGATACTGGATATCTTGAGTGCAGTTGAGGCAGGCGGAATTCGTGGTGTAGCGGTGAAATGCTTAGATATCACGAAGAACTCCGATTGCGAAGGCAGCCTGCTAAGCTGCAACTGACATTGAGGCTCGAAAGTGTGGGTATCAAACAGG
+
CBBB@BC@BBB?C@@?BB>CAA;?;?@@:AA<@A/999*9;5;;)397339<;3323=@?A<A<AAAA@?=@@???8?CD>BBB@AAAB>A=A@@@@6@39;BBB7;;BBBCC@BCBBBB>A@@@;;:@?<@::5:>@;=@;@>A<>@CC@CC;;:BA=@AAB9@@@A=A@@;;;AB??@=??<@?;5;0.).-88).)-8696::<;;7=333:9499::888>BBB?BA??>C599>AAD7;;??BB=ABB3
@6HNMW:00837:06225
TACGGAGGGTGCAAGCGTTAATCGGAATAACTGGGCGTAAAGGGCATGCAGGCGGGACGTCAAGCAGGGTGTGAAATCCCCGGGCTCAACCCGGGAACTGCACTCTGAACTGACGTTCTGGAGTATCGCAGGGGGAGGCGGAATTCCAGGTGTAGCGGTGGAATGCGTAGATATCTGGAAGAACACCAAAGGCGAAAGGCAGCCTCCTGGGCGAATACTGACGCTCATATGCGAAAGCGCGGGGAGCAAACAGG
+
CBCB?@@@;@AAA?;;;B6;69?A;A>BD@AAAK?CA@AB7;;60@00000+0A@6A@B@@@<@BBBB=AAACIGIHDED;DE>AAAC5;;0;;0:4::?;@>?@>:??BA@@:::;=>?:<;;AA:;55<=;?0@?495;?8<8<::::>>>>>?C?BC>A>AC:::BBCA@@A9930:00,000:>@*0+0:::,98<AAC:CB888838;;9>>=?AA889?>?>977>777.7773;==/443>>55559
@6HNMW:00844:06253
TACGTAGGGGGCGAGCGTTATCCGGATTTACTGGGTGTAAAGGGAGCGCAGACGGAGAAGCAAGTCTGATGTGAAAGCCCGGGGCTCAACCCCGGGACTGCTTTGGAAACTGTCAAGCTAGAGTGCAGGAGAGGTAAGTGGAATTCCTAGTGTAGCGGTGAAATGCGTAGATATTAGGAGGAACACCAGTGGCGAAGGCGGCTTACTGGACTGTAACTGACGTTGAGGCTAGAAAGCGTGGGGAGCAAACAGG
+
CCBBBDDDDD3BBBBBBC@CBD@E@CCD?CCCCE>CFCLK>FF>BBAB@@CC@@>@BB?BBB?BACBBEAAABBB<BCA<ABA9AAAB?BBB:BC?CB??:99,9;AB=BCBCBB@BCCBBCCCBBBCBCCCC?CB@C@@<@<@>A?BBBBAAAA@@>@CCC=??9:9A@AB??=?@<@A>A@BBB?BA::7:CA;@<9949A>ABB?<??>>9:7;;AB?>C>C;;7;B@@@B;@@@@?AA6::;CH>BBC?
@6HNMW:00862:06228
TACGTAGGTGGCGAGCGTTGTCCGGAATTATTGGGCGTAAAGGGAGCGCAGGTGGGAAAGTAAGTCAGTCTTAAAAGTTCGGGGCTCAACCCCGTGATGGGATTGAAACTACTTTTCTTGAGTGCAGGAGAGGTAAGCGGAATTCCTAGTGTAGCGGTGAAATGCGTAGATATTAGGAGGAACATCGGTGGCGAAGGCGGCTTACTGGACAGCAACTGACGTTGAGGCTCGAAGGCGTGGGGAGCAAACAG
+
7;<?A@@?BB>BC;;;9B;:::=@;:.946;=>?>DC99:79D8B@@BAAA?BBC>CC=CBA<BAA?;;992999*5929944&4:=?=>?<6>?<:788*395333(3:73333&3949;;>>>@=79=9924<388:05047;<;;;;;:=880+0>@@8000:79;;;;?<:?<;><?+///9939;5@;<7<7==?@A>A9778<9:97833:9;333497716----(-(---/;;/<::==3:22
@6HNMW:00863:06216
TACGTAAGGGGCAAGCGTTATCCGGATTTACTGGGTGTAAAGGGAGCGCAGACGGAATGGCAAGTCTGAAGTGAAAGCCCGCGGCTCAACCGCGGGACTGCTTTGGAAACTGTCAGTCTGGAGTACTGGAAGGGTAAGCGGAATTCCTGGTGTAGCGGTGAAATGCGTAGATATCAGGAGGAACACCGGTGGCGAAGGCGGCTTACTGGACAGCAACTGACGTTGAGGCTCGAGAGCGTGGGGAGCAAACAGG
+
@BBBCC@CBB8@?;??@@<@CC@C>@@@;@DBCD?@;;;C=CC>BBBBCCCCEC@CBCC?@@>AAA@@B?ABA@A0;;;0;==9?AAA?B@CCED>AAAABCC>C@CD>BBBB?@ABCBC?BBCCABB?B;??8?A3;;C@C@EAC@BB@DEEBA@@=BBBB=CCBCDCAAABBBBB?BA?B>AAA>A?AC?BCC@C?AA=AB8:9AA>>?>BCC@BAB@CAA;@::39??@??@AAAAACC9CBBAA8<992
@6HNMW:00816:06261
TACGGAAGGTCCGGGCGTTATCCGGATTCATTGGGTTTAAAGGGAGCGTAGGCCGCCCCCTTAAGCGTGTTGTGAAATGCCGCGGCTCAACCGTGGCACTGCAGCGCGAACTGGGGGGGCTTGAGTGCGCGCAGCGAAGGCGGAATTCGTGGTGTAGCGGTGAAATGCTTAGATATCACGAAGAACTCCGATCGCGAAGGCAGCCCTTCGGGAGCGCAACTGACGCTGAAGCTCGAAAGTGCGGGTATCGAACAGG
+
CBBD?B?B>@=2;</;<;5999.5.594555.55)5A)55)5:199;<<<>5:5499;;);2;2:A>@@D<?<000+000+/6616933-3-37;<@?B?=?<3;9=5405<<<<<<=#3:474A@@@?A?>>>A:959?AA3959<AABC@ACCCBBA=@;::-;?==;?CCBBA@?>994:A=?@@;877@@:798<5=>779)7,377.734333-39:;=???AC=A@@@???8?@???B=BAB???:?=?<
@6HNMW:00818:06265
TACGTAGGGGGCGAGCGTTATCCGGATTTACTGGGTGTAAAGGGAGCGCAGACGGAGAAGCAAGTCTGATGTGAAAGCCCGCGGCTCAACCGCGGGACTGCATTGGAAACTGTTTATCTGGAGTACTGGAAGGGCAAGCGGAATTCCTGGTGTAGCGGTGAAATGCGTAGATATCAGGAGGAACACCGGTGGCGAAGGCGGCTTGCTGGACAGTTAACTGACGTTGAGGCTCGAAAGCGTGGGGAGCAAACAGG
+
DCBBBA@@@@0>@?@?CE@CBB?A?ABB=BCAAB=BCCCD=@@:?A@BAABBBB>BBB<@AB@BCBCCCBBBBCE<@@B<A@A?BAAA@B?A@A@<@B?@???;?<?A:ABBBB=BAAAB>BBBBBBB=B=BB>AA>B>?<>?B?B>BB=BBB=>=B=A@@@:@@@AABBBBBBBBB?@@6:6:=?:>;>>:>>@<@<>><>C<>====B:;;:6:;A;;:@:94;AA<A@@@BD:A@ABCCC5;;;AA:@@A=
@6HNMW:00853:06291
TACGTAGGGGGCAAGCGTTATCCGGATTTACTGGGTGTAAAGGGAGCGTAGACGGCGGTGCAAGTCTGAAGTGAAAGGCGGGGGCTCAACTCCCGGATTGCTTTGGAAACTGCATGGCTAGAGTACCGGAGGGGTAAGCGGAATTCCTGGTGTAGCGGTGAAATGCGTAGATATCAGGAGGAACACCGGTGGCGAAGGCGGCTTACTGGACGGCAACTGACGTTGAGGCTCGAAAGCGTGGGGAGCAAACAG
+
BBBC@?>><<,892::;:>ABD@B@CCD=CCCCC>BCCCF=BB=;;;CBB;;;B?BB=CBCC@DAAAA@@CCBBB=@?ACEEE1@@BA>@9::/;=@@<?ADC=B<AA8@;<;CBB@BBBFCCCCC?B>;;;;.;B=BCB@C@C@C@BC@BBBCBA@<@A@A:;;;A@@@BBCCBCC?AA<@<@AB>A?B@6<<<+0,00,0=9@@AA?A9929918>@????;??A????BBD=@@>9999+:@>>>8>>>
@6HNMW:00819:06326
TACGGAAGGTCCGGGCGTTATCCGGATTTATTGGGTTTAAAGGGAGCGTAGGCCGGAGATTAAGCGTGTTGTGAAATGTAGTGGCTCAACCTCTGCACTGCAGCGCGAACTGGTCTTCTTGAGTACGCACAACGTGGGCGGAATTCGTGGTGTAGCGGTGAAATGCTTAGATATCACGAAGAACTCCGATTGCGAAGGCAGCTCACGGGAGCGCAACTGACGCTGAAGCTCGAAAGTGCGGGTATCGAACAGG
+
BBBC@F?A?@C?BC<BBD@AA@@B@BBB=BB@CI>MJ?CC=BD<;;:BB@@<@;@<@@@B?B?BBBBBB@BCCCC?:;:AC??=?A@@>A>@B??@ACCCCCBAA@??:???:?A=9;;5;;>?A;;;A881888;=7>A;><>:>=@@<@A;;;>@=@@@A:A???9=;AA><<<;8818>;@@E=A>>;>???;@:;;;@@?BBBB=???ABB?BBCCBBAA@?;@@@@BAC;??BBBC>CAAACC?BBD@
@6HNMW:00826:06339
TACGTAGGTGGCGAGCGTTGTCCGGAATTATTGGGCGTAAAGGGAGCGCAGGCGGGAAGGTAAGTCTATCTTAAAAGTGCGGGGCTCAACCCCGTGAGGGGATGGAAACTATCTTTCTTGAGTGCAGGAGAGGAAAGCGGAATTCCTAGTGTAGCGGTGAAATGCGTAGATATTAGGAGGAACACCAGTGGCGAAGGCGCTTTCTGGACTGTAACTGACGCTGAGGCTCGAAAGCGTGGGGAGCGAACAGG
+
BBBBCA@<AA?AACAABB9::K?C?CAC?AA?BH?CAAAD>DE?;;;CCDD@CCD>C@C@BB?BBCBBABB4;;;.9AA??==0>@A?;@AA7ABBAAAA6AAA>AB>AAA@?@@9=>=@AABBBBB?A9:98==5998>C?B7978AA><?CB::7:AAA;::9AAAABCCC?BA?AC?C?BAA<>????CBB@B?::899+8993886<;=:?>@@@CBAAAB?AAA;;;6:@@ABCC9@@>>>;00/6
@6HNMW:00845:06319
TACGTAAGGGGCAAGCGTTATCCGGATTTACTGGGTGTAAAGGGAGCGCAGACGGAATGGCAAGTCTGAAGTGAAAGCCGCGGCTCAACCGCGGGACTGCTTTGGAAACTGTCAGTCTGGAGTACTGGAAGGGTAAGCGGAATTCCTGGTGTAGCGGTGAAATGCGTAGATATCAGGAGGAACACCGGTGGCGAAGGCGGCTTACTGGACAGCAACTGACGTTGAGGCTCGAGAGCGTGGGGAGCAA
+
ABB@@@?BCC;BC@BDBD;<<C=B>;<<6;AACF>BBBCC?GE>BAA99;CBBD@D?@@=@@<A;:9@@=>@>>>300+/66*/5<<8A9BAA?5ABABBCC>C?CC=CCDC?@@@??A>@??==<<8;9;=6=@>BAB@C?B?B@BB@CBC:;;:49@BC;99969A??A?959:894095:::488==9==?8<;4838;288:>8=9>:99/37737883///)//67333=;334<</<=:::
@6HNMW:00853:06341
TACGTATGGTGCAAGCGTTATCCGGATTTACTGGGTGTAAAGGGGGCGCAGGTGGCGAGGCAAGTCAGAAGTGAAAGCCCGGGGCTCAACCCCGGGACTGCTTTTGAAACTGTCTGGCTGGAGTGCAGGAGAGGTGAGTGGAATTCCCAGTGTAGCGGTGAAATGCGGAGATATTGGGAAGAACACCAGTGGCGAAGGCGGCTCACTGGACTGTAACTGACACTGAGGCCCGAAAAGCGTGGGGGAGCAAACAG
+
AA;;;BBB@C@@?;??=?09:@;@=<A@:@@@@?6?A?AA;ABBB0BBABA?;;4;A:;6;D>A@@A@@=@@B><459544@@4==::2777*99,9@@;9999&955)5=B=>=?<=>G@CBBA@>@9@@00+0@@>@A=A=?<?C>AA@A::88833/991////(/88633.38/8433,338373333878278<;)/------3233566+22556665833,3;.3333&38833333$3:8880373
@6HNMW:00853:06345
TACGTAAGGGGCAAGCGTTATCCGGATTTACTGGGTGTAAAGGGAGCGTAGACGGTGTGGCAAGTCTGATGTGAAAGGCATGGGCTCAACCTGTGGACTGCATTGGAAACTGTCATACTTGAGTGCCGGAGGGGTAAGCGGAATTCCTAGTGTAGCGGTGAAATGCGTAGATATTAGGAGGAACACCAGTGGCGAAGGCGGCTTACTGGACGGTAACTGACGTTGAGGCTCGAAAGCGTGGGGAGCAAACAGG
+
ACBBBE?CBA8??:@?AA?DBA7:7;@B<BBBCG?BBCCD?DD>BB@@@BCBCDACCBB=AA>BBBCCCCCCCBB>B>BFCCC>CECC@CABBBC@CCBBBBB@C@CG@CABBBBBBBG?BBC;;<AC?BBAC9DD?@AGAH@B@C@BBEBBBBCBC@CCCD>?@?BBCBBBBC@CC?BB@B>AAB@A@@@<??C<@=A@=@C<@@BA=ABB=AA@CCBBB@=9=00+0>><<<9<@@@@A@6==8::59@A@
@6HNMW:00820:06360
TACGTAGGTGGCAAGCGTTGTCCGGATTTACTGGGTGTAAAGGGCGTGTAGCCGGGAGGGCAAGTCAGATGTGAAATCCACGGGCTCAACTCGTGAACTGCATTTGAAACTACTCTTCTTGAGTATCGGAGAGGCAATCGGAATTCCTAGTGTAGCGGTGAAATGCGTAGATATTAGGAGGAACACCAGTGGCGAAGGCGGATTGCTGGACGACAACTGACGGTGAGACGCGAAAGCGTGGGGAGCAAACAGG
+
BBA@@@B?BB?@?<;949.9::7<6:::,//<<<5<>>@D7CC>9;9ACA;;6;B=BCC=BB?AABBCEABACDG=CB?;;;A=AABE@BCAC?@A@CCD<;;C<;;;6;@A@CDD;;;8;;@ACBCA@CC;;50B+0//;:7<<=7??BCCECCBCABBBB<:;;BBBABB@@=@@=;;6;>AAAABBBC?A@B6;7:?>??6;;A@=AA;:;A6::BBBB?CCAAABCCBBB<B@@AACC;CCBBF?CDC@
@6HNMW:00820:06373
TACGGAGGGTGCAAGCGTTAATCGGAATAACTGGGCGTAAAGGGCATGCAGGCGGGACGTCAAGCAGGGTGTGAAATCCCCGGGCTCAACCCGGGAACTGCACTCTGAACTGACGTTCTGGAGTATCGCAGGGGGAGGCGGAATTCCAGGTGTAGCAGTGGAATGCGTAGATATCTGGAAGAACACCAAAGGCGAAGGCAGCCTCCTGGGCGAATACTGACGCTCATATGCGAAAGCGCGGGGAGCAAACAGG
+
BA@@@@@@;?A@A>A:;;>A?ACC@C?BB@DEED=@@;;;0;;0;@;;;BB?BCB=BBA@@B@CCCDD?;;=CDD>CCFG:BB>CBA@?CB?BB=B?BBBBBBCCBBB@DDBABBB?AAA>CBBBCBABAAAA@,;;6;A=A8;7;?;;7;@@BCC@@@B?B8::?CCBBBA@999@9?;?@<@@@=@C9?<?A@<@=@@@@;?@;??@9@@@;??@@??999>:?<<=BBA==48855556'5859949??<
@6HNMW:00847:06378
TACGGAGGGTGCAAGCGTTAATCGGAATAACTGGGCGTAAAGGGCATGCAGGCGGGACGTCAAGCAGGGTGTGAAATCCCCGGGCTCAACCCGGGAACTGCACTCTGAACTGACGTTCTGGAGTATCGCAGGGGGAGGCGGAATTCCAGGTGTAGCGGTGGAATGCGTAGATATCTGGAAGAACACCAAAGGCGAAGGCAGCCTCCTGGGCGAATACTGACGCTCATATGCGAAAGCGCGGGGAGCAAACAGG
+
>CDF@BBB=;;:A?B@:;7;@BCB?D@CCABBBC=BBBBB=BC?ECCBB@A>ACD>CCAA@C@CLBBB>BCCCBE8@@@>7=A9B@@@<@@:@A9A8;<EDECDCAAA@AAACDAA>????BBBBB;;9CCCCC5CC?@@>A?D@D@BB?BCCCCCD>BA?C>AA???BB@999??B?C>CB@CDE@DE;;8;BC<@=@?A@=@D;:::59AA?BBBBCBBB???ACB@@A???8?@@9===2@==?@<@AA:
@6HNMW:00852:06382
TACGTAAGGGGCAAGCGTTATCCGGATTTACTGGGTGTAAAGGGAGCGCAGACGGAATGGCAAGTCTGAAGTGAAAGCCCGCGGCTAACCGCGGGACTGCTTTGGAAACTGTCAGTCTGGAGTACTGGAAGGGTAAGCGGAATTCCTGGTGTAGCGGTGAAATGCGTAGATATCAGGAGGAACACGGTGGCGAAGGCGGCTTACTGGACAGCAACTGACGT
+
CBB@@A@CCB9BB:;;BB?BCC?B>;;;.;A;;;0:955>)9646A<BACCABC@D=@@?<<5:=<:<C=AA???8=<<-7992973,36====58333333(3399188893339877,337333=6;6;;5:=4=:>*0*/272794;=BABB@6969949@?>>@B;;:A@?@?B@;@;?000;760677,/(/8466*//:;6;;888=585;:987
@6HNMW:00861:06364
TACGTAGGTGGCGAGCGTTATCCGGATTCATTGGGTTTAAAGGGTGCGTAGGCGGCCGAGTAAGTCAGCGGTGAAAGACCGGGGCTCAACCCTGGAAGTGCCGTTGATACTGTTTGGCTGGAATGATCCCGCCGCGGGAGGAATGAGTGGTGTAGCGGTGAAATGCATAGATATCACTCAGAACACCGATTGCGAAGGCATCTCGCGAGGGGTCAATTGACGCTGAGGCACGAAAGCGTGGGGATCGAACAGG
+
CCBBBCC@BB<@@:;:;;8;BB@C@CC@BBB?AB8@?0;;.;D<;;;;;BB?BC?C?BBB<<5;B@;:;@;;;9:,994.9CC9C@?>299)994:8@@@C?CB@BBBAAA:::8:@???@B=AA0000,0=,00:>8<85>7;<?@@@=ACD@A@C>BABB<@@;;;AABAB@@@BB?AAB>BBA>;;0,0000+0+0>>ABBBCBBBAB9BBB?B@CCCCCBBCC@BBBCCC8;;BBBCC;AC:;;ADCC?
@6HNMW:00882:05789
TACGTATGTCGCAAGCGTTATCCGGATTTATTGGGCGTAAAGCGCGTCTAGGCGGCATAGTAAGTCTGATGTGAAAAATGCGGGGGCTCAACTCCGTATTGCGTTGGAAACTGCTATGCTAGAGTACTGGAGAGGTAAGCGGAACTACAAGTGTAGAGGTGAAATTCGTAGATATATGGAAGAACACCAGTGGCGAAGGCGACTCTCTGGTCTGCAACTGACGCTGAGGCTCGAAAGCATGGGTAGCAAACAGG
+
CCBBBB?@@@@==8;::?;@BG?C?;;;0;A5;;09@9;;0;@>@B:9;BB=@B799BBAAB=@;99==9666@@@D,9555555$5;;<9BBB@?@;>466B=;@69;0;@A?CB@A::;;;;@A@@??AABBACC=@?>:>;??@@@=@A?BA?994:?>A=C?@@AA@>>?A@?@@B@BC@BBA=@@::8:AC>A?B???BBBA??:??:::A:?9::B@@@A9949>>=?@:??@BBB<@@=@@?8>=?8
@6HNMW:00885:05782
TACGTAGGTGGCAAGCGTTGTCCGGAATTATTGGGCGTAAAGCGCGCGCAGGCGCTTTCTAAGTCCATCTTAAAAAGTGCGGGGCTTAACCCCGTGATGGGATGGAAACTGGAAAGCTGGAGTATCGGAGAGGAAAGTGGAATTCCTAGTGTAGCGGTGAAATGCGTAGAGATTAGGAAGAACACCGGTGGCGAAGGCGACTTTCTGGACGACAACTGACACTGAGGCGCGAAAGCGTGGGGAGCAAACAGG
+
ABBBB@@<@A>@?:>:877==9997:28687,33(3;::<466==BBCBBB@BC?DD=BA@=A;949954.4444$4;::<>>.::4:4999&988=9?A8@;;7;<4::<4::48>==8=@995::5:<=B9CC>CBA:?=?7?8<?:>@8344:6=8<<18889:8;>@??6>;6>;@A=A?@2827=:?@B@B?BBCCCD===>>AA????8>@@@@ABAA@@<?=??A@;AAAAAAB9AAFDC>BCA7
@6HNMW:00903:05801
TACGGAGGATGCGAGCGTTATCCGGATTCATTGGGTATAAAGGGTGCGTAGGCGCCCCCCAAGTCAGCGGTGAAATGTCCGGGCCCAACCCGGAGGGTGCCGTTGATACTGCGGGGCTGGAGTACGGACGCCGGCGGAGGAATGAGTGGTGTAGCGGTGAAATGCATAGATATCACTCAGAACACCGATTGCGAAGGCATCCGCCGAGGCCGTTACTGACGCTGAGGCACGAAAAGCGTGGGGATAGAACAGG
+
CCCC?:<7;<;;CCB;;;<?AA<A>@B=ABB>@?6==99;.;@;ACCC>00+00/0/0/$/)/9779<>9==>>6<<<:5::)55)9;?A;B?BBL>AAB>@@@;;9??9939<<-4597?>>??A:6559.5.5969939344595529@>:9;;7;;;?8@;@CCBBBBA@@;;;>@>C=AA@6:9>:=455794:7//)//)///29555.4=;;;<=>>>==8;;95555&5555555&5;9=9;@992
@6HNMW:00906:05806
TACGGAGGGTGCAAGCGTTAATCGGAATAACTGGGCGTAAAGGGCATGCAGGCGGGACGTCAAGCAGGGTGTGAAATCCCCGGGCTCAACCCGGGAAGCTGCACTCTGAACTGACGTTCTGGAGTATCGGCAGGGGGAGGCGGAATTCCAGGTGTAGCGGTGGAATGCGTAGATATCTGGAAGAACACCAAAGGCGAAGGCAGCCTCCTGGGCGAATACTGACGCTCATATGCGAAAAGCACGGGGAGCAAACAGG
+
CBCB?A?@:?@@A?B@AA@C@CBA>A@CC@CCJM?@AABE>CB>CC;;:;:8;CC=CC9;;GABBBCD=BBB;;;/;AAA7BE=CCA@<<A7::/8*..---/4444457;:9:33343344:<<;;44./00/00'00*00+0;A:A?AA=@AAAACC?BB@B>@@>>>@B@@@?:;=8B?BCACCDHDE<@?ADD>A?ACCB?BB?A@A999:;:::::9ABBBBB@@>=>7777(7<73377(777<>8??C?
@6HNMW:00869:05841
TACGTAGGGAGCAAGCGTTGTCCGGATTTACTGGGTGTAAAGGGTGCGTAGGCGGCTAAGCAAGTCAGATGTGAAATCTATGGGCTCAACCCATAAACTGCATTTGAAACTGCATAGCTTGAGTGAAGTAGAGGCAGGCGGAATTCCCCGTGTAGCGGTGAAATGCGTAGAGATGGGGAGGAACACCAGTGGCGAAGGCGGCCTGCTGGGCTTTAACTGACGCTGAGGCACGAAAGCGTGGGTAGCAAACAGG
+
CCBBB@@@9@@@A>AABC?BBC=A=BAA<?@?AB>BBBCC>BB<BBAAABB?99399929AA<A@AA;;;AACCM?BBCCDIC<BB;;9;C?BCCE>C@ABCCC>CBB<B;;;BA@?@@5;;>@CCACBBB;:6:;;4;@9@?A?ACB:CBBBCBBB@BCCF@CBBBCBCDBBBBFD8@@=@>BCC@DCCC?BA@=A7;;=@BDCBBCD>CDC>C>BBBBBBBBA;:4;C@@>@:@@??DG=BBBBCC=BBB=
@6HNMW:00873:05811
TACGTAGGTGGCAAGCGTTGTCCGGATTTACTGGGTGTAAAGGGCGTGCAGCCGGGAATGCAAGTCAGATGTGAAATCCATGGGCTTAACCCATGAACTGCATTTGAAACTGTATTTCTTGAGTACTGGAGAGGCAATCGGAATTCCTAGTGTAGCGGTGAAATGCGTAGATATTAGGAGGAACACCAGTGGCGAAGGCGGATTGCTGGACAGCAACTGACGGTGAGGCGCGAAAGTGTGGGGAGCAAACAGG
+
5DCCCCC>AA6;::7977-7<A>A=??B=ABBBB>AAADC=AA<?@@@@@>?;?B9C@AACBAEGGEDDBBCCCD<BB>:;;C<A@?C?BB;AAAA>AAAA;;;6;BC=A@@@AAB;??;?@@@@AAB<@@??;?A<AAB>A>A>A@DDBECBBB??:?@@@8888>>>;;;>=8::4::1818==:>BBB=@==9<5<@;@@<>>>A=CB@>>>=@@@>;;5:<8818>>@AA:AA?;;;;/;==?@9@@@<
@6HNMW:00877:05837
TACGTAGGGGGCAAGCGTTATCCGGATTTACTGGGTGTAAAGGGAGCGCAGACGGAATGGCAAGTCTGAAGTGAAAGCCCGCGGCTCAACCGCGGGACTGCTTTGGAAACTGTCAGTCTGGAGTACTGGAAGGGTAAGCGGAATTCCTGGTGTAGCGGTGAAATGCGTAGATATCAGGAGGAACACCGGTGGCGAAGGCGGCTTACTGGACAGCAACTGACGTTGAGGCTCGAGAGCGTGGGGAGCAA
+
CBA@?;:;::)9@;@@CC?BBB?B@@@@;AAA@@8::;BB<BD>ABACCDBBBB>B?@@?@C@A;;;@@=@ABBB;:;;0:@@=AABC@C?BBBB=:::ABCC>C@CC>BBBB:;;BBAA>AAA::9A@C?BB>??<AAC7;7;>B=BB?BBCBBBC?@@AA8A?A@@B@@@B=BBB?@@=A;?=?=@487<?9:8:=A@>AB587:=288333943338=:;7?>=9<<<<893;;333;;1<86:>
@6HNMW:00894:05852
TACGTAGGGGGCAAGCGTTGTTCGGAATTACTGGGCGTAAAGCGCACGCAGGCTGGCCGTTAAGTCTGTCGTCAAAGGCGGGGGCTCAACCTCCGTTCTACGATAGATACTGGCGGCCTAGAGTATGTGAGAGGGAAGTGGAATTCCCGGTGTAGCGGTGAAATGCGTAGATATCGGGAGGAACACCAGTGGCGAAGGCGCTTCCTGGCACACAACTGACGCTCATGTGCGAAAGCCAGGGCAGCGAACGGG
+
BCBBAAAAAA0@B@B@@@=@B@B@?@,0*0<<<@<AAABB<@@BC@@@A;;7;AA>B?@@<>;@?@AB@?>>99:.99=99;;(;B?;=;@BC?BB>B;;:BECAAADCBBE?@@>@=ABB@@@BBBADAA:::59<@@C?C=A>AA;@5:9AAA994:BBC>CBAB>BB>>;67<>6//-/9===9A>>><??@=@188;;5;:8818;:=>@<>>@@??::///:;;;===8?;9@@?7?===7/)0993
@6HNMW:00895:05831
TACGGAGGGTGCAAGCGTTAATCGGAATAACTGGGCGTAAAGGGCATGCAGGCGGGACGTCAAGCAGGGTGTGAAATCCCCGGGCTCAACCCGGGAACTGCACTCTGAACTGACGTTCTGGAGTATCGCAGGGGGAGGCGGAATTCCAGGTGTAGCGGTGGAATGCGTAGATATCTGGAAGAACACCAAAGGCGAAGGCAGCCTCCTGGGCGAATACTGACGCTCATATGCGAAAGCGCGGGGAGCAAACAGG
+
CCAA>A@@<@A?A>A@@@<@?BBC@C@BB?BEDD>@A?AC;??:?A@@?AB>BCC>CCA@@C@BBBCC>BBBCCE>CCBB7@@<@CCC@DD>CC<B7:9BBCCDBBBA@CBBBAAB<>>B<BBCA@@CCABBBB,@?;;;4;=A>A@@@>ABCCCCC?CC?B@BBBBBBBBBAAAAB@C@CB@DDF@CD>C>AAB;@<@AAA?AA>AGF>CCC?AACBBBABBDBBBAA@BA@@:@A@9::9+999BC=AAA?
@6HNMW:00896:05852
TACGTAAGGGGCAAGCGTTATCCGGATTTACTGGGTGTAAAGGGAGCGCAGACGGAATGGCAAGTCTGAAGTGAAAGCCCGCGGCTCAACCGCGGGACTGCTTTGGAAACTGTCAGTCTGGAGTACTGGAAGGGTAAGCGGAATTCCTGGTGTAGCGGTGAAATGCGTAGATATCAGGAGGAACACCGGTGGCGAAGGCGGCTTACTGGACAGCAACTGACGTTGAGGCTCGAGAGCGTGGGGAGCAAACAGG
+
;9:BBB?BBB:CD@BCBB@BCC@C@A@A<:;;CC=CCBBB7;;7;BCCCDBB;;7;>BA?BB=A@@:54.4:444/48;2<8979CAA>A:=999/::::@BB9@<@B=@@?BBBABB@@>@???BA?8<388)8;5=??:>8=2929@=@BCAAAA=>>@@/9:9999AB?566=>:<<9=9@@@>B>=B@BBB>A=@A=A@???994:@@???;>?@???>;000*-7--///88:9:::/9=::;54737
@6HNMW:00900:05835
TACGGAGGGTGCAAGCGTTAATCGGAATAACTGGGCGTAAAGGGCATGCAGGCGGGACGTCAAGCAGGGTGTGAAATCCCCGGGCTCAACCCGGGAACTGCACTCTGAACTGACGTTCTGGAGTATCGCAGGGGGAGGCGGAATTCCAGGTGTAGCGGTGGAATGCGTAGATATCTGGAAGAACACCAAAGGCGAAGGCAGCCTCCTGGGCGAATACTGACGCTCATATGCGAAAAGCGCGGGGAGCAAACAGG
+
@@@B?;:;/;@;;5;<;;4;:?::4:2:@;@ABD?C@?@@0;;0;A@?@@@;@CA9BC<9;A?AAACC=;::@@B<CCIK<EC>D;;:29=.99,:9@@ABCCBBBBC@CEC@@@A=@@A>BBDCCBBBDDJEE2;;8;B@CAE@C@<;8;AA@ABB=AA8:6:AAAABBBBB???A>B@CD@CCC@CE?C@CBB=@<@@;;5:B;@AB<AAB>AA@AAA:99@;=783=93333&366////&//8:;8>>>;
@6HNMW:00904:05844
TACGGAGGGTGCAAGCGTTAATCGGAATAACTGGGCGTAAAGGGCATGCAGGCGGGACGTCAAGCAGGGTGTGAAATCCCCGGGCTCAACCCGGGAACTGCACTCTGAACTGACGTTCTGGAGTATCGCAGGGGGAGGCGGAATTCCGAGGTGTAGCGGTGGAATGCGTAGATATCTGGAAGAACACCCAAAGGCGAAGGCAGCCTCCTGGGCGGAATACTGACGCTCATATGCGAAAGCGCGGGGAGCAA
+
BAA?;;;;0;;<93=9;9499@@@5;5;;2:ACC695555)5909999<55.5<;.59=;;>9>=BBD6;9?;;;/9@BB*99,999459=8=;3<+/0=:>7773334::::=??8777-59:=>>?<40000*00*0.).)-(.).-7*//:;;::4:=4:68::::;:?@B<<<@7=8;>600/7.7:3<68?<8<<9=440466666.//(/0669===>>><?:::@@:<>>5:::=;;;143/;;
@6HNMW:00912:05820
TACGTAAGGGGCAAGCGTTATCCGGATTTACTGGGTGTAAAGGGAGCGCAGACGGAATGGCAAGTCTGAAGTGAAAGCCCGCGGCTCAACCGCGGGACTGCTTTGGAAACTGTCAGTCTGGAGTACTGGAAGGGTAAGCGGAATTCCTGGTGTAGCGGTGAAATGCGTAGATATCAGGAGGAACACCGGTGGCGAAGGCGGCTTACTGGACAGCAACTGACGTTGAGGCTCGAGAGCGTGGGGAGCAAACAGG
+
<@BCCC@CCC;?@:@@@@>BCE@D@CDC>CBDDD>CCCCE>CC>BB:::DCBCB?C?BB@CC@BBB;;;?A;;:B<ABC<BAA=ABA@=A=?@AD?BBBABBD>D@CC>CBBAA@@?B??<?AAAAA@>?189*9=3;;A?A>B@B@CKAGDCDBBC?BBBB<BCAAACCCCBBB@@=@@=@<@AB?A;??=@@@<C?AA?AB?B?@>?BBB@?@?BCBCBB@7;00-0@@@CBBBB@:89929>;AD588A5
@6HNMW:00913:05849
TACGTAAGGGGCAAGCGTTATCCGGATTTACTGGGTGTAAAGGGAGCGCAGACGGAATGGCAAGTCTGAAGTGAAAGCCCGCGGCTCAACCGCGGGACTGCTTTGGAAACTGCCAGTCTGGAGTACTGGAAGGGTAAGCGGAATTCCTGGTGTAGCGGTGAAATGCGTAGATATCAGGAGGAACACCGGTGGCGAAGGCGGCTTACTGGACAGCAACTGACGTTGAGGCTCGAGAGCGTGGGGAGCAAAGCAGG
+
@@@BAB@CEE8BB???@E@CCD@C>BBB>BCCED=CCCCC>CC<BB;;;CCCCB@C?CC@BB?ADBBBB?ABA@?9?@?8AAA>ADBA>B??@?B>BBBBCBC<A?@?9?::9;???BBB?BBBAAAB?B?DD>BB<AAB?B@C@C?AB>BCC@AAJADCCC?A@@@@CBBBCCBCC?@@=?9?=?9>9@??9:8?D?=@>?D=@AAA?BA?>>A>ABEBBAA=A994:ABBBBBCA@?=?=2==000+00=><
@6HNMW:00888:05883
TACGTAACGGGGCAAGCGTTATCCGGATTTACTGGGTGTAAAGGGAGCGCAGACGGAATGGCAAGTCTGAAGTGAAAGCCCGCGGCTCAACCGCGGGACTGCTTTGGAAACTGTCAGTCTGGAGTACTGGAAGGGTAAGCGGAATTCCTGGTGTAGCGGTGAAATGCGTAGATATCAGGAGGAACACCGGTGGCGAAGGCGGCTTACTGGACAGCAACTGGACGTTGAGGCGTCGAGAGCGTGGGGAGCAAACAG
+
CD@@@?59488+44.483/)/68)/)/66(///33(33333(3;193333333/8050--(-7(--8:;;255222'258.7;:4::55-549:;;15526789196==0225589////.(.55677738/55'2235558>380403:5::;;<<:5:333(3897333889788817;,3,333,317;688549455056155593985539/3..(.../03550...333355555666)55533,37:
@6HNMW:00874:05940
TACGGAGGGTGCAAGCGTTAATCGGAATAACTGGGCGTAAAGGGCATGCAGGCGGGACGTCAAGCAGGGTGTGAAATCCCCGGGCTCAACCCGGGAACTGCACTCTGAACTGACGTTCTGGAGTATCGCAGGGGGAGGCGGAATTCCAGGTGTAGCGGTGGAATGCGTAGATATCTGGAAGAACACCAAAGGCGAAGGCAGCCTCCTGGGCGAATACTGACGCTCATATGCGAAAGCGCGGGGAGCAAACAGG
+
BBAA@;::7;AAB?CA@@@D@CBB>B@CC@BECD=CBBBF>CB>BC@@?A@<A@B8BB:;=D@EEDDD>BBCCDD>CDDD;@@<@BBB@DD=@@;@7::AAABBB@???BBCDEBA=???9@BBBBBBBBBBAB0;<5<<5;?A>A?@A>@BDCCCC?CC?C@BB>>>AAABAAAAA>B=@@@BBA=BA6;6;@A;?;?A@A=@>>:::89BC?BBBCCBAAABBBBBBAA???8?@=::BA9><<??<?BA>
@6HNMW:00878:05946
TACGGAAGGTCCGGGCGTTTATCCGGATTCATTGGGTTTAAAGGGAGCGTAGGCCGCCCCTTAAGCGTGTTGTGAAATGCCGCGGCTCAACCGTGGCACTGCAGCGCGAACTGGGGGGCTTGAGTGCGCGCAGCGAAGGCGGAATTCGTGGTGTAGCGGTGAAATGCTTAGATATCACGAAGAACTCCGATCGCGAAGGCAGCCTTCGGGAGCGCAACTGACGCTGAAGCTCGAAAGTGCGGGTATCGAA
+
BC@@<@>A?AC@CB9@;<</<@@=A@@@=@BC@CF>GH>CC?CC=CBBBBCB<@54999-9<D89:BABB?@@ABC6;:?;=<>9?BAA?C?A??=>BBBBBBAAABCC?@899::9%9A<A@??AACBB???B?=8>:9948>C>CBBB@CDCBCAA?ACCB>AAAC@BBB??@AAACC?AA>ADC?BBCCD9:07;5;0//+/4///(/6<;=:<>@?CBB???EABAABBBC>CAAABC>BBB;;;<
@6HNMW:00881:05958
TACGGAGGATTCAAGCGTTATCCGGATTTATTGGGTTTTAAAAGGGTGCGTAGGCGGTTTGATTAAGTTAAGAGGTGAAATTTCGGGGCTCAACCCTGAACGTGCCTCTAATACTGTTGAGCTAGAGAGTAGTTGCGGTAGGCGGAATGTATGGTGTAGCGGTGAAATGCTTAGAGATCATACAGAACACCGATTGCGAAGGCAGCTTACCAAACTATATCTGACGTTGAGGCACGAAAGCGTGGGGAGCAAACAG
+
AABB@CC>A@<?A49888;?9958>AAC7876;;)798(333&3;19;4443<8:858;29--*-377(-(-5=;>B@A,73,388<0877;6;>2=;>8>92./5/.--(-5---30533352----479781555.55;.22263552558175598:8;999;18888055755522288<;=9?:947<96<@AA6<:>>>>C;??<>@,99<????>C:5:>)..3(..8666079::;;;.22266.667
@6HNMW:00883:05953
TACGTAAGGGGCAAGCGTTATCCGGATTTACTGGGTGTAAAGGGAGCGCAGACGGAATGGCAAGTCTGAAGTGAAAGCCCGCGGCTCAACCGCGGGACTGCTTTGGAAACTGTCAGTCTGGAGTACTGGAAGGGTAAGCGGAATTCCTGGTGTAGCGGTGAAATGCGTAGATATCAGGAGGAACACCGGTGGCGAAGGCGGCTTACTGGACAGCAACTGACGTTGAGGCTCGAGAGCGTGGGGAGCAAACAGG
+
CBBA@@=@DE;CC?C@@@<@AB>B@CCD>CCCCD>CDBBB<BB=@BAAABCBBC@CABB?@?;@BAABB>ABBFF?BCC>BBB?BA??<?=AABC=AAAABAB>B?BC>BBBBAAABCBB?BAA???B>A<AA<@B>BBC@C@C@C@BBBCCCB@AC@CDDD?CDCBBCBBBBCCDD?AB<@6;;@5:58><A@A?B@=B?BB?BBBB@BBABAA?A9:9A@@6::@<@?DCBCBBB877BB:BCBBB<=>B@
@6HNMW:00890:05921
TACGGAGGGTGCAAGCGTTAATCGGAATAACTGGGGCGTAAAGGGCATGCAGGCGGGACGTCAAGCAGGGTGTGAAATCCCCGGGCTCAACCCGGGAACTGCACTCTGAACTGACGTTCTGGAGTATCGCAGGGGGAGGCGGAATTCCAGGTGTAGCGGTGGAATGCGTAGATATCTGGAAGAACACCAAAGGCGAAGGCAGCCTCCTGGGCGAATACTGACGCTCATATGCGAAAGC
+
A@@B?DCD>BBBA=A;;;=@GCDC@B>AA>B;;;;*:@@>A<B=6B@696BC?BDB>BB000>;===@D>AAAACC=BBEG<EE>DBBB?AB8A@8@5;;@@ACBBBBB@AA@@BBG?AADDCCAA@??;<<<??0:?=992:8=8><@@=??::>?C788@B@CA@@@999@887BB>B@BB?A@@:==,:4:@=:=:@0009::<@DD=BA==00/>>>/////339;<888=1:6
@6HNMW:00911:05930
TACGGAAGGTCCGGGCGTTATCCGGATTCATTGGGTTTAAAGGGAGCGTAGGCCGCCCCTTAAGCGTGTTGTGAAATGCCGCGGCTCAACCGTGGCACTGCAGCGCGAACTGGGGGGCTTGAGTGCGCGCAGCGAAGGCGGAATTCGTGGTGTAGCGGTGAAATGCTTAGATATCACGAAGAACTCCGATCGCGAAGGCAGCCTTCGGGAGCGCAACTGACGCTGAAGCTCGAAAGTGCGGGTATCGAACAGG
+
BCAA?A7;7;C@CC>BBD@CCD?C@BB@BCCACC>CC<BB<BB<BBBBBBB@B9;;CE;D@D@CCBBBB6;;@@@9@?@=@@A>AAEFAD<@::3:78?@AC:;;<::5:<====B(BB>AAA@=@>?>?>>@@C@B?A@<?8?=??@A?AA@@@;;8:??D>CCBB?BCCBBAABBBB<AA@BBB<A@B@@==?9=9?ABB?B?@@@8@98:::8>@@@A:99AB?BBCBBBB>B@@>>>:>BBBBC@??;<
@6HNMW:00876:05967
TACGTAGGTGGCGAGCGTTATCCGGATTTACTGGGTGTAAAGGGCGCGTAGGCGGGAATGCAAGTCAGATGTGAAATCCAAGGGCTCAACCCTTGAACTGCATTTGAAACTGTATTTCTTGAGTGTCGGAGAGGTTGACGGAATTCCTAGTGTAGCGGTGAAATGCGTAGATATTAGGAGGAACACCAGTGGCGAAGGCGGTCAACTGGACGATAACTGACGCTGAGGCGCGAAAGCGTGGGGAGCAAACAGG
+
DCCCBBA?@@;?@@@???@BED?C>AAC=BBBCB<B@?A?7;;3<?=??;=8><=7???@@@?BCC@AABBBBBB9BB@B>BB9BBBB>BB9B<>>@BBBCBBB>BBG>CCCCCCC>BB?BAAABBA@=?@=@<>:<>00+0<>;@@@BBBCCEC:;8;BBB>CCCCCCCCCCC?AA<@@=@?CCC?CCCB@BBB6:6:;7;CE@EBB@BC:;;C@BBBBBCBCB;;:;AAABD<A@@@CBC9ABADC?BCC@
@6HNMW:00887:05990
TACGGAAGGTCCGGGCGTTATCCGGATTCATTGGGTTTAAAGGGAGCGTAGGCCGCCCCTTAAGCGTGTTGTGAAATGCCGCGGCTCAACCGTGGCACTGCAGCGCGAACTGGGGGGCTTGAGTGCGCGCAGCGAAGGCGGAATTCGTGGTGTAGCGGTGAAATGCTTAGATATCACGAAGAACTCCGATCGCGAAGGCAGCCTTCGGGAGCGCAACTGACGCTGAAGCTCGAAAGTGCGGGTATCGAACAGG
+
BDCCAM;;;:EADD=CA@?ADC@C@CC@CCGADJ>CC=BB<BC>BBBBBCC@C8;<EC;C@E@BBABBB=@@AAD>BBB>BAA>ABBC@C>A=><?BAA@AABBB=B=9>==BBBB)CC@CCBDBBA?>>??@AA>B???;?=B>ABCC@BBCCB9969AAA<BBBC@CB@@@BBBBCC@BB?BBB=A>A@?799<?<@???8?=@AA9@::::8?BBBBDCBA9:5:@@@::9,:@@=??8>AAABC?AAA@
@6HNMW:00893:05969
TACGTAAGGGGCAAGCGTTATCCGGATTTACTGGGTGTAAGGAGCGCAGACGGAATGAAGTCTGAGTGAAAAGCCGCGGCTCAACCGCGGGACTGCTTGGAATTGTCAGTCTGGAGTACTGGAAGGTAAGCGGATCTGGTGTAGCGGTGAAATGCGTAGATATCAGGAGGACACCGGTGGCGAAGGCGGCTTACTGGACAGCAACTGGACGTTGAGCTCGAGGAGCGTAGGGGAGCAAAGCAACGG
+
/////4.444&34.48885;;>@D?A@>5000--(,,**(*((*(*,,,,**(*(,,*(*5*-///84333&3823347;;;:58(/---(--5,,,(-(-(-(,,-------(-----//)/(/36604//)/---5(--8<:<<8:555)5599559AAA@<880.,),,,,),)-/6;==9B943-33-3933,3///--(---(--683/33994//93//-----77&/-689(//;*//5
@6HNMW:00896:05998
TACGGAGGATGCGAGCGTTATCCGGATTCATTGGGTATAAAGGGTGCGTAGGCGCCCCCCAAGTCAGCGGTGAAATGTCCGGGCCCAACCCGGAGGGTGCCGTTGATACTGGGGGGCTGGAGTACGGACGCCGGCGGAGGAATGAGTGGTGTAGCGGTGAAATGCATAGATATCACTCAGAACACCGATTGCGAAGGCATCCGCCGAGGCCGTTACTGACGCTGAGGCACGAAAGCGTGGGGATAGAACAGG
+
CCCC@BA?A9::?@@@@A=AAB?B?CC?A?>8>=8;ABBB>BB=990@=00,00/>>?>'?:88<;=;?<@@AA::;:<188*88*84:>/:1887*8==:AA<@@=<;788888%8==8>>BB>?<B;;;?C?@@8<;=@=@@@CBC@CCCCBBB@DCBC=AAABCCCCBBBBBA@CA??;>@>:?9:3:@??;?;?@@@>AA=ABB?A?AE>AABCCCCCCCDC>A?9:8A7>>@@?@A6AAADD@????
@6HNMW:00910:05963
TACGTAGGTGGCGAGCGTTGTCCGGAATTATTGGGCGTAAAGGGAGCGCAGGCGGGAAAGTAAGTCTATCTTAAAAGTGCGGGGCTCAACCCCGTGAGGGGATAGAAACTATTTTTCTTGAGTGCAGGAGAGGAAAGCGGAATTCCTAGTGTAGCGGTGAAATGCGTAGAGATTAGGAAGAACACCGGTGGCGAAGGCGACTTTCTGGACGACAACTGACGCTGAGGCGCGAAAGCGTGGGGAGCAAACAGG
+
BHBA@BA>;;6;A@>9::59:@?A>B@B?AC?CC>C9;;@9?@9>@@@@BC?BDD<@@8?;;5;CCBCCCC@CII9AAA@@BB4@@@;.499*99=4:::-9==:;;/3399::=.=?;BBABBCCC@CCB@<BB+000*06<6<<>00;?:@@@A=@BCB<;;;BBFDCCCC@CC@D?CC=A@B>B=;;5;@@5;5;;;;CA>ACC@CC;9:B?AAAB@@@AB@@:A@;9:9.5@><@CC7AAAA@;?@A?
@6HNMW:00868:06056
TACGTAAGGGGCAAGCGTTATCCGGATTTACTGGGTGTAAAGGGAGCGCAGACGGAATGGCAAGTCTGAAGTGAAAGCCCGCGGCTCAACCGCGGGACTGCTTTGGAAACTGCCAGTCTGGAGTACTGGAAGGGTAAGCGGAATTCCTGGTGTAGCGGTGAAATGCGTAGATATCAGGAGGAACACCGGTGGCGAAGGCGGCTTACTGGACAGCAACTGACGTTGAGGCTCGAGGAGCGTAGGGGAGCAA
+
CCCBAA<??>6?@>BBBB?BCC@C@BBB>CCBDC=@@@@>6?A9BB;<;FGHDE@C@CCACC@B;;6<C@955<<4>><5;7749AAA?C?@@@C9:9@?;;;,;2:=6=999>CBBABB@CEBA@@@4:49A;@@>B@A=B?B?C?BB@BDCCCCC@CCCC=BB:;;AAAAB999B:CC@C====5834;6:;=2535:4=;7:@;<4<8::=>478>:=;<7:>==::=86:700/>///99.78688
@6HNMW:00901:06052
TACGTAAGGGGCAAGCGTTATCCGGATTTACTGGGTGTAAAGGGAGCGCAGACGGAATGGCAAGTCTGAAGTGAAAGCCCGCGGCCTCAAGCCGCGGGACTGCTTTGGAAACTGTCAGTCTGGAGTACTGGAAGGGTAAGCGGAATTGCCTGGTGTAGCGGTGAAATGCGTAGATATCAGGAGGAACACCGGTGGCGAAAGGCGGCTTACTGGACCAGGCAACTGACGTTGAGGCTCGAGAGCGTGGGGAGCAA
+
;=:4994:::&9?:AABB:;;B?B@BBB=AC@AB;@A?AB.<;0;=@ABABCBB?B<@@=:;79494:;7>99;<2:8:(0/0)-(---(-/(////(387789908-44(4448354:::=8===<::=5858=5;<6;;<7;4:+//3981//4<:9939444)488////9::;888333,3,3991828747777.7133,3717775.55.53.382...55360733,//8------..333)58555
@6HNMW:00904:06049
TACGTAGGTGGCAAGCGTTGTCCGGATTTACTGGGTGTAAAGGGCGTGTAGCCGGGAGGGCAAGTCAGATGTGAAATCCACGGGCTCAACTCGTGAACTGCATTTGAAACTACTCTTCTTGAGTATCGGAGAGGCAATCGGAATTCCTAGTGTAGCGGTGAAATGCGTAGATATTAGGAGGAACACCAGTGGCGAAGGCGGCTTGCTGGACAGCAACTGACGTTGAGGCTCGAGAGCGTGGGGAGCAAACAGG
+
;>>>@?A=;;5;A<@@BB?BCE@B@BCC>DDCDC?BBBBB<@@:@A@@@@@A@CC=CCC?CE@CCCDCCABABBB=BB@CCCG>BB@A@DDBBBBB?B:;;BBD=BBC>CBBAB?>9@@5;;@@CCBC?BB;;5<C?AAC@C@C@CADCCCCCAAAB?@@AB=BBBBBDDBCCB?BD?AA>A?ABDABBBB?@@@;@<@?;@A<@@BB>BB;;;B>@@ACA@@;@;;5;BCCBBCBBA;;;;.;AAAB=BBB?
@6HNMW:00875:06104
TACGTAGGTGGCGAGCGTTGTCCGGAATTATTGGGCGTAAAGCGCGCGCAGGCGCTTTCTAAGTCCATCTTAAAAGTGCGGGGCTTAACCCCGTGATGGGATGGAAACTGGAAAGCTGGAGTATCGGAGAGGAAAGTGGAATTCCTAGTGTAGCGGTGAAATGCGTAGAGATTAGGAAGAACACCGGTGGCGAAGGCGACTTTCTGGACGACAACTGACGCTGAGGCGCGAAAGCGTGGGGAGCAAACAGG
+
9A@A@BB?;<7<@<;;;;=AAB>A?B6;79@;@@8@A>@@6A99:/000/;7///:;5<==:=>C?ABCC@DEC9A@@@@@@6@@=@<A@A6A@@99==7>79,37,3;;6@=:;@??9>@?873<87977,79)37?8=>C?C?BA??@A997938222'26666579>>A8>>;@=BB<>>=1818=8@BB?B?B?;:;>4===7=8999925A????;88//)/9789>7@AA=<==2<==@@6=<<9
@6HNMW:00888:06093
TACGGAGGGTGCAAGCGTTAATCGGAATAACTGGGCGTAAAGGGCATGCAGGCGGTTCATCAAGTAGGATGTGAAATCCCCGGGCTCAACCTGGGAACAGCATACTAAACTGGTGGACTAGAGTATTGCAGGGGGAGACGGAATTCCAGGTGTAGCGGTGGAATGCGTAGATATCTGGAAGAACACCAAAGGCGAAGGCAGTCTCCTGGGCAAATACTGACGCTCATATGCGAAAAGCGTGGGGGAGCAAACAG
+
>;;988=9589:9.9>::29;?@>>B??@?@BBE>CCA@A0;;0;;;;BCC@@@=A=@A@;;8:ABA?BA@ACLM>CAFH<AA=A000>A?@A@,0,;AA99444444)4;;7;?<??>>@<;<9818===?AA2AC9;:=A=@<??BC9::@BAAA7;;?B?A@@AACCA@;;;;:=B>BC@CCB=CC6;5;@A<A=@@@@BBB?BBC?CFH>BB;;;;;?=>=>;<;<84333&366/////$/////(377
@6HNMW:00897:06102
TACGGAGGGTGCAAGCGTTAATCGGAATAACTGGGCGTAAAGGGCATGCAGGCGGGACGTCAAGCAGGGTGTGAAATCCCCGGGCTCAACCCGGGAACTGCACTCTGGAACTGACGTTCTGGAGTATCGCAGGGGGCAGGCGGAATTCCAGGTGTAGCGGTGGAATGCGTAGATATCTGGAAGAACAACCAAAGGCGAAGGCAGCCTCCTGGGCGAATACTGACGCTCATATGCGAAAGCGCGGGGAGCAAACAGG
+
/77:7;=<28944.4;??8B:B==<@:9>4;555)5=99;)55)5:555;;7;BA269595549;<<<5;AA>>>=>=BB6;;0;;;9?A@<?@+0*/0<:::::/0*/3;::?BDC=?>>;<<<556/9<<<==+//;7//+/4=0506<5::<<;4434;7;6555:==@ABA@??:5;7;<8::7:8<<4?6;33-323333-3=6===1833,3933388873//8///89:939;33333&322;;(3/74
@6HNMW:00899:06072
TACGTAGGTGGCGAGCGTTGTCCGGAATTATTGGGCGTAAAGGGAGCGCAGGCGGGAAGGTAAGTCTATCTTAAAAGTGCGGGGCTCAACCCCGTGAGGGGATAGAAACTATCATTCTTGAGTGCAGGAGAGGAAAGCGGAATTCCTAGTGTAGCGGTGAAATGCGTAGATATTAGGAGGAACACCAGTGGCGAAGGCGGCTTTCTGGACTGTAACTGACGCTGAGGCTCGAAAGCCAGGGGAGCGAACGGG
+
55444547<=066::??A=A@B?@,0,0-00;A<3=0//<.9935559>?;;;BB4A?A49::?9@@@?=>4:;;.5?:9944&94943888088@@@AA698000;3;0/////4<;8;659>==>;@A@B:>?<:947;7<2855?@@AAA@8807@@?6>==;;333789,33633.3633349933,322+2377289=3622,2885526;:777<:9;>=9>;;89:03405===1;;;=>7<<=3
@6HNMW:00906:06061
TACGTAAGGGGCAAGCGTTATCCGGATTTACTGGGTGTAAAGGGAGCGCAGACGGAATGGCAAGTCTGAAGTGAAAGCCCGCGGCTCAACCGCGGGACTGCTTTGGAAACTGTCAGTCTGGAGTACTGGAAGGGTAAGCGGAATTCCTGGTGTAGCGGTGAAATGCGTAGATATCAGGAGGAACACCGGTGGCGAAGGCGGCTTACTGGACAGCAACTGACGTTGAGGCTCGAGAGCGTGGGGAGCAAACAGG
+
5:9ABB@CCC;AA=A?@@?BCC5;5;;;,:B@AB;@@???09<2666@@BCCCC@CACC@BB>@@@AAA=@@BBA9???6=>>8<=9:395;;=?9ABBBCCC=B9?@8?>?>B@@@BCC?BBBBBBD?A=A@9?<8?;;7;>A@C?BB@BBBA@;;7;CBC=CECCBGCFCBAA@A=@B7<7;BB?B?AA>@@?>A???<?C=@????@@>=>@:??>:??;9A>=99=;;4837773333(3>>?A<7748
@6HNMW:00910:06066
TACGTAAGGGGCAAGCGTTATCCGGATTTACTGGGTGTAAAGGGAGCGCAGACGGAATGGCAAGTCTGAAGTGAAAGCCCGCGGCTCAACCGCGGGACTGCTTTGGAAACTGTCAGTCTGGAGTACTGGAAGGGTAAGCGGAATTCCTGGTGTAGCGGTGAAATGCGTAGATATCAGGAGGAACACCGGTGGCGAAGGCGGCTTACTGGACAGCAACTGACGTTGAGGCTCGAGAGCGTGGGG
+
977<9938<=0>>;>?@@?BBB?B=@@C=CCCCG>AAABD8@?:;;;:;BB;:9?C7????@<?5955569A??A7:0=5;00+0===*:3:AAA=???>@DD>C?CD?C@?@BAA@A@@=@@?A???>A?AC<@@;A@A=@=A4:49A=>>;@@@>;@@AD>9:99:A@:559944.4;.4.5::.404838884949<7;:28333,377;;;5:9883335833-388833386999:;:
@6HNMW:00911:06061
TACGTAGGTGGCGAGCGTTATCCGGAATTATTGGGCGTAAAGGGTGCGCAGGCGGCCTTTTAAGTTCAAGGTGAAAGCGTGGGGCTCAACCCCATAAAGCCTTGGATACTGGGAGGCTGGAGTACTGGAGAGGACAGCGGAATTCCATGTGTAGCGGTAAAATGCGTAGATATATGGAGGAACACCGGAGGCGAAGGCGGCTGTCTGGACAGTAACTGACGCTGAGGCACGAAAGCGTGGGGAGCAAATAGG
+
CCDCC::5:?9??>@;;;<@AC7;8;@D=ABACC>DCDDD>AA<0000ADA?BC?A?AFI;CACC@BB@D?A@FI?EBBBBBB9B@@A@CDD:CCCC=BA=A>A?GIEFBBB<;;4;@B=BBBCBBB@BBBA>AB@@@C@C?B>B@<<<BBCBBBA=ABBB8@@@AABDCBABA@@:=?;?;?AD=B?AB>ABB>A>;;8;BDABBC?BCAAAA?BBBBA@@=<00+0==@>?8B855<A?3>=9;;3;?96
@6HNMW:00869:06153
TACCGTAGGGGAGCGAGCGTTTGTCCGGAATTACTAGGGTGTAAAGGGAGCGTAGGCGGGGATTGGCAAGTCATGGTGATGAATGCAGGGGCTCAACCCCTGAACTGCACTTGAAACTGTAGTTCTTGAGTGAAGTAGAGGTAAGCGGAATTCCTAGTGTAGCGGTGAAATGCGTAGATATTAGGAGGAACATCAGTGGCGAAGGCGGCTTTACTGGGCTTTAACTTGACGCTGAGGCTCGAAAGCGTGGGGAGCAA
+
9//)/5----&///9666333(4996;68(-)-----5,5788818713337733,3555),,(,(,,(,**,-/)-666--(////9;;+33:91788.89;8<7395995:>>266=9///)//27////47999944.4/4777)/)/)/5;;;<>=><<<45555)555::<==;;;7::555045:8433:3/)///)/)/94/55)5;/--(---(-(--(-68/4/9//)//////(4:555>>2=554;
@6HNMW:00875:06124
TACGTAGGTGGCAAGCGTTGTCCGGATTTACTGGGTGTAAAGGGCGTGCAGCCGGGAATGCAAGTCAGATGTGAAATCCATGGGCTTAACCCATGAACTGCATTTGAAACTGTATTTCTTGAGTACTGGAGAGGCAATCGGAATTCCTAGTGTAGCGGTGAAATGCGTAGATATTAGGAGGAACACCAGTGGCGAAGGCGGATTGCTGGACAGCAACTGACGGTGAGGCGCGAAAGTGTGGGGAGCAAACAGG
+
BBAAA??=@?;>@?AAAA8;;C?B@BBB=BDCDH>CACCB0;;/;A;;;@AA=AB;A?CCJC@CCCBCB:::CCC=BB@BCCF=BB?C?CC=A@::5:?@@@@B;AAA<AAAACCC=::7:ABBBCBB?AB??;?C?>???B?B@B@>>?BBBBBAA>ACBB:=>>AA@@@AAA<AA;>=5937;;5<>7616>=8<87616?:>?>=8>==>>A9@@A@>@;@@AA=AA@><>6>??AADC2;;;<>5<<=:
@6HNMW:00885:06112
TACGTAGGGGGCAAGCGTTATCCGGATTTACTGGGTGTAAAGGGAGCGTAGACGGCGGTGCAAGTCTGAAGTGAAAGGCGGGGGCTCAACTCCCGGATTGCTTTGGAAACTGCATGGCTAGAGTACCGGAGGGGTAAGCGGAATTCCTGGTGTAGCGGTGAAATGCGTAGATATCAGGAGGAACACCGGTGGCGAAGGCGGCTTACTGGACGGCAACTGACGTTGAGGCTCGAAAGCGTGGGGAGCAAACAGG
+
=?;9944444$9@;@ABC?CCCAC?BCC>BBCCC>BCGJJ?JJ>CBCBB@B@:;4;C<;;;B<A>?@BB?B@@@?,:4:99:9):<79-8778(78<>:?9??,;4<B=BAAABBB@CBCFB;;;B?B?BDLL;AA@BCB@B@B>B>BB=@@BBBDC?BBBB=CBABBBBBBB@@@B>BA>B@BBA@C@CC?CBB=@<@A=AA@C@@A@CAA>@D?BBBAA::5:@A?AABBBB>BECBBCC:ABACC=CCC?
@6HNMW:00886:06131
TACGGAGGGTGCAAGCGTTAATCGGAATAACTGGGCGTAAAGGGCATGCAGGCGGGACGTCAAGCAGGGTGTGAAATCCCCGGGCTCAACCCGGGAACTGCACTCTGAACTGACGTTCTGGAGTATCGCAGGGGGAGGCGGAATTCCAGGTGTAGCGGTGGAATGCGTAGATATCTGGAAGAACACCAAAAGGCGAAGGCAGCCTCCTGGGCGAATACTGACGCTCATATGCGAAAGCGCGGGAG
+
::9A?AAA;>>99.9>:9296<<@?B?CC?@ABF<AB@@?8@?8@A;;;;;5;A@9AAB:@@=@@@CD>??@@@@:??DD-;;7;=BA;<>588,8*..-8:>@C????998=AAA@BBC?DBABDBCBCCCCC0;;7;A>B@D@C@@@<@;;:?>?=AA?A?A@:9:?=<<?>8833:2552599.444&46;<<0525:::7<:5333(3:;355<==;8??CBAABBBB>?A:??DBCA9=;
@6HNMW:00887:06132
TACGTAGGGAGCAAGCGTTGTCCGGAATTACTGGGTGTAAAGGGAGCGTAGGCGGGTGCTCAAGTTGAATGTGAAATGCAGAGGCTCAACCTCTGAATTGCGTTCAAAACTGAGTATCTTGAGTGAAGTAGAGGCAGGCGGAATTCCCGGTGTAGCGGTGAAATGCGTAGATATCGGGAGGAACACCAGTGGCGAAGGCGGCCTGCTGGGCTTTTACTGACGCTGATGCTCGAAAGCATGGGTAGCAAACAGG
+
AAACCBCC>AAAB@CBCC?DBD@C@C@C@CCBBB<BBBBB=BC=BBBBBCC@DDD=AA@CCC@BB?BB>BBBBCC>9:9A>994:??@;A?BCCCC?B?BA?>:7777*9<<<??A@AA=AAA???999CB99499939A=@:?=?B=B?BCC???>9?@??:@?@BB@BB???@?D8:;7:<><<9::;=988;<A=AC@EAFDDB@@8;;;;.;BCCBBBA;;;@AABBCCC?CFHMMH=AAC@@A;AAA=
@6HNMW:00889:06146
TACGTAAGGGGCAAGCGTTATCCGGATTTACTGGGTGTAAAGGGAGCGCAGACGGAATGGCAAGTCTGAAGTGAAAGCCCGCGGCTCAACCGCGGGACTGCTTTGGAAACTGTCAGTCTGGAGTACTGGAAGGGTAAGCGGAATTCCTGGTGTAGCGGTGAAATGCGTAGATATCAGGAGGAACACCGGTGGCGAAGGCGGCTTACTGGACAGCAACTGACGTTGAGGCTCGAGAGCGTGGGGAGCAAACAGG
+
CCCCCC?CBB:BA=A?@@=?AA>A=@@@8?C;;:6;@@@@=AE=CCCCCCAAAC@C@CC@BB>@@@@BA>AAAAA9A@@0;9:6:CBC@B9::CD>BB??@BB=B@DD>CC@AABBABAC@DCB:::B>A@CD=AB>BBC?B>B>B>BB?CCCDBBD@BBBC?GDECCCBB;;;AA@=:;6;?;;:<@=??<?BB?B?A@?@@3:87709AB@AB?BBBBBAA>@:939@9::A???A@===0?=>BB;@?<7
@6HNMW:00892:06158
TACGTAGGGGGCAAGCGTTGTTCGGAATTACTGGGCGTAAAGCGCACGCAGGCTGACCGTTAAGTCTGTCGTCAAAGGCGGAGGCTCAACCTCCGTTCTACGATAGTATACTGGCGGTCTTAGAGTATGTGAGAGGGAAGATGGAATTCCCGGTGTAGCGGTGAAATGCGTAGATATCGGGAGGAACACCAGTGGCGAAGGCGCTTCCTGGCACACAACTGACGCTCATGTGCGAAAGCCAGGGCAGCGAACGG
+
;>?>995<<<+>>6>0-.)--*-20938,--//9/<<:;;5=>==;@@BBB=B@@@>29;<@=B@BBCACAABBB:A=AB?BB9;:C@;@:CC;<A9<BBA;:9933339988;0.).--(-568//3;98:0/-9196000/5:6:6=@7@<?<;;;<<7<<AA<:99BA@AA?955:;(544:49:A>@?;=:;;9.4.4449395=83::;;<=8:::;::9;;::<;:888=;?A?AAC9:954443444
@6HNMW:00894:06110
TACGGAGGGTGCAAGCGTTAATCGGAATAACTGGGCGTAAAGGGCATGCAGGCGGGACGTCAAGCAGGGTGTGAAATCCCCGGGCTCAACCCGGGAACTGCACTCTGAACTGACGTTCTGGAGTATCGCAGGGGGAGGCGGAATTCCAGGTGTAGCGGTGGAATGCGTAGATATCTGGAAGAACACCAAAGGCGAAGGCAGCCTCCTGGGCGAATACTGACGCTCATATGCGAAAGCGCGGGGAGCAAAACAG
+
BABB@CCD=@@BB?BABB?B@CCC@C@BB?BBB@:;;;CD>CC?DC;;;AA>AHJ?CCABBB@CCCCC>CCBBBC>BBBB9@A9A:;;<@@;@A;A7;;@??BCCCCC?AABCC??9::CACCCCCAA?CCCCC2>@;@@=A?B?C@CCACCBABAB>BBAC?999:9A@AAA???A>B@@@>ADD?CC;@<@??:?<@AAB?BB@BBD=BBC=000@@@000><?;<8====>5>888998+883333&3:;
@6HNMW:00895:06145
TACGTAGGTCACGAGCGTTATCCGGAATTATTGGGCGTAAAGAGTGAGCAGGCGGCTCGCTAAGTCAGAGGTGAAAGCGTGGGGCTCAACCCCATACAGCCTTGGAAACTGGCGGGCTAGAGTGCGCGAGAGGTCAACGGAACTCCATGTGTAGCGGTGAAATGCGTAGATATATGGAAGAACACCGGTGGCGAAGGCGGTTGGCCAGCGCTGCACTGACGCTCAGTCACGAAAGCGTGGGGAGCAAATAGG
+
CCCCCCD@C@@@C@??>>9@AC?B?B?B@BB@BJ>CBBBF>CCCCCB@@>B=:979BCBBBB@CCCECCB@BBCC<AA@@???8@CCCACCC;CCBBBAA<@?C>BB>BCC@CCD=BBBBBBBCCCCBCC@@?@BB@BD?@?@CC@CBCCCCCC;:6:BBA=BC@@@CBBCCCCCCAD@BB?BB@=@=9949@A9?<::5:=B?B@CCCCCCBBB??@0000@>>ACBBCCDD>CBBCFFF9???AA;CBB?
@6HNMW:00897:06138
TACGTAAGGGGCAAGCGTTATCCGGATTTACTGGGTGTAAAGGGAGCGCAGACGGAATGGCAAGTCTGAAGTGAAAGCCCGCGGCTCAACCGCGGGACTGCTTTGGAAACTGCCAGTCTGGAGTACTGGAAGGGTAAGCGGAATTCCTGGTGTAGCGGTGAAATGCGTAGATATCAGGAGGAACACCGGTGGCGAAGGCGGCTTACTGGACAGCAACTGACGTTGAGGCTCGAGAGCGTGGGGAGCAAACAGG
+
BCB@@@=AAA7@A=AA;;6;AA>A?BAB=BBCCC>BBBED>CC=@@::9BBBBC?B?BB@BC@CDBBBB?BB@?>8:::.::939@>?=@;??@A;@ACACBC>B@CE>CBBB@CBBBBC@BBB@>>B>A?BC<BA<A;;8;<A=BACIAGCCDCCC@CCIC>BB@AAC@@ABCBCC@@@=@<@@A?A=AA>AAA>B???<?B?AAB@;?>=;;?;??>;==?499><=ABB?@=BB==>BB:AAAFH<@@:6
@6HNMW:00902:06118
TACGTAGGGGGCAAGCGTTGTTCGGAATACTGGGCGTAAAGCGCACGCAGGCTGACCGTTAAGTCTGTCGTCAAAGGCGGGGGCTCAACCTCCGTTCTACGATAGATACTGGCGGCCTAGAGTATGTGAGAGGGAAGTGGAATTCCCGGTGTAGCGGTGAAATGCGTAGATATCGGGAGGAACACCAGTGGCGAAGGCGCTTCCTGGCACACAACTGACGCTCATGTGCGAAAGCCAGGGCAGCGAACGGG
+
///=<<>DDD1CC?B@;;7;@=@@?@-0//<<<5<<B>?8===BBBA@AEAECC;;;;B@D@BBB;;;;:5=?=5=<5:5:9'9:=>5?9AC>BB?BBAABBB;;;@@@BB?@@=@=@@ABBBBBBBBCA>>>:><@BB@B?C?CE>B?BAAAA9939AA@;BB;;;A@@?:;;=A7@@;>;>>A;>8785;::3;9;;:?9>:77179///6(//AABCBBBBB978A788-8>188@8BCB>>=@BBC>
@6HNMW:00905:06126
TACGTAGGTGGCAAGCGTTGTCCGGATTTACTGGGTGTAAAGGGCGTGCAGCCGGGAATGCAAGTCAGATGTGAAATCCATGGGCTTAACCCATGAACTGCATTTGAAACTGTATTTCTTGAGTACTGGAGAGGCAATCGGAATTCCTAGTGTAGCGGTGAAATGCGTAGATATTAGGAGGAACACCAGTGGCGAAGGCGGATTGCTGGACAGCAACTGACGGTGAGGCGCGAAAGTGTGGGTATCAAACAGG
+
CCCCCCC@AB>AA=?=8949@@?B?CCB>BBCBB>BBACC=CD>CB@>>>AA=BB<B>BCCC@BBCDBBBBBAAA>AC?CAAB<AC?D@BB7;:@@?A@AACAG=BBC?CCBBBBD<??<?A@A???B?AA::6:><@=@<?<A<><<BCB=<<A;=8<>==8????@=<=?:;5;@:8818:==?<@;;;9;;:6=5:;9;;5;;@@;?@???@<@@@@??<?A@@<@@;;<A:AA>==A9>>>>AA9@==8
@6HNMW:00874:06193
TACGGAAGGTCCGGGCGTTTATCCGGATTCATTGGGTTTAAAGGGAGCGTAGGCCGCCCCTTAAGCGTGTTGTGAAATGCCGCGGCTCAACCGTGGCACTGCAGCGCGAACTGGGGGGCTTGAGTGCGCGCAGCGAAGGCGGAATTCGTGGTGTAGCGGTGAAATGCTTAGATATCACGAAGAACTCCGATCGCGAAGGCAGCCTTCGGGAGCGCAACTGACGCTGAAGCTCGAAAGTGCGGGTATCGAACAGG
+
ABAA?B?B@AA?@@9@;;;);>:395:C296?:CC>DJ8;;7;B=BCCCCB@=@2;;@A7@?C?CBBCDD@CCDCC;@@@?B@?=@CBB?B<>>?<>@@@@@AACACCC@BABCCCC)BB>?@BBCCBAA@AA@@@<@<@@8?9>>ABCD@CECBC;:8;BBD>BBBC@CBB???BBBCC>AA?BBB?AA@BC><;2829=79396@?@:@AA?A?>AABBBAAABB?CBBBBBB:@@?>>>:>DCBCB?:::?
@6HNMW:00896:06186
TACGGAAGGTCCGGGCGTTATCCGGATTCATTGGGTTTAAAGGGAGCGTAGGCCGCCCCTTAAGCGTGTTGTGAAATGCCGCGGCTCAACCGTGGCACTGCAGCGCGAACTGGGGGGCTTGAGTGCGCGCAGCGAAGGCGGAATTCGTGGTGTAGCGGTGAAATGCTTAGATATCACGAAGAACTCCGATCGCGAAGGCAGCCTTCGGGAGCGCAACTGACGCTGAAGCTCGAAAGTGCGGGTATCGAACAGG
+
ADBC?B?B>AE>AA<:;;?BBC@DABA=@@>:@A<AD>CC>CD=CCCCDAA>A:;;BC8A>A>AAA@@@8;;BCD;@@@>@::6:AAA?B<?9959BACBBAAACDA@>@9::999%:?;>:88?ACB=??BCFE>A>AB?B<?<?CBB@BCBAB@@>?BCC=@??A=ACAAABBBBBC?CC?CBA?BBC>?9993:2:;;88?6@@A<?:?BAA?BBABAAAABC@AAABBCC>C>>>>>7>CCCCC=@@@=
@6HNMW:00903:06183
TACGTAGGTGGCAAGCGTTGTCCGGAATTATTGGGCGTAAAGCGCGCGCAGGCGCTTTCTAAGTCCATCTTAAAAGTGCGGGGCTTAACCCCGTGATGGGATGGAAACTGGAAAGCTGGAGTATCGGAGAGGAAAGTGGAATTCCTAGTGTAGCGGTGAAATGCGTAGAGATTAGGAAGAACACCGGTGGCGAAGGCGACTTTCTGGACGACAACTGACGCTGAGGCGCGAAAGCGTGGGGAGCAAACAGG
+
BBBBB@@=@A>@B?A8::9:9C?B>A>B?BC?BB>BB@@@8@;;;;;AB@@=BBABD>CGCACCB@BBBC@CDD;@9::CCC:CC@D@CCC9AACC???;>BB?BB>BAA>@B8?@BC@BBBCCBB?BB?><>D8??B@B?B?B>BBBBBBBB9979AAA=BB@?@BBBBAB?BB@C>@@<?==3;9>>8>AA9>;>999CD>BBA?A?899>;?CCCBBBAA9878@@ACC>AA@@@?@2<<;<<899:6
@6HNMW:00905:06181
TACGTAGGTGGCAAGCGTTGTCCGGAATTATTGGGCGTAAAGCGCGCGCAGGCGCTTTCTAAGTCCATCTTAAAAGTGCGGGGCTTAACCCCGTGATGGGATGGAAACTGGAAAGCTGGAGTATCGGAGAGGAAAGTGGAATTCCTAGTGTAGCGGTGAAATGCGTAGAGATTAGGAAGAACACCGGTGGCGAAGGCGACTTTCTGGACGACAACTGACGCTGAGGCGCGAAAGCGTGGGGAGCAAACAGG
+
AABB>>>:00+0@,00:99??C?C>B?B?BC@DD>EABAA6;;AA@AAAAD>000AA9@@@;@B@<;@BB?CBB;BBB@AAA9?<>C@DCC9AAABBBB>CBB?BE@BBB8BC<A@?@<;A<<<<<7=88;2;;68<>7<9C@D?BAAAECBB;@<>;88188;AB???BAA?BB?B@DC??;;<B?BD?BAA5:5:AABCC=BBF@DCBBAB=AACAA@@@@00,0=>=@@:AAB==A?50009935782
@6HNMW:00887:06218
TACGTAAGGGGCAAGCGTTATCCGGATTTACTGGGTGTAAAGGGAGCGCAGACGGAATGACAAGTCTGAAGTGAAAGCCCGCGGCTCAACCGCGGGACTGCTTTGGAAACTGTCAGTCTGGAGTACTGGAAGGGTAAGCGGAATTCCTGGTGTAGCGGTGAAATGCGTAGATATCAGGAGGAACACCGGTGGCGAAGGCGGCTTACTGGACAGCAACTGACGTTGAGGCTCGAGAGCGTGGGGAGCAAACAGG
+
DCC??@?BBC9BC>AABB?CCC?B@BBB=BCCCC>@@@CD=BB=BBAAACCCCC@C@BBBBC?BAAACE?BBCCD>99949>>9?B@@=@=@@@@=@A?ABBA=A?BB>BBBBBCBBA@@<@@@BBBD?C?CC=CC<@@B?B?C?C?BB?BBBBBAA<ABBB=BB::9BBBCAA@@?:7747;>?A9?<>>9=@>:><<<;<B>@BBA?A@<=::7;??>=<?<@8849BAABBBAAA7877)787<:1=;;5
@6HNMW:00874:06282
TACGGAGGATCCGAGCGTTATCCGGATTTATTGGGTTTAAAGGGAGCGTAGGTGGACTGGTAAGTCAGTTGTGAAAGTTTGCGGCTCAACCGTAAAATTGCAGTTGATACTGTCAGTCTTGAGTACAGTAGAGGTGGGCGGAATTCGTGGTGTAGCGGTGAAATGCTTAGATATCACGAAGAACTCCGATTGCGAAGGCAGCTCACTGGACTGCAACTGACACTGATGCTCGAAAGTGTGGGTATCAAACAGG
+
BAAA?BB?BCC?BBBBBB@BCC@B?BDD>BB@BB<BD:@A:?B9@BAAABB>BB@DCBB?BC@CCDBBC@BABCD>CCD=B9999CCC@C@BBBBB8@7:9ABB?CCDEDCCCCCDBBB<A999@???@BB??;988-8>;@=@=BCBB?ABBBBBB>ACCB=@@@B=AABBBBBBBBB=AB<@@B?CBB=B@@?8?<BCCCEECCBCABBBDCC@CBBBCCBDBBBAADAAAC>CAA@CF>E@@@CC?CCC@
@6HNMW:00891:06278
TACGTAGGGGGCGAGCGTTATCCGGATTTACTGGGTGTAAAGGGAGCGCAGACGGAGAAGCAAGTCTGATGTGAAAGCCCGCGGCTCAACCGCGGGACTGCATTGGAAACTGTTTATCTGGAGTACTGGAAGGGCAAGCGGAATTCCTGGTGTAGCGGTGAAATGCGTAGATATCAGGAGGAACACCGGTGGCGAAGGCGGCTTGCTGGACAGTAACTGACGTTGAGGCTCGAAAGCGTGGGGAGCAAACAGG
+
@CBBBBBBBB3BAA?9;:5;@B@BACCD?DDBAA<ABBHH>DD>CCCAAABBCC@CBB>A@E@BBBBBBCCCCCC>BCB<@>><>ACC?B998BC>BBBAB9949<@?:@AABC>BBBCC@BBBBBBA8?18928?8@@B?B?B?C?BB?CCCBABB?BBBB>BC>>=BBBBAB>>><?@6:7:AA;@=>><>A@<A<@@<@A=@@@@<@@@@@@<@>>>ABA;?;:5:====>7>>@@@BA2<=888-8>>9
@6HNMW:00896:06308
TACGTAGGGAGCAAGCGTTGTCCGGATTTACTGGGTGTAAAGGGTGCGTAGGCGGCTAAGCAAGTCAGATGTGAAATCTATGGGCTCAACCCATAAACTGCATTTGAAACTGCATAGCTTGAGTGAAGTAGAGGCAGGCGGAATTCCCCGTGTAGCGGTGAAATGCGTAGAGATGGGGAGGAACACCAGTGGCGAAGGCGGCCTGCTGGGCTTTAACTGACGCTGAGGCACGAAAGCGTGGGTAGCAAACAGG
+
CCCBA??>8>>>A=AABC?@@C@B@BBC>CAABI?CCBBB=BC;;;:@BAC@;:6:A@;@@@<@@AABB;=;CCG?A@@CCBC=CA@A>AA9AABB=B?@@AAA;AAA<ABBCBBBBBD=?@ABCC>A@CB::9:CC?AB=A5:5:>=2>AAA@@??<?ABC>BBBBBABBCBBBBB:BB=A>BBB>AA@?;>??8=;9:5:=ACBBBA<?>>7=<=??BBA@@C:;8;BBBCC>BBCCDE>CBBBDD?BCB?
@6HNMW:00886:06331
TAGCGTAGGGAGCGAGCGTTGTCCGGATTTACTGGGTGTAAAGGGTGCGTAGGCGGATTGGCAAGTCAGATGTGAAATCTATGGGCTCAACCCATAAAACTGCGATTTGAAACTGCATAGCTTGAGTGAAGTAGAGGCAGGCGGAATTCCCCGTGTAGCGGTGAAATCGCGTAGAGATGGGAGGAACACCAGTGGCGAAGGCGGCCTGCTGGGCTTTAACTGACGCTGAGGCACGAAAGCGTGGGTAGCAAACAGG
+
:99;:::==5:00055-//)//75;7<>>466>>@8>?>>@8>=6669;;>=:>?:>>4975=9D<=AAABB@999,955A99949>@@499,4////&//////::3:==6<>;:::>><@=99954:5>:>?@@<A=;7:;7;4848>>0>>>>>?9:407::3000@=>?@==9377)5@9=;@BB@C@@@>AA@5;5;;5;=@ABBBA;@AA;A>CB@AABAA@CC?BBBBAB;A;<;CC?HCGHEE;;;B>
@6HNMW:00895:06358
TACGTAGGTGGCGAGCGTTATCCGGATTTACTGGGTGTAAAGGGCGCGTAGGCGGGAATGCAAGTCAGATGTGAAATCCAAGGGCTCAACCCTTGAACTGCATTTGAAACTGTATTTCTTGAGTGTCGGAGAGGTTGGACGAATTCCTAGTGTAGCGGTGAAATGCGTAGATATTAGGAGGAACACCAGTGGCGAAGGCGGTCAACTGGACGATAACTGACGCTGAGGCGCGAAAGCGTGGGGAGCAAACAGG
+
BA?A@;;6;@<@<;:>?A=@@@=B2:9:.9>999.5999909:1::959568=<@4?495;94;=;999555555)5<5<:@?4>>6616>2<5;;;494:9==)95@1<>=;>;;09=.45449:9959/--(-(-(----06(/+/;<<;;<;550666>8@A@@@=@>>9616<8<=192999299559<;:)/)//)/775;<949/////)/:<9:<<9;97279///<3:9999;;+555;;3:<@7
@6HNMW:00904:06338
TACGGAGGGTGCAAGCGTTAATCGGAATAACTGGGCGTAAAGGGCATGCAGGCGGGACGTCAAGCAGGGTGTGAAATCCCCGGGCTCAACCCGGGAACTGCACTCTGAACTGACGTTCTGGAGTATCGCAGGGGGAGGCGGAATTCCAGGTGTAGCGGTGGAATGCGTAGATATCTGGAAGAACACCAAAGGCGAAGACAGCCTCCTGGGCGAATACTGACGCTCATATGCGAAAGCGCGGGGAGCAAACAGG
+
:;<EACCC>A@@B?A@@A@D@BBB>B@CC@CCFG<BA@@>8@B;BBBBB;;::CC<CC;;;DACCCCE>AAACDC>CCFD<BB>BCCCAFE<@@;@7<;BBAACCBBD@BBAAAAA>@@@=@@@BAABB@AA@@,;;5;B=A>B?C?;:6:B>??AB?AB@B?BB@??BCDBABA::5;?BB?BBDADF=@>@A@;CA???B>BA@BBB>BCC@CBCCBBBBBBABBDBBBCDC=BAB:999-9<:;;7;AA=
@6HNMW:00907:06354
TACGTAGGTGGCGAGCGTTATCCGGAATTATTGGGCGTAAAGGGTGCGTAGGCGGCCTTTTAAGTTTAAGGTGAAAGCGTGGGGCTTAACCCCATAAAGCCTTAGATACTGGGAGGCTAGAGTACTGGAGAGGAAAGTAGAATTCCATGTGTAGCGGTAAAATGCGTAGATATATGGAGGAATACCGGTGGCGAAGGCGCTTCTAGACAGTACTGACGCTGAGGCACGAAAGCGTGGGGAGCAAATAGG
+
CBBBA@?=@@<?@@B::9?BBC@C?B?B?BA>BC=BBBBB=BD>?@?BA@?=9948<ACC:C?BBC<A>A@???C=AABCCCC9?=2939=>2=>AA=??:@=@>>>BB=<:06706<===@=<=;;57=<==BD;@;;:A6:5::=>>><756//(////'/5769;97;;9<8<88:5:57751717727==2868;8@7>;>??>@@676AAAAA=<<52,5:9222'5=72555'599<=7;;82
@6HNMW:00912:06327
TACGGAGGGTGCAAGCGTTAATCGGAATAACTGGGCGTAAAGGGCATGCAGGCGGGACGTCAAGCAGGGTGTGAAATCCCCGGGCTCAACCCGGGAACTGCACTCTGAACTGACGTTCTGGAGTATCGCAGGGGGAGGCGGAATTCCAGGTGTAGCGGTGGAATGCGTAGATATCTGGAAGAACACCAAAGGCGAAGGCAGCCTCCTGGGCGAATACTGACGCTCATATGCGAAAGCGCGGGGAGCAAACAG
+
AAAB=;:;6;CBC5:;::9>@;;;4;49@;B:;<0;;;;;,:;,;@??@BA7@CC=BB;9;B?@@ABC=;;;BBB;AA@A3AB9@;;;?@A9>>9>-00=9<=@?889=985:>@A????>B@A@@99599999(44.44.47=8>9;;;:;=598?8?@4:5:@@?@?B???DBA@<A?@?<?:92:?/;5:?@2:6:98=7==7433(3896999:67///:899333:;<<38889888+7779:1343
@6HNMW:00866:06384
TACGTAGGTGGCGAGCGTTATCCGGAATTGATTGGGACGGTAAAGGGTGCGCAGGCGGCCTTTTAAGTTCAAGGTGAAGCAGTGGGGCTCCAACCCCATAAAGCCTTGGATACTGGGAGGCTGGAGTACTGGAGAGGACAGCGGAATTCCATGTGTAGCGGTAAAATGCGATAGATATATGGAGGAACACCGGAGGCGAAGCGGCTGATCTGGACAGGTAACTGAACGCTGAGGCACGAAAGCGTGGGGAAGCAAAGTAG
+
ABA:555.5<5:@990--(,,,(*(*(*(((*(**(,,,(,-8/8819888>>>;@?7@>BBB6A?::49:16*0//(////8888+733,3,333&3333(3<6<6@466;;<<A)55.5//)///7///397/505>55/939)/)/27799544:9934444&4444444:3333///)//)/)//-(-0--(-57(--2,22,-----3:;9:49863333,3333:44.5499<=5::99;::.;4889;17333
@6HNMW:00879:06371
TACGGAAGGTCCGGGCGTTATCCGGATTTATTGGGTTTAAAGGGAGCGCAGGCGGACAGTTAAGCGTGACGTGAAATGCAGCGGCTCAACCGTATGAAGTGCGTCGCGAACTGGCAGTCTTGAGTGAGTACGATGTAGGCGGAATTTGTGGTGTAGCGGTGAAATGCTTAGATATCACGAAGAACTCCGATTGCGAAGGCAGCCTACAAGTCCTTTACTGACGCTAAAGCTCGAAGGTGCGGGTATCGAACAGG
+
:;;C@C?B?CD@CC=ABA@CCB?B?BBB=BC@CH?CC>BB=BA9BB;;;CD@@@?ADBBB@B?BBCBBBC:;;BB;;;;CC;;9;BBB@F?A@CBBB>BBBBBDBBBDD@CAA=ABDBBB@CBCCCBBB@?@>:;;=<68:7;7;C<AAB@BAACB?><?CCC>BBBB?BBA:;;BAAAB>BB@BBC@B@@=@?@>396;CBB?ACCCACCB@DF?DBBBCCCCCCG=@@@@@A>A?A:::A;ABCCCD?BBB@
@6HNMW:00881:06386
TACGTAGGTCACGAGCGTTATCCGGAATTATTGGGCGTAAAGAGTGAGCAGGCGGCTCGCTAAGTCAGAGGTGAAAGCGTGGGGCTCAACCCCATACAGCCTTGGAAACTGGCGGGCTAGAGTGCGCGAGAGGTCAACGGAACTCCATGTGTAGCGGTGAAATGCGTAGATATATGGAAGAACACCGGTGGCGAAGGCGGTTGGCCAGCGCTGCACTGACGCTCAGTCACGAAAGCGTGGGGAGCAAATAGG
+
C@@@ABB?CBBCCCDD@@=@BB?C@C?C?@@>AD=CBCCB>AAABBB@@@A>@@=@BBBCBB>CBBBCBB>BBBB>BCCAAAA7AAAB@CCD;;;ECCBD>?<@?CC=BCC>@@D>@@@CBB@@@CBAAACC?CCCACC@C@CDE@BBBBBB?@@@;@@@@:@ABA@@:;;@@@@@=A?CC?<<;@BACCACCD@B?BB8;8;>A>BCCCCCCGCA@@@000>BAACBBBCDC=A@@;;;;.;@@@@8AAA=
@6HNMW:00898:06389
TACGGAGGGTGCAAGCGTTAATCGGAATAACTGGGCGTAAAGGGCATGCAGGCGGGACGTCAAGCAGGGTGTGAAATCCCCGGGCTCAACCCGGGAACTGCACTCTGAACTGACGTTCTGGAGTATCGCAGGGGGAGGCGGAATTCCAGGTGTAGCGGTGGAATGCGTAGATATCTGGAAGAACACCAAAGGCGAAGGCAGCCTCCTGGGCGAATACTGACGCTCATATGCGAAAGCGCGGGGAGCAAACAG
+
A@?=9994(38<834999.939@=8<9AB@BCCE=@B;<;0;A9AAACC@@?BDD>CBB@@A7;5>@D=::6@@@69999+990=9955:;0;;3>=@@@ABBCC@@@?;;:AA@?=@@@?BBBBB@B@99999'9>>AA=A?@?B=9:4:94<<:867959*/---/999:;88882?=BC@BAA<@@:A>AAA>B>AA@?<?A?AAA;?982887;888=8888;;;<A<<>2=<=3333&333:<388:
@6HNMW:00918:05798
TACGTAGGTGGCAAGCGTTATCCGGATTTACTGGGTGTAAAGGGCGTGTAGGCGGGACTGCAAGTCAGATGTGAAAACTATGGGCTCAACCCATAGCCTGCATTTGAAACTGTAGTTCTTGAGTGTCGGAGAGGCAATCGGAATTCCGTGTGTAGCGGTGAAATGCGTAGATATACGGAGGAACACCAGTGGCGAAGGCGGATTGCTGGACGTAACTGACGCTGAGGCGCGAAAGCGTGGGGAGCAAACAGG
+
C@@AAAA=@@;@A>@?@@?BBB>@<@BC=CDFDF=AAADD?EE>B@AABAA=@CC=CFCBBB@CCBCCB:;:AAA@2@@A<;;7;BCB5;;0;BBAB?;;;CEM@CCC?BBABAAA>AA?AABCBBBB?C@00+00,00<;@?B?@?BEBBBAAAAA=@@@@5:99?@@BCCBBBBA>BA?A=:::?BB??<?@@9?:??9>A>ABBB@BBBBB@CB???:00@00,0>>@=@6=;;:AAA5=:;;>6==B=
@6HNMW:00924:05788
TACGTAGGTGGCGAGCGTTATCCGGAATGATTGGGCGTAAAGGGTACGTAGGCGGCCAGATAAGTCTGGTGTGAAAGGCTGCAGCTCAACTGCAGCACTGCACTGGAAACTGTCCGGCTGGAGTGCAGAAGAGGGCGATGGAACTCCATGTGTAGCGGTAAAATGCGTAGATATATGGAAGAACACCGGTGGCGAAGGCGGTCGCCTGGTCTGCAACTGACGCTGAAGTACGAAAGCGTGGGGAGCAAATAGG
+
A@@BBA@>AB?AA@@???=ABA?B>?=?DAA:??8<?=@@:@@;AA@@@00*00*0<@@BBB?BBAAA?BBB?@A6868>>>AAB>>>:>:::@>>>;;<?@@@D5:93:>>?A<A69:<8::677@CD=A@@@9@788@<A<A??;?@@C@@???@<AADF6;;:=<><<<>>@@@<@;>><?@C<@=>=8<77/78::5:??A>A?:?AA>??;??@@@@@??@8;;A@>>>9>@@@@@@6>==AB9???=
@6HNMW:00932:05798
TACGTAAGGGGCAAGCGTTATCCGGATTTACTGGGTGTAAAAGGGAGCGCAGACGGAATGGCAAGTCTGAAGTGAAAGCCCGCGGCTCAACCGCGGGACTGCTTTGGAAACTGTCAGTCTGGAGTACTGGAAGGGTAAGCGGAATTCCTGGTGTAGCGGTGAAATGCGTAGATATCAGGAGGAACACCGGTGGCGAAGGCGGCTTAACTGGACAGCAACTGACGTTGAGGCTCGAGAGCGTGGGGAGTAAACAGG
+
>A@BAA>ABA2@@<;;::8=@A=@<9:949;=DD6=?:9:9'5<09;BB<AABBB?B?BC@CB?@A;;;B@DD?@?6900+000+0;;;9@/793</<?<8;=B5A6>?7?AAAAB;;:A@=@@@@98717/3:6><6@?@4:498@=AB?BBBA@@B?CBCC=AAAB;;;;::99B@=@@<@;?CA4:54<3;8826699:99)/)/8949;:::B<:9977371787138995339933399+7889929884
@6HNMW:00955:05779
TACGTAAGGGGCAAGCGTTATCCGGATTTACTGGGTGTAAAGGGAGCGCAGACGGAATGGCAAGTCTGAAGTGAAAGCCCGCGGCTCAACCGCGGGACTGCTTTGGAAACTGTCAGTCTGGAGTACTGGAAGGGTAAGCGGAATTCCTGGTGTAGCGGTGAAATGCGTAGATATCAGGAGGAACACCGGTGGCGAAGGCGGCTTACTGGACAGCAACTGACGTTGAGGCTCGAGAGCGTGGGGAGCAAACAGG
+
4=994@;AAC8BC@B????BA=8=466>4==;;;3;>;;<4;;3;B@BBAA?CC?B?;;8<A>AA@<9904:===4::919::7;8886=4897C5?A???<?.948?9?998BBCEBCC?BB::;AB>A?BB<@?>BBB>A7;5;<@B>BCIDC;:49@@@:BEBBCBCDCCCD@@=@B=A?AAA?B?AC?AAA?D?::7:B9==?>8773:8828::::;>:=//+/888::33333377+7778929994
@6HNMW:00914:05816
TACGTAGGTGGCGAGCGTTGTCCGGAATTATTGGGCGTAAAGGGAGCGCAGGCGGGAAGGTAAGTCTATCTTAAAAGTGCGGGGCTCAACCCCGTGAGGGGATAGAAACTATTTTTCTTGAGTGTCGGAGGGGTAAGTGGAATTCCTAGTGTAGCGGTGAAATGCGTAGATATTAGGAGGAACACCAGTGGCGAAGGCGGCTTACTGGACGATAACTGACGCTGAGGCTCGAAAGCGCGGGGAGCAAACAGG
+
:A@;;<C@CC@BAA@;;;=BA@=B>B>C?BAADF>BABBB<BB=BBAAADC@CCF>D?C@CD@CBBBB@@C5;;;.;ABBDEE;BBBB?CDC;A@@?@@?6?????D=BAACDFF1779A@@@@@==899::*:@:>96259@@D:BB>;@?BB;;6;@@@;@AA@BACCCCD>A@>BC@C@BBE@BCHC?BAA=A?BB?BC@CBBC<@;::AD>AAC::;>?A:0,0@00/=399<=>>C9@@@CE<@AB?
@6HNMW:00915:05837
TACGTAAGGGGCAAGCGTTATCCGGATTTACTGGGTGTAAAGGGAGCGCAGACGGAATGGCAAGTCTGAAGTGAAAGCCCGCGGCTCAACCGCGGGACTGCTTTGGAAACTGCCAGTCTGGAGTACTGGAAGGGTAAGCGGAATTCCTGGTGTAGCGGTGAAATGCGTAGATATCAGGAGGAACACCGGTGGCGAAGGCGGCTTACTGGACAGCAACTGACGTTGAGGCTCGAGAGCGTGGGGAGCAAACAGG
+
CCCCCC?CCC:CC>A@@@@CDD@C@CCC=CDCCC>BBBCE>CC>CCCBBCBBBD@B@CB@BB?BBBBCC@CBABA8:0>5;00,0>;;8??BBBC>CC>?@A@;@=AB>BCBC?ABBBBB?BBBBBAA>A@DC>CC@EBB>B=A=A@CC@CCBDC;<9;CCC<BB;;;BBCBBBCDB???;?<?AA=B<??=?AA@C?9:5:A?@AAB?BB>>>A<???;><<9<9827A?@>>444:<<CC:CC<>>478<4
@6HNMW:00922:05827
TACGTAAGGGGCAAGCGTTATCCGGATTTACTGGGTGTAAAGGGAGCGCAGACGGAATGGCAAGTCTGAAGTGAAAGCCCGCGGCTCAACCGCGGGACTGCTTTGGAAACTGTCAGTCTGGAGTACTGGAAGGGTAAGCGGAATTCCTGGTGTAGCGGTGAAATGCGTAGATATCAGGAGGAACACCGGTGGCGAAGGCGGCTTACTGGACAGCAACTGACGTTGAGGCTCGAGAGCGTGGGGAGCAAACAGG
+
DDCC??<?CC;BB?BCCC@DDD@B@BCC>CCCED>9:;CC6::6<BA@@ACDCD@C@CB?BA>A@@@AA>ABBBA9??@5:9?;?C@@=A>??CD>BAABCBE>C?BB=AAAA?@@AAAB?BABBBBA?B?BB?BC>ABC@C>@=@?AB>BBCAA@C?CCDE>CCBABCBBBCCBBD@@@7;5;@@<@?BC@CBC?B@??<?A=?@BB?BB???B=A999AAA>A@?=?BBBCBABB@@@@A6@@@@@;AAA=
@6HNMW:00932:05845
TACGTAAGGGGCAAGCGTTATCCGGATTTACTGGGTGTAAAGGGAGCGCAGACGGAATGGCAAGTCTGAAGTGAAAGCCCGCGGCTCAACCTTGGCGGGACTGGCTTTGGAAACTGTCAGTCTGGAGTACTGGAAGGGTAAGCGGAATTCCTGGTGTAGCGGTGAAATGCGTAGATATCAGGAGGAACACCGGTGGCGAAGGCGGCTTACTGGACAGCAACTGACGTTGAGGCTCGGAGAGCGTGGGGAGCAAACAG
+
DBBBCC=@@@8?B;@@@@>ADD6;7;AA<BDCCC?;;;JJ?FD>AAACCCBBCG@B=@@?AA=ABBAAA?AAAAB;AAA9???;?A9949<?/7/0//)/>//*/;;.767:2988:3444<::7@BB@BBB?C>AB=BB?BBE@B@C@C@BC@@@@?BBA>AAAB<:::99BABBBBBBB@BB<A=ABB?B?@@;99929/8;6;?6>=8<8;:88??;?>>==90+000*....)0;==655AAA6???AA:A77
@6HNMW:00933:05856
TACGGAAGGTCCGGGCGTTATCCGGATTTATTGAGTTTAAAGGGAGCGCAGGCGGACAGTTAAGCGTGACGTGAAATGCAGCGGCTCAACCGTATGAAGTGCGTCGCGAACTGGCAGTCTTGAGTGAGTACGATGTAGGCGGAATTTGTGGTGTAGCGGTGAAATGCTTAGATATCACGAAGAACTCCGATTGCGAAGGCAGCCTACAAGTCCTTTACTGACGCTAAAGCTCGAAGGTGCGGGTATCGAACAGG
+
@@>@:@5;5:@;?@9>::24>>9C?CCC>BB;@:955)5>2<=5666===@=@?40----370----/79:<<=>8555::;85::49235:8:;=>7>>?::9>=@8958>B=CBB999<??ABBAAACFDCCBBAA=A@=A<>>4:889>>:::::57;<:755:>8=9;9=<>0///*.:6:0-(--,(,-55(-(-88:6//6?:>>?:>?6;@@@A@959>>5<>@@@?;<9>000?8??@:8:5:::4
@6HNMW:00945:05842
TACGTAGGTGGCGAGCGTTATCCGGATTTACTGGGTGTAAAGGGCGCGTAGGCGGGAATGCAAGTCAGATGTGAAATCCAAGGGCTCAACCCTTGAACTGCATTTGAAACTGTATTTCTTGAGTGTCGGAGAGGTTGACGGAATTCCTAGTGTAGCGGTGAAATGCGTAGATATTAGGAGGAACACCAGTGGCGAAGGCGGTCAACTGGACGATAACTGACGCTGAGGCGCGAAAGCGTGGGGAGCAAACAGG
+
@ABBA@@;::5:B?>???;@AB>A>ACC>BDBBB=BBBCE>CC:AABB@BB>@@C>C@@@@B>BBBABB???GCC>CB?B>BB<BBAB=AB=A<>>?C>>@AAA=BFD?BAABCCC<BB>AA@ABBBC?BB;;8;=@@;;7;?B?C@CBBBBABBBB;:;:@:@AABBCDBBBD@CC?;;7;?AA@?A@@@==>@+0+00+0BC?CBL@CC;;;C?BBCCCCBBB;;;;BBCCE?D@@@CFE;CBCDD>CBB?
@6HNMW:00947:05840
TACGGAGGATCCGAGCGTTATCCGGATTTATTGGGTTTAAAGGGAGCGTAGATGGATGTTTAAGTCAGTTGTGAAAGTTTTGCGGCTCAAACCGTAAAATTGCAGTTGATACTGGATATCTTGAGTGCAGTTGAGGCAGGCGGAATTCGTGGTGTAGCGGTGAAATGCTTAGATATCACGAAGAACTCCGATTACGAAGCAGCCTGCTAAGCTGCAACTGACATTGAGGCTCGAAAGTGTGGGTATCAAACAGG
+
4944.6<8<<C?C988@A>BCB?D?99:59@;>@,99.9?8??:<>?::;?>??=>>>AA<A=@=:://*/98::17778(7<<9<<777(389<88<&7/35@552595555949:9444398844548;6833-3896;;9>8=6<<=<8<<<=:;;7;:>>3;;9949A@>??>988>=@??A??<=><6///0*//7:;6;66//(/6///83888////(/773-/////(/63.22'2229;=54448
@6HNMW:00962:05811
TACGTAGGTAACAAGCGTTGTCCGGAATGACTGGGCGTAAAGGGGTGCGTAGGTGGCTTAGCAAGTTAGTGGTGAAATTCCGGGGCTTAACTCCGGCGCTACCACTAAGACTGTTGAGCTTGAGTACAGGAGAGGTAAGTGGAATTCCTAGTGTAGCGGTGGAATGCGTAGATATTAGGAGGAACACCAGAGGCGAGGCGACTTACTGGCCTGCAACTGACACTGAGGCACGAAAGCGTGGGGAGCAAACAGG
+
A@@A@AA6;;<@B9>=992339495;2=;8333=377333(333&3777;@?6:=6=B????A=AA>ABAA9=:::,78?;@>C1BB:=:<A=6<7@@@A==:==AA9====;;5;>>>>:<A@B978@<?AAB=???B@>49498<;><8;<;;<8=7;<272775;:799;<=7==4:95<8<<?:=<<:+/--------2268886;/522:05599222::577;===@A:;;;;;>>/=;;;=6=888
@6HNMW:00961:05867
TACGGAGGGTGCAAGCGTTAATCGGAATAACTGGGCGTAAAGGGCATGCAGGCGGGACGTCAAGCAGGGTGTGAAATCCCCGGGCTCAACCCGGGAACTGCACTCTGAACTGACGTTCTGGAGTATCGCAGGGGGAGGCGGAATTCCAGGTGTAGCGGTGGAATGCGTAGATATCTGGAAGAACACCAAAGGCGAAGGCAGCCTCCTGGGCGAATACTGACGCTCATATGCGAAAGCGCGGGGAGCAAACAGG
+
?BBB?@@@8@@;;5<A@A>A@CBB?BADC@DDDD<BBCDF>CC>CB@@@A@<ABB;BA@@@@<@CECC?AAACBB>CEGD<CC>CBABAEE<@@;@7;;DBDBBBBBB@BBBCBAA=@A@=;;;;;;CBBBELE5BB@CB@B@D@B@0000@>=@AA=AD?A>?@ABABAAAAAA@B@C@BB@BB@2:9,:29=?9?;????=@@?ABB>BBC@CCAB@@99:A@@?@?AA<<>7<>77377(7778919::;
@6HNMW:00918:05957
TACGGAGGATCCGAGCGTTATCCGGATTTATTGGGTTTAAAAGGGGAGCGTAGATGGATGTTTTAAGTCAGTTGTGAAAGTTTGCGGCTCAACCGTAAAATTGCAGTTGATACTGGATATCTTGAGTGCAGTTGAGGCAGGCGGAATTCGTGGTGTAGCGGTGAAATGCTTAGATATCACGAAGAACTCCGATTGCGAAGGCAGCCTGCTAAGCTGCAACTGACATTGAGGCTCGAAAAGTGTGGGTATCAA
+
?@>C@:;;;DD@A>@000+0;;*0+4:=45555=4;>(799&837&799>;<=999)//////&/0688;;;.3337917;;)33339;886:6::?AA5757@@AB>BAB@@@@;?@?=>=2:9?:;;;;;7;48-388533-31;8=99929><????29999,44495<<<<<;;;:88237-37>4976*,,,,(,(,558188876(/////95;9873336333,3793333&397778/89888=
@6HNMW:00925:05915
TACGTAGGTGGCAAGCGTTGTCCGGATTTACTGGGTGTAAAGGGCGTGCAGCCGGGAATGCAAGTCAGATGTGAAATCCATGGGCTTAACCCATGAACTGCATTTGAAACTGTATTTCTTGAGTACTGGAGAGGCAATCGGAATTCCTAGTGTAGCGGTGAAATGCGTAGATATTAGGAGAACACCAGTGGCGAAGGCGGATTGCTGGACAGCAACTGACGGTGAGGCGCGAAAGTGTGGGGAGCAAACAGG
+
BBBB<;::9:29=499=?345=7;7::908;33313>=CC;CC>D:88@A@@=AA:B?@@@@=@A@A@@BBBBCC=BB?BCFE>CC4;599)99495:9;9444)4<<)55;:433(38-33;;9::<7:998.3318994>;A8>7><<;;=;:::1438=;75588>>>997255////)/./(2666/55;27055/55,22::6:987..).55556.3555.567778/6662222&26222'27:5
@6HNMW:00927:05946
TACGTGAGGGGGCAAGCGTTATCCGGATTTACTGGGGTGTAAAGGGAGCGTAGACTGGCGGTGCAAGTCTGAAGTGAAAGGCGGGGGCTCAACTCCCGATTGCTTTGGAAATGCATGGCATAGAGCTACCGGAGGGGTAAGCGGAATTCCGTGGTGTAGCGGTGAAATGCGTAGATATCAGAGGAACACCGGTGGCGAAGGCGGCTTACTGGACGGCAACTGACGTTGAGGCTCGAAAGCGTGGG
+
:?<;;:9=??='//)////388904-389(//////&//999(//(/9:///66---0880///849//4;=::///;(/)/////$/3334---9'--.(.333(3,33/3;8855(---,,,--,--(-05888+-/6666060606(33/49------(-577/-/388=<=>900000=*0*0005=9=;9999)/)//)//(77;>;>>A;>>4;8=9685+222+277555,52..588
@6HNMW:00942:05933
TACGGAGGGTGCAAGCGTTAATCGGAATAACTGGGCGTAAAGGGCATGTAGGCGGGACGTCAAGCAGGGTGTGAAATCCCCGGGCTCAACCCGGGAACTGCACTCCTGGAACTGCAGCGTTCTGGCAGTATCGCAGGGGGGAGCGGAATTCCAGGTGTAGCGGTGGAATGCGTAGATATCTGGAAGAACACCAAAGGCGAAGGCAGCCTCCTGGGCGAATACTGACGCTCATATGCAGAAAGCGCGGGAGCAAACAGG
+
///71///(/88948///393999)4.4:39;;;3:A::<399044445<<9==@8@:///72/--99/---///)/<<</<</////5;;)//)/)4444:://+/75:)///////881///)/98887343333333#3338297;7;843.3933388,33271333339<88888553=999:;?949A4:4:=>.4.494439;7::;4:;96;:;;;;///:=::=00//0;;/;:7333(37355)4::5
@6HNMW:00943:05923
CACGTAGGGGGCGAGCGTTGTTCGGATTCATTGGGCGTAAAGGGCGCGCGGGCGGCCGGGCGAGCCTGCCGTGAAATCCCCGTGCTCAACACGGGGGGGTCGGCGGGGACTGTCCGGCTGGAGTACCGGAAGCGGCGGCGGAATTCCTGGTGTAGGGGTGAAATCTGTAGATATCAGGAAGAACACCGATGGCGAAGGCGGCCGCCGGGCCGGATACTGACGCTGAGGCGCGAAGGTGCGGGGAGCGAACAGG
+
BBCBA>?@@?,=A@AAAB?BB?CC?CC@BBB@CE=B@@AB:@@:ABBABBC=BB@B@GG<@@BBC@BBB@CCBBB>CCCC9BAAADDD?AACCCCBCC#CBA=ACCE9CCBBBB<@<@CD?BBBBB>B;@<>?>;9949@;@=B?B@BB@BBBBCDD9DABB=BBBCBBBBBBBBBB>B?BB>B@A?ABBB>BA@9<<<@;@>BB@BB>B?B?BBBBBBAACACB::4:B@@B=A<A@@@BB7ABABB?BBB>
@6HNMW:00944:05952
TACGTAAGGGGCAAGCGTTATCCGGATTTACTGGGTGTAAAGGGAGCGCAGACGGAATGGCAAGTCTGAAGTGAAAAGCCCGCGGCTCAACCGCGGGACTGCTTTGGAAACTGTCAGTCTGGAGTACTGGAAGGGTAAGCGGAATTCCTGGTGTAGCGGTGAAATGCGTAGATATCAGGAGGAACACCGGTGGCGAAGGCGGCTTACTGGACAGCAACTGACGTTGAGGCTCGAGGAGCGTAGGGGA
+
CACD:;;:CC3<=?@9;:;A@@=@=ABA;@@@BB9@@>@@8A@;:9:956=?>;:=4773//)////<<7;83337&39:08??9??8817>B=CC>CCAAABD>D@BB=::989BABBCC?CAA@A??;?;>>8::2;BB?B>B>A?@A<ACCC@@C@@@@E=AAAAAABCBC@???9@@;@;=9929243-333-3288-447;:=>7;;::99.3/69//0*///)3;33381///6///;;.;
@6HNMW:00944:05958
TACGTAAGGGGCAAGCGTTATCCGGATTTACTGGGTGTAAAGGGAGCGCAGACGGAATGGCAAGTCTGAAGTGAAAGCCCGCGGCTCAACCGCGGGACTGCTTTGGAAACTGTCAGTCTGGAGTACTGGAAGGGTAAGCGGAATTCCTGGTGTAGCGGTGAAATGCGTAGATATCAGGAGGAACACCGGTGGCGAAGGCGGCTTACTGGACAGCAACTGACGTTGAGGCTCGAGAGCGTGGGGAGCAAACAGG
+
CBAA@@<@BA9BB?AABC@CCC@C?@@@;@G@@@=@BBDF?DD>:;;A@BBBBB@B@CDADD?CB@@@A>ACCCB<9::69?A>BCCD@B999CC>BB@@ACE>C?BC>BAAABABABBC@AAABBAA<@;@A;AA;AAC@B@D@C@CDABBBBBBC@CCCC>CCBCBBBBCBBAA@=@@=@?BDD@C@AA=@@C=A>AA>AD?BBBB?BB??@C>AABBBBA<?9959AA?BB???BBAAB9@AABB>BAA=
@6HNMW:00962:05927
TACGGAGGGTGCAAGCGTTAATCGGAATAACTGGGCGTAAAGGGCATGCAGGCGGGACGTCAAGCAGGGTGTGAAATCCCCGGGCTCAACCCGGGAACTGCACTCTGAACTGACGTTCTGGAGTATCGCAGGGGGAGGCGGAATTCCAGGTGTAGCGGTGGAATGCGTAGATATCTGGAAGAACACCAAAGGCGAAGGCAGCCTCCTGGGCGAATACTGACGCTCATATGCGAAAGCGCCGGGGAGCAAACAGG
+
@@@B?DCE?CCA@=A?@@=A?BCC@D@CB@BCCD?CBBBC>BB=BD;;;BB?BCC>EB;;;B@BDHHI?;;;CCC>AACC9BB=B;;;ADE?CD>C;;;CCCBCBCDD@ABBCCBB>AAB?CFCCCCCCCDCCC1;;=;;5;<A@E@@@=@AABCBC?BC@C=?@@?@BBCC???>>:A=AB>BAD@DD<@=@AA5;8:AAB?BB@CCB>BDB@BBA???:9:ABCAAAA@99:,:?:7/8<=2=@>??<@==:
@6HNMW:00914:05965
TACGGAGGGTGCAAGCGTTAATCGGAATAACTGGGCGTAAAGGGCATGCAGGCGGGACGTCAAGCAGGGTGTGAAATCCCCGGGCTCAACCCGGGAACTGCACTCTGAACTGACGTTCTGGAGTATCGCAGGGGGAGGCGGAATTCCAGGTGTAGCGGTGGAATGCGTAGATATCTGGAAGAACACCAAAGGCGAAGGCAGCCTCCTGGGCGAATACTGACGCTCATATGCGAAAGCGCGGGGAGCAAACAGG
+
;A@C?@@@;@A@B>B@@A?B@CBB?B@EDAGCCC>BBBBD=BB<BA;;;@A<AED>JA000A=AA@BB>ABACDC9;:CC7BB=B@@@<<<,00,0+0000>?@BBBC?BBABBCC?BBB>AABCBCBCCDBBB0;;5;@<@=A>C?AA>A@??AAB@CB?B?A@?BABBBBAAAAA;A>;;5;>>8??.:5:?B:@:?@::6:C>AAD>DBB=??9:::::9A9:9A@@?<<>8??>7377(8989:4;<A>
@6HNMW:00923:05967
TACGGAGGGTGCAAGCGTTAATCGGAATAACTGGGCGTAAAGGGCATGCAGGCGGGACGTCAAGCAGGGTGTGAAATCCCCGGGCTCAACCCGGGAACTGCACTCTGAACTGACGTTCTGGAGTATCGCAGGGGGAGGCGGAATTCCAGGTGTAGCGGTGGAATGCGTAGATATCTGGAAGAACACCAAAGGCGAAGGCAGCCTCCTGGGCGAATACTGACGCTCATATGCGAAAGCGCGGGGAGCAAACAGG
+
CBA@=>>>8?@>A?CBBB@B@CCB?BACD?BCCC>BBBCD=CB<BA;;;;;9;CC<CDBBBB@CCCCD>AABDCC=AABB9AB=B@@@>AB=AD>D;;<EDCBAACCB@CCCFCA@:??@<BBCBB@AABBBAA,@@<;;6;>A>C@CA?ABCCC??<?A=@=@ABBBBBBCBBBBB?G@BB@BDCAME>B@BBC=A?ABCD?A??BBB>BBF?BBAAAB?>>BBCCABBCBBB<A@@@?@@6A??CC<AAA>
@6HNMW:00933:05984
TACGTAAGGGGCAAGCGTTATCCGGATTTACTGGGTGTAAAGGGAGCGCAGACGGAATGGCAAGTCTGAAGTGAAAGCCCGCGGCTCAACCGCGGGACTGCTTTGGAAACTGTCAGTCTGGAGTACTGGAAAGGGTAAGCGGAATTCCTGGTGTAGCGGTGAAATGCGTAGATATCAGGAGGAACACCGGTGGCGAAGGCGGCTTACTGGACAGCAACTGACGTTGAAGGCTCGAGGAGCGTAGGGGAGCAA
+
/44444.488+8:.4444.445.4.455)5<<>?8>>;;B:AB=BBAAAC;;9?;@:>=899444::<@?CBABB9?==6>::399==:>5;337*3333444(4.4;2445445<;;:<9=>::?=?49:39@9=?9@?@>A?B?B@BB=BA@@@@@=@ABB<;:;@;99==>554=855257;:<:<7<<8<<;7:6:<8<<>;?>B?@@BA@A<788?>=>:00*06:78://)//:8//377&33889
@6HNMW:00946:05996
TACGGAGGGTGCAAGCGTTAATCGGAATAACTGGGCGTAAAGGGCATGCAGGCGGGACGTCAAGCAGGGTGTGAAATCCCCGGGCTCAACCCGGGAACTGCACTCTGAACTGACGTTCTGGAGTATCGGCAGGGGGGAGGCGGAATTCCAGGTGTAGCGGTGGAATGCGTAGATATCTGGAAGAACACCAAAGGCGAAGGCAGCCTCCTGGGCAAATACTGACGCTCATATGCGAAAGCGTGGGTAGCAAACAGG
+
>@?B?>@?9;:<?;AABA?B>AAB8;7;B@B;;;0;A@@>,9:,9?<@@AA;ABB<BB;;;B@CBCCD>;;<AAE>CCFI9BA=AB@A:>>9<@5@-00A<<?BA:::=@988@:938>?<@>@@>9929::::::%:>9=>;?@D<A9@@=;;4449904/6;60//9<978899899,405:59<>.55//4::9*0)0///6<<8=BC<BBB:>>?999@??=99;9445;:<5=:;:==33433;=23447
@6HNMW:00952:05998
TACGTAGGTGGCGAGCGTTGTCCGGAATTATTGGGCGTAAAGGGAGCGCAGGCGGGAAGGTAAGTCTGTCTTAAAAGTGCGGGGCTCAACCCCGTGAGGGGACGGAAACTGGGAGACTGGAGTATCGGAGAGGAAAGCAGAATTCCTAGTGTAGCGGTGAAATGCGTAGATATTAGGAGGAATACCAGTGGCGAAAGCGGCTTTCTGGACGACAACTGACGCTGAGGCACGAAAGCCAGGGGAGCGAACGGG
+
AABCB@@:;;5;;<;;7717;;171348.348==6;;BCC=CC>ABBCCCC@CCC>B@D@CC?BBA@ABBA4<<<.:A:95==+=;>?;?CC;CCCBBBB:BBB?AD<A@??9AA@C;;6;BAABCC@BBBC<@@;@BBBC@D@E@AAAAAABBCCACCCC=A@@BCBBBB@@=@@<A@=@@CCC>A@@@@BAAA;A??<?CE<AA@=;;000@;@;;?>;;9@@A=BC?==G8CC759>=3>@@@98<>>3
@6HNMW:00955:05989
TACGTATGGTGCAAGCGTTATCCGGATTTACTGGGTGTAAAGGGGGCGCAGGTGGCGAGGCAAGTCAGAAGTGAAAGCCCGGGGCTCAACCCCGGGACTGCTTTTGAAACTGTCTGGCTTGAGTGTCGGAGAGGTTGATGGAATTCCTAGTGTAGCGGTGAAATGCGTAGATATTAGGAGGAACACCAGTGGCGAAGGCGGTCAACTGGACGATAACTGACGCTGAGGCGCGAAAGCGTGGGGAGCAAACAGG
+
BDCDCCCD?@@?B=A@@@9;;B?B?CDD>BBCDD=BBCLI>CBBB0AABA@5;<5<C;;4:;4:???9969=>>?6;;>8AAA166<<9;??1BB<997<4449*9AA=CCCDCCCGFF:;;@@DBBB@BBAA=@6;:@@=@?A?C?CBCBCFCFAB>A??>7>??@ACCCCCC>AA@BC?B@BBC?B:99==>=8><;;6;;9;BAA=A7666@9<?;;;><@C??<?A?999299ABBFE8>=888)8?=8
@6HNMW:00961:05969
TACGTAGGGGGCGAGCGTTGTCCGGAATGACTGGGCGTAAAGGGCGCGTAGGCGGCTTTTTAAGTTAGAAGTGGAAGTCCTGCTTTTAAGGTGGGAATTGCTTTTAATACTGGAAGGCTTGAGTGCAGAAGAGGTAAGTGGAATTCCCAGTGTAGCGGTGAAATGCGTAGAGATTGGGAAGAACACCAGTGGCGAAGGCGACTTACTGGGCTGTAACTGACGCTGAGGCGCGAAAGCGTGGGGAGCAAACAGG
+
599?AADDDD3DCCA@@@:;;DAE@B@CCBAACC>ABBCI?CC>AAC<;;A>BB?BDDDC1@>@A=@AB?AA@AF@BBC?BB;;;;&46;6<><5=04.49<88.:7<>?>>=A=@<@@?AAB;:;AAB?BBD?@?>@CD@F?B?BB=A9::A?=::29<=<5=?=A>??BBBB>BC<B>AB589A<@?:==A994:?D998@:>>>AA:B:8:?58:BB997?A9939>@@@C<CABBBBA489AAA299>8
@6HNMW:00931:06012
TACGTAGGGAGCAAGCGTTGTCCGGATTTACTGGGGTGTAAAGGGTGCGTAGGCGGCTAAGCAAAGTCAGATGTGAAATCTATGGGCTCAACCCATAAACTGCATTTGAAACTGCATAGCTTGAGTGAAGTAGAGGCAGGCGGAATTCCCCGTGTAGCGGTGAAATGCGTAGAGATGGGGAGGAACACCAGTGGCGAAGGCGGCCTGCTGGGCTTTAACTGACGCTGAGCACGAAAGCGTGGGTAGCAAACAGG
+
?BBA@@@A<BB;;6;99@<@@C@C>BBC9@=9999*989=<,87)383339;23413=;69444)4<;;<<655:>>6:959555)5>@<.5605>DD999@=;:9)9@@8@>>@:;:0/0*/0;///49<<=>@:><<4/0)/)/)/<<.//9BBBAB769;@6@@@969@>>@999:*992:<===;>;9;>@@?4:69@=@=CCCCCE<AB@=@499>@?999@995665<=4@666>>8@???>C=C??>
@6HNMW:00932:06037
TACGTAGGTGGCAAGCGTTGTCCGGAATTATTGGGCGTAAAGAGCATGTAGGCGGGCTTTTAAGTCCGACGTGAAAATGCGGGGCTTAACCCCGTATGGCGTTGGATACTGGAAGTCTTGAGTGCAGGAGAGGAAAGGGAATTCCCAGTGTAGCGGTGAAATGCGTAGATATTGGGAGGAACACCAGTGGCGAAGGCGCCTTTCTGGACTGTGTCTGACGCCGAGATGCGAAAGCCAGGGTAGCAAACGGG
+
DCBBBA@=A@<AB?A@AA?AAC>A>A@C>BB?BB<???BC<B?@@A9::9:6;CC;@@AA3?=AAC@CCCAAABBB7;:9;CC7BB?A?@GG;CCCCC@CAA>AACCBACC?C@DC@A<@@@ACCCJFCBCB?BB/:;.;=A>BC>DDDCBCB;999@@D=AAACBBBCCCC?AA<AB>B@CCC@CCCCACC@797:BB?CC=CDD@?@@B@@@@ABB?@@@B@@@CAAABB<AC?BBB<@@@@AB=ACC=
@6HNMW:00945:06016
TACGGAAGGTCCGGGCGTTATCCGGATTCATTGGGTTTAAAGGGAGCGTAGGCCGCCCCTTAAGCGTGTTGTGAAATGCCGCGGCTCAACCGTGGCACTGCAGCGCGAACTGGGGGGCTTGAGTGCGCGCAGCGAAGGCGGAATTCGTGGTGTAGCGGTGAAATGCTTAGATATCACGAAGAACTCCGATCGCGAAGGCAGCCTTCGGGAGCGCAACTGACGCTGAAGCTCGAAAGTGCGGGTATCGAACAGG
+
BC@?<@;@:@C@CA9@::5<AA=A?CB@BDD@CC:BA0;;.;B;BCCCCCM@C9;;BD7@=A=A@ACGG>AACDH;;;A?A@A=?ECD@C@G?>:>@?????>;;5<<8<=====B(BG<AABABBCBBAAABBA>A?>?<??B?BBBC?@@?AB::69??A8AABB?AAADDB???A@=@B?BBC?BBA?999@:@=ABBB<@=@AA99::@@B<??ABD???BB?>??B@@@;@@?===8>ABBBB?BB@<
@6HNMW:00952:06020
TACGGAGGATCCGAGCGTTATCCGGATTTATTGGGTTTAAAAGGGGAGCGTAGATGGATGTTTTAAGTCAGTTGTGAAAGTTTTGCGGCTCAACCGTAAAATTGCAGTTTGATACTGGATATCTTGAGTGCAGTTGAAGGCAGGCGGAATTCGTGGTGTAGCGGTGAAATGCTTAGATATCACGAAGAACTCGATTGCGAAGCAGCCTGCTAAGCTGCAACTGACATTGAGGCTCGAAAGTG
+
BCA@>@B5;;;29?>>??=?BC<A<99908827818=3;;;&333&3;333:333:(//////&/(/66633,3333913333&33717933,3.33===/>,359555)5555554.477///)/:::5/-680--(-(--/)394;,3.3554054999450/;::1////3///84339933-33-33339943338,33899387733,3797886;:::3336:8848;444?3:78
@6HNMW:00920:06087
TACGGAGGATCCGAGCGTTATCCGGATTTATTGGGTTTAAAGGGAGCGTAGGCGGACGCTTAAGTCAGTTGTGAAGTTTGCGCTCAACCGTAAAATTGCAGTTGATACTGGGTGTCTTGAGTACAGTAGAGGCAGGCGGAATTCGTGGTGTAGCGGTGAAATGCTTAGATATCACGAAGAACTCCGATTGCGAAGGCAGCTTGCTGGACTGTAACTGACGCTGATGCTCGAAAGTGTGGGTATCAAACAGG
+
9=5929>459B@CCCBA@888;282333(33-/;5;;5;;5;;///86633-391955658>7666;99477//)//;1;/--5//)/)//777+7)//:<<4<<;;>===7AAA@@?B9;9@>><;00//)/6618;6;:>9;;==9;;===<?;???@;@A@?9????<<00/:?8??<BAB?ABB>??=;8=5?@@9:6:@AA=A@@@;:49@@@<B@::6<<996<A@=BA=99:.:==>>?8>>@:
@6HNMW:00931:06077
TACGGAGGGTGCAAGCGTTAATCGGAATAACTGGGCGTAAAGGGCATGCAGGCGGGACGTCAAGCAGGGTGTTAGAAATCCCCGGGCTCCAACCCGGGAAGCTGCACTCTGAACTGACGTTCTGGAGTATCGCAGGGGGAGGCGGAATTCCAGGTGTAGCGGTGGAATGCGTAGATATCTGGAAGAACACCAAAGGCGAAGGCAGCCTCCTGGGCGAATACTGACGCTCATAGTGCAGAAAGCGCCGGGGAGCAAA
+
665:7<==4;:44.4444.47:4504699.5555)5999;0::3455=6669=>?6<@A@@A=:;088/6..(---8/5222&--(///)-38919916,///::<<55445598:::73-3332844433::3////$//)//)/596:6::<::@@?;A;?@:>;999::9<>7732782=9=?:>>=8==/929><*0*00//6:;;<?D=??C=:888838;=88;6////79577.7///1688+9779;3
@6HNMW:00937:06075
TACGTAGGTGGCAAGCGTTGTCCGGAATTATTGGGCGTAAAGCGCGCGCAGGCGCTTTCTAAGTCCATCTTAAAAGTGCGGGGCTTAACCCCGTGATGGGATGGAAACTGGAAAGCTGGAGTATCGGAGAGGAAAGTGGAATTCCTAGTGTAGCGGTGAAATGCGTAGAGATTAGGAAGAACACCGGTGGCGAAGGCGACTTTCTGGACGACAACTGACGCTGAGGCGCGAAAGCGTGGGGAGCAAACAGG
+
A@AA@::5:@=?B8;:??=@A@>A9=<9498,73(38899)49==?@@ABE@;;;IF>DCC@CBB?CA@?=AAA.;;@@CCE;BB?B@DDD9ABABBBC>BAA>A@:A??=>D8ABBB@CCCCCCF@BB:878A9A?A>C=?=@?BB@BBB774@<A@@B8@ABABBBAA@C@@@>@=AA@BB?5>;>B?CCB<@<@BBBBD<BBB<>=789>8?@@AACBBB9949?=???<ABBBFDD:@@ABC>A@<;
@6HNMW:00938:06084
TACGGAAGGTCCGGGCGTATCCGGATTCATTGGGTTTAAAGGGAGCGTAGGCCGCCCCTTAAGCGTGTTGTGAAATGCCGCGGCTCAACCGTGGCACTGCAGCGCGAACTGGGGGGGCTTGAGTGCGCGCAGCGAAGGCGGAATTCGTGGTGTAGCGGTGAAATGCTTAGATATCACGAAGAACTCCGATCGCGAAGGCAGCCTTCGGGAGCGCAACTGACGCTGAAGCTCGAAAGTGCGGGTATCGA
+
9;:;69:?7;A<@><?00/:<6><=B>@@C@CD>AA<AB;BC<C@AB@;;5;599;@.@7?:B>>AAA@B@@?D6:997>:;455<<7<<???;?ABABAACCB=@?;?799:999#:828;99:;?::AABBBB=A=@@<>8>8?@@@=A@??@AA?ABBB?BBBC@AAAAAA?@@BC?BB?BAA>???AB@@A594:?;?=B7BCC>CA:::89?>AAA99888<@AABBDF>BBBBCC7::A@@@
@6HNMW:00942:06103
TACGTAGGTGGCAAGCGTTGTCCGGATTTACTGGGTGTAAAGGGCGTGCAGCCGGAGGAGCAAGTCAGGCGTGAAATCCACGGACTTAACCCGTGAACTGCGTTTGAAACTGTTCCCCTTGCGTGCTGGAGGGGCAATCGGAATTCCTAGTGTAGCGGTGAAATGCGTAGATATTAGGAGGAACACCAGTGGCGAAGGCGGATTGCTGGACATTAACTGACGCTAAGGCGCGAAAGCGTGGGGAGCAAACAGG
+
DCBCC??;??:?@=A?BB?ABB>B?BBC>CBBBC;A@BBB<BC9BB@==<A@<B?AB>BBBB?BBCA@>ABBCCC<BD?CBD?DDD@C99979@@@ACB@@?>>5?AA<BDBB?BCC9B?BBB@@@BB=@@@@9AC@DCF@EAE@C@CBCDCCBA@@>@BBD>CC???BBBACC???<??<>?CCC?AABB?BBB<>;>B?BC@CCCC@BBCC@C?CBBCCBAAB<?;?@A>??:@?ABBBB9::;CC>AAA?
@6HNMW:00956:06069
TACGTAGGTGGCGAGCGTTATCCGGAATTATTGGGCGTAAAGGGTGCGCAGGCGGCCTTTTAAGTTCGTGGTTAAAGCGTGGGGCTCAACCCCATAAAGCCACGGATACTGGTCAGCTAGAGTACTGGAGAGGGCAGTGGAATTCCATGTGTAGCGGTAAAATGCGTAGATATATGGAGGAACACCGGTGGCGAAGGCGGCTGCCTGGACAGAGACTGACGCTGAGGCACGAAAGCGTGGGGAGCAAATAGG
+
ABBBAB@8994:>>;????AAD=@<@9<199299,9@>?@9@?9?@900;;500*09>>@0@:@@:=?>>8<299*7;79788(7>AB@CCC8@ABB7;;=ABC?B999??<AA???CBBBBB????:?@?=?8>:999295=;?<A899AA@@9948@BB9AA@?@BBBCAAABB?AA;>9>@@>B@BB?BBB?B@BC?CABB?AA>AB@BBA=AAA?>A;;@8617AA?@@9?==::;;1:<=BD:?;;7
@6HNMW:00957:06061
TACGTAAGGGGCAAGCGTTATCCGGATTTACTGGGTGTAAAGGGAGCGCAGACGGAATGGCAAGTCTGAAGTGAAAGCCCGCGGCTCAACCGCGGGACTGCTTTGGAAACTGCCAGTCTGGAGTACTGGAAGGGTAAGCGGAATTCCTGGTGTAGCGGTGAAATGCGTAGATATCAGGAGGAACACCGGTGGCGAAGGCGGCTTACTGGAACAGCAATCTGACGTTGAGGCTCGAGGAG
+
///88<9>>>2>>9>;;?;?@@5:5455)599::4<=<;;)55)559=>@@@<B8=8<@:9626>>>>A:<;9880333(33/598//(-0--/;2:777;;;5<7;;499:;6::<=::6:A<<8::6;6::3:94;//)/2727,//8<??666;55555)5944444445555<8<<9=24/9)/)//(/99(/+396::6::;;,3.3333;,////////)/795:555;947;
@6HNMW:00957:06065
TACGGAGGGTGCAAGCGTTAATCGGAATAACTGGGCGTAAAGGGCATGCAGGCGGGACGTCAAGCAGGGTGTGAAATCCCCGGGCTCAACCCGGGAACTGCACTCTGAACTGACGTTCTGGAGTATCGCAGGGGGAGGCGGAATTCCAGGTGTAGCGGTGGAATGCGTAGATATCTGGAAGAACACCAAAGGCGAAGGCAGCCTCCTGGGCGAATACTGACGCTCATATGCAGAAAGCGCGGGGAGCAAACAGG
+
5:::5444)44BB;BA@@?B?ABA?B?CC?C@@@:>A?AA0::,9?;=BCF<BBB=BB<56<7:;59949@<:::.99BB3AB:;99<<@=8==5?0//99:<><<<>@B===A??=998=:9:B@@@<<<<<<0>>:>:;?:>.9.4;.///7///3895;4::;44387773333.6?CC?C@?;>@8A;>?C5:5::99?BB?=BB=A>?<>=9898::::<=:997-----)--88::;.88788(4484
@6HNMW:00959:06108
TACGTAGGGAGCAAGCGTTGTCCGGATTTACTGGGTGTAAAGGGTGCGTAGGCGGCTAAGCAAGTCAGATGTGAAATCTATGGGCTCAACCCATAAACTGCATTTGAAACTGCATAGCTTGAGTGAAGTAGAGGCAGGCGGAATTCCCCGTGTAGCGGTGAAATGCGTAGAGATGGGGAGGAACACCAGTGGCGAAGGCGGCCTGCTGGGCTTTAACTGACGCTGAGGCACGAAAGCGTGGGTAGCAAACAGG
+
CCBA@>>>59::@=A@??>ABB@D?DAA=ACBAC;AABBB<BB9@???>==8<>9>AA>BBC@CCCBAABCBCCJ?:;;BBBC=CBBA?BF?BBDF?DCAB;;;0;AA;BBBBDCDDCC;;9BBAA=ACBBA@;@:92992:<A>@CC9CCCCBBBB>BABA<AAABBCCBBBBBBB:BB?B@BBB@DABB=@@@;@<@B>B?CCCCCC?CDD>D@CBCCCFCCC;:8:BBBBD>DBBCDD>B@@@@@;@CG?
@6HNMW:00961:06109
TACGTAGGGGGCAAGCGTTATCCGGAATTACTGGGCGTAAAGGGTGCGTAGGTTGCTTGGTAAGTCAGCGGTGAAAACTGAACGCTCAACGTTCAGCGTGCCGTTGAAACTGTCAGGCTTGAGTGCAGTGGCGGCAGGCGGAATTCGTGGTGTAGCGGTGAAATGCATAGATATCACGAGGAACTCCGATTGCGAAGGCAGCTTGCCATACTGTAACTGACACTGAAGCACGAAGGCGTGGGTATCAAACAGG
+
BBBBBBBCCC3BB?BABB?BBB@C?C@C@AAADD=CBBBC>CC>?@@CBCC@C?BBB>B@BD@CCCAA@@<@AADD9BBBD@CBBBCC?BBC?B@@@C@A@=AA?A@@<ABBBBAA?ABAGBBBBBBACC?@A=ABC?BB?B?B?BCBB?AA?>>9979BAB>BBBBBBBCBBBAABB??=>@BBD@DBB999CC=@>A???C?BB?B>??CCDD?AAAAAABBBC:=>BBCC<><>C??@<@?@@BB>BBA=
@6HNMW:00916:06136
TACGGAGGGTGCAAGCGTTAATCGGAATAACTGGGCGTAAAGGGCATGCAGGCGGGACGTCAAGCAGGGTGTGAAATCCCCGGGCTCAACCCGGGAACTGCACTCTGAACTGACGTTCTGGAGTATCGCAGGGGGAGGCGGAATTCCAGGTGTAGCGGTGGAATGCGTAGATATCTGGAAGAACACCAAAGGCGAAGGCAGCCTCCTGGGCGAATACTGACGCTCATATGCGAAAGTGTGGGTAGCAAACAGG
+
CCAC@BBB>BA@A?B@?@=@?ABB?B@BB@CCCC:@@:::0;?8>C;;;;;5;BB9BC:;;C@BCBBB=AAABCC?CCFF;BB>BCCB?BD6;:6:6;:CCCCCCBAB?BBDDBBA=@994;AAABBBBIEILM5;;:;B?A?B?B@@@=@BBAAAB@BB?B?DCBBBAA@@@@@??<A@DD@CDC?BB6;4;;;5;>AAAA>AC>AAA<AAB?BBBBCBBBBBBBBBAAACDE@EBBB@A;>:99::58AA>
@6HNMW:00944:06140
TACGGAGGGTGCAAGCGTTAATCGGAATAACTGGGCGTAAAGGGCATGCAGGCGGGACGTCAAGCAGGGTGTGAAATCCCCGGGCTCAACCCGGGAACTGCACTCTGAACTGACGTTCTGGAGTATCGCAGGGGGGAGGCAGAATTCCAGGTGTAGCGGTGGAATGCGTAGATATCTGGAAGAACACCAAAGGCGAAGGCAGCCTCCTGGGCGAATACTGACGCTCATATGCGAAAGCGCGGGGAGCAAATAG
+
9<?@<ABE=AA;::;BCG?A?ACC=@?ABADDCD>@A@BB=BB=BCBDDCC?CCF>@>000>8<;=>>:?A@AAG9::BB3AB0;;;;5:B9AA:A6::>??@BC??@??@?AC@A==?@3;;B;:9@;555999#9424999.97?7?>=>>;;;<@=@@<@?@@ABBA@@@B@@AB<@=?>:>@:5:<4?;@@A?A?ADAB?@?;88838??;?@?==A@A@AA@BBABA@BB7::@@??B:977@@6=<<
@6HNMW:00945:06135
TACGTAAGGGGCAAGCGTTATCCGGATTTACTGGGTGTAAAGGGAGCGCAGACGGAATGGCAAGTCTGAAGTGAAAGCCCGCGGCTCAACCGCGGGACTGCTTTGGAAACTGCCAGTCTGGAGTACTGGAAGGGTAAGCGGAATTCCTGGTGTAGCGGTGAAATGCGTAGATATCAGGAGGAACACCGGTGGCGAAGGCGGCTTACTGGACAGCAACTGGACGTTGAGGCTCGAGAGCGTGGGGAGCAAACAGG
+
;;;BBC@CDD;CB?BABC>@@B?A=ABC=CCAAA<AEAAA<AA;ABA@@BCAA@=@>@CAFE@CAA@;949>>>>6<<<6<??<?BBE@C;??BD>CBBA@CC9?<?A=A9::>??CAAA????A@@@<@<@@:AC?CCDAD@C?CACE@BABBCBB?BCCD=AADDCCCCDBBCBA=@@=@79:C?C8::<?BB@B@CC@AA7:9?@=@@870;6;//(/99:08/0)0>;=@737;>>=@A4?@>>>8;<<6
@6HNMW:00948:06158
TACGTAGGTGGCAAGCGTTGTCCGGAATTATTGGGCGTAAAGCGCGCGCAGGCGCTTTCTAAGTCCATCTTAAAAGTGCGGGGCTTAACCCCGTGATGGGATGGAAACTGGAAAGCTGGAGTATCGGAGAGGAAAGTGGAATTCCTAGTGTAGCGGTGAAATGCGTAGAGATTAGGAAGAACACCGGTGGCGAAGGCGACTTTCTGGACGACAACTGACGCTGAGGCGCGAAAGCGTGGGGAGCAAACAGG
+
BB@@?9:2:;4;A=A:<;?BBCAD@B@C:;;@II=CCBBB=BBBBBAB@:;6:BBAB=BBB=@@@=@ABA@CCC9B@@@BBB:BEAC=???6?BABBDC<@@B;??8?AA?BD>BBCC@BBBBA@@<??>?9??8?@@<A7919=@?BBA=0///*/;9;0==?>>;;;AAA<;;8;<@?5:::5;8=?;BCC=?>?AA==>6<<=:<=898B?>ABBB@@@=8707:9<>?9????DDD5=<=@A9@>@:
@6HNMW:00950:06158
TACGTAGGTGGCGAGCGTTATCCGGAATTATTGGGCGTAAAGGGTGCGTAGGCGGCCTTTTAAGTTTAAGGTGAAAGCGTGGGGCTTAACCCCATAAAGCCTTAGATACTGGGAGGCTAGAGTACTGGAGAGGAAAGTAGAATTCCATGTGTAGCGGTAAAATGCGTAGATATATGGAGGAATACCGGTGGCGAAGGCGCTTTCTAGACAGTAACTGACGCTGAGGCACGGAAAAGCGATGGGGGAGCAAATAAGG
+
@A@AACC?;;8;BB@A;;5;@@:@<@;@99;4;9.5@@BE8;;0;@>>99585506=<<=1;<@BB9@?C799=A9@999=BA4@@<?;?CC4>?>?8>><@<@ABBAA877-7817@::9CC?;?>>@@A@<@@<ABABB?B?B998@@@?BBA>@>CCD;BB@??AAAA>=;7829<8=;>AB?CAA@9>7949:994<:3349:9:454<6;94438:344:53//6)///&/////6666'6333<5:9592
@6HNMW:00963:06112
TACGGAGGGTGCAAGCGTTAATCGGAATAACTGGGCGTAAAGGGCATGCAGGCGGGACGTCAAGCAGGGTGTGAAATCCCCGGGCTCAACCCGGGAACTGCACTCTGAACTGACGTTCTGGAGTATCGCAGGGGGAGGCGGAATTCCAGGTGTAGCGGTGGAATGCGTAGATATCTGGAAGAACACCAAAGGCGAAGGCAGCCTCCTGGGCGAATACTGACGCTCATACTTTGCGAAAGCGGCGGGGAGCAAACAG
+
CCCC@DCC=??>?;@AAA?B@CDC?B@CC@CDCC?CBBBD=BB=BB;;:@@=@CE>DE9;;B?@@ACC?BBBCCC>AAEE7@A:@B@A?BC;@@:@<@@BBCCCBBCB@CCAA@BA599@<AAABBAAACCCCC0@@=;;6;@C@DACB@BCACADC@BB?B?BB998A@@A@BBBB?B@CB@CCC?BB7:6;BB=A?ABAB@BA?@@@;?AA?ABAC??:99A>?00//93>?889/7//)////&//3;=4===
@6HNMW:00914:06164
TACGGAGGATCCGAGCGTTATCCGGATTTATTGGGTTTAAAGGGAGCGTAGGCGGACGCTTAAGTCAGTTGTGAAAGTTTGCGGCTCAACCGTAAAATTGCAGTTGATACTGGGTGTCTTGAGTACAGTAGAGGCAGGCGGAATTCGTGGTGTAGCGGTGAAATGCTTAGATATCACGAAGAACTCCGATTGCGAAGGCAGCTTGCTGGACTGTAACTGACGCTGATGCTCGAAAGTGTGGGTATCAAACAGG
+
BAAB>@@>@CC?CBAABA?ABB?C?AAA<AC?BC>BB=BD8??8:9:@=::49@<BCAAA?A<@C;;99259<<>699:.9@@=@BB@=@799BEE.;79AB@@;AACDCCDG>;;<BC?A;;:ACA???A9939993;B@C@B?BAAB??????@?;=<<<9>=>@=@@B>?>BBA@A=@A=??>>ABB=AAAA<@?B;:;D@BBBB>BBBBBB@CBDBB;;;CCDCCCCAAA;ACC;;;0;@@<<<6<BD@
@6HNMW:00923:06197
TACGTAGGTGGCAAGCGTTATCCGGAATTATTGGGGCGTAAAGAGGGAGCAGGCGGCAGCAAAGGTCTGTGGTGAAAGACTGAAGCTTAACTTCAGTAAGCCATAGAAACCGGGCAGCTAGAGTGCAGGAGAGGATCGTGGAAATCCATGTGTAGCGGTGAAATGCGTAGATATTAGGAGGAACACCAGTGGCGGAAGGCGGCTTACTGGACGGTAACTGACGTTGAGGCTCGAAAGCGTGGGGGAGCAAACAG
+
566CC?@=?>>??:>73353448<4949-33-333&38333(38;;4<=:8828=.333766.7+///;;;6=3//(//-6--(--,(-(--(//--73-/(/66677(3,33(38883338899::=6<837.588;89238/7728333:==;8858699*///:::<888717717738286327---2--(/)/2796<<8;6669<<<7;;7;=99:55.49<6<:////(////3333$33333(379
@6HNMW:00929:06161
TACGTAGGTGGCAAGCGTTGTCCGGAATTATTGGGCGTAAAGCGCGCGCAGGCGCTTTCTAAGTCCATCTTAAAAGTGCGGGGCTTAACCCCGTGATGGGATGGAAACTGGAAAGCTGGAGTATCGGAGAGGAAAGTGGAATTCCTAGTGTAGCGGTGAAATGCGTAGAGATTAGGAAGAACACCGGTGGCGAAGGCGCTTTCTGGACGACAACTGACGCTGAGGCGCGAAAGCGTGGGGAGCAAAC
+
<55559A8>==:;5:>=>:>@@7979:CACC@AA<A@<<>30////55999.55555)5>>5944.4444.444&4888:<<+67+/)/;;+//:::;;188:6:?.338,73)33394::933394999;,33/3:;7>8=8=8;;<===888=588=>699999985552,2:38322,2872865508:9495::::=5558476///-(-5---97--.3.335222'2228888+2226908
@6HNMW:00932:06205
TACGTAAGGGGCAAGCGTTATCCGGATTTACTGGGTGTAAAGGGGAGCGCAGACGGAATGGCAAGTCTGAAGTGAAAGCCCGCGGCTCAACCGCGGGACTGCTTTGGAAACTGCCAGTCTGGAGTACTGGAAGGGTAAGCGGAATTCCTGGTGTAGCGGTGAAATGCGTAGATATCAGGAGGACACCGGTGGCGAAGGCGGCTTACTGGAGCGCAAACTGACGTTGAGGCTCGAGGAGCGTGGGGAGCAACAGG
+
554444.488+8:28949.44<7<7;?:59<499.5959<)599&5:99566;==8>?;;7;:6::///<7056<>3:;=454<7<43328-34==4<;88///(/)//(////38;99<=9=BBBBBA4?3872396A;949.5.55994;=>====9<779.///:=:;=5555875::+///65;+/58;99490435:;498//(///8777166///881745.4:;455243883333&3333.33;6
@6HNMW:00938:06203
TACGTAGGTGGCGAGCGTTATCCGGATTTACTGGGTGTAAAGGGCGCGTAGGCGGGAATGCAAGTCAGATGTGAAATCCAAGGGCTCAACCCTTGAACTGCATTTGAAACTGTATTTCTTGAGTGTCGGAGAGGTTGACGGAATTCCTAGTGTAGCGGTGAAATGCGTAGATATTAGGAGGAACACCAGTGGCGAAGGCGGTCAACTGGACGATAACTGACGCTGAGGCGCGAAAGCGTGGGGAGCAAACAGG
+
BBBCCBA?@@;????<::6:BB?B??@?:@AACE=BBCGD:??8???@A@A<>C?:@=::9939;=<=?848=9<1<>3:3:@5==@@399)3389;<<BAAAD>?>@:>==>@AA0;;=AABBDBCC@CD@A>@@C@A@>B6;7;?CBBBBBCCAA=A@ACI;<<CDCBBBCC?AB>A@>@?BCC@BBBC=??B=A=;;5;A@>BBB@DC;;;;4;@@@A:9:;9?;??:>9:3:666?AG9??AEF>BBA>
@6HNMW:00943:06206
TACGGAGGGTGCAAGCGTTAATCGGAATAACTGGGCGTAAAGGGCATGCAGGCGGGACGTCAAGCAGGGTGTGAAATCCCCGGGCTCAACCCGGGAACTGCACTCTGAACTGACGTTCTGGAGTATCGCAGGGGGGAGGCGGAATTCCAGGTGTAGCGGTGGAATGACGTAGATATCTGGAAGAACAACCAAAGGCGAAGGCAGCCTCCTGGGCGAATACTGACGCTCATATGCGAAAG
+
5>>?=9:549;<;>A@@@=@=@CD@E;;;=B::;96<<>>7>>7==@<=994:CC8B@A=9;59<5550599;<>5<>>=0<<05554.//,/;1;+////9<>==::458499<?6;8;-555<;<;;555555#4:5::395:7<7<>744/////)/84917954444388//---(,(,6,,-(/)/;/:8/657<79::<065:===6=>>79933333338878889;::918
@6HNMW:00948:06178
GTACGTAGGTGGCAAGCGTTGTCCGGAATTATTGGGCGTAAAGCGCTGCGCAGGCGGCTTTCTAAGTCCATCCTTAAAAGTGCCGGGGCTTAACCCCGTGAGGGGACCGAAACTGCCGATGCTAGAGTATCGGAGAGGGAAAGCGGAATTCCTAGTGTAGCGGTGAAATGCGTAGATATTGAGGAGGAACACCAGTGGCGAAAGCGGCCTTTGTGGACGACACTGACGCTGAGGCGCGAAAGCCAGGGGAGCAAACGG
+
=><<979<344.443444<7:9<6:3:8<*//49;3///==3:::///A<>=@66515@@6;A@?CDC4;;9.4.///&/9//)///&/;161777.::D>>==18=<AAA9>>00)///:=>>??CECBBB>AA;;;0;B8;457;7;9<9<555;:=@::8:BBC<BCBBAAAA:;;,00;599383888488884;788.3..05058*..904466//.66686;7373-3::899089,3333&3999;1333
@6HNMW:00950:06172
TACGTAGGGAGCAAGCGTTGTCCGGATTTACTGGGTGTAAAGGGTGCGTAGGCGGCTAAGCAAGTCAGATGTGAAATCTATGGGCTCAACCCATAAACTGCATTTGAAACTGCATAGCTTGAGTGAAGTAGAGGCAGGCGGAATTCCCCGTGTAGCGGTGAAATGCGTAGAGATGGGGAGGAACACCAGTGGCGAAGGCGGCCTGCTGGGCTTTAACTGACGCTGAGGCTCGAGAGCGTGGGGAGCAAACAGG
+
BBBDDCCC>@@?C?BBBC?BBD>B?BBD7:9BBB=>>>BB>BB=BAABAAA?AA>ABD?BBC@BBB@@@@@@@@F=;;;CGKI>CC;;::D;BABB<A;;;AAA8AAB;A@BBCBBCA@=A@BB;<7;CDABA=ADC?BCBE@D?DDD7CCDCCCBB?BCCD>BBBCCBBBBA@@@@5@B>B@;;;@C;<=BJCB=A=;;5;?BCCCCI>CBB>B>BBBCCBBBC;;8;BBBBBBBA@;;;;5;@@CD>@??>
@6HNMW:00937:06210
TACGTAGGTGGCGAGCGTTGTCCGGAATTATTGGGCGTAAAGGGAGCGCAGGCGGGAAGGTAAGTCTATCTTAAAAGTGCGGGGCTCAACCCCGTGAGGGGATGGAAACTATCTTTCTTGAGTGCAGGAGAGGAAAGCGGAATTCCTAGTGTAGCGGTGAAATGCGTAGATATTAGGAGGAACACCAGTGGCGAAGGCGCTTTCTGGACTGTAACTGACGCTGAGGCTCGAAAGCGTGGGGAGCGAACAGG
+
CBBBA9949?8=@?A@AG?BBB>A?A?D?CB>BB<AA@AA8>>8>?>AABC@CCF=B?C@BB?BCCCCCBC6999-;@9:;CD<DCCD?DCC;;;CBBBB9AAA?AC>BBBBBBB=BB?ABBBAAAD@BBBB?BB9@8948<@<B@BBBB@@>>8847BBA<BBABBBBBBBB>BB>@@=?=BBB?BCCB>BBC=?;77:??8?B?<>>>B@@<@@=>=BA@A:99:CDCDD?BBBAAAA8BBBCE?AAC?
@6HNMW:00945:06255
TACGGAAGGTCCGGGCGTTATCCGGATTTATTGGGTTTAAAGGGAGCGTAGGCCGTGGATTAAGTGTGTTGTGAAATGTAGGCGCTCAACGTCTGACTTGCAGCGCATACTGGTCCACTAGAGTGCGCGCAACGCGGGCGGAATTTGTCGTGTAGCGGTGAAATGCTTAGATATGACGAAGAACCCCGATTGCGAAGGCAGCTCGCGGGAGCGCAACTGACGCTGAAGCTCGAAAGTGCGGGTATCGAACAGG
+
BCED@E;;8:B;>@9?AA?ACB?B?@A@;@B?BC<CF7<;7;A9BCBCBBB?B;<<CAGC?A?AA@@@@;>?@@B=AA@?>;ACBBBC?B@A@ABB;;8;BBBCBBCDDBBB?BE>A???BBA?>8::9@A<@>>=?89939=AB<AADC887BCBD?BABB<ABBC?BBDBAAACCCC@@@>@EE;CBB>@@A@=@?@@@@:;;@AA<;;;BHI?CCCBBBBBBB>BBCCBBA<AB;;;B=AAACBB@;;;@
@6HNMW:00955:06259
TACGTAGGTGGCGAGCGTTATCCGGAATTATTGGGCGTAAAGGGTGCGTAGGCGGCTGATTAAGTTCGTGGTTAAAGCGTGGGGCTCAACCCCATAAAGCCACGGATACTGGTCAGCTAGAGTACTGGAGAGGGCAGTGGAATTCCATGTGTAGCGGTAAAATGCGTAGATATATGGAGGAACACCGGTGGCGAAGGCGGCTGCCTGGACAGAGACTGACGCTGAGGCACGAAAGCGTGGGGAGCAAATAGG
+
6=@BBAB@CA;>:;;AAA;@BC?C@CADACB@CH>BBB@@<AA=C@AA@==900,0@>@;69<>B69:A?:?4::0;:<@ABA8BCCC?CCC:CBBB=BC>AAB?BBB?>>9??9:9BDF?>>???B<;;;AA:@@@?A;@;@>A?B;;;CA@@AB>AADD:AA@AA@@@BBAAAB?AA=A?C@?=??A@?C;;8;>AB=AAAA>AA?AABBCCCBBBABAA@A::6:????D:??>7978*9@@@@<A??=
@6HNMW:00957:06244
TACGTAAGGGGCAAGCGTTATCCGGATTTACTGGGTGTAAAGGGAGCGCAGACGGAATGGCAAGTCTGAAGTGAAAGCCCGCGGCTCAACCGCGGGACTGCTTTGGAAACTGTCAGTCTGGAGTACTGGAAGGGTAAGCGGAATTCCTGGTGTAGCGGTGAAATGCGTAGATATCAGGAGGAACACCGGTGGCGAAGGCGGCTTACTGGACAGCAACTGACGTTGAGGCTCGAGAGCGTGGGGAGCAAACAGG
+
CC@A@C49995:@>AA@@=@CB=B@BFL=BBBDD>BBBFG>DD>BBBBBBCCCD@C@BB?BE@EBBAAC@BBBBG<??A9???=@AA@=@>??@A=AAABCCC>C@CC?BBBBBBBBB@A>@BBBBBB>@9>?9>?8A@B?B?B?B@BB>BCBBBBC?CDCF>BBBBABBCCBCBCD@DD;;:;A@=A?BB?ABB=A=??;?A=CACB?BC@??B?BBBBBB@;@0000@@@BBBBBBBBBB8?????8?@?:
@6HNMW:00916:06301
TACGTAGGGAGCAAGCGTTGTCCGGATTTACTGGGTGTAAAGGGTGCGTAGGCGGCTAAGCAAGTCAGATGTGAAATCTATGGGCTCAACCCATAAACTGCATTTGAAACTGCATAGCTTGAGTGAAGTAGAGGCAGGCGGAATTCCCCGTGTAGCGGTGAAATGCGTAGAGATGGGGAGGAACACCAGTGGCGAAGGCGGCCTGCTGGGCTTTAACTGACGCTGAGGCACGAAAGCGTGGGTAGCAAACAGG
+
>AA@BBAA<@@@@;>@@?=?AB@C@BCB>BECCC>BAABB>BE>999>;:;;00*0:>6=AB9:;ACBC@@AA@@9000==A<5=@?B:B@8??DD>;;;;;;;0;<<0;;9@BBBCCC?CCCB;;9<DBB@@=ACB?BD?B=A5;;;.<;C;;<CC?BBDD>CBAAABBAA@;;;;.;A>C?DCGACCCCACCC9;:;@?D=ABBBCC=CCC>CADDCHCDC@A00,00000@9B@@@DD>C;:9BB<AAA?
@6HNMW:00932:06286
TACGTAGGTGGCGAGCGTTATCCGGATTTACTGGGTGTAAAGGGCGCGTAGGCGGGAATGCAAGTCAGATATGAAATCCAAGGGCTCAACCCTTGAACTGCATTTGAAACTGTATTTCTTGAGTGTCGGAGAGGTTGACGGAATTCCTAGTGTAGCGGTGAAATGCGTAGATATTAGGAGGAACACCAGTGGCGAAGGCGGTCAACTGGACGATAACTGACGCTGAGGCGCGAAAGCGTGGGGAGCAAACAGG
+
DCCCBAA=??;==>=9::=AAD@B?CCC=AABBC<A?===7=>7>B???BC?BAC=B?BBBB?CCCB@@000@AA8>>:A@DC>CBBB?BB;B?BB?AAABCCC>CFE>CABBBCB;A@<AABA@AED@CCA@=@>B;;<7;=@>A?BBBBBCCCCB?B;;;8;BDDBBBBBBC@BB?::7:=@ABABBBB?A?B4;4;;6;CB@CCB?BB;;<C@CCBBCAAAC;;8<CBA@A<A;;:DDD;DBDDD=BBC@
@6HNMW:00934:06284
TACGGAGGGTGCAAGCGTTAATCGGAATCACTGGGCGTAAAGCGCACGTAGGCTGTTATGTAAGTCAGGGGTGAAAGCCCACGGCTCAACCGTGGAACTGCCCTTGATACTCGCACGACTCGAATCCGGGAGAGGGTGGCGGAATTCCAGGTGTAGGAGTGAAATCCGTAGATATCTGGAGGAACATCAGTGGCGAAGGCGGCCACCTGGACCGGTATTGACGCTGAGGTGCGAAAGCGTGGGGAGCAAACAG
+
<<:;.444(499>8@?AA<@=@>@;@?B@@;>>>6>:99A,9:666;<<;;7;;::7;;<<>9<<;;9EE0===@000>9;00)7=7705479?;><>DCDI>B>A=://///7:///55999555.49099:<<4<<7<;09.45>4957<;8888<?<?<;3;<9=8333<?@@AA8=?7>8;?><>>?A9<73/3/2606+22,220556:69995888;9;7//)../.22'2555555)...690633
@6HNMW:00947:06289
TACGGAGGATGCGAGCGTTATCCGGATTTATTGGGTTTAAAGGGTGCGCAGGCTGTCGTGCAAGTCAGCGGTCAAAATGTCGGGGCTCAACCCCGGCCTGCCGTTGAAACTGCATGGCTGGCGTGAGTGTGAGGTAGGCGGAATGCGTTGTGTAGCGGTGAAATGCATAGATATGACGCAGAACTCCGATTGCGAAGGCAGCTTACCAACACTTTACGGACGCTGAGGCACGAAAGCGTGGGT
+
66>>9=<9<<::>?<97789:48<8===5:88?=3<<18818;13333338,333333339949;<:::8393333&38;>??@2?666<==</<,/,///4//)555)59<559<054<3999444::;;9:56//)0:0808800/)///45:=>8<<>>4//////:/44556<995==85665:<;.4543-3-44;550/;6:5////0*/9:69>:99::8289;333(333/9918
@6HNMW:00952:06263
TACGTAAGGGGCAAGCGTTATCCGGATTTACTGGGTGTAAAGGGAGCGCAGACGGAATGGCAAGTCTGAAGTGAAAGCCCGCGGCTCAACCGCGGGACTGCTTTGGAAACTGTCAGTCTGGAGTACTGGAAGGGTAAGCGGAATTCCTGGTGTAGCGGTGAAATGCGTAGATATCAGGAGGAACACCGGTGGCGAAGGCGGCTTACTGGACAGCAACTGACGTTGAGGCTCGAGAGCGTGGGGAGCAAACAG
+
AAB@@@?AAA9AA>BBCEADCCAB@BBA<BAAAB>BBGGC?CJ>CBAA@A;:;A>A?AB@@@=@BBA?A>AA===6:::/:9?;@CBA?B9::CC>CBBBBBC=B=@@<@CCCDBBAB@@=?@@CABB@C@CC>??<@@B>A>A?B?CCACFBCB@@<@@@@:BBBDCCCCCCDCBB@BFAD?BAA=@<>@=AAC?B=??=@B?ABBB>AABBAB=@;@>>00+0::6<@??>@;?>>;888.;<8<=+77;
@6HNMW:00917:06325
TACGTAGGGGGCAAGCGTTGTTCGGAATTACTGGGCGTAAAGCGCACGCAGGCTGGCCGTTAAGTCTGTCGTCAAAGGCGGGGGCTCAACCTCCGTTCTACGATAGATACTGGCGGCCTAGAGTATGTGAGAGGGAAGTGGAATTCCCGGTGTAGCGGTGAAATGCGTAGATATCGGGAGGAACACCAGTGGCGAAGGCGGCTTCCTGGCACACAACTGACGCTCATGTGCGAAAGCCAGGGCAGCGAACGGG
+
@@@BA;;;;;':@<@B<;65;>BC=B8;6:BBBC>CBBBC;;9CA@@@AB@<=BB@D?@@?B=AB@BABB;9:::.:==?=@?0>CCD@D@DD@AA>ABBBABACCBFCB@@<@A5;6:@CBBC@;;:A???A@;A??@??B@B?BC>B@CBA@AAA>AAAF>BBBCCA==88799A7@?;>8;;:49777175206+22.22+2655.5:78>?;>9?@989CCABBBBAABB=@@<@@@;AAABBB788C>
@6HNMW:00918:06348
TACGTAGGTGGCAAGCGTTGTCCGGAATTATTGGGCGTAAAGCGCGCGCAGGCGCTTTCTAAGTCCATCTTAAAAGTGCGGGGCTTAACCCCGTGATGGGATGGAAACTGGAAAGCTGGAGTATCGGAGAGGAAAGTGGAATTCCTAGTGTAGCGGTGAAATGCGTAGAGATTAGGAAGAACACCGGTGGCGAAGGCGACTTTCTGGACGACAACTGACGCTGAGGCGCGAAAGCGTGGGGAGCAAACAGG
+
@@?BB;;6;;5;B>@AAA=??A=@;?<?=?C?BB=AAAAA.9<;;;;@A;;4;BA@A<ACI7;;B>BBCB?BBB6;;BBDDD:CC@B:>?>5@@@?>BB=AA@3::*7;<;>C<BBCC?@@@AA:;69@9@9AC>BCB?A8:7:?BAABA>0///(////(/68;=@AAA@C?::79=@A?BA@4939>8<AD3:5:999AA8??@<@@000@=>>>BA@@@@9:2:?>=??8???>DFD8>??@@:@BD?
@6HNMW:00919:06318
TACGTAGGTGGCAAGCGTTGTCCGGATTTACTGGGTGTAAAGGGCGTGCAGCCGGGAATGCAAGTCAGATGTGAAATCCATGGGCTTAACCCATGAACTGCATTTGAAACTGTATTTCTTGAGTACTGGAGAGGCAATCGGAATTCCTAGTGTAGCGGTGAAATGCGTAGATATTAGGAGGAACACCAGTGGCGAAGGCGGATTGCTGGACAGCAACTGACGGTGAGGCGCGAAAGTGTGGGGAGCAAACAGG
+
CDBBBA@>??<>@;>?@?<@@A=B>BCD?BCCCE?CCCDD>BB8@@::9@BB?CG=C?A;;;?BBCCCC;<;CCC=CC@DBBB=BEAE?BB=BBAB>@@@@BBC<@@B=B?@?BAA9995:BBBABBA=@@9:4:?=ABC@D?B?B?BBBBAAA???;??>C:;;;B@@@A@==7<<9//-/9<<=7==;;6;??9>:;;5;>5::;;5;;;;>B<???;;;5;A>?<?@AAAB;BBA@@@@6>>>@>8?882
@6HNMW:00929:06327
TACGTAGGGGGCGAGCGTTATCCGGATTTACTGGGTGTAAAGGGAGCGCAGACGGAGAAGCAAGTCTGATGTGAAAGCCCGTGGCTCAACCGCGGGACTGCATTGGAAACTGTTTATCTGGAGTACTGGAAGGGCAAGCGGAATTCCTGGTGTAGCGGTGAAATGCGTAGATATCAGGAGGAACACCGGTGGCGAAGGCGGCTTGCTGGACAGTAACTGACGTTGAGGCTCGAAAGCGTGGGGAGCAAACAGG
+
BBACDDCCCC3CCCBAA@?BBB?B?BBG>CBBBC?BBBCD>BB<AAAAABCBBBACCC<;=CACCCCDCCBA@@>.::?6@@B?BDEF@G9;9BB>BCBBBBB?C?BB=BBBBC>B>>>C?AAABB>>8>9<=7>D;?>C?B?B?B?BB?BBBAAAB?BBBB>BCBBBBBBBB>>AA;=<8=;<<==C8<;=AAA<@;?B<BD;@???<A@@>>=:=A@@?==8<==8===;:;3;??:???2;;?AA9AAA<
@6HNMW:00934:06352
TACGTAAGGGGCAAGCGTTATCCGGATTTACTGGGTGTAAAGGGAGCGCAGACGGAATGGCAAGTCTGAAGTGAAAGCCCGCGGCTCAACCGCGGGACTGCTTTGGAAACTGCCAGTCTGGAGTACTGGAAGGGTAAGCGGAATTCCTGGTGTAGCGGTGAAATGCGTAGATATCAGGAGGAACACCGGTGGCGAAGGCGGCTTACTGGACAGCAACTGACGTTGAGGCTCGAGAGCGTGGGGAGCAAACAGG
+
CBCC::4:@>2<A=B@@@@CCD?C?BBB<BECCC=BBBDC>EF>AA:;:BABBC@CAED@CC@BBCCCC@CCBBA9?>?6?>><?BBB@B?ABBC>BBBBBAB>B?BD>CBBB?BBBCAA=998@@A@<@49929@9@@@=@<@<@?BB>BBB:::B>BCCD>CCBBBBBBCBBB@@=??;>:?AC?C>A@=@A@?A?AA=@C?@>>??BA???A>AABAAAB=A@A=AAAABCAAAA877829>?@C=@@@8
@6HNMW:00935:06357
TACGTAGGGAGCAAGCGTTGTCCGGATTTACTGGGTGTAAAGGGTGCGTAGGCGGCTAAGCAAGTCAGATGTGAAATCTATGGGCTCAACCCATAAACTGCATTTGAAACTGCATAGCTTGAGTGAAGTAGAGGCAGGCGGAATTCCCCGTGTAGCGGTGAAATGCGTAGAGATGGGGAGGAACACCAGTGGCGAAGGCGGCCTGCTGGGCTTTAACTGACGCTGAGGCACGAAAGCGTGGGTAGCAAACAGG
+
BBCBBBBC=:;;@6;;AB=@@C?A?ACM>CBHHF?JCEDC?CD>AA=??>>;00+0>>9@AE<ABBAA@;:;BAC=;96C==<3<@00+0:3:000-0@@BA@@8@??8@;;;CAAAAA?ABBBAA?ACCB@@>@AA<??;=;?<@BA9ABBBAABB?BBBB=BBBBABCC;:9BCA6;;7;=@AD?@@@C>@@C7;7;@?B=@AA:;;0;;;09?@??@BB??B;;8;DCAAB<BBBCCB>BBBDBH<A@CA
@6HNMW:00939:06344
TACGTAAGGGGCAAGCGTTATCCGGATTTACTAGGTGTAAAGGGAGCGCAGACGGAATGGCAAGTCTGAAGTGAAAGCCCGCGGCTCAACCGCGGGACTGCTTTGGAAACTGCCAGTCTGGAGTACTGGAAGGGTAAGCGGAATTCCTGGTGTAGCGGTGAAATGCGTAGATATCAGGAGGAACACCGGTGGCGAAGGCGGCTTACTGGACAGCAACTGACGTTGAGGCTCGAGAGCGTGGGGAGCAAACAGG
+
CCBAAA?CB@8@?5;:BB?BBB?A=@@C8;;A@@=9:;@>8>A9@BBBBIBCBBAD@BB@BA=BA;;;B?BAACE?DDD=;;94:A@A>B?BABB=???ABAB9@<@@9;::=9;=855::?CA879B8?<?@4879?;;5;5;2;=AA=AA?=A9;6;@AA6AB;;;@BBDBBA?@:;;5;=@@D;?<??=@AA;?;9:3:=9=?@><>@99:928=>;?AA;???<?AACBA???@?=??2=@9::,9?><
@6HNMW:00943:06336
TACGGGAAGGTCCGGGCGTTATCCGGATTTATTGGGTTTAAAGGGAGCGTAGGCCGGAGATTAAGCGTGTTGTGAAATGTAGTGGCTCAACCTCTGCACTGCGAGCGCGAACTGGTCTTCTTGAGTACGCACCAACGTGGGCGGAATTCGTGGTGTAGCGGTGAAATGCTTAGATATCACGAAGAACTCCGATTGCGAAGGCAGCTCACGGGAGCGCAACTGACGCTGAAGCTCGAAAGTGCGGGTATCGAATCAG
+
/////(/)4.4:399)944.4;;.505<<255.5;)55)5A)5506:999550469=>@@B?A?@@@;;><@@999(4//////)/6:96<8866/-**********,/85:8;5/--277)-..755....(.0...58079595935555/55773..)../90866=9556;><;<::505=/7584<8::777827,33899888882///:6615227??@A=>8888778;,33877;377////(//9:
@6HNMW:00950:06346
CACGTAGGGGGCGAGCGTTGTTCGGATTCATTGGGCGTAAAGGGCGCGCGGGCGGCCGGGCGAGCCTGCCGTGAAATCCCCGTGCTCAACACGGGGGGGTCGGCGGGGACTGTCCGGCTGGAGTACCGGAAGCGGCGGCGGAATTCCTGGTGTAGGGGTGAAATCTGTAGATATCAGGAAGAACACCGATGGCGAAGGCGGCCGCCGGGCCGGATACTGACGCTGAGGCGCGAAGGTGCGGGGAGCGAACAGG
+
DEBB@;;;;;)499995626@:=B@BB?BAC@II>CBAAA<AC=BBAAADD8;;5;=CA;@@<;;=@@?@BBCBD=CCCC;A@;;97:57///88889#77::>=C>8=A???=49888>;>?:??9@?D899@<;;9>>8;;<9<8;?8>=>>@?B5BCDD>CAAABBAAA@@@BB?B@BB?B@@<?@@@<???2939:3:@AA?CE<A=A?AAADA898AACA;<7;CDCC?C=@@@@AA3AABBD?BCA<
@6HNMW:00953:06359
TACGTGAGGTGGCGGACGCGTTCGTTCCGGAATTAGTTAGGGCGTAAAGGGAGCGCAGGCGGGAAGGTAAGTCTATCTTAAAAGATGCGGGGCTCAACCCCGTGAGGGGATGGAAACTATCTTTCTTGAGTGCAGGAGAGGAAAGCGGAATTCCTAGTGTAGCGGTGAAATGCGTAGATATTAGGAGGAACACCAGTGGCGAAGGCGCTTTCTGGACTGTAACTGACGCTGAGGCTCGAAAGCGTGGGGAGCGAACAGG
+
9A=<---,(,2(,*(****,,(,-50502,5061///)///(/////(33(3333333,39;(5058==055<59/9:)///&///6////&/:9938=<*//999::.;>?9?@;997@;??9?>5:==>?8><7?9;9.55(552+2,2+25222777/./524445.-..77777;55,2957:4:9:99688=>99;<7759:888/66;299;=9=8=;:;=BBBBAA>AACCCD=B;;;;;;.;@@AC>A;;4
@6HNMW:00954:06358
CACGTAGGGGGCGAGCGTTGTTCGGATTCATTGGGCGTAAAGGGCGCGCGGGCGGCCGGGCGAGCCTGCCGTGAAATCCCCGTGCTCAACACGGGGGGGTCGGCGGGGACTGTCCGGCTGGAGTACCGGAAGCGGCGGCGGAATTCCTGGTGTAGGGGTGAAATCTGTAGATATCAGGAAGAACACCGATGGCGAAGGCGGCCGCCGGGCCGGATACTGACGCTGAGGCGCGAAGGTGCGGGGAGCGAACAGG
+
??CCCGCCCD3CBBAAAB?BC@CDA@@>ACB>BC:?AAA@0;<0;;;AAA@9;;9;?DC<B@:::?ABB@CCBBB=@AAA5:;:99BA4944;;;;;;#8>=9?CED9BBAAAB>A=ACC?AABBB?A?A>?=@=::69928;>;=?@A?>=<<>BB:BABB:@@?>>@=@@@@AAA>A@CD?BBD<??BB?BAA>B<>??C<???BF>C?B?BBBBA??>;;;A;;5;BCBC?@;@A;;;;-;?>=@<>@@;
@6HNMW:00962:06317
TACGGAGGGTGCAAGCGTTAATCGGAATAACTGGGCGTAAAGGGCATGCAGGCGGGACGTCAAGCAGGGTGTGAAATCCCCGGGCTCAACCCGGGAACTGCACTCTGAACTGACGTTCTGGAGTATCGCAGGGGGAGGCGGAATTCCAGGTGTAGCGGTGGAATGCGTAGATATCTGGAAGAACACCAAAGGCGAAGGCAGCCTCCTGGGCGAATACTGACGCTCATATGCGAAAGCGCGGGGAGCAAACAGG
+
AAA@;;9;/;@>B@BCBC@D@CCC?B?AB=BAAA8@@???0;;0;ABAD;;9;CD=CAA@@A=;;;CC=CCCAAA:;;IE7AA;@BAA>AC;AA;@7;;BCCCCBBBC?BBBBBBB>BBB@DCC@A@CC;;;;;*;;4;?9@<@<@@;;8;BBBBAA>AB?B?CC?@?BBBABBB??>@>CC@BBE@DD;;6;BB5;6:??@?BB?BBC>CAA=>??@@A:::@ABBBBBCBCC=A?=3777(777:><ABA>
@6HNMW:00963:06320
TACGTAAGGGGCAAGCGTTATCCGGATTTACTGGGTGTAAAGGGAGCGCAGACGGAATGGCAAGTCTGAAGTGAAAGCCCGCGGCTCAACCGCGGGACTGCTTTGGAAACTGTCAGTCTGGAGTACTGGAAGGGTAAGCGGAATTCCTGGTGTAGCGGTGAAATGCGTAGATATCAGGAGGAACACCGGTGGCGAAGGCGGCTTACTGGACAGCAACTGACGTTGAGGCTCGAGAGCGTGGGGAGCAAACAGG
+
A@@@@@<@CE9BB?BBBB@BCCAE@AAA<ACEGG=BABCC?CG>BBAAACCBBB@DACC@CB@BBCBCC@CBBBD;@?@9?:949C@@>B788@?;@A?ACCC>C@CC>CDBBBA@@BAC@BBBABA@=A>AA=BB>BBC?B?C?C?BB?BCCA@@C@BBCD?BBAAACCCCC@@AE@CB@B?CBB?B?BA?BBA>B@??=?C<??BA?BC9:9C?B???CA=<@00-0@@@ABBBAA:99:+:>>@@29:>9
@6HNMW:00922:06368
TACGGAGGGTGCAAGCGTTAATCGGAATCACTGGGCGTAAAGCGCACGTAGGCTGTTATGTAAGTCAGGGGTGAAAGCCCACGGCTCAACCGTGGAACTGCCCTTGATACTGCACGACTCGAATCCGGGAGAGGGTGGCGGAATTCCAGGTGTAGGAGTGAAATCCGTAGATATCTGGAGGAACATCAGTGGCGAAGGCGGCCACCTGGACCGGTATTGACGCTGAGGTGCGAAAGCGTGGGGAGCAAACAGG
+
BCBB?ABB<AC?@<@@@@@C@CBB?B@CCBC@@@=AABCC;;;BBBAAAA@<@A@@@BCCDD?BBCCCCC;B@@>5999-:=>;?BBD?C9::A>A?A@ABB=B=@ABCBCBBCB;99CBCB@CCABC>CCBBB;;:4:;4;5;5;>A@=AAAAB=@?ACDB>BB@BBCBBCAA@@A>@@=@?B@AAAA@@>A??;??>A<A688=??;;;7;=AAA<BBD?>?;?A>>>>@@D:A>>=<<</<=<==4=:;5
@6HNMW:00924:06365
TACGGAGGATGCGAGCGTTATCCGGATTCATTGGGTATAAAGGGTGCGTAGGCGCCCCCCAAGTCAGCGGTGAAATGTCCGGGCCCAACCCGGAGGGTGCCGTTGATACTGCGGGGCTGGAGTACGGACGCCGGCGGAGGAATGAGTGGTGTAGCGGTGAAATGCATAGATATCACTCAGAACACCGATTGCGAAGGCATCCGCCGAGGCCGTTTCTGACGCTGAGGCACGAAAGCGTGGGGATAGAACAGG
+
?;;;:<@;@994=99///)//4.47::5<;;6:=5;;;>>)55055<AAAB>?A?CCCC*C?AA@9:9@4996@6666>9<>)55)57<<1:5544)44439934454:<:;<;:.944.5995567<9;;6;:=@9=9.4.445<;<9<;;;<<:5:555)555555<<<89///>00999=9/)///)////)/17/44.4/)///)/2777(444444/////)/77555)5555:::+:5555.5594
@6HNMW:00929:06367
TACGGAGGGTGCAAGCGTTAATCGGAATAACTGGGCGTAAAGGGCATGCAGGCGGGACGTCAAGCAGGGTGTGAAATCCCCGGGCTCAACCCGGGAACTGCACTCTGAACTGACGTTCTGGAGTATCGCAGGGGGAGGCGGAATTCCAGGTGTAGCGGTGGAATGCGTAGATATCTGGAAGAACACCAAAGGCGAAGGCAGCCTCCTGGGCGAATACTGACGCTCATATGCGAAAGCGCGGGGAGCAAACAGG
+
9;<B?BAB=BBBB@B@@@@E@D@@>@=@@?CBBB<AB@?@=@D>BB99:@B?BDC=CC9;;A=BDCCC?BCBBCC7;;BA7BB;AAB@<>@<>@<A000>>>?@?????BA@?@@@6::@=;;;;;:@?::;;;*;;5;;5<5<4;=;;5:?A@C=C?AC?D@BB;;:BBBBBCBAA>B=AA@@A>9?>/;5:==9>;??AA???=>>>7>?=9>BAA@A999AABBCAAACCC<???8;;;0<77<<5>==:
@6HNMW:00934:06374
TACGTAGGGAGCGAGCGTTGTCCGGATTTACTGGGTGTAAAGGGCGTGTAGGCGGATTGGCAAGTCAGATGTGAAATACCCGGGCTCAACCCGGGGGCTGCATTTGAAACTGTTGATCTTGAGTGATGGAGAGGTAGGCGGAATTCCCGGTGTAGCGGTGAAATGCGTAGATATCGGGGAGGAACACCAGTGGCGAAGGCGGCCTACTGGACATTAACTGACGCTGAGGCGCGAAAGCGTGGGGAGCAAACAGG
+
99;BCCDF<??<977///)/::7<:<>>6<<<<:1:5544)5<255566<<7<>66646:>>;@@A<@@@@DEDD=BBCC>EE>CBBB?AA;@@@@,>;:9@AB695>)55546;<5557;:454;<9)////(///49:6:7>6;;3949;566<;6;555)5@996<<@==94449&4:7;7=::04444.44<.5.55.545549949;::7<7<=<<<>;:;<<8;;;=>>7>=A<;==0<:///*//:5
@6HNMW:00939:06382
TACGTATGGTGCAAGCGTTATCCGGATTTACTGGGTGTAAAGGGTGCGTAGGCGGCTAAGCAAGTCAGATGTGAAATCTATGGGCTCAACCCATAAACTGCATTTGAAACTGCATAGCTTGAGTGAAGTAGAGGCAGGCGGAATTCCCCGTGTAGCGGTGAAATGCGTAGAGATGGGGAGGAACACCAGTGGCGAAGGCGGCCTGCTGGGCTTTAACTGACGCTGAGGCACGAAAGCGTGGGTAGCAAACAGG
+
DDBBBBBA?A@?=;?>;;4;AB?CACDD=CCBBB>BBCDD>CD>CBAA@@@=9:4:@A=BBB?CCCCCDBBBCBC=BBACAAA>ACBB;@@;@CCE>DBBB@@@;@BB<CCBBBCBBBB@BBBCCD@DDBB;;8;@@<@A=A=B?BBB8CBB@??BB?BCCC>AAABCCCCCCBBAA7;;7:@CCC?CCCC@CCC>@>?B?B?AAABBC>BAA<A>@BBBBBBBCA@>@BBCCC>CCBBBB<BAA@?A<ABB?
@6HNMW:00944:06388
TACGTAAGGGGCAAGCGTTATCCGGATTTACTGGGTGTAAAGGGAGCGCAGACGGAATGGCAAGTCTGAAGTGAAAGCCCGCGGCTCAACCGCGGGACTGCTTTGGAAACTGCCAGTCTGGAGTACTGGAAGGGTAAGCGGAATTCCTGGTGTAGCGGTGAAATGCGTAGATATCAGGAGGAACACCGGTGGCGAAGGCGGCTTACTGGACAGCAACTGACGTTGAGGCTCGAGAGCGTGGGGAGCAAACAGG
+
;;;CCD@BCD;CC9;9BB@CCC?A=@@@=@DDDE>CCCB@<@A8BBBBBAA@BJAE@BB@AA>ADCCCC@CA???6==?9??C?CCAA>A<@?BB899??@CD;?<@A9?@@@=@??AAA=@@99:98<A?BB=>?9@@B?C?B@C@AA<ABBABBH@CCBE>@@@BACBCCBBBCD???;?=>?B3:68??ABB>B=@?;@?087??=?BAA?A<=>BBBCC?B??<?ACBAA@BBBBADD9BDBCF999A<
@6HNMW:00944:06390
TACGTAGGTGGCGAGCGTTATCCGGAATTATTGGGCGTAAAGGGTGCGCAGGCGGCCTTTTAAGTTCAAGGTGAAAGCGTGGGGCTCAACCCCATAAAGCCTTGGATACTGGGAGGCTGGAGTACTGGAGAGGACAGCGGAATTCCATGTGTAGCGGTAAAATGCGTAGATATATGGAGGAACACCGGAGGCGAAGGCGGCTGTCTGGACAGTAACTGACGCTGAGGCACGAAAGCGTGGGGAGCAAATAGG
+
CGBBB@@<@A;??;;;;;5:?A;@<??B?AB>BB>CGGDD>DD@B@@@ABB?BB@B=AAA7@=BB?BB?B@BCCC>BDC@AAA3@B@@<@@?2@ABB=AA=A=@=BCBACCC=;;9;BB?CCCCCCC@BBBB>BBABAB?B7;7;@AABBBBBCBB?BEEE;@@@BBBABAA@@@@<??;?=AAA@C@AA=@:;7;?AA>AAAAA@B>@@ACCD@CCCCAABDEBA?AB@@?D>CAA9899-:9:AD>ABB?
@6HNMW:00948:06374
TACGTAGGTGGCGAGCGTTATCCGGATTTACTGGGTGTAAAGGGCGCGTAGGCGGGAATGCAAGTCAAGATGTGAAATCCAAGGGCTCAACCCTTGAACTGCATTTGAAACTGTATTTCTTGAGTGTCGGAGAGGTTGACGGAATTCCTAGTGTAGCGGTGAAATGCGTAGATATTAGGAGGAACACCAGTGGCGAAGGCGGTCAACTGGACGTAACTGACGCTGAGGCGCGAAAAGCGTGGGGAGCAAACAGG
+
5;<=>??9;B@CEDB9;:?CCA?A=@@?8?<988-38888(33(377<=8848;<3A<980;:;00.)-8--/666.6717398/8<<</79)8/77277?@@@>5>>@6?:99BCC=CB?A<;;BB@@=@A00,0;@000+0:=6<;<BBBBBGDAA>AABC=<;;AAABB@@@?AA>;;5;<@>@=@BAA;==;2929929==9>A@?BBA<<466CC>565=54.49/////&///////&/44::14457
@6HNMW:00967:05772
TACGTATGGTCGCAAGCGTATCCGGAAGTTATTGGGCATAAAGGGCATCTAGGCGGCCAGACAAGTCTGGGGTGAAAACTTGCGGCCTCAACCGCAAGCCTGCCCTGGAAACTGTGTGGCTAGAGTACTGGAGAGGTGGACGGAACTACACGAGTAGAGGTAGAAATTCGTAGATATGTGTAGGAATGCCGATGATGAAGATAGTTCACTGGACGGTAACTGACGCTGAAGTGCGAAAGCTAGGGGAGCAAACAG
+
;;;>>?;;44333/59///---0539+//5::)//)5555505>2<666<994:<8=9>=><<8<666>?=+<5555&5>5@95.5.59<7<059505=9<<<>/555:;2<<959<:;<>>??@@@:::8:=9=74405;=9?:665:55449><<:>;000:;1767:<AA=BB?>===:939;:99/8;7;;37369<5752-555295>?C??>:=:9:44////)////55:1:>55555&5977:1555
@6HNMW:00967:05784
TACGGAAGGTCCGGGCGTTATCCGGATTCATTGGGTTTAAAGGGAGCGTAGGCCGCCCCTTAAGCGTGTTGTGAAATGCCGCGGCTCAACCGTGGCACTGCAGCGCGAACTGGGGGGCTTGAGTGCGCGCAGCGAAGGCGGAATTCGTGGTGTAGCGGTGAAATGCTTAGATATCACGAAGAACTCCGATCGCGAAGGCAGCCTTCGGGAGCGCAACTGACGCTGAAGCTCGAAAGTGCGGGTATCGAACAGG
+
B;;;@C6;6:A>AB=DBC?BBC@B@BC?CAA<AD0;;,;B0;;0;;;AA@@=@799DD;D?B>AABDBB@C@@@@9;9:<@@@?AAAA<A<?9949@BBB@AA;;5<;6:333789%:@;@:::BBB@BBBAAAB?B?BB?B>A<?@DD@BBBAAAA>ACDE>BCAA>AABABBAAABB>AA?AAA??????9:9:?:>A??;??BBC>BBBBBC?BBBCB9::BB=??????A:@ABBBB>BBAABA:?==9
@6HNMW:00991:05788
TACGTAGGTGGCAAGCGTTGTCCGGAATTATTGGGCGTAAAGCGCGCGCAGGCGCTTTCTAAGTCCATCTTAAAAGTGCGGGGCTTAACCCCGTGATGGGATGGAAACTGGAAAGCTGGAGTATCGGAGAGGAAAGTGGAATTCCTAGTGTAGCGGTGAAATGCGTAGAGATTAGGAAGAACACCGGTGGCGAAGGCGACTTTCTGGACGACAACTGACGCTGAGGCGCGAAAGCGTGGGGAGCAAACAGG
+
BBACCBB@AA?AA=@?<;5;>>;@=A>B=AC4;;79@@?A;A;:;;<;;BC@;=6CD>:967;?>;>BB@<@@@6@@@@@EE:B@>A@CCC59:@@@@?9=>>1==7;@A9AA=AABC@BB:@@=B7:=8??BB;A9839<@=@7<==>BBB=;@68777/555988<C<;::?>2939=8:8:;A:==.79@291876565'22:3:<778>9:AAAAB@==;;5;<>:97.9;;<<?>3666AD6:;=:
@6HNMW:01005:05774
TACGTAGGTGGCAAGCGTTGTCCGGAATTATTGGGCGTAAAGCGCGCGCAGGCGGCTTTCTAAGTCCATCTTAAAAGTGCGGGGCTCAACCCCGTGAGGGGATAGAAACTATTTTTCTTGAGTGCAGGAGAGGAAAGCGGAATTCCTAGTGTAGCGGTGAAATGCGTAGATATTAGGAAGAACACCGGTGGCGAAGGCGGCTTTCTGGACAGCAACTGACGTTGAGGCACGAAAGTGTGGGGAGCAAACAGG
+
DDBBA::5;;4;@598@@6::A?B=A>A@CC@CE>A?@CC8;;AAA@A@@@=;;7;CI>CCC?AAD@BBCE@BCB8AA?@@MM;BBCC@DCC:BBA??>>3=@@@AA9?<7;;>?1?A?CCCBBBBB?AAAB>@@8@@@<@>B>B@CBBABA@ABB@CCCH>ABACDBCCDCC@CC@C@CC@CBB<@<>>:>>?;?@CC@CCC=BCD@CCCBBB@BB@AB@@<B<;8<BDBBB<B@@@AAA7BBBCC?CAB?
@6HNMW:00967:05836
TACGTAGGTGGCGAGCGTTATCCGGAATTATTGGGCGTAAAGGGTGCGCAGGCGGCCTTTTAAGTTCAAGGTGAAAGCGTGGGGCTCAACCCCATAAAGCCTTGGATACTGGGAGGCTGGAGTACTGGAGAGGACAGTGGAATTCCATGTGTAGCGGTAAAATGCGTAGATATATGGAGGAACACCGGTGGCGAAGGCGGCTGCCTGGACAGAGACTGACGCTGAGGCACGAAAGCGTGGGGAGCAAATAGG
+
A@?@@00,0:6:>A?ABB?BBB>A?A@B<?>?CC>ABABD:>>7?A>@@9:49@8@9@>A2:38<6;;;:13337,7=BCCDD:BAA@<<==2=>?@7BB?B?A?BB@A@@@9994:@@<?;;==@?=A;;;7;=>>8817:@:?:==@A=>=@>>;>ADD5998A@@@@568B@@<A@<@;<=<7=88818AA=B=>>;>??@<@A<AA@AA<;>@>?>89:>8818A>??A9??CBBDD5??=;<5=<><
@6HNMW:00969:05830
TACGTAAGGGGCAAGCGTTATCCGGATTTACTGGGTGTAAAGGGAGCGCAGACGGAATGGCAAGTCTGAAGTGAAAGCCCGCGGCTCAACCGCGGGACTGCTTTGGAAACTGTCAGTCTGGAGTACTGGAAGGGTAAGCGGAATTCCTGGTGTAGCGGTGAAATGCGTAGATATCAGGAGGAACACCGGTGGCGAAGGCGGCTTACTGGACAGCAACTGACGTTGAGGCTCGAGAGCGTGGGGAGCAAACAGG
+
BCBCCB?BDD;BB<@@BA@CCD?C?BAC=CEBBB<BCDDD>DD>ABAAADDECC@C@BB@BC@CBBBBD?BBCAB89::-99=;?CCC?B>@@CF?FBBBBBB8@5;;0;BBBABBBBAA?BBBBBBA?C59:2:@3;:;7;?B?B?@A@CEC::9@=:;:B;BC;;;CCDCBBBCC@BA?A@CBE?C???<?BA?B?@?<?C=AABA=@A???A>A??>@AA?:::5:A@ABB@@@>9999+9>>@@=A??:
@6HNMW:00969:05856
TACGTAAGGGGCAAGCATTATCCGGATTTACTGGGTGTAAAGGGAGCGCAGACGGAATGGCAAGTCTGAAGTGAAAGCCCGCGGCTCAACCGCGGGACTGCTTTGGAAACTGCCAGTCTGGAGTACTGGAAGGGTAAGCGGAATTCCTGGTGTAGCGGTGAAATGCGTAGATATCAGGAGGAACACCGGTGGCGAAGGCGGCTTACTGGACAGCAACTGACGTTGAGGCTCGAGAGCGTGGGGAGCAAACAGG
+
CCBCCC@CCC;CD@CBBC@CCDAC@CCC>CCCDC=;;;AA0;;0:;9CCCAA@B?B?BB?BB?BBBABB@@@@CC8;;B<A::8:AAB?B=A@BB=BFBAAAC>E?CC?BCBE?BBBBBB?BBCABBB?C?BB=BB?CBC?C?A?B@CEBDBBA@@@=@@AC;AAAAABBCD@@@EF@@A=@?@??;?;>?=BBB?C?<@<AB;<<==8?>777>;=A>>87404999=@A@794;;===BB8>=>??8?AA?
@6HNMW:00978:05841
TACGGAGGGTGCAAGCGTTAATCGGAATAACTGGGCGTAAAGGGCATGCAGGCGGGACGTCAAGCAGGGTGTGAAATCCCCGGGCTCAACCCGGGAACTGCACTCTGAACTGACGTTCTGGAGTATCGCAGGGGGAGGCGGAATTCCAGGTGTAGCGGTCGAAATGCGTAGATATTAGGAGGAACACCAGTGGCGAAGGCGGCTTTCTGGACTGTAACTGACGCTGAGGCTCGAAAGCCAGGGGAGCGAACGG
+
BBBB?@>?5?><?;@A@A>A@CAA=@=@B@FCCC=BCBCC=BB:BA:;:AA>BBB<CFCBBB?BBBDD>CBCDCC9:;BB9CC>CBBBAEE>BB=B:;;DDBBCBAAA@CCCCBBB>AAB>CECCBBBA;0000*0<800,0:B:@<A@?00000<=9007<=6>??ABBCBBAA>AE=??@C@????B@>??B@@=@>A><>A@9@@@<@@AAAA=AA>==>==?BB?BCCBBD>==9=CDD6>;;;@9;;;
@6HNMW:00981:05859
TACGTAGGGAGCAAGCGTTGTCCGGATTTACTGGGTGTAAAGGGTGCGTAGGCGGCTAAGCAAGTCAGATGTGAAATCTATGGGCTCAACCCATAAACTGCATTTGAAACTGCATAGCTTGAGTGAAGTAGAGGCAGGCGGAATTCCCCGTGTAGCGGTGAAATGCGTAGAGATGGGGAGGAACACCAGTGGCGAAGGCGGCCTGCTGGGCTTTAACTGACGCTGAGGCACGAAAGCGTGGGTAGCAAACAGG
+
CCCCABBE<9::A?B;;;@CCC@C?CCD>ECCCD>CCBBB=BD>9:9BAAA>::5;;;6;CC@CDDCBBAA@A@@;;;;BBDC>BB@@<@@9@BDC=A:9;;;;0;@@9@@@@ABC???<?@A@;;5:;9;@@=@AB=AA?@<@5;;;.;B@?ABBB@CBCD>:::CCBAADA99992;E@DABBB@@@@A?@>A5;5<;:@@CCDCDE;::C?C<@??@@?==C;;7<CCCCD=ACAADE?D;;;HI=<;;@
@6HNMW:00985:05835
TACGTAAGGGGCAAGCGTTATCCGGATTTACTGGGTGTAAAGGGAGCGCAGACGGAATGGCAAGTCTGAAGTGAAAGCCGCGGCTCAACCGCGGGACTGCTTTGGAAACTGTCAGTCTGGAGTACTGGAAGGGTAAGCGGAATTCCTGGTGTAGCGGTGAAATGCGTAGATATCAGGAGGAACACCGGTGGCGAAGGCGGCTTACTGGACAGCAACTGGACGTTGAGGCTCGAGAGCGTGGGGAGCAAACAG
+
BBBBBC?CDD;BB@B@@@?BBB@B?BCJ>BBCCC;BBAAA;AC>DCCCCCCBBC?B?BD@CB@BAA@CE@BAA@@,00+0;;6=;;>6?0007;5::?BCCC>C?CC>B@@A@BABBCC=@@B@??B@B@DD>AA>CBC?B?B?CABC?BBBBBBB?CDDD?BCCCCBB@B@@ABA>>@6;4;@?=A<?>;?@=9=<:?9???ABBB?B@>>:;59/0)0=9:6:9918=?>?<;<;77377(7<377)378
@6HNMW:00988:05849
TACGTAGGTGGCAAGCGTTGTCCGGAATTATTGGGCGTAAAGCGCGCGCAGGCGCTTTCTAAGTCCATCTTAAAAGTGCGGGGCTTAACCCCGTGATGGGATGGAAACTGGAAAGCTGGAGTATCGGAGAGGAAAGTGGAATTCCTAGTGTAGCGGTGAAATGCGTAGAGATTAGGAAGAACACCGGTGGCGAAGGCGACTTTCTGGACGACAACTGACGCTGAGGCGCGAAAGCGTGGGGAGCAAACAGG
+
?AACBBB?;;6;@5;;::49:A>A=@<?=>A?CD>BBAA@0;;;;;;@@AC@;;9IIFICC@BBB?B@AB?BAA7A@?>@@@6B=@C?CEC9;;BAAAB=AAB:DC>CCC>AA<ABBD@BBCCCCDAA?00+0:,/0;3:0:79?A@ABB@?>8@=BBBB=BBA@A@AAAAA>BB@E?BA?BB@<B?BC?ABB?B?BBBBCC>>>??CC99:C@BAAAB900@00+0;;=?@;@????AB6???BC:??>=
@6HNMW:00990:05843
TACGGAGGGTGCGAGCGTTAATCGGAATAACTGGGCGTAAAGGGCATGCAGGCGGGGCCGCAAGCAGGGTGTGAAATCCCCGGGCTCAACCCGGGGGCTGCACTCTGGACTGCGGCTCTGGAGTACCGCAGGGGGAGGCGGAATTCCAGGTGTAGCGGTGGAATGCGTAGATATCTGGAAGAACACCGAAGGCGAAGGCAGCCTCCTGGGCGGATACTGACGCTCAGATGCGAAAGCGCGGGGAGCAAACAGG
+
CCCC@BAA<@@@BAAAAB=B?B@@=@?BB@CCCC>BCBED=BA;AA;;;AB=BCBC8C?BBB?A@@AB;@CCCCC=AAAA8BD?AAAC>AA/;;;:*;?@ABBFCDC@CCBBBB@CAA@B?AABBB<ABA@@@@,?=9@@<@?D@D@CD@DDBBB;;8;C@C@CCBBBCCCCBCBCCAC@DB?CDC@BB=B=@AB6:9:BBC@CC@CCE>DD@CBBBCCCBBBBBDCBB@A@CC=BCBBBDD;A@ABC>BAA?
@6HNMW:00977:05894
TACGTAGGTGGCGAGCGTTGTCCGGAATTATTGGGCGTAAAGGGAGCGCAGGCGGGAAGGTAAGTCTATCTTAAAAAGTGCGGGGCTCAACCCCGTGAGGGGATAGAAACTATCATTCTTGAGTGCAGGAGAGGAAAGCGGAATTCCTAGTGTAGCGGTGAAATGCGTAGATATTAGGAGGAACACCAGTGGCGAAGGCGACTTTCTGGACGACAACTGACGCTGAGGCGCGAAAGCGTGGGGAGCAAACAGG
+
CCBCBBB?BB@CB;::::;??C@C>B>B?CB?BB=A?@AC>CD?<;;CDB@@AFF?D@C@CD?BBCCCCAB4:999*<?=A@??2CCD@=<AB:AACFECC;CBB@@@<@CBBBCC?CC>AACBCCAA=@@?<5>:495=8<9=9=:>=BBA@@A>?=?AAD>AAABB@@?BBB=AA?BB=A>BBA?AA>?<=BB>A@B??:@B385@<BCC??><@;?A@>>>BBB?@=>9::/9A@?ABC:AAABC>AAA@
@6HNMW:00980:05884
TACGTAGGTGGCAAGCGTTGTCCGGAATTATTGGGCGTAAAGGGCGCGCAGGCGGCGTCGTAAGTCGGTCTTAAAAGTGCGGGGCTTAACCCCGTGAGGGGACCGAAACTGCGATGCTAGAGTATCGGAGAGGAAAGCGGAATTCCTAGTGTAGCGGTGAAATGCGTAGATATTAGGAGGAACACCAGTGGCGAAAGCGGCTTTCTGGACGACAACTGACGCTGAGGCGCGAAAGCCAGGGGAGCAAACGGG
+
CCCCC@?<@B<@A?A?@A?BDC@E?C?C@CC@CC>CCBCE<AB=@AABBBDACC?AA@@@AA?ABDG@CBB@CDG;C@A@CDC;DC@B?BCC;@@CCCDD;CC@ABB=B?99:A@A@C@@ADCCCCCACCCC?AA=ACCAD?B?B?CCCBBBCCBB>BABB=999@@BBBCBA=@A?@@=@?A@B?BAA@>BACB=AABACCC=CCC@BB;;;A>ABCCCCAABA@<@A@@;C9>=8<88<3:;:<><@<<6
@6HNMW:00983:05868
CACCGGCGAGCTCGAGTGGTAGCTGGTTTTTATTGGGGCCTAAAGCGTTCGTAGCCGGTTTGATTAGTCTTTGGTGAAAAGCCTTGTAGCTTAACTATAAGAATTGCTGGAGATACTATCAGACTTGGAAGTCGGGAGAGGTTAGAGGTACTACCGGGGTAGGGGTGAAATCCTATAATCCTGGGAGGACCACCTGTGGCGAAAGCGTCTAACTGAGAACGATCTTGACGGTGAGTAACGAAAGCCAGGGGCGCAGA
+
CBA<@8444954:;5---(-//444.4444$44.444&35:;;(4433278<666:@;>>6=<@=@:9:=<)5.59999+55.5.5595558<8<<;996997<,////)/555==>;<<?===A:=8=<966;>2;=54.47:9:>:555;;<8<<</<;;;:+8///)//)/:::5//)///(/:)44.38283447;988,3333888(//////079///;+//8;5:/3335.5555)5979<<<.:;///;
@6HNMW:00996:05864
TACGTAAGGGGCAAGCGTTATCCGGATTTACTGGGTGTAAAGGGAGCGCAGACGGAATGGCAAGTCTGAAGTGAAAGCCCGCGGCTCAACCGCGGGACTGCTTTGGAAACTGTCAGTCTGGAGTACTGGAAGGGTAAGCGGAATTCCTGGTGTAGCGGTGAAATGCGTAGATATCAGGAGGAACACCGGTGGCGAAGGCGGCTTACTGGACAGCAACTGACGTTGAGGCTCGAGAGCGTGGGGAGCAAACAGG
+
CCDECC69::5:B=A@AB@BEE@D?BBE=BC;::9:BBJJ?CC>AAAA@CDBBC@C@BB@CC?CC@@@C@BCAAA9?=?9???=?CA@?B689AD<@>>?AAB>B@CD>CBBBCAAACCB>>>>BBBB@B<A@:AB>AAF@C@C?A?BD?BCA@@@B?BBBG>DDAAACCCCDCCCC?@@=@=@AA?B?AA?ABB@B?BBABB?BBBB?BB>>>B@BBBBBA@=@9979AAABBDBBCBBBB:A@ABA<@@B>
@6HNMW:01008:05864
TACGTAGGTGGCAAGCGTTGTCCGGAATTATTGGGCGTAAAGCGCGCGCAGGCGCTTTCTAAGTCCATCTTAAAAGTGCGGGGCTTAACCCCGTGATGGGATGGAAACTGGAAAGCTGGAGTATCGGAGAGGAAAGTGGAATTCCTAGTGTAGCGGTGAAATGCGTAGAGATTAGGAAGAACACCGGTGGCGAAGGCGACTTTCTGGACGACAACTGACGCTGAGGCGCGAAAGCGTGGGGAGCAAACAGG
+
@AABAAA>;;5;A:?=9928@@=A>A?C=@A<@A9AAAAA6?@@@@@A@;;5;AAAB<BDD?BBB=BACD;@@A7@A@AEDD;BB@D@CCC;C@@:<?>8?9=4=@8?BB9CC<=@CC;@A@AA@C?A@::7:A=AAC?B>A>A@CAABAA?837.7<;;3?::;@BBABBC@FF@B?BB@BB?;A?AA<@??3:3::::?>8>9:2:@999?:????BABDD:979AAABB>BA899<=2???AA=B;;6
@6HNMW:01003:05950
TACGGAGGGTGCAAGCGTTAATCGGAATAACTGGGCGTAAAGGGCATGCAGGCGGGACGTCAAGCAGGGTGTGAAATCCCCGGGCTCAACCCGGGAACTGCACTCTGAACTGACGTTCTGGAGTATCGCAGGGGGAGGCGGAATTCCAGGTGTAGCGGTGGAATGCGTAGATATCTGGAAGAACACCAAAGGCGAAGGCAGCCTCCTGGGCGAATACTGACGCTCATATGCGAAAGCGCGGGAGCAAACAGG
+
AAAC>;:;6;@>@>A@@A=A>AAB?B>AC@BBDC>BCBBC=CD=BBCBCCB?BBC>F9;;;D@GCCCF>CCCHHC=CDDF<CC;:;AB>AB<BA=B=AADCFFCCAAB@AAABDBA;?::5;BBBB@A@BBBBB2BB@@@=A?D?B@BC@AAAAACB?BB@D@AAAAABBBBBAAAB?C@CC?CCC@CD>C?@@@>A>AACC?CB????<@AC?CBCCCB???ABA???BCBDC=A??333)377883:;;<
@6HNMW:01008:05911
TACGGAAGGTCCGGGCGTTATCCGGATTCATTGGGTTTAAAGGGAGCGTAGGCCGCCCCTTAAGCGTGTTGTGAAATGCCGCGGCTCAACCGTGGCACTGCAGCGCGAACTGGGGGCTTGAGTGCGCGCAGCGAAGGCGGAATTCGTGGTGTAGCGGTGAAATGCTTAGATATCACGAAGAACTCCGATCGCGAAGGCAGCCTTCGGGAGCGCAACTGACGCTGAAGCTCGAAAGTGCGGGTATCGAACAGG
+
BBAE@C?A78:29:0899.4<=8>;@@:=BC>AA>AJ;FF8;:0;@@@C@@=B89:@A7@<@>A@@@??=@CCCD>DCC@BAA?BCBB?B?B::6:<>?@998BBBA@;<49499'37-7<?<<=<<<;=>=;82899<3=.7.7<>=7<544B::6:@CA;@AAA>AAAA@B?>?7/(/95///599/43333.3,3833.36;==6=:=?>8<<<@@<<9///)/99/337.6////8/8::::<8?>=7
@6HNMW:00966:05965
TACGTAGGGGGCGAGCGTTATCCGGATTTACTGGGTGTAAAGGGGAGCGCAGACGGAGAAGCAAGTCTGATGTGAAAAGCCCGCGGCTCAACCGCGGGACTGCATTGGAAACTGTTTATCTGGAGTACTGGAAGGGCAACGAATTGCCTGGTGTAGCGGTGAAATGCGTAGATATCAGGAGGAACACCGGGTGGCGAAGGCGGCTTGCTGGACAGTAACTGACGGTTGGAGGCTCGAAAGCGTGGGGAGCAAACAG
+
9===<<<>>>+ABBC;9::;;5493555)5:;;;)55555)555&5;;555555=8;:97;550499;4448<4994&4;;2:33-3///39)//;;2;;/4433-37;<4<=333(3//996:///98838(33(/84---(-(--(-739785<<<6;999(///--//6/.255;+22,.(...(..'..23332735505:055=>65333..(---,,,(-(-(-32.22222'2952222&25566.633
@6HNMW:00973:05962
TACGTATGGTGCAAGCGTTTATACCGGATTTACTGGGTGTAAAGGGGGCGCAGGTGGCGAGGCAAGTCAGAAGTGAAAGCCCGGGGCTCAACCCCGGGGACTGTGCTTTTGAAAACCTGGTCTGGCTGGAGTGCAGGAGAGGTGAGTGGAATTCCCAGTGTAGCGGTGAAATGCGGAGATATTGGGAAGAACACCAGTGGCGAAGGCGGCTCACTGGAGCTGTAACTGGACACTGAGGCCCGAAAGCGTGGG
+
:=<<<C@@+000/)/////(34446<5;<=3:::990:455;)4444$4449:266:;;;;8<;)///0/9)//5990555)5@@0;;;;39;;&444&4<4///////&/;;;&/)//)/:99,6669?>CBBCD>@@AA=AAAA@A=A>A=AB>::;ECABAE@@??C=:9:@499AA@A?BB>B?BB>A@@<A:::?A:9492978;;;8;35//....-425..(.666597505807;:'2555555
@6HNMW:00975:05989
TACGGAGGGTGCAAGCGTTAATCGGAATAACTGGGCGTAAAGGGCATGCAGGCGGGACGGTCAAGCAGGGTGTGAAATCCCCGGGCTGCAACCCCGGGAACTGCACTCTGAACTGACGTTCTGGAGTATCGCAGGGGGAGGCGGAATTCCAGGTCGTAGCGGTGGAATGCGTAGATATCTGGAAGAACACCAAAGGCGAAGGCAGCCTCCTGGGCGAATACTGACGCTCATATGCGAAAGCGCGGGGAGCAA
+
:;:B=;;:6:=?>;@BBB>B?C@@=@>?A=A:;9,9949909A5@@?=;>@;ACB=BBB:??=;995A>99;66690/886*65(,,,,,(,,,&-9(/)5:445:;;<:;7;::>BBB?CBB@CBBBB@A@CCDDD2?@<>>:@?A8@>44.44448::>:==4:244888833/////64:79;7;==499093944.469<::5885449,79918=???@887=9;3339<:::37337777&33988
@6HNMW:00977:05989
TACGGAGGATGCGAGCGTTATCCGGATTTATTGGGTTTAAAGGGTGCGCAGGCGGCGCGAAAAGTCAGCGGTCAAAGTTCCGGGCTCAACCCGGTGACGCCGTTGAAACTTTCGTGCTGGAGTTCGTGCGAGGGAGGCGGAATGCGTTGTGTAGCGGTGAAATGCATAGATATGACGCAGAACCCCGATTGCGAAGGCAGCTTTCCAGCACGCGACTGACGCTGAGGCACGAAAGCGTGGGGAGCGAACAGG
+
@@;:54=3=<B=@BD;9;8;9?:@;AA@:@B;AA099)9@9BD><A@A@@@;@?<?@A>AAA000?@?@@;??>A3854/6;;57///(//(/27<<<<<889?>@C<@@B=@B@BBCC?CBB>BFBBBCBBB=BA@AA<A<000@@=;;C@@ABB@BCDD>AAACCBCA:::?@@@A@@=5;;;.;@@<@BAA>?=;:9:9=5<<969>CDD988A???A=>@9:6;@@>=@6?::::::-988<>9::>6
@6HNMW:00979:05982
TACGGAGGGTGCAAGCGTTAATCGGAATAACTGGGCGTAAAGGGCATGCAGGCGGGACGTCAAGCAGGGTGTGAAATCCCCGGGCTCAACCCGGGAACTGCACTCTGAACTGACGTTCTGGAGTATCGCAGGGGGAGGCGGAATTCCAGGTGTAGCGGTGGAATGCGTAGATATCTGGAAGAACACCAAAGGCGAAGGCAGCCTCCTGGGCGAATACTGACGCTCATATGCGAAAGCGCGGGGAGCAAACAGG
+
>@@B?AAA<AA@A=@?@@>B?CCG@C@AA@ACCF?ECA@@-00,0B000==47>93A;;;;D?CBCBB=BCCCCD>CAKI<CC?CA@A@A@-00-0+00@@@ABA??@@B???@::5:@@>BAACDCGCCCDBC0;;7;;7<@C@E>AC@CB@@@BB?BB@B?BB999BBBBBBC@A>B@BCACCC?BB<@=@@@6;7:AA?;?@;?@@:ACC?BBBAAABBCBBCD@??BBAA=BBA;BCC9AABBD=ABB>
@6HNMW:01004:05995
TACGTAGGTGGCAAGCGTTGTCCGGAATTATTGGGCGTAAAGCGCGCGCAGGCGCTTTCTAAGTCCATCTTAAAAGTGCGGGGCTTAACCCCGTGATGGGATGGAAACTGGAAAGCTGGAGTATCGGAGAGGAAAGTGGAATTCCTAGTGTAGCGGTGAAATGCGTAGAGATTAGGAAGAACACCGGTGGCGAAGGCGACTTTCTGGACGACAACTGACGCTGAGGCGCGAAAGCGTGGGGAGCAAACAGG
+
BB@BA@A=??9>?;?@AA>BBC@D@BAB>AA@BC=;<;A@;B@BBB000AA@000CE<ACA00;:69AAB?CHD;@@CDCCC;BB=A9???5@ABBBCD>CBD>@A<AA?6AC>CCBC?CCBBCBB??>;@8@@9@@B>A?B?B?BBABAA843;6;555-566999>?@AA<@@;?=BC=>?>7;7;?<BAA4:4:998AB3;;?5;;:99959AB@BBA@C8737>@@@D;D;:;=AB3;;:AA9>>B<
@6HNMW:01006:05972
TACGTAGGTGGCGAGCGTTGTCCGGAATTATTGGGCGTAAAGGGAGCGCAGGCGGGAAGGTAAGTCTATCTTAAAAGTGCGGGGCTCAACCCCGTGAGGGGATGGAAACTATCTTTCTTGAGTGCAGGAGAGGAAAGCGGAATTCCTAGTGTAGCGGTGAAATGCGTAGATATTAGGAGGAACACCAGTGGCGAAGGCGCTTTCTGGACTGTAACTGACGCTGAGGCTCGAAAGCGTGGGGAGCAAACGGG
+
BBBBBA@>@@<?A?==@@;@?B?B?C@B?BB@DF=ABBBC<AB=BBAABAA>BBD?C?C?CC@BCBCCCDE@CCC:CBA@AFE<CCBC@CMM;BBBAA@A8ABE@FC>:9;BBCG>BB?B???@@?>;>?@@>AD:B>?<?@C@D?BAAAAABBBB?ABBC9AACCCCCCCCC?BB?BB<><>AA=ABBA=?A?293999::1:;;5:==BAA<ABB?=B@@@AA<@BCCCC=BBA@@??7@@@DE=CAC=
@6HNMW:01006:05973
TACGTAGGTGGCAAACGTTGTCCGGAATTATTGGGCGTAAAGCGCGCGCAGGCGCTTTTCTAAGTCCATCTTAAAAAGTGCGGGGCTTAACCCCGTGATGGGATGGAAACTGGAAAGCTGGAGTATCGGAGAGGAAAGTGGAATTCCTAGTGTAGCGGTGAAATGCGTAGAGATTAGGAAGAACACCGGTGGCGAAGGCGACTTTCTGGACGACAACTGACGCTGAGGCGCGAAAGCGTGGGGAGCAAACAGG
+
5@AAABB?@@=;;;0;;:27==:=28-3-37-77*5<<@A:@AAA@;;;;;5:<59:9&555.5<:5<=;;7<GEG5CB@;;;;.9=8=4:49&4::89>>59<?7@A9?<>-7827;==965:?<44.4999-33(38=8=9=@H???:BAA:33717777189;@@???@A@6AC@C@CD9::B@C>???BCC@F@D>>?AB:>>C?A@BA@@<@@@?>????@A<??????8?BBBBBB:AA@CF>B@A=
@6HNMW:00981:06024
TACGTAGGTAGCAAGCGTTGTCCGGAATGACTGGGCGTAAAGGGTGCGTAGGTGGCTTAGCAAGTTAGTGGTGAAATTCCGGGGCTTAACTCCGGCGCTACCACTAAGACTGTTGAGCTTGAGTACAGGAGAGGTAAGTGGAATTCCTAGTGTAGCGGTGGAATGCGTAGATATTAGGAGGAACACCAGAGGCGAAGGCGACTTACTGGCCTGCAACTGACACTGAGGCACGAAAGCGTGGGGAGCAAACAGG
+
BCBDCCC@CA@@A?AAAA?AAC?C@C?BBBBBCC<A@A@@9@@9A@AAB@@=AB?AB>BBCB?>=:>@@><?BBB=B?A>BBB5BC>B>BBB9>9898@@A:A>6709=>:8818>??E?BCBCBBBB?BBBB@BB?@@A>@>B@B@BBDAB>>>99455.59AA677@DDA>>:>?=AA<?<?@@;@@::6:AA<A=A??::7:AAA=A<==<A=@@@AA@@@<99499;9@@7==@@BFD3::;?A9???<
@6HNMW:00982:06010
TACGTAAGGGGCAAGCGTTATCCGGATTTACTGGGTGTAAAGGGAGCGCAGACGGAATGGCAAGTCTGAAGTGAAAGCCCGCGGCTCAACCGCGGGACTGCTTTGGAAACTGTCAGTCTGGAGTACTGGAAGGGTAAGCGGAATTCCTGGTGTAGCGGTGAAATGCGTAGATATCAGGAGGAACACCGGTGGCGAAGGCGGCTTACTGGACAGCAACTGACGTTGAGGCTCGAGGAGCGTAGGGGAGCAAACAG
+
@ACA@@<@BB9BG@CBAB?BBC@C@BBA6:;;;;0;A;;;0;@9@@ACBCCBA@<@5;;;@@5;;?::;;@:9:B07::0988-7:;?8B@B===7?;==:?>5>=BB<A@?==959:?A9==;?=>=6=8@?477:@@C@D7;4:<;;6;BCCC;;8;BBB=AC;;;CCB@@@AAB>;;6;?AAA>A@AB>BBC=A@??=?C?AABA=@@?>>>8????=;=3;00*0888//(/866//777+;;777.333
@6HNMW:00984:06054
TACGTAAGGGGCAAGCGTTATCCGGATTTACTGGGTGTAAAGGGAGCGCAGACGGAATGGCAAGTCTGAAGTGAAAGCCCGCGGCTCAACCGCGGGACTGCTTTGGAAACTGTCAGTCTGGAGTACTGGAAGGGTAAGCGGAATTCCTGGTGTAGCGGTGAAATGCGTAGATATCAGGAGGAACACCGGTGGCGAAGGCGGCTTACTGGACAGCAACTGACGTTGAGGCTCGAGAGCGTGGGGAGCAAACAGG
+
DEEA@@<@@@8@A?BCBB?BBA>A=@AA=BCCCH@;<;CC=BB;BBA<>B00/>6>;??<=B?BBB=<C@CCBCB<A@>9>::3:AAA?B????B=BB??AAA;@>AA=ACCC?@@AAAA?BAA@@::6:=@@8AC;@AC@B?C@CACDACBBBA;;7;BBC=;;;<<CCDBBBCCB?AA6<8;AA?C@;<;:AA8?9??;???ABBC?BBBABA<??=<<9939==8?@?A@@<<<<<<@A:BBBBB<@@?8
@6HNMW:00987:06022
TACGGAAGGTCCGGGCGTTATCCGGATTCATTGGGTTTAAAGGGAGCGTAGGCCGCCCCTTAAGCGTGTTGTGAAATGCCGCGGCTCAACCGTGGCACTGCAGCGCGAACTGGGGGGCTTGAGTACGCACAACGTGGCGGAATTCGTCGTGTAGCGGTGAAATGCTTAGATATCACGAAGAACTCCGATTGCGAAGGCAGCCAACAAGGCCTTTACTGACGCTAAAGCTCGAAGGTGCGGGTATCGAACAGG
+
ABBC@CAC@BB@BM>BBB@CCC@C@CC@CCC=A@6@A0;;.;@9@BBBA<<7<69;AB5C<@=@@@@CC@BBCDC?BBA=@@A>A@AB?A?AAB@BCCCCBBBAA<:9288888;;&?B?DCCCBBAAA:949900:0/)/595:==AABB@;@87.3?@@8@@:949@@???BB???>BA?BB@<@>>7;:??8;3;7;;;=555050<=@C>CBBB==<??@@9>>><7918/8<;;<08=@774>=AA>
@6HNMW:00999:06019
TAACGTAGGGGGCAAGCGTTATCCGGATTTACTGGGTGTAAAGGGAGCGCAGACGGAATGGCAAGTCTGAAGTGAAAGCCCCGCGGCTCAACCGCGGGACGTGCTTTGGAAACTGTCAGTCTGGAGTACTGGAAGGGTAAGCGGAATTCCTGGTGTAGCGGTGAAATGCGTAGATATCAGGAGGAACACCGGTGGCGAAGGCAGGCTTACTGGACAGCAACTGACGTT
+
/0)/>>?>?>@,9819BBB?BB@<@=@@B<?;BB=<=FBBB<BC<BBBCCBAA@@00+0@:00+////995::444(4444&3::7<<<<040/688/5-------(-366/,,,,------/16893333,33:</445;;<9<7<052596=9555::5::991/////;78898;33/336;6;=<48489,333,3,222277/5588055559:155;98795
@6HNMW:01013:06025
TACGTAAGGGGCAAGCGTTATCCGGATTTACTGGGTGTAAAGGGAGCGCAGACGGAATGGCAAGTCTGAAGTGAAAGCCCGCGGCTCAACCGCGGGACTGCTTTGGAAACTGCCAGTCTGGAGTACTGGAAGGGTAAGCGGAATTCCTGGTGTAGCGGTGAAATGCGTAGATATCAGGAGGAACACCGGTGGCGAAGGCGGCTTACTGGACAGCAACTGACGTTGAGGCTCGAGAGCGTGGGGAGCAAACAG
+
?A@BBB@ADE8@A=@@@A@CCD:;6;AA;@ACCC=AACCC>BC>CCAAACBBCC@D@CC@CB?AA@CCCACCA@@9999/9>@?CCBB?A>???A<AAAA@@@9?;=B;A????BBBBCB?AAA@999>B>AA=AA;AAB?B@CACACDAIEBBBBB?BCCC>BBBBABBBBCACCC@CC?C@CBB>?>??=ABD?D@>?;?@9?987?CB>==B>@@@?<;>=9998>=>=?A:>?BBBAB:BBBBC:<93
@6HNMW:00968:06064
TACGGAAGGTCCAGGTGTTATCCGGATTTATTGGGTTTAAAGGGAGCGTAGGCGGGAGTTAAAGTCAGTTGTGAAAAGCCTGGGCCCAACTCAGGTCGTGCAGTTGATACTAAATTTCTTGAGTGCGCACGAGGAAGGTGGAATTTGTGGTGTAGCGGTGAAATGCATAGATATCACGAAGAACTCCGATTGCGAAGGCAGCCTTCTGGAGCGTTACTGACGCTGAGGCTCGAAGGTGCGGGTATCAAACAGG
+
ABBA?B=@<@A=:;9:CC@CBC@D@BBB<BC=AA>AG>ED>AA>ACBBCCC@CDC>BBC@BE>CDCDCC@BBDCCC<CJGBBB;AA;@?BAABB=ABB;<<BCC?ABCAABCD>FJ?DB@AABBB;::@;;;?=A?>:>B?>?CC=AAC=??99999299:96:AABBBA;::0<;<00+00;>=><@??<@@A?<@<?@0000;>=?:?=@==399==@998>=>@<@AAA@?A700???800////(/333
@6HNMW:00969:06071
TACGTAGGTGGCAAGCGTTGTCCGGAATTATTGGGCGTAAAGAGCATGTAGGCGGGCTTTTAAAGTCCGACGTGAAAATGCGGGGCTTAACCCCGTATGGCGTTGGATACTGGAAGTCTTGAGTGCAGGAGAGGAAAGGGAATTCCCAGTGTAGCGGTGAAATGCGTAGATATTGGGAGGAACACCAGTGGCGAAGGCGCCTTTCTGGACTGTGTCTGACGCTGAGATGCGAAAGCCAGGGTAGCAAACGGG
+
BBBB?AB?@@=@B?@???<==<49358<8==8=>5;9544)4999==;=>>5;<;2999=&:9)59<7555=::;;;.5555@@1;;:=:=?>/<;5557<55457;;855:5;.55595:;;;C>;?::9/72<@+00+/*/)/:1::<=;:;/0*09=9.9>@@AA;9;<9;AA6;929299949;=<9>9615<<5526>4<<<855;<44484439665=<@99:@@@@:?@<9::.59=9=909<;2
@6HNMW:00971:06109
TACGGAGGGTGCAAGCGTTAATCGGAATAACTGGGCGTAAAGGGCATGCAGGCGGGACGTCAAGCAGGGTGTGAAATCCCCGGGCTCAACCCGGGAACTGCACTCTGAACTGACGTTCTGGAGTATCGCAGGGGGGAGGCGGAATTCCAGGTGTAGCGGTGGAATGCGTAGATATCTGGAAGAACACCAAAGGCGAAGGCAGCCTCCTGGGCGATACTGACGCTCATATGCGAAAGCGCGGGGAGCAAACAG
+
CBBB?BBG=BAAA:;;@@7;9;CB?C?CE@BBCD=;;<;:)49)9>:>;;B:CCC>CGBBBCACCCBB=;;;BBB69;DD8CC=??@@6<;*//)/*//779:8894504:;:???3384155555555555555#5<3997:5:8>9==9<>>>:;??AA=A=@???988;;<773;6<8=@7;?>:>=6=255:5:5;>:;7<=9=;?8?000=///6::=>>?<;;::888.7333333&3338;(455
@6HNMW:00976:06102
TACGTAAGGGGCAAGCGTTATCCGGATTTACTGGGTGTAAAGGGAGCGCAGACGGAATGGCAAGTCTGAAGTGAAAGCCGCGGCTCAACCGCGGGACTGCTTTGGAAACTGTCAGTCTGGAGTACTGGAAGGGTAAGCGGAATTCCTGGTGTAGCGGTGAAATGCGTAGATATCAGGAGGAACACCGGTGGCGAAGGCGGCTTACTGGACAGCAACTGACGTTGAGGCTCGAGGAGCGTGGGGAGCAAA
+
456<?>7?;;+59;?@@@?BCC@D>==@7===@<6;@559)95)59555@9945047<@7;:8=4448;188;?C9?>:84407:??>=?AABB;@@AAAGE<?=?B=CBBAAA@?>9818>>855;7:28818:49::5:595;9;;5;@@9;9@=?;;;6;;CB;99>;;456>8<;5:34445:.43-333-47==9==9<;88288333;67:::::;6:98-3/////(///9;==>18879;2
@6HNMW:00977:06095
TACGTAGGTGGCAAGCGTTGTCCGGAATTATTGGGCGTAAAGCGCGCGCAGGCGCTTTCTAAGTCCATCTTAAAAGTGCGGGGCTTAACCCCGTGATGGGATGGAAACTGGAAAGCTGGAGTATCGGAGAGGAAAGTGGAATTCCTAGTGTAGCGGTGAAATGCGTAGAGATTAGGAAGAACACCGGTGGCGAAGGCGACTTTCTGGACGACAACTGACGCTGAGGCGCGAAAGCGTGGGGAGCAAACAGG
+
<<ABB;;6;>==?:>@9949>A=@;>.969@;@@865499099999?;;<@=@@;>@5@>>;<@@=@BCC@EDD9@;;;CCC:??<>:CCD598@@>>=8;@B>@@;@??8;?3;98404;;<=9938///068/8998>08.3499ABAABA7999@@C9B@>;;;<>=??9;;1818:4;>>9=:;:4?AA8?;???;=>4=9729<;;;;2598;8A<>9<<6;;;;::0:===>AA/==8//(//85
@6HNMW:00980:06084
TACGGAAGGTCCGGGCGTTATCCGGATTCATTGGGTTTAAAGGGAGCGTAGGCCGCCCCTTAAGCGTGTTGTGAAATGCCGCGGCTCAACCGTGGCACTGCAGCGCGAACTGGGGGGGCTTGAGTGCGCGCAGCGAAGGCGGAATTCGTGGTGTAGCGGTGAAATGCTTAGATATCACGAAGAACTCCGATCGCGAAGGCAGCCTTCGGGAGCGCAACTGACGCTGAAGCTCGAAAGTGCGGGTATCGAACAG
+
;@@B?B@C?A=+00,000*/;;5;6994955.5>,55)5A4>?7;?>>;9=9=699<=.@9B899C@@@=@>;;=6?992388145<<=C789B?ABBBBBBCCC>=>:;3899:::#:9498339;>89@999>?:@=?>8?8?9?@BB?AB::;BB>@@AA<ABBB?BBBCCDCCB>>;>A>AAB?BB:99??>;><?CCC?C799@:?@ABAA?BBCBBBA???<?????@A;A988=?87777746;88
@6HNMW:00982:06067
TACGGAAGGTCCAGGCGTTATCCGGATTTACTGGGTGTAAAGGGAGCGCAGACGGAATGGCAAGTCTGAAGTGAAAGCCGCGGCTCAACCGCGGGACTGCTTTGGAAACTGCCAGTCTGGAGTACTGGAAGGGTAAGCGGAATTCCTGGTGTAGCGGTGAAATGCGTAGATATCAGGAGGAACACCGGTGGCGAAGGCGGCTTACTGGACAGCAACTGACGTTGAGGCTCGAGAGCGTAGGGAGCAAACAG
+
BA@<5:5:7;<6;>7955.44;.5.4;<)44555)59555)5:4<>@ECBBC;;7;<@@5;;=?=44483:<<<<033-33::7333-3,44:=4;993444(4.44(48898<<<<<<7333333;49,33(3;,5:>4=9;6;9>?466?===@@CCCG>99:@@@;;:A995:7;;7?9;44-3499299948699873,33996343;::5:88///8380/)/555///::///33(37333(337
@6HNMW:00987:06076
TACGTAGGTCACGAGCGTTATCCGGAATTATTGGGCGTAAAGAGTGAGCAGGCGGCTCGCTAAGTCAGAGGTGAAAGCGTGGGGCTCAACCCCATACAGCCTTGGAAACTGGCGGGCTAGAGTGCGCGAGAGGTCAACGGAACTCCATGTGTAGCGGTGAAATGCGTAGATATATGGAAGAACACCGGTGGCGAAGGCGGTTGGCCAGCGCTGCACTGACGCTCAGTCACGAAAGCGTGGGGAGCAAATAGG
+
CBAAB??;?BC?????@@>ACC@C@E@D@;::;D=CCCBD?DCABBDECBB?;;7;BBBBCC?BAEJH;<9<CBB>DCCDCCC;BCCC@DDD8BBCDCBB>@=@>AA<ACC?AAA<ABBBBCB::;BA@ABC?BBE>BB@CACEC@BBCCCBCCCC?BBDD>AAACBCCCCBBBBB?C@CB=B90+0800+0@@<A@BB?A?A?C?CCFABBCCBAAB;;;;CCBBCC@A@CD<@@C;;;;.<BBBB=D;;:
@6HNMW:00995:06084
TACGTAGGGAGCAAGCGTTATCCGGATTTATTGGGTGTAAAGGGTGCGTAGACGGATAAACAAGTTAGTTGTGAAATACCTCGGCTTAACTGAGGAACTGCAACTAAAACTATATATCTTGAGTACTGGAGGGGAAAGCGGAATTCCTAGTGTAGCGGTGAAATGCGTAGATATAGGAAGAACACCGGTGCGCAAGGCGGCTTTCTGGACAGCAACTGACGTGAGGCACGAAAAGTGTGGGGAGCAA
+
;A?@@::;0:?<@9@@78-399-404<<4<=49:4:879@,99+8<<987BAA@>778@:@@>BB>>??9998A?9=>>9==>4:?6?699?00,0;@@;=?>AA@@@6@@???A???A99:CCA@??9;===/>>5<<<494;995988///5555.5<<>3:655>>=::////(-2640./.27..--...(..33....'255.557522+237.....33(.222222&2222777*55777
@6HNMW:00997:06091
TACGGAGGGTGCAAGCGTTAATCGGAATAACTGGGCGTAAAGGGCATGCAGGCGGGACGTCAAGCAGGGTGTGAAATCCCCGGGCTCAACCCGGGAACTGCACTCTGAACTGACGTTCTGGAGTATCGCAGGGGGAGGCGGAATTCCAGGTGTAGCGGTGGAATGCGTAGATATCTGGAAGAACACCAAAGGCGAAGGCAGCCTCCTGGGCGAATACTGACGCTCATATGCGAAAGCGCGGGGAGCAAACAGG
+
AA@B?BCB;@@@@=@AAB7;6;BC5;7;A<@@@A;@@@DD=CC=BA;:;@@=ABB9AA<9:A=ACCCC>;;;ACC>BBIH<EG=;;CB@CD;@@:@7;;;AA??A@?@=@@>@ABB>AAB?CBBAA;;9999:9*5=;=>:??C?C@CB?AC@?@@@?AA?D=::::9<<?;?;<8:5@=?>:9954990=2449297884505:6:;;+//93///9;;453888;8879333(3;;3333&398:;3;8<8
@6HNMW:00965:06110
TACGTAGGGAGCGAGCGTTGTCCGGAATTACTGGGTGTAAAGGGAGCGTAGGCGGGATTGCAAGTCAGGTGTGAAATGCAGGGGCTCAACCCCTGAACTGCACTTGAAACTGTAGTTCTTGAGTGAAGTAGAGGTAAGCGGAATTCCTAGTGTAGCGGTGAAATGCGTAGATATTAGGAGGAACATCAGTGGCGAAGGCGGCTTACTGGGCTTTAACTGACGCTGAGGCTCGAAAGCGTGGGGAGCAAACAGG
+
<AABCDCD?DDCBCB??><000:=,0*066667;5;<88818D:>>@CBAA>???8@A@AAB@B???C<?988;A<???A@@?3@><<1999*8<<8>>>@>=>2:;:.9955@B@46549=595989===9929=89===@?B@BAHGGCCCCCCC@BCFJ?;;;BADCDCBB?BA>AA>@=A;;;CBBB?BBI9;:<C@CD@CCCCC>BBD>B?BB@;;;CAB;;7<AAB@A9@::9<<<2::9@B>BBB?
@6HNMW:00967:06132
TACGTAAGGGGCAAGCGTTATCCGGATTTACTGGGTGTAAAAGGGGAGCGCAGACGGAATGGCAAGTCTGAAGTGAAAGCCCGCGGCTCAACCGCGGGACTGCTTTGGAAAACTGCCAGTCTGGAGTACTGGAAGGGTAAGCGGAATTCCTGGTGTAGCGGTGAAATGCGTAGATATCAGGAGGAACACCGGTGGCGAAGGCGGCTTACTGGACAGCAACTGACGTTGAGGCTCGAGAGCGTGGGGAGCAAACAGG
+
5A@@;;7;@B0;;5;;;;29?@;@89::05:595.555555'555&599:97<7/0+/,00*/7679984949:377*739.78<6:>//(/(////(/933444(4.444&43337;;;;;=7434447B?B?BC>BB?CCJ@C?B@D?CC@BBBBBBC>BBBB<@@AA@@@BA@@@;:5:B?A@@@?8:58C=BBB?B@@C?BC>B????@?9::C>BBBBB??<>??;?BAC987>?A==??5?BBCC9:9C@
@6HNMW:00969:06113
TACGTAAGGGGCAAGCGTTATCCGGATTTAACGTGGGTGTAAAGGGGAGCGCAGACGGAATGGCAAGTCTGAAGTGGAAAGCCCGCCGGCTCAAGCCGCGGGAACTGCTTTTGGAAACTGCCAGTCTGGAGTACTGGAAAGGGTAAGCGGAATTCCTGGTGTAAGCGGTGGAATGCGTAGATGATCTGGAAGAACACCAAATGGCGAAGGCAGCCTCCTGGGCGAATACTGACGCT
+
5555<@<@AA3::6/0/-(---(,(,,,(,(,,,88189<<<)555&555;;<///<6<6<<7<@8?;;<=<9?;:9;=1:>B5=99>6;?8833737333(3,30/////&/169.///9)//433937777337,33(38.774<::.4.45;5;;6770/)/993:;7:40---,,85--///3;2848=4999066(//(/773:5///85;;8;994558:=>?AA???;7
@6HNMW:00969:06142
TACGGAGGGTGCAAGCGTTAATCGGAATAACTGGGCGTAAAGGGCATGCAGGCGGGACGTCAAGCAGGGTGTGAAATCCCCGGGCTCAACCCGGGAACTGCACTCTGAACTGACGTTCTGGAGTATCGCAGGGGGAGGCGGAATTCCAGGTGTAGCGGTGGAATGCGTAGATATCTGGAAGAACACCAAAGGCGAAGGCAGCCTCCTGGGCGAATACTGACGCTCATATGCGAAAGCGCGGGGAGCAAACAGG
+
BBBD@A@@<@B@B@BBBB@C@CCC@C@BB>BCDF=BBBFG>CB=BB;;:@A=ACC=CC;9;B?CCBCC=BBCCBB;A@AB7AB<@@@A500,0<5<,00>??ACCAAA?CBCDCBB?A@@=BBBBCCCBCCEHD5BB@BC@B@C@B?BB?AAAAABB?BB?B?BC@??BCCBBAAAA>A?BC@CCE@EE=B?CCD8;89AAA?BC?AAA<ABB?BBBBBB?>>BBBBABABBBC>BAA;=>=2==?>?:@@@=
@6HNMW:00996:06148
TACGGAGGATCCGAGCGTTATCCGGATTTATTGGGTTTAAAGGGAGCGTAGATGGATGTTTAAGTCAGTTGTGAAAGTTTGCGGCTCAACCGTAAAATTGCAGTTGATACTGGATATCTTGAGTGCAGTTGAGGCAGGCGGAATTCGTGGTGTAGCGGTGAAATGCTTAGATATCACGAAGAACTCCGATTGCGAAGGCAGCTCACTGGAGCGCAACTGACGCTGAAGCTCGAAAGTGCGGGTATCGAACAGG
+
BBBB>CA>ADF@BA@@AB?BBC>B@BBD=AB=AA9@@9@@;@A9@@99:AA???>AABBB>B?CDBBBB?B@AAB=???8>>@=ACCC?C?AABCC:D;>@@AA=<<;EKHIGECBB@@=@AAABBBBC?E@?=@BA@BC?C<?<?BCCACECCCBB>A@@@9@@@B?BBBBBBBCBBD?CCACBB>A>?;??BB>B?BBBBBBBBBB?B>>?AA?BBBCBA@@994:@@@ABB=BAABBB:??AAAC=BBF?
@6HNMW:00998:06148
TACGGAAGGTCCGGGCGTTATCCGGATTCATTGGGTTTAAAGGGAGCGTAGGCCGCCCCTTAAGCGTGTTGTGAAATGCCGCGACTCAACCGTGGCACTGCAGCGCGAACTGGGGGGCTTGAGTGCGCGCAGCGAAGGCGGAATTCGTGGTGTAGCGGTGAAATGCTTAGATATCACGAAGAACTCCGATCGCGAAGGCAGCCTTCGGGAGCGCAACTGACGCTGAAGCTCGAAAGTGCGGGTATCGAACAGG
+
BBAA?B6;7;B9??8?;;5:AA<B@CC@CCF@CE=BB>BD8?A:A@>BCBC@D>BBDE:A=@6::AAAA=BBCCC>CCD8:99::????A6::?;?@B@@@BAAABCB@B:99999%8A=@@AAAAAABBBBBBD?B?BB?B<?>>BBC@BBBBCBB?ABBB=BCCC?CBBBBBABCCC>BB>BBB>B@@@A7999<9<?9:396ABB<B@A?@?>ABBECBBBBB@B@@@CCC<@<;78828@ACDD?A>><
@6HNMW:01004:06140
TACGGAAGGTCCGGGCGTTATCCGGATTCATTGGGTTTAAAGGGAGCGTAGGCCGCCCCTTAAGCGTGTTGTGAAATGCCGCGGCTCAACCGTGCACTGCAGCCGCATACTGGTTTCCTTTGAGTACACGCAACGTTGGCGGAATTCGTCGTGTAGCGGTGAAATGCTTAGATATGACGAAGAACTCCGATTGCGAAGGCAGCTGACGGGAGTGCAACTGACGCTGAAGCTCGAAAGTGCGGGTATCGAACAGG
+
595<=<6645C?BA:@:;7:??8>;>>4==>:?B=BC?CF>EE<<A=?@@@:>055:9+97?6954944:??>AC=BBBACBC>AAA>:==?00//98:>6//)/88/35==8<=08-33(39<<>>?=;;;7;==:=:==26695>@999>@@@>C@=@>??6>@?@<ABCA@?>9555.5?8<==;??>><@AA=@;??AA<AABBD<AA:::<:<=>@?;?CAA?ABBBCCG=BBB;;;7;AABBC@CCC@
@6HNMW:00968:06197
GACGGGGGGGGCAAGTGTTCTTCGGAATGACTGGGCGTAAAGGGCACGTAGGCGGTGAATCGGGTTGAAAGTTAAAGTCGCCAAAAACTGGTGGAATGCTCTCGAAACCAATTCACTTGAGTGAGACAGAGGAGAGTGGAATTTCGTGTGTAGGGGTGAAATCCGCAGATCTACGAAGGAACGCCAAAAGCGAAGGCAGCTCTCTGGGTCCCTACCGACGCTGGAGTGCGAAAGCATGGGGAGCGAACGGG
+
BA?>><><<<"@<9=C>@@=C@BB:B@BBBCBBB>BB@AC<@@<AAB??>>;00,0@@;AABB=C@DDD>BBACC>CCCFC?BBBB1BBB@CC@C?BBBBCCCCDD>C>A=>=>BBC<??BAA@AABBBAB?BBBBBB@B?BB=BBDC>>?989828AAB>BC@CBBBBCCDBBBC?B>B?ACC5;;;.;>?@5;5;???AAGC::;0;A@<ACC?BBCCEDEGBBCAABBB<BD@@@@@7AA@AA@;;;8
@6HNMW:00973:06199
CACGTAGGGGGCGAGCGTTGTTCGGATTCATTGGGCGTAAAGGGCGCGCGGGCGGCCGGGCGAGCCTGCCGTGAAATCCCCGTGCTCAACACGGGGGGGTCGGCGGGGACTGTCCGGCTGGAGTACCGGAAGCGGCGGCGGAATTCCTGGTGTAGGGGTGAAATCTGTAGATATCAGGAAGAACACCGATGGCGAAGGCGGCCGCCGGGCCGGATACTGACGCTGAGGCGCGAAGGTGCGGGGAGCGAACAGG
+
AAAA@@????0>AAB;;;@CDACC@BB@CCJ@BC>BCBBB<BB;ABBBBBC=;;7;=BC6;;@@@@CBB@BDCCC>CCFD8?@A@BCB>@@:999989#8??;ADCC:BA;AB=8B?B=B?CBBCCAC@E@???=::6:A?B?B?C@BB@BBBAABB:BBBC=BBAAABCBBBBBBB?B=AB=9999????<?DA:?<?A<@?@@:==5<3939@A=>;;;CCCC:;5;;;;A=@>@BAABB9A@ABCADBB>
@6HNMW:00982:06168
TACGTGAAGGGGCAAGCGTTATCCGGATTTACTGGGTGTAAAGGGAGCGCAGACGGAATGGCAAGTCTGAAGTGAAAGCCCGCGGCTCAACCGCGGGACTGCTTTGGAAACTGCCAGTCTGGAGTACTGGAAGGGTAAGCGGAATTCCTGGTGTAGCGGTGAAATGCGTAGATATCAGGAGGAACACCGGTGGCGAAGGCGGCTTACTGGACAGCAACTGACGTTGAGGCTCGAGAGCGTGGGGAGCAAACAGG
+
CB@@000*000&-6(////)/68294:;=5<<:87.77333(37.7899::===B>B8BB>8947;;>:=:>??C=02.7....)..39.3.5888088777;=3:5:=68855.335...455.225;49+22'22+3:;4903.34:;6<;8899717333(377>?AABBB:@=7157-5-222+2388,2255:0555;;5=:::5>>585=9<8<=9;:2:56066;>;=7;9::?CD5AA666,5:94
@6HNMW:00991:06165
TACGTAAGGGGCAAGCGTTATCCGGATTTACTGGGTGTAAAGGGAGCGCAGACGGAATGGCAAGTCTGAAGTGAAAGCCCGCGGCTCAACCGCGGGACTGCTTTGGAAACTGTCAGTCTGGAGTACTGGAAGGGTAAGCGGAATTCCTGGTGTAGCGGTGAAATGCGTAGATATCAGGAGGAACACCGGTGGCGAAGGCGGCTTACTGGACAGCAACTGACGTTGAGGCTCGAGAGCGTGGGGAGCAAACAGG
+
A=AB9;6;>>0?C;:;;;295;6<9>>@666>>>8>?CDE<AA>ABBCCDCBCB?B?AC?AB?B@<<<>9=>>>>7>=>5;9717<=?<B?BBBB<@@?>@AA<A?CB>AAAC:<;D@@@?A>>??>?<?187)7;5>?A<B7?9@@CC799=>=;;5:>@@6>?????@>955<<<9>>7;7:;<5:04328//)/1//)/949:761887888,33337797<<;8==:;8=>>474@BB5BA@@C<A@?<
@6HNMW:00992:06192
CACGTAGGGGGCGAGCGTTGTTCGGATTCATTGGGCGTAAAGGGCGCGCGGGCGGCCGGGCGAGCCTGCCGTGAAATCCCCGTGCTCAACACGGGGGGGTCGGCGGGGACGTGTCCGGCTGGAGTACCGGAAGCGGCGGCGGAATTCCTGGTGTAGGGGTGAAATCTGTAGATATCAGGAAGAACACCGATGGCGAAGGCGGCCGCCGGGCCGGGATACTGACGCTGAGGCGCGAAGGTGCGGGGAGCGAACAGG
+
??@@B???@@,@BB@@@B>AB=@B@CC><;<@CC>BCCDF>CC>BBBA@@@500,08<<5<;><=;@==?==>>A;?AAA8ABCCDDD@CBABDBBBB#BBC>AADD:CAA@@A@>?;@??<?BBDC?C@D>:::?9:4:B>@?B?D?AA=?????BB:99:C:??BBBAABBBBBBC@C>AA?BAA<??AC@FFE?B7997978B>AA8?298*7;=::8:8CBAC9:9;CCEE?A=@@A@BC7A@BCC?BBBA
@6HNMW:00995:06165
TACGTAGGTGGCGAGCGTTATCCGGATTTACTGGGTGTAAAGGGCGCGTAGGCGGGAATGCAAGTCAGATGTGAAATCCAAGGGCTCAACCCTTGAACTGCATTTGAAACTGTATTTCTTGAGTGTCGGAGAGGTTGACGGAATTCCTAGTGTAGCGGTGAAATGCGTAGATATTAGGAGGAACACCAGTGGCGAAGGCGGTCAACTGGACGATAACTGACGCTGAGGCGCGAAAGCGTGGGGAGCAAACAGG
+
CC@@>9949=8=A?@@AA>AAC?B?BBC>BCBBB=BBDCB=AA;BBAA@BB>BBB>B@B@@@?CCBABAAAABCD>BB=@=BE@CBBB?BB<B@BB?CBBBCCD>CCD?CCCGDCC=A?:@@AABA@A=ABBB@B=AA;;7;=@=@@CAAABABCAA?ABBC>CBBBBCCDCCC?@>9>>8=:?CC?AB??<?AC;@<;;6;BB?CCB@BB;;;A>ABBBBCCCD;;9;AAABC=CBBBBCC9@@@DE@CBC@
@6HNMW:00988:06228
TACGTAGGGAGCAAGCGTTGTCCGGATTTACTGGGTGTAAAGGGTGCGTAGGCGGCTAAGCAAGTCAGATGTGAAATCTATGGGCTCAACCCATAAACTGCATTTGAAACTGCATAGCTTGAGTGAAGTAGAGGCAGGCGGAATTCCCCGTGTAGCGGTGAAATGCGTAGAGATGGGGAGGAACACCAGTGGCGAAGGCGGCCTGCTGGGCTTTAACTGACGCTGAGGCACGAAAGCGTGGGTAGCAAACAGG
+
CCBBBACC<@@@B?BABB@BBC@CABBB>BIECC=AA@@C0;;6;@?@AAA>;;6;BB@DCD@C;;;BBCBBAAA?000AAAA<AB;;6;?9?:99.:==;<:@8>?@8?:::ACCBBC=@ACCAA?BBBA@@<?==9;;5;>@5;;;.;A@A?@@B?ABCE>??@BBBBCCBBBCC;@A>A@CCC@CBBB?BAB=@=@D?B@CDDBBB<@AA8:8:A@AAB@@B;<5;BAABC=BBB@@@;@@@@CG?CBB?
@6HNMW:00994:06238
TACGTAGGTGGCGAGCGTTGTCCGGAATTATTGGGCGTAAAGGGAGCGCAGGCGGGAAGGTAAGTCTATCTTAAAAGTGCGGGGCTCAACCCCGTGAGGGGATGGAAACTATCTTTCTTGAGTGCAGGAGAGGAAAGCGGAATTCCTAGTGTAGCGGTGAAATGCGTAGATATTAGGAGGAACACCAGTGGCGAAGGCGCTTTCTGGACTGTAACTGACGCTGAGGCTCGAAAGCGTGGGGAGCGAACAGG
+
@A@C><<:00+0==::>>:>CC@C?B?B<>?:@@,:9@@@:@C>;;;BB@@=ACD=B>B@CB?BBBBBBBC>BBA3@;;;9??0BCC=?ABA6A@@@@??5?BB?CB>BBBCBBB=??<?AAA9::A>AABB?@A<000<>:=+0*099;<=88<87<==>5<499AB@AAAA=??9=>8<39:B;A???:?@@;@;:97:9099=8=@==;;5;;;>ACCCC;;9;BBBCC=BBB;;<<.<A@@A?CEC?
@6HNMW:01006:06214
TACGGGGGATGCGAGCGTTATCCGGATTCATTGGGTTTAAAGGGTGCGTAGGCGGCCGAGTAAGTCAGCGGTGAAAGACCGGGGCTCAACCCTGGAAGTGCCGTTGATACTGTTTGGCTGGAATGATCCCGCCGCGGGAGGAATGAGTGGTGTAGCGGTGAAATGCATAGATATCACTCAGAACACCGATTGCGAAGGCATCTCGCGAGGGGTCAATTGACGCTGAGGCACGAAAGCGTGGGGATCGAACAGG
+
DDAAAAA0A:;;BBBBCC@CCC=A<??<>@@=@B8@@:@A8AC;;;:BCCC@BB>A<@@BAB?BBC@AAC@BCCD>CAA?BDE:A?=>39:/:@=@?CAA@?BC>@@CCAA@BB>B@CCB?C@BCBBBC?CC?BCCG>DE@A?@@BBCC@DDCCCCC?;;;B=;;;CCCDBBBDCA@@CA@@@BCC?AAA8;;BB6:8<BBBBBAAA;;;;.<CC?CACDCBBBBAB=@BCBBB=BDBCCEL;BBBBB@BCCA
@6HNMW:00972:06266
TACGTAGGGGGCGAGCGTTATCCGGATTTACTGGGTGTAAAGGGAGCGCAGACGGAGAAGCAAGTCTGATGTGAAAGCCGCGGCTCAACCGCGGGACTGCATTGGAAACTGTTTATCTGGAGTACTGGAAGGGCAAGCGGAATTCCTGGTGTAGCGGTGAAATGCGTAGATATCAGGAGGAACACCGGTGGCGAAGGCGGCTTGCTGGACAGTAACTGACGGTTGAGGCTCGAAAGCGTGGGGAGGCAAACAG
+
CCBBBABCBB2B;;;B;;7;BB>B>ABB;B@>??:;BABE=BB;;;;@@@@@?B@??>?A;;49444=@=:9000*00+//:4:<;;7:-3::9/8<>=9;8286:=8?A@AA=BBAAB<?@BBBBD>C@BB=BB799A:=8=8;8=?>BB>@BBB?ABBC>BB???AAA<:97<=8<<5;6;>>9>:9<8=>;8<;>A<AA;>?@A;>>==7;58553..(-2-,-(--8---'.------&--(-78.666
@6HNMW:00975:06266
TACGTAGGTGGCGAGCGTTGTCCGGAATTATTGGGCGTAAAGGGAGCGCAGGCGGGAAAGTAAGTCTATCTTAAAAGTGCGGGGCTCAACCCCGTGAGGGGATAGAAACTATTTTTCTTGAGTGCAGGAGAGGAAAGCGGAATTCCTAGTGTAGCGGTGAAATGCGTAGATATTAGGAGGAACACCAGTGGCGAAGGCGGCTTTCTGGACTGTAACTGACGCTGAGGCTCGAAAGCCAGGGGAGCGAACGG
+
CCABBBB?BC@CB;::;;@BBB=B=A=A<AA=CD;AA;;;/;<5>AACIKF?CBD>FF=B;;7<ABBBBBB5;;;.:@@?CBC9A?@?59::-9@=?@@A6@998AC=BBACCAA2@A?CCCBBBBC@CB;;8;B;@@@?A@B?A8;:A????@@@;@ABA<@@@BBCBB@BA<@@=AA=B?A??@CCCC@D??=?>A?;98949AC???@CBB?BCA??;;:B9929<;555,5=:>BCA4=@;94.4::
@6HNMW:00979:06291
TACGGGGGATGCGAGCGTTATCCGGATTCATTGGGTTTAAAGGGTGCGTAGGCGGCCGAGTAAGTCAGCGGTGAAAAGACCGGGGGCTCAACCCTGGGAAGTGCCGTTGAATACTGTTTGGCCGGAATGATCCCGCCGCGGGAGGAATGAGTGGTGTAGCGGTGAAATGCATAGATATCACTCAGAACACCGATTGCGAAGGCATCTCGCGAGGGGTCAATTGACGCTGAGGCACGAAAGCGTGGG
+
>EDFCFE1<<A?A@D;:;<@@B=<7;?7773-77*3;(44(4808986///)/93:455554-3<?8549283333&33/)/777'----(-8/---(-3:/5579:)//)/:///87.749,3.36;;8///(/60---9/--(-3-//8664///66893:887.78788;332222:9/////(/8906//(//66385:;333333:<<=?1:<:7=/336337===488;>=?6@0--899
@6HNMW:00987:06305
TACGTAGGTCCCGAGCGTTGTCCGGATTTATTGGGCGTAAAGCGAGCGCAGGCGGTTTAATAAGTCTGAAGTTAAAGGCAGTGGCTTAACCATTGTTCGCTTTGGAAACTGTTAGACTTGAGTGCAGAAGGGGAGAGTGGAATTCCATGTGTAGCGGTGAAATGCGTAGAGATGTGGAGGAATACCGAAGGCGAAGGCAGCCCCTTGGGAATATACTGACGCTCATGTGCGAAAGCGTGGGGAGCAAACAGG
+
DCCAA@A>999/9;;;;;>BBC@C@CCF?IEAGF?GDDCC<@@@;;;BCBC@BB>BE=@?AC?CCBCBC=@@@BB<B?CCCCC?DC@C?B>@@:::?BCCCD>D?BA=>??B????CC@CBBBBBB>?<?CC9A@AA>>;>?B?C@CAAAB?==7949>==7>>??888@@@???B>BB>B?BAA?A@=<:>00+/39///::/=;AC8B@@@@B@@@?>889??==>AAABB>BBDBBBB:BA@DE=??=;
@6HNMW:00996:06284
TACGTAGGTGGCGAGCGTTATCCGGAATTATTGGGCGTAAAGGGTGCGTAGGCGGCTGATTAAGTTCGTGGTTAAAGCGTGGGGCTCAACCCCATAAAGCCACGGATACTGGTCAGCTAGAGTACTGGAGAGGGCAGTGGAATTCCATGTGTAGCGGTAAAATGCGTAGATATATGGAGGAACACCGGTGGCGAAGGCGGCTGCCTGGACAGAGACTGACGCTGAGGCACGAAAGCGTGGGGAGCAAATAGG
+
CCBBA?>:9929@9;:@@>@@@AGAC@C?AA@CD>CCBBD>DE>BBBBABB=::6;CCCF?C@BD@CCGM@C@BB=BAA@BCC:CCBC?BBB;BCCC<@@=@@B@BBBBBB?BD?AACCDBCCDCCB>AA?@@9@:::A?D=?=??BBBBAA@@??=@DDD;A??BBBABCBBBBC@BA>A=AAB=A?>>9=AA4:79B??@@@;??=A@@@;;:BBB@A>=<<>>9>ABABB>BA@ADDD2779<<3<>><
@6HNMW:01001:06300
TACGTAGGTGGCGAGCGTTGTCCGGAATTATTGGGCGTAAAGGGAGCGCAGGCGGGAAAGTAAGTCTATCTTAAAAGTGCGGGGCTCAACCCCGTGAGGGGATAGAAACTATTTTTCTTGAGTGCAGGAGAGGAAAGCGGAATTCCTAGTGTAGCGGTGAAATGCGTAGATATTAGGAGGAACACCAGTGGCGAAGGTGGCTTTCTGGACTGTAACTGACGCTGAGGCTCGAAAGCCAGGGGAGCGAACGGG
+
DCBACCB?BC<??9;:@@<@BF@B@BFJ@CC@BE<BBBBB=BC<AAABCBA>BAA;BB=CCC@CBCBCDDD?CCC9CA99;BB8BCCCACCC:CCA@???6>@ABCD>AAADAAA/??9ABBBBCBB?B@@@@BC<B@@>A@C@D@CBBBBB>>?@;??@@;@ABBBCBBCBC@BB@BB>B>BCC>BBAA=?A?9>9=<8887*7==8>ABBBB?BBBDABBCC::8;CCCCG?GF@CCCC<:;;@@?BBC=
@6HNMW:01001:06305
TACGTAGGGAGCAAGCGTTGTTCGGATTTACTGGGTTTAAAGGGAGCGTAGGCCGGAGATTAAGCGTGTTGTGAAATGTAGATGCTCAACATCTGCACTGCAGCGCGAACTGGTTTCCTTGAGTACGCATAAAGTGGGCGGAATTCGTGGTGTAGCGGTGAAATGCTTAGATATCACGAAGAACTCCGATTGCGAAGGCAGCTCACTGGGGCGCAACTGACGCTGAGGCTCGAGAGCGTGGGGAGCAAACAGG
+
CCCCD@AA<@@?@=??@A<AA@BC?BAA9BBAAB<BA277)7>3>=?ABBC@C?B?ACDD@E=AABBBE@CCCCC>ABA?@@AAAAAA>ABCCAAABBBBCAAAAABA?A@@=@A9?>B:==>>DBBBCBBB>@A@@9@A=A9>:BB@@?AABBBBB<A77717@@B@BCBB@@?=>AA;@@7;;>:>>>9>><<9=:BCCCCCCBBCCC;BAACBCBBDCCCCCCC@BCCCCCFBCBBBDD;:::BB=BCC>
@6HNMW:01007:06306
TACGTAGGTGGCAAGCGTTGTCCGGATTTACTGGGTGTAAAGGGCGTGCAGCCGGGAATGCAAGTCAGATGTGAAATCCATGGGCTTAACCCATGAACTGCATTTGAAACTGTTGATCTTGAGTATCGGAGAGGCAATCGGAATTCCTAGTGTAGCGGTGAAATGCGTAGATATTAGGAGGAACACCAGTGGCGAAGGCGGATTGCTGGACGACAAACTGACGGTGAGGCGCGAAAAGCGTGGGGGAGCAA
+
;:4499924<8<<8<;9:;@AA?CAEDC>959=<377377)77)7;@?ABBB@BB=C@BBBDABBCCCBCBDCCC>BB;;;;;0;A4;599,9544.44;4444)4;;29::8.44443298333333,3333,3839;<8=7<7<8<<::99777@=@@??0//<:9;773;;6;=7:6262.--26,,-)--:6<)65499.559949566;;;15559994;;:;9<;;4444&4;<99;;9(95555
@6HNMW:00978:06320
TACGGAAGGTCCGGGCGTTATCCGGATTCATTGGGTTTAAAGGGAGCGTAGGCCGCCCCTTAAGCGTGTTGTGAAATGCCGCGGCTCAACCGTGGCACTGCAGCGCGAACTGGGGGGCTTGAGTGCGCGCAGCGAAGGCGGAATTCGTGGTGTAGCGGTGAAATGCTTAGATATCACGAAGAACTCCGATCGCGAAGGCAGCCTTCGGGAGCGCAACTGACGCTGAAGCTCGAAAGTGCGGGTATCGAACAGG
+
DCBB?C@C@?@<??8@@A=ACD?B>@A?;;9;@<,9909A9BC>ABBBB@@=@<;999&:9@>CBABAB@CCACC>CCC@ABB@A???;>:=:92:@@AAAAAB@:8858433337$8>6=@@AC@A@@???B<<6>=?=8?;@>ACBB?AAAAABB?BCCC=BB??=?BBBCBBBBAA=994:BB?BBCA<000*0)0=99:==ACC=A99:?<9>?@@A???@A>A@@@?==7=?<<@A89:98CC?BBD>
@6HNMW:00978:06350
TACGGAGGGTGCAAGCGTTAATCGGAATAACTGGGCGTAAAGGGCATGCAGGCGGGACGTCAAGCAGGGTGTGAAATCCCCGGGCTCAACCCGGGAACTGCACTCTGAACTGACGTTCTGGAGTATCGCAGGGGGAGGCGGAATTCCAGGTGTAGCGGTGGAATGCGTAGATATCTGGAAGAACACCAAAGGCGAAGGCAGTCTCCTGGGCAAATACTGACGCTCATATGCGAAAGCGTGGGT
+
;??C@>CD>:;;B=@;;;?A?BBB>A?AAACJFF>BBBBC=BB<BB;;;@A<ACC=CD;9;@=@<@@B>BCCFDD=BBDD9CC>C=;:>AB9BB5@-00>=?ABBBDD???>??=>399@<BBBDCCBB>@@@@,=B<;;7<>B?B@B@69:999?A@CC@D?BB???=>>@@??AC5979C>>?:.44)4.4>>9>:=885B==8::>7;>?9999@@@@?@?DCEAABBA@@;AA>=<>7=
@6HNMW:00981:06328
TACGTAGGTGGCGAGCGTTATCCGGATTTACTGGGTGTAAAGGGCGCGTTAGGCGGGAATGCAAAGTCAGATGTGAAATCCAAGGGCTCAACCCTTGAACTGGCATTTGAAACTGTATTTCTTGAGTGTCGGAGAGGTTGACGAATTCCTAGTGTAGCGGTGAAATGCGTAGATATTAGGAGGAACACCAGTGGCGAAGCGGTCAACTGGACGATAACTGACGCTGAAGGCGCGGAAAGCGATGGGGAGCAAACA
+
;:9444404;=<995@?A9=<;48-4??8>?==<*979:9+99)8;;7748828;;3=8=<999*37773:888899034036;<2>>8;6;<6<56959//(////)9<=4696;=@@599259999A?@;9955.57:<;;;8=8<9<<<<556:978000A,00//09599973//)0/)-3555+////+/4;27//)/7727<<8==666>:====;;:::;.5.49:>;@@9=000?>@@0055:<088
@6HNMW:00990:06311
TACGGAGGGTGCAAGCGTTAATCGGAATAACTGGGCGTAAAGGGCATGCAGGCGGGACGTCAAGCAGGGTGTGAAATCCCCGGGCTCAACCCGGGAACTGCACTCTGAACTGACGTTCTGGAGTATCGCAGGGGGAGGCGGAATTCCAGGTGTAGCGGTGGAATGCGTAGATATCTGGAAGAACACCAAAGGCGAAGGCAGCCTCCTGGGCGAATACTGACGCTCATATGCGAAAAGCGCGGGGAGCAAAC
+
BBCB=<9:,:;;@>A@@@?B@CAA=A>AA>A;;;76CACE=CC?DB@@BBC@CEH=C;;99A=B@:;;69:9@AA/99AA3@D8;9:>8;@3;=3=-00???CCBBAB?BCBBBBB9::B?BBBBB9:6?>@DD1?@;994;6;4;=;:5::?>?CC99:@C??@@?@CCCBB@977;A@AB?BBB<@@8@9>>=9=9<===9=?:?=?8@9939??AACCCBBBCBA@>=999:+:>;77;;.88998/6
@6HNMW:00994:06337
TACGTAGGTGGCGAGCGTTGTCCGGAATTATTGGGCGTAAAGGGAGCGCAGGCGGGAAGGTAAGTCTATCTTAAAAGTGCGGGGCTCAACCCCGTGAGGGGATAGAAACTATTTTTCTTGAGTGCAGGAGAGGAAAGCGGAATTCCTAGTGTAGCGGTGAAATGCGTAGATATTAGGAGGAACACCAGTGGCGAAGGCGGCTTTCTGGACTGTAACTGACGCTGAGGCTCGAAAGCCAGGGGAGCGAACGGG
+
CDBBBBF@CC?AA:;::9379?<A>B@B?BA>@B<AAAAC;AA<@@@AA::::BD>D>@?@B?BBECCCCC@CEC9EAA@AFKGFCBC@DDF;@@A;;;;.;AAAAB=;;9CCDC3BC@CBBBBCAA=ACBB>AB:AAB?B=A=A<BAAABB@@AB?BDCC=BBBCCCCCCCD@AB?@@<@?BAA?B@@@=A??;@;??;9893:A?=???AAA@CAAABCBBBAA=ACCBBB;AB=;;;;.;@?A><>@G;
@6HNMW:00995:06355
TACGGAGGGTGCAAGCGTTAATCGGAATAACTGGGCGTAAAGGGCATGCAGGCGGGACGTCAAGCAGGGTGTGAAATCCCCGGGCTCAACCCGGGAACTGCACTCTGAACTGACGTTCTGGAGTATCGCAGGGGGAGGCGGAATTCCAGGTGTAGCGGTGGAATGCGTAGATATCTGGAAGAACACCAAAGGCGAAGGCAGCCTCCTGGGCGAATACTGACGCTCATATGCGAAAGCGCGGGAGCAAACAGG
+
CCCC@@@@;@@?A>AAAA?B?BBB=A>@@;@=??:;>?@B6BD>@@@@@BB@BBB=BB;9:@@BBCCC>;;;BBB>BBDD:BB=BCA@<@A=BC=B8;;BABCBBBBC?BCB::;C=@@C?CCCCA00/::99:*794;;7?;G@C?C=?<:::>>>>CB@B>@A900;/////778,4.44.4458<<2;.444.43889:7;<7<<<2::8133388;;;;:3738889:::3888333(3338;4::<8
@6HNMW:00998:06340
TACGTAAGGGGCAAGCGTTATCCGGATTTACTGGGTGTAAAGGGAGCGCAGACGGAATGGCAAGTCTGAAGTGAAAGCCCGCGGCTCAACCGCGGGACTGCTTTGGAAACTGCCAGTCTGGAGTACTGGAAGGGTAAGCGGAATTCCTGGTGTAGCGGTGAAATGCGTAGATATCAGGAGGAACACCGGTGGCGAAGGCGGCTTACTGGACAGCAACTGACGTTGAGGCTCGAGAGCGTGGGGAGCAAACAGG
+
;;;:;:4988+34.48<>7@AA@BACCC=BB@@@;@BBBB<BA:@@BBBBBBCC?C>AA>;:6;@@A@B?BAAAB<:;;0:=@<?CDD=?=??CC>BCAAAAA<@?BB>CCBB=??BBBD@BBBBAAA=A>AB=AA>BBB@B@B@BACC@;;:@@;;5;@@B9<;;:;AAA@AA?@?9;;499==?3:5:9;@AC;A>8858A?BD@?=?AAAAB?A@ABBAA=A:94:?A@AABAA<8777(7=7::7:>>;
@6HNMW:01007:06317
TACGGAGGATCCGAGCGTTATCCGGATTTATTGGGTTTAAAGGGAGCGTAGATGGATGTTTAAGTCAGTTGTGAAAGTTTGCGGCTCAACCGTAAAATTGCAGTTGATACTGGATATCTTGAGTGCAGTTGAGGCAGGCGGAATTCGTGGTGTAGCGGTGAAATGCTTAGATATCACGAAGAACTCCGATTGCGAAGGCAGCCTGCTAAGCTGCAACTGACATTGAGGCTCGAAAGTGTGGGTATCAAACAGG
+
CBBB?@@>@AC@B@????<?CC@B?BCD=BB?BA9AA+88*9@8@@@AA???BB?BBBCC=B?BBB>>@>AAA@C>CDC9A8848A@@=@9?;;;;*0*0@>AA@BBBEDFF@CDBBBC?A@@????AA6:9?9???;AB>B=B?BFCC@BCBBCAB?BBCC=::;;6;@@@AABABBC?BB@CBB?BAA;??@@3879AAA?@@AA@:???9:9?CAAABBA=@9949A?CBB:B>>889-8===CC>A>><
@6HNMW:00970:06373
TACGGAAGGTCCGGGCGTTATCCGGATTTATTGGGTTTAAAGGGAGCGCAGGCGGACAGTTAAGCGTGACGTGAAATGCAGCGGCTCAACCGTATGAAGTGCGTCGCGAACTGGCAGTCTTGAGTGAGTACGATGTAGGCGGGAAATTTGTGGTGTAGCGGTGAAAATGCTTAGATATCACGAAGAACTCCGATTCGAAGCAGCCTACAAGTCCTTTACTGACGCTAAAAGCTCGAAGGTGCGGGTATCGAACAGG
+
>=<@4:597=@<@A;A;;79BD<@<;:9):>9==,59)5<2@=6;;9;=95.5@;>AC;;6;=ABCDCBCA;:;;)55577/0)/7:>4;.4444;;5:;;=<<<;;>@45692779///7:==?>9@=>55588::9-333(33(3;1:;<84//86//(/////&/;;;)///////55::5::54//2///)///)/-6994///;6667)//(/=<=<;994444&4::..-(-(-566617:;99:45336
@6HNMW:00971:06387
TACGTAGGGAGCAAGCGTTATCCGGATTTATTGGGTGTAAAGGGTGCGTAGACGGGAAATTAAGTTAGTTGTGAAATCCCTCGGCTTAACTGAGGAACTGCAACTAAAACTGGTTTTCTTGAGTGCTGGAGAGGAAAGTGGAATTCCTAGTGTAGCGGTGAAATGCGTAGATATTAGGAGGAACACCAGTGGCGAAGGCGACTTTCTGGACAGTAACTGACGTTGAGGCACGAAAGTGTGGGGAGCAAACAGG
+
DEBBABBC>AAAC@BBBB>AAD?B?BBD>CC@CC>?>>CC>BB;A>>?BBCDCCA:CC=C?B?BB>AA@=@@@@@8ABB>BCB@AA>A???@;:59;;688>4::;;;/:@A9@@@5@@:==@???=>;>@@A<@A:@==8=8<8=<@@@@@A;;;B>@@@A:>>=>=>??;;;=;;8;B=B=A>><>>>><A@@<@;?@AACA3<<A<@???=<8====AA@<A;;6:A===@:?@@ADCB6>>==@8::;8
@6HNMW:00990:06394
TACGTAAGGGGCAAGCGTTATCCGGATTTACTGGGTGTAAAGGGAGCGCAGACGGAATGGCAAGTCTGAAGTGAAAGCCCGCGGCTCAACCGCGGGACTGCTTTGGAAACTGCCAGTCTGGAGTACTGGAAGGGTAAGCGGAATTCCTGGTGTAGCGGTGAAATGCGTAGATATCAGGAGGAACACCGGTGGCGAAGGCGGCTTACTGGACAGCAACTGACGTTGAGGCTCGAGAGCGTGGGGAGCAAACAGG
+
9???:;6;@?2?A<AA@@=@AB6:6;AA;ABABB=;;;AB<BB;BC<<;CCBBB?B?BB?BB?AAAABB?BCDDD<@@?0;9=:??@A?B??@@C?CCBBCAA>BAFE?CAAA>AAAAAA@BA@?@??9?=@A<BB@DCF?C?C?C@FGACCC;;;B?BCCD?CBBBBBBBBBBCCC?BB@B>BAF@B>AA>CAA=@?A@=@C;???B>AA???B=??BACA@=@::6:AAA??<A?===>?5?A@@@:?>=7
@6HNMW:00993:06365
TACGTAGGGAGCGAGCGTTGTCCGGAATTACTGGGTGTAAAGGGAGCGTAGGCGGGATTGCAAGTCAGATGTGAAAACTATGGGCTTAACCCCGTGATGGGATGGAAACTGGAAAGCTGGAGTATCGGAGAGGAAAGTGGAATTCCTAGTGTAGCGGTGAAATGCGTAGAGATTAGGAAGAACACCGGTGGCGAAGGCGACTTTCTGGACGACAACTGACGCTGAGGCGCGAAAGCGTGGGGAGCAAACAGG
+
<<@@@@@A<ACCB@A@@@?BCC@FADAI;;;CCC=CCCCC?CF>::;CCCEACCD>DD9:9D>BBBCCB>@>;;;;.;;DAAA=BB?C?CML;;;BBCCC=BBD>BB=CCDAEE<AABB@CCCDCBB?A@@B?BD799?;A=A=C@CBBBBDCCBB@BCCE>@@@BBABBBAB?AA=A=@A=A@A>B@BC@CCC;;:;BCCCC>CBB@BB;;;A=ACBCBCA@@00-0>>@AA<BCA;;;;.;?@==5:9@<
@6HNMW:00997:06363
TACGGAGGGTGCAAGCGTTAATCGGAATAACTGGGCGTAAAGGGCATGCAGACGGGAAGCTAAGTTAGTTGTGAAATCCCTCGGCTCAACTGAGGAACTGCAACTAAAACTGGTTTTCTTGAGTGCTGGAGAGGAAAGCGGAATTCCTAGTGTAGCGGTGAAATGCGTAGATATTAGGAGGAACACCAGTGGCGAAGGCGGCTTTCTGGACAGTAACTGACGTTGATGCACGAAAGTGTGGGGAGCAAACAGG
+
BBBA=;:;6;@?A?BBAA=B?BAB>B@DD?BCCF>ABACB=DB=CB;;;BBBCCC=B?BACG@BB@CCC9;:CCE@CDD>CCB?BBA@=@@@;;9;@CBCBC@CBBBB6B::79@@2993773;????=ABA@?BD<@?B?B@C?B?B??>BA>??A=A@@A;???A=>BB?;;=>>:>A5:5;;;5;?;;4;;;5:<@B;>>>8==?<@@@AAA;??@BBBC@CB?@@AA?@@;?AA@@AA8@@@CC?CBC@
@6HNMW:01012:06363
TACGGAGGGTGCAAGCGTTAATCGGAATAACTGGGCGTAAAGGGCATGCAGGCGGGACGTCAAGCAGGGTGTGAAATCCCCGGGCTCAACCCGGGAACTGCACTCTGAACTGACGTTCTGGAGTATCGCAGGGGGAGGCGGAATTCCAGGTGTAGCGGTGGAATGCGTAGATATCTGGAAGAACACCAAAAGGCGAAGGCAGCCTCCTGGGCGAATACTGACGCTCATATGCGAAAGCGCGGGGAGCAAACAGG
+
AA@?>@??5>@>@=?@BB<@<@BB?B@CC@BBBC<@@:;:,9=5=?;<@9999BD9BAA;;9?BBBCC>BBBBCC:::CC:CJ?F=;;@CC;@A8A5;;ABBBCB@@@@ABABBBA<???<AABCBBBA;;;;;*;;5;A=@>B?A>AA6;;AAABB?BB@B?BB???BBBAACCDD@CACC?@A@4;;;-;=B@@;?;?;998>@=@CC>BBD?BBBBBBBBBCBBBBBAABA@9@>0//99+677<<5<<<7
@6HNMW:01029:05791
TACGTAAGGGGCAAGCGTTATCCGGATTTACTGGGTGTAAAGGGAGCGCAGACGGAATGGCAAGTCTGAAGTGAAAGCCCGCGGCTCAACCGCGGGACTGCTTTGGAAACTGTCAGTCTGGAGTACTGGAAGGGTAAGCGGAATTCCTGGTGTAGCGGTGAAATGCGTAGATATCAGGAGGAACACCGGTGGCGAAGGCGGCTTACTGGACAGCAACTGACGTTGAGGCTCGAGAGCGTGGGGAGCAAACAGG
+
ABBBAB<@@@8AA?CABA?BCC<A?ACB>BCCDD@BBAAA=AD>BBBBBCBBCB?B@@@<@?;?;;;:;5:?99:/:==6=@@<@@>?:?4::@A<AAACCCC9?<??9?@BCBCCCBBB?BBBBBCB@B@CC<??=BBC@C?CAE@CBADCCBA@B?C;;;7;CBCCCCFDBBBBD?@@=@?B@A?A?CB?BBD?C>::8:A;????>AAAA@B?A::7>>?>@::69??AABBBB?@@CC5BA>==7;;?:
@6HNMW:01032:05794
TACGTAAGGGGCAAGCGTTATCCGGATTTACTGGGTGTAAAGGGAGCGCAGACGGAATGGCAAGTCTGAAGTGAAAGCCCGCGGCTCAACCGCGGGACTGCTTTGGAAACTGCCAGTCTGGAGTACTGGAAGGGTAAGCGGAATTCCTGGTGTAGCGGTGAAATGCGTAGATATCAGGAGGAACACCGGTGGCGAAGGCGGCTTACTGGACAGCAACTGACGTTGAGGCTCGAGAGCGTAGGGGAGCAAACAG
+
CBCA@@=@CC9BB=@@@@?A@@<@=BBB=BBCCB=CCBBB=BC=BBBCCCCCCC@C@BB@BB<@AAA@@<@@@@@<@AB<A??=@CBB@B>ABGD>B??>AAB9@<@A9ACAB?BCCCCB@BBB@@AA>A=@C=>>6@;>;?=B?C>BBACCCBBAB?BDJJ><;;@@BBCEA@ACC?@@=@?BCC=A?@?=?BA;@=:949A:??AA=ABB@@@>@@@?=@?=:::;====00000:009AA4AB@@?8897
@6HNMW:01041:05786
TACGGAAGGTCCGGGCGTTATCCGGATTTATTGGGTTTAAAGGGAGCGTTAAGGCCGTGGATTAAGTGTGTTGTGAAATGTAGGCGCTCAACGCTCTGACTTGCCAGCGCAATACTGGTCCGACTTGAGTGCGCGCGAACGCGGGCGGAATTTGTCGTGTAGCGGTGAAATGCTTAGATATGACGAAGAACCCCGATTGCGAAGGCAGCTCGCGGGAGCGCAACTGACGCTGAAGCTCGAAAGTGCGGGTATCGAACAGG
+
/<::=@>A69:;@=:@AB:?;@@C?CCE?CC@B@.9;)9<,95)-,,,,(,(,(,(,6969:6:6///;;96==<::2::00/3>0/6:;)///////;<<745.549;44.545<:6:;)//68388897///66//(33333(3738389(33<8888;=;;:=99938?AB@BCCBB99;@@@5;;<@@@7>@@9B=BB?C?B@@@A;:;;;/;55;;;7<<<>==>@AC@C@@A;;;/9@A@@@5<666=>:>;A<
@6HNMW:01042:05794
TACGTAAGGGGCAAGCGTTATCCGGATTTACTGGGTGTAAAGGGAGCGCAGACGGAATGGCAAGTCTGAAGTGAAAGCCCGCGGCTCAACCGCGGGACTGCTTTGGAAACTGCCAGTCTGGAGTACTGGAAGGGTAAGCGGAATTCCTGGTGTAGCGGTGAAATGCGTAGATATCAGGAGGAACACCGGTGGCGAAGGCGGCTTACTGGACAGCAACTGACGTTGAGGCTCGAGAGCGTGGGGAGCAAACAG
+
CCCBAA;??@8>@;A;;;=ABB?B?@A@=@EBBB>BDCCC?CD=BA?@@@@@AB@C<@@?@@<@@@@@B?BAAAB5::A6=9939>==:?<??AB=???A@@@;A>BC>CBCC?CBCBBC?CCCBBBB?B?BB>BC?BBC@CACACACCACCCBBBB?BBBA<A@@AADBBBDCA@@=::7:?CBB?C>??=?AA<A>AB?@@=ABAA>BAA@@@>@AABCBB?B??>?AAA@@:@A774BB5A?BCA8;73
@6HNMW:01051:05760
TACGGAGGATCCGAGCGTTATCCGGATTTATTGGGTTTAAAGGGAGCGTAGATGGATGTTTAAGTCAGTTGTGAAAGTTTGCGGCTCAACCGTAAAATTGCAGTTGATACTGGATATCTTGAGTGCAGTTGAGGCAGGCGGAATTCGTGGTGTAGCGGTGAAATGCTTAGATATCACGAAGAACTCCGATTGCGAAGGCAGCCTGCTAAGCTGCAACTGACATTGAGGCTCGAAAGTGTGGGTATCAAACAGG
+
ABBB?BA?AAB<BBC9;:@CCD@C@CCD>CC@CC>CC>CC>CC=BABBBBBBCC@CCCEC?C@AAACA@;@@@@C=BAA;A@@<@B@@;@5;;;;;.;5;;;@A7;;BCCCB@CCCABA@CCBBBBBAA9?8728??8?@<@;<9<C?@<@AA?A::6:@A?9AA@@>@CBBBBBCFCC>AA=??A=A><<>?>?2849ACC?BBBBB?AA@@9:499>?A@@<@8927==777,7>>555(577577.7>>:
@6HNMW:01027:05826
TACGTAAGGGGCAAGCGTTATCCGGAATTATTGGGCGTAAAGAGTGAGCAGGCGGCTCGCTAAGTCAGAGGTGAAAGCGTGGGGCTCAACCCCATACAGCCTTGGAAACTGGCGGGCTAGAGTGCGCGAGAGGTCAACGGAACTCCATGTGTAGCGGTGAAATGCGTAGATATATGGAAGAACACCGGTGGCGAAGGCGGTTGGCCAGCGCTGCACTGACGCTCAGTCACGAAAGCGTGGGGAGCAAATAGG
+
BB@@@@;?@@2=@;@@@A?BBC@C@C@B?BB?BC=DCCBB=B@A@BBCCCC@99;9CCFFBB?BCCBB9:4:@>@8?BBBCDD;BBBD@CBA8AA@@ABB?B?C@CC=AAC=AAD>BBA@@B<==AAAAAAA>ABB@BB?B?CBB?B8:9??>>?A>ACCD?AAABBBBACCCDCC?B?AA<??C?B>BB>ABC?C?CC@B@B?C?BBBBCAA@BBBB?::9CAABBBBBCCB=BBBBBCC;BBBCC>CAA?
@6HNMW:01039:05846
TACGTAAGGGGCAAGCGTTATCCGGATTTACTGGGTGTAAAGGGAGCGCAGACGGAATGGCAAGTCTGAAGTGAAAGCCCGCGGCTCAACCGCGGGACTGCTTTGGAAACTGTCAGTCTGGAGTACTGGAAGGGTAAGCGGAATTCCTGGTGTAGCGGTGAAATGCGTAGATATCAGGAGGAACACCGGTGGCGAAGGCGGCTTACTGGACAGCAACTGACGTTGAGGCTCGAGAGCGTGGGGAGCAAACAGG
+
ABBB@@<@BA7AB?BCBC@CCC@C?@@@9?A?@B;@@BBB=BB;ABABBBBBBB>B?A@=@@<?;;;AA>A@@AC8:;A9@@?=@BAC@C8::AA=AAAACCC>B?AD>BCBA9:;???A?@A9:8@;6@>BB9AA=BBD@C@C@E>BB@CCCCBBD=@>B>89999:A@@@B>C>B?AB@?<>==+0+/96;:=9<8;?34478833288:88;8;777833-33317::BBB=BC?<88;0;=777)7;<5
@6HNMW:01042:05858
TACGGAGGATGCGAGCGTTATCCGGATTCATTGGGTATAAAGGGTGCGTAGGCGCCCCCCAAGTCAGCGGTGAAATGTCCGGGCCCAACCCGGAGGGTGCCGTTGATACTGGGGGGCTGGAGTACGGACGCCGGCGGAGGAATGAGTGGTGTAGCGGTGAAATGCATAGATATCACTCAGAACACCGATTGCGAAGGCATCCGCCGAGGCCGTTACTGACGCTGAGGCACGAAAGCGTGGGGATAGAACAGG
+
9?@@;??8B@ABDDFCBC@BCB@C?BB?CCC@BC=A@AA@;@A<BBAB@CC?;;9CCB@)B<@;@>=59.5999)56;=9=>6<<5@=@>5=9494,9:>:?;7:?C595=>>>>&>?>4584<9<:9949:>;@@=@?;@??>?BBB?B;;;FDD>C@BC>;;:@@@@@@@@@=@@@:9:??<<2:98187>?=A>B999<???DAA?A@CC@CBCFCC:::@::6:CCCJJ>AAAAAAA3@@@BC?BCBA
@6HNMW:01052:05816
TACGGAAGGTCCGGGCGTTATCCGGATTTATTGGGTTTAAAGGGAGCGTAGGCCGGAGATTAAGCGTGTTGTGAAATGTAGTGGCTCAACCTCTGCACTGCAGCGCGAACTGGTCTTCTTGAGTACGCACAACGTGGGCGGAATTCGTGGTGTAGCGGTGAAATGCTTAGATATCACGAAGAACTCCGATTGCGAAGGCAGCTCACGGGAGCGCAACTGACGCTGAAGCTCGAAAGTGCGGGTATCGAACAGG
+
CDBB?A;>;?A=?A<ABCACCC@C?BBB=BC?BC>CG=CG>AA;:::95<?4576=@ABC?C?BA:;;;?BAABB=B>==@00,0=>@=C>AAAA@@@@999@ABBBB?898>A>A<??=???==>;;;??:888==8=C<C8=199:=:<@@@@??:>;@C7>:::8=:7///667?@;>>1887187717957-5-999>><<AAC=AA@AAB?AA@A999@@@=?>@=944(4444;=2;??:=:74457
@6HNMW:01054:05850
TACGTAGGTGGCAAGCGTTGTCCGGAATTATTGGGCGTAAAGCGCGCGCAGGCGCTTTCTAAGTCCATCTTAAAAGTGCGGGGCTTAACCCCGTGATGGGATGGAAACTGGAAAGCTGGAGTATCGGAGAGGAAAGTGGAATTCCTAGTGTAGCGGTGAAATGCGTAGAGATTAGGAAGAACACCGGTGGCGAAGGCGACTTTCTGGACGACAACTGACGCTGAGGCGCGAAAGCGTGGGGAGCAAACAGG
+
DCAAAAA@:969A;>>?@=AAA?B@D@C?BB<AA8AC;;;0;A;;;;9?C@=:;6CD>BBB@BBB@CBBB@CDE;A::;BCC;BB>B=AAA6?@CCCDD?C@@49929BB?BD=AAAB@CBABBBB?BA894:?;A9959=B=B?BBBBCC?88;7<75=0858AA@@???@=DC;?;?@=>>>;?:=>7??C?B?B?@;CE:>>><@>998?;@@>>?CCBB==::;:?@@8@@??@@@6:::DD8@?>:
@6HNMW:01014:05890
TACGTAGGGAGCAAGCGTTGTCCGGATTTACTGGGTGTAAAGGGTGCGTAGGCGGCTAAGCAAGTCAGATGTGAAATCTATGGGCTCAACCCATAAACTGCATTTGAAACTGCATAGCTTGAGTGAAGTAGAGGCAGGCGGAATTCCCCGTGTAGCGGTGAAATGCGTAGAGATGGGGAGGAACACCAGTGGCGAAGGCGGCCTGCTGGGCTTTAACTGACGCTGAGGCACGAGAGCGTGGGGAGCAAACAGG
+
BB;;;BBB=BBBB?A;;;?BCC@CACCC>CCGGG?GHCCC>CD>BBBAA@A=;:4;A@=ACC@CCBBBB;;;CCI=@@ADCEE>A@BC@CE>CBBA<A::;BCE;<;C?DAC@A@AAAA=AAB@A@@CCABAA>@?D?A@;@5;5;;;.;@>ABB?@>ADCB>@@????ABACAAAA8BA?B?@@@@AAAB?A@A6;7<A>A@EECDEE?AAA>AACBCCC@@@B;<5;;@BBBDCFCCCDE;@AADD>@@@>
@6HNMW:01020:05867
TACGTAGGGAGCAAGCGTTGTCCGGATTTGCTGGGTGTAAAGGGTGCGTAGGCGGCTAAGCAAGTCAGATGTGAAATCCATGGGCTTAACCCATGAACTGCATTTGAAACCTTTGTATTTCTTGAGTACTGGAGAGGCAATCGGAATTCCTAGTGTAGCGGTGAAATGCGTAGATATTAGGAGGAACACCAGTGGCGAAGGCGGATTGCTGGAAACAGTTCAACTGACGGTGGAGGCGCGAAAGTGTGGGGTGCAAACAG
+
=BBCBCCC?@@@C?AAAC>AAA5945??7>?CCC<;;;DE8;;7;ABABBC?;;9;BB@BCB>;;9BBBBBABBM>AAACCCE>CC9;7;A9@A@@<=>B:944)9?@5>:>A5998??6?=9==?>999<9=887<@B?>=<>A4959=?ACCAAAAAC?BA?>7889;;=:;::727@:<>:><@@?:8://)/984848?7??;756=5:<055;;622,-64226(,,(,,0778222,29667:9)22555,566
@6HNMW:01024:05908
TACGGAGGGTGCAAGCGTTAATCGGAATAACTGGGCGTAAAGGGCATGCAGGCGGGACGTCAAGCAGGGTGTGAAATCCCCGGGCTCAACCCGGGAACTGCACTCTGAACTGACGTTCTGGAGTATCGCAGGGGGAGGCGGAATTCCAGGTGTAGCGGTGGAATGCGTAGATATCTGGAAGAACACCAAAGGCGAAGGCAGCCTCCTGGGCGAATACTGACGCTCATATGCGAAAGCGCGGGGAGCAAACAGG
+
BB@@=@@A<ACAA?B@@A?A@CCB?B@BC@CCCC?BBBBB=BA<AA;;:;;>BBB=CC;<;A>@@@BC=;;;CBB=DDDF9AA<A;;;ADD>EE?D;;<HDEC@@@@A=@@A@@A@;??A>CBBB;;;AADFED0@A<00-0:@8<90;7;AAABCDACC?C@BB???BABABABBB?DAFCACBC>BB;B=ACC6;7;BAB?BC@CCC?C??=?AAAABAA@AB???A@D??>5=>997??0;8<@@8>@@;
@6HNMW:01026:05878
TACGGAGGATGCGAGCGTTATCCGGATTCATTGGGTATAAAGGGTGCGTAGGCGCCCCCCAAGTCAGCGGTGAAATGTCCGGGCCCAACCCGGAGGGTGCCGTTGATACTGGGGGGGCTGGAGTACGGACGCCGGCGGAGGAATGAGTGGTGTAGCGGTGAAATGCATAGATATCACTCAGAACACCGATTGCGAAGGCATCCGCCGAGGCCGTTACTGACGCTGAGGCACGAAAGCGTGGGGATAGAACAGG
+
CBBB@GE@CCBAA;::@@;??@=@;?@<@@?:?A8@B::9,:>8>@@AA@A<=900000%/:;0//////5966/66692;93>C7=4;;,7069=19;?;??<@=<<<9988888#8<<4;;==?A=AAAD?C@@A<;;6;?@@@BCB?B@@@DDD@CCCD=BBBCCBBB::;A@@?????;???=AAB?BAAA=A=AAAA>;;5;;;5:>AA@CCBBBCCCCBDB?BB;;:C>BBBBCDD;CBCBB>BAA?
@6HNMW:01027:05907
TACGGAGGGTGCAAGCGTTAATCGGAATAACTGGGCGTAAAGGGCATGCAGGCGGGACGTCAAGCAGGGTGTGAAATCCCCGGGCTCAACCCGGGAACTGCACTCTGAACTGACGTTCTGGAGTATCGCAGGGGGAGGCGGAATTCCAGGTGTAGCGGTGGAATGCGTAGATATCTGGAAGAACACCAAAGGCGAAGGCAGCCTCCTGGGCGAATACTGACGCTCATATGCGAAAGCGCGGGGAGCAAACAGG
+
?;;:9;;:,:9;?>A>@@?B@DCC6:499.9===5>@@?@8AA8@@AA@BB<;;;/5<:9>?8@;>@@;@BBCBB>BCDD;DD=BBCB<AA;?@9@<@@@@AAAAAAB499@???@=@AA=;:;A@;665==;=*:>:94.45:5:0657<<<<<;;7;?:?;>>??@???@>==992;=BA?;;9@DD<A>@AB=A?A@?@>@?=>=>6;;<198>>=<989??A?CC8748=18888889.88:;>4;992
@6HNMW:01038:05895
TACGTAGGTGGCGAGCGTTATCCGGAATTATTGGGCGTAAAGGGTGCGCAGGCGGCCTTTTAAGTTCAAGGTGAAAGCGTGGGGCTCAACCCCATAAAGCCTTGGATACTGGGAGGCTGGAGTACTGGAGAGGACAGCGGAATTCCATGTGTAGCGGTAAAATGCGTAGATATATGGAGGAACACCGGAGGCGAAGGCGGCTGTCTGGACAGTAACTGACGCTGAGGCACGAAAGCGTGGGGAGCAAATAGG
+
CCBBBBB?BA=@@>==??<?BC@C@C?C?BB?BB:AAAAA:??9999:BAA?>@;>?CCC5A>A@???<>?BACE=BA???AA8ABBB=AAA8=>?B6AA>A>A@???CAAA<AB?BCE@????@??;?6885;:=?>A:=:><@=B???ABBC8818===2>?>>??>;;;=???;?@=@<@@=5:5//*/9<171;=8=;;;:BB;?@888><A>>====<?@>4995222'25559==-225C>9>@>9
@6HNMW:01054:05896
TACGTAAGGGGCAAGCGTTATCCGGATTTACTGGGTGTAAAGGGAGCGCAGACGGAATGGCAAGTCTGAAGTGAAAGCCCGCGGCTCAACCGCGGGACTGCTTTGGAAACTGCCAGTCTGGTAGTAACTGGAAGGGGATAGCGGAATTCCTGGTGTAGCGGTGAAATGCGTAGATATCAGGAGGAACACCGGGTGGCGAAGGCGGCTTACTGGACAGCAACTGACGTTGAGGCTCGAGGAGCGTGGGGAGCAAATCAGG
+
;;;ACC>AAA8AA8;;DC?@@D@C?@@@;?BBCC=ABA@C0<;79CAC;::@;B?C;@?<9:49==<<>455;;:0888(33;-3333,3,3333(33335;>7?8==8=555498::33/3=;7;/33739,333&33338:4816161//(/66688863333(37333;;9833399133,31775+22'26+222264:8333.22--(--557728762222.522+2.35./(/532,---&-,,,6',-772
@6HNMW:01061:05875
TACGGAGGATCCGAGCGTTATCCGGATTTATTGGGTTTAAAGGGAGCGTAGGTGGACTGGTAAGTCAGTTGTGAAAGTTTGCGGCTCAACCGTAAAATTGCAGTTGATACTGTCAGTCTTGAGTACAGTAGAGGTGGGCGGAATTCGTGGTGTAGCGGTGAAATGCTTAGATATCACGAAGAACTCCGATTGCGAAGGCAGCTCACTGGACTGCAACTGACACTGATGCTCGAAAGTGTGGGTATCAAACAGG
+
BA@@:00-0@@:@AB;;;7<BB?B@CCE>AA6;;0;C8@B<AC>BBCDBAB=;;6;CCCACC?BBHFHH<<;BBB=BBB=BCD@CCCD@D=@@CFF<C?B@BBB>BBCCCCCBBBB@BA7;;A;;;BBBC??=:000+006:6:7:;=@>AAA?>?=9=>??:AAAA>A@A@???@@AA?BB?BBC?@9959?BB?B@CCCABBBB@@=ABAAACACCCCCCCCBB@AAAACDL=BBB;;;6;BC;;;8;@A?
@6HNMW:01014:05912
TACGTAGGTGGCGAGCGTTATCCGGAATTATTGGGCGTAAAGGGTGCGCAGGCGGCCTTTTAAGTTCAAGGTGAAAGCGTGGGGCTCAACCCCATAAAGCCTTGGATACTGGGAGGCTGGAGTACTGGAGAGGACAGCGGAATTCCATGTGTAGCGGTAAAATGCGTAGATATATGGAGGAACACCGGAGGCGAAGGCGGCTGTCTGGACAGTAACTGACGCTGAGGCACGAAAGCGTGGGGAGCAAATAGG
+
DCECC@@<?@;@@????A?BBB?B?B@D?BB?AA:@@AAB=BD>???BA==88829399929;@@<AB>A=A???8?@AACCC:CCAA?CCC9??>=0==6;9>>@CCCBBA:8839@@<AA@A?=<:<>>;8=A>>==9=05.5;?8::BA@@;;5;=<</<====@???:;;?A=AA<@;@BA<A<8817==0737@<ADAAAAA<A>>?BA<@@@@@>==@;;7;B@@AD8@<==BED;888@@:???=
@6HNMW:01040:05937
TACGGAGGATCCGAGCGTTATCCGGATTTATTGGGTTTAAAGGGAGCGTAGATGGATGTTTAAGTCAGTTGTGAAAGTTTGCGGCTCAACCGTAAAATTGCAGTTGATACTGGATATCTTGAGTGCAGTTGAGGCAGGCGGAATTCGTGGTGTAGCGGTGAAATGCTTAGATATCACGAAGAACTCCGATTGCGAAGGCAGCCTGCTAAGCTGCAACTGACATTGAGGCTCGAAAGTGTGGGTATCAAACAGG
+
BBAA=@C?@@@@C9;;;;=@@C@B?DCF>CD>AA0;;0;;0;B;@ABBA99:BC?B:99C=B@C<;;BB6;;BBB>BCB=A@@<@A;<5;4::>BB6C8;<ABB8;;;;;CC7;;@@@@@BBABBAAA@?A::4:??9?A=A?B<?ACDBGECCC;;8;BBA=;;;@<@BBCCCB@@::8:C?CCC@???<?=::493:@AA=999AA>AA999B?B:99????B::49A999D>C:98BB8=>A?BB<??B?
@6HNMW:01045:05936
TACGTAAGGGGCAAGCGTTATCCGGATTTACTGGGTGTAAAGGGAGCGCAGGCGGTTTTTGTAAGACAGATGTGAAATCCCCGGGCTCAACCTGGGAACTGCGTTTGTGACTGCAAGGCTAGAGTGCGACAGAGGGGGGTGGAATTCCACGTGTAGCAGTGAAATGCGTAGAGATGTGGAGGAACACCGATGGCGAAGGCAGCCCCCTGGGTCGTAACTGACGCTCATGCACGAAAGCGTGGGGAGCAAACAGG
+
>AAAABALDC:>>7?>@@499@?C@A@A;@BBBB;@B;;;8<E=ABABBBC@;;5;;;;*;9?7?@<<@@AAAAAD=BBBB9AC:??AA?C?BCI?D?A@B@;;;0;@@@CBBBC@E@BBCCCBCBACBAAA=ADDED)?A=?=@<@=@????>?BBBBB@@?189AAA????>@@BC?EB@C@AAA?>>>C>>>>5829B;;;;;)99@9>@????988889A997<>?>BBBF<A@B9899*999??;>=;9
@6HNMW:01046:05938
GTACGTAAGGGGCAAGTCGTTATCCGGAAGTTTACTGGGTGTAAAGGGAGCGCAGACGGAATGGCAAGTCTGAAGCTGGAAGCCGACGCCGTCAACCGCGGGACTGCTTTGGAAAACTTGGTCAAGTCTGGAGTACTGGAAGGGGATAAGCGGAAATTCCTGGTGTAGCGGTGAAATGCGTAGATATCAGGAGGAACACCGGTGGCGAAGGCGGCTTACTGGACAGCAACTGACGTTGAGGCTCGAGAGCGTGGG
+
;6659;;-///&/7)/////1///5<.4.444)4945505555@39909559;<:<;;)/)//)/727/-/-,(,,,2(,(,*(,,,--(---83;6///:.6/--,66/6,222)**(,(,,,(,5-/34993333738,333&333,488.44(45:.43-333388859333(3;9:;;;==<<<BB>;;6<173338533,37715/5626=;>=>>5;:96676;<>979=8<<93766998::765555
@6HNMW:01050:05915
TACGGAAGGTCCAGGCGTTATCCGGATTTATTGGGTTTAAAGGGAGCGTAGGCCGGAGATTAAGTGTGTTGTGAAATGTAGATGCTCAACATCTGCACTGCAGCGCATACTGGTTTCCTTGAGTACACGCAACGTTGGCGGAATTCGTCGTGTAGCGGTGAAATGCTTAGATATGACGAAGAACTCCGATTGCGAAGGCAGCTGACGGGAGTGCAACTGACGCTGAAGCTCGAAAGTGCGGGTATCGAACAGG
+
:===7<7<8==:9:29993>;:::8>::09949;)55)55)5<4<;;;<;;4;7<5<>??;@@A<;>@A7<<?DF996=D>>99444437:///7::;:9799///666633,3<,3/47===>@7448==7=994959<38.515A@@99959;:?;;<CC<BA@@<?@@@@@:;::@:??=B::299929/0/)/)/:77/559:;0;;>=<=9;::<;54499.5555;>>6>?666@8><@<DD?:00:
@6HNMW:01055:05914
TACGGAGGGTGCAAGCGTTAATCGGAATAACTGGGCGTAAAGGGCATGCAGGCGGGACGTCAAGCAGGGTGTGAAATCCCCGGGCTCAACCCGGGAACTGCACTCTGAACTGAACGTTCTGGAGTATCGCAGGGGGAGGCGGAATTCCAGGTGTAGCGGTGGAATGCGTAGATATCTGGAAGAACAGCCAAAGGCGAAGGCAGCCTCCTGGGCGAATACTGACGCTCATATGCGAAAGCGCCGGGGAGCAAACAG
+
>CBB>@A?9?::>5=:9:5:095?<@<=?6@99;0599A?=CC?CCA@ACC@CDG?CC;65=8;556=066;;;>466>>09909955./;)//)/)///888<<;::53333-3<<69:>9AA@@:///::::<+<=:@?:=8<8=.//2///////6;;7;8<9444439977733,5.5;.5444.49093944.4344483896:::1:33-3338:<344::986//////(/333,3;;&33344(444
@6HNMW:01016:05995
TACGTAGGGGGGCGAGCGTTGTCCGGAATTACTGGGCGTAAAGGGTGCGTAGGCGGTTAATTAAGTTGGATGTGAAATTCCCGGGCTTAACTTGGGAGCTGCATTCAAAACTGGTTAACTAGAGTTCAGGAGAGGGAAGCGGAATTCCTAGTGTAGCGGTGAAATGCGTAGATATTAGGAGGAACACCGGTGGCGAAGGCGGCTTACTGGACAGCAACTGACGTTGAGGCTCGAGAGCGTGGGGAGCAAACAGG
+
@@@@@:;::::%9@@>?@?7?BB?B?C?C=A@@AA;@C?@@9@B9;;;;;<;5<A>A?B?C=A7;;<@;>@@9;;B<B@CC?GJ>AB?B:;;ADC=BBB;:;@@;?ABB:BB=;?:>:;;;<;;=5@;;6;A>HG>A?ACC?C?B@B@BBBBA@BBBA<BAAA;@@959D;??CD>@@=?A5:6:?@=@?@@3;;;59<BB=BB@BBBCAEEB:;:?A@?AA;;4:;>8=@@AABAAA?;;;;.;AAAC=C;;9
@6HNMW:01019:05986
TACGTAGGGAGCAAGCGTTGTCCGGATTTACTGGGTGTAAAGGGTGCGTAGGCGGCTAAGCAAGTCAGATGTGAAATCTATGGGCTCAACCCATAAACTGCATTTGAAACTGCATAGCTTGAGTGAAGTAGAGGCAGGCGGAATTCCCCGTGTAGCGGTGAAATGCGTAGAGATGGGGAGGAACACCAGTGGCGAAGGCGGCCTGCTGGGCTTTAACTGACGCTGAGGCACGAAAGCGTGGGTAGCAAACAGG
+
;:/66<?<5:::<7;>==6=@@?B?A@@9@AAAD<0/0@@7?@8;?=;=;=9?@<@?<9?;;549:=@@<@@<@A8>;>666>4=<65.5909999095456;@4;<A6>;;;;=>>>>;>@DDBB@BCA@00+000+;;5;=B@GHI<DAAABB:;9;BBC;>>000<=@A:99@@4=>:>499@=@AAA@DBB>B?BC@DACCCCCC>GGG?DADCCBCB;;;AA<AAACCJ?CECCDC=CABAAA;@@B@
@6HNMW:01032:05979
TACGTAGGTGGCGAGCGTTATCCGGATTTACTGGGTGTAAAGGGCGCGTAGGCGGGAATGCAAGTCAGATGTGAAATCCAAGGGCTCAACCCTTGAACTGCATTTGAAACTGTATTTCTTGAGTGTCGGAGAGGTTGACGGAATTCCTAGTGTAGCGGTGAAATGCGTAGATATTAGGAGGAACACCAGTGGCGAAGGCGGTCAACTGGACGATAACTGACGCTGAGGCGCGAAAGCGTGGGGAGCAAACAGG
+
;;:B@@@@;;7;BBBBBB>A@A?B?BCB=BBABA9????@9@C>AA<====7=<C6C@:;;A=ABBBAA??@@@A9?;4=///)/8//)/8/817759336<==4;;D=@@@ABBA=AB=@CBBCCCC?BA=>=@:=<00*0:=:@<0;9A@@@A@@=@@AB<BBBCCDDFCCB@;;6;A>A=A@E@D;;;=@;;5:4:949>@;@BB?BA::9:6;@@@::49955.5:4444)4444:<</<???>5>>>:
@6HNMW:01033:05980
TACGGAAGGTCCGGGCGTTATCCGGATTCATTGGGTTTAAAGGGAGCGTAGGCCGCCCCTTAAGCGTGTTGTGAAATGCCGCGGCTCAACCGTGGCACTGCAGCGCGAACTGGGGGGCTTGAGTGCGCGCAGCGAAGGCGGAATTCGTGGTGTAGCGGTGAAATGCTTAGATATCACGAAGAACTCCGATCGCGAAGGCAGCCTTCGGGAGCGCAACTGACGCTGAAGCTCGAAAGTGCGGGTATCGAACAGG
+
@BBC@C=A=?:6<<5<00,0@@6?:?B@BCCBGJ?HC?CC<@B<AA>CB;;6:2;;AB6@?B9;<@BBB?AADED;:009=00*0::;;A;@::8:AAABBBBBB=@?<>79::99%9>8==???@D@>???;=;)0*00)06=9>>@?6:;BBBAB?ABCC>BCA@<ABA?A?985:=8==8<<<14366:///(/(///3/328=;1://---(---8688333-3779333(37977818::<;8288=<
@6HNMW:01049:05969
TACGTAGGGGGCGAGCGTTATCCGGATTTACTGGGTGTAAAGGGAGCGCAGACGGAGAAGCAAGTCTGATGTGAAAGCCCGCGGCTCAACCGCGGGACTGCATTGGAAACTGTTTATCTGGAGTACTGGAAGGGCAAGCGGAATTCCTGGTGTAGCGGTGAAATGCGTAGATATCAGGAGGAACACCGGTGGCGAAGGCGGCTTGCTGGACAGTAACTGACGTTGAGGCTCGAAAGCGTGGGGAGGCAAACAG
+
654@@:9::9$99??ACCGCCB@B@BBB=BCCCC>CCCCE<BB>;;;B@@@@@B?BBB@C@@=AAABBB@@@AAB8::A:AAA=@A??;?;@===9??@?BEKAD?BB=BBCCC>:::CB@CCCAA?88<3::,::39AC?C<@<@=@@;@<<=@@@?BAAB<877BBBB@AAA>=>:<A3;58887=59;8?@@=A>AA;;:599998<<8;5A6A>>>=?;499:/75689;/;6...77)..(.66.622
@6HNMW:01051:05987
TACGTAGGTGGCAAGCGTTGTCCGGAATTATTGGGCGTAAAGCGCGCGCAGGCGCTTTCTAAGTCCATCTTAAAAGTGCGGGGCTTAACCCCGTGATGGGATGGAAACTGGAAAGCTGGAGTATCGGAGAGGAAAGTGGAATTCCTAGTGTAGCGGTGAAATGCGTAGAGATTAGGAAGAACACCGGTGGCGAAGGCGACTTTCTGGACGACACTGACGCTGAGGCGCGAAAGCGTGGGGAGCAAACAG
+
JDCAABB@CC=@?5<<:;44:@9@:@0516549<)959==)5959595>>B=@@>@@6@:;4;CB@BCBB@BBC:BAA@???5@@;>1999*8<=734?8@9<6;>6=3319C>CCBB?BBCBCBB?AA@C>CC=BBB?B4<4<6;78>>888<;7?>99/55588;>>;>B8<>;?=CC=888<>:<B:BBD?B?AA==??388A<>=>>00/==>>7779992:;==<<1=;888BB/@?988)888
@6HNMW:01058:05999
TACGGAGGGTGCAAGCGTTAATCGGAATAACTGGGCGTAAAGGGCATGCAGGCGGGACGTCAAGCAGGGTGTGAAATCCCCGGGCTCAACCCGGGAACTGCACTCTGAACTGACGTTCTGGAGTATCGCAGGGGGAGGCGGAATTCCAGGTGTAGCGGTGGAATGCGTAGATATCTGGAAGAACACCAAAGGCGAAGGCAGCCTCCTGGGCGAATACTGACGCTCATATGCGAAAGCGCGGGGAGCAAACAGG
+
CDA@=@>@5??>@?B@@B>A?BBB?A>BB?BBBD>BBBBB=BC>CCDBBAA<@A@:@D;;;DADCDCE>AAADDD>AA?>-:9,:BAB@CC=AA:@6;;BBBCCA@A@@CBAABCD?BAA=AAABBBCCBBAAA,:;4;;4;;?<@?CB@GCAAA@@=@A>C?BB???CBBBBBBBB?C@BB?A@>;@@0;4;DC>B>ACDM?@@?@@@;@A@>ABAAABCBBBBBBBBBCBBC:>=?9::9+9A:;;0;?A=
@6HNMW:01023:06043
TACGTAGGGGACAAGCGTTATCCGGATTTACTGGGTGTAAAGGGAGCGTAGACGGTAGTGCAAGTCTGAAGTGAAAATCCGCGGCTCAACTGCGGAATTGCTTTGGAAACTGTATAACTAGAGTACTGGAGGGGTAAGCGGAATTCCTGGTGTAGCGGTGAAATGCGTAGATATCAGGAAGAACACCGGAGGCGAAGGCGACTTACTGGACAGCAACTGACGTTGAGGCTCGAAAGCGTGGGTAGCAAACAGG
+
:;;:;;;:;-9::29449.44@5:5;=>6>?@C@><AABC8@@:@>?@@CCBCC?CBBBBBB?B;;<:A>C@@@@@3@G5;;929>>=:ADCCC?B?@;?9:969=BB=CCCBBBB=A@BDBAB;;;;5<;;;.;A>BBH?C@B@E@DD=A@CBB@@<@999/9?9:7>?<<8843:6:7==?B==7B84717?A=@<?:99B@BAAD;?:99;;>BBB???>+000+0:::9:7=;;=??7;=;;=@9<<;9
@6HNMW:01025:06037
TACGTAAGGGGCAAGCGTTATCCGGATTTACTGGGTGTAAAGGGAGCGCAGACGGAATGGCAAGTCTGAAGTGAAAGCCCGCGGCTCAACCGCGGGACTGCTTTGGAAACTGTCAGTCTGGAGTACTGGAAGGGTAAGCGGAATTCCTGGTGTAGCGGTGAAATGCGTAGATATCAGGAGGAACACCGGTGGCGAAGGCGGCTTACTGGACAGCAACTGACGTTGAGGCTCGAGAGCGTGGGGAGCAAACAGG
+
=??9=>.944&4424==?499D>D<???:@?@@F>CAAAF>CF=CCDCCBBBBC@C?BB@AA=ABBBBC@D@?==/99=6=@A<@@99486?;??8998=??=5;199(3;<=?<A@<??<@?A???C;@8<<5<;5>@B=@<A;@8?@;?BCBBBF@DCCC=;;;AACCBAA@;;:=@@:@?BBB@C?@@@CBB?A=@@=@?;@@@@=ABBBAA9=893><<;===:888=483::;88;;0<<<?@:@AA=
@6HNMW:01030:06025
TACGGAGGATGCGAGTGTTATCCGGATTTATTGGGTTTAAAGGGTGCGTAGGCGGAAGTTCAAGTCGAGCGGTAAAATCGAGGGGACCTCAACCCCTTTAAGCCGTTGAAACTGGGTTTCTTGAGTGGGCGAGAAGTGTGCGGGAATGTGTGGTGTAGCGGTGAAATGCATAGATATCACACAGAACTCCGATTGCGAAGGCAGCACACCGGCGCCCAACTGACGCTGAGCACGAAAAGCG
+
@>>?<;;5;<8<:?=;AA6:9@=A=@C?6<;/77+33(3919;3;3338//(/6080872--*-8---;//)5:::&5/:9999&//)///)///&/:1;3772//)///(//4:1;<5<<8>:::;;3::=AB7?@??B999.9;>@A???>@>@A@@C@BBBB<00000@=@@A???AA??>@8??=6;=<;ABBB?A9?7777777/75;;=>3;433=:99>><773333333&388
@6HNMW:01031:06048
TACGTAGGGGGCAAGCGTTATCCGGATTTACTGGGTGTAAAGGGAGCGTAGACGGTGATGCAAGTCTGATGTGAAACCCCGGGGCTTAACTCCGGGCTTGCATTGGAAACTGTACCACTTGAGTACTGGAGGGGCAGGCGGAATTCCTGGTGTAGCGGTGAAATGCGCAGATATCAGGAAGAACACCGGTGGCGAAGGCGGCCTGCTGGACAGTAACTGACGTTGAAGCTCGAAAGTGCGGGTATCGAACAGG
+
IGBBBCBBBB1BA;@??@<@BB?C?BBC=BBCCC=BBBCC=BB>AAACCCCCCC@BABB@@@=@BABBCCBBCCC>CDD;DFG;@A=A?CCEBGJ>;;6;;BA?B@CC>C;;;CB@CAA<@@AA@@@A>;;;;.;BB?CC?A>A?@=@@<@AA:::C@CCCC>CBA@ABBBBBBBBB=B=BB?CBB@B?BB?BBC?C?BC?C?BBBBB?BBAAAB?AAAB???>@A?>>=?===5=@887D:AA>CAB;A>><
@6HNMW:01039:06055
TACGGAGGGTGCAAGCGTTAATCGGAATCACTGGGCGTAAAGCGCACGTAGGCTGTTATGTAAGTCAGGGGTGAAAGCCCACGGCTCAACCGTGGAACTGCCCTTGATACTGCACGACTCGAATCCGGGAGAGGGTGGCGGAATTCCAGGTGTAGGAGTGAAATCCGTAGATATCTGGAGGAACATCAGTGGCGAAGGCGGCCACCTGGACCGGTATTGACGCTGAGGTGCGAAAGCGTGGGGAGCAAACAGG
+
>;<;>???9@@@B?BBBB@C@DBA?B@CCBBBBB;;<;CD?CCBBCAAA:;6;@BB?AAACC@DDCCCCC:A@@@9@@@9?BB@CFDC>B=??A?A;<<9;;0;<@@BBDCCBCBBAABBBB>AA>@C=BCAA@;?B>AB>B<@<@?BA?CC?@?=@@@@AA;AC=AA???BBBAAA?:949<@@AABABA?CBC?B@:8381886;;<AA5;5;;:4?BC@@AB??>?CBEDD9;;;:;??5;;@@A1;893
@6HNMW:01060:06032
CACGTAGGGGGCGAGCGTTGTTCGGATTCATTGGGCGTAAAGGGCGCGCGGGCGGCCGGGCGAGCCTGCCGTGAAATCCCCGTGCTCAACACGGGGGGGTCGGCGGGGACTGTCCGGCTGGAGTACCGGAAGCGGCGGCGGAATTCCTGGTGTAGGGGTGAAATCTGTAGATATCAGGAAGAACACCGATGGCGAAGGCGGCCGCCGGGCCGGATACTGACGCTGAGGCGCGAAGGTGCGGGGAGCGAACAGG
+
CCA@?99999)8A@ABBB@CC@DD?CC?BCD@CC=CCCCD99979@@BAAA:@@;@?BD=BC@@@?CBB@BCBBB>BFCC9CBBBBBB@CDBBBBBCC#BAA<AABB8BBBBBC>@>@BB@BCCCC@B@C=?::600+0=9><@=C@BB@?>>BBCD:C@AA;ABABBB?>?BBBCB?B?BB?@@@=@A@A=?@?2838A=A=AA?CC=B?B?BBBCCBB@CDCCCD?@@@;;4<5<<<ABB.;;@@@;@CC@
@6HNMW:01017:06084
TACGTAGGTGGCAAGCGTTGTCCGGAATTATTGGGCGTAAAGCGCGCGCAGGCGCTTTCTAAGTCCATCTTAAAAAGTGCGGGGCTTAACCCCGTGATGGGATGGAAACTGGAAAGCTGGAGTATCGGAGAGGAAAGTGGAATTCCTAGTGTAGCGGTGAAATGCGTAGAGATTAGGAAGAACACCGGTGGCGAAGGCGACTTTCTGGACGCAACTGACGCTGAGGCGCGAAAGCGTGGGGAGCAAACAGG
+
BAAA@9:5;@<@A5;:;9:?@@?B?C?C@AB?BB;A@@@@0:<?@@;;;BD@;;:IG?GCC=<;B@BB?A5;;;;$4444=>>2@A:B9BCC8A@AB=C=<CBB6>=5=??9@A:?@C>;<<<=>>>:<;;B?DB>BCB?B@C@C?BBBBAA?88?8?@?@:?<>BD???BEC?AA@EA@?=?CF@C?BH=??A=A=A:9:BB>CCC?BBB>><>CAAABBAA9939@>9::2:BBBBEF9:9:CF>@??A
@6HNMW:01038:06062
TACGGAAGGTCCGGGCGTTATCCGGATTTATTGGGTTTAAAGGGAGCGCAGGCTGGAGATTAAGCGTGACGTGAAATGCCGCGGCTCAACCGTGGAAGTGCGTCGCGAACTGGTTTCCTTGAGTGTATTCGACGTCAGCGGAATTCGTGGTGTAGCGGTGAAATGCTTAGATATCACGAAGAACTCCGATTGCGAAGGCAGCTGGCGAGGCTATAACTGACGCTAAAGCTCGAAAGTGCGGGTATCGAACAGG
+
DCBB?B?BADD=@@9@;:6;DD>A>;;;0;C>AA;AC8AC8AA;AA@CBCC@BCC?CCCC?C@@A@@@BBBCAAA;::9;?:96:@@C>B?BBB?B?CBB??BBBBCG@CCB@BB=B?B?BBB?@@BB@CBBB@@@@@@B>B@FAFCCB@BCA=@9979ABB>BBBB?CBBBAABBBBB@BB?BBF@>?>?BBBC>A>@@@??>89=883:DCCC?B>>>BBBBCC<ABCBBBC>B?@?CC>BBBBBB?BBC?
@6HNMW:01044:06106
TACGTAAGGGGCAAGCGTTATCCGGATTTACTGGGTGTAAAGGGAGCGCAGACGGAATGGCAAGTCTGAAGTGAAAGCCCGCGGCTCAACCGCGGGACTGCTTTGGAAACTGTCAGTCTGGAGTACTGGAAGGGTAAGCGGAATTCCTGGTGTAGCGGTGAAATGCGTAGATATCAGGAGGAACACCGGTGGCGAAGGCGGCTTACTGGACAGCAACTGACGTTGAGGCTCGAGAGCGTGGGGAGCAAACAGG
+
@?@A@D@DDC:CB=A@9:7;AC?B@BDF>BBDEC=BAACC>CC=CCAA@CCBBB@EABB@CA>AB@@@B?BBBBD:?>?8?8949???=?298<<9?@@BBBB=A>@A<@AAA@@@BBBB@BBBGBBA=A?CD=BB;@@B@B@D@D@BC@AAA@??B?BBBE>:;:AABBBBCBCCG@BA@B?@AC>A>AB@CAD?C?AB?BB>ABBA?AC>??><?ACCBBA=@::6:AAABABACCBDDD9CCBBB=BBC?
@6HNMW:01045:06084
TACGGGGGATGCGAGCGTTATCCGGATTTATTGGGTTTAAAGGGCGCGTAGGCGGGACGTCAAGTCAGCGGTAAAAGACTGCAGCTAAACTGTAGCACGCCGTTGAAACTGGCGCCCTCGAGACGAGACGAGGGAGGCGGAACAAGTGAAGTAGCGGTGAAATGCATAGATATCACTTGGAACCCCGATAGCGAAGGCAGCTTCCCAGGCTCGATCTGACGCTGATGTGCGAGAGCGTGGGTAGCGAACAGG
+
A@;;:;:*:CAAAAAA:94;BB>A>ABB=B?9>=6<=6@@.;949=?AC@@=@BB=CCBCDD?CBBA>?><===>3?AA?@?AA@CCC=C@@@BBBBBBB=>>9???9>??<?AAA=BCBBBBBBBBBBBBBD?AA>>>;>?AA?BBBB?BB>>>@>AAAE@???BBAA@AABBA@>:>=B=AAA5A>>>??@?<?:<<;;;3:90:>;@A@@@???AAA??==;?>>;;=AA><<=99909<==??<AAA<
@6HNMW:01051:06101
TACGTAGGTGGCAAGCGTTGTCCGGATTTACTGGGTGTAAAGGGCGTGCAGCCGGGAATGCAAGTCAGATGTGAAATCCATGGGCTTAACCCATGAACTGCATTTGAAACTGTATTTCTTGAGTACTGGAGAGGCAATCGGAATTCCTAGTGTAGCGGTGAAATGCGTAGATATTAGGAGGAACACCAGTGGCGAAGGCGGATTGCTGGACAGCAACTGACGGTGAGGCGCGAAAGTGTGGGGAGCAAACAGG
+
BBBBBAA?@@<@@9>=??<?AC=A9::B=BC@@@:@A>>>5<<3<@?@@@BB?BB>D@BBBB@CDFFBB@AABBE=CC@CEDD=CC@DACC=B@@?@C::::;;7;AC=CBBB@@@9>>8?@AABCCB?AA::8:A>AAA>A=@>@@CCBBBBBBBB?BAAA9788??@@>BAB=AA===:=:>AA;AA>>;>;;5;;==9>@;>>@B=BB????<??@>=<6<A<=9=?@@@A:@????@@5>==@D;AAA<
@6HNMW:01060:06068
TACGGAAGGTCCGGGCGTATCCGGATTCATTGGGTGTAAAGGGAGCGCAGACGGAATGGCAAGTCTGAAGTGAAAGCCCGCGGCTCAACCGCGGGACTGCTTTGGAAACTGCCAGTCTGGAGTACTGGAAGGGTAAGCGGAATTCCTGGTGTAGCGGTGAAATGCGTAGATATCAGGAGGAACACCGGTGGCGAAGGCGGCTTACTGGACAGCAACTGACGTTGAGGCTCGAGAGCGTGGGGAGCAAACAGG
+
9@>@<@?B@AB?AA;@9;;;A==:@@<>>@<@I?ABBDC>CD:;:9>00/7//)/17718;7:83333-33333(39929:=78=>B?B<??BB;@@AAABC>C?CC=BA;;5:@@AAB?;::;944.4289-8><B59.549;;6@@=<>?;<>>:>ABA::99??@AB;95>>=7==0713882879948<<6<7;:6:;633336:::;<;6;83338638--(--666777733333&39;<=588=8
@6HNMW:01016:06158
TACGTAGGTGGCAAGCGTTGTCCGGATTTACTGGGTGTAAAGGGCGTGCAGCCGGGAATGCAAGTCAGATGTGAAATCCATGGGCTTAACCCATGAACTGCATTTGAAACTGTATTTCTTGAGTACTGGAGAGGCAATCGGAATTCCTAGTGTAGCGGTGAAAATGCGTAGATATTAGGAGGAACACCAGTGGCGAAGGCGGATTGCTGGACAGCAACTGACGGTGAGGCGCGAAAGTGTGGGGAGCAAACAGG
+
ABBEBCB@@A=;;6;>>?388<?B>BBB798:@>6=A@BB>CC>B???BCBB?BD=B>;;;D=AACB@@ABB@AA;A@;@AAA;?A=B=BA9A>;;49?;4444)499088::444(336;;;<858=7<<73-3713376?>C=@?A@@;<:;://(/--..(.//88?@;9994993661:5:9:49>::;>;;:;<?A<AB8<;670599:793557555289661655555-557>:??2;;;<A6@=>8
@6HNMW:01022:06133
TACGTAAGGGGCAAGCGTTATCCGGATTTACTGGGTGTAAAGGGAGCGCAGACGGAATGGCAAGTCTGAAGTGAAAGCCCGCGGCTCAACCGCGGGACTGCTTTGGAAACTGTCAGTCTGGAGTACTGGAAGGGTAAGCGGAATTCCTGGTGTAGCGGTGAAATGCGTAGATATCAGGAGGAACACCGGTGGCGAAGGCGGCTTACTGGACAGCAACTGACGTTGAGGCTCGAGAGCGTGGGGAGCAAACAGG
+
BC@@?B?AAB8B@=@@@A<?@@;?=@BB=CCCCD>;;;ED?DF>BBBCCDBBBD?B@CC@A@=@@@@AA>@@:::5:?A=ABB?CBCB?B@?@@C>BBCBBBB=B?BB=ACBC9:;CCCC@BBBBBBA<?9?@9=?9@AA>B=@=A?BA=BBBBABB@CBCB=:;;CCECCBBBCBB@@@<@=>>@=@>AB@CCC?A<@?8993:?@@?BBAAAC>BAAABAB8::A?AABB::9CAA@A@@6ABBBB=A@B?
@6HNMW:01035:06138
TACGTAGGTGGCAAGTGTTATCCGGATTTACTGGGTGTAAAGGGCGTGTAGGCGGGACTGCAAGTCAGATGTGAAAACTATGGGCTCAACCCATAGCCTGCATTTGAAACTGTAGTTCTTGAGTGTCGGAGAGGCAATCGGAATTCCGTGTGTAGCGGTGAAATGCGTAGATATACGGAGGAACACCAGTGGCGAAGGCGGATTGCTGGACGATAACTGACGCTGAGGCGCGAAAGCGTGGGGAGCAAACAGG
+
AA@BBBA?AA<?@=A;<;?BBD@C@CCD=BBCCD>DDDDD?EF=@@@@@BB=BBB<BFBBBB?A@@@@C;<;@@@@7@@CBAA>ACDE8;;7;B@A@>BCBCDC=BBE>BC@CDBB?@@=@ABAAABC=AA993993::;>B>A>C@CAAACBBA@A=@CCD=?::9BBBBBABBBD@BB?B?BBB?BBCD?CCB>A=AA;@A?BBBB?BB899C?A@BBB>?>@A@=AA999F>B;;;>>>2=>>DD:>>>=
@6HNMW:01056:06146
TACGTAAGGGGCAAGCGTTATCCGGATTTACTGGGTGTAAAGGGAGCGCAGACGGAATGGCAAGTCTGAAGTGAAAGCCCGCGGCTCAACCGCGGGACTGCTTTGGAAACTGTCAGTCTGGAGTACTGGAAGGGTAAGCGGAATTCCTGGTGTAGCGGTGAAATGCGTAGATATCAGGAGGAACACCGGTGGCGAAGGCGGCTTACTGGACAGCAACTGGACGTTGAGGCTCGAGGAGCGTAGGGGAGCAAACAGG
+
;;::99.444&3<9@ACD@ABB<?;?A@<@CCCC>CC@@@;AC;;;;BAB;;;C?C>BA>AD?C9;:@B?BBCBB6:0<5:00+00006C6?>BC8CCBA@AA9@<@B<BAA:8:55;?A8AACBAA@8@<@A;@A?BBB@C=@<@<@B=BBCCB@A?AKIKGCCBABBBCBA;;;<5;;5;:@@B?B9;9=?>A>C???=?A9><<<7=>77/956//(/://)/332899;//)/99;//9==0=AA?@7:996
@6HNMW:01057:06137
TACGTAGGGTGCAAGCGTTATCCGGAATTACTGGGTGTAAAGGGTGCGTAGGCGCTATGTAAGGTCAGAATGCTGGAAAACTCACGGGGCTTCAACCTTGAGGCTGCATCTGAAACTGCATAGGCTAGAGTGTGGGAGAGGAAAGTGGAATTCCGAGTGTAGCGGTGAAATGCGTAGAGATCGGGAGGAACACCAGTGGCGAAGGCGACTAACTGGACTGTAAACTGACGCTGAAGCGCGAAAGTGTGGG
+
4A99;=<=6=B=A?C:999=99172=9=9<?:::/7><<?8>A9?9=<<78/37776///6(/(/997:(/////(///&/6663222)--(--(-262635/5557833./--(-5-/////)444433349:9186660691///(/5:5:4/333333///(////(///9888////66819<.3/4<;6==772558-414:==>=><<>=877<///(///6///69:-3333333(3333;==
@6HNMW:01057:06159
TACGTAAGGGGCAAGCGTTATCCGGATTTACTGGGTGTAAAGGGAGCGCAGACGGAATGGCAAGTCTGAAGTGAAAGCCCGCGGCTCAACCGCGGGACTGCTTTGGAAACTGCCAGTCTGGAGTACTGGAAGGGTAAGCGGAATTCCTGGTGTAGCGGTGAAATGCGTAGATATCAGGAGGAACACCGGTGGCGAAGGCGGCTTACTGGACAGCAACTGACGTTGAGACTCGAGGAGCGTAGGGGAGCAAAGCAGG
+
AABBBE@BBB8BC?BBCC?BBC?A>:;;7;BCCD>FCIII?DI>BBBBBBCDCC@C@DD@BB@BBBBCB@BBBBE<A?A:??A?BCBB?B9::AA=@B??@CE>B?AC>DBBB?BBBBBB?BAB>??B?B?BD>BB@DFH@CAC@CACB?BCCBCCCACGDD@BBBBBCCCCBBBAA?@@=@=??A?A7;;?BBD?D@AB?BC7:9BC?CCAABB?BBBBBBB=::9?@@>?992989=889=?0?;;;>)//883
@6HNMW:01059:06133
TACGTAAGGGGCAAGCGTTATCCGGATTTACTGGGTGTAAAGGGAGCGCAGACGGAATGGCAAGTCTGAAGTGAAAGCCCGCGGCTCAACCGCGGGACTGCTTTGGAAACTGTCAGTCTGGAGTACTGGAAGGGTAAGCGGAATTCCTGGTGTAGCGGTGAAATGCGTAGATATCAGGAGGAACACCGGTGGCGAAGGCGGCTTACTGGACAGCAACTGACGTTGAGGCTCGAGAGCGTGGGGAGCAAACAGG
+
@@@BBC?BBB:AA=BBAA@BAA>B@BDF?DDCCC>CCCCC:@@:@BBBBC;;;E@D?CB@DB@BBBCAA=ABBCB=AAA9???;?BAA>A799@@;>?>@AAC<A>AF=BBABBBAAD@@=?BAADBB?B?BC>BB>BBA>B>A=A?;;7;CBBABB@BDDD8;;;BBBBJGDCCCC@CD?C?@??5;6:A?BDC@CAAB?BC?BBCC@DCAAA@=AABABBC?A::6:@@:::AAAAAADD;BBBCC<??B?
@6HNMW:01024:06163
TACGTAGGGGGCAAGCGTTGTTCGGAATACTGGGCGTAAAGCGCACGCAGGCTGACCGTTAAGTCTGTCGTCAAAGGCGGGGGCTCAACCTCCGTTCTACGATAGATACTGTCGGTCTAGAGTATGTGAGAGGGAAGTGGAATTCCCGGTGTAGCGGTGAAATGCGTAGATATCGGGAGGAACACCAGTGGCGAAGGCGGCTTCCTGGCACACAACTGACGCTCATGTGCGAAAGCCAGGGCAGCGAACGGG
+
BBBBA@@@@@0@C?BBBDADD=@@9>+00=00000AACC=BBCBBCA@@C@BDDDE@CCAC@BBBAABCCCCCC;A=;;<;;*;B@@=@?DB?@@@CCBBCCCBAADDEDDDBC@BCCABAB@A@AACBBBCD>C<AAC?D?C5992::??ACC@A>ABBB=B???B@@?===888-8>9>=@==:=@==:>@@7<7//*/95:68859==<@>;?;???A@ABBBBAA@???8?=8=BD6AAA????BBE=
@6HNMW:01035:06194
TACGGAAGGTCCAGGTGTTATCCGGATTTATTGGGTTTAAAGGGAGCGTAGGCCGCCCCTTAAGCGTGTTGTGAAATGCCGCGGCTCAACCGTGGCACTGCAGCGCGAACTGGGGGGCTTGAGTGCGCGCAGCGAAGGCGGAATTCGTGGTGTAGCGGTGAAATGCTTAGATATCACGAAGAACTCCGATCGCGAAGGCAGCCTTCGGGAGCGCAACTGACGCTGAAGCTCGAAAGTGCGGGTATCGAACAGG
+
BBBB=@=@?AB?BB@A:;7;BB?B?BBB>CDADD>EH>CC>CJ?CBBBCCC?B7;;BB7B?C=A@AAAA?AABBB7;;B@A@@@CBCC@D@C@@>@@AAABDBBBBBB>@AABBAB)BC?BBBBCCCCB@@@A;;7;?BB?C@B?CBBAACCBCCCB@BBBC?BCEF@CBBCCAACBCC?AA=ABB?BDGCBAB@;@:@?>?:;;@BB=AA????<?AABBAAA@@=@CCBABA8::@@@@<@AABAA>????
@6HNMW:01035:06208
TACGGAAGGTCCGGGCGTTATCCGGATTCATTGGGTTTAAAGGGAGCGTAGGCCGCCCCTTAAGCGTGTTGATGAAATGCCGCGGCTCAACCGTGGCACTGCAGCGGCGAACGTGGGGGGCTTGAGTGCGCGCAGCGAAGGCGGAATTCGTGGTGTAGCGTGAAATGCTTAGATATCACGAAGAACTCCGATCGCGAAGGCAGCCTTCGGGAGCGCAACTGACGCTGAAGCTCGAAAGTGCGGGGTATC
+
5444.5:>:>>7<<6444.5=<9?:;;5999.55)5A1<>8=@6>>?666>;@9;;>@2?;?:==<;;>8:77///)/--3---(////)549//)////9//4//69994////::::$77)/5;94455599;8/-(,(,,(,(,(--693::<<:555;;<(449949<8=44444;;8<=7<<?6>;737379,3,39994:6;;=5::::98+////3888761///6///(3;33333&3888
@6HNMW:01045:06182
TACGGAGGGTGCAAGCGTTAATCGGAATAACTGGGCGTAAAGGGCATGCAGGCGGGACGTCAAGCAGGGTGTGAAATCCCCGGGCTCAACCCGGGACTGCACTCTGAACTGACGTTCTGGAGTATCGCAGGGGGAGGCGGAATTCCAGGTGTAGCGGTGGAATGCGTAGATATCTGGAAGAACACCAAAGGCGAAGGCAGCCTCCTGGGCGAATACTGACGCTCATATGCGAAAGCGCGGGGAGCAAACAGG
+
@@@A=A@@<@@@@:A@;;7;@G@@>@=@B?CDCC>BDBAB<AA;BD;;;BB@CJD?FI;:;D@DBBBF?CCCCFJ>AAAA9AC=BBAA;@@8?C<;;;BABBCBBBBAECCBBBA=??A=AAABB@@;<@@>>,=?;;;4;9=:@=@D@BBB@AA@=@A<@=:::BC???ABAAAC@D@BB@CCA?BC7;:;BB?C;<;CC@BB@BBB=BFC@??988@@@@A?@@B>=8?>C;>873333&33344(3884
@6HNMW:01015:06214
TACGTAGGTGGCGAGCGTTGTCCGGAATTATTGGGCGTAAAGGGAGCGCAGGCGGGAAGGTAAGTCTATCTTAAAAGTGCGGGGCTCAACCCCGTGAGGGGATGGAAACTATCTTTCTTGAGTGCAGGAGAGGAAAGCGGAATTCCTAGTGTAGCGGTGAAATGCGTAGATATTAGGAGGAACACCAGTGGCGAAGGCGGCTTTCTGGACTGTAACTGACGCTGAGGCTCGAAAGCGTGGGGAGCGAACAGG
+
BCCCBBA?@@;>?9;:@@39:A9>9>=?=?A>@?;??@@E=BB=<<<BABC>@AA=@@C@DC?CCCDBBBC=A@?3@?@@ACF<CCCC>BBB:BBBBCCC;CCC@CD>CBB?@@C>BB@G??999AB?AAAA:<<3=:929<@>B?BCEBBAAA::59BBB>BCCBBBBCCBB?>>;>A?B@CCC?CABA===@9;900*0==5>@A=@=>>>@<@AB>>BBAB;;7;BDAAB<B@@@ABD9@@@CB>AAC@
@6HNMW:01018:06247
TACGTAAGGGGCAAGCGTTATCCGGATTTACTGGGTGTAAAGGGAGCGCAGACGGAATGGCAAGTCTGAAGTGAAAGCCCGCGGCTCAACCGCGGGACTGCTTTGGAAACTGCCAGTCTGGAGTACTGGAAGGGTAAGCGGAATTCCTGGTGTAGCGGTGAAATGCGTAGATATCAGGAGGAACACCGGTGGCGAAGGCGGCTTACTGGACAGCAACTGACGTTGAGGCTCGAGAGCGTGGGGAGCAAACAGG
+
CCCC;96:BA7@@<@;;;6;BB@E@BBD=CCDDC=;;;CC=CD>AA;;;CCCA@?@@CE@CC@BCBBCC@BBAA?6:9:-:??;@@??<?=@@DF>BA?@AFE>C@BB=AAAB>AAAACC?BBBBA@C;?;?A=AA;@@B>B?B?CACCACCCBA@@>ABBD>CBBBBDBBCDCCAA?AA>A=@==3927<6<=?9=5574=949:::6:@877C=@?@>@C?;?::8:@@AAA@B@<<<>?2@@???8<<=2
@6HNMW:01019:06238
TACGGAAGGTCCGGGCGTATCCGGATTTATTGGGTTTAAAGGGAGCGCAGGCGGACAGTTAAGCGTGACGTGAAATGCAGCGGCTCAACCGTATGAAGTGCGTCGCGAACTGGCAGTCTTGAGTGAGTACGATGTGAGGCGGAATTTGTGGTGTAGCGGTGAAATGCTTAGATATCACGAAGAACTCCGATTCGAAGGCAGCCTACAAGTCCTTTTACTGACGCTAAAGCTCGAAGGTGCGGGTATCGAACAG
+
BBAC@C8;;;@<@@<@0009;272/44)5<.9;0;@6<B6@@6AAACBBBABB@CAABC<A<ACBBBD;;;ACC>BB;;;;;6;A@A<@:;;AAAA>ABBBBBBBBCC@DCGACBBBBD@BBC@;;<AAA000=000/179)4.33(33828;:9>:848=>B9@>:9.955956B<<<=8/0)---(---0///)/)4;;;7<<:92899-333&399==B<<:99,4=<<==181000=@800/;;938:?
@6HNMW:01020:06258
TACGGAAGGTCCGGGCGTATCCGGATTCATTGGGTTTAAAGGGAGCGTAGGCCGCCCCTTAAGCGTGTTGTGAAATGCCGCGGCTCAACCGTGGCACTGCAGCGCGAACTGGGGGGCTTGAGTGCGCGCAGCGAAGGCGGAATTCGTGGTGTAGCGGTGAAAATGCTTAGATATCACGAAGAACTCCGATCGCGAAGGCAGCCTTCGGGAGCGCAACTGACGCTGAAGCTCGAAAAGTGCGGGTATCGAAACAGG
+
4>>>;><@:?@9<<5<00/:<8<:<C;>BDADF>AB<AA;AD?A@@CB;;7;@;;;<.<=C<@@@@@B>@888;(73768:<8==<=9=578C?A9:7>>>AB@;;;8;;==BCC)??@CCC@>>?A@??>9788=87;5</7,7<==299<>?:?=?9:;;&7>>?>BBBAA?BA@?A898/77717;89>479?A<;833.36;;;3;348=:9;887:;;;7717;773777&7=9<9:28983733(39;<
@6HNMW:01023:06237
TACGTAGGTGGCGAGCGTTATCCCGGATTTACTGGGTGTAAAGGGCGCGTAGGCGGGAATGCAAGTCAGATGTGAAATCCAAGGGCTCAACCCTTGAACTGCATTTGAAACTGTATTCTTGAGTGTCGGAGAGGTTGACGGAATTCCTAGTGTAGCGTGAAATGCGTAGATATGGAGGAACACCGTGGCGAAGGCGGTCAACTGGACGATAACTGACGCTGAGGCGCGAAAGCGTGGGGAGCAAACAG
+
?;<9A@@:??7@@;99<?9==>?8@547>*844<=188;9;(33(3989:;<7<<=6B?B????BBABAA989?==888/79?>*8773,33(338<6;88;<::199;3;=>>>?:=?6;;;655==6;;6505055<<7:6;.4.4///----/;///<3666666><<5553995:565557:<7///)/)/4.444844559<44555::9888/----(//988:3:;;;;>>2;;;<<0833
@6HNMW:01029:06258
TACGTAGGGGGCGAGCGTTGTCCGGAATTACTGGGCGTAAAGGGTGCGTAGGCGGGTTAATAAAGTCAGTGGTGAAATCCTGCAGCTTAACTGTAGAACTGCCCGATTGCATGACTGTTAGCTCTTGAGTGTATTTGAAGTGGCTGGAATAAGTAGTGTAGCGGTGAAATGCATAGATATTACTTAGAACACCAATTGCGAAGGCAGGTCACTAAGATACAACTGACGCTGAGGGACGAAAGCGTGGGGAGCGAACAGG
+
/0/88<:<<<)9599<<?;???;@6949=@@@@C<A@;;A8A>8666@@@??@@@49594000)/00///:69<<G8<618----883;,-------055///(/4/)//////:--/6/////-(-6///8///(3;133/5::8383--(----/9;8877,3333(3333776////46//*/883966,2,237722,2/5582666822,255:::05..////66777.73333(333-666+----838898
@6HNMW:01032:06222
TACGGAAGGTCCAGGCGTTATCCGGATTTATTGGGTTTAAAGGGAGCGTAGGCCGTGGATTAAGTGTGTTGTGAAATGTAGGCGCTCAACGTCTGACTTGCAGCGCATACTGGTCCACTAGAGTGCGCGCAACGCGGGCGGAATTTGTCGTGTAGCGGTGAAATGCTTAGATATGACGAAGAACCCCGATTGCGAAGGCAGCTCGCGGGAGCGCAACTGACGCTGAAGCTCGAAAGTGCGGGTATCGAACAGG
+
BBBA<@;?;>B?AA>A@@=@@B=B?CDG?BB@BC>CC=CB=CC=BBABAAB?C9;<;>;;5<?BBDCCD@BCBBF=@@@@@<@BBBBCAB;<;@@@DD?BBBB@A99:::??@AA>??AAABBBBA98:AA;?>BCE>AA=A=AD9??;;;A@BABC>>??C>???D?CCCBB==BBBB?BA=@@@7@BB?CCCDAB@BBCC;;;HDD=G<=;GI@CCCDD;;;BB@CCFCCCC>CCB@@@:A;;;DDACBB@
@6HNMW:01037:06233
TACGTAGGTGGCGAGCGTTATCCGGAATTATTGGGCGTAAAGGGTGCGCAGGCGGCCTTTTAAGTTCAAGGTGAAAGCGTGGGGCTCAACCCCATAAAGCCTTGGATACTGGGAGGCTGGAGTACTGGAGAGGACAGCGGAATTCCATGTGTAGCGGTAAAATGCGTAGATATATGGAGGAACACCGGAGGCGAAGGCGGCTGTCTGGACAGTAACTGACGCTGAGGCACGAAAGCGTGGGGAGCAAATAGG
+
ABAAAAC@@@=@A;99::=@DB?B=?=??BB?BB>BBBBC>FD>B???A<=99:4:?AAC9B?AA?@A=A977BC;BBAA@@@6@@>@9???5;?DD:BB?B?C?CCCBBBC>BB?BBBABAAA?BA=>==A<A@@@>><>:>:=<@@AA@@@A>>:=AAA6776>AAAA779@@@=AA<>;>@?5;5;:4:88085;>:A?>>>>@>@@@B;;7;?>>=;;;>=?;@=<99919>;?=>?2888@@9;;;=
@6HNMW:01042:06243
TACGTAGGTGGCGAGCGTTATCCGGAATTATTGGGCGTAAAGGGTGCGCAGGCGGCCTTTTAAGTTCAAGGTGAAAGCGTGGGGCTCAACCCCATAAAGCCTTGGATACTGGGAGGCTGGAGTACTGGAGAGGACAGCGGAATTCCATGTGTAGCGGTAAAATGCGTAGATATATGGAGGAACACCGGAGGCGAAGGCGGCTGTCTGGACAGTAACTGACGCTGAGGCACGAAAGCGTGGGGAGCAAATAGG
+
FECBA995:?:??>@;;;>AAD@B?B?C?AAAFM?BBCCC>BD>B;;;BBC@CC?C?BBB9A=AGIICAC@C;;;6;BABCEF;CCCC@CDD:BBBC<AB?B?B@C;;;BBB<;;6;@A<AAAA@AD?;;<@=@BBABB?C@C@D@B;;;A@DDDC@CCCC;;;;CCC@@?AAAAB?BC?B?BBB@B?BB>AAB=@>@B?BDC@@?B@DC@@@A?ABBAB?=;@00+0@>>=@9A?>>?@@6@@@BB>BBB?
@6HNMW:01044:06239
TACGTAGGTGGCAAGCGTTGTCCGGAATTATTGGGCGTAAAGCGCGCGCAGGCGGCTTTCTAAGTCCATCTTAAAAGTGCGGGGCTTAACCCCGTGATGGGATGGAAACTGGAAAGCTGGAGTATCGGAGAGGAAAGTGGAATTCCTAGTGTAGCGGTGAAATGCGTAGAGATTAGGAAGAACACCGGTGGCGAAGGCGACTTTCTGGACGACAACTGACGCTGAGGCGCGAAAGCGTGGGGAGCAAACAGG
+
BBA@A;;6;A>AA@AA;938==4>:C?C@??<=@9?A:::3:>@9:0><<@900*0>A4>@>;9?@5@A::49==0:@BBCEE9A<?A?BCE5;488333(39:-33(33;6::4;<=A:?:>;>9:24938-8;0889492>2=8<<9883:;?;/33??3>=?BBBBBCBA?A@;????9<<<3939@>ABC>C?CCAAAC>BBB?BB9:9@:?>?=;000@;;5=<=:99+9<<<=>=2>=??A9>=<9
@6HNMW:01058:06253
TACGTAGGGGGCAAGCGTTATCCGGATTTACTGGGTGTAAAGGGAGCGTAGACGGCGGTGCAAGTCTGAAGTGAAAGGCGGGGGCTCAACTCCCGGATTGCTTTGGAAACTGCATGGCTAGAGTACCGGAGGGGTAAGCGGAATTCCTGGTGTAGCGGTGAAATGCGTAGATATCAGGAGGAACACCGGTGGCGAAGGCGGCTTACTGGACGGCAACTGACGTTGAGGCTCGAAAGCGTGGGGAGCAAACAGG
+
<BABBEDDDD3CF<<;@@@CBB?B@DCF?DC;;;0;A@AA0<;0:;9@@@@@@@=@A<@@@@@CBBBBB=A=>8<,:2:8999)9?=A=BBBB:@=@>;><<;0;>AC=BBBBCAA=ABCCCBBCB=@<@CCB<CC?B@@<@=@?BACC@BCB:;;BACCCD>;;;DDDCDBBBCCB?AA<@=@@@?C@BA?CCC:;:;C?BB@CCAA=A@?;?B?@>===00*0==9=?>999+77=7733&3<=A>8@:@8
@6HNMW:01015:06274
TACGTAGGTGGCAAGCGTTGTCCGGATTTACTGGGTGTAAAGGGCGTGCAGCCGGGAATGCAAGTCAGATGTGAAATCCATGGGCTTAACCCATGAACTGCATTTGAAACTGTATTTCTTGAGTACTGGAGAGGCAATCGGAATTCCTAGTGTAGCGGTGAAATGCGTAGATATCAGGAGGAACACCGGTGGCGAAGGCGGCTTACTGGACAGCAACTGACGTTGAGGCTCGAGAGCGTGGGGAGCAAACAGG
+
CCDBB;:59>8?A>@?@@=@BC>B@BCD>CCCBB>BBBBC>CC=CCB@@@CB?BC=C@AAAA=ABCCCCBBACCC?CE@BBBA;AA<@<@C6;<@@<@A@@AA@9AAA=@:::AAA;A@=@@@??A?B?BBBB@BA=AA@=@>A=A=@@@@@@AAAA=A@@C:;;;?988>=888;;7==5;5;;>3?;?B?BCD9<:;B>BE@CBBBAEC;;;C7;;AABCCACCC@CBBCCCAAAABAEE:AAAAA9@?@=
@6HNMW:01016:06283
TACGGAGGGTGCAAGCGTTAATCGGAATAACTGGGCGTAAAGGGCATGCAGGCGGGACGTCAAGCAGGGTGTGAAATCCCCGGGCTCAACCCGGGAACTGCACTCTGAACTGACGTTCTGGAGTATCGCAGGGGGAGGCGGAATTCCAGGTGTAGCGGTGGAATGCGTAGATATCTGGAAGAACACCAAAGGCGAAGGCAGCCTCCTGGGCGAATACTGACGCTCATATGCGAAAGCGCGGGGAGCAAACAGG
+
=DBC>BED=@@;;5<;;;=@@BCC?D@EC@CDDD>BBBBD;@@;@@:;9@A?ACC=BAA@BB@BCDEC?CDCCCC>AAFF;CC;:;@A@AA<@@5<,00=<<ACCBBB>B?>=@@@=@??=BCDDC@A@DDDFE5AB=;;7<?B?CABB@CDAAACDACB@B?AAAAABBBBBCBBA=B?BB?BBB>BC;@<@@B<@=?ABB?AB?:::8:CC@EBBBCCCBBA???BDAA>>?8?A<879=0777<=<BAA>
@6HNMW:01021:06287
TACGTAAGGGGCAAGCGTTATCCGGATTTACTGGGTGTAAAGGGAGCGCAGACGGAATGGCAAGTCTGAAGTGAAAGCCCGCGGCTCAACCGCGGGACTGCTTTGGAAACTGCCAGTCTGGAGTACTGGAAGGGTAAGCGGAATTCCTGGTGTAGCGGTGAAATGCGTAGATATCAGGAGGAACACCGGTGGCGAAGGCGGCTTACTGGACATGCAACTGACGTTGAGGCTCGAGAGCGTGGGGAGCAAAGCAG
+
445=<=9<<A3:;5:B;;49=>5969<<,//777.979AA)55)599556>=@D:C;;;59;2488::>7=:;;@4?AC<?>B@A@@A<@;@99:29@>@@BB=@=@@;>==A6::@@A@:@@00/6;5:1771;;6@<@8@8<=B@BB>B@;:<CB>ABFD8;;@@@A<;:??@??>BB;?;4446:7:<6;;</35487A=8<@:>073333994:233;3504436;93447778334==/88877.3333
@6HNMW:01030:06275
TACGTAGGTGGCGAGCGTTATCCGGATTTACTGGGTGTAAAGGGCGCGTAGGCGGGAATGCAAGTCAGATGTGAAATCCAAGGGCTCAACCCTTGAACTGCATTTGAAACTGTATTTCTTGAGTGTCGGAGAGGTTGACGGAATTCCTAGTGTAGCGGTGAAATGCGTAGATATTAGGAGGAACACCAGTGGCGAAGGCGGTCAACTGGACGATAACTGACGCTGAGGCGCGAAAGCGTGGGGAGCAAACAGG
+
DBAAAAA>BB@AAAAAA@=@AA=A?CCC>CCBBB>BCCEC>BA:?@@A?BB?BCB=A?@@@B?BCCCCCBBCCCC>BC@CIHF>CCCC@BD>D@CC@CBABAAA>ACD?EAA@CCC=AB@BBC@@@BC@CFA@>@<@?@A=@?@?A?BBBBDCCA@@<@AAA<BB@@@BBCCCDBAA=AB=B@CCE@CAAA=@>@9@9@A<@BC@CBB@CC;;;C?BBCCCBBBB;:6;CCBBC=BBAAEFE<;=;AB<ABB@
@6HNMW:01033:06296
TACGTAGGTGGCAAGCGTTGTCCGGAATTATTGGGCGTAAAGCGCGCGCAGGCGGCTTTCTAAGTCCATCTTAAAAGTGCGGGGCTTAACCCCGTGATGGGATGGAAACTGGAAAGCTGGAGTATCGGAGAGGAAAGTGGAATTCCTAGTGTAGCGGTGAAATGCGTAGAGATTAGGAAGAACACCGGTGGCGAAGGCGACTTTCTGGACGACAACTGACGCTGAGGCGCGAAAGCGTGGGGAGCAAACAGG
+
@A@B@;;50<6<<+/0--(-//5:6:6767=8=><BB@@@;@ABA@>>B@@:00*00/)/::4<AB;>AAA5;;;.9?>:CCC;C>=@=@BB6A@:44991933-33(39<2<979:@B@?@@CCBB?B9588@A=BAA>A@C@BABBBBB=>?@F@984=6?9:?:337>=;7>?9?=99388907>BB?ABB?B?ABAA@A;??>:@=0000,/==A?@?@@89/8>9:7;7=>CB=B=5>?>;;3;=<9
@6HNMW:01033:06303
TACGGAGGGTGCAAGCGTTAATCGGAATCACTGGGCGTAAAGCGCACGTAGGCTGTTATGTAAGTCAGGGGTGAAAGCCCACGGCTCAACCGTGGAACTGCCCTTGATACTGCACGACTCGAATCCGGGAGAGGGTGGCGGAATTCCAGGTGTAGGAGTGAAATCCGTAGATATCTGGAGGAACATCAGTGGCGAAGGCGGCCACCTGGACCGGTATTGACGCTGAGGTGCGAAAGCGTGGGGAGCAAACAGG
+
AAAC>;:;0;;;C>CA@@=@?BCCAE@BAA@<;;0;5;=A6>>BB@969@@=@CBB?BCCBB?BCBBBBB:CCCC;:98-87849BAC?B?BBB@C>BBAA@<@=?A@BBBCCDE<<<CCCCACC@BB<@@@@?8>@;?@;?;@<@?AC@BAAAB?AAAAAD>CC?BBBAABBCCBB?@A<?=B@@BB@BB?CCC?B?>>;>7;;===9=@<@<???=CCF:99@BA?>@@@BB:A>>>@BA3:::==4=::5
@6HNMW:01041:06278
TACGGAGGGTGCAAGCGTTAATCGGAATAACTGGGCGTAAAGGGCATGCAGGCGGGACGTCAAGCAGGGTGTGAAATCCCCGGGCTCAACCCGGGAACTGCACTCTGAACTGACGTTCTGGAGTATCGCAGGGGGAGGCGGAATTCCAGGTGTAGCGGTGGAATGCGTAGATATCTGGAAGAACACCAAAGGCGAAGGCAGCCTCCTGGGCGAATACTGACGCTCATATGCGAAAGCGCGGGGAGCAAACAGG
+
@A@@=@CE?BCBA6;;@@>A@CCC@C@CC@CBBB<BBA@A;@@;@B;;;BB?BCC>CCAA@C@CECCC>CCCCEE>CCCC9@@:A@@A@CC=CD<A;;;CCCCCCCAA>ABDBBBB>@@B@CBCCCCCCCCBCB0AA>;;6;<@<@?BA?ADABACB?CC?C?BB???BBBB@A@@@;A>AB?BCKDEL<;8;BB4:89????CC@BBB>BBB?>>?BBBBBBBBCBAAABBBD>BBA@@AA6=<999/9>>=
@6HNMW:01045:06268
TACGGAAGGTCCGGGCGTTATCCGGATTTATTGGGTTTAAAGGGAGCGTAGGCCGGAGATTAAGCGTGTTGTGAAAATGTAGACGCTCAACGTCTGCACTGCAGCGCGAACTGGTTTCCTTGAGTACGCATAAAGTGGGCGGAATTCGTGGTGTAGCGGTGAAATGCTTAGATATCACGAAGAACTCCGATTGCGAAGGCAGCTCACTGGGGCGCAACTGACGCTGAAGCTCGAAAAGCGCGGGTATCGAACAGG
+
965D:>?B:<@9<>6;;B?AAB7;7:A@5>@4:9/9@0?@:@A;@BBCBBB@C@D@BBBB?B@BBB@;;7<@@@CC;CCBBBB?A@BCD?ABBB;<;@ACAAACA<8..*..-(-5(/)/)4:888543898:3;;;;3;<04031<<:959A??A9919999*9<=A<AAAABAAABBB?AA7:9@<@??;??@@494;BBBCC;;;ABB3@@@@<@@BCDBBBBB6;<BC;;;;-;?=A@@:@>?;AB=669@
@6HNMW:01024:06316
TACGTAGGTGGCAAGCGTTATCCGGATTTACTGGGTGTAAAGGGCGTGTAGGCGGGACTGCAAGTCAGATGTGAAAACTATGGGCTCAACCCATAGCCTGCATTTGAAACTGTAGTTCTTGAGTGTCGGAGAGGCAATCGGAATTCCGTGTGTAGCGGTGAAATGCGTAGATATACGGAGGAACACCAGTGGCGAAGGCGGATTGCTGGACGATAACTGACGCTGAGGCGCGAAAGCGTGGGGAGCAAACAGG
+
CCBBCBB???;?@<@?AB?BBC?C?AAC=CCCCC<>=>?>8=?9@<>>DAA>ABC>CBBBBB@BBA@AABBC>><>299B9::29A?@=BE>CCCBB>A@B@AA=ACC=B>?>AAA=AA?ABBBAA>D?BB?A=A?;??A>D<?7><>A@@ACBBBB?BBBC=BBBBBBBBC@AA=<59@:;9>9:68<>A;?>B;?<?B@CC@CB@@<@A000C?@@@@@9:8?@?;????;>6??>=>DD:?:;>A:@@@=
@6HNMW:01038:06344
TACGTAAGGGGCAAGCGTTATCCGGATTTACTGGGTGTAAAGGGAGCGCAGACGGAATGGCAAGTCTGAAGTGAAAGCCCGCGGCTCAACCGCGGGACTGCTTTGGAAACTGCCAGTCTGGAGTACTGGAAGGGTAAGCGGAATTCCTGGTGTAGCGGTGAAATGCGTAGATATCAGGAGGAACACCGGTGGCGAAGGCGGCTTACTGGACAGCAACTGACGTTGAGGCTCGAGAGCGTGGGGAGCAAACAGG
+
CBBB@@<ACC;CE@B;;;?BBC@D@CBC>CCCCF>DFCCB=CF>CCA@@CBBBC@C@@@=@@<@CDCCB@BBAA@:@AA:@@B?AAAA=@4:9AB=BBBBCEC>C?AA<A:::?AAAABB?BBBAAA@:?9?@9@A>BGFBI@CAC@CB?BBAABAA<@AAA6@@@ABBBACCA@BB?AB?A=A@A=@;>;;<<<>B?BB?BB?AA@A=@><<9=7<7?:;;;1;7707>??ABBB==>BBB:ACCDD=B>>8
@6HNMW:01046:06332
TACGTAGGTGGCGAGCGTTGTCCGGAATTATTGGGCGTAAAGGGAGCGCAGGCGGGAAGGTAAGTCTATCTTAAAAGTGCGGGGCTCAACCCCGTGAGGGGATAGAAACTATTTTTCTTGAGTGCAGGAGAGGAAAGCGGAATTCCTAGTGTAGCGGTGAAATGCGTAGATATTAGGAGGAACACCAGTGGCGAAGGCGGCTTTCTGGACTGTAACTGACGCTGAGGCTCGAAAGCCAGGGGAGCGAACGGG
+
;;;BB;;7;A=AB;;;AC?CDC@C@C@B8;:@CD>ABBBE<BB=;;;ABBEABBE?C@GGCC@ECCCCCDD=@?>4@9:9;DD;CCBC@CDD9A@BBB?A8ABBBBC=AAABFDE3BB?CCCCBBBC@CAAA<@?6??@<@?C@C@CBBA@@??@@=@BBB=BBBBBCCCCAA>@@<?@=@=ABB@BCBB@BBB?B>AA@BBB>BBB?>@>BBB?ABCBBAAABBB>BCCCCC>BB@BCCC:BAABC?BCD>
@6HNMW:01058:06338
TACGTAAGGGGCAAGCGTTATCCGGATTTACTGGGTGTAAAGGGAGCGCAGACGGAATGGCAAGTCTGAAGTGAAAGCCCGCGGCTCAACCGCGGGACTGCTTTGGAAACTGCCAGTCTGGAGTACTGGAAGGGTAAGCGGAATTCCTGGTGTAGCGGTGAAATGCGTAGATATCAGGAGGAACACCGGTGGCGAAGGCGGCTTACTGGACAGCAACTGACGTTGAGGCTCGAGAGCGTGGGGAGCAAACAGG
+
<<<AAB?BFD9AA@C;;;@BBB@C;;;<6;AABD=:;;BD=CC>BAACACBBBC?B@@@?@B?B@@@BC@BCBCC=BCD>C9979@??=B999AC=AA@@;;;0;5;;0;?<=589ABA??ABA@?BB>A>AD>BB?C@A=@7;7;=AE?BCBDCCC@CGJJ?BBAAADCCBCBBBB@;;7:=@@A>A=@A?BBB:><>A<@A????C>A?>>@@=BBDBC?@;@::49@@A::7BAAA?CD:DE88848@@=
@6HNMW:01016:06382
TACGTAGGTGGCAAGCGTTGTCCGGAATTATTGGGCGTAAAGCGCGCGCAGGCGCTTTCTAAGTCCATCTTAAAAGTGCGGGGCTTAACCCCGTGATGGGATGGAAACTGGAAAGCTGGAGTATCGGAGAGGAAAGTGGAATTCCTAGTGTAGCGGTGAAATGCGTAGAGATTAGGAAGAACACCGGTGGCGAAGGCGACTTTCTGGACGACAACTGACGCTGAGGCGCGAAAGCGTGGGGAGCAAACAGG
+
CBAA@>>;?@;@B@A@DA9::B?B?B>B>AD?BB>BCDDC;@@A;;;A@AC?;;9CC>CCCACBB?C@@A?BBA9A@@@CCC;CC@C?CCC9BABBBBB=AAC<?>:?CB?BD=BBBCADCCBBCB>BA:989D:@?B?C?B?B?CCBB@A?@??;?@@@9???>?BBBBBB?BB?B>AA@BB>7@;7728>>2838@@@BD>BBB@BBAA>><>ABBB@?@A9839?>@CD>CAAACDE:AA@@A;<885
@6HNMW:01018:06390
TACGTAGGTGGCAAGCGTTGTCCGGAATTATTGGGCGTAAAGCGCGCGCAGGCGCTTTCTAAGTCCATCTTAAAAGTGCGGGGCTTAACCCCGTGATGGGATGGAAACTGGAAAGCTGGAGTATCGGAGAGGAAAGTGGAATTCCTAGTGTAGCGGTGAAATGCGTAGAGATTAGGAAGAACACCGGTGGCGAAGGCGACTTTCTGGACGACAACTGACGCTGAGGCGCGAAAGCGTGGGGAGCAAACAGG
+
BCBCCCC?:94:@;<=??>A?B?DAC?C?CC?CC>CB@??8??@?@@A@CC@;<9BB<BCB>B;;9;ABB?BAA7@:;;AAA8AC;D9BBC5;:CCBCB=BFE?BB=BBC@BB<@BAB>CDDAAAC@BBBB@BB<AAA=A@B?B@AABABB@A?A<@==;3=8;ABBBCBBB?BB?B?AB>AA?;B>AA>BBB<?:?:99@A8??C?C@:9::39AAABBBAA:94:>@<=?8????BCC:???CE>A==<
@6HNMW:01024:06391
TACGTAGGGGGCGAGCGTTATCCGGATTTACTGGGTGTAAAGGGAGCGCAGACGGAGAAGCAAGTCTGATGTGAAAGCCGCGGCTTAACCGCGGAATTGCTTTGGAAACTGTCAGTCTAGAGTACTGGAGGGGTAAGCGGAATTCCTGGTGTAGCGGTGAAATGCGTAGATATCAGGAAGAACACCAGAGGCGAAGGCGACTTACTGGACAGCAACTGACGTTGAGCTCGAAAGCGTGGGTAGCAAACAGG
+
>099BBBBBB1BA;;<;;5;@A>B=@@D>BBCDG>AAAB@5?A6@BCBBCDCCC@EDD@BBB>BBBCCBBBA=<<500+/6617;9<8=8;44186<6<889-929=6>??ABB@??BBBBBBBBBB@BBBB8BA>AAA?B?B=A@9949@@?CCD@CBCB=;;;AABABAA@@@?;?=AB?ABC<@@9939==3949@AAB?BBDB@BCAAAB?BBCB>>;9=000@>>=@9?>?899,9<;877.8@?<
@6HNMW:01031:06367
TACGTAGGTGGCAAGCGTTGTCCGGATTTACTGGGTGTAAAGGGCGTGCAGCCGGGAATGCAAGTCAGATGTGAAATCCATGGGCTTAACCCATGAACTGCATTTGAAACTGTATTTCTTGAGTACTGGAGAGGCAATCGGAATTCCTAGTGTAGCGGTGAAATGCGTAGATATCAGGAGGAACACCGGTGGCGAAGGCGGCTTACTGGACAGCAACTGACGTTGAGGCTCGAGAGCGTGGGGAGCAAACAGG
+
CBAAACC@CC?@@6;;@A<ACC@E@;;;7;C@AA<AAACD7;;0;B;;;;AA>BB=BA<<<C@BBGCCCCCCCCG>BB@CCCC=CD?B>@@8?>??<?@?@ABB=CCD>CBAA???9?@=ABBBBB@@;>>>@=@B?AAA?B?B?B@BBBBBA>?::5:<=A:>>=@>>>AA@?><<699499=?A:A>AB>AAC=A=AA?AD@CBBB?BC:;;D@CDCCBBB=A::8:BCAAC@@???CCD::::BB=AAA>
@6HNMW:01055:06368
TACGTAGGGAGCGAGCGTTGTCCGGAATTACTGGGTGTAAAGGGAGCGTAGGCGGGATTGCAAGTCAAGGTGGTGAAATGCAGGGGCTCAACCCTGAACTGCACTTGAAACTGTAGTTCTTGAGTGAAGTAGGAGGTAAGCGGAATTCCTAGTGTAGCGGTGAAATGCTTAGATATCACGAAGAACTCCGATCGGCGAAGCAGCCTTCGGGAGCGCAACTGACGGCTGAAAGCTCGGAAAGCTGCGGGTATCGAACAGG
+
BBABB;;;09??@99955.55<8;6;1616;>@@2<5544)59070//0/97<<=5;:7://)-5--(-(--(-/-9////////&//7;)45/5447;556;994555)5999954.49055<<<;887//)--066(///3:274:399995545995:9993;5569;;<=<@>><<;;>=7900*000//)-57(-////696;?@6;;:<9838/////)/87993:87::)//(/////66(///444.3872
@6HNMW:01057:06392
TACGTAGGTGGCAAGCGTTGTCCGGAATTATTGGGCGTAAAGGGCGCGCAGGCGGCGTCGTAAGTCGGTCTTAAAAGTGCGGGGCTTAACCCCGTGAGGGGACCGAAACTGCGATGCTAGAGTATCGGAGAGGAAAGCGGAATTCCTAGTGTAGCGGTGAAATGCGTAGATATTAGGAGGAACACCAGTGGCGAAAGCGGCTTTCTGGACGACAACTGACGCTGAGGCGCGAAAGCCAGGGGGAGCAAACGGG
+
CBBB@><;9929@9?>A@=@@A=@>A@C@BB?BD=BBCBB9@@;@@@AA>@:@@;@ACCBBB>?@BJACBB@DCC9CAAACBB<BEAD@CDC;CCC;;;;6;C@CDE>E9::;CBBBCCCCCGECBB@BBBB@BF>CCB@B@C@C@CBBBCBCB@@=@AAA<BBBBCCDCBAB?AA<AA>A>BBB?BA@@=@@AA=BCE@ECC>CCD@CC;;;B?BBBCCBBBCCB???::66.//)/////$/68:;6==>8
@6HNMW:01072:05788
TACGTAGGTGGCAAGCGTTGTCCGGAATTATTGGGCGTAAAGAGCATGTAGGCGGGCTTTTAAGTCCGACGTGAAAATGCGGGGCTTAACCCCGTATGGCGTTGGAAACTGGGAGTCTTGAGTGCAGGAGAGGAAAGGGGAATTCCCAGTGTAGCGGTGAAATGCGTAGATATTGGGAGGAACACCAGTGGCGAAGGCGCCTTTCTGGACTGTGTCTGACGCTGAGATGCGAAAGCCAGGGTAGCAAACGGG
+
CCCCCA@=?@:?A;?=?A=AAADD@D@G<??@CD=@?@BB=BBBBB@?@A@;@BB<ABBB8A<ACC@CBBBBB@B@7;;:@AA7BC=B@CCC;CDCBA?A::7:@CC=BCDH>::9AA=B?>>@ABB>BABC?A@*888+:;B@CJ?GEEFCAB;:6;BBB=BBCCCCCCCDD?BB=BB>B?CBB@BBBB@BBB9:8;BB?BD>CBA?CBC@AAA@@@AABBDCBBBCCAAAC>CCADDD=BBCBB@<BBB<
@6HNMW:01079:05792
CACGTAGGGGGCGAGCGTTGTTCGGATTCATTGGGCGTAAAGGGCGCGCGGGCGGCCGGGCGAGCCTGCCGTGAAATCCCCGTGCTCAACACGGGGGGGGTCGGCGGGGACTGTCCGGCTGGAGTACCGGAAGCGGCGGCGGAATTCCTGGTGTAGGGGTGAAATCTGTAGATATCAGGAAGAACACCGATGGCGAAGGCGGCCGCCGGGCCGGATACTGACGCTGAGGCGCGAAGGTGCGGGGAGCGAACAGG
+
<:;;;;>>>>+<;<??9:44<<5:99D?@@A>@B<BCCGH>FD=CCCCCDC<:;@G@C>>BB???;CCC?CCCAA9:;;;.:AABBCC?B@;9999988"8<;<3393-39<AA:6:?::A?BBBCC@C@C>@@AD@A=@B?B@B?B?BC@BBCCCCB:BBBB89::AAACBBBCCBB@C?BB?BBA<@@??;?AA;@<9949>AA>AA<@;@;@A?;;>><;;<BBB>CCCCGADAAA@CDE;BCCLC@AAA@
@6HNMW:01085:05771
TACGTAGGTCACGAGCGTTATCCGGAATTATTGGGCGTAAAGAGTGAGCAGGCGGCTCGCTAAGTCAGAGGTGAAAGCGTGGGGCTCAACCCCATACAGCCTTGGAAACTGGCGGGCTAGAGTGCGCGAGAGGTCAACGGAACTCCATGTGTAGCGGTGAAATGCGTAGATATATGGAAGAACACCGGTGGCGAAGGCGGTTGGCCAGCGCTGCACTGACGCTCAGTCACGAAAGCGTGGGGAGCAAACAGG
+
:@@BBCC@CAAAA???AA?CCC?B?C@D@AA>BB<BAAAC?@@ADCCCCBB?;;8:CBBBBC@B;;;C;;5;AA@;@@BBCCC:CCBCACJJ;BABBA;;8<@B>BB<AAA=;;;7;CCC@AABBCBAAA;;7;BB>BDAD@BBC@CCCCCAAABB>B;;;0;AAAAABBBAABCJAD@CB?;;;=@<@@>AA@>@>AC>B@EACAGCCCDDDBA@@BB<<;@>>@@000>==-::??CDD9@??>>6888;
@6HNMW:01096:05787
TACGTAGGTGGCAAGCGTTGTCCGGAATTATTGGGCGTAAAGCGCGCGCAGGCGACTTTCTAAGTCCATCTTAAAAGTGCGGGGCTTAACCCCGTGATGGGATGGAAACTGGAAAGCTGGAGTATCGGAGAGGAAAGTGGAATTCCTAGTGTAGCGGTGAAATGCGTAGAGATTAGGAAGAACACCGGTGGCGAAGGCGACTTTCTGGACGACAACTGACGCTGAGGCGCGAAAGCGTGGGGAGCAAACAGG
+
?CB@@@B?BB?BB?;::A?BDE?B?C@C???;?>8?<<==,9;9::;:;;:499;BCE>CDH@CCCBCCCC?BBB9CCCDECC;BB>B?BBB6BBBCBBD>BBB?BB>CBB@BB>AAAB899;CBBB9<?=A9@?9?BB=A?B4718;;;@@@==B>B@::29888;8<@@BC<AA?A>=>;??B<B???;???<?<?BAAAG9::E@CBBBBB?BBBBB???ABB?BBAABB<A=?BBAB5??:<=4>::5
@6HNMW:01104:05775
TACGTAGGTGGCGAGCGTTATCCGGATTTACTGGGTGTAAAGGGCGCGTAGGCGGGAATGCAAGTCAGATGTGAAATCCAAGGGCTCAACCCTTGAACTGCATTTGAAACTGTATTTCTTGAGTGTCGGAGAGGTTGACGGAATTCCTAGTGTAGCGGTGAAATGCGTAGATATTAGGAGGAACACCAGTGGCGAAGGCGGTCAACTGGACGATAACTGACGCTGAGGCGCGAAAGCGTGGGGAGCAAACAGG
+
BCCCA@@;994:@AA:::@BBD?B?BBB>BCBBB;A@CCC:??:>>>?ABB@EBB>B@BBAB?BBBAAAAAABAD>CC<=;>C=AABB=@A;A?@@<A89;AAA<BCC=BBBBBBB<BB=BAAACDCCGCDAA>@>A@;;8;@C@C@CBBAAAABBCACBBC>BBCCBCCBBBC?AA=::6:=@AA=BBBA<?CD4:4:;6;AA@DBB@BC;;;CACCBCCBBBC;;9;CCCDF>CBBBFMH;AAADE=CBB?
@6HNMW:01111:05781
TACGGAGGGTGCAAGCGTTAATCGGAATAACTGGGCGTAAAGGGCATGCAGGCGGGACGTCAAGCAGGGTGTGAAATCCCCGGGCTCAACCCGGGAACTGCACTCTGAACTGACGTTCTGGAGTATCGCAGGGGGAGGCGGAATTCCAGGTGTAGCGGTGGAATGCGTAGATATCTGGAAGAACACCAAAGGCGAAGGCAGCCTCCTGGGCGAATACTGACGCTCATATGCGAAAGCGCGGGGAGCAAACAGG
+
CCCC@AA@:9:9@<@?BC=@>@BB>B@DD@CCCC>@@@BD<AB=BCBCCBB@BCC>CDBBAB?BCDCD>BCCCDD>BCCC:BB<B@AA;==+00+0,00@?ABBA@?B?AACBA@A=??A>AAACBBBBBBBBB0@A=AA=@?B?B?BC@CCCDCDC?BB?B>A@AA@AA>??????:@?@@=@BC<AA;@<@@@5;7;AAA?AA@AAA;A??=@BBDCA::9AA@AABBC???8=@@8899+987@C<ABC@
@6HNMW:01070:05850
TACGTAGGGAGCAAGCGTTGTCCGGATTTACTGGGTGTAAAGGGTGCGTAGGCGGCTAAGCAAGTCAGATGTGAAATCTATGGACTCAACCCATAAACTGCATTTGAAAACTGCATAAGCTTGAGTGAAAGTAGAGGCAGGCGGAATTCCCCGTGTAGCGGTGAAATGCGTAGAGATGGGGAGGAACACCAGTGGCGAAGGCGGCCTGCTGGGCTTTAACTGACGCTGAGGCACGGAAAAGCGTGGGTAGCAAACAGG
+
:<>?;;<E>CBCCAE;;;?BBA@C?@@@:@;;;C;;<69949<6?5:444439=38>>::==8;:596;9;;;;=65555::5;;::<5::4:<<<4;:::88;(3333&3:88833-377,3489333(386///)/6649=8=2545==.;<<<<BBC?AABA5::A999;733;:==.55045:993:5557<>>;>8<<5:38443::0444(3288:;:44399945555.///&/:///<39///:;35669
@6HNMW:01079:05811
TACGGAGGATCCGAGCGTTATCCGGATTTATTGGGTTTAAAGGGAGCGTAGGTGGATTGTTAAGTCAGTTGTGAAAGTTTGCGGCTCAACCGTAAAATTGCAGTTGAAACTGGCAGTCTTGAGTACAGTAGAGGTGGGCGGAATTCGTGGTGTAGCGGTGAAATGCTTAGATATCACGAAGAACTCCGATTGCGAAGGCAGCTCACTAGACTGCAACTGACACTGATGCTCGAAAGTGTGGGTATCAAACAGG
+
BBBB@A@>@CC=A?>>??=@BD@D?BBC=AA=@@8@A:@?:@C;??>BCBB?BB?BB@CD@C@CCDAAA?CCCCE>CCG=AAB>BBBB?B?A@FJJ<CABBB@A=BBB=BAA?@BBBCC@C@@@CDAA@@@BB?BCC=CC?B?B@BBBB?ABCCBBB>AABB=CBBC@BBBCBBBBBBB?BB?BCC>BBB798A?384:@@@BBBCBBBBCCCCD?BBBBBCCBCCBBAAA@??8@B?@@@;@@??CG=9::@
@6HNMW:01102:05823
TACGTAAGGGGCAAGCGTTATCCGGATTTACTGGGTGTAAAGGGAGCGCAGACGGAATGGCAAGTCTGAAGTGAAAAGCCCGCGGCTCAACCGCGGGACTGCTTTGGAAACTGTCAGTCTGGAGTACTGGAAGGGTAAGCGGAATTCCTGGTGTAGCGGTGAAATGCGTAGATATCAGGAGGAACACCGGTGGCGAAGGGCGGCTTACTGGACAGCAACTGACGTTGAGGCTCGA
+
5=::;<9<>>/54-4:44.44;.4.49909<45:,5:9990=:1<;;;A>CCCC=B;;;69?5>9=94/)/7//00&/--(--8(//99)/+4:::3999:;;<6=:>D=CA:55;<<;;;9;A@A;==8B>BB<=B7==?8=5;595::5<666;==9>=<<4<<666;>556=<<>;==<=:<88.4.4/49//)//(/6)//6443:36////;06693333-333-3::33
@6HNMW:01102:05839
TACGTAGGTGGCAAGCGTTGTCCGGAATTATTGGGCGTAAAGCGCGCGCAGGCGCTTTCTAAGTCCATCTTAAAAAGTGCGGGGCTTAACCCCGTGATGGGATGGAAACTGGAAAGCTGGAGTATCGGAGAGGAAAGTGGAATTCCTAGTGTAGCGGTGAAATGCGTAGAGATTAGGAAGAACACCGGTGGCGAAGGCGACTTTCTGGACGACAACTGACGCTGAGGCGCGAAAGCGTGGGGAGCAAACAGG
+
:BACCAA>?B=>>:@???=ABB@D?B>A=AB:??:?@AAC9@@A;;;BBCD@CBAAA>BCC@BCBA@@@A5;;;;$4:;::<<2<=?B@ECC8BBAD?@?:?@B9BD>CCC6??:?ACC@AABCCBB?BB<B?BB=???=A=A9@:??=?@@833?9A@@A:AAA9:9CBBBC=???C?CC?B>=:A?B@;BBB@C@BACCCD<BBB>AA999B?BABCAAABC??<??@=??8???DCDF;BBA@@;==>9
@6HNMW:01064:05890
TACGTAAGGGGCAAGCGTTATCCGGATTTACTGGGTGTAAAGGGAGCGCAGACGGAATGGCAAGTCTGAAGTGAAAGCCCGCGGCTCAACCGCGGGACTGCTTTGGAAACTGCCAGTCTGGAGTACTGGAAGGGTAAGCGGAATTCCTGGTGTAGCGGTGAAATGCGTAGATATCAGGAGGAACACCGGTGGCGAAGGCGGCTTACTGGACAGCAACTGACGTTGAGGCTCGAGAGCGTGGGGAGCAAACAGG
+
CCDCCC;???8>B?BBBA?A:96;?CBC=BCFDH?BBBAA<BF9;:;BBCBBBB?B<@@>@@<@BBABC@BBCCD9???9?@@=@A@@>A9::@D;BBBABBD>B?BD?BC??=??BCBB?BBBCBBB?C?BB<BB?BBB?C?C@C@BB?BBA@A@A=ABBB>BCABBCBBBCECAA>AA?A?BBB?B?@?=?CB3979?;>C@BBBB?BB???A>BBBCCBB>A9979CBBABBBAAAAAB8ABBA@;A??;
@6HNMW:01073:05864
TACGTAGGTGGCAAGCGTTGTCCGGAATTATTGGGCGTAAAGAGCATGTAGGCGGGCTTTTAAGTCCGACGTGAAAAATGCGGGGCTTAACCCCGTATGGCGTTGGATACTGGAAGTCTTGAGTGAAGGAGAGGAAAAGGGGAATTCCCAGTGTAGCGGTGAAATGCGTAGATATTGGGAGGAACACCAGTGGCGAAGGCGCCTTTTCTGGACTGTGTCTGACGCTGAGATGCGAAAAGCCAGGGGTAGCAAACGGG
+
CBBBB@@?;:5;A:@?BC@CBC?B@B?B?AB9>=3?>@@@9A@@@A;;;BB@BCF;;;:;-;>BCCACB@@@99999*;99?=>2>@9=05;;.;BBBD@CBB?B?BCCCBB@C>BBBB?AABBBB>B?BB@@5;;;.;BC3C>C5<;09>@@@:;;;5;;:;.;CABBCDCEGGAEJ>JF@B=@@A=BBBBACCC@C=A@@5;;;.;?@<@AA@@@A@@ACBBBBDCCBDBA;;;;.;A><<<<.;:9;99)5:59
@6HNMW:01066:05932
TAACGTAGGTGGCGAGCGTTGTCCGGAATTATTGGGCGTAAAGGGAGCGCAGGCGGGAAGGTAAGTCTATCTTAAAAGTGCGGGGCTCAACCCCTGAGGGGATAGAAACTATTTTTCTTGAGTGCAGGAGAGGAAAGCGGAATTCCTAGTGTAGCGGTGAAATGCGTAGATATTAGGAGGAACACCAGTAGGCGAAAGGCGGCTTTCTGGACTGTAACTGACGCTGAGGCTCGAAAGCCAGGGGAGCGAACGGG
+
=<5884;9.9>::9545>=9===:=+0+/)//)//)/555<4<<6=<<@@;A;995)58>7>C9<;<;:00027::.:9>:::9+99::4:=<24555==0;;<<<<5<666??A+@B<959;;55549955.5;1:55.55<6<8<455999455.4:;;4=>;??BBABAA5;;6;A=A?@>=;=00//380//(3-/65///(///49//377373337444>??:=99555)4;54444&4;9:55:<;6
@6HNMW:01076:05925
TACGTAAGGGGCAAGCGTTATCCGGATTTACTGGGTGTAAAGGGAGCGCAGACGGAATGGCAAGTCTGAAGTGAAAGCCCGCGGCTCAACCGCGGGACTGCTTTGGAAACTGTCAGTCTGGAGTACTGGAAGGGTAAGCGGAATTCCTGGTGTAGCGGTGAAATGCGTAGATATCAGGAGGAACACCGGTGGCGAAGGCGGCTTACTGGACAGCAACTGACGTTGAGGCTCGAGAGCGTGGGGAGCAAACAGG
+
BA@@BB6:::.:?=??A@@CGE@C@BAA;@@BBC=AAACC=CC=AA;;;ACB@@>@?AC@CB?AB;;;A<@@AAD8::A<A@A>ABBB@B?ABBC>AAA>@AD>C?CC=ABBDB@@@BB@>A???A??;?<@@9@@;@ACAG?B?B@CC@CBBA@@@<@AAA=BBBBCCBBBCBBBC@@@6:6:AA=A?BA?BAA?A?AA?CC?BBCGABB::9F@BBBBBA@=A;:6:??CCDDCBBBBDD;AAABA:A??<
@6HNMW:01090:05931
TACGTAGGTGGCGAGCGTTATCCGGAATTATTGGGCGTAAAGGGTGCGCAGGCGGCCTTTTAAGTTCAAGGTGGAAAGCGTGGGGCTCAACCCCATAAAGCCTTGGATACTGGGAGGCTGGAGTACTGGAGAGGACAGCGGAATTCCATGTGTAGCGGTAAAATGCGTAGATATATGGAGGAACACCGGAGGCGAAGGCGGCTGTCTGGACAGTAACTGACGCTGAGGCACGAAAGCGTGGGGAGCAAATAG
+
BBBB@@>9:;5:>?998949??<?992;87708;8;ABBB>BC;A::99:A3836;6;=</;<73/3;;>;?@<AA5==733;;.;>>?;@?>0?;77.;<8<3928=>>???8@?8?AB>BBAA?;;5;><>:>9=:::8;=B>D;A>>>@>>>??:>===3==>AAAB==;;:==8:;1808:88<:;<6897.717739;>;;=D>F@A:::3::=88878:9717757<<3;==7888)8::8;.766
@6HNMW:01094:05948
TACGTAGGGGGCAAGCGTTGTTCGGAATACTGGGCGTAAAGCGCACGCAGGCTGGGCCGTTAAGTCTGTCGTCAAAGGCGGGGGCTCAACCTCCGTTCTACGATAGATACTGGCGGCCTAGAGTATGTGAGAGGGAAGTGGAATTCCCGGTGTAGCGGTGAAATGCGTAGATATCGGGAGGAACACCAGTGGCGAAGGCGCTTCCTGGCACACAACTGACGCTCATGTGCGAAAGCCAGGGCAGCGAACGGG
+
=@:=<@<A@A1@@@<;;C=?@?BA<@<;:9:<<09B@AA<BC@@@CB@@@;@;;;,97==5;7<=;;>=@AA;<;094=9999(;>=@<B?BA?BD@BABACCCBBBCCBAA>;;5;5:88<<<<;:;>DBBBC>C@B@@<@>@:@C<A>ACCCCBB@BAAA;999?;>===85556(584<59888:<::4775.5.5799173796999A::5;?@@???>?@??;?;<>@<?<;>??9BBBBAA>AFD<
@6HNMW:01102:05911
TACGTAGGTGGCGAGCGTTGTCCGGAATTATTGGGTGTAAAGGGAGCGCAGACGGATGTGCAAGTCTGATGTGAAAGCCCGTGGCTCAACCGCGGGACTGCATTGGAAACTGTTTATCTGGAGTACTGGAAGGGCAAGCGGAATTCCTGGTGTAGCGGTGAAATGCGTAGATATCAGGAGGAACACCGGTGGCGAAGGCGGCTTGCTGGACAGTAACTGACGTTGAGGCTCGAAAGCGTGGGGAGCAAACAGG
+
BBBAA@@=@A;??A;:;B>ABD@C@C@F@CG@BB;AA@@@;@D;BABBBBCCED@B@@@@BC?CA::;BC@@;;<0;;?0::@=@BA@=@69:BA=ABAAABC@C?AA=????A7:9AAB;??AAABB?B?DB>BB@CCC>B<?=?@DC?CBBBB>=;=BBB8@@@@@??@A>>?@@;@@=A>AAA?B?AA=@?@=@@CB@BG@FECC@BBABAC@CAAABB>+000+0@@000-0CBABAA3@@?@@9@@@?
@6HNMW:01109:05946
TACGTACGGGGGCGATGCAGTTATCCAAGGATTTACTGGGTGTAAAGGGAGCGCAGACGGAGAAGCAAGTCTGATGTGAAAGCCCGTGGCTCAACCGCGGGACTGCATTGGAAACTGTTTATCTGGAGTACTGGAAGGGCAAGCGGAATTCCTGGTGTAGCGGTGAAATGCGTAGATATCAGGAGGAACACCGGTGGCGAAGGCGGCTTGCTGGACAGTAACTGACGTTGAGGCTCGAAAGCGTGGGGAGCAAACAG
+
@B==@000999'////83338288828282333(33379(33333(33(33//////--(--/(///36668:9>>>:79)778)33505=><1818=><4=<<=89:/8+55,56679026566/3568/..26(..'.6.558,2,238376055...5527222'2228777222596737;6@:>==:=:8818;>:>5::4:<8:=>=7;;;;7F6;878//.(.35.552222'2772222&25555.548
@6HNMW:01109:05952
TACGTAGGGGGCAAGCGTTGTTCGGAATACTGGGCGTAAAAGCGCACGCAGGCTGGCCGTTAAGTCTGTCGTCAAAAGGCGGAGGCTCAACCTCCGTTCGTACGATAGATACTTGTCGGTCTAGAGTATGTGAGAGGGAAGTGGAATTCCCGGTGTAGCGGTGAAATTGCGTAGATATCGGGAGGAACACCAGTGGCGAAGGCGCTTCCTGGCACACAACTGAACGCTCATGGTGCGAAAAGCCAGGGCAGCGGAACGG
+
0;49>94:::.5<9>>;<6/-,-805(,,,--5,,,----&--:;99/544.59:.5.54.505<<55595;9999&5.5949947><<,0+/72//)4;<<//////////5.5955.44499999988::;;::=082344.4.4399095:9544972///;)/)////55==666@@666<@:;;;5:54/39//)/)///5.5.55.555555.55594999;55555:444444&4;5::=25///-(-0679
@6HNMW:01076:05980
TACGGAAGGTCCGGGCGTTATCCGGATTCATTGGGTTTAAAGGGAGCGTAGGCCGCCCCTTAAGCGTGTTGTGAAATGCCGACGGCTCAACCGTGGCACTGCAGCGCGAACTGGGGGGCTTGAGTGCGCGCAGCGAAGGCGGAATTCGTGATGTAGCGGTGAAATGCTTAGATATCACGAAGAACTCCGATCGCGAAGGCAGCCTTCGGGAGCGCCAACTGATCGCTGAAAGCTCGAAAGTGCGGGTATCGAACAGG
+
@BBB?B6;6;B;??;@@@<ACC?C@CC@CBC@CJ=AB;A@:@F<C@A;;5C5::4444&439.44898:3888880888233//)///-(-(--/)///79444/////)///////#/7)559544;556<<<<<7?<>=:9-3-3794444;;;>>:<=<A8==;;+0080//888=B=AA?>>>>A@A??7478>7:888584636)/----(/(///333773333(3787333(39;;AB<@AADAA=@@@<
@6HNMW:01098:05970
TACGTAAGGGGCAAGCGTTATCCGGATTTACTGGGTGTAAAGGGAGCGCAGACGGAATGGCAAAGTCTGAAGTGAAAGCCCGACGGCTCAAACCGCGGGACTGCTTTGGAAACTGTCAGTCTGGAGTACTGGAAGGGTAAGCGGAATTCCTGGTGTAGCGGTGAAATGCGTAGATATCAGGAGGAACACCGGTGGCGAAGGCGGCTTACTGGACAGCAACTGGACGTTGAGGCTCGAGAGCGTGGGGAGCAAACAG
+
0//9<B3>@@7@@=ABBB?BBF>C@CCA<A@<<<50//99)//)/>699ABB;;7;5;;=:;;)4444<<.33///(/66(///95/-///(/(////(//-/8:9.7157/---8---///304;99943/339;,335::939)/)/)//3:788:44.4444(/////9:9333333399,3,3383827606//(/3884660/...(..332226..(.78805//(///99955555566+655583:99
@6HNMW:01099:05971
TACGGAGGGTGCAAGCGTTAATCGGAATAACTGGGCGTAAAGGGCATGCAGGCGGGACGTCAAGCAGGGTGTGAAATCCCCGGGCTCAACCCGGGAACTGCACTCTGAACTGACGTTCTGGAGTATCGCAGGGGGAGGCGGAATTCCAGGTGTAGCGGTGGAATGCGTAGATATCTGGAAGAACACCAACGGCGAAAGCACTCTGCTGGGCCGACACTGACACTGAGAGACGAAAGCTAGGGGAGCAAATGGG
+
A@@C>;:;6;@>@>AAAB>B?BAA?B?BBAECCE=BCBCC;@@6>?:;:;B=BBB>BB@@@A=@AAFD>CCCCCC?CCCC:BB=B@@@@CD>CC=B;;;BCCCCBBBB?BBCCBAA?AAB?CCCCCCECCCCBB0@?<;;6;@C>C?;;8;BBCAAA=AA>A>BBAA@BBA@@AA>?:@<@@?BCC@D?CC@CCCC>CCDCCBBABBBB>B@EECBBBABCCCCCBAACCBBBF>CCBCCDC;;;;BB<BCD=
@6HNMW:01102:06002
TACGTAAGGGGCAAGCGTTATCCGGATTTACTGGGTGTAAAGGGTGCGTAGGCGGCTAAGCAAGTCAGATGTGAAATCTATGGGCTCAACCCATAAACTGCATTTGAAACTATCTTTCTTGAGTGCAGGAGAGGAAAGCGGAATTCCTAGTGTAGCGGTGAAATGCGTAGATATTAGGAGGAACACCGGTGGCGAAGGCGACTTTCTGGACGCAACTGACGCTGAGGCGCGAAAGCGTGGGGAGCAAACAGG
+
DBBBCC?@@@5>?<@@AB@DDC?C@BBD>CCCDD>AAAGG?DD@999A@CC@CB@BCD@BBC?BBCBBB9;:CCF>:;<CAAA>BCCC@CC?CECC<B:;;CCF>BBB>BBCBEEG?BB@BCCBBBBB?BBBB=@?5::@=@=@>A@BBBABBCC>><>BBB<BBB@@BBCCB@=@?:<<5949>C7<866/6=>5:7;AAAAA:B@@;@ABCC@?@@@???BB999:AA@CD;@><8888)8<::;3;==:
@6HNMW:01075:06057
TACGGAGGGTGCAAGCGTTAATCGGAATAACTGGGCGTAAAGGGCATGCAGGCGGGACGTCAAGCAGGGTGTGAAATCCCCGGGCTCAACCCGGGAACTGCACTCTGAACTGACGTTCTGGAGTATCGCAGGGGGAGGCGGAATTCCAGGTGTAGCGGTGGAATGCGTAGATATCTGGAAGAACACCAAAGGCGAAGGCAGCCTCCTGGGCGAATACTGACGCTCATATGCGAAAGCGCGGGGAGCAAACAG
+
ABBC=;;<0;?@A<>>>=3=:;<>9>:??@CCCC>BBBBC;@@8@A;;;CB?BGF>GEBBBB@CCBBD>BDCGEC>AAAA.;;0;@A@>@A0;;09;@@AABCBBBBC@???AA??<>?A=CBBB=;;;=====+<<<A@?C;>:>;>?;?CB;?=A4889=:?A?><B?;;;3737198:>;@@@:??:?=A@@5:49>??<?@;@@@=@@?;?BAA@@???@AAA988BBBC798@:9<=/733::1999
@6HNMW:01093:06033
TACGGAGGATCCGAGCGTTATCCGGATTTATTGGGTTTAAAGGGAGCGTAGATGGATGTTTAAGTCAGTTGTGAAAGTTTCGGCTCAACCGTAAATTGCAGTTGATACTGGATATCTTGAGTGCAGTTGAGGCAGGCGGAATTCGTGGTGTAGCGGTGAAATGCTTAGATATCGCGAAGAACTCCGATTGCGAAGGCAGCCTGCTAAGCTGCAACTGACATTGAGGCTCGAAAGTGTGGGTATCAAACAGG
+
>=784//+/;;6::<?:959AAAE@BDA=BB@CC>CC=AA:@A9@A@CBBBBBB@BBBBB>B=BABBBA<>>777+9=?7997:@@@8?8<800+/)//7;<6>>@@@>@9;;>=;?<@BBBABB@>:@00+0@=:@B@B?C?BC;;:;BA@@;;6;BCE=BABB?BDC@@<..--:6:?<?B?6::80--9:)-*-666699:;:6::899B?AB>>><;9;00,0@@@@@8@@B@@@:@@AABB>:98>
@6HNMW:01099:06052
TACGTAAGGGGCAAGCGTTATCCGGATTTACTGGGTGTAAAGGGAGCGCAGACGGAATGGCAAGTCTGAAGTGAAAGCCCGCGGCTCAACCGCGGGACTGCTTTGGAAACTGCCAGTCTGGAGTACTGGAAGGGTAAGCGGAATTCCTGGTGTAGCGGTGAAATGCGTAGATATCAGGAGGAACACCGGTGGCGAAGGCGGCTTACTGGACAGCAACTGACGTTGAGGCTCGAGAGCGTGGGGAGCAAACAG
+
BABBBC@BBB8CC=@@BB@BCC@C?BCE@BBBBB<BAAAB:AA8CA;<;BCDCDAD@CC@CC?ACBBBB@BBB@A8988-8<?<@CAB?B9::CC>BBAAADF>B?BC9@???;?@@@AA=AAAABBB?B?BB=AA:A;;8;?B>B@CC@CCC:;:C@CCCC=;;;CBCDDCBBCDC@;;8;?AAA=A=AA>BBB>B@AA=AB<??AA>BA???@:>?@@@AA?A::7:ABBBBABA997=<2=><<=8<<;
@6HNMW:01109:06026
ATACGGGGGGATGCGAAGCGTTATCCGGATTCATTGGGTTTAAAGGGGTGCCGTAGGCGGCCGAGTAAGTCAGCGGTGAAAAGACCGGGGCTCAACCCTGGAAGTGCCGTTGATACTGTTTGGCTGGAATGATCCCGCCGGCGGGAGGAATGAGTGGTGTAGCGGTGAAAATGCATAGATATCACTCAGAACACCGATGCGAAGGCATCTGCGAGGGGTCAATTGACGCTGAGGCACGAAAAGGCGTGGGGATCGAACAG
+
)54:78888$5--.--(-5593778171//)/88)//(//(//(---&///)/99:3<:6<./////)///6566)//889+9:<.555+4;;;7;<444.4383458AB4>>=5338;=5?8<@;.3,3/////(//(/(///(/8(/(33////(/9;65884:7888.8;:7799//.35//3;;883;:816//.6:;*.*29666///////&/33,347223;;:33,7//////&/(////;;.:<==:5:88
@6HNMW:01110:06024
TACAGAGGGTGCAAGCGTTAATCGGAATTACTGGGCGTAAAGCGCGCGTAGGTGGTTACTTAAGTCAGATGTGAAAGCCCCGGGCTTAACCTGGGAACTGCATCTGATACTGGGTGACTAGAGTAGGTGAGAGGGGAGTAGAATTCCAGGTGTAGCGGTGAAATGCGTAGAGATCTGGAGGAATACCGAAGGCGAAGGCAGCCCCTTGGGAAAATACTGACGCTCATGTGCGAAAGCGTGGGGAGCAAACAGG
+
CDCCCCCC<@A@@;?>;:6;?ABB@CAE?A@CCE>EAAAC:@>@@ABBBBC@CC@CACCC@C?AADCCCCCBBBD>CCCC8@@9?A<@>B@BDD>B@BBCCCCCCCBBBCBBA>BBBCCCCBBBAB=B@@@@@BA8@BAABB<@>A@CC@BBBBBAA?ABBC=CCCCCCB@@?@@@B?BB?C@BBB=AA?B@BCD798:>@@BC7A?AC.:::-:;;ABCCCCCBCBCAAACCC<@?AA@@@3999??9?AC>
@6HNMW:01073:06077
TACGGAAGGTCCGGGCGTTATCCGGATTCATTGGGTTTAAAGGGAGCGTAGGCCGCCCCTTAAGCGTGTTGTGAAATGCCGCGGCTCAACCGTGGCACTGCAGCGCGAACTGGGGGGCTTGAGTGCGCGCAGCGAAGGCGGAATTCGTGGTGTAGCGGTGAAATGCTTAGATATCACGAAGAACTCCGATCGCGAAGGCAGCCTTCGGGAGCGCAACTGACGCTGAAGCTCGAAAAGTGCGGGTATCGAACAGG
+
<<<=59.95;@:@G9@;;5;@B9@;>>:=@@=@B<@B5A@5?969;:@<5549>@@BB9B?C:@@;;:@5:9<>>/9385:3445<<=8?789@7=@@<<;=BB?;>?:338899:%9@<@:99AABC997??7717333,3,3,3<==9=D<?@BA@BBCC>???A=@????C@???B=@@499>8>@>;;8788@8@777;@8>A@:@CAAAB?AAAAA@:980+0-------&/66333(3;<8887:994
@6HNMW:01091:06106
TACGGAGGGTGCAAGCGTTAATCGGAATAACTGGGCGTAAAGGGCATGCAGGCGGGACGTCAAGCAGGGTGTGAAATCCCCGGGCTCAACCCGGGAACTGCACTCTGAACTGACGTTCTGGAGTATCGCAGGGGGAGGCGGAATTCCAGGTGTAGCGGTGGAATGCGTAGATATCTGGAAGAACACCAAAGGCGAAGGCAGCCTCCTGGGCGAATACTGACGCTCATATGCGAAAGCGCGGGGAGCAAACAGG
+
;;;D@@?@;?@=@=@@@B?B@CDC@C>BB@CCLI=@@@@@9@A;BB;9:9:49CB=CCBA@C@BECDD>@@ACEE;;<JJ<JJ=CBBB7;;0;@8?5;;@BBBBBBAA?ACCCCBB=A@@=AAACCEDCAAA@@,AA=;;5;<@=@?BB@BBBBCDC@CB?B>@@999CA???C?@?@E@BA?ADC?CC:;;;DC@B@B@@@7;;?BBC>C@?<?AAABCDCCCCCAAAABCDD=CBB>???5?BABC?BBC?
@6HNMW:01094:06063
TACGTAGGTCACGAGCGTTATCCGGAATTATTGGGCGTAAAGAGTGAGCAGGCGGCATAGCAAGTCTGAGGTGAAAGCGTGGGGCTCAACCCCATACAGCCTTGGAAACTACTAAGCTAGAGTGCGTGAGAGGTAAACGGAACTCCATGTGTAGCGGTGAAATGCGTAGATATATGGAAGAACACCAGTGGCGAAGGCGGCTTACTGGACTGTAACTGACACTGAGGCTCGAAAGCGTGGGGAGCAAACAGG
+
BBBBBBB?B??@B@?>@@=@@B?B@B@C@CC@BB>BEECC>BBBABB@?>A<:969AAABBC@DBABABC@CDCH?CBBBBBB<BDDC@CCC;CCCCBBB>A?A?CC<A@@A@@<@@B@@@B@AAAB@BCBA?ACD>EFAD@CBB>BAA@BCAA;;8;BBC=CCCCBBCCCCCCCD?B?A@<@BB>ABBB?AAA6:5:@<@C@CCBB?BBBCAC?CCAAABBBBBB?AA@98829@@@CDC9AAAAF=BBC?
@6HNMW:01101:06106
TACGGAGGGTGCAAGCGTTAATCGGAATAACTGGGCGTAAAGGGCATGCAGGCGGGACGTCAAGCAGGGTGTGAAATCCCCGGGCTCAACCCGGGAACTGCACTCTGAACTGACGTTCTGGAGTATCGCAGGGGGAGGCGGAATTCCAGGTGGTAGCGGTGGAATGCGTAGATATCTGGAAGAACACCAAAGGCGAAGGCAGCCTCCTGGGCGAATACTGACGCTCATATGCGAAAGCGCGGGGAGCAAACAGG
+
CCBB><;;0;@BC>BAA?=?@B@@?AADI?B@A@6>@;;;/;@6@A=@;@B=AED8BA;69@=BBBBC?CFC;;</;AAA.;;0:@@@8??<>@3>,0077/44::8:5:;;;<@?<???=ABCFECCCCBBBB0:;4;@=A>A=@<?G?::69@??@688;>:>A????>===733@>C?BD?CA@;F>6949@=:=:?99445:7<<?5883-333999888:B=>BBBBBCA8==///:>0///;;/59B=
@6HNMW:01068:06116
CACGGAAGGTCCGGGCGTTATCCGGATTCATTGGGTTTAAAGGGAGCGTAGGCCGCCCATAAGCGTGTTGTGAAATGCCGCGCTCAACCGTGGCACTGCAGCGCGAACTGGGGGCTTGAGTGCGCGCAGCGAAGGCGAATCGTGGTGTAGCGGTGAAATGCTTAGATATCACGAAGAACTCCGATCGCGAAGGCAGCCTTCGGGAGCGCAACTGACGCTGAAGCTCGAAGTGCGGTATCGAACAG
+
--/7273:575058,---(---373783444.39(33(3:(33(/6//--,(,(*,6(,,,(,,-/33,3///8.//-055-///8(.(222+.3.....-6////(//8999+-/37-----2--.22255+2-222+2258:6;9;/---)--56,,,-6(-----556/..(..(...(.33..-,,(,(,,,,,2,222',----63667./...340/--2--(----..3....93333
@6HNMW:01074:06139
TACGTAGGGGGCAAGCGTTATCCGGAATTATTGGGCGTAAAGAGTGCGTAGGTGGTTATGTAAGCGTGAGGTTTAAGGCAGTGGCTTAACTACTGTTCGCCTTGCGAACTGCATAACTTGAGTGCAGGAGGGGAAAGCGGAATTCCTAGTGTAGCGGTGAAATGCGTAGATATTAGGAGGAACACCAGCGGCGAAGGCGCTTTCTGGACTGCAACTGACACTGAGGCACGAAAGCGTGGGGAGCAAACAGG
+
@@@AA@@?@A0?A?@@@B?BBB?B@D@D?CCABC<@@@AB<A@@@AABCCCBDD@C@CCCDC?BBBBBA@=AB:A=A?BCAAAACC@B@BDFCAAA@CCC=A?BAA@?C:99BBB@CC>AAB>?>BB?BCCC:CC;AA@=@=A=A@BBBBA@BBAA?ABBC=AAABA@@CCCEABB?BA=@=@AA>AAAB?ABB?B?;;;;;0;?A>ABCBBB@BCBBBEBBC;;6;BAAAB=B@@@BBB7@@@AA<ADC@
@6HNMW:01079:06123
TACGTAAGGGGCAAGCGTTATCCGGATTTACTGGGTGTAAAGGGAGCGCAGACGGAATGGCAAGTCTGAAGTGAAAGCCCGCGGCTCAACCGCGGGACTGCTTTGGAAACTGTCAGTCTGGAGTACTGGAAGGGTAAGCGGAATTCCTGGTGTAGCGGTGAAATGCGTAGATATCAGGAGGAACACCGGTGGCGAAGGCGGCTTACTGGACAGCAACTGACGTTGAGGCTCGAGAGCGTGGGGAGCAAACAGG
+
@@CBCC@BBB9AA<@@@@@CBC@C@DCC>CCECC>BCCID?CC>BBAA@CCBAA=A?@@;@A=ABBBBC@BBBDG>BA@:@=?9?AA?<A599?D>BBBABAB=A<?@<?CBCBBBCCCC@???????<?@CC>CC?CBB?B@C@E@BC@BBBBA;;7;BAA<BCCCCGAABBA@BB?<<7;@A@@>A>@A=AC@<@=??<?C?BBBB?BB::9C?BBABDCD?A::8:@@AAA>???8899+99999+8<<8
@6HNMW:01090:06143
TACGTAGGGAGCGAGCGTTGTCCGGAATTACTGGGTGTAAAGGGAGCGTAGGCGGGATTGCAAGTCAGGTGTGAAATGCAGGGGCTCAACCCCTGAACTGCACTTGAAACTGTAGTTCTTGAGTGAAGTAGAGGTAAGCGGAATTCCTAGTGTAGCGGTGAAATGCGTAGATATTAGGAGGAACATCAGTGGCGAAGGCGGCTTACTGGGCTTTAACTGACGCTGAGGCTCGAAAGCGTGGGGAGCAAACAGG
+
=BAAAA@<8@C@A9954949:<8=8=8@=??CCC=B??=?+99,7?>?@AA=899.:A>ABB?BBBABAFDA@@=/:9=<=<=2=@??2999*9;;9<0/0==@;@@E?BAAACCC7999=====@499@BAB?>;8;00*0*0)0*/=<@>BC@BB>999A8959<=<<@@?C?@=;:92:29<<<>998;;00+0*/:4794;;===6;;@7><??>BB695<55.5@9:5=4<;<9888+8:888(4385
@6HNMW:01109:06124
TACGTAGGTGGCGAGCGTTATCCGGATTTACTGGGTGTAAAGGGCGCGTAGGCGGGAATGCAAGTCAGATGTGAAATCCAAGGGCTCAACCCTTGAACTGCATTTGAAACTGTATTTCTTGAGTGTCGGAGAGGTTGACGGAATTCCTAGTGTAGCGGTGAAATGCGTAGATATTAGGAGGAACACCAGTGGCGAAGGCGGTCAACTGGACGATAACTGACGCTGAGGCGCGAAAGCGTGGGGAGCAAACAGG
+
BCBAAAA=;;5;AAABCDACBC>B>BDF=;;;BA;ACACA;AC0;;:::BC?BCC<A>;95=9>@@BCCCCCDCC>AA>B@BB<BBAA<AD=D@;;8;;AABBC>CCE?FBAABBD;@@6;;@@BCBB@BBBB=B<;;99.4.96@9===B;;@@99.99==5>AA@@@CCC;<5;;5<@=@?CCC@CBBA=;;925995.5;<9>>>9=<;;6516;;==;9==99299995;2<666<==0;;;==8>>>5
@6HNMW:01113:06153
GTACGTAAGGGGCAAGCGTTATCCGGATTTTACTGGGTGTAAAGGGAGCGCAGACGGAATGGCAAGTCTTGAAGATGAAAGCCCCGCGGCTCAACCGCGGGACTGCTTTGGAAAACTGCCAAGTCTGGAGTACTGGAAGGGGTAAGCGGAATTCCTGGTGTAGCGGTGAAATGCGTAGATATCAGGAGGAACACCGGTGGCGAAGGCGGCTTACTGGACAGCAACTGACGTTGAAGGCTCGGAGAGCCGTAGGGGAG
+
/////33-4::&34.44::.449./)////&///;;.99;9909:1556655;<55.56995;:4::--(--(--///:1::==+4444344;8;9;;;;+////:::19)---&-778(-(----/)//39;7717,333&33,555.5.5.5.5=9=<:99//)/79:3/55559999554:;344.43433-3-33-39949533,33389883773333,333777874403486//(/6//36344=?=/>8
@6HNMW:01084:06166
TACGTAAGGGGCAAGCGTTATCCGGATTTACTGGGTGTAAAGGGAGCGCAGACGGAATGGCAAGTCTGAAGTGAAAGCCCGCGGCTCAACCGCGGGACTGCTTTGGAAACTGCCAGTCTGGAGTACTGGAAGGGTAAGCGGAATTCCTGGTGTAGCGGTGAAATGCGTAGATATCAGGAGGAACACCGGTGGCGAAGGCGGCTTACTGGACAGCAACTGACGTTTGAGGCTCGGAGAGCGTGGGGAGCAAACAGG
+
CCACCD?CCC;BB?BBCD?CCCAD>@@?;?A?@@8;;;@@.;:.:C@ACCBBBC@CACC@CGADBB;;;>A@@?@4;;@9@AB=BC::499>=@B=CAAAAAA9A?AA<BCBB?A@AB::7:AAABBA;A399,:@;ABD8;:;@C?CC=AAA@@BB?BCJJ=CC=;;BBB@@@B@B;??:@9???5:74:8<A=9=<:87==8=:::68;3338288899333(333266//(///6789999.89777.8894
@6HNMW:01086:06172
TACGGAAGGTCCGGGCGTTATCCGGATTCATTGGGTTTAAAGGGAGCGTAGACCGCCCCTTAAGCGTGTTGTGAAATGCCGCGGCTCAACCGTGGCACTGCAGCGCGAACTGGGGGGCTTGAGTGCGCGCAGCGAAGGCGGAATTCGTGGTGTAGCGGTGAAATGCTTAGATATCACGAAGAACTCCGATCGCGAAGGCAGCCCTTCGGGAGCGCAACTGACGCTGAAGC
+
7://+/7:578)//(///)///392794955.5@6;;1:@6@:659959444939999&5.5.55:=>>69959;/9554;;=9=669=B=??;9<<<==958BBBBB=@999999$59.9444<<<<<;??ACA9:900+0+0*0>>>;??BAA@@=@A@<4<483-33889:444;;7994933.38898733,3,39377(3499:3::;@@=@BCCAAAB979==;
@6HNMW:01088:06160
TACGTAGGGAGCAAGCGTTGTCCGGATTTACTGGGTGTAAAGGGTGCGTAGGCGGCTAAGCAAGTCAGATGTGAAATCTATGGGCTCAACCCATAAACTGCATTTGAAACTGCATAGCTTGAGTGAAGTAGAGGCAGGCGGAATTCCCCGTGTAGCGGTGAAATGCGTAGAGATGGGGAGGAACACCAGTGGCGAAGGCGGCCTGCTGGGCTTTAACTGACGCTGAGGCACGAAAGCGTGGGTAGCAAACAGG
+
ABACDDCC=BBBB@BCCC@CBC@B@@AA>ACCCE>AAACB=BC=;;;AA@??;;8;AC@DBC?A@CDCDCECCCD>BBBCA?A8?>0000@9@AAA>@CCAABC=CCF>AAABAA@@A@=@@A;;;99CDDBB?CAA=@@;@6:8;DD;@@@BAAAB?BBCD>BBBAAA@A@@>>>>5@A?B?CBF@C@@@?BBC7<7<C>A@CC@?@B;;;;6:?@ABCAA@@ACC@CGCCCE?CBAABE=BBB@A@8@<;5
@6HNMW:01091:06165
TACGTAAGGGGCAAGCGTTATCCGGATTTACTGGGTGTAAAGGGAGCGCAGACGGAATGGCAAGTCTGAAGTGAAAGCCCGCGGCTCAACCGCGGGACTGCTTTGGAAACTGTCAGTCTGGAGTACTGGAAGGGTAAGCGGAATTCCTGGTGTAGCGGTGAAATGCGTAGATATCAGGAGGAACACCGGTGGCGAAGGCGGCTTACTGGACAGCAACTGACGTTGAGGCTCGAGAGCGTGGGGAGCAAACAGG
+
@??C;;8;AB6AC=AA@@=@BB?C?BBB<;;;AA6::B@D8A?<@@@BB:;9>@;@=AB>>@:@:>=<<744444(49?6<3408;;:8C>AABB8?<=@;;;-;?BB>CCBABCC=<BB@BCD::9;4<8??8@?6?@C?B@BAHGBC@BGCCBBB@BBDC>CBCDBCBABCA@@@?AA<@<@??4:54<6=<:3844?>BB>BBBB>BCBA@@9898?<<=99==9<=99773=======5BBBBB>BBB?
@6HNMW:01092:06207
TACGTAAGGGGCAAGCGTTATCCGGATTTACTGGGTGTAAAGGGAGCGCAGACGGAATGGCAAGTCTGAAGTGAAAGCCGCGGCTCAACCGCGGGACTGCTTTGGAAACTGCCAGTCTGGAGTACTGGAAGGGTAAGCGGAATTCCTGGTGTAGCGGTGAAATGCGTAGATATCAGGAGGAACACCGGTGGCGAAGGCGGCTTACTGGACAGCAACTGACGTTGAGGCTCGAGGAGCGTGGGGAGCAAAGCAAGG
+
:>CCBC?CGE;@@<@A@@=ACC<@<@@B<BCCFI<;;BBD:AA<AE<ABB;;9A=A49:8=>9?<<=>C?B@989*7813332889947298;;4:::=>>C7C@DE8955=588<<BB@CBA@?:=2;6<=69=;B=C?B9=:C>BC?BBBBBBB?A<;;0;9:99>=::<<<>>9;;7:7;880404<7<<<9<8;:6:928333,333333,388<;<<244:47688//(/688/333&36577(---(-3
@6HNMW:01073:06240
TACGGAAGGTCCGGGCGTTATCCGGATTTATTGGGTTTAAAGGGAGCGTAGGCCGGAGATTAAGCGTGTTGTGAAATGTAGTGGCTCAACCTCTGCACTGCAGCGCGAACTGGTCTTCTTGAGTACGCACAACGTGGGCGGAATTCGTGGTGTAGCGGTGAAATGCTTAGATATCACGAAGAACTCCGATTGCGAAGGCAGCTCACGGGAGCGCAACTGACGCTGAAGCTCGAAAGTGCGGGTATCGAACAGG
+
9BBB>B@C?BB?@A:B@@=@DC@D@CCE>AB?AJ?CC?BD:A@:A@9::CC@C?B@CCCC@C?BBAA@B@CBBBC;:::AA@@;?D:95:=@@:9:@@@>??????CD?CAB?BBB5989=;;;AAA??==8888>>6>@;><><>>>B=BA?>>>?:>===1;::?;?BB;;;;;9;;6;<9=;;5;==6<;<=181;AA@@AA???9?AABCB?CBBAAABA@@=@AA??=?399?@AB=BBBBBB@BBB?
@6HNMW:01087:06234
TACGGAAGGTCCGGGCGTTATCCGGATTTATTGGGTTTAAAGGGAGCGCAGGCTGATGATTAAGCGTGACGTGAAATGTAGCCGCTCAACGGCTGAACTGCGTCGCGAACTGGTTATCTTGAGTGAGTTCGATGTTGGCGGAATTCGTGGTGTAGCGGTGAAATGCTTAGATATCACGAAGAACTCCGATTGCGAAGGCAGCCAACAAGGCCTTTACTGACGCTAAAGCTCGAAGGTGCGGGTATCGAACAGG
+
@ACC?B@C@BC@CC?AA@>ABEAE@AAA=@I>CC>BB;CA;AE<AAABABC@CCCC@@@B>A;@:;;BABA@@@A<AAB@@@?A;;;A>?@;?AAA?BBBABBA@@AC@BBC@C@B???=??@@???C?ABAAAA4949C9?;?7:9BB????@@9:5:BCC>CAAA?AAAAB?;;>;;5;?187;3::=1::7815-:5446;5::5:7;5:;3;<<<==@@?@?9?A>?@@=@?AAAAC=B@???=9>@A=
@6HNMW:01089:06213
TACGGAGGGTGCAAGCGTTAATCGGAATAACTGGGCGTAAAGGGCATGCAGGCGGGACGTCAAGCAGGGTGTGAAATCCCCGGGCTCAACCCGGGAACTGCACTCTGAACTGACGTTCTGGAGTATCGCAGGGGGAGGCGGAATTCCAGGTGTAGCGGTGGAATGCGTAGATATCTGGAAGAACACCAAAGGCGAAGGCAGCCTCCTGGGCGAATACTGACGCTCATATGCGAAAGCGCGGGGAGCAAACAGG
+
BBDC@@>>57;:@<@@@AAGAFBA?B@CC@CCED>BA@@A9@>:>A;;;BB>BBD=CBA@@B>BBB@@=ABBCEG>ACCB7AB9BAA@=AD;@@;A7;;BCCDDCBBB?AABBCCC999A>BBBBBABABCDDF5AB>;;7;?B?C@DC@CBCBBCC?BBAF>AA@??ABAB@AAA@<B?AA?AKF@EE;;;;CC7;;;CCB@BBHCCC=CCD>AAAAAA::9A@???BBBBBE=??=7;;<2977>@<@A@?
@6HNMW:01089:06222
TACGGAAGGTCCGGGCGTTATCCGGATTTATTGGGTTTAAAAGGGAGCGCAGGCTGTCGGTTAAGCGTGTTGTGAAATGTAGGTGCCCAACACCTGCACTGCAGCGCGAACTGGCTGACTTGAGTACGCACGACGTGGCGGAAATTGCCGTGTAGCGGTGAAATGCTTAGATATGGCGAAGAACTCCGATTGCGAAGGCAGCTGACGGGAGCGCAACTGACGCTCATGCTCGAAAGTGCGGGTATCGAACAG
+
5:993939.44.44,444.4=;7;5555)95.55)5<)555'5;1566=>??;?CCC@@>@?B?<9994<7555<>3::::=6::::/404;;4888;77844444:::6:9:7;9:8::6::744<;:886///>=6;>189(339>9??<8875C79=>?7;<<>1757944<69958=>266<,//:,//9:)/,69<99/////(///978(-///55//////55599=4;;;=<<6=666==7:55
@6HNMW:01096:06256
TACGGAGGATGCGAGCGTTATCCGGATTCATTGGGTATAAAGGGTGCGTAGGCGGCCCCCCAAGTCAGCGGTGAAATGTCCGGGCCCAACCCGGAGGGTGCCGTTGATACTGCGGGGCTGGAGTACGGACGCCGGCGGAGGAATGAGTGGTGTAGCGGTGAAATGCATAGATATCACTCAGAACACCGATTGCGAAGGCATCCGCCGAGGCCGTTACTGACGCTGAGGCACGAAAGCGTGGGGATAGAACAGG
+
BCBB@;;5;;;;AB@;:;4:99@C?@B=@;;69B7:<;;@8==9@999:9945505=<==%645>==996<@IC@7CBBB@CC=BB;A4;;0;<;;;0;?A=AC@CCCAA??7989-9<;6>ABBBC@A@AA=A>;;8;C?C=A@CCCC?C;;0@00+0<<@5>@@@@AD;9:A99:9ABAA?C994:=<+000>+0+0000;>?=A::4:9>><BBBBCC@><000+0<<=@D0::?;;;;-;::A?;@@@<
@6HNMW:01076:06273
TACGGAGGGTGCAAGCGTTATCCGGATTTACTGGGTGTAAAGGGAGCGCAGACGGAATGGCAAGTCTGAAGTGAAAGCCGCGGCTCAACCGCGGGACTGCTTTGGAAACTGTCAGTCTGGAGTACTGGAAGGGTAAGCGGAATTCCTGGTGTAGCGGTGAAATGCGTAGATATCAGGAGGAACACCGGTGGCAGAAGGCGGCTTACTGGACAGCAACTGACGTTGAGGCTCGAGAGCGTGGGGAGCAAACAG
+
C;;;=;<;685:<9<6699A=B@B?BB?7?@@@@7===AC.::/:@>?@A@BCC@C?CD@BC>@@@@AA?BCABC<:9277<49933-34333903337444(45:<3::;;;<?858C9?=>853949,33(33,44:8<8=9=8=?7<A<;;5979>B@8999BBC@:900/0>;<<;@=?<:6:66:10///)/3/3-3917777,33338=4993333:045<8<<=88887733388+88888/333
@6HNMW:01085:06302
TACGTAGGTGGCAAGCGTTGTCCGGAATTATTGGGCGTAAAGAGCATGTAGGCGGGCTTTTAAGTCCGACGTGAAAATGCGGGGCTTAACCCCGTATGGCGTTGGATATTGGAAGTCTTGAGTGCAGGAGAGGAAAGGGAATTCCCAGTGTAGCGGTGAAATGCGTAGATATTGGGAGGAACACCAGTGGCGAAGGCGCCTTTCTGGACTGTGTCTGACGCTGAGATGCGAAAGCCAGGGTAGCAAACGGG
+
CCCDBBC@BB=@@=@:;;>ABC@C@BAE@BC7;:7:B@CD>DBBBBBBBAA?ACC=CCCC9B?BCC@DCA9:;BDD;@@@@BB:AD@C?AAA9ABCAA>AAA>A@CBBA?C?D?CCCC@BBBBBBBB?BBBA=?@,9:,;4;7;E@EGCCCBB;;6;ABB<BBABBCBBBAA>AA;@@<@?BBB@CBBC@DAA:;7;CD@FC<BBC@@@@BBAAAAAA?@@CDBBBCCCBBB>BC?ABB<@@B9:9::CC=
@6HNMW:01093:06302
CACGTAGGGGGCGAGCGTTGTTCGGATTCATTGGGCGTAAAGGGCGCGCGGGCGGCCGGGCGAGCCTGCCGTGAAATCCCCGTGCTCAACACGGGGGGGTCGGCGGGGACTGTCCGGCTGGAGTACCGGAAGCGGCGGCGGAATTCCTGGTGTAGGGGTGAAATCTGTAGATATCAGGAAGAACACCGATGGCGAAGGCGGCCGCCGGGCCGGATACTGACGCTGAGGCGCGAAGGTGCGGGGAGCGAACAGG
+
BB@@B:::::)9>A@AAB=AB?BB?CC?BBBACC>CCCAA.::/;A@AA@A<ABAIAEE=@@@@A@BBB?BBAAA<ABBB9BBAACCEADD@><<<<<#<AA=@AA?9@BAABC=?=>DE@CBAAA@C>C=?==9:959A?C@C?C=??@BBBCCDC:C??>:>BABBCBBB???BB>B@BB?BBB@BBBC@CAA3939>9?<AA@CD=B<><?BBBBBBBBAAA;:6:BABC?B>BA;;;;.;BBBB?B@@=
@6HNMW:01068:06319
TACGTAGGGAGCAAGCGTTGTCCGGATTTACTGGGTGTAAAGGGTGCGTAGGCGGCTAAGCAAGTCAGATGTGAAATCTATGGGCTCAACCCATAAACTGCATTTGAAACTGCATAGCTTGAGTGAAGTAGAGGCAGGCGGAATTCCCCGTGTAGCGGTGAAATGCGTAGAGATGGGGAGGAACACCAGTGGCGAAGGCGGCCTGCTGGGCTTTAACTGACGCTGAGGCACGAAAGCGTGGGTAGCAAACAGG
+
BBBBA<;;0;@AA=BB::4:??>B;@?=6;?999,7;;==8?B>CBBBAAB>9:49AA>BBC@BCBC@@;;;DCD=DA=;:HF>CCCC@BB>CDIF?A@@@;;;0;A@8ABAACBBA;;8;;@@CCFBCCBAA=ABB>BB=A?B>BBB6;;ECGJFC@ABBJ>CCBBBBCBBAAA??6;;6;=@ACAECAA=AAA5;4;;5;>AAAAA@8;<;0;;ABBCDDBBBCA=ABBBBC=@ABBCD>CCCCBB<BBB?
@6HNMW:01082:06336
TACGTAGGTGGCGAGCGTTGTCCGGAATTATTGGGCGTAAAGCGCGCGCAGGCGCTTTCTAAGTCCATCTTAAAAAGTGCGGGGCTTAACCCCGTGATGGGATGGAAACTGGAAAGCTGGAGTATCGGAGAGGAAAGTGGAATTCCTAGTGTAGCGGTGAAATGCGTAGAGATTAGGAAGAACACCGGTGGCGAAGGCGACTTTCTGGACGACAACTGACGCTGAGGCGCGAAAGCGTGGGGAGCAAACAGG
+
<ABBBCC<:;>A@@:978-7<=8;297?6;>39828@@AB6;;?A@;;;CC>;=6BD=A<@@CCE@A??@5;;:;'9;;4444&4;=A?CDE8BAABBFE>BAA=A@;@@@;@A=BCME@BAAADBB@BBAC?AB<A@@=A=@<?ABBBBAA>937.7>;;2888;;BCABAC@BB>A=@A?::8=C?BB>BAA;@;@???AA<ACC?BA9:9?;?BBABBAA@9959@AABF>FBBBAAA8???BC>A>>;
@6HNMW:01102:06311
TACGGAAGGTCCGGGCGTTATCCGGATTTATTGGGTTTAAAGGGAGCGTAGGCCGGAGATTAAGTGTGTTGTGAAATGTAGATGCTCAACATCTGCACTGCAGCGCATACTGGTTTCCTTGAGTACACGCAACGTGGCGGAATTCGTCGTGTAGCGGTGAAATGCTTAGATATGACGAAGAACTCCGATTGCGAAGGCAGCTGACGGGAGTGCAACTGACGCTGAAGCTCGAAAGTGCGGGTATCGAACAGG
+
BCCA?A;?;?A?AA=B9:7;AA=B?BDE>BB?CB.;;0;;/;A9AA@BB@A<A5;4;@BA@DHEB<;;@?;;:@C;:9:CAA998@@A=AAAABBAB=========;::822,2909,2-2::;<<<;;??9?:99<==9?4:59DBBBBBBCCBB=@BBB=AACC@CCBBBBBBBBC@AA?A@@<?@A7;;BA5;6;AAABCCCDC>@@:;;;@CBBBC@@@??<?B@@@BC<B;<;DD>BBDDDD?AAM@
@6HNMW:01072:06367
TACGGAAGGTCCAGGCGTTATCCGGATTTATTGGGTTTAAAGGGAGCGTAGGCCGTGGATTAAGTGTGTTGTGAAAATGTAGGCGCTCAACGTCTGACTTGCAGCGCATACTGGTCCACTTGAGTGCGCACAACGCGGGCGGAATTTGTCGTGTAGCGGTGAAATGCTTAGATATGACGAAGAACCCCGATTGCGAAGGCAGCTGCGGGAGCGCAACTGACGCTGAAGCTCGAAAGTGCGGGTATCGAACAGG
+
559@8=9=:=B?BB?@A@@BFD@C@;;;0;A>AA9AB0;;0<E0::;AA@B@B799A=@D9<8;BBA@@49999::&9:=@:9>;;;::95995;;;;<9?@@@998@???BA<@@000@;@>;?>@997;;6;C@@@;9956;>A:@::;A@>=>>=16667)////)5:99977==9;5;C;@@A7;:99A;@A40+000/////:3;;;=>>8=;;;;554<<7>;9=959,9?=>>A;=944953:>;6
@6HNMW:01082:06393
TACGGAGGGTGCAAGCGTTAATCGGAATAACTGGGCGTAAAGGGCATGCAGGCGGGACGTCAAGCAGGGTGTGAAATCCCCGGGCTCAACCCGGGAACTGCACTCTGAACTGACGTTCTGGAGTATCGCAGGGGGAGGCGGAATTCCAGGTGTAGCGGTGGAATGCGTAGATATCTGGAAGAACACCAAAGGCGAAGGCAGCCTCCTGGGCGAATACTGACGCTCATATGCGAAAGCGCGGGGAGCAAACAGG
+
CBBB>;::59@BB7;;AA@C?C99;9@CC?C@@?8>C:;:0;;0;B@ABBB@BCC>CCA@@C@BBCCB=AAABCC=CCCC;CC>CBBBADD:@@:@6;;BDCCCBBCC@CCDCBBB?A@@=BBBEC;;;CECCC5BB?BB?B?B?B?DB?CC;;;AA>AB?A>AA9::???AA???B?D=BA>BBB?CC=B>AAA<@<?@@@<@@?BCC?C@?=?AAAABBBCBBBB???B99:,:993;;<2<=;>?9><<:
@6HNMW:01101:06395
TACGTAGGTGGCGAGCGTTATCCGGATTTACTGGGTGTAAAGGGCGCGTAGGCGGGAATGCAAGTCAGATGTGCAAATCCAAGGGCTCAACCCTTGAACTGCATTTGAAACTGTATTTCTTGAGTGTCGGAGAGGTTGACGGAATTCCTAGTGTAGCGGTGAAATGCGTAGATATTAGGAGGAACACCAGTGGCGAAGGCGGTCAACTGGACGATAACTGACGCTGAGGCGCGAAAGCGTGGGGAGCAAACAGG
+
DC@@@AA?AB=;:9A;9:@CCE@FABBB=A@BCC>BCCCC=BB9AAB000@<@?@<@<09:CADEDDFEA@=/0/<5:A?A:B>5>=;;7;=2=966159==AAA:ABC>CDDBAAB<AA=ABAAAA;;6;BBB@B>AA;;5:?B?B@BABBB?A@@@>ACCC>BB@@@BBCBBC@AA<@A=@?BCG@BBBB@CCC=A=;;5<BB?CHD?CB;;<;5<<<BBDBCB;;7;BC;;;6:;:9BCC9;;;BB;@@@=
@6HNMW:01110:06380
TACGGAAGGTCCAGGCGTTATCCGGATTTATTGGGTTTAAAGGGAGCGTAGGCGGACGACTAAGTCAGCGGTTAAAGCGTTGTGGCTCAACCATACATTGCCGTTGAAACTGGTTGTCTTGAGTGCACACAGGGATGCTGGAACTCGTGGTGTAGCGGTGAAATGCTTAGATATCACGATGAACTCCGATCGCGAAGGCAGGTGTCCGGGGTGCTACTGACGCTGAGGCTCGAAAGTGTGGGTATCAAACAG
+
@@@@;>+0+/83<<3<;424@<6<7:=?69929:5==3;B=B@<><<;;BC=BC>?@@?>@?<AA@@@@@<@=BB;::9925;;5>>//*/)////559>>8<<:>><6=>?<?@C<@@9<@CCAA;;;;;;B<BABCBC=A7::?@@@>B?>>@::6:@>>999:A<>=@0/---9///9959::5<;:8887/*09;0000><<):::+:<<:;>BBBAB@A@@>?CB9:7E>CAAABB87979;;3555
@6HNMW:01125:05801
TACGTAAGGGGCAAGCGTTATCCGGATTTACTGGGTGTAAAGGGAGCGCAGACGGAATGGCAAGTCTGAAGTGAAAGCCCGCGGCTCAACCGCGGGACTGCTTTGGAAACTGTCAGTCTGGAGTACTGGAAGGGTAAGCGGAATTCCTGGTGTAGCGGTGAAATGCGTAGATATCAGGAGAACACCGGTGGCGAAGGCGGCTTACTGGACAGCAACTGACGTTGAGGCTCGAGAGCGTGGGGAGCAAACAGG
+
BBBB@D=A@A6@@:@@@B=ABC?B?BBF>CEBBB>BCBCC<BC=@@@@@BBCAC@B@CB@CC@BC9::C?BBBBD=BAB9??@?ABCC?B599AB=BAAAADD>C?CC>BBBBBAAABBB@AAABCBB>A=AD>BB@BBB?C@C@C@BB@CB@9:9@=@BCE@BCAABCCCCBBCCB?@@@>@CC?C@@A>?BD;@=??<?E@FBAB@CB899B?ABCC@??=A999:BCCCAAABBBBCC:BBBCC=BBC?
@6HNMW:01141:05787
TACGGAGGGTGCAAGCGTTAATCGGAATTACTGGGCGTAAAGCGCACGCAGGCGGTTTGTTAAGTCAGATGTGAAATCCCCGGGCTCAACCTGGGAACTGCATCTGATACTGGCAAGCTTGAGTCTCGTAGAGGGGGGTAGAATTCCAGGTGTAGCGGTGAAATGCGTAGAGATCTGGAGGAATACCGGTGGCGAAGGCGGCCCCCTGGACGAAGACTGACGCTCAGGTGCGAAAGCGTGGGGAGCAAACAGG
+
?ABC@@@@9@@?@=B@A@=@@CDE@C@BACCCBB=BBCCC6;;;;ACAA;;5;;4<I<@A@B=@@CCBBDCBBBC=;;;;.;A<BBBB>A>ABB=B?AAEC@AACCCECA??<?@=ABB@DBBB??AC@?>99::99%:@AD@D@C?:;8;CB@ABB?BCGGFEGCCCCCBBBAAAA=@@=@?BBC@C@;;7;BC=A=AA=AECC5GFEIFCC@CCGGBCBCAA@;;6;;;BBE=BAB@@@@5?@@@@;@BB?
@6HNMW:01148:05808
TACGTAGGTGGCGAGCGTTATCCGGAATTAATTGGGCGTAAAGGGTGCGTAGGCGCTGATTAAGTTCGTGGTTAAAGCGTGGGGCTCAACCCCATAAAGCCACGGATACTGGTCAGCTAGAGTACTGGAGAGGGCAGTGGAATTCCATGTGTAGCGGTAAAATGCGTAGATATATGGAGGAACACCGGTGGCGAAGGCGGCTGCCTGGACAGAGACTGACGCTGAGGCACGAAAAGCGTGGGGAGCAAATAGG
+
>@B@<<=600,0<.--//)/8839694904036;<3<;/0///?5?000:;:6087A7748=>BB?787@5?8@C;AAAABBB9>>AC?BBB6@@@@297=BBC?DCA>>96<<>:::?;;;@867?:=;;;<4;==:;18189@9:867>><;==98887)59989;8:///66;7<>:=:>;;5:178087=8=:==8<=<=:>?9>>>?;66/..859658:>87886676'7==;<<<-::;==5=@@;
@6HNMW:01150:05793
TACGTAGGTGGCAAGCGTTGTCCGGAATTATTGGGCGTAAAGCGCGCGCAGGCGCTTTCTAAGTCCATCTTAAAAGTGCGGGGCTTAACCCCGTGATGGGATGGAAACTGGAAAGCTGGAGTATCGGAGAGGAAAGTGGAATTCCTAGTGTAGCGGTGAAATGCGTAGAGATTAGGAAGAACACCGGTGGCGAAGGCGACTTTCTGGACGACAACTGACGCTGAGGCGCGAAAGCGTGGGGAGCAAACAGG
+
CCCBB992::4;@9>=??;???>A?B?B?CC?CE>C@@>=0<;;;;@@ABD?;=6DD>CBB?BAA<>A?A5;;;.;?@@BCB;BC@C@CDD9ACCBBBB=ACA<??9?CA?BC=BBBC@CBBBBBB@BBBB?BA<ABB?B?B?A?BBBBBB894?<?CCB>99:<?@AABBB??@@F?@A<@<96?>?=9A9949=A???BC=BBB?BC999B?BDCBBBBBB>>9>??=?@8@A>??BB:??>AA<<<>:
@6HNMW:01152:05794
TACGTAAGGGGCAAGCGTTATCCGGATTTACTGGGTGTAAAGGGAGCGCAGACGGAATGGCAAGTCTGAAGTGAAAGCCCGCGGCTCAACCGCGGGACTGCTTTGGAAACTGTCAGTCTGGAGTACTGGAAGGGTAAGCGGAATTCCTGGTGTAGCGGTGAAATGCGTAGATATCAGGAGGAACACCGGTGGCGAAGGCGGCTTACTGGACAGCAACTGACGTTGAGGCTCGAGAGCGTGGGGAGCAAACAGG
+
>@@AAB?BBB9BC?B;;:?BBD?B?BDG=BB@@@:AA;;;6;B8ABCAACFCCB@D@DD?DC?B;<;BB=@@CBD<@@D9::@?AAAA=@=???A:ACABBCC=C@DD>CCBBBAAA@??<?CCB9:76@;@B=@A<ABC=@?A@C@CC@CCICCDC?C;;;8;EEAAADDCCDBBB?DB?B@@@@@C?CC?CCC@C?::79C=@ABB;?>888@?B>>==782:@>:=@@@>><;;;7777*8>;==8>@A5
@6HNMW:01155:05763
CACGTAGGGGGCGAGCGTTGTTCGGATTCATTGGGCGTAAAGGGCGCGCGGGCGGCCGGGCGAGCCTGCCGTGAAATCCCCGTGCTCAACACGGGGGGGTCGGCGGGGACGTGTCCGGCTGGAGTACCGGAAGCGGCGGCGGAATTCCTGGTGTAGGGGTGAAATCTGTAGATATCAGGAAGAACACCGATGGCGAAGGCGGCCGCCGGGCCGGGATACTGACGCTGAGGCGCGAAGGTGCGGGGAGCGAACAGG
+
CC@@@@AAAA2@A@@@AA?@@=@C@BB@CCCACC=EBBBF>BB>BCCDCBC<9:9:@CC<@A@@AG@@@?DBBAA<AA@@8A@@@CBB?A@?=>====#@??<@?@@5@000::>5;7??B7@AB?>;>?B8;0>;00-0@<@<A>C?BC????AAAA6@@A@;AA?>>CBBBBBBBB@B@BB>BBB>@@BB<??=0828=<?=AA;@?5<299,:?@@A==>CCCB@@=AAA@A<A?AAABCC;AAACD@CCD@
@6HNMW:01159:05798
TACGTAAGGGGCAAGCGTTATCCGGATTTACTGGGTGTAAAGGGAGCGCAGACGGAATGGCAAGTCTGAAGTGGAAGCCCGGGGCTCAACCCCGGGACTGCTTTGGAAACTGTTCTGCTAGAGTACTGGAAGGGCAAGCGGAATTCCTGGTGTAGCGGTGAAATGCGTAGATATCAGGAGGAACACCGGTGGCGAAGGCGGCTTGCTGGACAGCAACTGACGTTGAGGCTCGAGAGCGTGGGGGAGCAAAACAG
+
998<4925<<+:;7559@7??@=@:<;;0:?9;:6;:95@4::46655>@?;;>9?:?><>B??;??BC?AAC=@9;;C=BDE:BBA@9==<-99/8?=:89@<??FF;;9CB=AB?@@@@@@BDB;<5;4;;0;B;>;;4;=A=A>AA?@@>?9;0*0;;;+0/8///:<<<=<;<743-/3655(-)--(,,,(,0,,(-50666958883336;;<:::=6:8;68>733;9999/0000$------&-79
@6HNMW:01160:05797
TACGTAGGTGGCGAGCGTTATCCGGAATTATTGGGCGTAAAGGGTGCGCAGGCGGCCTTTTAAGTTCAAGGTGAAAGCGTGGGGCTCAACCCCATAAAGCCTTGGATACTGGGAGGCTGGAGTACTGGAGAGGACAGCGGAATTCCATGTGTAGCGGTAAAATGCGTAGATATATGGAGGAACACCGGAGGCGAAGGCGGCTGTCTGGACAGTAACTGACGCTGAGGCACGAAAAGCGTGGGGAGCAAATAGG
+
CBAA@992:@9@AA::8?>AAC?B?C?C?DC?BB<???BB>BC>BBAA@@A=9999?CDE6B>BF@AB5:5:@@A:AABBBBB8B????ABB9==>B8AA?B?B?BBBBBBD>BA>AAA<@==???@;>:;;;;;;>>@=@<@<@688@A???@??;?>?>2===??@>>;;;@@@<AA=B<==>;@<::49:907/6939>A@@>>;>>>>??>AAA??=<;>8818=<8889'8=6757:*779<<5;>=8
@6HNMW:01125:05836
TACGGAGGGTGCAAGCGTTAATCGGAATAACTGGGCGTAAAGGGCATGCAGGCGGGACGTCAAGCAGGGTGTGAAATCCCCGGGCTCAACCCGGGAACTGCACTCTGAACTGACGTTCTGGAGTATCGCAGGGGGAGGCGGAATTCCAGGTGTAGCGGTGGAATGCGTAGATATCTGGAAGAACACCAAAGGCGAAGGCAGCCTCCTGGGCGAATACTGACGCTCATATGCGAAAGCGCGGGGAGCAAACAGG
+
CBAA@CCC>B@?@=@@@@>A?BBB@C>@@@CBBB=@@@AA;AB=BBBBCA@=@@@:@BB@AC?AAABB::;:CCC7;;BB7BJ=CBBA>AA;A@;A7;<CBBBDCCCC?BBBBBBB>BBB<ABCBBBBBBDMJJ5BA>@@=@?C?B?BB?BCAAACC@CB?B>@AAAACBAAABB@@<B>AA>BCC?CD8;8;AA=A=A:;;=BB?BCC>CBB?BBBAAA???ABBBB9:9AA@;AB???BB6AAABB<BBB@
@6HNMW:01142:05858
TACGGAGGATCCGAGCGTTATCCGGATTTATTGGGTTTAAAGGGAGCGTAGATGGATGTTTAAGTCAGTTGTGAAAGTTTGCGGCTCAACCGTAAAATTGCAGTTGATACTGGATATCTTGAGTGCAGTTGAGGCAGGCGGAATTCGTGGTGTAGCGGTGAAATGCTTAGATATCACGAAGAACTCCGATTGCGAAGGCAGCCTGCTAAGCTGCAACTGACATTGAGGCTCGAAAGTGTGGGTATCAAACAGG
+
CBBB?BB@BCC?C:99AB@CBG?A<:::5:A<@A<AA<BE>EF>?@?BBAAACB?BBBBB>B?BBBBBB?BBAAA8888.9?>?BBAB?B>AABDB5?4:;AAA=ACBCBCBABCCCCD?BAA;;;CCC?BBC@D@@=?D@C?D>AB@@<@@@@@?@;@A@A;AAAB?BBBCBAA@A??<?A>B??<?@>+00;;+0*0==@<;;>AC<@A999B@BBABB?@7;00,0;;;<=58-////)/669<=3<::7
@6HNMW:01146:05816
TACGGAGGGTGCAAGCGTTAATCGGAATAACTGGGCGTAAAGGGCATGCAGGCGGGACGTCAAGCAGGGTGTGAAATCCCCGGGCTCAACCCGGGAACTGCACTCTGAACTGACGTTCTGGAGTATCGCAGGGGGAGGCGGAATTCCAGGTGTAGCGGTGGAATGCGTAGATATCTGGAAGAACACCAAAGGCGAAGGCAGCCTCCTGGGCGAATACTGACGCTCATATGCGAAAGCGCGGGGAGCAAACAGG
+
BA;;5;@?0;:@?>A;;;>A>@BB?B?@@?ABBB=@A>FD>FE<BA0/0:=8=D<8BA;99A=CCCCC?;;;CCD:BAAA7@D<BBA@4;:/99,9244=<<@<AA;@<@@@BBCC>CBD?BBBAA@BB@@@@@*9;9;:4;<B=A?AB@BCBBDCC>@@?B>AAA@@A?99:A989=B>BC@BA@4:9.:=@95657?=9504:5:;?4?A>9<<===<:?<<;?>?>@@?@A<BB@@@@@50//<<9<BB?
@6HNMW:01127:05867
TACGGAGGGTGCAAGCGTTAATCGGAATAACTGGGCGTAAAGGGCATGCAGGCGGGACGTCAAGCAGGGTGTGAAATCCCCGGGCTCAACCCGGGAACTGCACTCTGAACTGACGGTTCTGGAGTATCGCAGGGGGAGGCGGAATTCCAGGTGTAGCGGTGGAATGCGTAGATATCTGGAAAGAACACCAAAGGCGAAGGCAGCCTCCTGGGCGAATACTGACGCTCATATGCGAAAGCCGCGGGGAGCAAACAG
+
////3/44(4444.5:??;D@C>C?B@BCABBCF=CB:=9)95)5;556<=:<DD=B;995>05/9;;)////7;1/565&5>2::99.//)/;1:)////78<<<<?9;:86/0*0*0;;<@CC<<@C@?==<<*/0)0/)03<:><=A?<==;;:=8::4=:<7347377888><>,59,9?;9947<<4<9=;;::8:7//)/61/--(///)///988//333833378777.33,38888.888:<2888
@6HNMW:01128:05880
TACGTAGGTGGCAAGCGTTGTCCGGATTTACTGGGTGTAAAGGGCGTGCAGCCGGGAATGCAAGTCAGATGTGAAATCCATGGGCTTAACCCATGAACTGCATTTGAAACTGTATTTCTTGAGTACTGGAGAGGCAATCGGAATTCCTAGTGTAGCGGTGAAATGCGTAGATATTAGGAGGAACACCAGTGGCGAAGGCGGATTGCTGGACAGCAACTGACGGTGAGGCGCGAAAGTGTGGGGAGCAAACAGG
+
CBCCCCC@@@=@A>@@AA?BBD?D<??D=BBBBB<BA@@A8>>:>@AABA@A@CD=B?CBBB@DDDDBCBBBCDD>BA=ABBB;BB999;F>CCCD@C@AACDC?CCD=@@@CCBB=:95:AABBCBC@BB?@=?H@AAA@C>A>A?BBBA@?????:?BBB=A>=>@@>A?;;5::4::5:4:>=6<=8818??;@;@B<AA<@?@@<@>;;;@<@@@@>=:>A==:=BBBBC:B>=>AA@2<><AA:A663
@6HNMW:01129:05886
TACGTAAGGGGCAAGCGTTATCCGGATTTACTGGGTGTAAAAGGGAGCGCAGACGGAATGGCAAGTCTGAAGTGAAAGCCGCGGCTCAACCGCGGGACTGCTTTGGAAACTGTCAGTCTGGAGTACTGGAAGGGTAAGCGGAATTCCTGGTGTAGCGGTGAAATGCGTAGATATTAGGAGGAACACCAGTGGCGAAGGCGGATTGCTGGACAGCAACTGACGGTGAGGCGCGAAAGTGTGGGGAGCAAACAGG
+
;;:@AB?BCC;BB<;:?>2999045<:;4<595:0995555&5>0;;>>>BCCBB@B=A@@@@=@;;98:*0---.)--(--608987,3.48==55538::80948>5=999895565A?AA??==?9<8=@9=@<A@A=A:?4:.9929BBBABB@BCCF?@@@BC::;9@A<:945=;A;??C:??;@=@CC?C?BB@HHADCBA?ABBBCC@CC@@@A:@?:929@@;::.:999=>D6?;;>>4;;=8
@6HNMW:01132:05870
TACGGAAGGTCCAGGCGTTATCCGGATTTACTGGGTGTAAAGGGCGCGTAGGCGGGAATGCAAGTCAGATGTGAAATCCAAGGGCTCAACCCTTGAACTGCATTTGAAACTGTATTTCTTGAGTGTCGGAGAGGTTGACGGAATTCCTAGTGTAGCGGTGAAATGCGTAGATATTAGGAGGAACACCAGTGGCGAAGGCGGCTTTCTGGACTGTAACTGACGCTGAGGCTCGAAAGCCAGGGGAGCGAACGGG
+
AABB<@<@=@B@AA>A<<7;AA?B;<;C>CBBBE=BBBGF?DD>BBABABB@CCC>B@CBBB?BBBCCBCCDDCC>CCAD@CC=BAAA>BB=B@BB?C:;:@BB=BBE>;;;BDCE?BA?ABBBCCCEABCCB@B@ABAC:;8;?B?BB@@;;;@::4:AAA;BBBAABCBCBC?BB@BB?C@CBM@BCCB?B@B8;5;C;ABB>AAC@BBBAA@?CCCCC;;;CHCIDCCCCD>BB@CCCC:BBABB>@@F>
@6HNMW:01141:05868
TACGTAAGGGGCAAGCGTTATCCGGATTTACTGGGTGTAAAGGGAGCGCAGACGGAATGGCAAGTCTGAAGTGAAAGCCCGCGGCTCAACCGCCCCGGGACTGCTTTGGAAACTGCCAGTCTGGAGTACTGGAAGGGTAAGCGGAATTCCTGGTGTAGCGGTGAAATGCGTAGATATCAGGAGGAACACCGGTGGCGAAGGCGGCTTACTGGACAGCAACTGACGTTGAGGCTCGAGAGCGTGGGGAGCAAACAGG
+
BBBAAD?AAA3CC?C???@CCC?B@BCC>CBCCK@CBAGC=CC>AAAAABBBBB?B@@@<;:6;AAA@@<@@9::59@A;??@?AAAC?C@BBBB6AA;:::BBEC>B?DD>B@??@BBBEBC@BBAABBB?B?AC=CC?CBB?B>B?B?CC@CBB;;;D<CCAA;ABB@B@BBBBBBCD@A@=@=?@@:?;??9?@@<A?AA>AC<?????CB:99C59:?==<=9<=<8<AAA994@;;9:??6@A@@@<@AA>
@6HNMW:01120:05932
TACGTAGGTGGCAAGCTTGTCCGGAATTATTGGGCGTAAAGAGCATGTAGGCGGGCTTTTAAGTCCGACGTGAAAATGCGGGGCTTAACCCCGTATGGCGTTGGATACTGGAAGTCTTGAGTGCAGGAGAGGAAAGGGAATTCCCAGTGTAGCGGTGAAATGCGTAGATATTGGGAGGAACACCAGTGGCGAAGGCGCCTTTCTGGACTGTGTCTGACGCTGAGATGCGAAAGCCAGGGTAGCAAACGGG
+
49<<<<:84:5:=:;=845447;.4.47;;.55)4>8883:A?>@?CCBB?BCB;;;;;.;49;;7BA@AB@DDD9DBAA<<2??9=5:::.9;;:>7:<<9>:=BB@?;;@<@;@?=B@@AAAC>:@@<;7;>05505494;<4<@=@>;D9;8:@C><<ABB:;=IFCB?BC0;:4:2:=>:BC>=7555.5.559.5=69=>4555===;;;<<;<==@@@@ABABAA6;;>CCC>AAABBB<BHL?
@6HNMW:01140:05914
TACGGAAGGTCCGGGCGTTATCCGGATTTATTGGGTTTAAAGGGAGCGTAGGCCGGAGATTAAGCGTGTTGTGAAATGTAGTGGCTCAACCTCTGCACTGCAGCGCGAACTGGTCTTCTTGAGTACGCACAACGTGGGCGGAATTCGTGGTGTAGCGGTGAAATGCTTAGATATCACGAAGAACTCCGATTGCGAAGGCAGCTCACGGGAGCGCAACTGACGCTGAAGCTCGAAAGTGCGGGTATCGAACAGG
+
CCBB?B@B@CC@CC=A::4;DC>C@CDC>CEAGC=CC<AA8?D9AA@BBCC@C?C@CCA@>A@C@@@?@=@CCCE>AAABB9999CBB?B@CB>>=BBBBBBBAA@BC@CAA??AA9@>8;;;;>=>?@>=899:9@9@A<A<A9==AA<@@B>>>A<@?AA9@@@A<??=A???A===<AA;AAD;?>>==>>@<@;@@@CCAC???9??>ABC?@@CCAAABCC?BBBBCCB>BAD???:??AABC?CCC?
@6HNMW:01153:05950
TACGTAGGTGGCGAGCGTTTGTCCGGAATTATTGGGCGTAAAGGGAGCGCAGGCGGGAAGGTAAGTCTATCTTAAAAGCTGCGGGGCTCAACCCCGTGAGGGGATGGAAACTATTTTTCTTGAGTGCAGGAGAGGAAAGCGGAATTCCTAGTGTAGCGGTGAAATGCGTAGATAGTTAGGAGGAACACCAGTGGCGAAGGCGGCTTTCTGGACTGTAACTGACGCTGAGGCTGCGAAAGCCAGGGGAGCGGAACGG
+
555:::;7;;9<=<@@900)0/;)/)/)/4::299399:::)55)59;;5669=>>6=8<8<<165;<<9992777&///:;;;=/;;==:=>>/<<<4449&3::-33(3833333$335;=:666>=8;;;949:3;;>:@<><>:><<<=;;><<49559)499<=>>=00//)//)/<8>9666:><<<8;::04.3::6:6.///)/66:<=788889;9<///6<://6==05/497;;&////)/2777
@6HNMW:01134:05988
TACGTAGGGAGCGAGCGTTGTCCGGAATTACTGGGTGTAAAGGGAGCGTAGGCGGGAAGGCAAGTTGGATGTGAAAACTGTGGGCTTAACCGACAGACTGCATTCAAAACTGTTTTTCTTGAGTGAAGTAGAGGCAAGCGGAATTCCTAGTGTAGCGGTGAAATGCGTAGATATTAGGAGGAACACCAGTGGCGAAGGCGGCTTGCTGGGCTTTTACTGACGCTGAGGCTCGAAAGTGTGGGGAGCAAACAGG
+
@B<<;CDD>AAAD@?>BB>@@A=A<?<?>@@AAB>BCCCD>DB>???BBBC?AAA;A@B@CB<?A=?<?DAA@A@@6@>?@@A:@C?B?B@BBBBBBCCABBA<9999+9=??DEF2A=6>?>;::4::=;;:9::188=8==A=C<@>>>;;;@;;6:@?>8788??BBBA>>;>>:=?<@<@@@<@@>>:>==9=<?@<>=9=A???8?DDD5?????@<==>8838@@@BA7;:?>>BB6>>>@A9=<;=
@6HNMW:01163:05992
TACGTAAGGGGCAAGCGTTATCCGGATTTACTGGGTGTAAAGGGAGCGCAGACGGAATGGCAAGTCTGAAGTGAAAGCCCGCGGCTCAACCGCGGGACTGCTTTGGAAACTGTCAGTCTGGAGTACTGGAAGGGTAAGCGGAATTCCTGGTGTAGCGGTGAAATGCGTAGATATCAGGAGGAACACCGGTGGCGAAGGCGGCTTACTGGACAGCAACTGACGTTGAGGCTCGAGAGCGTGGGGAGCAAACAGG
+
BA@@?C:?@@8@B@BBBC@DDC?B=AAA=ACDDG>AAACC?CJ?AAAA@CCCCB@C@BB@B@>ABBCBB?BCAAA9?>?8???<?AA?:?199?@=ACDCDDD>B8::5:@>AA@@@BBA>?@?BBCC?B?BD>DB7<<@>A>B?BACC@CCC;<;C@JJDE>BBBCCBCCCCBCCC@A@7979@?;@=AB@CCD@D?AB?BB=AAA@=@?::9??BEBBABB@C;:8:A@AABAA??9:::+9@>@@>BBC?
@6HNMW:01117:06015
TACGTAGTGGCGAGCGTTATCCGGAATTATTGGGCGTAAAGGGTGCGCAGGCGGCCTTTTAAGTTCAAGGTGAAAGCGTGGGGCTCAACCCCATAAAGCCTTGGATACTGGGAGGCTGGAGTACTGGAGAGGACAGCGGAATTCCATGTGTAGCGGTAAAATGCGTAGATATATGGAGGAACACCGGAGGCGAAGGCGGCTGTCTGGACAGTAACTGACGCTGAGGCACGAAAGCGTGGGGAGCAAATAGG
+
9BB@@00/86;?;?BBB?BCB?C>A>B@BB=AA<:::CC=AB9?:::@@A>?>9?=A??0>;??=?A>A?@@@A<ABBBBDD:BBBB??BB5B===6AA<@=?>?>?>9::29@<ACC>A=77552,2:886;8>>@B<@<A;?:;;:::==A8838>BB;>>>>;;;?A;;;>>=AA<@<@@@=@<@@<@@?6<6<<8<999=::579<///055555766:55.5<999</9922266+6978=19>>9
@6HNMW:01117:06024
TACGGAGGGTGCAAGCGTTAAATCGGAATAACTGGGCGTAAAGAGCATGTAGGCGGGCTTTTAAAGTCCGACGTGAAAAATGCCGGGGCTTAACCCCCGTATGGCGTTGGATACTGGAAGTCTTTGAGTGCAGGAGAGAAAAAGGGGAATTCCCAGTGTAGCGGTGAAATGCGTAGATAATTGGGAGGAACACCAGTGGCGAAGGCGCCTTTCTGGACTGTGTCTGACGCTGAGATGCGAAAGCCAGGGTAGCAAACGGG
+
:?;;29==09:;=499;;2:9)4>@:<7;;<<@BA;9:999,49==9555998==954555&55)555.59;55/////$///)///&/;)/)////$4;;<=<<6:9:=AA:8597<.44455)49;;;=;;45;;<;<;;(;:@+@49.55)544499@;;4;;;;05>95955555.57;=4==7;7;@@@@AACB;;<>B<<966>>:;AB=955995=???AA969CBAAA@@9::.9A;:;9.5<<;;;05555
@6HNMW:01120:06013
TACGTAGGTGGCAAGCGTTGTCCGGATTTACTGGGTGTAAAGGGCGTGCAGCCGGGAATGCAAGTCAGATGTGAAATCCATGGGCTTAACCCATGAACTGCATTTGAAACTGTATTTCTTGAGTACTGGAGAGGCAATCGGAATTCCTAGTGTAGCGGTGAAATGCGTAGATATTAGGAGGAACACCAGTGGCGAAGGCGGATTGCTGGACAGCAACTGACGGTGAGGCGCGAAAGTGTGGGGGAGCAAACAGG
+
5>>9944.4:5886///96//3282333(38::=5;9333(33(33333333287.:8596C<??B@@@;;;AAA<BA=B<;;09B4;5;=6=@55.4445:::1444)5<@<BAC=;;69@===:8717=8949A=?AB?B@B@C?BBBBBA??>>;>AAB>999BBB===@A=@@9;;5;5:;;;?>??:=>B:>:=@6;;====@<?????A=>>>>?@5;:<?8<<<667)6=;67677'67556,5=;7
@6HNMW:01126:06012
TACGGAAGGTCCAGGCGTTATCCGGATTTATTGGGTTTAAAGGGAGCGTAGGCCGGAGATTAAGTGTGTTGTGAAATGTAGATGCTCAACATCTGCACTGCAGCGCATACTGGTTTCCTTGAGTACACGCAACGTGGCGGAATTCGTCGTGTAGCGGTGAAATGCTTAGATATGACGAAGAACTCCGATTGCGAAGGCAGCTGACGGGAGTGCAACTGACGCTGAAGCTCGAAAGTGCGGGTATCGAACAGG
+
9:;EHG@C@BB6;:8?==:>>;8=266=6;;7<>4AD29:6:D;9:;@:00:>*0*0<<??D>B???5949>959.99==9944444<09498:943433333373898>>>6;=7;:?:?779<989=;718665152+2.5+25=94444444:.4488(44:<7::97737559946D966@:><<.55554959=995@@99949@ACBB600000000==:9955595)559555)6=;;;<:>>@7
@6HNMW:01130:06039
TACGGAGGGTGCAAGCGTTAATCGGAATAACTGGGCGTAAAGGGCATGCAGGCGGGACGTCAAGCAGGGTGTGAAATCCCCGGGCTCAACCCGGGAACTGCACTCTGAACTGACGTTCTGGAGTATCGCAGGGGGAGGCGGAATTCCAGGTGTAGCGGTGGAATGCGTAGATATCTGGAAGAACACCAAAGGCGAAGGCAGCCTCCTGGGCGAATACTGACGCTCATATGCGAAAAGCGCGGG
+
9=:>:9?=5<?::4:9993><@@B?B?BC>@;<?6=BB@D7;;7;A:;;BB@BCC>BB;9:;49<9;;6999;;@455;;+9;3;<<<599)//)/)/////888778)/////4;045=8;;66655599999(995:;5<05047::5;;;;;<<7::-3-3933396///////*69>>9654399)4.4993858:::.443433(3994444889:33/69///683333&373//88
@6HNMW:01134:06058
TACGGAGGATCCGAGCGTTATCCGGATTTATTGGGTTTAAAGGGAGCGTAGATGGATGTTTAAGTCAGTTGTGAAAGTTTGCGGCTCAACCGTAAAATTGCAGTTGATACTGGATATCTTGAGTGCAGTTGAGGCAGGCGGAATTCGTGGTGTAGCGGTGAAATGCTTAGATATCACGAAGAACTCCGATTGCGAAGGCAGCCTGCTAAGCTGCAACTGACATTGAGGCTCGAAAGTGTGGGTATCAAACAGG
+
>A;;7<B?@@@>AA@9::?AAB?B?AAE=BB6::2:@8@A8??8:99C>@A@BC@CBBBB>C?CAAAAA<>>@AB:?>C=B??9?A::49399BAA5?49;BBB<AABBBEH@CBD@@A>A;;;AAAAA?A??;???=BB?C@C<?ACC@CDBBC<<7;AAA<@@@B?DBBAACAA????AB?CAA59:A5:9>A3:4:@A@?988@@8>>@<>><@CCCC>>9>9939>=@@C;?;:888-8=>=@@;A==:
@6HNMW:01143:06015
GTACGTAAGGGGCAAGCGTTATCCGGATTTACTGGGTGTAAAGGGAGCGCAGGACGGAATGGCAAGTCTGAAGTGAAAGCCCGCGGCTCAACCGCGGGACTGCTTTGGAAACTGTCAGTCTGGAGTACTGGAAGGGTAAGCGGAATTCCTGGTGTAGCGGTGAAATGCGTAGATATCAGGAGGAACACCGGTGGCGAAGGCGGCTTACTGGACAGCAACTGACGTTGAGGCTCGAGGAGCGTGGGGAGCAAACAG
+
////733-444&3:5::44.5;;;@699A4??559,99955)55)5</////)/::6;:>>9<<8<;;;<??A<><<,79<5=?A=@@::291833:/44:8<>A8>:>A6;;:545;844;044;888=6=48818:4=<=7;7;<@<?C@BBB??BB?=D@@7=C99;D;;9?;===9;;7;:><>?C<?=3738-3-38499-3333389999;3833338:683717669//(/6///333&33888/866
@6HNMW:01144:06034
TACGTAAGGGGCAAGCGTTATCCGGATTTACTGGGTGTAAAGGGAGCGCAGAACGGAATGGCAAGTCTGAAGTGAAAGCCCGCGGCTCAACCCCGGGACGTGCTTTGGAAACTGTGTTGCTGGAGTGCAGGAGAGGTAAGTGGAATTCCTAGTGTAGCGGTGAAATGCGTAGATATTAGGAGGAACACCAGTGGCGAAGGCGGCTTACTGGACTGTAACTGACGTTGAGGCTCGAAAGCGTGGGGAGCAAACAGG
+
55888<388:.9==<AAA7;:@;?;A==6====>6659@@8@=9>AA>>>00)/<*0*0<*94.444944.5:<>>5;;</387177832699&00*//////77.74:>5====BC@CCBA;AA;;;@B>BB:;7;A;B@@4:4::>=AB;;:>>>??<@CCC=AA@A??==00/1:96;;)8/7<>/7737//66596//(/8389=9555555@177:9957/7;>6;;A@??:?>?9677(768:;5<@@=
@6HNMW:01152:06013
TACGTAGGTGGCAAGCGTTGTCCGGAATTATTGGGCGTAAAGCGCGCGCAGGCGCTTTCTAAGTCCATCTTAAAAGTGCGGGGCTTAACCCCGTGATGGGATGGAAACTGGAAAGCTGGAGTATCGGAGAGGAAAGTGGAATTCCTAGTGTAGCGGTGAAATGCGTAGAGATTAGGAAGAACACCAAAGGCGAAGGCAGCCTCCTGGGCGAATACTGACGCTCATATGCGAAAGCGCGGGGAGCAAACAGG
+
CBBCB@@=994:B9>>;;5;AA?B?C@D=AA@LM>BAABC0;;;;DCDDIHF=;:CM?BCC@CBB@BAAA7;;;.;@AACFD;CC@C?BAA6A???ACC=BA@=@A:??B@BE=BBBCA?@@FAAA?BBBB?BD<C>=<>?B>B?B>??CCA@:A=@?75-7>9<;;:;;;@<@@<@<??<A?@;?A6:5?AA==:=???;>=8887-8<=:;;;CCBABCBBBICBBCAA@;@@@A@AB8BBBED>AAC?
@6HNMW:01162:06054
TACGTAGGTGGCGAGCGTTGTCCGGAATTATTGGGCGTAAAGGGAGCGCAGGCGGGAAGGTAAGTCTATCTTAAAAGTGCGGGGCTCAACCCCGTGAGGGGATGGAAACTATCTTTCTTGAGTGCAGGAGAGGAAAGCGGAATTCCTAGTGTAGCGGTGAAATGCGTAGATATTAGGAGGAACACCAGTGGCGAAGGCGGCTTTCTGGACTGTAACTGACGCTGAGGCTCGAAAGCGTGGGGAGCGAACAGG
+
CCBAA@?;>?8=?@;:;@>BBB?B?B?C7;;<AA;AAEII?DF?;=<AAAC@CCC>C?B?BB?CCCCCCGF>A@@4@>>?@AA7ABBC>AAA8@@BBBDC9BBB?BB=BBBCCCB<@@<>@?>>?@@>@A@?;??7>>D@C>C?B@CBB>?=>>==:=BBB;@AABBCDC@@B@A@<@;;A;BA@<AAA?;>>@6=86617BD7>>A;@?@@>>:=BCCACBBB::79BBBBC>CBBBCCC;AABBB?BBB@
@6HNMW:01118:06086
TACGTAAGGGGCAAGCGTTATCCGGATTTACTGGGTGTAAAGGGAGCGCAGACGGAATGGCAAGTCTGAAGTGAAAGCCCGCGGCTCAACCGCGGGACTGCTTTGGAAACTGTCAGTCTGGAGTACTGGAAGGGTAAGCGGAATTCCTGGTGTAGCGGTGAAATGCGTAGATATCAGGAGGAACACCGGTGGCGAAGGCGGCTTACTGGACAGCAACTGACGTTGAGGCTCGAGAGCGTGGGGAGCAAACAGG
+
BBCCCC?CCC8AB?AAAB@CCC?C?BBD>DDBCC>BBBEE>DG>9::BBBBBBBAEABB?BB?BBAABB?CBABB<AAC:??A>ACBB@B=AACF>BB@@ACB>B?CB>BAAABCCBBAB?BBBAAAB@D?BB=BB?CCC@C@B?A>BB?BCCAA@B?B;;;6;BBBBCBBBCCDDC@@@<@;?=?;?=@@<@AA>A?@?=?C=??BB?ABCBBC?B???AAA>A@B=AABB??>@@A????5?@AEE>BBB?
@6HNMW:01128:06078
TACGTAGGGGGCAAGCGTTGTTCGGAATTACTGGGCGTAAAGCGCACGCAGGCTGACCGTTAAGTCTGTCGTCAAAGGCGGGGGCTCAACCTCCGTTCTACGATAGATACTGGCGGCCTAGAGTATGTGAGAGGGAAGTGGAATTCCCGGTGTAGCGGTGAAATGCGTAGATATCGGGAGGAACACCAGTGGCGAAGGCGGCTTCCTGGCACACAACTGACGCTCATGTGCGAAAGCCAGGGCAGCGAACGGG
+
;BCCCCCCCC3CC=??@?;@@@@@;A6:5;AAAA;BB@AA<BAABBA@@@@=@BCBB@BB@C?CCCCCCCCC<;<7;?@@<BB5BBBE@D@CC@CC@BBBABBBBCB;;;EEABB?B?BAAAAADAAAAAAACC>B?BBE?B?A?BB>B=AABCCB@=@BBB<BB===>;<<<=:::3;A=B=>>?;@@AA;?9@593//)/7166;;6:>;:;>:>>AABCBCCBBBB>??>?5=>:===4@@???A>ABF>
@6HNMW:01129:06088
TACGTAGGGAACAAGCGTTGTCCGGATTTACTGGGTGTAAAGGGTGCGTAGGCGGTTCGTTAAGTCTGATGTGAAAGCCCCGGGCTCAACCTGGGAATGGCATTGGAAACTGGCGGGCTGGAGTATGGCAGAGGGGGGTGGAATTCCACGTGTAGCAGTGAAATGCGTAGAGATGTGGAGGAACACCGATGGCGAAGGCAGCCCCCTGGGCCAATACTGACGCTCAGGCACGAAAGCGTGGGGAGCAAACAGG
+
CDBAAAED<@=?@<?@@@@CBB@C?BCD>CCBBB=BBCCB=AB<AA@@BBB@CC@B@BCC?C@DBBBCEABBEDD=ABHJ<DG>BBBD?A?BDG>G@@@=B@A<@<?@9@;;9;CE?EDD?AABBBD@BCB;;;;<;%;C>I?A?@AC@A@BBB@A@CCBBC=???BAAABB988BB?BC>@<@??:?A@@>A@@>?<@A>>???1?CA=A9998AAAA==>@@@==9<=A;:;39<?ABDD5AA88858::5
@6HNMW:01131:06067
TACGTAGGTGGCGAGCGTTGTCCGGAATTATTGGGCGTAAAGGGAGCGCAGGCGGGAAGGTAAGTCTATCTTAAAAGTGCGGGGCTCAACCCCGTGAGGGGATAGAAACTATTTTTCTTGAGTGCAGGAGAGGAAAGCGGAATTCCTAGTGTAGCGGTGAAATGCGTAGATATTAGGAGGAACACCAGTGGCGAAGGCGGCTTTCTGGACTGTAACTGACGCTGAGGCTCGAAAGCCAGGGGAGCGAACGGG
+
CCAA@AA=;959@?<<?@6::A?B=B@B@BB?CB=??@AA;?@;A@A@@CF@CDD>C@C?@?<@BBCCDDD7;;;.<??@BGD<CCCCAEFE;;<CBBBB:BACCCC?BBBBBAA3C@=BAAACCCDACBBB@BL>BBC@E@B@B@CCCA@A@@A@>@CCC=CCBBBBCCBBB@::69949?CBB@BBBB>A@@;?;<;677939BC@CCDDBC>AADCBCBB:::;BBBCBC=BC>;;;;.;@@AA>BBA;
@6HNMW:01132:06086
TACGTAGGGGGCAAGCGTTGTTCGGAATACTGGGCGTAAAGCGCACGCAGGCTGGCCGTTAAGTCTGTCGTCAAAGGCGGGGGCTCAACCTCCGTTCTACGATAGATACTGGCGGCCTAGAGTATGTGAGAGGGAAGTGGAATTCCCGGTGTAGCGGTGAAATGCGTAGATATCGGGAGGAACACCAGTGGCGAAGGCGCTTCCTGGCACACAACTGACGCTCATGTGCGAAAGCCAGGGCAGCGAACGG
+
@BC@@@ABBA2AC=@;;;><0,0@6<+0/7///)/78891:<<:?@ABCC=A;;5:5445;7;<:::@@@@CCD;A=9=999$55<@>@ABC=::195;:>CDBBBB@@;:49>:?:DBBCCDC:::?@?BCC?C?BBD?B7879B=B?B@@@??@;@>>>3=@@AAA>>>>>A@@9;:7;;?=>8==<=9>=<=>1////(/378/655559498888@A@DCBBBC??>C>CC?>AC7BBB@::3:88
@6HNMW:01134:06062
TACGTAAGGGGCAAGCGTTATCCGGATTTACTGGGTGTAAAGGGAGCGCAGACGGAATGACAAGTCTGAAGTGAAAGCCCGCGGCTCAACCGCGGGACTGCTTTGGAAACTGTCAGTCTGGAGTACTGGAAGGGTAAGCGGAATTCCTGGTGTAGCGGTGAAATGCGTAGATATCAGGAGGAACACCGGTGGCGAAGGCGGCTTACTGGACAGCAACTGACGTTGAGGCTCGAGAGCGTGGGGAGCAAACAGG
+
<ABCBB=@??2?@;?@@A>ABB?B?BBB=CCCCF>AAAFF?DJ?AAABBCCC?@<?=:;;;;5;BAABB@BCBBB;AAA;A@D@CCCC@C>BBBD>CCCC?@@;@=BB=@@@@:::=<8719;=>>@B?B?CH>BB>AAA<@;@=@=@D?BBBAB@@=@BBB=;;;;;A@AABBB??>::5:@C??>??AA?BA@<@?:959A?????=?A;:;A:==@>>:>9=::3:??CCCCBBBBBBB5;;;>D9?::5
@6HNMW:01138:06073
TACGTAAGGGGCAAGCGTTATCCGGATTTACTGGGTGTAAAGGGAGCGCAGACGGAATGGCAAGTCTGAAGTGAAAGCCCGCGGCTCAACCGCGGGACTGCTTTGGAAACTGCCAGTCTGGAGTACTGGAAGGGTAAGCGGAATTCCTGGTGTAGCGGTGAAATGCGTAGATATCAGGAGGAACACCGGTGGCGAAGGCGGCTTACTGGACAGCAACTGACGTTGAGGCTCGAGAGCGTGGGGAGCAAACAGG
+
CCCBBC?CBA8@C=@@AC@CCB@C@JGH><;;AA0;;;@@5==8>A?AB>CCAA?AABC@CCABBBCCD@CDCDC<@@?8?;929=::399<??B<A@B@A@A9@6:;6;B@@;?@@?@A=@AB@A@A0948>8@?<BDC?B>B@B?CC@AAACBBC@BBBC>BBAAADBCCBBCBC@@@<@>@@A:@:<=8=>>;?<:B<?=444::6:;?:;;78773;=;7@@?<AC?>>@:>>?:@BB8BC000*00/3
@6HNMW:01155:06062
TACGGAAGGTCCGGGCGTTATCCGGATTTATTGGGTTTAAAGGGAGCGCAGGCGGACAGTTAAGTGTGACGTGAAATGCAGCGGCTCAACCGTATGAAGTGCGTCGCGAACTGGCAGTCTTGAGTGAGTACGATGTAGGCGGAATTTGTGGTGTAGCGGTGAAATGCTTAGATATCACGAAGAACTCCGATTGCGAAGGCAGCCTACAAGTCCTTTACTGACGCTAAAGCTCGAAGGTGCGGGTATCGAACAGG
+
BBBB?B7;9;B?BB;@@@?BCD@C@CED>CC@CL>BB9::6;E;AAAA@@A=@@@BCBBB@C@CCCCECCCBBBC>9:9AA995:AAA?B9:9BBBB@BBBBCBBCCBB?CCC?CAAAEB@CBBBC::9BBBBBBBCC?BA?B?DC>BAA>AB??>>><>AAD=CBBB?BBBCCCCBBCFACD@BCB>AAA6;;?@5:5;ABB@CFCH@BCCACC>CFECDCCCBBB<AAA@BC<?;=?9995:AABBB?BBB=
@6HNMW:01125:06148
TACGTAGGGAGCAAGCGTTGTCCGGATTTACTGGGTGTAAAGGGTGCGTAGGCGGCTAAGCAAGTCAGATGTGAAATCTATGGGCTCAACCCATAAACTGCATTTGAAACTGCATAGCTTGAGTGAAGTAGAGGCAGGCGGAATTCCCCGTGTAGCGGTGAAATGCGTAGAGATGGGGAGGAACACCAGTGGCGAAGGCGGCCTGCTGGGCTTTAACTGACGCTGAGGCACGAAAGCGTGGGTAGCAAACAGG
+
9:9=4944(4:9929>?<;?BB?C=??D<AABBC>??@GF:?>8>?999@@;9:29978=<=855499:966>>@4969AAB?8>CCC@CC?CDCC>CD@AAEE>BBF?GCBCCCBBCB@BAAAHG=;;A@:949>=;99498C299949>?BBBBB7;;AA<BD@@AB;;;@:999*9=8>8@A@=@A?A:?BC4;6;A<A?CBAAAB<AAA;B@CBCBDCCAA;;9;CCBBB>BBBBCD=BBCCBB<A@A=
@6HNMW:01130:06144
TACGGAGGGTGCAAGCGTTAATCGGAATAACTGGGCGTAAAGGGCATGCAGGCGGGACGTCAAGCAGGGTGTGAAATCCCCGGGCTCAACCCGGGAACTGCACTCTGAACTGACGTTCTGGAGTATCGCAGGGGGAGGCGGAATTCCAGGTGTAGCGGTGGAATGCGTAGATATCTGGAAGAACACCAAAGGCGAAGGCAGCCTCCTGGGCGAATACTGACGCTCATATGCGAAAGCGCGGGGAGCAAACAGG
+
BBBB@;::8;A@B?@@@D?B?BBB?B@CC@DCCC=B@?>>/;;0;@;;;BB>BBB=BD;;;C@AAABC=BBBCFH<;=DC<BC>CBBBACE=AA=A6;;BBAACBBBB?CBBCBBB?BA@=BBC:;;CDDDDFF5CC>;;7;>A>A?@@<@@@@?BB?CB?B?BBAAABBAAABBBB?B@BB@ABB?AC6;7;BD?A?ABAA>AA@CCD=CCA=@@@C@@000@@ABCBBCBBC=@:99;;;0;99<<<BAA?
@6HNMW:01135:06152
TACGGAGGATCCGAGCGTTATCCGGATTTATTGGGTTTAAAGGGAGCGTAGGCGGACGCTTAAGTCAGTTGTGAAAGTTTGCGGCTCAACCGTAAAATTGCAGTTGATACTGGGTGTCTTGAGTACAGTAGAGGCAGGCGGAATTCGTGGTGTAGCGGTGAAATGCTTAGATATCACGAAGAACTCCGATTGCGAAGGCAGCTTGCTGGACTGTAACTGACGCTGATGCTCGAAAGTGTGGGTATCAAACAGG
+
BB?@<@A<@AC>AABBCB?CBB?B????9?A>AB;AB9>>8>B=998BBAA>AC=B@;;;?B?BDBB@A=ABCBD;;;;0;A@?ACDC?C?A@FFH<I:<;D;;8<CECCCFF@AAA@@?BBAB@A@CBBB::6:=>:@A?A?C@BCCD@DCA@@@@:==@?9?AAB@CCBBAABBBCC?BB@BBB>ABA399?=:=>CDCCCGCCCC@BBABALFDDCDCCBBBBBBBCCCCB>@@C;;;7;@??AB=BBCA
@6HNMW:01115:06176
TACGTAGGTGGCAAGCGTTGTCCGGAATTATTGGGCGTAAAGCGCGCGCAGGCGCTTTCTAAGTCCATCTTAAAAGTGCGGGGCTTGAACCCCGTGATGGGAATGGAAACGTGGGAAAAGCAAGGGAGTATCGGAGAGGAAAGTGGAAATTCCTAGTGTAGCGGTGAAATGCGTAGAGATTAGGAAGAACACCGGTGGCGAAGGCGACTTTCTGGACGACAACTGACGCTGAGGCGCGAAAGCGTGGGGAGCAAACAGG
+
;???;;B9BA@BB?@@@@699?1713-35996;<088444(444444:99;7;<<=>4///)///)///-0699&/---666&--(-/)///'//55977)/)//)//)/////(///&/-/)//(////767143//)//(/-5058(-(/)////8:345<8<;<<6<>;::<<<@99.9?29.55499;7;9=>6:;<0516=999<066;9<<<<5505:><<:98---(-559<=5=<<5555&555=@@CBB?
@6HNMW:01117:06164
TACGGAAGGTCCGGGCGTTATCCGGATTCATTGGGTTTAAAGGGAGCGTAGGCCGCCCCTTAAGCGTGTTGTGAAATGCCGCGGCTCAACCGTGGCACTGCAGCGCGAACTGGGGGGGCTTGAGTGCGCGCAGCGAAGGCGGAATTCGTGGTGTAGCGGTGAAATGCTTAGATATCACGAAAGAACTCCGATCGCGAAGGCAGCCTTCGGGAGCGCAACTGACGCTGAAGCTCGAAAGTGCGGGTATCGAACAG
+
5::;8=8=8@A?A?;@;;299;7=9==8<;;.6:/9C,:;.:<;<@:999:7<:69?D9B@B@BBABBA>@?BBC;9:::=8838==>9A8BCC?B@?=BBBBCB@994938999::#::5:?<:::?98A>>?=917577,73=6>@BB?CCBBDDC@CBBC=BA::89A@@AA??@:99*8>;<=A6<88==<;=6=5<=37/31788/893334049:==;??A@?BBBBBAA9?>>>>C=ABBBBB?>>@
@6HNMW:01123:06203
TACGTAAGGGGCAAGCGTTATCCGGATTTACTGGGCGTAAAGGGTGCGTAGGCGGTTAATTAAGTTGGATGTGAAATTCCCGGGCTTAACTTGGGAGCTGCATTCAAAACTGGTTAACTAGAGTTCAGGAGAGGGAAGCGGAATTCCTAGTGTAGCGGTGAAATGCGTAGATATTAGGAGGAACACCGGTGGCGAAGGCGCTTTCTGGACTGACACTGACGCTGAGGCACGAAAGCGTGGGGAGCAAACAGG
+
CBAA;:8;ED;CC?AABA@BBD=A>;;;6<CABB=;;;CC9A@;@A;00<<800+09@9@-0-0B=A@CAAACFL>C@CC>CC>CC@E>AA=AA:@@B@@@BA;:::9.:AA>B?B8::A?CBB869@;ABBCD>B@BBC@C@C?C@CCAA@CCBA@=@;;;04::=??@@CCEA??<?C698:AA;?=::8;A@@@;000@?8??B@CBBB???A@A??:::@>?9=>>==?8?@@@BBB6A???C=???=
@6HNMW:01130:06188
TACGTAGGTGGCGAGCGTTATCCGGAATTATTGGGCGTAAAGGGTGCGCAGGCGGCCTTTTAAGTTCAAGGTGAAAGCGTGGGGCTCAACCCCATAAAGCCTTGGATACTGGGAGGCAGGAGTACTGGAGAGGACAGCGGAATTCCATGTGTAGCGGTAAAATGCGTAGATATATGGAGGAACACCGGAGGCGAAGGCGGCTGTCTGGACAGTAACTGACGCTGAGGCACGAAAGCGTGGGGAGCAAATAG
+
;::?=;:29;:::??@?@;>?@4;54>A:@@@DF?DBABE?CC=@@@BBBB?BBAC@CDD6;79@8<@>A@CCCC>@@@A@CC;CBBE?BBB8A?@@0::481929??;@AA=9;:;BB?AAA;:;:<<>:95:<=B@A>B>A;?=>:::@9=@BC@DDFF;::B;;;C<;:A@<<9;;8;8;;;6>9:=247=2868>8===;;;=8==;;8>;?====///:::3=03777.;>>>:??07777>3;98
@6HNMW:01133:06197
TACGTAAGGGGCAAGCGTTATCCGGATTTACTGGGTGTAAAGGGAGCGCAGACGGAATGGCAAGTCTGAAGTGAAAGCCCGCGGCTCAACCGCGGGACTGCTTTGGAAACTGCCAGTCTGGAGTACTGGAAGGGTAAGCGGAATTCCTGGTGTAGCGGTGAAATGCGTAGATATCAGGAGGAACACCGGTGGCGAAGGCGGCTTACAAAAGTGTAACTGACACTGATGCACGAAAGCGTGGGTATCAAA
+
@@;;:@=ABB:BF@BBBB?CCC@D@BBB>BBDCM?CBBBE;AA<ABBBBC;;;C?B?B@=@B?A@@??B?A@AAD8;;B09::5:@BB?C@CBBB=BCCD@@@;?=AA9@A@?=@AA?@A>AABBBBB?B>@@8??;@BB@H@A?AAFHAFCAA@@A<ACCC>CCBBB;;;AAA@@@=AD>B?ABB?B=?:6:00+/6;:5::/33;99+9333:6;@BB??8BBB@@?A988=7?000??700/8884
@6HNMW:01135:06164
TACGGAGGGTGCAAGCGTTAATCGGAATAACTGGGCGTAAAGGGCATGCAGGCGGGACGTCAAGCAGGGTGTGAAATCCCCGGGCTCAACCCGGGAACTGCACTCTGAACTGACGTTCTGGAGTATCGCAGGGGGAGGCGGAATTCCAGGTGTAGCGGTGGAATGCGTAGATATCTGGAAGAACACCAAAGGCGAAGGCAGCCTCCTGGGCGAATACTGACGCTCATATGCGAAAGCGCGGGGAGCAAACA
+
99==3994,34447<<>:5:34443=39989555)454;;39:3::::==B8;;D;B:66>=5:;;;;09>;59:6:BBB9CE>DCBB?AA9@@+0+000007>////+//:9:94.433-5<><=BC>DD=FF0/0)//)/)/)/)/:8===<5559<<9=8:::9443:;;333;294;<75557;;)5.444.45445=8=<7;;<3<<<0449889444<;;;88::::=48773333&3334:044
@6HNMW:01144:06162
TACGGAGGGTGCAAGCGTTAATCGGAATAACTGGGCGTAAAGGGCATGCAGGCGGGACGTCAAGCAGGGTGTGAAATCCCCGGGCTCAACCCGGGAACTGCACTCTGAACTGACGTTCTGGAGTATCGCAGGGGGAGGCGGAATTCCAGGTGTAGCGGTGGAATGCGTAGATATCTGGAAGAACACCAAAGGCGAAGGCAGGCCTCCTGGGCGAATACTGACGCTCATATGCGAAAGCGCGGGGAGCAAACAG
+
ABBB@;;;6;;;C<@;;;=A@C;;9;?BB?BA@@;@A@BB=BC>CCCBB;99:CB;BA;;;;8;ABCB>CCCIEE<AABB7BB=B;;;<@A<@C<C:;;BBAABCAAB@B:::C@@;??@=BCCDCCC@>>=@@,00+00+0:<;A@BB?CCA@@>?9?@;@?AA@@@????BA???@C@CDAA@?@DD<A<@AB5;6;;9=A?AC@AAA=BCC@DABAA?9::@9:9AABBBBK>E?>8?@@6977@@9=87
@6HNMW:01151:06208
TACGTAGGTGGCGAGCGTTGTCCGGAATTATTGGGCGTAAAGGGTGCGTAGGCGCTGATTAAGTTCGTGGTTAAAGCGTGGGGCTCAACCCCATAAAGCCACGGATACTGGTCAGCTAGAGTACTGGAGAGGGCAGTGGAATTCCATGTGTAGCGGTAAAATGCGTAGATATATGGAGGAACACCGGTGGCGAAGGCGGCTGCCTGGACAGAGACTGACGCTGAGGCACGAAAGCGTGGGGAGCAA
+
=@@@<<<+00+.-7--//)//828296:7;=?B=<B:9:C<A@9;;;:99929=;9;><7;;>@69;@A>B?BH=BA@;;;;.;;;@8<<<,00=@+00;<;<8..////)////:;:437<>87719=994(44494059B>=@B@@A@:977;389:9+/////8333>999A277:>2;?>6;2;?9=:9199==;>A??;?A?@@AB????????A=;;00*000//;3><=8899&37/5:
@6HNMW:01155:06161
TACGTAAGGGGCAAGCGTTATCCGGATTTACTGGGTGTAAAGGGAGCGCAGACGGAATGGCAAGTCTGAAGTGAAAGCCCGCGGCTCAACCGCGGGACTGCCTTTGGAAACTGTCAGTCTGGAGTACTGGAAGGGTAAGCGGAATTCCTGGTGTAGCGGTGAAATGCGTAGATATCAGGAGGAACACCGGTGGCGAAGGCGGCTTACTGGACAGCAACTGACGTTGAGGCTCGAGAGCGTGGGGAGCAAACAGG
+
@CCDDC@CCC9AA?B@@@@BBD@C?AAF=@AABC?CHCCC<CB<BCBABCBBBC?C@CB?BB=A@B==A?A?788.7<<6;8858988271876:.865--(--(,(,6/677---99;8:6:@?AB>>=?>AA299<;;:496:=B?@@<@>@@:;9?BBBD=;9:B;:9@@999@@;@B;@=::9292446@<<8=8:94=;085;93800//858888?=><@8949A@@AB@@?>9999+:=<==8=@@;
@6HNMW:01162:06196
TACGTAGGTGGCAAGCGTTGTCCGGAATTATTGGGCGTAAAGCGCGCGCAGGCGCTTTCTAAGTCCATCTTAAAAGTGCGGGGCTTAACCCCGTGATGGGATGGAAACTGGAAAGCTGGAGTATCGGAGAGGAAAGTGGAATTCCTAGTGTAGCGGTGAAATGCGTAGAGATTAGGAAGAACACCGGTGGCGAAGGCGACTTTCTGGACGACAACTGACGCTGAGGCGCGAAAGCGTGGGGAGCAAACAGG
+
BBBCB>>;;;5;A<>9:9=AAA?B?B?C@DD?BB=AAAAA;A;;;@@@ABC@==9CD=CCC@BCB?BB@A=AAA7A;;;AAA5AA;@?BCA9ABAA???:>BB>AA=BBA>AC8@@AB?@@@DCCB?@?988:A=B@A>A?@?A@BBBBBBBB:999BBC>BBAA@CC>>>B@BB=@>BB@C>=1;68919?>3858BBBBB:A?>9=>898849ABBBCBCC985998ADE>B????==2>=<=>8:::4
@6HNMW:01124:06238
TACGTAAGGGGCAAGCGTTATCCGGATTTACTGGGTGTAAAGGGAGCGCAGACGGAATGGCAAGTCTGAAGTGAAAGCCCGCGGCTCAACCGCGGGACTGCTTTGGAAACTGTCAGTCTGGAGTACTGGAAGGGTAAGCGGAATTCCTGGTGTAGCGGTGAAATGCGTAGATATCAGGAGGAACACCGGTGGCGAAGGCGGCTTACTGGACAGCAACTGACGTTGAGGCTCGAGAGCGTGGGGAGCAAACAGG
+
BCDCCD@CDD;BB?CBBB@CBB?@=@BC=BBCEI><;;CG?CC?CCAAACBCBBAE@CC@DC@BBBCCEACBBBA9??A8@?@<@???>A8=???9?@@BCCC=B?BB>BDBBBBBBCCB@ABBBBBC?B?BC>BC<@@@=@>A>B@BB?BBB=<;BAFDED=;;;AABCCCAAACEAGG@C?BAA>A=@@?AAA>A@AA>AD?AAA@>AA>>>@=A??>BAA=A::5:AA@?ABBBBBBDD;BBBBB<BAA<
@6HNMW:01125:06219
TACGTAAGGGGCAAGCGTTATCCGGATTTACTGGGTGTAAAGGGAGCGCAGACGGAATGGCAAGTCTGAAGTGAAAGCCCGCGGCTCAACCGCGGGACTGCTTTGGAAACTGCCAGTCTGGAGTACTGGAAGGGTAAGCGGAATTCCTGGTGTAGCGGTGAAATGCGTAGATATCAGGAGGAACACCGGTGGCGAAGGCGGCTTACTGGACAGCAACTGACGTTGAGGCTCGAGAGCGTGGGGAGCAAACAGG
+
@@@BBD:???5>@<@?BCACBB?C@CCC=AB@?A=ABBCC?CD?BAABB@?@AA=A>AA@CB@BGBBBB?BBBBB>BBB788B@CBCB@B599BF@BBAAABB;?<@B;A???<???BBB?ABBBBBB?B<@@<@A8@AA?A?C?C>CB?BBA@AAA?AEDH?BBBCCDDCCBCCCE@BA=?=???=A?AC>ACB=B???<?B?AAAB>A@@@??;?AAA??@=@994:@AABBBBCBBBCD:AA???8?AC>
@6HNMW:01142:06243
TACGTAAGGGGCAAGCGTTATCCGGATTTACTGGGTGTAAAGGGAGCGCAGACGGAATGGCAAGTCTGAAGTGAAAGCCCGCGGCTCAACCGCGGGACTGCTTTGGAAACTGCCAGTCTGGAGTACTGGAAGGGTAAGCGGAATTCCTGGTGTAGCGGTGAAATGCGTAGATATCAGGAGGAACACCGGTGGCGAAGGCGGCTTACTGGACAGCAACTGACGTTGAGGCTCGAGAGCGTGGGGAGCAAAGCAGG
+
=>BBBB@BDE;DF=@@@@=@AB?B?BBC=AAAA@;@ABBB=BB9;;;BBBBCBB>B@BB?CB@C@@@@@>@CBBB;;;;0;==>BBBC@C?C:::8:@@@;;;4;:@@;?9557<9::>:7?A9848:6:7==6?>8@@@=@?C>B=AA?BBCCDEI?AACC<AACCCCBAA965::649.95=::694998<==8=8>B><<7<<886>?<<<@==7738896;??;?A<<8<8:<;8;;;2<====*00:65
@6HNMW:01131:06275
TACGGAAGGTCCAGGCGTTATCCGGATTTATTGGGTTTAAAGGGAGCGTAGGCGGACGACTAAGTCAGCGGTTAAATCGTGTGGCTCAACCATACATTGCCGTTGAAACTGGTTGTCTTGAGTGCACACAGGGATGCTGGAACTCGTGGTGTAGCGGTGAAATGCTTAGATATCACGATGAACTCCGATCGCGAAGGCAGGTGTCCGGGGTGCTACTGACGCTGAGGCTCGAAAGTGTGGGTATCAAACAGG
+
ABAA>A?B@CC?B@>@AB=BAC@C@BBE>BB=@@6@@0;;/;A8A<<;B@A=AC?B@;;;CC?CECB;;;?B=AB>BCDC=;;@B@@@@DACCCBBB:;:<?@7;;B=BBB@C>@@AB=;;;A@BBA@?@@@9@@ABBB?CACBBABB?CBCBBBA>A???7><=@:@@AAAA?<<;;;AA=@A@;=====??@<@=???=>>>><AAA5A????CCCDBBBA>>>@BB@>?C;C>==AC:>>=@@B:>>>:
@6HNMW:01133:06272
TACGTAAGGGGCAAGCGTTATCCGGATTTACTGGGTGTAAAGGGAGCGCAGACGGAATGGCAAGTCTGAAGTGAAAGCCCGCGGCTCAACCGCGGGACTGCTTTGGAAACTGTCAGTCTGGAGTACTGGAAGGGTAAGCGGAATTCCTGGTGTAGCGGTGAAATGCGTAGATATCAGGAGGAACACCGGTGGCGAAGGCGGCTTACTGGACAGCAACTGACGTTGAGGCTCGAGAGCGTGGGGAGCAAACAGG
+
@===CD=@@@2@A5:;@@@CCC?A;9:949CCEC@BCAGI?KM?CABBABCDCC@C@BB@@@=@;::AC@CBBBB<AAD>D@@=?CA@=A>@ABD>A::9CED?C?CC=CCBCCABCBBB????ABAE@C@CB>CB9<<D?C?B?B@AA>ACCA@@B>BBBI?ABCDFCDCDCCCCE@BC?B>BBB?B?@@>@BB?B@BB?BDABBBC>@@??:948>?<>?@<??C>@CAA?@>A@?999:+9@<=?8??A>
@6HNMW:01136:06303
TACGTAAGGGGCAAGCGTTATCCGGATTTACTGGGTGTAAAGGGAGCGCAGACGGAATGGCAAGTCTGAAGTGAAAGCCCGCGGCTCAACCGCGGGACTGCTTTGGAAACTGTCAGTCTGGAGTACTGGAAGGGTAAGCGGAATTCCTGGTGTAGCGGTGAAATGCGTAGATATCAGGAGGAACACCGGTGGCGAAGGCGGCTTACTGGACAGCAACTGACGTTGAGGCTCGAGAGCGTGGGGAGCAAACAGG
+
=@@BBA<@?@7@A@BCBC@CDC@C@BBB>BCCCC>AAACD>CD?BBBBACDCFCAC@CD>@@>BBBBCC?A?BAC5::>6===;?ABB@C?AAAD>BBBAAAA;?<@C>BBAAAAA@DAA?ABBAA99499;;5=>:?9:6:?A=A?@@<@@@@@@B?BCCC>BBBCCBBBBCBBAC?AA?B@CCC@C>AA@CFC?B?::8:C?@ABA>@@??>?:??ABCC@<@00-0==>@AABBBB@BB:AB@@@<@@@?
@6HNMW:01154:06306
TACGGAGGGTGCAAGCGTTAATCGGAATAACTGGGCGTAAAGGGCATGCAGGCGGGACGTCAAGCAGGGTGTGAAATCCCCGGGCTCAACCCGGGAACTGCACTCTGAACTGACGTTCTGGAGTATCGCAGGGGGAGGCGGAATTCCAGGTGTAGCGGTGGAATGCGTAGATATCTGGAAGAACACCAAAGGCGAAGGCAGCCTCCTGGGCGAATACTGACGCTCATATGCGAAAGCGCGGGGAGCAAACAGG
+
DBBB@A@A<@@@@:????=?>A;;:;ADC@CDFD>@A@A@<A?:@A:;:;;5;BB=BC;;;C?BDEDG?ABBCCC<CBCB.;;7;BBB@BL?EG=B:;;BBBCDCCAB?BBAA@??9???;ABBCCBBBCDEJL5B@=@@=@@B?B@A@>@B;;;CB?BB?C@BA???BBA@@A@??;@?BB@CEM@CC;;7;AB<@=@AAA=AA?ABB>BCB@BBBBBB999BBABBBBBBBB=A@988?@2>?;@@;?CC?
@6HNMW:01157:06284
TACGGAAGGTCCAGGCGTTATCCGGATTTATTGGGTTTAAAGGGAGCGTAGGCCGGAGATTAAGTGTGTTGTGAAATGTAGATGCTCAACATCTGCACTGCAGCGCATACTGGTTTCCTTGAGTACACGCAACGTTGGCGGAATTCGTCGTGTAGCGGTGAAATGCTTAGATATGACGAAGAACTCCGATTGCGAAGGCAGCTGACGGGAGTGCAACTGACGCTGAAGCTCGAAAGTGCGGGTATCGAACAGG
+
DCCC?C?B=?@>@@;?AA7;;B@B?BBC>BEACD@FF=AA;AC<;<;BCBB@C@CACCBB@C@CCBBCC9::BBB<BBBBBBA@@DCD@CC@@@AAAA??=?99:CC??@BB?BC>C?B<?>??AAA??9949???B>AC9858=BCCCCBCBCCAA>@BCA<AA@@<@@@@BBCBBBB?CC?BBEADDD;AAEC>B@BBBBCCCCCC=B@@@AA?BBCCCEGBBB@BAAADGF>CBBBBB>BCCCCC@CCC>
@6HNMW:01130:06328
TACGTAGGTGGCAAGCGTTGTCCGGAATTATTGGGCGTAAAGCGCGCGCAGGCGCTTTCTAAGTCCATCTTAAAAGTGCGGGGCTTAACCCCGTGATGGGATGGAAACTGGAAAGCTGGAGTATCGGAGAGGAAAGTGGAATTCCTAGTGTAGCGGTGAAATGCGTAGAGATTAGGAAGAACACCGGTGGCGAAGGCGACTTTCTGGACGACAACTGACGCTGAGGCGCGAAAGCGTGGGGAGCAAACAG
+
4:>@<@A75:49?9=?::19<<18346;547/7<947:?A6;;AABD;;;;8;;9BB<AAB=@@B79;BB?CDC9A@A;@CG;BB?B6;;;3:BCAABC:???:>C>CB=9B?6?@9905;>;<=<:=:::7::2:9=9>8B9B9BCBBBB@::;28877.77333:<<8BB>BB?B=AC499>:B>AC<A99391877887)379,337833,377337/////)/7==@?6CB>>>B@489:@@8?:=
@6HNMW:01136:06330
TACGGAAGGTCCGGGCGTTATCCGGATTCATTGGGTTTAAAGGGAGCGTAGGCCGCCCCTTAAGCGTGTTGTGAAATGCCGCGGCTCAACCGTGGCACTGCAGCGCGAACTGGGGGGCTTGAGTGCGCGCAGCGAAGGCGGAATCGTGGTGTAGCGGTGAAATGCTTAGATAATCACGAAGAACTCCGATCGCGAAGGCAGCCTTCGGGAGCGCAACTGAGCGCTGAAGCTCGAAAAGTGCGGGTA
+
/9//)/+505A<@>5@00*000)0,/94955.5;)55)5@,9545AAA@=><@-//;?.@;@9>09:9=888<8<57788;77-38884985336<:::;:88;:<<=9<<<===?&:7466///555-//6:6618633,3,339<<8<;;<=::38444(38;<0349//)/////617<788=>@@A@?9998@9><37035===5<8?895<>>>773366//*/8983373&3;<<88/6:
@6HNMW:01143:06354
TACGTAGGGAGCAAGCGTTATCCGGATTTATTGGGTGTAAAGGGTGCGTAGACGGAAAGGCAAGTTAGTTGTGAAATCCCTTGGCTTAACTGAGGAACTGCAACTAAAACTATCATTCTTGAGTACTGGAGGGGAAAGCGGAATTCCTAGTGTAGCGGTGAAATGCGTAGATATTAGGAAGAACACCGGTGGCGAAGGCGGCTTTCTGGACAGTAACTGACGTTGAGGCACGAAAGTGTGGGGAGCAAACAGG
+
CB@@@AAB=;;;A@BABB?BBD@D?AAB>BD?BC>BBBBB9@A;7879C@@@?><>F>B?BB=??>@BB>AAACC>@@@8?2828@<A?BBBBB@B?B>>?B@AAADC9CAAACBB?BB<>>BBBBBB??;;:/9=-88=:==B>D;@>>>?>>?==:>ABB;;;<?A@????@;>><?;@@<>==;?;=<8<>>5949=4666,7<=;>>>?>><>=>>A@@9@6517AA>>>7><<8766)8<::;3;@>6
@6HNMW:01145:06329
TACGGAGGATCCGAGCGTTATCCGGATTTATTGGGTTTAAAGGGAGCGTAGGTGGACAGTTAAGTCAGTTGTGAAAGTTTGCGGCTCAACCGTAAAATTGCAGTTGATACTGGCTGTCTTGAGTACAGTAGAGGTGGGCGGAATTCGTGGTGTAGCGGTGAAATGCTTAGATATCACGAAGAACTCCGATTGCGAAGGCAGCTCACTGGACTGCAACTGACACTGATGCTCGAAAGTGTGGGTATCAAACAGG
+
CCDDACC?B@@<@@B@@A@BBC@C@BBA<AB?BC=CC0;;0;A8ACBDBBB@BC@CBCAA?B@CICCCC;;;BBI?CBB=BA@=@CBB?B<;;CCC:C8;;;;;=BBBCCBB?BCBA@ABDCCCCCBBBA@::59==6??;?=@<ABCCBBBB@@@@;AAA@:@AAD?CCCBBC@@@BB?BC@A@@=@@@000;@+0,;AAACBBBBC@BCCDHCAECCCCCCCDDBBBCCCCC>BBBBBB<ABA@@@;@AA?
@6HNMW:01157:06320
TACGTAAGGGGCAAGCGTTATCCGGATTTACTGGGTGTAAAGGGAGCGCAGACGGAATGGCAAGTCTGAAGTGAAAGCCCGCGGCTCAACCGCGGGACTGCTTTGGAAACTGCCAGTCTGGAGTACTGGAAGGGTAAGCGGAATTCCTGGTGTAGCGGTGAAATGCGTAGATATCAGGAGGAACACCGGTGGCGAAGGCGGCTTACTGGACAGCAACTGACGTTGAGGCTCGAGGAGCGTAGGGGAGCAAA
+
@AEBBA?A@@8AD@D@@@?BBD@C@BDC>CCCCC>CCDCC?CJ?CC:;:BBBCB?B?BC@CD@ECCB@?:?A???9?A?9?9:8:@AA?C=??CC>CCBBBBB>B@CC>C999=@@???A>AA@@AAB?C@CC>CC?BBC@C@CAD@CC@CCCBBBD@BCBF>:;;@@AABBCBBCB@@@=??D@A=A<??=@CC?B@AA=@@4:8??;@B@@>@>@997@A?=9:920=0.-:6--///00>>/@<9894
@6HNMW:01116:06378
TACGGAGGGTGCAAGCGTTATCCGGATTTACTGGGTGTAAAGGGAGCGCAGACGGAATGGCAAGTCTGAAGTGAAAGCCCGCGGCTCAACCGCGGGACTGCTTTGGAAACTGTCAGTCTGGAGTACTGGAAGGGTAAGCGGAATTCCTAGTGTAGCGGTGAAATGCGTAGAGATTAGGAAGAACACCGGTGGCGAAGGCGACTTTCTGGACGACAACTGACGCTGAGGCGCGAAAGCGTGGGGAGCAAACAGG
+
@BBB?;;;8;A@@>@;;;>BCFAC?BDI?DCCCC>CCDCC=CB;A@@@@@@@AB?B?CB?CC>@@CCCC?BCDDD=BAA9?>?;>AAA>A799BC>CDCBAAA<A?CC=BBBBBAAACCC@BAA@@AC?D<@@:??2;;B?B@E@B@BBBBCBBBAA=ABBB=;;;BBCBBAAD>AA?A?A@>BBA>A?:979A?;?=?9::@A8??@>AA;;;A=@BAABBAAA;;6;BAAAB=AB@@?@@3;;;AB=A?@>
@6HNMW:01121:06373
TACGGAGGGTGCAAGCGTTAATCGGAATAACTGGGCGTAAAGGGCATGCAGGCGGGACGTGCAAGCAGGGTGTGAAATCCCCGGGCTCAACCCGGGAACTGCACTCTGAACTGACGTTCTGGAGTATCGCAGGGGGAGGCGGAATTCCAGGTGTAGCGGTGGAATGCGTAGATATCTGGAAGAACACCAAAGGCGAAGGCAGCCTCCTGGGCGAATACTGGGACGCTCATAGTGCGAAAGCGCGGGGAGCAAACAG
+
AB@@:;;;0;@?B=CAAB?B?BDE@B?BGABBBA?A00/>)00)0@///;=:=FC>CCC000A<@<@??<CDDBAB:;;CC9BB=DBCB?AG7;;7;7;<@ECCDFBAA?ABDABBB=??F@CCCBA@CBBCDCC2;;6;;5;=A>A?BB@CFAACCB=AA?C=@A???BBBBBBAAA?B?BB?;;98>=6@;@?@6;6;;;:=@A=???:?BB?@@?99:/9>@A@ABB9;;ACCBC;::0//0/&/////)/9<
@6HNMW:01124:06365
TACGTAGGGAGCAAGCGTTGTCCGGATTTACTGGGTGTAAAGGGTGCGTAGGCGCTAAGCAAGTCAGATGTGAAATCTATGGGCTCAACCCATAAACTGCATTTGAAACTGCATAGCTTGAGTGAAGTAGAGGCAGGCGGAATTCCCCGTGTAGCGGTGAAATGCGTAGAGATGGGGAGGAACACCAGTGGCGAAGGCGGCCTGCTGGGCTTTAACTGACGCTGAGGCACGAAAGCGTGGGTAGCAAACAGG
+
BBA@A@@@;@BAG<@@@@<@AA=B?CCC:;6>>>9BB@BB<BB<BAA@@@@<000@@=@A?<?;99AB;90>@@9000>=>>8>??<294(5ABB=BAAA@??;@AA<DBBBCCDCBB8:<A@;;7;BBBDDACCB>AC?B>B5;;;.;B@:;;@>>=<??6?<<<=@??:::AAA6@@>@@CBD@CDCD@DDD:<8;B>A?BAA;;;0;;;0;@AB:;:A@><<:2:B?A==8>996=D>ABABB@;@AA4
@6HNMW:01125:06394
TACGTAGGTGGCAAGCGTTGTCCGGATTTACTGGGTGTAAAGGGCGTGCAGCCGGGAATGCAAGTCAGATGTGAAATCCATGGGCTTAACCCATGAACTGCATTTGAAACTGTATTTCTTGAGTACTGGAGAGGCAATCGGAATTCCTAGTGTAGCGGTGAAATGCGTAGATATTAGGAGGAACACCAGTGGCGAAGGCGGCTTACTGGACTGTAACTGACGTTGAGGCGCGAAAGTGTGGGGAGCAAACAGG
+
BA;;;AA?@@>@B?B;;;?BA@:?<9:9)9;;=@6BBCDD>CC?CDB:;;@>5;;/;9?>?B=@@@>999<9995,5925///)/-(-(-8/8---(-88;;;;3;<</44;::9:2==99?99888;3333828<288<6;4>.703::??===0/*/89818;65779<<55-2=777588;9946///(/584;69>9>?;AAAB7::=<;>:767559965776;92528/:@@;:=:1;;<==7>BC9
@6HNMW:01134:06398
TACGGAGGATGCGAGCGTTATCCGGATTCATTGGGTATAAAGGGCGCGCGGGCGGCCGGGCGAGCCTGCCGTGAAATCCCCGTGCTCAACACGGGGGGGTCGGCGGGGACTGTCCGGCTGGAGTACCGGAAGCGGCGGCGGAATTCCTGGTGTAGGGGTGAAATCTGTAGATATCAGGAAGAACACCGATGGCGAAGGCGGCCGCCGGGCCGGATACTGACGCTGAGGCGCGAAGGTGCGGGGAGCGAACAGG
+
CCBA>AA=A@AABBBBCCABCC@C?;:8:BB@CC=BBCCD>DE?CBBAAAC>A@@D@CC>DCCCB@BBB:;;BBB<CBBB:CAAACEC@BBBBBAABB#BCC@BBBB7AA@ABB7;8;CDACCCDD@CADACAA=;;5;@<@?C@D@BB=??@;;;;.;CBC>AAAFBBBBBBBADC@C@BB>@?C?CAAA?BBC5949@;@?CC@DD;A?B@C??@BBAAA?@>00-0@@@@;@=@@>@@@6@@CBC>AAB?
@6HNMW:01162:06393
TACGGAAGGTCCGGGCGTTATCCGGATTTATTGGGTTTAAAGGGAGCGTAGGCCGTGGATTAAGTGTGTTGTGAAATGTAGGCGCTCAACGTCTGACTTGCAGCGCATACTGGTCCACTTGAGTGCGCGCAACGCGGGCGGAATTTGTCGTGTAGCGGTGAAATGCTTAGATATGACGAAGAACCCCGATTGCGAAGGCAGCTCGCGGGAGCGCAACTGACGCTGAAGCTCGAAAGTGCGGGTATCGAACAGG
+
>9:<6:,0+0:6:>3<0965:B<B?ADD>:616<)59)9<)55)5@@@@55.5=:;9ADD@C>A@AAA@=@A?>>5<<=993::;9BC?CBA:;9@=>;;;9A@@<B??:957;;259B=A>>=?833333,3999;6::4:.33,399;333@@??9=:::/;9:B?CCBBCCCBCAA=??4;;;.;@@:@@?A=A=@@@A@@ACCC>CD;;;MADCDCC;;;@@?BBCC;;;0;@@@@@;@CCBBB@BCB?
@6HNMW:01169:05791
TACGGAGGGTGCAAGCGTTAATCGGAATAACTGGGCGTAAAGGGCATGCAGGCGGGACGTCAAGCAGGGTGTGAAATCCCCGGGCTCAACCCGGGAACTGCACTCTGAACTGACGTTCTGGAGTATCGCAGGGGGAGGCGGAATTCCAGGTGTAGCGGTGGAATGCGTAGATATCTGGAAGAACACCAAAGGCGAAGGCAGCCTCCTGGGCGAATACTGACGCTCATATGCGAAAGCGCGGGGAGCAAACAGG
+
CCBB?BBE=A??@=?@@@=A?ABB@B?BDAGCCC>BB@@@6:969A@@ABB@BGD>CC:;;C?CCBBC>AAACJJ?CCCC9AA<A@@AAEE=CC>C;;;CCBBBAAAB?BCCCBBB>@?@<BABBBBCDCCCCC2A@=:;4;=A>A?@@>ACBBBBB?BB?C?BB???B@@@@AA>>9A=BB>BCCAED=B?A@A7:6:A@A=AB=@@@<?CC?BBBAAABBBBCBBBAABBBB<@?@????5999AA=ACB?
@6HNMW:01173:05771
TACGGAGGGTGCAAGCGTTAATCGGAATAACTGGGCGTAAAGGGCATGCAGGCGGGACGTCAAGCAGGGTGTGAAATCCCCGGGCTCAACCCGGGAACTGCACTCTGAACTGACGTTCTGGAGTATCGCAGGGGGAGGCGGAATTCCAGGTGTAGCGGTGGAATGCGTAGATATCTGGAAGAACACCAAAGGCGAAGGCAGCCTCCTGGGCGAATACTGACGCTCATATGCGAAAGCGCGGGGAGCAAACAGG
+
DCAB?BAA<A??@<@@AB?B@CCC?C@CC@CBBB>@@?AD;@@:@@;;;@A=ADD>CB:;;B@BCCCC>AAACIG?FCCC;CC>BBAA?AA:AA<A=@@BCCDBBBBB@AAAABAA<AA?9AAABBABBBBBBC3BA@;;8;@B?B?BA>AAAAABB?CC@B>AA@??CAA??@BBB?CACDADBA>AA<A>ABB>A>A;;;=@B@CDD=A?A>ABAAAA::9AABBBBBCBCB>A@@????59:9BB>BCC@
@6HNMW:01176:05798
TACGTAGGTGGCAAGCGTTGTCCGGATTTACTGGGTGTAAAGGGCGTGCAGCCGGGAATGCAAGTCAGATGTGAAATCCATGGGCTTAACCCATGAACTGCATTTGAAACTGTATTTCTTGAGTACTGGAGAGGCAATCGGAATTCCTAGTGTAGCGGTGAAATGCGTAGATATTAGGAGGAACACCAGTGGCGAAGGCGGATTGCTGGACAGCAACTGACGGTGAGGCGCGAAAGTGTGGGGAGCAAACAGG
+
BC@@>::5:929C=@9;;?CEH@F@BCC>CCCCC=CDFDG>BA<@C??@@BC?CB=C@BAA@@CCDCCDBBABCB>BC@DCCC=CC9:8;C<ABBB@C;:;@@C;?@A=AAABBCD=??<?AA@???A=A???:?@=@AA?B@C?B=BCDC????>><>AAA9:;;>>BBAA==:>A<@@:=:<@A;@@>>:>@@;><7716=8<=@@>>>>A=;7>AAA;;:;A>>;>?@?AA:AAA<<;9.<<<@@9@@A<
@6HNMW:01192:05765
TACGGAAGGTCCGGGCGTTATCCGGATTTATTGGGTTTAAAGGGAGCGTAGGCCGTGGATTAAGTGTGTTGTGAAATGTAGGCGCTCAACGTCTGACTTGCAGCGCATACTGGTCCACTTGAGTGCGCACAACGCGGGCGGAATTTGTCGTGTAGCGGTGAAATGCTTAGATATGACGAAGAACCCCGATTGCGAAGGCAGCTCGCGGGAGCGCAACTGACGCTGAAGCTCGAAAGTGCGGGTATCGAACAGG
+
ABBC@C:<;;D@CC?C@@=@BC>C@BBB>BE@CC0;;0;</<C=AAACC@@<@7:;C@BB@A@ECCCCB8::@@@6@@@??;AC;=;HADABAA@BBD8<;BBAAABABBCC?BB>@@??BCC?@?BBBA@=>>>=?:>?<@?CC>BBBBBBA998@=@?AC=999B???;==>=CB@@=9505<<09968<;==2949AA:966@@C:B99:@@=?@AA?99:BB?@999==>.99?@@B69:?:?>?>BC?
@6HNMW:01211:05799
TACGGAAGGTCCGGGGCGTTATCCGGATTCATTGGGTTTAAAGGGAGCGTAGGCCGCCCCTTAAGCGTGTTGTGAAATGCCGCGGCTCAACCGTGGCACTGCAGCGCGAACTGGGGGGCTTGAGTGCGCGCAGCGAAGGCGGAATTCGTGGTGTAGCGGTGAAATGCTTAGATATCACGAAGAACTCCGATCGCGAAGGCAGCCTTCGGGAGCGCAACTGACGCTGAGGCTCGAAAGCGTGGGGAGCGAACAGG
+
ABAC@D@D@CC>@@?6>>?;@AA?B@CC@CBB?BC;BB>BC=CC?BBBDCCB?B<;;ME;C?BACAAABB?B@@@B=AAA?A::8:A@@=A?A@@?BABAB<>9:<??A<@79999:%9@<?@????@A@A???@?293::299@<@AAA>@@>=?9:8:CDD>AA??;?A???BBAB>>;>E?AAB<??BABABB@B=AB>:6??BBC:=<A997>ABBCEBBAA@?7<>ACCD>CA@><<<2999AA<@??<
@6HNMW:01165:05829
TACGGAGGGTGCAAGCGTTAATCGGAATAACTGGGCGTAAAGGGCATGCAGGCGGGACGTCAAGCAGGGTGTGAAATCCCCGGGCTCAACCCGGGAACTGCACTCTGAACTGACGTTCTGGAGTATCGCAGGGGGAGGCGGAATTCCAGGTGTAGCGGTGGAATGCGTAGATATCTGGAAGAACACCAAAGGCGAAGGCAGCCTCCTGGGCGAATACTGACGCTCATATGCGAAAGCGCGGGGAGCAAACAGG
+
@@@@=@??9@A?@<@;;;7;@BCC>C?;;9;BEE@CCGCG>BB=BA@@@ADFCCE=CCBBAB>BBBBD>CCDCCC>DCCC;CC=@@>?<<<5<<5<,00???BBCBAB?BCBBBCC7::A?AAABB@@>@AAAA0AC?;;:;@B?B?BB>ABCBBBB@BD?B?BD:99AAA??????9@@BA@BBA>AC=B?B;;8;?AACC>@A?ABB=BAA>ABACABAA???AAAABBBBB?CBA<;;=2977@@:>??;
@6HNMW:01165:05852
TACGGAGGGTACAAGCGTTAATCGGAATAACTGGGCGTAAAGGGCATGCAGGCGGGACGTCAAGCAGGGTGTGAAATCCCCGGGCTCAACCCGGGAACTGCACTCTGAACTGACGTTCTGGAGTATCGCAGGGGGAGGCGGAATTCCAGGTGTAGCGGTGGAATGCGTAGATATCTGGAAGAACACCAAAGGCGAAGGCAGCCTCCTGGGCGAATACTGACGCTCATATGCGAAAGCGCGGGGAGCAAACAGG
+
BBBC@DBB>BCCB?B?@@=A@BBB?B@CC@C@AA<@BADD7:949D9;9CC@BBB<BC9;:B?CBBCC>BBBICJ=AAEF;CC=CCCC@CG>BB=A9::CFDFCC@A@@FDBB@?=:;;>9:;;BBBCCBBBCC0@@=AA=A@DAC@CB@BAAAA@?<?B?B?BB???BBBAAAA??;@>AA@CDD@CD=B@BBC6:5:@@@?AB?AAA<ABC?BBBBBB>>>BBBBBBBBAA@:@BAAABB8A@AAA<ABB?
@6HNMW:01175:05828
TACGTAGGTGGCGAAGCGTTGTCCGGAATTATTGGGCGTAAAGCGCGCGCAGGCGCTTTCTAAGTCCATCTTAAAAGTGCGGGGCTTAACCCCGTGATGGGATGGAAACTGGAAAGCTGGAGTATCGGAGAGGAAAGTGGAATTCCTAGTGTAGCTGTGAAATGCGTAGAGATTAGGAAGAACACCGGTGGCGAAGGCGACTTTCTGGACGACAACTGACGCTGAGGCGCGAAAGCGTGGGGAGCAAACAGG
+
ABDBD??9<@;0/0)0/884855?A4><>>B@>B?6?><;<*/0;;;@>@=<96<6AB6B>C>ABB@B@@@?CBB:B@AADED;CC?B@CFE9@@BAA@@9@??4?B=BBB>BC>BBBC@CDBBBAC?CBBB>BD<?AD=@=?8B?BBBBBB944<@<BC>6A@@=BAAAABB>AAAD?BB?A=<8@=@@<@>@8?8=<?99958BA?BB???B?BBBCCB@@A9829=<9:9,9@987CB:AAACD>=<<<
@6HNMW:01199:05834
TACGTAGGTGGCGAGCGTTGTCCGGAATTATTGGGCGTAAAGGGAGCGCAGGCGGGAAGGTAAGTCTATCTTAAAAGTGCGGGGCTCAACCCCGTGAGGGGATGGAAACTATCTTTCTTGAGTGCAGGAGAGGAAAGCGGAATTCCTAGTGTAGCGGTGAAATGCGTAGATATTAGGAGGAACACCAGTGGCGAAGGCGGCTTTCTGGACTGTAACTGACGCTGAGGCTCGAAAGCGTGGGGAGCGAACAGG
+
;CBCBAB??@;@@@@@BB?CBB@B?B@D>CC?BD;B;;;B<BD=CBABBGD@CCD>D@C@AA<ABCBBBBB<@A@3>@;;:99*9@AC@CDD9BAAACCC:????BC=BAAACCC>CC?CBABBBCC?BBBB?AA<A>>9>>A>B?BAAAAAABBB?A9992:99A@BABBBB?BF@BB@B?BB@7:;>>:@;<)/)//)/77.7661;?>>??;?===@CBBCAB?ACCBBB=BB@@@AA7@@@BC>@AEH
@6HNMW:01211:05851
ATAGCGTAGGTGGCAAGCGTTGTCCGGAATTATTGGGCGTAAAGGGCGCGCAGGCGGCGTCGTAAGTCGGTCTTAAAAGTGCGGGGCTTAACCCCGTGAGGGGACCGAAACTGCGATGCTAGAGTATCGGAGAGGAAAGCGGAATTCCTAGTGTAGCGGTGAAATGCGTAGATAGTTAGGAGGAACACCAGTGGCGAAAGCGGCTTTCTGGAGCGACAAACTGACGGCTGAGGCGCGAAAAGCCATGGGAGCAAACGGG
+
)/0/079/4.4=9><8<943799849-3-42537==5<:;::3:<3===@AAA5;;9@:94445065==85666;>>&5555555&5<8<8===0<<;9;;9+9@299>6=999@999>BBBBB@B9668<;;:.99)5554949.4.5::>?A=;;;:;;;D9599=990/7///48:5784:.33:7::=;-3344)44;8==A8=;80,,,,,,,,(-555/5.5<:::5///////&/;5<:<;155555)5<<2
@6HNMW:01171:05871
TAGCGTAGGTGGCAAGCCGTTGTCCGGGAATTAATTGGGCGTAAAGCGCGCGCAGGCGCTTTCTAAGTCCATCGTTAAAAGCTGCGGGGCTTGAACCCCGTGATGGGATGGAAACTGGAAAGCTGGAGTATCGGAGAGGAAAGTGGAATTCCTAGTGTAGCGGTGAAATGCGTAAGAGATTAGGAAGAAGCACCGGATGGCGAAGGCGACTTTGCTGGAGCGACAACTGACGCTGAGGCGCGAAAAGCGTGGGG
+
///.7-./1//)--3//)-50--/)//(/)/38696:;3;:==<4:>?<00//9:5799<<4<;7)//7)///--0666)---//7::&-----6=;;,/////88(45<7<<6<<<6::244496:8966//(-5-.(/9/88;8;6?6;*/////6688:4859=0222267455522+..(-(--(--22,3(---(.--(-(,---77'--23.355....26--,,,,--23.3:99:;;-75<57555
@6HNMW:01179:05907
TACGGAAGGTCCGGGCGTATCCGGATTCATTGGGTTTAAAGGGAGCGTAGGCCGCCCCTTAAGCGTGTTGTGAAATGCCGCGGCTCAACCGTGGCACTGCAGCGCGAACTGGGGGGCTTGAGTGCGCGCAGCGAAGGCGGAATTCGTGGTGTAGCGGTGAAATGCTTAGATATCACGAAGAACTCCGATCGCGAAGGCAGCCTTCGGGAGCGCAACTGACGCTGAAGCTCGAAAGTGCGGGTAGCAAACAGG
+
;AAB?C?B@AA@@@8>000=92749<8<<=8<C;A@8@@8@A8BAAAC;;5;5;<?A0@8@=B;:<CC;<<CCC=;;;=@::6:A??;@6:9979BCBBCCAAAD@A>?CA@ABA(AB<???@?AAB???@>><1829>8>>B>AADD?BBAACAA>ABBC>BBBC=B@BB@@A@ACC?BA=AAB@BBBBA7871939=<94=6<:C755:>?>?BAA?????AB@ABBABAA<A@ABCC>BBBBBE@BAA>
@6HNMW:01199:05908
TACGGAAGGTCCGGGCGTTATCCGGATTCATTGGGTTTAAAGGGAGCGTAGGCCGCCCCTTAAGCGTGTTGTGAAATGCCGCGGCTCAACCGTGGCACTGCAGCGCGAACTGGGGGGCTTGAGTGCGCGCAGCGAAGGCGGAATTCGTGGTGTAGCGGTGAAATGCTTAGATATCACGAAGAACTCCGATCGCGAAGGCAGCCTTCGGGAGCGCAACTGACGCTGAAGCTCGAAAGTGCGGGTATCGAACAGG
+
EG@@>@?A?@B?AB;B:;7<DB=BACA?@DD=AB:AA8AB;BCIDBBFFCB?A4;;;;-;@E>BBAB??<?@@@@;@AB?C::9:ADA9>;?93-3<333::=?B;;:7;444444#3:6<<=<===?<ABABCC@C@A@<@4939>@@=AB??@A@>@@@@=?@?A7;9FBBAA999>9994:BC?BB@@>0//06068/333285;3=9??7307??;>>=>@@;@?>>?>A<BBBBCK=???@A?:9<>3
@6HNMW:01172:05910
TACGGAAGGTCCGGGCGTTATCCGGATTTATTGGGTTTAAAGGGAGCGTAGGCCGGAGATTAAGCGTGTTGTGAAATGTAGTGGCTCAACCTCTGCACTGCAGCGCGAACTGGTCTTCTTGAGTACGCACAACGTGGGCGGAATTCGTGGTGTAGCGGTGAAATGCTTAGATATCACGAAGAACTCCGATTGCGAAGGCAGCTCACGGGAGCGCAACTGACGCTGAAGCTCGAAAGTGCGGGTATCGAACAGG
+
CCEE?B8;6;A:@@;@BB?BBC@C>BAA9;;4<C0;;,;@6A?8@BBAA@A6;5;>@@@A8;7;EBABB?@ACBC>A@??A9:6:A@@>A?BC?>>BB?@@A@@AAAB>BBF=@>>7;:088;;:??AADD=?>>AA:AD;>;>=>>>@<?@@@???;?>>>6788?;?@@AAACA;;;<@@7;:=:===:>===5;5@ACCAAAABD=BBBBBA;??????@@;;69===337*389=AC>CCBB?><8>?9
@6HNMW:01173:05935
TACGGAGGGTGCAAGCGTTAATCGGAATAACTGGGCGTAAAGGGCATGCAGGCGGGACGTCAAGCAGGGTGTGAAATCCCCGGGCTCAACCCGGGAACTGCACTCTGAACTGACGTTCTGGAGTATCGCAGGGGGAGGCGGAATTCCAGGTGTAGCGGTGGAATGCGTAGATATCTGGAAGAACACCAAAGGCGAAGGCAGCCTCCTGGGCGAATACTGACGCTCATATGCGAAAGCGCGGGGAGCAA
+
BAAB=;::0;@@>;??A?5;7;@A>C?BC?CDDE?CBBDD=CB=BA::9@@=ABD>C<;:;@<@@@CD?DAAADF7::BB9BE=CCBB?AA9>>9>-00?@@CCEBBB?CBBBAAA=@@C?ICCCC;<:@B@AA,=@9;:4;9=8=:9949>>:A@C=8979?AABBBBA@B@>>>B>CACC?BBB=BD6;7;@@<@>ABBC@CC@CCC=??A?????>=887;;>::888888188;99::/737:;
@6HNMW:01177:05943
TACGGAGGATGCGAGCGTTATCCGGATTCATTGGGTATAAAGGGTGCGTAGGCGGCCCCCCAAGTCAGCGGTGAAATGTCCGGGCCCAACCCGGAGGGTGCCGTTGATACTGCGGGGCTGGAGTACGGACGCCGGCGGAGGAATGAGTGGTGTAGCGGTGAAATGCATAGATATCACTCAGAACACCGATTGCGAAGGCATCCGCCGAGGCCGTTACTGACGCTGAGGCACGAAAGCGTGGGGATAGAACAGG
+
BBBB?AB?A@@AABA;;;@BBBAD@BA>A;;7;A<ACBBB>BC=CGBBBBD?;;6;A?A?(A<@@B@@@AAEDHG?<<;JABB>CC=C@BB=B?BBC>BAA?AA?ABBDDABACBB9BBB?BBBBBCBBAAD@GACC@BB@B@CDFAAAACCBCB@@<@@@B;;;;CCCCBBAA@CCBBBBB@BBC=A;;7;;BB5:8;BAA?BB=A;;4;5;?=AAABBB;;;BAA@AAA;;;0;@A@AAA3ACAAAACBB@
@6HNMW:01200:05940
[truncated: 46,455,802 more chars]
