# Supplementary material for: Effects of supplementary feeding on the rumen morphology and bacterial diversity in lambs
Source: PeerJ. 2020 Jun 19;8:e9353. doi: 10.7717/peerj.9353 (PMC7307561; doi:10.7717/peerj.9353)
Supplement: Supplemental Information 8 [file peerj-08-9353-s008.gz › peerj-08-9353-s008]

@6HNMW:00669:05801
TACGTAGGGAGCAAGCGTTATCCGGATTTATTGGGTGTAAAGGGTGCGTAGGCGGTATAACAGGTCTGTGGTCTAAGCCCGAAGCTTAACTTCGGTTCGCCACAGAAACCATTTTTACTTGAGTATGGCAGAGGCAAGTGGAATTTCTAGTGTAGCGGTTAAATGCGTAGATATTAGAAGGAACACCAGTGGCGAAGGCGACTTGCTGGGCCATCACTGACGCTGAGGCACGAAAGCGTGGGGAGCAAATAGG
+
CBA@@:::-;?@?5;;:;4:?@;?99B?6=>=@@;>A@@A.;;0;;;A@CB?A@<BB;<9;EJABBBBBB?@AAA=ABD8;;5;;;5949==AA@D;@9:499>999,4.44444$44:5:<;:;==:==A?:;:<79:B?B?BB<:9:BBAAAA994:;@B=:::ABAAAABA@BBB?B>A>AA@?CC9940>>*0,0/00?;??999,9;>?ABBBEBF???@:96:B@@AC<@A@:999*9?99929@@=
@6HNMW:00674:05806
TACGGAGGATGCGAGCGTTATCCGGATTTATTGGGTTTAAAGGGTGCGCAGGCGGCGCGAAAAGTCAGCGGTCAAAGTTCCGGGCTCAACCCGGTGACGCCGTTGAAACTTTCGTGCTGGAGTTCGTGCGAGGGAGGCGGAATGCGTTGTGTAGCGGTGAAATGCATAGATATGACGCAGAACCCCGATTGCGAAGGCAGCTTTCCAGCACGCGACTGACGCTGAGGCACGAAAGCGTGGGGAGCGAACAGG
+
@@@B?BC@CBCCAAB@@@>ACF@D@BBB=BC@DD:??7<;3<A8?989>>=9?@=AABCCDC6CBCBBBB>A???8??<A=BB=BBBB@BD=B?>??BBA6:::;>E;BAA:?>><=>?=@?@4>A5::=<99/771791:;6//>=///<<:87858BDE:===ABBA??>AAAAABBBB?ADD:DAA<>?AA=A?>9::A@;@????AA@@:99:9BA@ACBAA>ABBCCD>BAAA@AA8887BC@A==:
@6HNMW:00675:05792
TACGTAGGGGGCAAGCGTTATCCGGATTTACTGGGTGTAAAGGGAGCGCAGACGGAATGGCAAGTCTGAAGTGAAAGCCCGCGGCTCAACCGCGGGACTGCTTTGGAAACTGTCAGTCTGGAGTACTGGAAGGGTAAGCGGAATTCCTGGTGTAGCGGTGAAATGCGTAGATATCAGGAGGAACACCGGTGGCGAAGGCGGCTTGCTGGACAGTAACTGACGTTGAGGCTCGAAAGCGTGGGGAGCAAACAGG
+
@BBAAABBAA2?@<@:;:@BBB@D@CBG>BCCDB<AB@AA;@D=;<;BACCCBB@BAEDACB@BDCCCC>@@ABB99;;09?><AAAA=A=AABA=ADAAABC>B?BB=CA@??AAA????BDBBBBB?B@BB=BC?C@A=A7;7;@BC=BBEDBBC@BFDD>;<;CCBABCBBBBC@A@=@<@@@>A>??<@BB?B?CA=??;?AAA=B===<=6;;;8333-339289888;3::<<=?>1=888818;A>
@6HNMW:00701:05797
TACGGAGGATGCGAGCGTTATCCGGATTTATTGGGTTTAAAGGGTGCGCAGGCGGCGCGAAAAGTCAGCGGTCAAAAGTTCCGGGCTCAACCCGGTGACGCCGTTGAAACTTTCGGGCTGGAGTTCGTGCGAGGGAGGCGGAATGCGTTGTGTAGCGGTGAAATGCATAGATATGACGCAGAACCCCGATTGCGAAGGCAGCTTTCCAGCACGCGACTGACGCTGAGGCACGAAAAGCGTGGGGGAGCGAACAGG
+
CCCC?BB?B@@@CBABBB@BDE@B>BFF>BB@BK?GE>BB;BC<ABABBBC=;;6;@A;;;;.;@AA@@>9<9999-9>;@=AB9@9:91<;3?=?<<=CC@BCABBB>CEH>CBE>BBB@BBB@CCDCCCBCC=:;;;C?B?@@@?@8:;BBBC@@=@@AB<AAABCBCBA???@@@@@@?=ACC6BAA6;;:;5;4;:::@A9A>AAABCAABC?>>===8344<.44:4444&34333333$//8//)/993
@6HNMW:00666:05836
TACGTAAGGGGCAAGCGTTATCCGGATTTACTGGGTGTAAAGGGAGCGCAGACGGAATGGCAAGTCTGAAGTGAAAGCCCGCGGCTCAACCGCGGGACTGCTTTGGAAACTGTCAGTCTGGAGTACTGGAAGGGTAAGCGGAATTCCTGGTGTAGCGGTGAAATGCGTAGATATCAGGAGGAACACCGGTGGCGAAGGCGGCTTACTGGACAGCAACTGACGTTGAGGCTCGAGAGCGTGGGGAGCAAACAGG
+
BCCCCC>A??6?A=AABB@BBC?B=:::6;BABC>CDCCD=BB=BBBCAADDDE@C@CDACC@BBBBCB?AA@@@9?AB9??A=@B??<?=@@AA;ABBCCCD>C@CD>CBBB@@@@@::5:@@???@<?<@@:@@;A@@<@<@<@=BB<AACA@@B@BCCD>;;;AABABCCCBCC@BB?BGBBB?C?::9:CC>B?AB=??;?BBB?CB999C<??@>>9948>==ABBCBB=>>A@<CC5A@=BB94746
@6HNMW:00680:05836
TACGTAGGGGCGAGCGTTATCCGGATTTACTGGGTGTAAAGGGAGCGCAGACGGAGAAGCAAGTCTGAAGTGAAAGCCCGCGGCTCAACCGCGGGACTGCTTTGGAAACTGTCAGTCTGGAGTACTGGAAGGGTAAGCGGAATTCCTGGTTGTACGCGGTGAAATGCGTAGATATCAGGAGGAACAACCGGTGGCGAAGGCGGCTTACTGGACAGCAACTGACGTTGAGGCTCGAGA
+
455=??>BA5::@A@AA:;:B=A?@;;4;>=>>4<;555)5909=>@AAAB;;5;9;;?94.55==@<9<<;::2:995833-3988486<<==5==9777=*7-4;2:<;;<;;;<<<8;<=====6A49929=3995058=8=9<<./)///////)/===4;?<>AA<::>5338433-3-33-3392886988(/(/-(--(---/0688733,25223576737/7337799
@6HNMW:00680:05840
TACGTAGGGGGCAAGCGTTATCCGGATTTACTGGGTGTAAAGGGAGCGTAGACGGTAGTGCAAGTCTGAAGTGAAAATCCGCGGCTCAACTGCGGAATTGCTTTGGAAACTGTATAACTAGAGTACCGGAGGGGTAAGCGGAATTCCTGGTGTAGCGGTGAAATGCGTAGATATCAGGAGGAACACCGGTGGCGAAGGCGGCTTACTGGACGGCAACTGACGTTGAGGCTCGAAAGCGTGGGGAGCAAACAGG
+
BB@B?:::::):==BAAB?BBB@B?ADE=CC;;;8;BBDD>BC>BBBCCCCCBB>A@@@BBB?D@@AAB>@@@AED9@@>@;;8;BBC@IG;;;@D?B>A;;;7;@CD?BBBCBBC?CBBBAAAAA=@?@???6?A<@BB@BAC@D?CC@CCBAB@@?@CCC>BCBBBA@@CDBBBB?BB@B?BBB?C?CB@CAB8;7;B>BC@CAAA>B;;9;B?BBBBCCC?B;:6:??:;;7;BDDDCC;AAACF>C@@=
@6HNMW:00687:05855
TACGTAAGGGGCAAGCGTTATCCGGATTTACTGGGTGTAAAGGGAGCGTAGACGGTAGTGCAAGTCTGAAGTGAAAATCCGCGGCTCAACTGCGGAATTGCTTTGGAAACTGTATAACTAGAGTACCGGAGGGGTAAGCGGAATTCCTGGTGTAGCGGTGAAATGCGTAGATATCAGGAGGAACACCGGTGGCGAAGGCGGCTTACTGGACGGCAACTGACGTTGAGGCTCGAAAGCGTGGGGAGCAAACAGG
+
;;;CDC=@@@8@A?A@@@=@CB?B?@@C=BCCCC=CBBBB;@A:;;;BBABBBB@B@BA;;;@BBAAAB=AA;;;;.:@;000,0@>@:@09;@;@;@=@AAA<A>BB=@@@B@@@?AA@?>>:??:<;8899+8>28;=8>;@<@@BA<@@>@>>=8>@AA<BCBBBBAA@@A@??=?A=A?CBB?B?BB?BCC8;9;B?AC@@;;;@BBC?BD@DCCCCBA?A::7;BBCCC>BCCBBBB6@@=@@:@@@?
@6HNMW:00689:05831
TACGTAGGGGGCGAGCGTTATCCGGATTTACTGGGTGTAAAGGGAGCGTAGACGGTAGTGCAAGTCGTGAAGTGAAATCCGCGGCTCAACTGCGGAATTGCTTTGGAAACTGTATAACTAGAGTACCGGAGGGGTAAGCGGAATTCCTGGTGTAGCGGTGAAATGCGTGAGATATTAGGAGGAACACCCAGGTGGCGAAGGCGGCTTTCTGGACTGTAACTGACGCTGAGGCTCGGAAAGCGTTGGGGAGCGAAACAG
+
//77::<<::$333388:75557<7<==4=::::3::;>>8=@8<966<;77//)////-//59//////)5444;2:936..(----(--/55.5.549555)5.55)555/7//)/--85----(-(,---&-6(,--(,(,(-(-/279/555/)/569(******,,,///4::3/4-35:333(33-3;,//-(-(--(---(/7729555;<8<<<:::----,022-/)--(----(///&///49908::
@6HNMW:00695:05847
TACGTAAGGGGCAAGCGTTATCCGGATTTACTGGGTGTAAAGGGAGCGCAGACGGAATGGCAAGTCTGAAGTGAAAGCCCGCGGCTCAACCGCGGGACTGCTTTGGAAACTGTCAGTCTGGAGTACTGGAAGGGTAAGCGGAATTCCTGGTGTAGCGGTGAAATGCGTAGATATCAGGAGGAACACCGGTGGCGAAGGCGGCTTACTGGACAGCAACTGACGTTGAGGCTCGAAGGAGCGGTAGGGGAGCAAACAAGG
+
DDCCBB@FCD;BC?A;;;7;@E>B@CDC?BBBHE?CDBCC<BB:@ABBBBBC@@;@<00-0@?@@ABAA>998>>*89:/:9:3:?>??B=AAAB<999BBBC>B=AA=AAAD:<;AAAD@CCB@??B?A?CC<=B<A<A=B8A9=:>C<CCGBA@A=>:;;0::;::;@A@@???A?BB?B@CBB5;599.7::2867717:4<:;817==777887333761///16:///(-3----(-----&//333(37176
@6HNMW:00668:05888
TACGGAGGATGCGAGCGTTATCCGGATTTATTGGGTTTAAAGGGTGCGCAGGCGGCGCGAAAAGTCAGCGGTCAAAGTTCCGGGCTCAACCCGGTGACGCCGTTGAAACTTTCGGGCTGGAGTTCGTGCGAGGGAGGCGGAATGCGTTGTGTAGCGGTGAAATGCATAGATATGACGCAGAACCCCGATTGCGAAGGCAGCTTTCCAGCACGCGACTGACGCTGAGGCACGAAAGCGTGGGGAGCGAACAGG
+
CCED@;9:9A@>@@@@BB?BBB@B=AAA6;;<AC;BB6;<0;C;AAAA@@<=>>:>A@@@BB5;;B;:;A>A@@@99939?AD>@??A:?=5@=@@@@DD?CE@AAA>ACD>ABB=BAA=B:909A@@BBBAC=::5;@=@=?@?@@<@A@@@@@A<@@AG@IBAACDCCB999@@?@??>7>>>3?@?:?@@@?B?@@@AAA;A>@@@AAA@99:@AACBBBB:;7;@@@@A9A:::8893:AAAB@A?A<
@6HNMW:00670:05873
TACGTAGGGGCGAGCGTTATCCGGATTTACTGGGTGTAAAGGGAGCGCAGACGGAGAAGCAAGTCTGATGTGAAAGCCCGCGGCTCAACCGCGGGACTGCATTGGAAACTGTTTATCTGGAGTACTGGAAGGGCAAGCGGAATTCCTGGTGTAGCGGTGAAATGCGTAGATATCAGGAGGAACACCGGTGGCGAAGGCGGCTTGCTGGACAGTAACTGACGTTGAGGCTCGAAAGCGTGGGGAGCAAACAGG
+
BAB??;;;;.4@;@@?@?BAA?B@BBF?CEDCD>BBABD>CC=BB@A@ACEEI@BBB>A;;7;AAAAEA@@BAC<AAA9>::4:@AA=A<?ABC=BC@?@@@6:69A;BCCCC>BBBBC?AA98:BA?B@CD>BB?BBB?B@B?B?BB?BBA>BBD>AABE>AB9:9A??>??>==:=B=A<??A=C:??=??@=A<>@9=<0579919==<;>8999;<96/522,299222)266::::.777;;3::>5
@6HNMW:00676:05878
TACGTAGGTGGCGAGCGTTATCCGGATTTACTGGGTGTAAAGGGCGCGTAGGCGGGAATGCAAGTCAGATGTGAAATCCAAGGGCTCAACCCTTGAACTGCATTTGAAACTGTATTTCTTGAGTGTCGGAGAGGTTGACGGAATTCCTAGTGTAGCGGTGAAATGCGTAGATATTAGGAGGAACACCAGTGGCGAAGGCGGTCAACTGGACGATAACTGACGCTGAGGCGCGAAAGCGTGGGGAGCAAACAGG
+
BBAAA::6:@<@ABAABB>ABB?B?BBA<AA@@A=>>>CB7<>7>>=?A>><?BB=B@BBBB@CCBBBC???CCF>BB?B?BB;@@@B>BB<B>AA@D>>@BBC=BCC>DBCBCCC<A@=BBBBCCCFABBBB>A=A@:;6:=A?BAD@@@BBBCCB?BBCD?CCCCCCCBCCC@BB???<??CBB?BA@?9=?B4:6:@;@AB@DCC?CB:;;B?BCBBBCCCB;;:;BBCDG=A;<<BDD;CCBAA<AAB?
@6HNMW:00677:05865
TACGTAAGGGGCAAGCGTTATCCGGATTTACTGGGTGTAAAGGGAGCGCAGACGGAATGGCAAGTCTGAAGTGAAAGCCCGCGGCTCAACCGCGGGACTGCTTTGGAAACTGTCAGTCTGGAGTACTGGAAGGGTAAGCGGAATTCCTGGTGTAGCGGTGAAATGCGTAGATATCAGGAGGAACACCGGTGGCGAAGGCGGCTTACTGGACAGCAACTGACGTTGAGGCTCGAGAGCGTGGGGAGCAAACAGG
+
;;;AAB>A@@8@A?BBBB?CCEGG?@@@;BCCCD>CIGIG?DG?BA;;;CBBBE@B@CC@CBABBABBC@BBFKE>AAA<A@A=?BAA?B9::DC>BBABAAA=A?BC=C:::?@@BB;:8:CBAACD=A<??8?A<BBB>B?B?B@BB?BCB;;;B?ABCF>BBAABCBBB@@@BC?@@<@>AAA@B?AB=???<@??@=AB?AAAB?B@??BB@B??@CAC=A??<?BACCB???BAAAB9BBBCE>D??;
@6HNMW:00684:05881
TACGGAGGATGCGAGCGTTATCCGGATTTATTGGGTTTAAAGGGTGCGCAGGCGGCGCGAAAAGTCAGCGGTCAAAGTTCCGGGCTCAACCCGGTGACGCCGTTGAAACTTTCGGGCTGGAGTTCGTGCGAGGGAGGCGGAATGCGTTGTGTAGCGGTGAAATGCATAGATATGACGCAGAACCCCGATTGCGAAGGCAGCTTTCCAGCACGCGACTGACGCTGAGGCACGAAAGCGTGGG
+
ACCB@BB=@@A@@ABA@A<@AB?C?ABB7:929546A4AB<BB::9:BBBB=@@<@AD@@@@6??@AA>>9>>::4:=9<9=C4=;77/33(4398:8873//)///)/::1:<<4<<<8;;;:@666==<;;3;;0559<8?@@A?588?9@??><<<<=-99>@@A@B=888990:0/0)///&/;727777*/)0///9;3=7554444998889:;::455:544444:1:4448::
@6HNMW:00689:05886
TACGTAAGGGGCAAGCGTTATCCGGATTTACTGGGTGTAAAGGGAGCGCAGACGGAATGGCAAGTCTGAAGTGAAAGCCCGCGGCTCAACCGCGGGACTGCTTTGGAAACTGTCAGTCTGGAGTACTGGAAGGGTAAGCGGAATTCCTGGTGTAGCGGTGAAATGCGTAGATATCAGGAGGAACACCGGTGGCGAAGGCGGCTTACTGGACAGCAACTGACGTTGAGGCTCGAGAGCGTGGGGAGCAAACAGG
+
CDBAAA;@@@7?A;@@BB?BBC<@;::;6;CBCB>BECCC=BB=AAAAAACCCC@C@CC@CB?BB@@@B=@@A@B9:::.99??CCBB@B9::CC>BBAABA@;@=@@;@BBC:;<ACCB@AAABBA@=@:??8?@4;:@>@?D=A>AA=AABBBAB>BBCB=AAABBCCCECDBBB>;;9;?BCC@C@BB?BBC>A?AA>AC=@AAA=@B???B@BCBBBBA;?::6:ABBBBBBA@?>??5=??@A;AAA?
@6HNMW:00698:05902
TACGTAAGGGGCAAGCGTTATCCGGATTTACTGGGTGTAAAGGGAGCGCAGACGGAATGGCAAGTCTGAAGTGAAAGCCCGCGGCTCAACCGCGGGACTGCTTTGGAAACTGTCAGTCTGGAGTACTGGAAGGGTAAGCGGAATTCCTGGTGTAGCGGTGAAATGCGTAGATATCAGGAGGAACACCGGTGGCGAAGGCGGCTTACTGGACAGCAACTGACGTTGAGGCTCGAGAGCGTGGGGAGCAAACAGG
+
@@AB;;8;CC;CC?@=00+0=>:@<?@?<?BABD>@AABG>CD?BAACBC@AAB@B@CC@BA>A;;;CC@AAABB;?<A9000000?@<@=BAA@:?=<>>@@9@?BB<@@??@@AA>???BAAAABB7B>BB5:?>C9:4:5;.:9==:;AABCAA?A@AC=CEBAABCCBAAAAA=AB>A?ABBAE?BB?BBB?B?AB>BA???@B@BBAA@A>@@@737>:?8828<;<;=9::888<;/>>99=388:6
@6HNMW:00699:05885
TACGTAGGGGGCAAGCGTTATCCGGATTTACTGGGTGTAAAGGGAGCGCAGACGGAATGGCAAGTCTGAAGTGAAAGCCCGCGGCTCAACCGCGGGACTGCATTGGAAACTGTTTCTCTAGAGTACTGGAAGGGCAAGCGGAATTCCTGGTGTAGCGGTGAAATGCGTAGATATCAGGAGGAACACCGGTGGCGAAGGCGGCTTACTGGACAGCAACTGACGTTGAGGCTCGAGAGCGTGGGGAGCAAACAG
+
DBBBBBBBCA2@A=@@CC@BBC?C@CCD<BBCGE=;;;AA:AD;AA;<;B@A@@?A?BC@@@=ABBBBA=ABAAA6::?;?996:@@@=A?BBBD>CBBBCAA=@=??<@AAAB>AAAAAB@AABBBB?B?AA<@>:@9939>A;A=>>8>AA@ABB?BBBB>876:::::@A>=::3::3939:<6;6;;6;::4:8:;5;B<@AA@<??@@@@<@A>>><838//*/=<;@???A;;;?>/==;;:1:88
@6HNMW:00704:05893
TACGGAAGGTCCGGGCGTTATCCGGATTTATTGGGTTTAAAGGGAGACGGTAGGCTGGGGTAGTAAGCGTGTTAGTGAAATTGTAGACGACTCCGAACGTCTCGACTTGGCAGCGCGAACTGGTCTTCTTGAGTACGCACAACGTGGGCGGAATTCGTGGTGTAGCGGTGAAATGCTTAAGATATCACGAAAGAACTCCGATTGCGAAGGCAGCTCACGGGAGCG
+
BCCC<A7;54<.44)444.5:;5:5999)55.55)59079/9;1////7279936-0/0&/////)///55<.55:///)/)////7;///994887:@00//--99)/)/6///47368884<:=<>?<>??BB???AA@:>989<577036;68373,2889;9=:<69=5<::9/708>:;;;:7555'5<4<9:595717<9619;9<=<;99<>>5:663
@6HNMW:00694:05931
TACGGAGGATGCGAGCGTTATCCGGATTTATTGGGTTTAAAGGGTGCGTAGGTGGTGATTTAAGTCAGCGGTGAAAGTTTGTGGCTCAACCATAAAATTGCCGTTGAAACTGGGTTACTTGAGTGTGTTTGAGGTAGGCGGAATGCGTGGTGTAGCGGTGAAATGCATAGATATCACGCAGAACTCCGATTGCGAAGGCAGCTTACTAAACCATAACTGACACTGAAGCACGAAAGCGTGGGGATCAAACAGG
+
CCAA?@?<?@@?@@??994:CA=A@CCB=AA6:9,7@8@A=BC>CBBCBBB?BE@BBBBB>B?CCCCC>=<=BBC=ABC;B8879BAA>B?BBBCC:B<?>>AA?@AA7==BD:A:>>A;??@;;:>=A:AAA>ABB?BB@B@AA?ABC?CBB>>=868>=C9AAAAA;;<?@A;;;>>>>?;A>>:555699>@6<9<:::A:==>AB:B<@@A=A:;;==<>BA499@?;;A7<:;;>AA2?;;;A:@@@=
@6HNMW:00701:05930
TACGGAGGATGCGAGCGTTATCCGGATTTATTGGGTTTAAAGGGTGCGCAGGCGGCGCGAAAAGTCAGCGGTCAAAGTTCCGGGCTCAACCCGGTGACGCCGTTGAAACTTTCGTGCTGGAGTTCGTGCGAGGGAGGCGGAATGCGTTGTGTAGCGGTGAAATGCATAGATATGACGCAGAACCCCGATTGCGAAGGCAGCTTTCCAGCACGCGACTGACGCTGAGGCACGAAAGCGTGGGGAGCGAACAGG
+
CCCC@A@?@9::AAB:;:>ABB?C@CDD>CC@CC=BB<@@8AD9::9@@;;5;C5;;@@@@?3@AB@@@@?CAAA<AB?B@CC=AABB?BC<F@BAAABB=?AABBE?A@@;@AABBBC@GDC?CB@@@AAAA<@@<@@=@>?@??<8=?>=@A@@>ACCG>;;<CCBAA@@??BBABAAA=AAA6AAB8<<BB@C?BAAAAG?EACCCAAAA;;:AAABAA@A;;9;CCCCF=B@@@ABB9CBCCC@FDD?
@6HNMW:00708:05936
TACGTAGGGGGCGAGCGTTATCCGGATTTACTGGGTGTAAAGGGAGCGCAGACGGAGAAGCAAGTCTGATGTGAAAGCCCGCGGCTCAACCGCGGGACTGCATTGGAAACTGTTTATCTGGAGTACTGGAAGGGCAAGCGGAATTCCTGGTGTAGCGGTGAAATGCGTAGATATCAGGAGGAACACCGGTGGCGAAGGCGGCTTGCTGGACAGTAACTGACGTTGAGGCTCGAAAGCGTGGGGAGCAAACAGG
+
CBABBCBDDD3BB::9CB?BEE?A>AAA:@@ABA;ABAAA:@E;;;;;;ABBCC@CCC?ABB?BBCCCBCBBBCC=BBA<AAA<@ABB?B=@?BB>BBBBBCC?B?CC<@@ABC>BAA@B@BBDBBAA>A@BB<B@;@=@;?;@?D?BB?BB@A@@B>BBBB>BBBBBBBCBAA=??;<=:=;===:>8;;5;=>5;5:>:>A=A???<B===@B=A???A>>:>>>:>>?;;:3;?>>>BB5@@@AA:A@?<
@6HNMW:00708:05945
TACGTAAGGGGCAAGCGTTATCCGGATTTACTGGGTGTAAAGGGAGCGCAGACGGAATGGCAAGTCTGAAGTGAAAGCCCGCGGCTCAACCGCGGGACTGCTTTGGAAACTGTCAGTCTGGAGTACTGGAAGGGTAAGCGGAATTCCTGGTGTAGCGGTGAAATGCGTAGATATCAGGAGGAACACCGGTGGCGAAGGCGGCTTACTGGACAGCAACTGACGTTGAGGCTCGAGAGCGTGGGAGCAAACAGG
+
ABAA@A5;:;*8><?@@?;?@A=C?<;;0;@?A@;@BBBD;A@<BAABDCCCCCAC@CC?CCACB@@@B?AB@AA8;;C;@@C@AAAC?A=@:::5:AAAACB<A=A@<A@CB?AAAAAB@CC???A>6;6<@5@@>C@A?A@C?B?;;6;BBB@@C?BBBC=;<;AACABBB@@?B=;;5;=A@@5;57818?<8B?=B@BA;@>==4<???>?9<::8==?=?@A?@@@?893;;==:>6==;>>:=AA<
@6HNMW:00713:05958
TACGGAGGATGCGAGCGTTATCCGGATTTATTGGGTTTAAAGGGTGCGCAGGCGGCGCGAAAAGTCAGCGGTCAAAGTTCCGGGCTCAACCCGGTGACGCCGTTGAAACTTTCGTGCTGGAGTTCGTGCGAGGGAGGCGGAATGCGTTGTGTAGCGGTGAAATGCATAGATATGACGCAGAACCCCGATTGCGAAGGCAGCTTTCCAGCACGCGACTGACGCTGAGGCACGAAAGCGTGGGGAGCGAACAGG
+
BDCB@BCAE@@@A;9:999?A??A=99838><??*89*::,:?5=;?===>6??<@@@????5?>@A?>?>ABBD=A@=A?AA<BBA@?CD>C?@@ACCC<;;;>BD7;;A:BB;;;><285705:228@=>;79949;7>:965==8===<==:70;ABB:?>>>>>E@@@@ABBBBCBB@BBB6@@>39:=@:=>A:::?A9?=@AAAABB???999ACBBBBB?BBBBCD=>>?BCDD8AAAAB>B@A;
@6HNMW:00674:05973
TACGTAAGGGGCAAGCGTTATCCGGATTTACTGGGTGTAAAGGGAGCGCAGACGGAATGGCAAGTCTGAAGTGAAAGCCCGCGGCTCAACCGCGGGACTGCTTTGGAAACTGCCAGTCTGGAGTACTGGAAGGGTAAGCGGAATTCCTGGTGTAGCGGTGAAATGCGTAGATATCAGGAGGAACACCGGTGGCGAAGGCGGCTTACTGGACAGCAACTGACGTTGAGGCTCGAGAGCGTGGGGAGCAAACAGG
+
@@@A@@:@@@2<=:@@@@=@BC@D@CBB>BCDCG?AAACC=CC=;;;BACCCBB?B?BB@BB?CCDBBB?BBDDF>BBB=AAA>@@A@=A=???F@BBBBAAA<A=AC=BBDC@B@?@BC@BCBBAAB<><?D>BA=ABB?B?CACAEGGCCCA@@A<ADCC<;;;CBBBCD@@@AA=AB<@=@??<A;=>9<=<1849?9?C?C??>?AB999A=@ABA@@@=@::49ABBABBC@@?>??5?ABBE>BBB?
@6HNMW:00677:05991
TACGTAAGGGGCAAGCGTTATCCGGATTTATTGGGTGTAAAGGGAGCGCAGACGGAGAAGCAAGTCTGATGTGAAAGCCCGCGGCTCAACCGCGGGACTGCATTGGAAACTGTTTCTCTAGAGTACTGGAAGGGCAAGCGGAATTCCTGGTGTAGCGGTGAAATGCGTAGATATCAGGAGGAACACCGGTGGCGAAGGCGGCTTGCTGGACAGTAACTGACGTTGAGGCTCGAAAGACGTGGGGAGCAAACAGG
+
DEBBBB?BED9BB?@@@@=@BC@C@DDE?BC@BC>BBBFD>BB=BB;;;CCCDC@CDF?ABD@CCCBBB@@@AAA;@?@9@::6;AAA?B:<;CF>BAABCCC?B?BE>BBBBB>BBBBBC>>>BCCD@C?BB=AA;@@A:@3939=AC?BAAABBB?BBBB>A=>?>>>AAAA?=<465/506=>9A9;:5:=<4:58818A:=>??<?>>>??=A;<;>AA188>:>===AB:;;;B@@@@5>>;;;3;??<
@6HNMW:00684:06003
TACGTAAGGGGCAAGCGTTATCCGGATTTACTGGGTGTAAAGGGAGCGCAGACGGAATGGCAAGCTCTGAAGTGAAAGCCCGCGGCTCAACCGGCGGGACTGCTTTGGAAACTGTCAGTCTGGCAGTACTGGAAGGGGTAAGCCGGAATTCCTGGTGTAGCGGTGAAATGCTTAGATATCAGGAGGAACACCGGTGGCGAAGGCGGCTTACTGGACAGCAACTGACGTTGAGGCTCGAAAGCGTGGGGAGCAACAGG
+
///7/4.444&38284445444395:?@:@999C8>@;9909909:556@669@7@8850-,),,,,,-:6:;;:<(344(3/0)0--805(-(//:.679455>6;7<>455<;:443333-3399;;33/469;;&//(/-(-(-(-(/)//49668===9=BBB;B<;;5;ABABAB@B@@A=@5;;@=A=BD?ABB;?<?@=>;7?:=?9>::8>=9A9:9;>=:?9949>=??@9?@??BCA2;;00+//64
@6HNMW:00691:05995
TACGGAGGATGCGAGCGTTATCCGGATTTATTGGGTTTAAAGGGTGCGCAGGCGGCGCGAAAAAGTCAGCGGTCAAAGTTCCGGGCTCAACCCGGTGACGCCGTTGAAACTTTCGTGCTGGAGTTCGTGCGAGGGAGGCGGAATGCGTTGTGTAGCGGTGAAATGCATAGATATGACGCAGAACCCCGATTGCGAAGGCAGCTTTCCAGCACGCGACTGACGCTGAGGCACGAAAGCGTGGGGAGCGAACAGG
+
;;<B>@B;@::9==?>@?:>>?=C=?@>99818<+78/7C;DC;779A>7959:??AA;>=?=.;;;;ABB>AABD>A@<@8;<3<@<?9?B;A<?:>>;8,223778-55=0988887737996888:777:=37;29<,2,2228=5>>C??>88,5:=<4:97=;;==:::;?>>>>BB?BCC9@@=37;37133<845:=4;6:::6///8888:;33383331;78777.77789::/:?:<=78553
@6HNMW:00666:06015
TAACGGAGGATGCGAGCGTTTATCCGGATTTAGTTGGGTTTAAAGGGTGCGCAGGCGGCGCGAAAAGTCAAGCCGGTCAAAGTTCCGGGCTCCAACCCGGTGACGCCGGTTGAAACTTTCGTGCTGGAGTTCGTGCGAGGGAGGCGGAATGCGTTGTGTAGCGGTGAAATGCATAGATACTGACGCAGAACCCCGATTGCGAAGGCAGCTTTTCCAGCAACGCGACTGACGCTGAGGCTCGAGAGCGTGGGGAGCAA
+
::7<<388.44444445555)499387;;;)///277.7;)//)/7.9<=====755.449/:;:&////)//)/1789;/446969919//)/(//(/39:7777)/)/4::<5>>?4;;=665=:666966556/;;;1//+/:39398:>97>>=9==>>:::;@3;00/79:8:55489:::<:92777*799)/--6(-(/::////&4.449:8;<:::<8444::455<8=<<<<<<;<@:999.99888
@6HNMW:00673:06038
TACGTAAGGGGCAAGCGTTATCCGGATTTACTGGGTGTAAAGGGAGCGCAGACGGAATGGCAAGTCTGAAGTGAAAGCCCGCGGCTCAACCGCGGGACTGCTTTGGAAACTGCCAGTCTGGAGTACTGGAAGGGTAAGCGGAATTCCTGGTGTAGCGGTGAAATGCGTAGATATCAGGAGGAACACCGGTGGCGAAGGCGGCTTGCTGGACAGTAACTGACGTTGAGGCTCGAAAGCGTGGGGAGCAAACAGG
+
<<@@@@=@AA6@A?BBBC@CED@C@CCC=BBCCC>BBCCC>CE>CC==;FCDCDAD@BC?@@=;9;BAB>BCCCD<;;;6;?@?BBBB?B999AC?DCC@ACC=C?CD=CBBB>AAABBB?CBB>??D@C>AB=AA9@;;7;>A>B?BB?BBAA@CC@BBCC=;;;BBCCB@@@BAA>;;6;@@??8:68?<ABB>B>=B@BC<>?@@;??><=><?><8??;7:=97;88=:=6B===BB@0;=;>>8>>A>
@6HNMW:00692:06011
TACGGAAGATGCGAGCGTTATCCGGATTTATTGGGTTTAAAGGGTGCGTAGGCGGGATGTTAAGTCAGCGGTGAAAGTTTATGGCTCAACCATGAAATTGCCGTTGAAACTGGCGTTCTAGAGTGTAAAAGAGGTATGCGGAATGCGTGGTGTAGCGGTGAAATGCATAGATATCACGCAGAACTCCGATTGCGAAGGCAGCATACTGGGCTACAACTGACGCTGAAGCACGAAAGCGTGGGGAGCGAACAGG
+
BDBB@B?BB???AAA????BCB>A>ABC=A@?AC>DD:AA;?D9>==BBBB?BBC?DAAB@CBCCCCABBAEDCC=BBF?DBB?BBCCBD>BBBCD>D>BB@CB?BAB=BCB?A?@<ABBBBCBCCCCC9CAA?AA@@@B?B?BBBBAA>@@@ABBB>BBBB<BBBCBA@?BBCC@??@CCC>@@B?@@>9>@992949>?@@???@@@9@D@::7:CAABBBAAA?BBBB>>B:A==<<;;-;;9::<@AB<
@6HNMW:00692:06032
TACGTAGGTGGCGAGCGTTATCCGGATTTACTGGGTGTAAAGGGCGCGTAGGCGGGAATGCAAGTCAGATGTGAAATCCAAGGGCTCAACCCTTGAACTGCATTTGAAACTGTATTTCTTGAGTGTCGGAGAGGTTGACGGAATTCCTAGTGTAGCGGTGAAATGCGTAGATATTAGGAGGAACACCAGTGGCGAAGGCGGTCAACTGGACGATAACTGACGCTGAGGCGCGAAAGCGTGGGGAGCAAACAGG
+
BBACCBC@AA<>@BA@@A@CCD?B@BDE=BBDDF>AAAFD=AA8;;AA@CCACDC>C?;;;B>BDGABB;;;JFJ?CCAC?CB=BBBB@BC>C;;9@BBCDAAA>BCC;@@@@@@@8@?;@@@@CCCCACCCB@B?BB@@=@?B?C?BBBBCCCB;;8;;;D<AACBBCCELCI?AA>;;5;<@BB?CCCC@AAB8:8:B>BCC@CBB=@@:;<B>BBCBFBBBC;;9;BBCCM>D;;;BBB3@@@@@:@@A@
@6HNMW:00696:06054
TACGTAGGGGGCGAGCGTTATCCGGATTTACTGGGTGTAAAGGGAGCGCAGACGGAGAAGCAAGTCTGATGTGAAAGCCCGCGGCTCAACCGCGGGACTGCATTGGAAACTGTTTATCTGGAGTACTGGAAGGGCAAGCGGAATTCCTGGTGTAGCGGTGAAATGCGTAGATATCAGGAGGAACACCGGTGGCGAAGGCGGCTTGCTGGACAGTAACTGACGTTGAGGCTCGAAAGCGTGGGGAGCAAACAGG
+
DCBBBBBBBB2@?A??@A>ABB?C@CCD>CCCDD?CDBBB:AA6@B@CAACCCCACCC?BBC@BBCCDCBBBBBB=??D>D@@<@CBB>B<???C>CCABBCC?B?BC>CBBBC=BBBBC?BBABCCC<@<@A8=>9?@@>A>A<A=AB?BBBAAAA<@BBC>AA?@ABBCCBB?>>599495;;;;C;;:88AA/717=8=D=AAAA;A@@@??<?>>>BBF<>>=:>???AA:A@?@@DD5===??9?@@=
@6HNMW:00674:06067
TACGTAAGGGGCAAGCGTTATCCGGATTTACTGGGTGTAAAGGGAGCGCAGACGGAATGGCAAGTCTGAAGTGAAAGCCCGCGGCTCAACCGCGGGACTGCTTTGGAAACTGCCAGTCTGGAGTACTGGAAGGGTAAGCGGAATTCCTGGTGTAGCGATGAAATGCGTAGATATCAGGAGGAACACCGGTGGCGAAGGCGGCTTACTGGACAGCAACTGACGCTGAGGCTCGAAAGCGTGGGGAGCGAACAGG
+
CCCBAA6:;;.;B=@@CD?BBD?B?BCC?CGBAB>CBCCH?DF?CBBB@@@BBD@B@BG@DC?CAAACD?BDCCC9:::59<@=ABBE?B?BBBF>BA@A@@?9>=??<@AAA?BCBCBC@AAAAA@A=A39929?8AAD@C@C@C@CCACCCCCBBBB<;;7;B@AAECCBB:::@=@@=@=AAA?B=??AC??>?>AA>AB;??BA@BBBBBH@EAAAB?=;=00*0@@@BC>C>>>>?@6A@@AB?BAA>
@6HNMW:00683:06078
TACGTAGGTGGCAAGCGTTGTCCGGAATTATTGGGCGTAAAGGGCGCGCAGGCGGCGTCGTAAGTCGGTCTTAAAAGTGCGGGGCTTAACCCCGTGAGGGGACCGAAACTGCGATGCTAGAGTATCGGAGAGGAAAGCGGAATTCCTAGTGTAGCGGTGAAATGCGTAGATATTAGGAGGAACACCAGTGGCGAAAGCGGCTTTCTGGACGACAACTGACGCTGAGGCGCGAAAGCCAGGGGGAGCAAACGGG
+
CCBBA??<?B?BC?A@@@????>A=A>?<?>;@:6>>99949@;@ABBBBE@CC@BBBBBCB@DGCC@ABA@CDD;CAAABAA9ACADAEDD;BBBBCHD;BB@BDD;A;;;<@BBBACBCCCECCFBCCBB@BB<BCB@C@C@C@BBBB@@@BA@?@BBD>BBBBBBBCCCC@CE@AB>A@CDC?CCCC?C:;<6;???BCB>BCC?CCCCBB?BBCCBBA?@A@;@@:;89134.33333$388::49::4
@6HNMW:00689:06092
TACGGAGGGTGCGAGCGTTAATCGGAATAACTGGGCGTAAAGGGCACGCAGGCGGATAGTTAAGTGAGATGTGAAAGCCCCGAGCTTAACTTGGGAATTGCATTTCAGACTGGCAATCTAGAGTATTTTAGGGAGGGGTAGAATTCCACGTGTAGCGGTGAAATGCGTAGAGATGTGGAGGAATACCGAAGGCGAAGGCAGCCCCCTTGGGAATATACTGACGCTCATGTGCGAAAGCGTGGGGAGCAAACAGG
+
@@@?@;;<6;A?BAAA;:6;>AAB?B@BC?CCCC>BBABC;CC=B@A@BA@<AB=@@A;;5:=@BBCCCA@@:;;8;CCC;A?CCC?B=A@4;;0;=A58:;:9,9@@:99?5:::;;;@?;;?BBCB8BBC=BBCC9ABBB>B@C?BB:::>@@9:299::69A=?CB99999::>8<<8@;@??:94.45:45.56<;55555$54990959944////9///787::::433(3:;==?>1555==5:::6
@6HNMW:00702:06093
TACGTAGGGGGCGAGCGTTATCCGGATTTACTGGGTGTAAAGGGAGCGCAGGTAGCGGAGAAGCGAAGTCTGATGTGAAAGCCCGCGGCTCAACCGCAGGGACTGCATTGGAAACTTGTTTATCTGGAGTACTGGAAGGGCAAGCGGAATTCCTGGTGTAGCGGTGAAATGCGTAGATATCAGGAGGAACACCGGTGGCGAAGGCGGCTTGCTGGACAGTAACTGACGTTGAGGCTCGAAAGCGTGGGGAGCAA
+
7///7/////$5::@<@<7::<=B===?7=BBBA9;:5;:1;<3:8/-,**(****5/6/3-34//598-------9:;2777.688(----(-(-,222,----,23(.(/;(--1444'-..662-...377.2,22,22(---(-,2050560.....33.5222'222255552.----(--0424454;153388;-.).7.3327725,25555616686..-(---(---225.43555::+77789
@6HNMW:00669:06140
TACGTAGGGGGCGAGCGTTATCCGGATTTACTGGGTGTAAAGGGAGCGCAGACGGAGAAGCAAGTCTGATGTGAAAGCCCGCGGCTCAACCGCGGGACTGCATTGGAAACTGTTTATCTGGAGTACTGGAAGGGCAAGCGGAATTCCTGGTGTAGCGGTGAAATGCGTAGATATCAGGAGGAACACCGGTGGCGAAGGCGGCTTGCTGGACAGTAACTGACGTTGAGGCTCGAAAGCGTGGGGAGCAAACAGG
+
DCC@@:9:::):@>@@BB?BCC?C@CCC>CCDDE=CCCBB<BC:BBAA@ABCCB?BBB>A;;7;DBBBBBBDCCB=BDC<??B@CBBC?D=??BE@B98:CBB?B@BC>BBBBC>CBBBB@BBBBBAB>A>A@:@A;?<>9>=@:?>?@;><>ABBB?BCCC>BBBBBBBBBB>>>@<@?<@<===:=:=@<?AA=B=??;?C7;;@@;@?CB>?<==<<?><279:5::;AAA:AA@:99:-:<:;;6;@@<
@6HNMW:00688:06118
TACGTAGGGGGCGAGCGTTATCCGGATTTACTGGGTGTAAAGGGAGCGCAGGCGGATGGCTAAGTCTGATGTGAAAGCCCGGGGCTCAACCCCGGGACTGCATTGGAAACTGGTTATCTTGAGTGTCGGAGAGGTAAGTGGAATTCCTAGTGTAGCGGTGAAATGCGTAGATATTAGGAGGAACACCAGTGGCGAAGGCGGCTTACTGGACGACAACTGACGCTGAGGCTCGGAAAGCGTGGGGAGCAA
+
4;:999>DDA+DB;;;BB>A@@=A?@@@:@CBBB=BC<;;0::6595@@@@<@C@CCC>BCB?B@BBBBCEDCCC=;;;:;CC;;;:949<<0=@594:<5547=6=?76959<?ABBE?BBBBB?@@?BDAB>8807=?:?<@=A@CBBBBBBCCB?BBBD>BAA??:989//)/83//*/1:;;59<;;678719;5516A:>@==9=BAAAA@BAAA@@AA993,7333,7<*77??:==+66322
@6HNMW:00692:06124
TACGTAGGGTCCAGCGTTATCCGGATTTACTGGGTGTAAAGGGCGAGTAGACGGCGCTGTAAGTCAGCTGTGAAAACTTAGGGCTCAACCTTAAGCCTGCAGCTGAAACTGTAGTGCTAGAGTGCAGGAGAGGTAAGCGGAATTCCTAGTGTAGCGGTGAAATGCGTAGATATTAGGAGGAACACCAGTGGCGAAGGCGGCTTACTGGACTGTAACTGACGTTGAGGCGCGAAAAGTGTGGGGAGCAAACAGG
+
00/:<;;A<A?,00000;ABB9B>BAD>A@ACE;?=:::,98+7>@?@A??>?9;=;000A=ACC???:99<<<<2<>;==?8;;::6:*.*.)-:6:=?BBB=?>><<744:?@@A@ABA@A@>><<A@>>;?B?BBE?B?B?D?D???BAA@9939===5:::9:AAAAAB?BB@@><>@BA?==666*//;5:5;><@B=BA==7;;3333,393338949//(/66.222&28222;;.888;;15594
@6HNMW:00701:06145
TACGTATGGTGCAAGCGTTATCCGGATTTACTGGGTGTAAAGGGAGCGTAGGCGGTTTTGCAAGCCAGAAGTGAAAGCCCGGGGCTTAACCCCGGGACTGCTTTTGGAACTGTAGGGCTGGAGTGCAGGAGGGGCAAGCGGAATTCCTGGTGTAGCGGTAAAATGCGTAGAGATCAGGAAGAACACCGGTGGCGAAGGCGGCTTGCTGGACAGTAACTGACGTTGAGGCTCGAAAGCGTGGGGAGCAAACAGG
+
@C:::BBC?;;;?;=::<;@AB>A>AAB;AACFD>@ABDD<??:@@@ACCD@CB@CCC;;;B@CC@B;;:;BBCC>BBC>BII;EE?C@DLF;A@=@C??;;;;.:>A?CAAABDF>FBC@DCBBBBB=@@@@3?B6;;D@FBC@C@BB@BCCBAAA=AAAA8BBBBCCDCCCBBDGBI?CC@CCC@B@EF@CBC@B@A@=@C?@@CE@CBBCCC@DBBCA@@=A@@<@BB@AA<A@@@ABB9AAACD>AAA@
@6HNMW:00705:06151
TACGTAGGGGGCGAGCGTTATCCGGATTTACTGGGTGTAAAGGGCGAGTAGACGGCGCTGTAAGTCAGCTGTGAAAACTTAGGGCTCAACCTTAAGCCTGCAGCTGAAACTGTAGTGCTAGAGTGCAGGAGAGGTAAGCGGAATTCCTAGTGTAGCGGTGAAATGCGTAGATATTAGGAGGAACACCAGTGGCGAAGGCGGCTTACTGGACTGTAACTGACGTTGAGGCGCGAAAGTGTGGGGAGCAAACAGG
+
ABBBHCCCCC1@@@A@AB?BBF@D?@AD=CCCCF>ABACB<BB=BBBBBBBBBA=ABBABBC?BBBAAAAAACCCC<CC@AAA<AABB?D?B?B>BB?@A@CDCBBBB>BBCD@@@BBCBCBBBCABB?AC@?9@B6;;C?C=B?A=ACCCCBBBBB>BCDE>AA@@@BBBBBB@CB?AA>@?A@A?BAAB?@@B=@=AB?BD@DCBB@BCCCCC@DD@A@BB?@?@;><<9995:CDECCC9BBGEE>;::?
@6HNMW:00664:06195
TACGTAAGGGGCAAGCGTTATCCGGATTTACTGGGTGTAAAGGGAGCGCAGACGGAATGGCAAGTCTGAAGTGAAAGCCCGCGGCTCAACCGCGGGACTGCTTTGGAAACTGTCAGTCTGGAGTACTGGAAGGGTAAGCGGAATTCCTGGTGTAGCGGTGAAATGCGTAGATATCAGGAGGAACACCGGTGGCGAAGGCGGCTTACTGGACAGCAACTGACGTTGAGGCTCGAGAGCGTGGGGAGCAAACAGG
+
@@ABAB@CCC;?>9@AAA?BCC@C@BBB<@A@@@:@ACDD>CC>BBBBBBBBBB?B9;;?BB>B@A@AA?AA@AA9;;;0;:>9?BAB?B?BBFF>CA??ACE>D?CC>BCCBBCCCEBB@BBC9::A>A?CB:@?@CCC@C=@=@?BC@CCGCCCB@BBCF>BCBCCB@@@@@@@B=@A>A@BBC@D?@??AAA?A=@@=??:??@@;@ACBBB=??CBA@>;;00,0;;;AA>?<977;;0;=<<>8;<;8
@6HNMW:00673:06208
TACGTAAGGGGCAAGCGTTATCCGGATTTACTGGGTGTAAAGGGAGCGCAGACGGAATGGCAAGTCTGAAGTGAAAGCCCGCGGCTCAACCGCGGGACTGCTTTGGAAACTGTCAGTCTGGAGTACTGGAAGGGTAAGCGGAATTCCTGGTGTAGCGGTGAAATGCGTAGATATCAGGAGGAACACCGGTGGCGAAGGCGGCTTACTGGACAGCAACTGACGTTGAGGCTCGAGAGCGTGGGGAGCAAACAGG
+
BABB@?;@A@6A@=@@@A>BBB@B@CDF>CDBBB;AB;<<9;D?CCBBADABAB?B?BB@BB>BBBAAA?CAABA:@@@:@?@>ABBB>B<>?CF>@BABAAA>A@DD=CCCB?A@BEFD@AAABAAB=?=@D=BB=BBD?B?B@B@CDAEDBA@@B?CBBB>CCBCCDA@@CCBBA?@@7;6:??9@;@A>AAB@B?BC@DB=@@BB?BCABAB@CBCBCBB>@??;?@ACBBBCBAABCD:CC???8?@@<
@6HNMW:00674:06172
TACGTAGGTGGCAAGCGTTGTCCGGAATTATTGGGCGTAAAGGGCGCGCAGGCGCGTCGTAAGTCGGTCTTAAAAAGTGCGGGGCTTAACCCCGTGAGGGGACCGAAACTGCGATGCTAGAGTATCGGAGAGGAAAGTGGAATTCCTAGTGTGCGGTGAAATGCGTAGAGATTAGGAAGAACACCGGTGGCGAAGGCGACTTTCTGGACGACAACTGACGC
+
B@@@BCC?AA=;;5:99?8@=C?C?C?D?BCAFL?=::AA8>?8>@@996<6555555555455596999.5555$5=?@@@@2>>9>;>>>2=655:::.:=5:>@454/000//9:=;;B=CC>>9<?994990999.5.5.57<<;;;==<<8<:;;3;99;95555<<:>>9;+//6///3:)/56;5/)/)///799//44.4;9444.4::;997
@6HNMW:00689:06173
TACGGGGGGTGCGAGCGTTAATCGGAATAACTGGGCGTAAAGGGCACGCAGGCGGTTGTTTAAGTGAGGTGTGAAAGCCCCGGGCTTAACCTGGGAATTGCATTTCAGACTGGACAACTAGAGTACTTTAGGGAGGGGTAGAATTCCACGTGTAGCGGTGAAATGCGTAGAGATGTGGAGGAATACCGAAAGCGAAGGCAGCCCCTTGGGAATGTACTGACGCTCATGTGCGAAAGCGTGGGGAGCAAACAGG
+
@D999:9:%:@?AAAA@@=@@CBC@C?BB?BBBB>BCCBC>CC9BA@ACCC?CC?B?BBB:B?BBBCC?BBBBCB<A@BB5BC;C?<?<?<===3=*/*/9==@<B=?>CBA=AAA==>>>A@<;888-8>>48776,8==>;@:<:<>9::><===:=AAA:788??@@>>>@@@@<A@<@<BBB?CCD;BAAA?@=?===>>5?>AA=B@:99AABAA???@@AA?>>>;;;3;?BBBBA5???@B:A==8
@6HNMW:00711:06189
TACGTAGGTGGCAAGCGTTGTCCGGAATTATTGGGCGTAAAGGGCGCGCAGGCGGCGTCGTAAGTCGGTCTTAAAAAGTGCGGGGCTTAACCCCGTGAGGGGACCGAAACTGCGATGCTAGAGTATCGGAGAGGAAAGCGGAATTCCTAGTGTAGCGGTGAAATGCGTAGATATTAGGAGGAACACCAGTGGCGAAAGCGGCTTTCTGGACGACAACTGACGCTGAGGCGCGAAAAGCCAGGGGAGCAAACGGG
+
@CA@@@A=@B>>?;;;;;=AAB?C@C?B;:9@DF<BC;;;0;?;@@AABCC@CD?AACB@A@>BA;;5;AA5<<;<*;==@CDD7@@2:69<>+>;;;?>C/??>?CB;A@:::@??BCCCCCCBBBB?DBAC?AD<BCB@D@B@C@BBBB@@AA@B=A@@B=BBBCCCBBCCC>BC@<;60:>00+0===<@@@@:@A@==BB<B>>9;;699C;?@BBA@>>>9/)/7/////&/9)////&4::::14444
@6HNMW:00669:06225
TACGGAGGATGCGAGCGTTATCCGGATTTATTGGGTTTAAAGGGTGCGCAGGCGGCGCGAAAAGTCAGCGGTCAAAGTTCCGGGCTCAACCCGGTGACGCCGTTGAAACTTTCGTGCTGGAGTTCGTGCGAGGGAGCGGAATGCGTTGTGTAGCGGTGAATGACATAGATATGACGCAGAACCCCGATTGCGAAGGCAGCTTTCCAGCACGCGACTGACGCTGAGGCACGAAAGCGTGGGGAGCAAACAGG
+
BCCCABC?A@@@AA??@C=??C?B;??@6<<199+78(7?5B?<88<A>794:@39:BBBCC9BAABB9949==?8?A=B>BB=ABAA;?=8<<?7::?:8<<:8//)/65,33.........)..226;9<<1552938322229466736/..49/2,2222555555565553....(...&...058886=28:443;(305::9???777BBBCBBA@::3:==:99,7<89>BB9799BB>BBB=
@6HNMW:00669:06238
TACGGAGGATCCGAGCGTTATCCGGATTTATTGGGTTTAAAGGGAGCGTAGGCGGACGCTTAAGTCAGTTGTGAAAGTTTGCGGCTCAACCGTAAAATTGCAGTTGATACTGGGTGTCTTGAGTACAGTAGAGGCAGGCGGAATTCGTGGTGTAGCGGTGAAATGCTTAGATATCACGAAGAACTCCGATTGCGAAGGCAGCTCACTGGACTGCAACTGACACTGATGCTCGAAAGTGTGGGTATCAAACAGG
+
CCBB@BA@BBE@CCBBCC@CCB?A=@@@6>@=@B=CD>CE>EF>CC:;;;;7;B=BB@@@9;9;CCCCC;;;CCC=CCC<;;;?A@@BAD@BBFHH<C=ABDGG<<;CCCCCC<BBBBAADDCAAABBA@A9949??8@C;@<@8::CC?BBABAAA?ABBB=BBBD@AAAA@@889AB@CC@CBB?BBB?BABB495;BBBCCBBBC@AABCCCACBBBBCCCCEECDCC@@@=@D@@@>:9:;AAB<ACC>
@6HNMW:00702:06215
TACGTAGGGGGCGAGCGTTATCCGGATTTACTGGGTGTAAAGGGAGCGCAGACGGAGAAGCAAGTCTGATGTGAAAGCCCGCGGCTCAACCGCGGGACTGCTTTGGAAACTGTCAGTCTGGAGTACTGGAAGGGTAAGCGGAATTCCTGGTGTAGCGGTGAAATGCGTAGATATCAGGAGGAACACCGGTGGCGAAGGCGGCTTACTGGACAGCAACTGACGTTGAGGCTCGAGGAGCGTAGGGGAGCAAA
+
=@??=99444$9<;@@;96;BB=B?CCB=@@A==5>?;>@8CA>BB::;BBC@@=A@@<@@A=BDDEDFBBB;;;0;;;.99=;<A??<?9?@AA;AAA?@?C=C>CB;;:9@<=A>>BB?BBB??>A<@287(7;4=@@=@9?6;8;C@DAAAA;;4;>A@:?A@ABBBBABBBCB@BD@D@CCB?A=@A=AAA>@?BB=???A@@@187:;3703877978-449689960/(//////;;;0;<::>3
@6HNMW:00708:06216
TACGGAGGATGCGAGCGTTATCCGGATTTATTGGGTTTAAAGGGTGCGTAGGTGGTGATTTAAGTCAGCGGTGAAAGTTTGTGGCTCAACCATAAAATTGCCGTTGAAACTGGGTTACTTGAGTGTGTTTGAGGTAGGCGGAATGCGTGGTGTAGCGGTGAAATGCATAGATATCACGCAGAACTCCGATTGCGAAGGCAGCTTACTAAACCATAACTGACACTGAAGCACGAAAGCGTGGGGATCAAACAGG
+
BBBB?AB?C?@@@@@?@A=@AB@C@AAA=AC>AA<AD5997:C;A???BBC?BB?BCBCB=A>ABAAAAB?BABB=BBB=BBB?BE??=?>AACCC8B9:9?BB?@@D9>?AA:A=AAB=AA88///9@69>>=@@B@AA>A?BBBCBB?BBA??A>:=AAD:;;;>===;;;>;7///96606=>8<AA7:9<<0818;;?B<??@@D9A=???<AAAAA?<=A@4::A?;;A:@>>>@CA2<=;;;1;==5
@6HNMW:00710:06219
TACGGAGGATGCGAGCGTTATCCGGATTTATTGGGTTTAAAGGGTGCGCAGGCGGCGCGAAAAGTCAGCGGTCAAAGTTCCGGGCTCAACCCGGTGACGCCGTTGAAACTTTCGTGCTGGAGTTCGTGCGAGGGAGGCGGAATGCGTTGTGTAGCGGTGAAATGCATAGATATGACGCAGAACCCCGATTGCGAAGGCAGCTTTCCAGCACGCGACTGACGCTGAGGCACGAAAGCGTGGGGAGCGAACAGG
+
EFBB?BA>@CBBCAAACC?BBB=A?@@@;>A=BC=CC>CC=CF=;;:BBA@<;;6;ACBCFC;@@CA@@@@B@??9?>:?=@A<AA@@;??8A@CBBCCD<;;@CBJ=BBE>BBAABCC@AAA?BD@@@BCBB=BB?A@=@@@@@CC?BBBABA@@<@ABC=@@@CCCCBBABBBBCCCCB?AAA8ADD;;;BB=A>A;;;@@8@?BABBAAA@@@DCBDDDCC;;;;BCCDD>BBA;;;;-:@@BC?CCCA
@6HNMW:00713:06225
TACGTAGGGGGCGAGCGTTATCCGGATTTACTGGGTGTAAAGGGAGCGCAGACGGAGAAGCAAGTCTGATGTGAAAGCCCGCGGCTCAACCGCGGGACTGCATTGGAAACTGTTTATCTGGAGTACTGGAAGGGCAAGCGGAATTCCTGGTGTAGCGGTGAAATGCGTAGATATCAGGAGGAACACCGGTGGCGAAGGCGGCTTGCTGGACAGTAACTGACGTTGAGGCTCGAAAGCGTGGGGAGCAAACAGG
+
CCBBBCCCCC3A@@@@@B<@@B?B7<;A0;;@B@8@BBBB>BD>AA;;;BBBCC@EDC?AA@<@CAABCCBCCFD<@@A<@@B?BCBB?B=@?CC>CAAABBD?B?BB>BBBBD>BBBDC?BBBAAAC?C?CC>BB@BBC?B@E?B@BB?AA@999B?BABC>>?>BBBBBBBBA==;:95:;:;;:=:=>:=88185;A:??:>===8<>===>;>===8855:<95=????D;D@@@@@@6;;:BE;@??=
@6HNMW:00664:06286
TAACGTAGGTGGCGAGCGTTGCCCGGAATTATTGGGCGTAAAGGGAGCGCAGGCGGGAAGGTAAGTCTATCTTAAAAGTGCGGGGCTCAACCCCGTGAGGGGATGGAAACTATCTTTCTTGAGTGCAGGAGAGGAAAGCGGAATTCTAGTGTAGCGGTGAAATGCGTAGATAATTAGGAGGAACACCAGTGGCGAAGGCGGCTTTCTGGACTGTAACTGACGCTGAGGCTCGAAAAGCGTGGGGAGCAA
+
--(--/445::066>==;;7599)5299=>BB5<;/9;=993;?6==>@@??=?>;,969:>A7:0>00000)/==0=@@9999,5:;D@DDD/<<<4999&7;;5;?3;883333(3718;=987//(////(-918883;58///9=:==727;2;>@@:?@?@?>><>>:>9>?980,05:0/)/..-26--(-2,,(,66,---,3.-..-(-4---<79965.5;;5555&55555::+::777
@6HNMW:00668:06264
TACGTAGGTGGCAAGCGTTGTCCGGAATTATTGGGCGTAAAGCGCGCGCAGGCGCTTTCTAAGTCCATCTTAAAAGTGCGGGGCTTAACCCCGTGATGGGATGGAAACTGGAAAGCTGGAGTATCGGAGAGGAAAGTGGAATTCCTAGTGTAGCGGTGAAATGCGTAGAGATTAGGAAGAACACCGGTGGCGAAGGCGACTTTCTGGACGACAACTGACGCTGAGCGCGAAAGCGTGGGGAGCAAACAGG
+
CCAA@CC@BB@AC?@9::7;;C@J@CAB<AA5;;0<B;;;)5==9=<9>0/+00/7<59998=C>:=B;;7;BC3@@@@@DD;CC?B?CAC6??BBBDC>BAB?BB=BAB?BD;AABB?ABEB??>>@?<>/9927;>4:48586;;:88<::99498881877222557;;7<<9=;>A=A@>9>;883:BC<A>A@??CD>;;;;?A999A>ABBBBABAA:96???AD8@@B???=-::888(7:96
@6HNMW:00671:06292
TACGGAGGATGCGAGCGTTATCCGGATTTATTGGGTTTAAAGGGTGCGCAGGCGGCGCGAAAAGTCAGCGGTCAAAGTTCCGGGCTCAACCCGGTGACGCCGTTGAAACTTTCGTGCTGGAGTTCGTGCGAGGGAGGCGGAATGCGTTGTGTAGCGGTGAAATGCATAGATATGACGCAGAACCCCGATTGCGAAGGCAGCTTTCCAGCACGCGACTGACGCTGAGGCACGAAAGCGTGGGGAGCGAACAG
+
000>500)9944;:??AB?<=>:>;@??8?@9@@0;;,9@.;:/:@@@;994//)//0/:;=/<<>BBBB?CAAB;A@5:69?9?=?=9;<6@<?44444.4615>>4;9939;:/0/9390/*5==>959;=45509<8=?BBCC>9??A?BB:;6;>@G<@@@@;;4<<995>::<<<=5:;;/;@D:=;;;+0*000<<>9@?AAA@;:;9ABBCB9:9?>5509??999,9944499*999<>>>>>
@6HNMW:00674:06308
TACGGAGGATGCGAGCGTTATCCGGATTTATTGGGTTTAAAGGGTGCGCAGGCGGCGCGAAAAGTCAGCGGTCAAAGTTCCGGGCTCAACCCGGTGACGCCGTTGAAACTTTCGTGCTGGAGTTCGTGCGAGGGGAGGCGGAATGCGTTGTGTAGCGGTGAAATGCATAGATATGACGCAGAACCCCGATTGCGAAGGCAGCTTTCCAGCACGCGACTGACGCTGAGGCACGAAAGCGTGGGGAGCGAACAGG
+
DFAA>AEADCABA@>9::<@@C@D@BCD=BC@DI=BB0;;0;C9;:;999;.55.54444;;+9977///1//3=4:;8;7;:18833,391=8665A@@:9:46=A8@BC=@@@@AA@?AAA<?B;;;?;;;;*9?;::49<@?@CC999B?@@9:7:BCD?BBBDBBCFC@?@BBAABA@>@FH9BBC>@@@A9=;=000==5=<00;AAAA;;;CCCCAAABBB?BB@BEE>C@AABAA8;::AD?BBB@
@6HNMW:00706:06268
TACGTAAGGGGCAAGCGTTATCCGGATTTACTGGGTGTAAAGGGAGCGCAGACGGAATGGCAAGTCTGAAGTGAAAGCCCGCGGCTCAACCGCGGGACTGCTTTGGAAACTGTCAGTCTGGAGTACTGGAAGGGTAAGCGGAATTCCTGGTGTAGCGGTGAAATGCGTAGATATCAGGAGGAACACCGGTGGCGAAGGCGGCTTACTGGACAGCAACTGACGTTGAGGCTCGAGAGCGTGGGGAGCAAACAGG
+
CBBBAB>AFF9BB=@@@@=@@D?B@BBD=CBCDD>;;;DL>CC>;;;;;BCBBBFMACC@CD@BCCBBB@BAA??8:::.:?@<@@??<?=??BD>CCABCCC>C?BE=BBBC89;BBCCDCCBBBBB?B@BB=AB;@@A=A?B?B@BB@CDCA@@@=@BBB=CB:;;CCCBBBBBA?@@?@?@AC;@=AB?AAA>A?AA>BB@BBBB?B@@@BC?BBBBBBA=@::8:AABBBBCCBBBCD:@??EC>BCC@
@6HNMW:00675:06357
TACGGAAGGTCCGGGCGTTATCCGGATTTATTGGGTTTAAAGGGAGCGTAGGCTGGGGTATAAGCGTGTTGTGAAATGTAGAACGCTCAACGTCTGACTTGCAGCGCGAACTGTATCTCTTGAGTACGCACAACGTTGGCGGAATTCGTCGTGTAGCGGTGAAATGCTTAGATATGACGAAGAACTCCGATTGCGAAGGCAGCTGACGGGAGCGCAACTGACGCTGAAGCTCGAAAGTGCGGGTATCGAACAGG
+
CBAD?C?A?CE?BB=AAA?CCCAC?99969B?BC>CI>CC>BC=BBBBBAB>CCCCC9BA@@=@@@@??9?@@==6?????CADCCCBC@CBBBBBBBB<@@BA@@@BC@C@@@ECAA?><?CBBBBBBA>>9>>>;@=AC?C?B?BBBBB>?>CBBB@BBBC>BBBC@BBCA@ABBBAB@CC@CBB?BBB?AABC?BADBBBCCCBBB;;;;AAA?BBDDEBABCC?BBCCCCC?DCCCCC?CCCCCC@FCC@
@6HNMW:00677:06338
TACGGAGGATGCGAGCGTTATCCGGATTTATTGGGTTTAAAGGGTGCGCAGGCGGCGCGAAAAGTCAGCGGTCAAAGTTCCGGGCTCAACCCGGTGACGCCGTTGAAACTTTCGTGCTGGAGTTCGTGCGAGGGAGGCGGAATGCGTTGTGTAGCGGTGAAATGCATAGATATGACGCAGAACCCCGATTGCGAAGGCAGCTTTCCAGCACGCGACTGACGCTGAGGCACGAAAGCGTGGGGAGCAAACAGG
+
BBCD@BB@B::;A@@@BB@BBB?A@;;;6;A=@D6;;9;C9BB<ACABCBC?BB@BBCCDCC;AABA;;;@BACA<?=6837839=>>;BB<B?B@???@?@B>ACD=CCC?CCCBCBB@BBB?BBA@@BBBB<AA>;;6;?;;;BA?ABCCBB@A>@BBE@@@@CCCCCC@@?BBB@AAA5;;;.;BB5;;BB?A=A;;<;;0;>ABBCCCD@AA@@@DAAAB;;6;BBCBC=A@@;;;;.;@@BB?ABA?
@6HNMW:00688:06312
TACGTAAGGGGCAAGCGTTATCCGGATTTACTGGGTGTAAAGGGAGCGCAGACGGAATGGCAAGTCTGAAGTGAAAGCCCGCGGCTCAACCGCGGGACTGCTTTGGAAACTGTCAGTCTGGAGTACTGGAAGGGTAAGCGGAATTCCTGGTGTAGCGGTGAAATGCGTAGATATCAGGAGGAACACCGGTGGCGAAGGCGGCTTACTGGACAGCAACTGACGTTGAGGCTCGAGAGCGTGGGGAGCAAACAGG
+
BB;:;B?BDD9BC@BBBB@BCC@C@BBB=BEBBC=AABBB=BD>AABICBCECC>A?@B?@@>@@@AMMADBA@?8;::.:7829AAA>B999BA;@000000+0+0>9@@?A?=AABBB?BBBBBBC<?288*9?2;;;6;=B>C?;;8;BB<;;CADDGI?=;<BCCB@@CCBBB>BB>A@BCCAE>@@?CCCAD?BA?BD?BCBC?AAA@@A8>>987?>6;00*0::=@A@@@:BCCC8987??87836
@6HNMW:00695:06351
TACGTAAGGGGCAAGCGTTATCCGGATTTACTGGGTGTAAAGGGAGCGCAGACGGAATGGCAAGTCTGAAGTGAAAGCCCGCGGCTCAACCGCGGGACTGCTTTGGAAACTGTCAGTCTGGAGTACTGGGAAGGGTAAGCGGAATTCCTGGTGTAGCGGTGAAATGCGTAGATATCAGGAGAACACCGGGTGGCGAAGGCGGCTTACTGGACAGCAACTGACGTTGAGGCTCGAGAAGCGTGGGGAGCAAACAGG
+
554444.444&348;<4505:98=>::9)9495>6=556>055)55566==<9@9>4;9;:;6::<///)////;19;;(333-333:5;5:888599::>>>7>7::4:::9;::;><<=<?873333(3,33(393:<=8=05057:=166<>@@A=@9;;0;:;;;;@@=?@000:00/3///)//(334933-3-39-33,3333,38878828888334433368733333,37;3333&333<=6<==5
@6HNMW:00702:06348
TACGTAGGGGGCGAGCGTTATCCGGATTTACTGGGTGTAAAGGGAGCGCAGACGGAGAAGCAAGTCTGATGTGAAAGCCCGCGGCTCAACCGCGGGACTGCATTGGAAACTGTTTATCTGGAGTACTGGAAGGGCAAGCGGAATTCCTGGTGTAGCGGTGAAATGCGTAGATATCAGGAGGAACACCGGTGGCGAAGGCGGCTTGCTGGACAGTAACTGACGTTGAGGCTCGAAAGCGTGGGGAGCAAACAGG
+
BBBCDA@@@@0=B?@:;;@FDD@C@CCC?CCEDD>AAACE?EG>ABBAAABC;;8;CA?BCC@BBCBCCBBBBBB<??C:@998:CAA?B7:9AC=ABABBCC?C?BB<B>??B=BBBBC@BBBA@@?9=19929@9??C?B?B?B???;?B@@@BB@BBBD>BB@B@B@BBAA>AA<::78:=AA9>9??=@AA<@=>>;>?<@@@@=A?@?@@;>>@@A??;>;;5;;;>?A9?>=;;;;/;;?@A9ABA<
@6HNMW:00693:06385
TACGTAAGGGGCAAGCGTTATCCGGATTTACTGGGCGTAAAGGGTGCGCAGGCGGTCTCTTAAGTCTGTCTTAAAAGTGCGGGGCTCAACCCCGTGAGGGGATGGAAACTATCTTTCTTGAGTGCAGGAGAGGAAAGCGGAATTCCTAGTGTAGCGGTGAAATGCGTAGATATTAGGAGGAACACCAGTGGCGAAGGCGCTTTCTGGACTGTAACTGACGCTGAGGCTCGAAAGCGTGGGGAGCAAACAGG
+
;;;B@@:@>?0@A?AAAC?A@C@C?BBC=BB@@@=@BBBB=BD=B@?@@@A?BB>BBBBB>B>BB;;;BCB@FCC:AA@;;;;5;BBB?BBB9ABAABBC:BCC?IC?CBCCBBB<BB>BABBBBBC@C@@@=@?9?@A=@=A=A?BCBBBBBB>?<?BCC>>>>BBBABB>?;?B;@A=@=A@A==;;;<==<8=7<:668-87>:;:;@>@<@AA=>???B@@=@DB@@@;?@>>???2=?=<?8:9:<
@6HNMW:00696:06378
TACGGAAGTGCGGGCGTATCCGGATTTATTGGTTTAAAGGGTGAGTCGGCAGGCTGATGCATTGAAGCGTGATCGTGAAAATGTAGCCGCTCAAACGGCTGAACTGTCGTCGCGAACTGGTTATCTTTGATGAGTCGATGTTGCGGATTGTCGTGGTGTAGCGGTGAAATGCTTAGATATCACGAAGAACCTCGATTGCGAAAGGCAGCCACAGGCTTTACTGACGCTAAAGCTCGAAGGTGCGGGTAATCGGAACAGGA
+
>@..*.(-----8/5///445:8;<>155./)-5,59/77(-------(---(-555:5555.554;:::<5449;4:;4&44843438/////(--(--,,(----///;3333,33838499333(39:<<454;33360999(//(///66828;:;;00,0==;7=@>?:=899<878877<??2928;;=<9<9577(2+9444.4///)///(/777799;>>>5:::443-3537777*7<:<;<7<8<;8,3
@6HNMW:00698:06388
TACGGAGGATGCGAGCGTTATCCGGATTTATTGGGTTTAAAGGGTGCGCAGGCGGCGCGAAAAGTCAGCGGTCAAAGTTCCGGGCTCAACCCGGTGACGCCGTTGAAACTTTCGTGCTGGAGTTCGTGCGAGGGAGGCGGAATGCGTTGTGTAGCGGTGAAATGCATAGATATGACGCAGAACCCCGATTGCGAAGGCAGCTTTCCAGCACGCGACTGACGCTGAGGCACGAAAGCGTGGGGAGCGAACAGG
+
AA@C?BC@DC@@@AA@AA?BBB?B?AAA;@A=AB0;;,;;0;C899;>;=@7@@<@CBBBBB8AB@@@AB>B:::59?<B>BC<CB>A399,<=@B@B;;79;?CBC=@@B=BBABBBC?DDC@BBCB@@ALL?BB?AA=@=?AA@@<??AABBCC?CLEH?AA@BAAAA:::?ABAAAAA@BBB:BBB<;;9?:=:@999>>3=;@>??@@??>?>@@@@@@CAA<@@=999,:99:888-9??CG?BBB@
@6HNMW:00726:05775
TACGTAGGTGGCAAGCGTTGTCCGGAATTATTGGGCGTAAAGGGTGCGCAGGCGGTCTCTTAAGTCTGTCTTAAAAGTGCGGGGCTTAACCCCGTGAGGGGACGGAAACTGGGAGACTGGAGTATCGGAGAGGAAAGCAGAATTCCTAGTGTAGCGGTGAAATGCGTAGATATTAGGAGGAATACCAGTGGCGAAAGCGGCTTTCTGGACGACAACTGACGCTGAGGCACGAAAGCCAGGGGAGCGAACGGG
+
BCBBA@>:992:?<?>;;5;@B>B>B@C?BC@DG=CCBCC0;;0;@AABBB?DD@CDDBB>B>AABBCABB?AA@6@A;;;@@2@B;?;?BB5=;?9:9:-:9819A<AAAC:@@BBBGACCBBBBB>@@=><=C9BBBBB<>>>?CBBAAAA?><;?999,9=>?ABBBBFF?AA=@?;@>BBC@BC>=8=98828??=AAA8@@A<@@;;;@<@@@@ACCCCBB?BBBAAA;9999DDD:@@ACC????8
@6HNMW:00728:05793
TACGGAAGGTCCGGGCGTTATCCGGATTTATTGGGTTTAAAGGGAGCGCAGGCTGATGATTAAGCGTGACGTGAAATGTAGCCGCTCAACGGCTGAACTGCGTCGCGAACTGGTTATCTTGAGTGAGTTCGATGTTGGCGGAATTCGTGGTGTAGCGGTGAAATGCTTAGATATCACGAAGAACTCCGATTGCGAAGGCAGCCAACAAGGCCTTTACTGACGCTAAAGCTCGAAGGTGCGGGTATCGAACAGG
+
CBBB<@<@<@A=AA;A;;8;CD?B@BBB=BB?BB>BE?DD>CC?BBAAA;;7;BABBA:;6;@A;<;CCB@A;;;09;?AAB?BAA@@=993:9:9:????AAAABBB?BBB@C@C899>A999BBBD>AABAA@5:5:A;A4949?AA490@@=00+000=+09>??998????<;;==CF=;;;8=;;7;=>>5:5@????B?AA=@;@<@A=ABBBBCBBBBB<A@@@@?395:@@@D=ABCCCD?CBB?
@6HNMW:00728:05806
TACGTAGGGTCCAGCGTTATCCGGATTTACTGGGTGTAAAGGGCGAGTAGACGGCGCTGTAAGTCAGCTGTGAAAACTTAGGGCTCAACCTTAAGCCTGCAGCTGAAACTGTAGTGCTAGAGTGCAGGAGAGGTAAACGGAATTCCTAGTGTAGCGGTGAAATGCGTAGATATTAGGAGGAACACCAGTGGCGAAGGCGGCTTACTGGACTGTAACTGACGTGAGGCGCGAAAGTGTGGGGAGCAAACAGG
+
BBA;:9@@9?G4;9449.4997=9?;;6;>BBC>BC?DD>CC=BCBBBBDDBB?;;:@A9;5:99:99<;95555&55.55<299;<5;5;.5.5979;;<>?====6666==;>996?;;;D@===8@>99.999,998=:?;?69:@@DCC?@@?ACDC:?:5559:::;<0558<<8=9==@9<<==:>;;6;6//)/65///66:=<==?<=>00000/885<=====4:::3333&37777189:4
@6HNMW:00729:05793
TACGGAGGATGCGAGCGTTATCCGGATTTATTGGGTTTAAAGGGTGCGCAGGCGGCGCGAAAAGTCAGCGGTCAAAGTTCCGGGCTCAACCCGGTGACGCCGTTGAAACTTTCGGGCTGGAGTTCGTGCGAGGGAGGCGGAATGCGTTGTGTAGCGGTGAAATGCATAGATATGACGCAGAACCCCGATTGCGAAGGCAGCTTTCCAGCACGCGACTGACGCTGAGGCACGAAAGCGTGGGGAGCGAACAGG
+
CEBB@A@=@:;;@@AABC@CCF@B@AAA<@C<@A;@D:AB:@A9897ABBC@BB>??BAA@A6A@BAAAB=A>>>7?@=@>BB<BABB=@?8?>@@@@=;2::6;;D;@@@:>??6<==<???<@A==>>@AA:??<?A<?::;:;:;@==;>@@A<>>>C78;:>BB@@?@A?BAAAAAA?CCC:BBB599??<@=@:::AA;A@BBBABBABBB???BBAA@8848@AABC<AABBCDC:BBBBB?BCC?
@6HNMW:00744:05784
TACGGAGGATGCGAGCGTTATCCGGATTTATTGGGTTTAAAGGGTGCGCAGGCGGCGCGAAAAGTCAGCGGTCAAAGTTCCGGGCTCAACCCGGTGACGCCGTTGAAACTTTCGGGCTGGAGTTCGTGCGAGGGAGGCGGAATGCGTTGTGTAGCGGTGAAATGCATAGATATGACGCAGAACCCCGATTGCGAAGGCAGCTTTCCAGCACGCGACTGACGCTGAGGCACGAAAGCGTGGGGAGCGAACAGG
+
CCDC@@@=@C;;;AAA@A<@AA=A?BCF>BB@DH>BB=BB;BD9;;;BAAB>BC:;;@@DCD9AABB;;:?AAAA=BB@B?BD<BAAA399+;;?@AACC@CC@@@B;@CB=BBC=BBB?BBB@JCBBBAA@@900-0>:=<@>@??=??CCECBA>AAAA<AAABBDBB@??@AC@BCB?<@@A5AAA000@@6<;@:;;AA9@=@ABBBCC?@?BBBBAAAB;;6;BB;;;6:;99BBC9A??AA@BCC@
@6HNMW:00749:05785
TACGTAAGGGGCAAGCGTTATCCGGATTTACTGGGTGTAAAGGGAGCGCAGACGGAATGGCAAGTCTGAAGTGAAAGCCCGCGGCTCAACCGCGGGACTGCTTTGGAAACTGTCAGTCTGGAGTACTGGAAGGGTAAGCGGAATTCCTGGTGTAGCGGTGAAATGCGTAGATATCAGGAGGAACACCGGTGGCGAAGGCGGCTTACTGGACAGCAACTGACGTTGAGGCTCGAGAGCGTGGGGAGCAAACAGG
+
;;;AAA?ABB6:;6:A@A@EDC@C@CCB=CCCCC>;;;DF>CC>;;<AACCBBBAC?BB@CB?BBBBCC@CCCCC;?@A<C?;6:>00+06;;@B<A@??BBC>B@CE=BBBB:;;@DCC@AAAAC??8>8><8=A3;;D>B?B@E?BB@CBBBBBB@BBBC>AA;;;CABBCBBAB?;;6;?ABB?B?BC=A??=?>BA?BC;??@@;@@><<B;>?@@<98279<6=?ABAA@BAA788929>>@@8=><5
@6HNMW:00751:05773
TACGTAAGGGGCAAGCGTTATCCGGATTTACTGGGTGTAAAGGGAGCGCAGACGGAATGGCAAGTCTGAAGTGAAAGCCCGCGGCTCAACCGCGGGACTGCTTTGGAAACTGTCAGTCTGGAGTACTGGAAGGGTAAGCGGAATTCCTGGTGTAGCGGTGAAATGCGTAGATATCAGGAGGAACACCGGTGGCGAAGGCGGCTTACTGGACAGCAACTGACGTTGAGGCTCGAGAGCGTGGGGAGCAAACAGG
+
@@BBAA?AAA8AC@BBCD?AAC@B?ABA9@@;;;7;CACKIKI>AA;;;@@BBB7;6;A<?A?B>@@>?;==@@A:@AC=AAC?BAAF@F@:::B=B::::::/:?AB>CCCCABABBBC>AABBCBC?C?CE=AA9<<C@C?C<@=@B=B:99;AD>B@@@8@BAAABBBBC>?@C@A@<@????=A;5548==:>=8949?8???;8<=::00)/=0//;;5>00,0::;;ABB788@CC699888+7;;5
@6HNMW:00761:05804
TACGTAGGTGGCAAGCGTTGTCCGGAATTATTGGGCGTAAAGGGCGCGCAGGCGGCGTCGTAAGTCGGTCTTAAAAGTGCGGGGCTTAACCCCGTGAGGGGACCGAAACTGCGATGCTAGAGTATCGGAGAGGAAAGCGGAATTCCTAGTGTAGCGGTGAAATGCGTAGATATTAGGAGGAACACCAGTGGCGAAAGCGGCTTTCTGGACGACAACTGACGCTGAGGCGCGAAAGCCAGGGGAGCAAACGGG
+
>>:==00+00,0=:?@@A=@@A>B>B=C>AA=@A8A@@>?)55)599=@9>99949?=9=>@7?@CC@CJC@CKI=D;;=CCC:CB@C?BCB:BBBAAAA:AC>BBC=C;;:;DABBCBBBCDCCDB?BCBA<@@:@BC?B>B>A?CBBBBABBBB=;;;B=AAACCCDCC@A=@A=@@=@?BCC?B????BBBC>BBB@CDD=BBC@CB;;;@=@BBBBCBBBCB?BAAA=>59929=@@8995>>=A=?7
@6HNMW:00763:05784
TACGTAGGGGGCGAGCGTTATCCGGATTTACTGGGTGTAAAGGGAGCGCAGACGGAATGGCAAGTCTGAAGTGAAAGCCCGCGGCTCAACCGCGGGACTGCATTGGAAACTGTTTATCTGGAGTACTGGAAGGGCAAGCGGAATTCCTGGTGTAGCGGTGAAATGCGTAGATATCAGGAGGAACACCGGTGGCGAAGGCGGCTTGCTGGACAGTAACTGACGTTGAGGCTCGAAAGCGTGGGGAGCAAACAGG
+
CBBB?@@BBB3BBAA@@@;@BB@C?CBD=BBCDD>EBCCC?CD=@@@@@BCCCC?B@DB@BB@BBBCBE>AACCA;?>>7>>>9?BAA?B599@@;@@?@DAA>A@BG>BAABD>AAA?@<@@ABBBA?C48929>8<8949?C?F?AB@BB@@@>><>ACB<@@@BBBBBBB@@AC===:=;??A=B<==:=BB<@<=>:<A9<==><@@@@@A<@@@@@>>5;;=8====BC:B;;;@AB5??===5=>>:
@6HNMW:00725:05813
TACGTAGGTGGCGAGCGTTGTCCGGAATTATTGGGCGTAAAGGGAGCGCAGGCGGGAAGGTAAGTCTATCTTAAAAGTGCGGGGCTCAACCCCGTGAGGGGATGGAAACTATCTTTCTTGAGTGCAGGAGAGGAAAGCGGAATTCCTAGTGTAGCGGTGAAATGCGTAGATATTAGGAGGAACACCAGTGGCGAAGGCGGCTTTCTGGACTGTAACTGACGCTGAGGCTGCGAAAGCGTAGGGGAGCGAA
+
??>><:;45:5<@<?:9:9;:C@C?B?B>@@<@=8739B>:BE=:::CCCD?CCF<A>@:9:5;@=>@@?>.999*5==99990;<@??BBB6?@@?@AA6=<8.33(3:8889;/447:::;<;>>;;;7707?9=<<8=<?6<7<?BA@?@@?>8=>;;5::0///=@?AB>??8??2839@?087:?6;=?9>/778755(25717573..(.7322/---,,(,,,,,66,2*------&--:;:5
@6HNMW:00735:05816
TACGTAAGGGGCAAGCGTTATCCGGATTTACTGGGTGTAAAGGGAGCGCAGACGGAATGGCAAGTCTGAAGTGAAAGCCCGCGGCTCAACCGCGGGACTGCTTTGGAAACTGTCAGTCTGGAGTACTGGAAGGGTAAGCGGAATTCCTGGTGTAGCGGTGAAATGCGTAGATATCAGGAGGAACACCGGTGGCGAAGGCGGCTTACTGGACAGCAACTGACGTTGAGGCTCGAGAGCGTGGGGAGCAAACAGG
+
DDDDA@:>>>2;?=??@@@CCG@C@BBB<A@AAA<@A@CG?CG=AAAAA@DB@@>@?AC@BB?C@@@BB>AACCC>AAD<A??<?A>=<?>AAAC>B@@AAAA<A@EE>CBBBB@@@BBB>AAABBBC?C<>>7>@9@?C@C?@?@@CC@DCFA@@@=ACCC=CCAAABBBBECBAA=;:5:;?@@?C<AA>ACC@B?BB?BC?CAAB@BBBBBB@DBBBBBB?A9979BAABBAAACBBBB:BBAA@;@@@<
@6HNMW:00735:05821
TACGTAGGGGGCGAGCGTTATCCGGATTTACTGGGTGTAAAGGGAGCGCAGACGGAATGGCAAGTCTGAAGTGAAAGCCCGCGGCTCAACCGCGGGACTGCTTTGGAAACTGCCAGTCTGGAGTACTGGAAGGGTAAGCGGAATTCCTGGTGTAGCGGTGAAATGCGTAGATATCAGGAGGAACACCGGTGGCGAAGGCGGCTTACTGGACAGCAACTGACGTTGAGGCTCGAGAGCGTGGGGAGCAAACAGG
+
@BBBA@@FEF3BBBAAAB>BCD@B?ABE=BBCCD>B@BCE>CC>AAAA@ABACC@C@DC@BC?CAAABB?BCCCA9?><399?9?BAA?B<??CC=BCCDEDD=@>@E>C@??>AABBBB@AA@@@??9>=@A=AA<@AC?C?B@B?CC@CCC;;;C@HCCG>CCDBBBBCCBBCCC@@?=?@BBB@C>@@=@A@=B?BA>AB?B?@??CCBABC?CAABBCA?99959AABBB@@@BABDH;AA::92:=>9
@6HNMW:00737:05851
TACGTAAGGGGCAAGCGTTATCCGGATTTACTGGGTGTAAAGGGAGCGCAGACGGAATGGCAAGTCTGAAGTGAAAGCCGCGGCTCAACCGCGGGACTGCTTTGGAAACTGTCAGTCTGGAGTACTGGAAGGGTAAGCGGAATTCCTGGTGTAGCGGTGAAATGCGTAGATATCAGGAGGAACACCGGTGGCGAAGGCGGCTTACTGGACAGCAACTGACGTTGAGGCTCGAGAGCGTGGGGAGCAAACAGG
+
@@@A;;6;AA5?A=A;9:5?@@<A?:;;6;?@AA<ABBBC>CB<BD;;;BBB@C?C?AA=@@<@>@A>@<@>=??99;573:5::44035988;0;777AA@:B?BC=BCB??@@?AAB=AABAA@B<A>AC9=<9@:9.93=4>=AB=9::99;C?@?@B<@AABBB@@@?=@@>;>>8=8=:9271335:8949798288,3338288:::=/3///8/0)/--)//::/348889:99/:888>64446
@6HNMW:00757:05849
TACGGAGGATGCGAGCGTTATCCGGATTTATTGGGTTTAAAGGGTGCGTAGGTGGTCTTTTAAGTCAGCGGTGAAAGTTTGTGGCTCAACCATAAAATTGCCATTGAAACTGGGAGACTTGAGTATGTTTGAGGTAGGCGGAATGCGTGGTGTAGCGGTGAAATGCATAGATATCACGCAGAACTCCGATTGCGAAGGCAGCTTACTAAACCATAACTGACACTGAAGCACGAAAGCGTGGGGATCAAACAGG
+
BCBCA@@>@;;;?@??AA>AAC@B>CCB;@@499+:?,99,:<5<>@@AAA?BB?B??>>5?:@@B?>?A;@@@@9ABB9B;;7;AEE@C;;;BAA3?599299;@@C>AAAB=A@AAA=A:::BBEDD=B9:49@@<AC@C@BBBB>?<>CC>??D@CBBB>???BBBCCABBBCBABCBA?ABB=ABB799@@4:4:@@@@<@@BAB=B<??@=A9::CBBBBC;??A:93?8<88==BB:B?>?A:BAA<
@6HNMW:00721:05873
TACGTAGGGGGCAAGCGTTATCCGGATTTACTGGGTGTAAAGGGAGCGCAGGCGGATGGCTAAGTCTGATGTGAAAGCCCGGGGCTCAACCCCGGGACTGCATTGGAAACTGGTTATCTTGAGTGTCGGAGAGGTAAGTGGAATTCCTAGTGTAGCGGTGAAATGCGTAGATATTAGGAGGAACACCAGTGGCGAAGGCGGCTTACTGGTACGACAACTGACGCTGAGGCTCGAAAGCGTGGGGAGCAAACAG
+
BBBBBCCDDE3BB<@@@B?BDE@E?BBC=CCCDD>BCCCC?CD>:::BB;;:;B?CEDADDE@CBBBBBBB@@AE>CBC=BBB;BCCB?BDD:CC>BB9::DC@C?CC=CBA?A@DDAA?BAA>>>??=@@@A?AB?BBB?B?B?B?CCBBBCBB??<>AAB>>>>BB@@@AAA=AA:=<<A;AAA8==8808==06/6706;69:::,//7///>7;9////.55572795222'2585555&259:<4;78
@6HNMW:00727:05889
TACGTAGGGGCGAGCGTTATCCGGATTTACTGGGTGTAAAGGGAGCGCAGACGGAGAAAGCAAGTCTGATGTGAAAGCCCGCGGCTCAACCGCGGGACTGCTTTGGAAACTGTCAGTCTGGAGTACTGGAAGGGTAAGCGGAATTCCTGGTGTAGCGGTGAAATGCGTAGATATCAGGAGGAACACCGGTGGCGAAGGCGGCTTACTGGACGGCAACTGACGTTGAGGCTCGAAAGCGTGGGGAGCAAACAGG
+
665=9:9::-4944944.4;=7@:===6===BE>CF99:6:A;;;:9;B969C8@559)9:>.55<<<?==AB@B9::9/773289;;8;7:>?A9???9:9@6?9?>8:>?:>:?:::=8;<=BCBB4:08@8=>1;6B?B<@;@;:;4:=::445.5;?@6669AA@BCB>AA?@::92:9>@@<A?;:30>>+0+0:6:>;9833.39:7;>7>38489:2333289:::=3;;73399.8>>@@:@@@5
@6HNMW:00734:05870
TACGGAGGATGCGAGCGTTATCCGGATTTATTGGGTTTAAAGGGTGCGTAGGCGGACTGTCAAGTCAGCGGTAAAATACGGGGGCTCAACCTCCGCCCGCCGTTGAAACTGACGGTCTTGAGTGGGCGAGAAGTATGCGGAATGCGTGGTGTAGCGGTGAAATGCATAGATATCACGCAGAACTCCGATTGCGAAGGCAGCATACCGGCGCCCAACTGACGCTGAAGCACGAAAGCGTGGGTATCGAACAGG
+
@@@B@CC@CCA;;:@9::=@AB=B>@CD9?<287+7?)9928?9;<>?<;?=AA?CBBCGGD;;:C@AAB?BDCD:CBBBEEE5D@A@AD@BC>BBB>BC5<;=;;;0;@@@BC@;;;?BBBCBKGCCCBB>BAAABBB@C@DCCCCB@B???BA@=AA@@<>>>BCCCBBBBDBBCC:;;?BCC?BBC;;:CC?B@BAAA:;;C@C=A;;;7;?ABA@AC;;;A<@@@BAAD8;:B@AA;AA@ACCACCCA
@6HNMW:00751:05875
TACGTAGGGAGCGAGCGTTATCCGGATTTATTGGGTGTAAAGGGAGCGCAGACGGAGAAGCAAGTCTGATGTGAAAGCCCGCGGCTCAACCGCGGGACTGCATTGGAAACTGTTTATCTGGAGTACTGGAAGGGTAAGCGGAATTCCTGGTGTAGCGGTGAAATGCGTAGATATCAGGAGGAACACCGGTGGCGAAGGCGGCTTGCTGGACAGTAACTGACGTTGAGGCACGAAAGCGTGGGGAGCAAACAGG
+
9?A@AACC=?@@A;:9@A=ABC@B?BCC=DB@CC<AABEE<BA<999::AABAA>ACC7::B?CBDCBAABCCBB:@@?187<:>;<<7;)////)/<=><>>8=4;:1;;::D;<;:?A<A=@<<<;)/(/8166/5/2+26<9?:>=:=>=>>>@<@>?>7;;;;;>>=====;;7;?;A5;777<7//*/:84918:<AA8>===;>@@>>>:ABAA<:71755-598778.8888777'559;91<9:5
@6HNMW:00755:05904
TACGTAGGTGGCGAGCGTTGTCCGGAATTATTGGGCGTAAAGGGAGCGCAGGCGGGAAGGTAAGTCTATCTTAAAAGTGCGGGGCTCAACCCCGTGAGGGGATGGAAACTATCTTTCTTGAGTGCAGGAGAGGAAAGCGGAATTCCTAGTGTAGCGGTGAAATGCGTAGATATTAGGAGGAACACCAGTGGCGAAGGCGCTTTCTGGACTGTAACTGACGCTGAGGCTCGAAAGCGTGGGGAGCGAACAGG
+
>CA=BDD@BB?BBBB>:>>B??8?6;8?0//<@?6=;;;:.99,4449:C><9;9.4896;@=A<@@;@AB5;;;.9;99555&5<<<.444&44@;AAB:ABC@CC?CCCBBAA<CA?BABBBBBB;@@@@<@@8>>??B@C?C?CCABBBBBBB=A<<<3;A@?@@BB@AA?BB?BB>A>ABB?CBBB?;;;<@;00/@@8;;=7==;:;;5:==?=CCBICC?CDC;;;7;;;;CEC;;;<BC@DCC@
@6HNMW:00762:05874
TACGTAAGGGGCAAGCGTTATCCGGATTTACTGGGTGTAAAGGGAGCGCAGACGGAGAAGCAAGTCTGATGTGAAAGCCCGCGGCTCAACCGCGGGACTGCTTTGGAAACTGTCAGTCTGGAGTACTGGAAGGGTAAGCGGAATTCCTGGTGTAGCGGTGAAATGCGTAGATATCAGGAGGAACACCGGTGGCGAAGGCGGCTTACTGGACAGCAACTGACGTTGAGGCTCGAGAGCGTGGGGAGCAAACAGG
+
CC@@@F?BBB8>?=??@@<@BC?B?BBC>BCCCF>AB@@>:@B;BBAAABBBBC?CCC>AAB?BBBBCCECCBBA6:9=,::>:@A??9?8;:AC=B???CCD>C?A@<@CCECBBBBBB>BBBBBBB=@<@@:@@;ABB?C@CAG@AA@ACCA@@C@CBCC=CC;;;CBBCBBBCD@BB@B@BBB?B<A@?BDC?B?AA=@A=@@>>8=A999@=@@AAABB=?::6:ABCCBBCCC????2<>:::,:::3
@6HNMW:00726:05948
TACGTAAGGGGCAAGCGTTATCCGGATTTACTGGGTGTAAAGGGAGCGCAGACGGAATGGCAAGTCTGAAGTGAAAGCCCGCGGCTCAACCGCGGGACTGCTTTGGAAACTGCCAGTCTGGAGTACTGGAAGGGTAAGCGGAATTCCTGGTGTAGCGGTGAAATGCTTAGATATCACGAAGAACTCCGATTGCGAAGGCAGCCAACAAGGCCTTTACTGACGCTAAAGCTCGAAGGTGCGGGTATCGAACAGG
+
BBBCBC?CBB8AA<@@@@>@CC@F@BBG>B@CDD=;;;CC>CD>;;<AADCCBB@B@CD@CB@DCCBCB@CCCCC<@?A5:9?;?@AA?B?AAAA=ABBBBCC;B5::5;B@@=AA@AAB?BBCBCCC7859C;AA9;;B@C@C@C@BB@ABAAA;;9;JEE=BB;;7;C@ABCCBCA@?AC@CCC@BAB>@@AA=@=?CAA?B?CGAH?C@BB=BBBB<;;BBBD>BBAB;;5;7;ABBD=@ACDCD@CDD@
@6HNMW:00730:05945
TACGGAAGGTCCGGGCGTTATCCGGATTTATTGGGTTTAAAGGGAGCGTAGGCTGGGGTATAAGCGTGTTGTGAAATGTAGACGCTCAACGTCTGACTTGCAGCGCGAACTGTATCTCTTGAGTACGCACAACGTTGGCGGAATTCGTCGTGTAGCGGTGAAATGCTTAGATATGACGAAGAACTCCGATTGCGAAGGCAGCTGACGGGAGCGCAACTGACGCTGAAGCTCGAAAGTGCGGGTATCGAACAGG
+
BCBA?C8<7;A<==5=00*/<<3<699935516D9@A09;49A2<<:69B>9>BBEM;BCBB?BACABA?AABAA<BBBBBA@?>?:;5;==;A>==B>?@?>0000/)/999<====C?BB8558>A:::6333486<=6:4:4888:=888==<=7;>>:4>?@A?ABB?>>BBBBB@CD@E;;9;BA;BB@C5;5;A@@CCC;<;7;AABBB@BBBBCBBB@@=@BBCEEL<;;HGHH>CCCCCD?AAHA
@6HNMW:00734:05913
CACCGGCAGCTCTAGTGGTAGCAGTTTTTTATTGGGCCTAAAGCGTCCGTAGCCGGTTTAATAAGTCTCTGGTGAAATCCTGCAGCTTAACTGTGGGAATTGCTGGAGATACTATTAGACTTGAGATCGGGAGAGGTTAGAGGTACTCCCAGGGTAGAGGTGAAATTCTGTAATCCTGGGAGGACCGCCTGTTGCGAAGGCGTCTGACTGGAACGATTCTGACGGTGAGGGACGAAAGCTAGGGGCGCGAACCGG
+
@A@=A?A;;;CCBBBBC?A?@?;<;<;<;%;=;=:3;7:@@9@=8:448;AA<:C@IG>GICB?BCCCCCC?BDCC?CC@C:;;BBB>B@CCCCDD>C>A8;;BB@DBBBCCCCB?ABAAA=?AB??;:9.9AAA?B?BA??<?@>?BB<AAF>BBAAA@BBBB=B@CCBBC@BB?CAA<AA>@??BC?BBC@BABC<@<?@@@CA@@@B4:49:99<@@B999>:?@BA;@?>>>7<==7999+9993;286<<
@6HNMW:00749:05946
TACGTAAGGGGCAAGCGTTATCCGGATTTACTGGGTGTAAAGGGAGCGCAGACGGAATGGCAAGTCTGAAGTGAAAGCCCGCGGCTCAACCGCGGGACTGCTTTGGAAACTGTCAGTCTGGAGTACTGGAAGGGTAAGCGGAATTCCTGGTGTAGCGGTGAAATGCGTAGATATCAGGAGGAACACCGGTGGCGAAGGCGGCTTACTGGACAGCAACTGACGTTGAGGCTCGAGAGCGTAGGGGAGCAAACAGG
+
@B@@@B?A@A2AC?BABB@CDL?B?CDF>CBBCD?BABFJ?IJ>AABHCBCBCGAI?@A@CB?BCCBAA?AABBC=BBD<??B?ABBA>A?BBCB>AAABBBB<A>AD=BBBBDBA@@@A?AB?@?CD@C?BB>BB?B@A?@@H@DA;;:;BCA@@A>;;;C7;;;CBBBBCAABHLACC@B@CCD?D?@@=@@@<@=::3:@3::??:@>777A<?@@@A@A69:C790@@0000000;>CB9C@?@?8;;72
@6HNMW:00761:05935
TACGTAGGGGGCGAGCGTTATCCGGATTTACTGGGTGTAAAGGGAGCGCAGACGGAGAAGCAAGTCTGATGTGAAAGCCCGCGGCTCAACCGCGGGACTGCATTGGAAACTGTTTATCTGGAGTACTGGAAGGGCAAGCGGAATTCCTGGTGTAGCGGTGAAATGCGTAGATATCAGGAGGAACACCGGTGGCGAAGGCGGCTTGCTGGACAGTAACTGACGTTGAGGCTCGAAAGCGTGGGGAGCAAACAGG
+
CBACCBBBBB3?A?@::;?BCE@B?BCD=CBCCC>AABCC>CF=AAAAAABBCC@BBB?BBC?BBCBBBABADDD>???:??@=ABBB?C9:9CD>BBBBBBC?B?BC>CBABB=BAB@B@BBBBBBB>B?BB<BB599B@C@C?B>AB@CBB@@@B?A@BB>BCAAABBBBBB>>>7;;.5.5==:@:>;7;AB<@;?A<AA<AAAA<A>>>@A<@@@@@@?:>8818>>>@@:@AA@@@@2==88818?A=
@6HNMW:00718:05960
TACGTAAGGGGCAAGCGTTATCCGGATTTACTGGGTGTAAAGGGAGCGCAGACGGAATGGCAAGTCTGAAGTGAAAGCCCGCGGCTCAACCGCGGGACTGCTTTGGAAACTGCCAGTCTGGAGTACTGGAAGGGTAAGCGGAATTCCTGGTGTAGCGGTGAAATGCGTAGATATCAGGAGGAACACCGGTGGCGAAGGCGGCTTACTGGACAGCAACTGACGTTGAGGCTCGAGAGCGTGGGGAGCAAACAGG
+
AAAA@?=@A@6@C<@@CB?BBB?A?@?@;@BBCC>CCCCC>CG>BABCBFCCCC@B?BB?AB=B;;;BB?ACCCC<:;;6:AA=ABAA?A8::CD>CCBBBBB<A?@@8@@@?<?BBCBB???>@AAB?B@CD=BB?BBB>B?C?C@CCBBBBBBBC@CCCC?CFAA@CCCCCCCCC?BB@B?@@C<?;?@?B??=@?AA>AE9:9CC?CCAABB?CCCB???<<894:?AA@@@B@@@==?6999AA<?@@=
@6HNMW:00725:06001
TACGGAGGATGCGAGCGTTATCCGGATTTATTGGGGTTTAAAGGGTGCGCAGGCGGCGCGGAAAAGTCAGCGGTCAAAGTTGCCGGGCTCAACCCGGTGACGCCGTTTGAAACTTTCGTGCTGGAGTTCGTGCGAGGGAGGCGGAATGCGTTGTGTAGCGGTGAAATGCATAGATATGACGCAGAACCCCGATTGCGAAGGCAGCTTTCCAGCACGCGACTGACGCTGAGGCACGAAAGCGTGGGGAGCGAA
+
@@:965=:>>===:95//)///2729==2;<.555&5<)55)55)5555555.59477//)///&---2,--(--//(/8)/328;13333,33(3-33;9993344(4:;14//(/9/////1///6;4349444=6==8>>7=5===<88443::98923333(3333;;:333388:;;98848==/::<49943-36:9::==5<7;:9733333383333/////163343;188<::::/33/6:4
@6HNMW:00727:05961
TACGTAAGGGGCAAGCGTTATCCGGATTTACTGGGTGTAAAGGGAGCGCAGACGGAATGGCAAGTCTGAAGTGAAAGCCCGCGGCTCAACCGCGGGACTGCTTTGGAAACTGTCAGTCTGGAGTACTGGAAGGGTAAGCGGAATTCCTGGTGTAGCGGTGAAATGCGTAGATATCAGGAGGAACACCGGTGGCGAAGGCGGCTTGCTGGACAGTAACTGACGTTGAGGCTCGAAAGCGTGGGGAGCAAACAGG
+
BBBA?@;@AA2@A=@@BB<@@B>A?BBB=AB;;;8;EBBB=BB<BBBCBBCCCCAC@BB@CC@BBCBCE?BADDF?AAA<@>?9?@AA=C<??AB=BBBBBCC>C@CD>EDBB?@@ABAB?BBAADCC?C?CD>BA9@;;6;=@=@?CC?BABGCBB?BCDD>;<;BACBCDCDCCB@BB@B@@@@6;68@9@CB@B?<B?BB?BBBC>BBAAAC?BCBDDA?>@:95:@ABBB=BAA@@@@6@@@AA:A@A?
@6HNMW:00731:05985
TACGTAGGTGGCAAGCGTTGTCCGGAATTACTGGGTGTAAAGGGAGCGCAGGCGGGAGATCAAGTTGGATGTGAAATACCGAGGCTTAACCACGGAGCTGCATCCAAAACTGATTTTCTTGAGTGAAGTAGAGGTAGGCGAATTCCGAGTGTAGCGGTGAAATGCGTAGATATTCGGAGGAACACCAGTGGCGAAGGCGGCCTACTGGGCTTTAACTGACGCTGAGGCTCGAAAGTGTGGGGAGCAAACAGG
+
CCBBCBB?CC@FD=@?AA=@@A=@=A=A?AAACC>CBBBC>CC>AA@@?BB>CCC=ABBCCC999>@?BBBCBBE?DDC@B@A=@C?B?B>AAC?:;:AAACCB;AA@7ABBCCCC;AC@CCCCCC@BBCCCD@B>=9000+0+0:ACCBCCCD@@?@BBG@CCBCCBBCBCC@CB?A@=?>BAB?BBAB@BBC6;6;;5;?ABBCCC>BBB>B@CCDCCCCCC;;8;CCCCE>C;;:BBB6???@A<ABB?
@6HNMW:00734:05976
TACGTAAGGGGCAAGCGTTATCCGGATTTACTGGGTGTAAAGGGAGCGCAGACGGAATGGCAAGTCTGAAGTGAAAGCCCGCGGCTCAACCGCGGGACTGCTTTGGAAACTGTCAGTCTGGAGTACTGGAAGGGTAAGCGGAATTCCTGGTGTAGCGGTGAAATGCGTAGATATCAGGAGGAACACCGGTGGCGAAGGCGGCTTACTGGACAGCAACTGACGTTGAGGCTCGAGAGCGTGGGGAGCAAACAGG
+
559>>?=AAA6>@;>;9:>AAA?B89:B9?@>@@5=@@AB;BB;@@AABAAACCGF@CBACF@BB;<;@@DBCCB;:;;099:39A>><A<??AB=ABCBBCD>D?BD?CC@@?AA;9:@9>=>?>>86=4881;=099?<?:D:B?@@>@BC;;;B=A:;;0;;;@CCCBBCBBBB?AA<@<??@=A689;?=<8<9<=:==:?@A??BC?>?B?CCAB???=>::6:@A???BBAA@@@A6@@=;;70009
@6HNMW:00739:05993
TACGTAAGGGGCAAGCGTTATCCGGATTTACTGGGTGTAAAGGGAGCGCAGACGGAATGGCAAGTCTGAAGTGAAAGCCCGCGGCTCAACCGCGGGACTGCTTTGGAAACTGTCAGTCTGGAGTACTGGAAGGGTAAGCGGAATTCCTGGTGTAGCGGTGAAATGCGTAGATATCAGGAGGAACACCGGTGGCGAAGGCGGCTTACTGGACAGCAACTGACGTTGAGGCTCGAGAGCGTGGGGAGCAAACAGG
+
BCCBBC?BBC9BB>AA;;8;CC@C@CCC?DKBBB=BBBCC<BB>BBBBBCCCCB@D@BB?CB@BBBAA@@BBBBE<@@?8>=?=?@AA=B<??BB>BBABACC>C>AA=AFFBBBAABCC?BBBBBBB?B?BA<AA7;;B?B=@>@>AB?CCC<;;C@CBBB=;;;DCCCBBBCCBA?;;7:?BBB?C?::89AA;><?>9>=<=?=?;?>??>C?BBBBAAA>@??<?AABBBBBBBBCBB:@AAAA:AAA>
@6HNMW:00762:06003
TACGTAGGTGGCAAGCGTTGTCCGGAATTATTGGGCGTAAAGGGCGCGCAGGCGGCGTCGTAAGTCGGTCTTAAAAGTGCGGGGCTTAACCCCGTGAGGGGACCGAAACTGCGATGCTAGAGTATCGGAGAGGAAAGCGGAATTCCTAGTGTAGCGGTGAAATGCGTAGATATTAGGAGGAACACCAATGGCGAAAGCGGCTTTCTGGACGACAACTGACGCTGAGGCGCGAAAGCCAGGGGAGCAAACGGG
+
CC??>9:5;@9?@:@9::=AAD?D=?=?>AB?BC?CBBCC=BB<BA@A@AB7::6?>9?;:9<@@DDA==;@CBB9BCBBBBB7BB?B?@AA8@??@@@A7BA<><<5<0000@>>ACDBBBC;;;B>BDCC@CD?BCCAE?B@BA@@@B@@@BA@<@@??6@AABBBCCCCC@CE@CC?B?BCB?C=??????B=AAA=AAA<AA@???;;;C?CAABDDBAA@@<@@<<>@9>>8BBBB8BBBBB=BBE=
@6HNMW:00719:06030
TACGTAGGGGGCGAGCGTTATCCGGATTTACTGGGTGTAAAGGGAGCGCAGACGGAATGGCAAGTCTGAAGTGAAAGCCCGCGGCTCAAGCCGCGGGGACTGCTTTGGAAAACTGCCAGTCTGGAGTACTGGAAGGGGTAAGCGGAATTCCTGGTGTAGCGGTGAAATGCGTAGATATCAGGAGGAACACCGGTGGCGAAGGCGGCTTGCTGGACAGTAACTGGACGTTGAGGCTCGAAAGCGTGGGGAGCAACAG
+
;;;@@;;;;;)9=:@ABB?@ABAC@CCC;@>;@;299///)//)////7954495:9==9=C=A9::909;>==@+00;*0/916666(//(/////&3733333(3-444&44::-333333-387333;38,333&3719::5:5:.4.486<:;:=>=7</00*///9088;;;;888.336;6;;;.3.383733,3,3;5::8==99155:97749..(...-36//*/998:;27------&---.(.77
@6HNMW:00721:06057
TACGTAAGGGGCAAGCGTTATCCGGATTTACTGGGTGTAAAGGGAGCGCAGACGGAATAGGCAAGTCTGAAGTGAAAGCCCCGCGGCTCAACCGCGGGACTGCTTTGGAAACTGCCAGCTCTCGGAGTACTGGAAGGGTAAGCGGAATTCCCTGGTGTAGCGGTGAAATGCGTAGATATCAGGAGGAACACCGGTGGCGAAGGCGGCTTACTGGACAGCAACTGACATTGAGGCTCGAGAGCGTGGGGAGCAAAGCAGG
+
5:///0*/;;+;80-///)/992;6::<4<<===6:>555)5<2566><:999:2575558<>9?;<;;;8<<444)////&///)////5;-4433(3;33444(4.44(4/883:---8---16666:7717,33(3/05--(-(-069(--(377799;6666A6;;;;;=:::;:;;A20/6=:00/6;6//+/:939477177133387<BB@A@177;;7334333,3777798///6666.7666;0//995
@6HNMW:00723:06023
TACGGAGGATGCGAGCGTTATCCGGATTTATTGGGTTTAAAAGGGGTGCGCAGGCGGCGCGAAAAAGTCAGCCGGTCAAAGTTCCGGGCTCAACCCGGTGACGCCGTTGAAACTTTCGTGCTGGAGTTCGTGCGACGGGAGGCGGAATGCCGTTTGTGTAGCGGTGAAATGCATAGATATGACGCAGAACCCCGATTGCGAAGGCAGCTTTCCAGCACGCGACTGACGCTGAGGCACGAAAGCGTGGGGAGCGAACAGG
+
6=@@;9:4:999993933-33:-714;;(33287.7;(333&333&33377<=7<=6:3//////$//////(/5:<==6==7;7;B:AAB?;??7?000:6:3)256;9<0;>A3@@A882:2555+2252222225-59377,2+266....'.......6.5567/6......5533.0/899887;=<.666(///916089443=3:6<=888::??@BBB?::08..+.-::894AAABBBC8BBBAA<<@@9
@6HNMW:00729:06015
TACGTAGGGGGCAAGCGTTATCCGGATTTACTGGGTGTAAAGGGAGCGTAGACGGTAGTGCAAGTCTGAAGTGAAAATCCGCGGCTCAACTGCGGAATTGCTTTGGAAACTGTATAACTAGAGTACCGGAGGGGGTAAGCGGAATTCCTGGTGTAGCGGTGAAATGCGTAGATATCAGGAGGAACACCGGTGGCGAAGGCGGCTTACTGGACGGCAACTGACGTTGAGGCTCGAAAAGCGTGGGGAGCAAACAGG
+
::;?A;;;;;';@8=@@?<AAA>A@;;;0;A;<;8:BBAC0;<0;ABCCCDD:;:;BABB;;7;BBB@B?DBBBBA7AC5<;;8<BBI7;;;<B=@=@9<494)95:@8??B@::9?>>@@:==83-7:77999)9?<?=>8=2925;:<8<<<<<==7<999.9>@@@ACCA?>==<:8837;?=@>A@BC@BCC?B@CD?AA?B@?@?@BB=@A=?999=94.444.4444444&48:;<==1<<<=?8=:84
@6HNMW:00739:06027
TACGTAGGTGGCAAGCGTTGTCCGGAATTATTGGGCGTAAAGCGCGCGCAGGCGCTTTCTAAGTCCATCTTAAAAGTGCGGGGCTTAACCCCGTGATGGGATGGAAACTGGAAAGCTGGAGTATCGGAGAGGAAAGTGGAATTCCTAGTGTAGCGGTGAAATGCGTAGAGATTAGGAAGAACACCGGTGGCGAAGGCGACTTTCTGGACGACAACTGACGCTGAGGCGCGAAAGCGTGGGGAGCAAACAGG
+
AB@@@@@?AA>AC6;:::=@@A?A=@>A=@@AED=??@CE=BBCB@>B@00,00/7>39<A;?A==ABBB?BBB9BA@<;;;.:<>C8BBB8@@A??@A=@?C;BB=AAA=AA<ACCD@BDBCDAA=A?<=8=>6===;=08087<<ABBB>8884<?;;3=;;;<BA@@??9>?<C?@B>??;:@>@A<@@@<@;@999=<+99A=AABA??<?AA>??@AA9829:9999*9?>?>BB5@@@CC<@A@;
@6HNMW:00742:06010
TACGGAGGATGCGAGCGTTATCCGGATTTATTGGGTTTAAAGGGTGCGCAGGCGGCGCGAAAAGTCAGCGGTCAAAGTTCCGGGCTCAACCCGGTGACGCCGTTGAAACTTTCGTGCTGGAGTTCGTGCGAAGGGAGGCGGAATGCGTTGTGTAGCGGTGAAATGCATAGATATGACGCAGAACCCCGATTGCGAAGGCAGCTTTCCAGCACGCGACTGACGCTGGAGGCACGAAAGCGTGGGGAGCCGAACAGG
+
CBBC@CC@BBBCCCCCAB?@AA4;6;AB;@@>BB0:;,;A9BD<AA00/@@+0/87094444&4:;;;;;.4333(397=:>C5@ABB?A@8A=?;<844.35.5<<09;:1555<5558<<<465;;;//)//(//)//)47944;=245;<==;;7;BBC=CDDBA@000:60449444:.444&444.4444.4.499444)57444<4444::334487//)//)/4448:2:44/788+8//)//168:6
@6HNMW:00753:06059
TACGTAAGGGGCAAGCGTTATCCGGATTTACTGGGTGTAAAGGGAGCGCAGACGGAGAAGCAAGTCTGATGTGAAAGCCCGCGGCTCAACCGCGGGACTGCATTGGAAACTGTTTATCTGGAGTACTGGAAGGGCAAGCGGAATTCCTGGTGTAGCGGTGAAATGCGTAGATATCAGGAGGAACACCGGTGGCGAAGGCGGCTTGCTGGACAGTAACTGACGTTGAGGCTCGAAAGCGTGGGGAGCAAACAGG
+
BBBBBC?BBB9CA=@@AB?BCD@C?BBC?CCCCC>BBCCG>EF>AAB@@ACBBB@CBB>@@B@CCCBBBBCCBBB>A@D:??@>@CCB@C<??BB>BCCCDBB@B?BB>BBBCD>@ABBB>BABBB@@<@?BB<BF>AAA?A@C@D?BB?BAA<@>><>@AC>AA>?>A@AA>>A?>976/616;<=D6<;:<>>1838=9=D=B>>>=A??>>><@AAA@@@:=;;7;?>BBB:A@?AAAB6>>:;;3;?A=
@6HNMW:00755:06036
TACGTAGGGGGCGAGCGTTATCCGGATTTATTGGGTTTAAAGGGTGCGCAGGCGGCGCGAAAAGTCAGCGGTCAAAGTTCCGGGCTCAACCCGGTGACGCCGTTGAAACTTTCGGGCTGGAGTTCGTGCGAGGGAGGCGGAATGCGTTGTGTAGCGGTGAAATGCATAGATATGACGCAGAACCCCGATTGCGAAGGCAGCTTTCCAGCACGCGACTGACGCTGAGGCACGAAAGCGTGGGGAGCGAACAGG
+
669C>AABBB1BCCA@;;6;BB>B=@@C=@A?AE9BB499)5<2;<<==>D?DC?BAB;;;;6;CABBBB?BBAA<BB>B>BD>C;???AB=B@BAABBC?CB?ABA<ACC>BBB=:9:78447:::;A@@AC<>?;?A8=48887;.33?@@@A>78=?D<97988=?>>BAA@?@@@AEAFDD9CBC8;;@A4;2;?>@AC=C@DAAABEHHHCCBBBBB@A;;8<BBBCD>::9>BAA8@@BA@?B@@=
@6HNMW:00758:06045
TACGTAAGGGGCAAGCGTTATCCGGATTTACTGGGTGTAAAGGGAGCGCAGACGGAATGGCAAGTCTGAAGTGAAAGCCCGCGGCTCAACCGCGGGACTGCTTTGGAAACTGCCAGTCTGGAGTACTGGAAGGGTAAGCGGAATTCCTGGTGTAGCGGTGAAATGCGTAGATATCAGGAGGAACACCGGTGGCGAAGGCGGCTTACTGGACAGCAACTGACGTTGAGGCTCGAGAGCGTGGGGAGCAAACAGG
+
BBAA@@<@AA6AA=A;;;7;AB?A?BBB<@C;;;0:A;;;0;A9BBAA@DDDCC@C?@A?BB?BC@@@C?BCBBB:??A9@9959A??:?399@>;>@??@@?9?;=A9A??@?BBBBBF@AAAAAAB@B?BD>BB=BBC@CAD@B@BB?A@ABBAA?AEFF?AA@CBCBCFCCCAA>AB@C?ABBAD=@?=?BC@C?CC@BB?BBBC@CB???C@CCCCCA>9>00*0;==@A<>>A@BBB8BBBBB=BAA;
@6HNMW:00760:06046
TACGTAGGTGGCGAGCGTTATCCGGATTTACTGGGTGTAAAGGGCGCGTAGGCGGGAATGCAAGTCAGATGTGAAATCCAAGGGCTCAACCCTTGAACTGCATTTGAAACTGTATTTCTTGAGTGTCGGAGAGGTTGACGGAATTCCTAGTGTAGCGGTGAAATGCGTAGATATTAGGAGGAACACCAGTGGCGAAGGCGGTCAACTGGACGATAACTGACGCTGAGGCGCGAAAGCGTGGGGAGCAAACAGG
+
BBBBBAA>@@6<;ABBBCADDF@C?BBC>BCBCC>CCBCC>@@;@C@A@BB@ABB6;4;;;A=ABAAAFDCBCCC>CC?C@BB;B<;;=AB=B@BB@CA@A;;;0<AA9BAAAEIE>B@?B;;;CCCC@CCBB?B=@@BB?A@B?B?A??@BBCDCC?CBBB=;;;@@BCD;;;@;;5<;5;=;;:=A@AB<>=?49295499516>>;@@966@9@BBCCC@>@:;6<CCCCC>B<;;BCC9BBBCE=BBB>
@6HNMW:00762:06023
TACGTAAGGGGCAAGCGTTATCCGGATTTACTGGGTGTAAAGGGAGCGCAGACGGAATGGCAAGTCTGAAGTGAAAGCCGCGGCTCAACCGCGGGACTGCTTTGGAAACTGTCAGTCTGGAGTACTGGAAGGGTAAGCGGAATTCCTGGTGTAGCGGTGAAATGCGTAGATATCAGGAGGAACACCGGTGGCGAAGGCGGCTTACTGGACAGCAACTGACGTTGAGGCTCGAGAGCGTGGGGAGCAAACAGG
+
@@AAAB4;;;.9B>@A@@;@AA>B@BBB=BBAAA;AAAAA<AC>AABHCCECCD@DABC@BC=A;;;AA?A@>A?67:437;59>:;7?089??399BBBCE=C>A@;><?<<;994;=5?;48499496::3:>;@?@<@;@:@?CC@CCB::;@=@CCC>CDBBCBB@;;96C>;@D?C>@?>5>5997>>:?A>@A???597=>9?><333,33338<=75557::9:888<<888>?1=:86616666
@6HNMW:00763:06038
TACGGAGGATGCGAGCGTTATCCGGATTTATTGGGTTTAAAGGGTGCGCAGGCGGCGCGAAAAGTCAGCGGTCAAAGTTCCGGGCTCAACCCGGTGACGCCGTTGAAACTTTCGTGCTGGAGTTCGTGCGAGGGAGGCGGAATGCGTTGTGTAGCGGTGAAAATGCATAGATATGACGCAGAACCCCGATTGCGAAGGCAGCTTTCCAGCACGCGACTGACGCTGAGGCACGAAAGCGTGGGGAGCGAACAGG
+
/7775<<055:::<<=@><??C?C@A@@;@A;@C=BB=CC=BB;<<;AB;;50<8//0/9;;.98:;5557<::;4;<8B?BB=AA>>3::,<=AB@@@C>>A=:;:,99:,:=99=;;5;<:479///9999/44.44.45;:666)///9999:594444&4::::::84438998:5557<<<2=>?:A:8=2929949==8=;@@@@@@:99C??@BC@??>>;@@@@BB8?;:::::-;B????AAA>
@6HNMW:00718:06107
TACGGAGGATGCGAGCGTTATCCGGATTTATTGGGTTTAAAGGGTGCGCAGGCGGCGCGAAAAAGTCAGCGGTCAAAGTTCCGGGCTCAACCCGGTGACGCCGTTGAAACTTTCGGGCTGGAGTTCGTGCGAAGGAGGCGGAATGCGTTGTGTAGCGGTGAATGCATAGATATGACGCAGAACCCCGATTGCGAAGGCAGCTTTCCAGCACGCGACTGACGCTGAGGCACGAAAGCGTGGGGAGCGAACAGG
+
BAA@<>A:@:99>C@@AB587@3:333808;48858=5=>5::288888=<6::277773737$388;>::;;8>?8?C;@=BB6>;==298(78>?::6:*//(...'.56.666/68;1633.36....32626=8=9262666./)...5...2+/..(.5422...7779;;:====8<>>/:77+//88161833388084333//:;///;888/47BDC?BA?99929?@@@@@2988=@:>??>
@6HNMW:00721:06075
TACGGAGGATGCGAGCGTTATCCGGATTTATTGGGTTTAAAGGGTGCGCAGGCGGCGCGAAAAGTCAGCGGTCAAAGTTCCGGGCTCAACCCGGTGACGCCGTTGAAACTTTCGTGCTGGAGTTCGTGCGAGGGAGGCGGAATGCGTTGTGTAGCGGTGAAATGCATAGATATGACGCAGAACCCCGATTGCGAAGGCAGCTTTCCAGCACGCGACTGACGCTGAGGCACGAAAGCGTGGGGAGCGAACAGG
+
CCCC@A?=?:;:@@>9::6:AB?C?BBB=AA>A@;@B8??:?F9ABA???A>@A>@@A?>>>5?@?@@A@8@><<:>C?B@BD>CBCC;><7<=?BBBB>8><5:>>4;;;0;=<<=@@7;576:A227>;??8??;>>;>;8578;7:;@A===>7>??C:???A>?>>>>>>BBCBB@@;???2@??4::A@:>:?@?@?B=B@ABAAAAA:99@@AABAABBB>@AA99949AAACDD9A@@>>9?@@8
@6HNMW:00730:06092
TAAGCGTAGGGAGCAAGCGTTTAGTACCGGATTTATTAGGGTGTAAAGGGTGCGTAGGCGGTATAACAGGTCTGCTGGTCTAAGCCGAAGCTTAACTTGCGGTTCGCCACAGAAACCATTTTAGCTGAGTATGGCAGAGGCAAGTGGAATTTCTAGTGTAGCGGTAAATGCGTAGATATTAGAAGGAACACCAGTGGCGAAGGCGACTTGCTGGGCCATCACTGACGCTGAGCACGAAAGCGTGGGAGCAAATAGG
+
//)-------(/9::355/-8/-----383,,,(-7)//7.779AA6==4<:95444.44.45596555.///////)/---(--(--0222(,(--(-,6060,,-(--6---(,(----&----------/)//7997=>8<<<8=3:909:4444:9///)///(/--///9;:;=133;49494:9948833.38=7=8=;;7:*//666(/(//669<=;;44477837777>*733333(33333(3374
@6HNMW:00732:06100
TACGTAAGGGGCAAGCGTTATCCGGATTTACTGGGTGTAAAGGGAGCGCAGACGGAATGGCAAGTCGTGAAGTGAAAGCCCGACGGCTCAAGCCGACGGGACGTAGCTTTGGAAAACTTGTCAAGTCTGGAGTAACTGGAAGGGTGAAGCGGAATTCCTGGTGTAGCGGTGAAATGCGTAGATATCAGGGAGGAACACCGGTGGCGAAGGCGGCTTACTGGACAGCAACTGACGTTGAGCTCGAGAGCGTGGGTATCAA
+
@ABA>?7:<@/@@<A?@@>AA@;?<?DD9@@999,5<<<<055)599555545<593::+//39------099:;:(444(388:6<4554885/----(------588/6(---&--(333849:;98566//(/6737055,///(--,(-(-(-(-,04---/6613333(393////98/33333(3;,2,23348...).7905,..(.526732(------,227..29+222222225222227=-55=887
@6HNMW:00742:06081
TACGTAAGGGGCAAGCGTTATCCGGATTTACTGGGTGTAAAGGGAGCGCAGACGGAATGGCAAGTCTGAAGTGAAAGCCCGCGGCTCAACCGCGGGACTGCTTTGGAAACTGCCAGTCTGGAGTACTGGAAGGGTAAGCGGAATTCCTGGTGTAGCGGTGAAATGCGTAGATATCAGGAGGAACACCGGTGGCGAAGGCGGCTTACTGGACAGCAACTGACGTTGAGGCTCGAGAGCGTGGGGAGCAAACAGG
+
BBCBBB?CCC9CC?AABC?BBD?B?@@@=@DCCD>:;;DJ?DD>CCAA@BBBBDAD@CC@DD?BBBBBD?ABCCD<??B<B?>=>CBA?B<?>BB>BB=>@CC>B>@@<@ABB=??BBBC?BBBBBBB?B@BC=BB@DDC@CACACACC@CCB@AAC@CCBB>BBBBBCCCCCCCBB@AA=A?ABC@C@??=?CB?D?=?;?A=AABB>AA><?C>AACBCB@?@0000@@@AA@BB>>=CD:??>CB8??;2
@6HNMW:00745:06077
TACGTAAGGGGCAAGCGTTATCCGGATTTACTGGGTGTAAAGGGAGCGCAGACGGAATGGCAAGTCTGAAGTGAAAGCCCGCGGCTCAACCGCGGGACTGCTTTGGAAACTGTCAGTCTGGAGTACTGGAAGGGTAAGCGGAATTCCTGGTGTAGCGGTGAAATGCGTAGATATCAGGAGGAACACCGGTGGCGAAGGCGGCTTACTGGACAGCAACTGACGTGAGGCTCGAGAGCGTGGGGAGCAAACAGG
+
AB;;;B?BCC:BC@F;;<?BAB8;6;AA<ABBAA<AC;;;0;A8AAAABCCBBB?B?AB@BBACCBBCC?AAAAA<ABB<B9:79BAA>B?BA@C=?999?>>8=49:,9=93895@=AA>ACCAABA<@9>;7>@3;;@<@=@?C>AA@BBB:;;A>BBBB:@BAAA@DBA@?@9966A@C=@@?6964B7?A=?=>=A?BB>@@A@?B988?A;>;>=@000::6=AAA=>8;733;@@4AAABC>BBB>
@6HNMW:00753:06108
TACGTAGGTGGCGAGCGTTATCCGGATTTACTGGGTGTAAAGGGAGCGCAGACGGAGAAGCAAGTCTGATGTGAAAGCCCGCGGCTCAACCGCGGGACTGCATTGGAAACTGTTTATCTGGAGTACTGGAAGGGCAAGCGGAATTCCTGGTGTAGCGGTGAAATGCGTAGATATCAGGAGGAACACCGGTGGCGAAGGCGGCTTGCTGGACTGTAACTGACGCTGAGGCTCGAAAGCGTGGGGAGCGAACAGG
+
CCAAABB?BC?@@A@@@@=@AB@C@CCC>BCCEF>BBABB>BA:AA@@@BCCCC@CCC>BBCACBBBBBCCCCCG9:9C=B@??@EDD@C899BC>DBBBBBD?B?BC>BBBBC?BBBCB@BBBCCCC?C@CC>CC@CCC@D@B>B=@?<?@@@@:96:?>B;??@BBEEDBBBBAA???=??B@A>A?AA=???5:5;B=BBACCCH@CCCCCC@CDBCBCCCC@@=ABB@@B:BAAACCC;A@@CC@BDC?
@6HNMW:00759:06083
TACGTAAGGGGCAAGCGTTATCCGGATTTACTGGGTGTAAAGGGAGCGCAGACGGAATGGCAAGTCTGAAGTGAAAGCCCGCGGCTCAACCGCGGGACTGCTTTGGAAACTGCCAGTCTGGAGTACTGGAAGGGTAAGCGGAATTCCTGGTGTAGCGGTAAAATGCGTAGAGATCAGGAAGAACACCGGTGGCGAAGGCGGCTTACTGGACAGCAACTGACGTTGAGGCTCGAGGAGCGTAGGGGAGCAA
+
BCCCAA>@DC;BC>AABB?BBB<A=@AA;@A@@@8@B;;;0;B9BBBDBEFC;:::@BB@BC@CAABBB?CAA@B;9::099@<@ABB@F>AACC>AAABAAA7:7:B<B@@??AAAAABAABA?><?6?39849A>CBB@B>B=A?BCBCCCCCCC@CCCC<CCCDDCCBCCBBBB@C@CC>@@A=@=::7:CCAD@??;??:?@AC=ABB@??@CBBBBA@6;00+0===::3:99>878==0==88:
@6HNMW:00737:06115
TACGTAGGGTCCAAGCGTTATCCGGATTTACTGGGTGTAAAGGGCGAGTAGACGGCGCTGTAAGTCAGCTGTGAAAACTTAGGGCTCAACCTTAAGCCTGCAGCTGAAACTGTAGTGCTAGAGTGCAGGAGAGGTAAGCGGAATTCCTAGTGTAGCGGTGAAATGCGTAGATATTAGGAGGAACACCAGTGGCGAAGGCGGCTTACTGGACTGTAACTGACGTTGAGGCGCGAAAGTGTGGGGAGCAAACAGG
+
BCCCCCCC>BB?A=??994:AA?B?DAB=ABAAB>BBCBC>BB8@ABBBAAB7757@BBCBB?BBBAAABBBBCBC9A?<<<<7=BBB@C@C>@;>>@CBBBBB=??B>BBBBBBBBBBBBBBAAA>>9=@@@>BB?BBB?A>B@C@BCB>>>BCBB>B@@?:798>>BBB>>>@BB>BA;><>B?<A@><8:>A2848@<@A@BDBB?BBBBBA?BBBCABB?B@@<?@?=?>8==<8766(6<<=>9:;<=
@6HNMW:00756:06123
TACGTAAGGGGCAAGCGTTATCCGGATTTACTGGGTGTAAAGGGAGCGCAGACGGAATGGCAAGTCTGAAGTGAAAGCCCGCGGCTCAACCGCGGGACTGCTTTGGAAACTGTCAGTCTGGAGTACTGGAAGGGTAAGCGGAATTCCTGGTGTAGCGGTGAAATGCGTAGATATCAGGAGGAACACCGGTGGCGAAGGCGGCTTACTGGACAGCAACTGACGTTGAGGCTCGAGGAGCGTAGGGGAGCAAAGCAGG
+
BCB@@@5;;;*:B9>@AG@BCC?B?@@@;@CAAA<BBBBB?CC?CDGEDF;;;D?B?EC@DB?BA;;;@:@B788-8<<6<>=6;<77131;9?B6=BBB>CC4949@8@;?AC;<;C:;8:BABB??<><??399399@?C;?<?<@@;969@@@A>AACC>;;;CCCBBBBBB@@?994;=AAA=@=::499=:=<7918717833-39899;.3388;>>6000)0-::0000;;86/733&3///8(////3
@6HNMW:00759:06153
TACGTAGGTGGCAAGCGTTGTCCGGAATTATTGGGCGTAAAGCGCGCGCAGGCGCTTTCTAAGTCCATCTTAAAAGTGCGGGGCTTAACCCCGTGATGGGATGGAAACTGGAAAGCTGGAGTATCGGAGAGGAAAGTGGAATTCCTAGTGTAGCGGTGAAATGCGTAGAGATTAGGAAGAACACCGGTGGCGAAGGCGACTTTCTGGACGACAACTGACGCTGAGGCGCGAAAAGCGTGGGGAGCAAAACAGG
+
>@?AAAA>BB?AB::;;:24::5<9<9>96616;1;<<<<3;;95:;@AA@;A;99>8@AB?BBB=@@BB>ACB7@@A@AAA5@>171777&3::<9@A9@<>6>A7;77,33,3;==9=BCAA79033371<;7<;A?B@B@B@BB999??@3929877)222225:;?@B:==8=8=?:=>E<A<@@;AAA=A=A???>>7?@A:=>BBAB>BABBBBBBA;;5:::8888(8<<:>@>/<<8878&58:6
@6HNMW:00723:06177
TACGGAGGATGGCGAGCGTTTATCCGGTAAGTTATGGGTTTAAAGGGCTGCGCAGCGCGCGAAAATGTCAGCAGGTCAAGTCCGGCATCACCGTGACGCCGTTGAAACTTCGTGCTGGCAGTTCGTGCGAGGGAGGCGGAATGGCGTTTGTGTAGCGGTGAAATGCATAGATATGACGCAGCACCCGATTGCGAAGGCAGCTTCCAGCACGCGACGACGCTGAGGCACGAAAGCGTGGGAGCGAAGG
+
CCA>-00*0/-(,,,,----(-//)/)--(--(--//)//)//)/:)/5/--------52-///&/-5558---(,,-(-,,02/,,,,,,(--97//5.54.444)44.55/////)//77279956555<)54.495:544.4444(4<<:<=<<7<;;=0<=000BBACCBBCCAA;:955>7?=;488::.4./77:<*0*////;<566===?><;///)///;;;5666;=;)55955.69
@6HNMW:00740:06193
TACGGAAGGTCCGGGCGTTATCCGGATTTATTGGGTTTAAAGGGAGCGCAGGCTGATGATTAAGCGTGACGTGAAATGTAGCCGCTCAACGGCTGAACTGCGTCGCGAACTGGTTATCTTGAGTGAGTTCGATGTTGGCGGAATTCGTGGTGTAGCGGTGAAATGCTTAGATATCACGAGAACTCCGATTGCAGAAGGGCACCAACAAGGCCTTTTACTGACGCTAAAAGCTCGAGTGCGGGTATCGAACAGG
+
;;;;8<5:05944<2<6929A;9949:9)9549<2<<09909907://///)/99;4///)/)/:/44=;88777.7///6717//384:;7;;550398345:<<<=555=9=9<<=;+/////8//(/87733,33994:6</3443499;8833.33==188;;588=9992222257+22.(.66.3...8(,,'---(-,25,7)4.444&44:;;;444444&/6,,,,,,--//(/89::=89::4
@6HNMW:00740:06200
TACGTAGGGAGCGAGCGTTGTCCGGATTTACTGGGTGTAAAGGGTGCGTAGGCGGGATGGCAAGTCAGATGTGAAATACCGGGGCTTAACCCCGGGGCTGCATTTGAAACTGTCGTTCTTGAGTGAAGTAGAGGCAGGCGGAATTCCTAGTGTAGCGGTGAAATGCGTAGATATTAGGAGGAACACCAGTGGCGAAGGCGGCCTGCTGGGCTTTAACTGACGCTGAGGCACGAAAGCATGGGGAGCAAACAGG
+
A@::;??>6;;;@?@A;;8:BC?C@CGG?CCCCC>BBDCC:@@;@BBBCCC?AAB=BBCAGD?BBCCCDAAAGHD?BBB@BDC=A@>B5;;;-;AA7AAABAA@:@CC=ABBAAAB?;;:;CCB@@;?@<??@>@@=:<;5;5;5;?AABCBCCD@@:=::95;@@CCCCC???;?@;???B?BBB?A???799B@B?BB?B?BBBCCC>BCC>B@CCCCBBBAB9949@>;;B<@@@@BED8?>==;6<;<8
@6HNMW:00746:06166
TACGTAGGTGGCAAGCGTTGTCCGGAATTATTGGGCGTAAAGGGCGCGCAGGCGGCGTCGTAAGTCGGTCTTAAAAGTGCGGGGCTTAACCCCGTGAGGGGACCGAAACTGCGATGCTAGAGTATCGGAGAGGAAAGCGGAATTCCTAGTGTAGCGGTGAAATGCGTAGATATTAGGAGGAACACCAGTGGCGAAAGCGGCTTTCTGGACGACAACTGACGCTGAGGCGCGAA
+
AAABAA@>;;5;B?@@@B=A??<??B@C@CB>AA<B?@AE>CC?@@?@A;;5;;5;;;9?@A?CCCD?@@A5<;;.9@@@@@@4@@=B?BCC8AACCDMI;BB?@A@9@A;;;CBBACBBBBBBBAB>@000;>=9@AA@CAD@C@BBBAC@@BBB?AAAB=BBBCBBBCCBB?BE@BB?B?CCC9::BB=AABB=ABC@BBB>BCD=AA;99?<?BBBBDC=9956:44333
@6HNMW:00746:06206
TACGTAAGGGGCAAGCGTTATCCGGATTTACTGGGTGTAAAGGGAGCGCAGACGGAATGGCAAGTCTGAAGTGAAAGCCCGCGGCTCAACCGCGGGACTGCTTTGGAAACTGTCAGTCTGGAGTACTGGAAGGGTAAGCGGAATTCCTGGTGTAGCGGTGAAATGCGTAGATATCAGGAGGAACACCGGTGGCGAAGGCGGCTTACTGGACAGCAACTGACGTTGAGGCTCGAGAGCGTGGGGAGCAAACAGG
+
CBBA@C2999.:B=BBBC@DBC?A=;:;8;CCCC>GCCCC?CC=BA@@@BBBBC@C@DC?CB@BBCCCC?CCGCA9888-8892:ABB?C9:9BF>BBBBAA@<@?BB>BBBBCBABBCC@BBBAAAC@B<@?:>>:@?@<@<@<@?BB>BCBAA@@<@BCC>AAAAACCCCCCBBA=??;?;@?@@D>AA>AAA?A?BB>AA?AAAA=AC???B<??BBBBC<?::7:ACCFAAAB???CC:ABAA@:@@@<
@6HNMW:00753:06182
TACGGAGGATGCGAGCGTTATCCGGATTTATTGGGTTTAAAGGGTGCGCAGGCGGCGCGAAAAGTCAGCGGTCAAAGTTCCGGGCTCAACCCGGTGACGCCGTTGAAACTTTCGGGCTGGAGTTCGTGCGAGGGAGGCGGAATGCGTTGTGTAGCGGTGAAATGCATAGATATGACGCAGAACCCCGATTGCGAAGGCAGCTTTCCAGCACGCGACTGACGCTGAGGCACGAAAGCGTGGGGAGCGAACAGG
+
DCCC?CC@CBCCCAAABB@CBB@C@CBC>CC@CF?EF>AA:@D;;;;BBBC?CB?AAA@@?@8@@AA@@@>ACCC>?@;@;??9?AAA<@@8@<@AACCC?AB>AA@8@@@;@CC>BBB@BBB@DC@@@B@@@<@C@CC@D?BBBBC?BBBBBCDD@AABC=CBBBCCCC@@@BDCCFCCB@CCC:CCD?@@@B,0,0000@@9><@@AA@@@BBBBCCCCDCB;;:;CCCCC>CBBBDBB::;;BEAECC?
@6HNMW:00720:06234
TACGGAGGATGCGAGCGTTATCCGGAATTTATTGGGTTTAAAAGGGTGCGCAGGACGGCGCTGAAAAGTCAGCGGTTCAAAGTTCCGGGCTCAACCGGTGACGCCGTTGAAACTTTCGTGCTGGAGTTCGTGCGAGGGAGGCGGAATGCGTTGTGGTAGCGGTGAAATGCATAGATAATGACGCAGAACCCCGATTGCGAAGGCAGCTTTCCAAGCACCGCGACTGACGCTGAGGCTCGAAAGCGTGGGGAGCGAACAG
+
;?;=<??7>;95<@>;::4768::)-(-8(--055(//(---&/6.//--9--(--6(---///88&//8566806(//92995:5:;286//(-(-355--.7(--)--7-226,,,,----(--7)..355777;0..(.3.30565776;=>3522:9497;7/6775522277065888733;,333&39;465--(-(--666;29(3,///8(///3733395539//)//..7708999999+5758;59;<
@6HNMW:00726:06254
TACGTAGGTGGCAAGCGTTGTCCGGATTTACTGGGTGTAAAGGGCGTGTAGGCGGAGCAGCAAGTCAGAAGTGAAATCTCCGGGCTTAACCCGGAAACTGCTTTTGAAACTGTTGCCCTTGAGTATCGGAGAGGCAGGCGGAATTCCTAGTGTAGCGGTGAAATGCGTAGATATTAGGAGGAACACCAGTGGCGAAGGCGGCCTGCTGGACGACAACTGACGCTGAGGCGCGAAAGCGTGGGGAACAAACAGG
+
DCAA@::69@<@@<??@@=@AC@F@DDD?CECEE?AABCC=CC=CBCCCDD@@?<AB@??AB>BABBA@=@CBCC>;;;C@CC=CB?A6::8:@CD>A@@ACCC9AAC=CBAA@CCC>C@C:;;BBCC@BBBA?A>?9??=??C@F?BBBBBBBB<>8;777)899ACCCCCCD>AA?CB?B@???>?A>><>@?=A:>>=A=B@@>>:AB899@<>>??;:9=A?>;>AAAAB<AAA@@@@4@==?@9@@>:
@6HNMW:00729:06256
TACGGAGGATGCGAGCGTTATCCGGATTTATTGGGTTTAAAGGGTGCGCAGGCGGCGCGAAAAGTCAGCGGTCAAAAGTTCCGGGCTCAACCCGGTGACGCCGTTGAAACTTTCGTGCTGGAGTTCGTGCGAGGGAGGCGGAATGCGTTGTGTAGCGGTGAAATGCATAGATATGACGCAGAACCCCGATTGCGAAGGCAGCTTTCCAGCACGCGACTGACGCTGAGGCACGAAAGCGTGGGGAGCGAACAGG
+
BDCC@@@>@@@?@AAAAB>ABB?B@BAA<AA>BC=CG=BB=BC>BCACC@@<;;6;BBACCB;DB@@<:9;?:994&4;6=<BB<B>>>8@?:A???@@@@=:966@D;@AA;@AA@BBC@CCCAECCCCCCCE>CB?BB@B@CBBDC9:9AAACBB?BBCC=C@AACA@@@;:;@@@ABA@=ACC8@@B6;;@A=@=@@;;;A<B@CCBCCGECEDBBCCBA;;;@<@@@BCH?AA@CCDD;@@ABC?AAA?
@6HNMW:00733:06221
TACGGAGGATGCGAGCGTTATCCGGATTTATTGGGTTTAAAGGGTGCGCAGGCGGCGCGAAAAGTCAGCGGTCAAAGTTCCGGGCTCAACCCGGTGACGCCGTTGAAACTTTCGTGCTGGAGTTCGTGCGAGGGAGGCGGAATGCGTTGTGTAGCGGTGAAATGCATAGATATGACGCAGAACCCCGATTGCGAAGGCAGCTTTCCAGCACGCGACTGACGCTGAGGCACGAAAGCGTGGGGAGCGAACAGG
+
DDBB?DC@CC@@@BA9;;9;;B?B?BBC>CC@CI>CC9;;7;D;AABAA;;9;C>ABC;;;;5;BAA@@@=A?>>5>=9=?CD<C??=?BD:A?CBBCCD@AB@BHI>BBF?DCBBBCC@CCCAFD;;;CBCC?A@@@D?C?@@@@@<??DA@@@B?BBBB=@@@BBCCCCBBCCCCBDCC?CFC9CBC8;;AA=@>A;;;AA8@@@A@BAAAAAACBBBCBBB@@=@BBDCD>CD@@@EE;<;;DC@CDC?
@6HNMW:00745:06229
TACGTAAGGGGCAAGCGTTATCCGGATTTACTGGGTGTAAAGGGAGCGCAGACGGAATGGCAAGTCTGAAGTGAAAGCCCGCGGCTCAACCGCGGGACTGCTTTGGAAACTGTCAGTCTGGAGTACTGGAAGGGTAAGCGGAATTCCTGGTGTAGCGGTGAAATGCGCAGATATCGGGAAGAACACCGGTGGCGAAGGCGGCTTACTGGACAGCAACTGACGTTGAGCTCGAGAGCGTGGGGAGCAAACAGG
+
=@AAA@>AAA7@@:@@;;5;A@;@<;;;,:@AAA=CB@A@0;;0;AABBB:99D=B=B@=@@;?9@?9;6:>>:>4@@@484828;33-323333(334=>>>7<7;?:><?;8::;?A@?CB??;;=7B>BB;BD>CBB@C@CAC@GE@CCCB@@D=@@B@8::;@@BBBBBBBDD>D@DD?BBB@C@BB@BCB?B?CC@CC?BDBB?;;;:;;5;>@@C00)000/:::?BB?=?><<<59::AA8>?@:
@6HNMW:00754:06252
TACGTAGGGGGCGAGCGTTATCCGGATTTACTGGGTGTAAAGGGAGCGCAGACGGAGAAGCAAGTCTGATGTGAAAGCCGCGGCTCAACCGCGGGACTGCATTGGAAACTGTTTATCTGGAGTACTGGAAGGGCAAGCGGAATTCCTGGTGTAGCGGTGAAATGCGTAGATATCAGGAGGAACACCGGTGGCGAAGGCGGCTTGCTGGACAGTAAACTGACGGTTAGAAGGCTCGAAAGCGTGGGGAGCAAACAG
+
;B;;;;;;;;):@<?@@A@C@A=A;?@@:@@?D@8669CD?GC>CCIGDCAA99495?3>;@=@>;?AA@BB;;;-:?9@>@=???@>A<@ACB<?ABB@@@4928>8=???@<@C?AA=A9::@BB>B?BC>BB?BAB>A;?;?=@@=AA>>88;49:>>9>8447BAAABB//.3./(/4755492995555(.(///556<<A<4;8.....'.323..(-(--2(-(.83.22'233....&....3-3;;
@6HNMW:00727:06307
TACGTAAGGGGCAAGCGTTATCCGGATTTACTGGGTGTAAAGGGAGCGCAGACGGAATGGCAAGTCTGAAGTGAAAGCCCGCGGCTCAACCGCGGGACTGCTTTGGAAACTGCCAGTCTGGAGTACTGGAAGGGTAAGCGGAATTCCTGGTGTAGCGGTGAAATGCGTAGATATCAGGAGGAACACCGGTGGCGAAGGCGGCTTACTGGACAGCAACTGACGTTGAGGCTCGAGAGCGTGGGGAGCAAACAGG
+
BA@ACD@DCC;CC?@A@@=@CDAC@CCD=BBDDD>BBBEE>DF?BBAA@BBB@A?A@CC@BB@BCCCCC?BCCBB<BAA;A??<?A>>8>7::BC=AA9:;AA<A@DD>DABA?BBBBCB?BB???CC?B?CD>BB?DBA=A@B?BACGACDBAB;;:;CCE>AA@A@BBCBA@@BB?::6:=@@A?B?::7:A@<A?AB?BB?AABA>BA????@CBBBBAA>A9:5:BACCDBBBABABB:>??AA<A@@=
@6HNMW:00729:06307
TACGGAGGATGCGAGCGTTATCCGGATTTATTGGGTTTAAAGGGTGCGCAGGCGGCGCGAAAAGTCAGCGGTCAAAGTTCCGGGCTCAACCCGGTGACGCCGTTGAAACTTTCGTGCTGGAGTTCGTGCGAGGGAGGCGGAATGCGTTGTGTAGCGGTGAAATGCATAGATATGACGCAGAACCCCGATTGCGAAGGCAGCTTTCCAGCACGCGACTGACGCTGAGGCACGAAAGCGTGGGGAGCGAACAGG
+
CCBB?@?;??@??@@:::>ACC@C@CDD=AB=@@;AB=BC>CC=CBBBB@@=@@<@@BCCCC:BA;:;@@<?@??9?C?C?CD=BBBB?BB>C@CCCCCC?ABACDD=BBE>BBBBBBC@BBB?BBBBBBBBB=@A>AC@C@;;;A@<@?ABBBBB@A@@G?CBBECCCBCAAA@@@CBBA?BBB9BBB9;;;A@A=A;;;@@8@=AA;;;AA@@@AABA@@@C;;7;BBBAF>C<;;CED;A@@BB?BBC@
@6HNMW:00732:06289
TACGTAAGGGGCAAGCGTTATCCGGATTTACTGGGTGTAAAGGGAGCGCAGACGGAATGGCAAGTCTGAAGTGAAAGCCCGCGGCTCAACCGCGGGACTGCTTTGGAAACTGTCAGTCTGGAGTACTGGAAGGGTAAGCGGAATTCCTGGTGTAGCGGTGAAATGCGTAGATATCAGGAGGAACACCGGTGGCGAAGGCGGCTTACTGGACAGCAACTGACGTTGAGGCTCGAGAGCGTGGGGAGCAAACAG
+
CCCCBB;?@>5@A=A@@@?BCB?B@@@@<@CCCD=BCBBB>BC=BBBCBBBCCCAC@BB?BB@CCBCBA>AABBC=AAA9???=?@@@<@7::AA=AB@?ACD?C@CC>BAAABBBCCBB@BB??@CB?B=A@;AA>BBEAFAD?B@CDACCDBBBB>BABB=;;;@ABBCBA@AAA=??;@<@@@<@<<>:?@@<@@CB?CD>??AB=??A@>?=@AB??@B<@@@<?AAB::8BB?<=DD9@>BCA8=97
@6HNMW:00736:06309
TACGGAGGATCCGAGCGTTATCCGGATTTATTGGGTTTAAAGGGAGCGTAGGCGGACGCTTAAGTCAGTTGTGAAAGTTTGCGGCTCAACCGTAAAATTGCAGTTGATACTGGGTGTCTTGAGTACAGTAGAGGCAGGCGGAATTCGTGGTGTAGCGGTGAAATGCTTAGATATCACGAAGAACTCCGATTGCGAAGGCAGCTTGCTGGACTGTAACTGACGCTGATGCTCGAAAGTGTGGGTATCAAACAGG
+
CCCC@CB@BDD@CCCBB@=@A@<?<;;;0;A<B@=AD>JH=EC?BCCCBBB@CD@CC@AAAD@CCDCBB:;;BDD7;<F7<;;7;AAA?B>@ADDD7B7;;B@A=BABBBBBB=BBBBB@CA@@BBBAAA?9818881:B=?=@=?A@@=@BBBCBB?BBBB=BC@@>ABBABBB>>>@<??<?@@>@AA?BB@@9>8@@@A@=@DCC@C@@@@@=@BBCDBBBCBBCCCCCGD?CBB@@@8>>@AAA=BCCA
@6HNMW:00745:06285
TACGTAGGGGGCGAGCGTTATCCGGATTTACTGGGTGTAAAGGGAGCGCAGACGGAGAAGCAAGTCTGATGTGAAAGCCCGCGGCTCAACCGCGGGACTGCATTGGAAACTGTTTCTCTAGAGTACTGGAAGGGCAAGCGGAATTCCTGGTGTAGCGGTGAAATGCGTAGATATCAGGAGGAACACCGGTGGCGAAGGCGGCTTGCTGGACAGTAACTGACGTTGAGGCTCGAAAGCGTGGGGAGCAAACAGG
+
ABBCCBBBC@2@A@@@BB?BCD@B?@@C=BBBCC>ABCDC>AA<BCBBBCBBBM@CBB?BBEADDBABBBCBAB@;:::09>>;@A@@?A=?@AD>B@AACCF?D?BF>BBBAA<AAAABBAAA>>?@<@39929A=B??=??A?B<>?@CBA>BBA;@>992:???@@@@?>>>A@<@@<@=@@B=B;??<ACB:>:=A;>>8>?AA=@@??@@<A@??AAB=>=>:;;;?CE:@@@@BBB6>>>>B:AAA=
@6HNMW:00761:06262
TACGGAGGATGCGAGCGTTATCCGGATTTATTGGGTTTAAAGGGTGCGCAGGCGGCGCGAAAAGTCAGCGGTCAAAGTTCCGGGCTCAACCCGGTGACGCCGTTGAAACTTTCGGGCTGGAGTTCGTGCGAGGGAGGCGGAATGCGTTGTGTAGCGGTGAAATGCATAGATATGACGCAGAACCCCGATTGCGAAGGCAGCTTTCCAGCACGCGACTGACGCTGAGGCACGAAAGCGTGGGGAGCGAACAGG
+
FBAA?@@=@:;:AAA:;:@BCC@C@BBD=CC@DC>CC>CF>CC<AAA;;;C>@@=BAACBBC;BBBA@@@>A@??9?>:>=AA<@?=>9??8@@BB@ABE?@BBCCC>CCD=AAJ>CDC@CCB?BD@AAAAAA=@@<@C?B?@@?AA=AABACDCB@BCBE?BBACCCBBBA??@@@@@BB@BCC;CCC>@AAD?B=@;;;?A8@:@>;:;A@??AABBCC?=@4929=:@@B<B@@ABBB9:::AA=@@@;
@6HNMW:00761:06279
TACGTAGGTGGCAAGCGTTGTCCGGAATTATTGGGCGTAAAGGGCGCGCAGGCGGCGTCGTAAGTCGGTCTTAAAAGTGCGGGGCTTAACCCCGTGAGGGGACCGAAACTGCGATGCTAGAGTATCGGAGAGGAAAAGCGGAATTCCTAGTGTAGCGGTGAAATGCGTAGATATTAGGAGGAACACCAGTGGCGAAAGCGGCTTTCTGGACGACAACTGACGCTGAGGCGCGAAAGCCAGGGGGAGCAAACGGG
+
55488883::7;;9>>;?459@5;5;;@=A@<AA5:5999,5:1:<966;969B:?;559>?;=?9529;;5;BB7B@@>>=>4>@;@@ECD8@959<<</<C?BBB=B999>>737?95////0/7)/5<;.555&559494949344444:999945555)5<;;=>=:>9929=9=?;@=@@@<?AAB?BBCC>CCC@BCC>CBB<@?>999:>99:@@?:;;=8<6//;:1//)/////$/889;5:;;5
@6HNMW:00761:06288
TACGGAGGATCCAAGCGTTATCCGGATTTATTGGGTTTAAAGGGTGCGTAGGCGGTTTGATAAGTTAGAGGTGAAATACCGGTGCTTAACACCGGAACTGCCTCTAATACTGTTGAACTAGAGAGTAGTTGCGGTAGGCGGAATGTATGGTGTAGCGGTGAAATGCTTAGAGATCATACAGAACACCGATTGCGAAGGCAGCTTACCAAACTATATCTGACGTTGAGGCACGAAAGCGTGGGGAGCAAACAGG
+
BCAA>AB?AAA@C<@?@@?ACC>B>AAD>AA=?C;AA;BB<BB;B@@ABBA>A@>?B<BBBB=@B>BB@@<@??>67788><?@@A>A;>>>=@=??>>?A=@AAB??BA;;;=AA<AA@<<<???@@@;>>@;@<<9=@<@=AAAAAA<@@B;::>;==>A9AA>=:;>>><AA@=?>@@@<AAA9>>?68:@@<>;>@AAD;@>9>?7???A>>>@>>>?@4<:949=<878)8:=>AAA2BB;::3::;6
@6HNMW:00722:06311
TACGGAGGATGCGAGCGTTATCCGGATTTATTGGGTTTAAAGGGTGCGCAGGCGGCGCGAAAAGTCAGCGGTCAAAGTTCCGGGCTCAACCCGGTGACGCCGTTGAAACTTTCGTGCTGGAGTTCGTGCGAGGGAGGCGGAATGCGTTGTGTAGCGGTGAAATGCATAGATATGACGCAGAACCCGATTGCGAAGGCAGCTTTCCAGCACGCGACTGACGCTGAGGCACGAAAGCGTGGGAGCGAACAGG
+
CBBB?BF@BBBBC@??BB@CBB?B?99949@;@@6@@;@D<BB=BBBBBBB>BB@BBDCCBC:B@>@;;<?DCCL>CA>A<@@9?:99;@@9A>BAACCE?CCACCD>DCC>CBCCBBB?BBB?CBB@AABBC>BB?BA?A?:;;CD@CBBBCB;;8;@@B>CCCDCCCBABBBBBBBBBB5;;0;A@4;;@@<@;@;;;;;/;>@ABBBCAA@@BBBCBB@A;;4;@A<;;0;;;<;;0;@@@A>AAA?
@6HNMW:00726:06336
TACGTAGGGGGCGAGCGTTATCCGGATTTACTGGGTGTAAAGGGAGCGCAGACGGAGAAGCAAGTCTGATGTGAAAGCCCGCGGCTCAACCGCGGGACTGCATTGGAAACTGTTTATCTGGAGTACTGGAAGGGCAAGCGGAATTCCTGGTGTAGCGGTGAAATGCGTAGATATCAGGAGGAACACCGGTGGCGAAGGCGGCTTGCTGGACAGTAACTGACGTTGAGGCTCGAAAGCGTGGGGAGCAAACAGG
+
BBAA@@@@@@2ABA@@EE@CBC@C@BBC?CDCCC=CCCCC<?A:A@@?@BBABC@CAB=AAB?BDBBCCCCCAAA8:::/9?>;@B??=?>AABB?AAAA?>=393:9/9AAAB=BBBBC?BBB799A9?8?@9@A49:A>A?B@B?CC?CB??BBB?BBBD=BB>?>AAAA@@::97//)/5966065@@>@@@<@<<<8<?:=>?@<@@@@>A;??B>>=947:<6=@AAAB:A@??ABB6;;:>@8?@@=
@6HNMW:00740:06339
TACGTAGGGGGCGAGCGTTATCCGGATTTACTGGGTGTAAAGGGAGCGCAGACGGAGAAGCAAGTCTGATGTGAAAGCCCGCGGCTCAACCGCGGGACTGCATTGGAAACTGTTTATCTGGAGTACTGGAAGGGCAAGCGGAATTCCTGGTGTAGCGGTGAAATGCGTAGATATCAGGAGGAACACCGGTGGCGAAGGCGGCTTGCTGGACAGTAACTGACGTTGAGGCTCGAAAGCGTGGGGAGCAAATAGG
+
CB@@?;:;;;);A;<;@A>ABC>B?BCB=CCBBC>BCDFJ>AA:@B:;:@AA@@>@EC=BBB@BBGCCCAABCDD=A@B6:9@=@ADA?A?AAAA<@BABBCB?B?DD=B@@AB>CBBBB>BBBBA@A@F>AA<AB?C>?<@@C?B?BC?BAB>>=B>B@BB9BBBBBBCBBBB;66398)/)/665:6:=9=AA5;6;;5;?588AA=C;;;A@=@==>AA@69=<6=>>@@D8>>@?>>=/::788)8669
@6HNMW:00740:06355
TACGTAGGTGGCGAGCGTTGTCCGGAATTATTGGGCGTAAAGGGAGCGCAGGCGGGAAGGTAAGTCTATCTTAAAAGTGCGGGGCTCAACCCCGTGAGGGGATGGAAACTATCTTTCTTGAGTGCAGGAGAGGAAAGCGGAATTCCTAGTGTAGCGGTGAAATGCGTAGATATTAGGAGGAACACCAGTGGCGAAGGCGCTTTCTGGACAGTAACTGACGCTGAGGCGCGAAAGCGTGGGGAGCGA
+
7>999AA<@@=?::9:<=388B?B<A>@?BC@DC=@CACD?CE=B;;;BAB=;;;7;?B?CE@CBBBBBCD@CCB3A@A;;;;*:>>:8=??2?><9:;;-;AB:@@;@@?A9::9:D@DBBBBBAA=@>??<?A9A9999?B?B?BBB@?>9::0-0>@@8000@@@@BBBA>993:=9<89:99=@9929=<291793;>6;;>7>AACBB>B@@A??<>@9939A<=<?)8867<<<075/78
@6HNMW:00741:06359
TACGGAGGATGCGAGCGTTATCCGGATTTATTGGGTTTAAAGGGTGCGCAGGCGGCGCGAAAAGTCAGCGGTCAAAGTTCCGGGCTCAACCCGGTGACGCCGTTGAAACTTTCGTGCTGGAGTTCGTGCGAGGGAGGCGGAATGCGTTGTGTAGCGGTGAAATGCATAGATATGACGCAGAACCCCGATTGCGAAGGCAGCTTACCAAGCTACAACTGACACTGAAGCACGAAAGCGTGGGGATCAAACAGG
+
BCBB@BD@CCCBBCBCBB?ABC@C@???:?@:@A:AA<@@:@B9BBAAB><9<?:???====5???????9?@AA=BB@D?BB>BA@A@BB8@=ABBBBB<@;;AAA5::F;@@@><>>:8;:3=?==<==<@7::5:<5<:668?@<??AA>>;;7;?>>7@@AAAAAAA@A@AAABBBB?CDD:BBB=??AA4959@@@@?AB?B<@?BBBB?AAABBBBBCC599@AAAB=B???AAA6A@@CC=AAB?
@6HNMW:00747:06316
TACGGAGGATGCGAGCGTTATCCGGATTTATTGGGTTTAAAGGGTGCGCAGGCGGCGCGAAAAGTCAGCGGTCAAAGTTCCGGGCTCAACCCGGTGACGCCGTTGAAACTTTCGGGCTGGAGTTCGTGCGAGGGAGGCGGAATGCGTTGTGTAGCGGTGAAATGCATAGATATGACGCAGAACCCCGATTGCGAAGGCAGCTTTCCAGCACGCGACTGACGCTGAGGCACGAAAGCGTGGGGAGCGAACAGG
+
CBBB>BB?B:;;ABB:99>AAF@C?AAB=AB?CD<?>:>A9@D8>?>BBBB?BB=AACBAAB8A@@@@9949AAB=AAAF?BB>BBAA=AB;@=@AA@AA>A@><<<7<=>8<<=7=>>>>>>>@@689=;DD;7636>:=48579=8;<??A@>>;>>>=9???AAAAAA=??BAAAC@?39:9-9>>6::AA=@>@@@@@@9@=@@A@AA@@??AAAAA@@A::79BBBBE>B>?>>>>5?@?BB?BBC@
@6HNMW:00751:06326
TACGGAGGATGCGAGCGTTATCCGGATTTATTGGGTTTAAAGGGTGCGCAGGCGGCGCGAAAAGTCAGCGGTCAAAAGTTCCGGGCTCAACCCGGTGACGCCGTTTGAAACTTTCGTGCTGGAGTTCGTGCGAGGGAGGCGGAATGCGTTGTGTAGCGGTGAAATGCATAGATATGACGCAGAACCCCGATTGCGAAGGCACTTTCCAGCACGCGACTGACGCTGAGGCACGAAAGCGTGGGGAGCGAACAG
+
55445<:7=<>@?:9;AD=?;;29299?6>><@B=BE>DD400+/00///;6;;6==@=<;:+/////78384333&3828288(33::-33(45:9970/)///)/;@)66@7??=>@@@:666<@=B=?=<<@4550547:.49997139:<<===8;;;=6=A==599@>=<?:99@@>?<?AC6??;8=<::3954944:09399999::444444:444=::5:::445/5<<<>>A394333-33:
@6HNMW:00758:06333
TACGTAGGTGGCAAGCGTTGTCCGGAATTATTGGGCGTAAAGGGCGCGCAGGCGGCGTCGTAAGTCGGTCTTAAAAGTGCGGGGCTTAACCCCGTGAGGGGACCGAAACTGCGATGCTAGAGTATCGGAGAGGAAAGCGGAATTCCTAGTGTAGCGGTGAAATGCGTAGATATTAGGAGGAACACCAGTGGCGAAAAGCGGCTTTCTGGACGCACTGACGCTGAGGCGCGAAAGCCAGGGGAGCAA
+
<;:::>=;>@=@B?BA@@?C@@;?;>;@;>@;AA:ABAA?5>@8@@@CCCC@BB>A;99@@B>BBBB@CCC?CCC6;;@@>>>3@A5;79CC9C@@@CCC:BA?BBB<B;::@>??=BBBBBCBBB=9<@;:)00*00>*0*0*/)//4==>999:79BCD=999ABBCBCA@7?C???>??@A@?ABCD=98999*9::5<@A8>?@29/;///:::::;566:8994444(4;7;<>>2/--99
@6HNMW:00718:06361
TACGTAAGGGGCAAGCGTTATCCGGATTTACTGGGTGTAAAGGGAGCGCAGACGGAATGGCAAGTCTGAAGTGAAAGCCCGCGGCTCAACCGCGGGACTGCTTTGGAAACTGCCAGTCTGGAGTACTGGAAGGGTAAGCGGAATTCCTGGTGTAGCGGTGAAATGCGTAGATATCAGGAGGAACACCGGTGGCGAAGGCGGCTTACTGGACGGCAACTGACGTTGAGGCTCGAAAGCGTGGGGAGCAAACAGG
+
ABBBAA>AED;BB?BBAA>ACC@C@CCD:AACCC=@@ACF<BB<;<;ABCCCCIHIABC@BB?BG;;;C?CABCB9;;;0;;:3:?==:@6::@C:BAAABDA=A<@@;@AAC?B@????=@CCBAAA<?;?A;@@=AAA=B?B?B?CCFCCCCABB><;;A9AA;;;CCECBAA@C?@@>@?BBB?B=@@=@@@=@==A=@@<?@<<7>@@=AB@BBBCGCC?A::5:@BAAA;@@@:999*9?899*9<<8
@6HNMW:00725:06365
TACGTAGGTGGCAAGCGTTGTCCGGAATTATTGGGCGTAAAGGGCGCGCAGGCGGCGTCGTAAGTCGGTCTTAAAAGTGCGGGGCTTAACCCCGTGAGGGGACCGAAACTGCGATGCTAGAGTATCGGAGAGGAAAGCGGAATTCCTAGTGTAGCGGTGAAATGCGTAGATATTAGGAGGAACACCAGTGGCGAAAGCGGCTTTCTGGACGACAACTGACGCTGAGGCGCGAAAGCCAGGGGAGCAAACGGG
+
??==::;:@@<@B<@?AA=?AC@B>B@E8;;<AB;CBBBG6;;6;;;AB<;5<<5;A@@;;;=AACC?BBB>BAA7B@A@@@@7@A>BADDE;EBC;;;;.;B?BCC>B@:;;A@AAECCCCCCCBB?BBBB?BC=@@E@B@B@C@BBCBBABC;;;;CBD>::;BBCDBBBB?;:5:@=?=A@B?AA@?<A@AB<ABB@DCC<BBC@DB;;;A>@@?@@BBBC<;:<AABBC>BB?A?>?5@?>@C;A@@<
@6HNMW:00735:06391
TACGTAAGGGGCAAGCGTTATCCGGATTTACTGGGTGTAAAGGGAGCGCAGACGGAATGGCAAGTCTGAAGTGAAAGCCCGCGGCTCAACCGCGGGACTGCTTTGGAAACTGTCAGTCTGGAGTACTGGAAGGGTAAGCGGAATTCCTGGTGTAGCGGTGAAATGCGTAGATATCAGGAGGAACACCGGTGGCGAAGGCGGCTTACTGGACAGCACTGACGTTGAGGCTCGAGAGCGTGGGGAG
+
C@@@;;8;CC9CD?@;:;=AA@5;5;<;,;@@?D8<;<>C6@=:@B::;<;;0=8=4//)/:399/55<5::444(344(39949933-3-3339089536>>5<:=<6<<:9455<:><:858;;==7=8=?6=<5<::5939495;<7<=>;?@B=@?@A9@B;9;AA@@?:<>>3>@:=:>9948<<<7<?;<=9;=;0/0/?>>,//::////86668500/)/66677;::444==1@7
@6HNMW:00739:06394
TACGGAGGATGCGAGCGTTATCCGGATTTATTGGGTTTAAAGGGTGCGCAGGCGGCGCGAAAAGTCAGCGGTCAAAGTTCCGGGCTCAACCCGGTGACGCCGTTGAAACTTTCGTGCTGGAGTTCGTGCGAGGGAGGCGGAATGCGTTGTGTAGCGGTGAAATGCATAGATATGACGCAGAACCCCGATTGCGAAGGCAGCTTTCCAGCACGCGACTGACGCTGAGGCACGAAAGCGTGGGGAGCGAACAGG
+
BBBB?BA?AA?@@@?<??;?@A>A;??@9=A<AA=BD>EE>BB;@@>99::39?=>??AAAA8A@ABAAB?BBCE>AA>B?BB>BBDB59999?CCCBAA<?<9=>>6;;D9===;:88-2>@5AB55;>9>A;7738>:=7;;;==;??A;:;??;>>AA:ABBB>>>@AAAABBBCB@@=@>>2?:9289?@292998999.9=AA?@@@A:99>?AA999@@@:??BBCC?DB???BB:AAABC?@>>;
@6HNMW:00779:05783
TACGGAGGATGCGAGCGTTATCCGGATTTATTGGGTTTAAAGGGTGCGCAGGCGGCGCGAAAAGTCAGCGGTCAAAGTTCCGGGCTCAACCCGGTGACGCCGTTGAAACTTTCGTGCTGGAGTTCGTGCGAGGGAGGCGGAATGCGTTGTGTAGCGGTGAAATGCATAGATATGACGCAGAACCCCGATTGCGAAGGCAGCTTTCCAGCACGCGACTGACGCTGAGGCACGAAAGCGTGGGGAGCGAACAGG
+
BA@@;<;4:4443333::7;??=@;??@8??9?A8>?8=A+:9,737<3736<<6<///9::0:====;?;@@AC=BB?B?CD>C>???CB>B?A>987;6==;@@D7::;/5228622,2660555222;AB:=9566164/..7748>A;;;88.8?AD;;;<>>>?>====CCCBAAB?BDD:BBA49:<=8<5<<;<>>7;9<@AABAA???AAABBAAC9949??AAB=BBBBDDC:BBBBB?><<=
@6HNMW:00804:05786
TACGGAAGGTCCGGGCGTTATCCGGATTTATTGGGTTTAAAAGGGAGCGTAGGCCGGAGATTAAGCGTGTTGTGAAATGTAGACGCTCAACGTCTGCACTGCAGCGCGAACTGGTTTTCCTTGAGTACGCACAAAGTGGGCGGAATTCGTGGTGTAGCGGTGAAATGCTTAGATATCACGAAGAACTCCGATTGCGAAGGCAGCTCACTGGAGCGCAACTGACGCTGAAGCTCGAAAGTGCGGGTATCGAACAGG
+
A@AD@C@C>;;9;C;>;;09@<5<466@6=>:CB9AB.;<;&:>7<<BA?BB=@=A=99;A=@=@AA<>=299788.9?<:99=4438;6;@;;?595;555==>>===8444.444&4.329:;<;===888=6====5=?8=/3,378<8<@?=;77/777718::B>BCDBB@?>?=;5;<58756555.5585493@C;>55555/7;;///;+//;<:83344.488::;;5AB@@@D<??@;?;>BBB>
@6HNMW:00768:05813
TACGTAGGGGGCGAGCGTTATCCGGATTTACTGGGTGTAAAGGGAGCGCAGACGGAATGGCAAGTCTGAAGTGAAAGCCCGCGGCTCAACCGCGGGACTGCTTTGGAAACTGTCAGTCTGGAGTACTGGAAGGGTAAGCGGAATTCCTGGTGTAGCGGTGAAATGCGTAGATATCAGGAGGAACACCGGTGGCGAAGGCGGCTTACTGGACAGCAACTGACGTTGAGGCTCGAGAGCGTGGGGAGCAAACAGG
+
AB@@@A@AAA2ABAAABA=AAB@C@CCC=@@BBB>AGGCG?EF>CBCCCCCBAA=A=@A<@@;?>@AA>:>??;?8<<=7???59/993;*00:;5>>@?:89*8187*3:=?=>AA:::48?=??@@<A599,9?3;;B>A>B?C?BB>BA@ABA@<@;;;0;;<CAA@CA@@BBB@BB?B:;;@@C;<;@CCB@CABB?BC?@@AA>ABBBBC;????;?A;:::8==9:9;6;;///9909<9>;9>>>6
@6HNMW:00771:05856
TACGGAGGATGCGAGCGTTATCCGGATTTATTGGGTTTAAAGGGTGCGCAGGCGGCGCGAAAAGTCAGCGGTCAAAGTTCCGGGCTCAACCCGGTGACGCCGTTGAAACTTTCGGGCTGGAGTTCGTGCGAGGGAGGCGGAATGCGTTGTGTAGCGGTGAAATGCATAGATATGACGCAGAACCCCGATTGCGAAGGCAGCTTTCCAGCACGCGACTGACGCTGAGGCTCGAGAGCGTGGGGAGCAAACAGG
+
BBBB@B@=@9::AAABBB@BBB@C?BBB=BB@BE>CC=BB<@C:??=@@==:9939<=9:99+9@ABB>@<?BBB=BB>A>AD>BBBB?BB>B@BCBBA=4;;:88819AA9AAA:>>======BA>;;;><<6<A<>><>8<==88078AA?>@?<A>>>9>>>AAA@@@>?@BBBBBBB>BBA6?>?<??@@;?=?AAACC>C@CB???BC899CCCBBBBBBB?BCCAAABBBAAAAA6999@A<ABB@
@6HNMW:00775:05818
TACGTAGGGAGCAAGCGTTATCCGGATTTATTGGGTGTAAAGGGTGCGTAGGCGGTATAACAGGTCTGTGGTCTAAGCCCGAAGCTTAACTTCGGTTCGCCACAGAAACCATTTTACTTGAGTATGGCAGAGGCAAGTGGAATTTCTAGTGTAGCGGTTAAATGCGTAGATATTAGAAGGAACACCAGTGGCGAAGGCGACTTGCTGGGCCATCACTGACGCTGAGGCACGAAAGCGTGGGGAGCAAACAGG
+
CCBA@@B@99:9?;?A@@=@BC?B?BEE=BC;?@:@@@BB8>>8999@@BB@CC@CCBB@BCC@CA@ABA>ABAA>;;;0;C>BBB@BADC@AA>A?ACC@BBCBBB<A?BBBB9BCC@BBBBCBB>AA@9:8:C<@AB?B@BE<BBABBB???7757>CA<>????BBBBAB@BBB?B?C?@@A@DD>>;=??0707>>???BBCCD=A?BBBA@ACCCBB@>>>:>BABBB<B===AA@1<<<BB<BBC@
@6HNMW:00780:05818
TACGTAGGGAGCAAGCGTTGTCCGGATTTACTGGGTGTAAAGGGTGCGTAGGCGGCTAAGCAAGTCAGATGTGAAATCTATGGGCTCAACCCATAAACTGCATTTGAAACTGCATAGCTTGAGTGAAGTAGAGGCAGGCGGAATTCCCCGTGTAGCGGTGAAATGCGTAGAGATGGGGAGGAACACCAGTGGCGAAGGCGGCCTGCTGGGCTTTAACTGACGCTGAGGCACGAAAGCGTGGGTAGCAAACAGG
+
BB@:;:BD=;;;A>AABB8;;B>B>BDC>CDBBB>BBACD>CC=;;9@A??;;:5;BB@ABB?@@CBDCCCA@>>8:;;AABB=AB@@<@@;@CBB<B?=@9990:??;AAAACCCCBB=:;<<00*0==BBB?AAA<?=9=4:5;AA8BCCCAAAC?AAAD=AAABBABCB>??DC:BB?B?CCC@BBA@>?AC=@=@C?B?CB?999.99939ACBBBCCCBBBB=@@@@AA<AAA@AA;A@@@BB<ABB?
@6HNMW:00783:05849
TACGTAGGGGGCGAGCGTTATCCGGATTTACTGGGTGTAAAGGGAGCGCAGACGGAATGGCAAGTCTGAAGTGAAAGCCCGCGGCTCAACCGCGGGACTGCTTTGGAAACTGTCAGTCTGGAGTACTGGAAGGGTAAGCGGAATTCCTGGTGTAGCGGTGAAATGCGTAGATATCAGGAGGAACACCGGTGGCGAAGGCGGCTTACTGGACAGCAACTGACGTTGAGGCTCGAGAGCGTGGGGAGCAAACAG
+
BBCAAAAAA@2B@@@CAC>ABG@B?BCD?CCBBB=;;;CC>CD>CBBCAACCDC?C?;;69B=A966>C?BB@@?6889.9<<:=A99488??AB<>>?=><<5<299,9;;<;<:99:96;;77389596;=3::5;;>;?9=:>:>B?CCCB@@@9;:CC>CGABACCB@@:99@2:9495993-3-332833-349979:6444>8;@B@@A?@@@>?==9=00+0::;>@;;;;;8::5?@<??7;78
@6HNMW:00767:05887
TACGGAGGATGCGAGCGTTATCCGGATTTATTGGGTTTAAAGGGTGCGCAGGCGGCGCGAAAAGTCAGCGGTCAAAGTTCCGGGCTCAACCCGGTGACGCCGTTGAAACTTTCGTGCTGGAGTTCGTGCGAGGGAGGCGGAATGCGTTGTGTAGCGGTGAAATGCATAGATATGACGCAGAACCCCGATTGCGAAGGCAGCTTTCCAGCACGCGACTGACGCTGAGGCACGAAAGCGTGGGGAGCGAACAGG
+
ABAD?BC@BBBBBBB;;;>@@A<@<@AA<B@=A@8@A,;;0;D9A;;;>>?<>@4:9AAABB:AAB@@@@:@=??9?@?C?BC=BB:949B2;7;B@@@@=?A?BCC=ABC=BCBBCBB@CBB@CCCBBAA@B=@@=@@<@????CC?BBCA@@<<8;DCC=@@AECCCBBBBB@@@BB;;5;@@2@@@7;;CE5;6<<;<@@8@@@@@CBAA?????@BBBBB@@<@>>@@@9@:::::;-9<<AA?BBB?
@6HNMW:00770:05902
TACGTAAGGGGCAAGCGTTATCCGGATTTACTGGGTGTAAAGGGAGCGCAGACGGAGAAGCAAGTCTGATGTGAAAGCCCGCGGCTCAACCGCGGGACTGTATTGGAAACTGTTTATCTGGAGTACTGGAAGGGCAAGCGGAATTCCTGGTGTAGCGGTGAAATGCGTAGATATCAGGAGGAACACCGGTGGCGAAGGCGGCTTGCTGGACAGTAACTGACGGTTGAGCTCGAAAGACCGTGGGGAGCAAACAGG
+
BBACCC@CCC8BB?BBBB@CBB@D=@BD>DCCBD>BACHG>CC>AA@BBCBBBB?BBB>ACB?BBBAA@AAAAAA<@BC;?>@>ABBA?B999CC>AB???AA?B?AE>BAABC>DAAAA@???BBAA=A;??:?C=@>@;>;><?<@@<AAA=A>><>BBD<>@??>><>>9;:==:=><>>@@@<A:>>=B@@<@=AB<@@<@@@A<AAA:::67552--(,(,,--366780...).7888-7335=-2292
@6HNMW:00793:05878
TACGTAAGGGGCAAGCGTTATCCGGATTTATTGGGTGTAAAGGGAGCGCAGACGGAATGGCAAGTCTGAAGTGAAAGCCCGCGGCTCAACCGCGGGACTGCTTTGGAAACTGTCAGTCTGGAGTACTGGAAGGGTAAGCGGAATTCCTGGTGTAGCGGTGAAATGCGTAGATATCAGGAGGAACACCGGTGGCGAAGGCGGCTTACTGGACAGCAACTGACGTTGAGGCTCGAGGAGCGTAGGGGAGCAAACAGG
+
@AABBB?BEE;??<@B@@?ADL?C?BAA6;;<BD=ACBBB<BC=CBBBBCCCCC@D@BB?CB@A@@@;;6:99:D/::9/9>>;@A>>;>@CCCC=BBCCCBB<A?DD=CCCBBBBCCCC@AA???AA>A?BB>CC?CBC@D@C@B@BDADJFCCCC@DEIF?;=;CBC@ABCCBAA>;<7<=@BB=@=@A?A??=?@AA>A@8:9??;@B977?<>>@;388<=:929=??781999>988??0??>??:7878
@6HNMW:00808:05899
TACGGAAGGTCCGGGCGTTATCCGGATTTATTGGGTTTAAAGGGAGCGTAGGCGGCATGGTAAGCGTGTTGTGAAATGCGGGTGCTCAACATCCGGACTGCAGCGCGAACTGCCGTGCTTGAGTGCATTGAAGGAAGGCGGAATTCGTGGTGTAGCGGTGAAATGCTTAGATATCACGAGGAACCCCGATTGCGAAGGCAGCTTTCCGCGCTGTTACTGACGCTGAAGCTCGAAGGTGCGGGTATCGAACAGG
+
BBBB?B?A?BE@DD>CBB>BBA?B@BFL>AABJJ<CB7;;0<B=@A@CCBBABB>BCCC@CC@CBA<;;6;;BBC>AAABB=B889@A=@?>??B?CC999B?@@BBB?ABDC8:;??@5::@=>?AD=@@@C?A8;8;C?B?D@CGDC?AABBA9929<<=8?A@D?BBBDAAAAA@A?:>:>BB2<=<,00;:5:9@@@@??8><<99=<<<:>=?@?877:<@49:DA?>1818>>>B:AA@@>>;7689
@6HNMW:00773:05934
TACGTAGGGGGCGAGCGTTATCCGGATTTACTGGGTGTAAAGGGAGCGCAGACGGAGAAGCAAGTCTGATGTGAAAGCCCGCGGCTCAACCGCGGGACTGCATTGGAAACTGTTTCTCTAGAGTACTGGAAGGGCAAGCGGAATTCCTGGTGTAGCGGTGAAATGCGTAGATATCAGGAGGAACACCGGTGGCGAAGGCGGCTTGCTGGACAGTAACTGACGTTGAGGCTCGAAAGACGTGGGGAGCAAACAGG
+
BBC@@@@>>=,<@:;;BB@DBB?B@DDD=CBBBC>BCBBC>CC=BBBBBBBBBB?BCC?CBCACDBBBCBCCBBB;@?>5>>@=@@CB>A>AACC?AAACBBB@C@BB=BAAA@;@???BBBBBBBBC?B=AA<@A?BBB?B?B>A>BC@DCD>BBB;@>?>:?==>?@<<=@==<=:=>5;5;>>8=:<:7<//,/7;>7>@6>>AB7;:@AFE:=;;6<<9)---)-/96;>6//-777;;-6--/=188<6
@6HNMW:00779:05948
TACGTAGGGGGCAAGCGTTATCCGGATTTACTGGGTGTAAAGGGAGCGCAGACGGAATGGCAAGTCTTGAAGTGAAAGCCGCGGCTCAACCGCGGGACTGCTTTGGAACTGCCAGTCTGGAGTACCGGAAGGGTAAGCGGAATTCCTGGTGTAGCGGTGAATGCGTAGATATCAGGAGGAACACCGGTGGCGAAGGCGGCTTGCATGGACAGTAACTGAC
+
998;:88:::'8:44444.444.4.444)5<==C7969BC<CB=@BAB?;995=8<2793/-(-6,,(--(-8///(/839;<7<:::4849334(/888///(/)/)//:916833//1-----(-(-3991::1777594:(/(/-(--/-7--(---(/669888:333:8848=8=7<::5:4883977,3,33,383833381778333688687
@6HNMW:00788:05955
TACGTAGGGTCCAAGCGTTATCCGGATTTACTGGGTGTAAAGGGCGACCGTAGACGGCGCTGTAAGTCAGCTGTGAAAACTTAGGGCTCAACCTTAAGCCTGCAGCTGAAACTGTAGTGCTAGAGTGCAGGAGAGGTAAGCGGAATTCCTAGTGTAGCGGTGAAATGCGTAGATATTAGGAGGAACACCAGTGGCGAAGGCGGCTTACTGGACTGTAACTGACGTTGAGGCTCGAGAGCGTGGGGAGCAAACAGG
+
AA@@@AAA=AB?A?;;;@@CCC@C@CDD>BBCDE><;<AA;@B9BB;;8;A@@AA@=@B@@@BB7;;AABB@@A@@@A3AA;;<;0:9@B>C=B>B7;;?;9::99@@@D>CCCC<;;A@@AA@ABCB;;8;;;B?BB>@@A>B<B?A=BAA@BBBB@A>ACCC=@@@AABCBBBC?@>9;;59;?>B?BBA@<===,0,0<6<@?BBBC?CBCBBC>AABCBAA@B;;8;CCABCCBA=8889-9@@DC>BCB?
@6HNMW:00792:05950
TACGGAGGATGCGAGCGTTATCCGGATTTATTGGGTTTAAAGGGTGCGCAGGCGGCGCGAAAAGTCAGCGGTCAAAGTTCCGGGCTCAACCGGTGACGCCGTTGAAACTTTCGTGCTGGAGTTCGTGCGAGGGAGGCGGAATGCGTTGTGTAGCGGTGAAATGCATAGATATGACGCAGAACCCCGATTGCGAAGGCAGCTTTCCAGCACGCGCTGACGCTGAGGCACGAAAGCGTGGGGAGCGAACAGG
+
AA@A8:>5>@@??@::9??BCDAD@AAA9>=9>?8?@,:9,:?8>??>>9:29>;<??BBDB599@>@9928988+7<4?6?:27-..)-(-(-98:<@7;;9===368C8A>==>DD8;5526652228=>6==;>A18169==?156755>9;0:5:>9;;;>>A@@;>;>858BBBB>ACA9CCC99:@A4929=<999-88<;;<@BBB=>>==777==<8797?>=6==<7888*9?AAB>BCC@
@6HNMW:00792:05958
TACGTAGGTGGCAAGCCGTTTGTCCGGAATTTATTGGGCGTAAAGAGCATGTAGGCGGGCTTTTAAGTCCGACGTGAAAATGCGGGGCTTAACCCCGTATGGCGTTGGATACTGGAAGTCTTGAGTGCAGGAGAGGAAAGGGAATTCCCAGTGTAGCGGTGAAATGCGTAGATATTGGGAGGAACACCAGTGGCGAAGGCGCCTTTCTGGACTGTGTCTGACGCTGAGATGCGAAAGCCAGGGTAGCAAACGGG
+
C@;;9::4442/7)//)///)/7<6;6;.55)55.55)5;99:3;=9;;;B@BC?;;;.:;:;&97=;;:=CC000000+///777.8;6;4??@/@;;;B>BBB@C?BBAABA=B?B;;:=B=AA@=:525=/0*0/(//(/)/)//)/;799;@:9.9=>>8?BA@ABB@A@@;@?8;;5<<@@?<@@@?=B@?<?;>@B;@@9?@B>ABB::9BB???00//>/59?@=@>A49434::/;>=AAB>BCD>
@6HNMW:00798:05931
TACGTAGGGGGCAAGCGTTATCCGGATTTACTGGGTGTAAAGGGAGCGCAGGCGGAATGGCAAGTCTGAAGTGAAAGCCCGCGGCTCAACCGCGGGACTGCTTTGGAAACTGTCAGTCTGGAGTGCAGGAGGGGCAAGCGGAATTCCTGGTGTAGCGGTAAAATGCGTAGAGATCAGGAAGAACACCGGTGGCGAAGGCGGCTTGCTGGACTGTAACTGACGCTGAGGCTCGAAAGCGTGGGGAGCAAACAGG
+
DEBBBCCCCC1??9>9;:>ACCAC@CCC=CBA@@:@AACB8AA8AAA@A@A=BA?D?CCADC@CCCBCCA:=;BD=BBB;@@@=@BAA?B;;;BM?BBBCICC=CADD=CCCCCBBBCCC?BBAAACC@BBBB9BC@BBB@C?B?A?A@<>>BBBBB>9999+:=?????CBBCCBA>A@BB@BBB?B?BB@CCC7879B?BF?CCAA>ABBDBB?ACCBB=><B>>9>AA==>:?AAABBB6@????:@??;
@6HNMW:00805:05917
TACGGAGGATGCGAGCGTTATCCGGATTTATTGGGTTTAAAGGGTGCGCAGGCGGCGCGAAAAGTCAGCGGTCAAAGTTCCGGGCTCAACCCGGTGACGCCGTTGAAACTTTCGTGCTGGAGTTCGTGCGAGGGAGGCGGAATGCGTTGTGTAGCGGTGAAATGCATAGATATGACGCAGAACCCCGATTGCGAAGGCAGCTTTCCAGCACGCGACTGACGCTGAGGCACGAAAGCGTGGGGAGCGAACAGG
+
BBAA???>?BCBCBB@@@@BCC?B?B@@:@B?BC?CD>CC<AA:AA@BC:;6;A=AABABAB:AACA@@@@CAAA=AB@BACC>CA@A?CC>C?CBAAAC?AC@BDF?DDC?BBBCCCB?BBB>BDBBBBCCC>;:::C@C@999BB>@ACCCCBB@ACCC?AAABCBBBBBCCCCCCBAA>AAA8ABC?BAAA;@9?;;;@@9@@CBBCCCBBBBAAABDABC;;:;BBBBC=B@@@AAA89::BC?CCC?
@6HNMW:00806:05942
TACGGAGGATGCGAGCGTTATCCGGATTTATTGGGTTTAAAGGGTGCGCAGGCGGCGCGAAAAGTCAGCGGTCAAAGTTCCGGGCTCAACCCGGTGACGCCGTTGAAACTTTCGTGCTGGAGTTCGTGCGAGGGAGGCGGAATGCGTTGTGTAGCGGTGAAATGCATAGATATGACGCAGAACCCCGATTGCGAAGGCAGCTTTCCAGCACGCGACTGACGCTGAGGCACGAAAGCGTGGGGAGCGAACAGG
+
CCAA?BC@AABBBA@@@@<@AA>B?BCC=@A@BC=BC0;<0<F9AAAA@@@=@B?ABAABBB:BABAAAB?B9::8:A?D@CC>CCBB?BC<B?BCABBD?AC@FCI>CCC>CCBBBBB?BBBAFC@@@BAAA;;:7:A=@>???BD799CCAA;;7;BAA6;;@CCCDCD@@@AA@BBCC@CDE:CBB:;;AB5<5;<;<AA;A@AAACCCCCAAAAAB;;:DBB>BCBAAA<A@@@@CC:CBBDF@BAA>
@6HNMW:00813:05947
TACGTAAGGGGCAAGCGTTATCCGGATTTACTGGGTGTAAAGGGAGCGCAGACGGAATGGCAAGTCTGAAGTGAAAGCCCGCGGCTCAACCGCGGGACTGCTTTGGAAACTGCCAGTCTGGAGTACTGGAAGGGTAAGCGGAATTCCTGGTGTAGCGATGAAATGCGTAGATATCAGGAGGAACACCGGTGGCGAAGGCGGCTTGCTGGACAGTAACTGACGTTGAGGCTCGAAAGCGTGGGGAGCAAACAGG
+
BDCAAA@CCC8@?;@:;:?BCDADACBD>A@CDD?AAACC=BB=BBBCBECBBC@C@BE@DE?BA@@CC@CCCCC5::?-99?<?BCD@C=??CB=BC??@CD>C?CE@E::9?A@AAAA>ABB@BBB?B?BB=AA>CCC@D:;9;?BB@BAADCDEDCCCC=BB;;;BBBBCBBCC?AA>A?AAA<@7::?CBB?AACE?BB=??BB@BBBB@@<>???<?9948349;:::=5<333333&3<;;B<BBB@
@6HNMW:00766:05997
TACGTAGGTGGCGAGCGTTGTCCGGAATTATTGGGCGTAAAGGGAGCGCAGGCGGGAAGGTAAGTCTATCTTTAAAAGTGCGGGGCTCAACCCCGTGAGGGGAATGGAAACTATCTTTCTTGAGTGCAGGAGAGGAAAGCGGAATTCCTAGTGTAGCGGTGAAATGCAGTAGATATTAGGAGGAACACCAGTGGCGAAGGCGGCTTTCTGGACTGTAACTGACGCTGAGGCTCGAAAGCGTGGGGAGCGAACAGG
+
AAAAABC@CC?BA;;;;?<=@A=A=@;?><<8?=6==@AA<AA=@@@ABA@=AAA9A<@=@@?CBBBBB???7?BA9BBBBC>C1@A<;7:==14476:::&/(-5(--(-//6555.5:5:222558:8>>@?;@A185>6;5;=B;?@A>>:><56.77<=967555865222;49959:7827;<:@@>=99--)-2--)-77.89939:78//)//.57@@AB@@;@C@;;;0;@@@AAB7AAA@@=@BB@
@6HNMW:00767:05963
TACGTAGGGGGCGAGCGTTATCCGGATTTACTGGGTGTAAAGGGAGCGCAGACGGAGAAGCAAGTCTGATGTGAAAGCCCGCGGCTCAACCGCGGGACTGCATTGGAAACTGTTTATCTGGAGTACTGGAAGGGCAAGCGGAATTCCTGGTGTAGCGGTGAAATGCGTAGATATCAGGAGGAACACCGGTGGCGAAGGCGGCTTGCTGGACAGTAACTGACGTTGAGGCTCGAAAGCGTGGGGAGCAAACAGG
+
@@@@@@@@@@,=BA@@@@>AAD@B?BCD=BBCCE>BBBCB=CC=AAACBBBBCC@CCC?ABG?A@BBBBBBBBCB?CBC5@:96;@A@>A8;:BB=BCBBBBB?B>AB<???AE>BBACC?AAAB>>?@C>AA;@A3997?A6B=B?BB>BCBBCBB>B@@A;AAABBBBBCBB@AB<BC<>5::=3:4:>5>A@<@=??<??<??A@<>>>@@@=A>?>AA@1886/7<=<AA9:977777,7;;>A9===<
@6HNMW:00768:06004
TACGTAGGGGGCGAGCGTTATCCGGATTTACTGGGTGTAAAGGGAGCGCAGACGGAGAAGCAAGTCTGATGTGAAAGCCCGCGGCTCAACCGCGGGACTGCATTGGAAACTGTTTATCTGGAGTACTGGAAGGGCAAGCGGAATTCCTGGTGTAGCGGTGAAATGCGTAGATATCAGGAGGAACACCGGTGGCGAAGGCGGCTTGCTGGACAGTAACTGACGTTGAGGCTCGAAAGCGTGGGGGAGCAAACAGG
+
CB@@@@BBBB3A@??:;;=@AC@B?BDC?BBCCC>CCCCC>CC>BBBCBBBBBB@BDE@BBD@DCBBBB;<;CBE<A@B=B;;6;B?>=@6;:@A:@ABBBCC>@6:959B@@@9?:::?==>?>=>;6A>BB?CD98:C@C>@=??BB?ABCBBBC?BBBB<BAABBBFCDBB>>>:::3736885;:<=8=A@1818818>:>===;?==5222775566625551667222)29722222$2668808992
@6HNMW:00780:06001
TACGTAAGGGGCAAGCGTTATCCGGATTTACTGGGTGTAAAGGGAGCGCAGACGGAATGGCAAGTCTGAAGTGAAAGCCCGCGGCTCAACCGCGGGACTGCTTTGGAAACTGCCAGTCTGGAGTACTGGAAGGGTAAGCGGAATTCCTGGTGTAGCGGTGAAATGCGTAGATATCAGGAGGACACCGGTGCGAAGGCGGCTTACTGGACAGCAACTGACGTTGAGCTCGAGAGCGTGGGGAGCAAACAG
+
?A@@@A=?==+9;5;;9@<@@A<A8@CD>BBAEK?CEABB<AC<;;;;;DCBBC@B?BB?BB?@>@@?@=987==677738=;7<?//,/)/089167:;=>=5=9>>5555=6:>=BBB@BBABABB?D?BC999:A::4:=@9@=@@765>@@??6;<@@899959B>>:955:91//)0///)/16/333,3177633,37771;83//;5///;96516////6/333<;;3333+3:::<3888
@6HNMW:00781:05961
TACGGAGGATGCGAGCGTTATCCGGATTTATTGGGTTTAAAGGGTGCGCAGGCGGCGCGAAAAGTCAGCGGTCAAAGTTCCGGGCTCAACCCGGTGACGCCGTTGAAACTTTCGGGCTGGAGTTCGTGCGAGGGAGGCGGAATGCGTTGTGTAGCGGTGAAATGCATAGATATGACGCAGAACCCCGATTGCGAAGGCAGCTTTCCAGCACGCGACTGACGCTGAGGCACGAAAGCGTGGGGAGCGAACAGG
+
DCCC?BB@BBBAABA;;;>@AC@DADCD>CB?CC;@@;@B9BC=;;;BB@A=;;7;ABCEEE;GC@@@@@?ACCD<;:7:;@?9?@AA<AA;A>A@@@BB=?BADCD?CCC>CCC>CDC@CBD@BB@@ACBBD?;;;;B?B????CE>AABBBCCC?BBCD=BBDCBBBBAAAABCCCCCD@BBB:BBC=@@AB5;5<;;;@@8@>;;;BBBDBAABBCC@?=@5509@>@AB>BBBBBCC:ABA@A<@@??
@6HNMW:00789:05974
TACGGAGGATGCGAGCGTTATCCGGATTTATTGGGTTTAAAGGGTGCGCAGGCGGCGCGAAAAGTCAGCGGTCAAAGTTCCGGGCTCAACCCGGTGACGCCGTTGAAACTTTCGTGCTGGAGTTCGTGCGAGGGAGGCGGAATGCGTTGTGTAGCGGTGAAATGCATAGATATGACGCAGAACCCCGATTGCGAAGGCAGCTTTCCAGCACGCGACTGACGCTGAGGCACGAAAGCGTGGGGAGCGAACAGG
+
5::?9>B;C@@@CCB;;;=???:@=BBB;@@>BB<BE=CC>CB;;:;A@@>;:;49=9:<>>2:8880//6::;=755257;;4<4447==/985>::/0*//277;3;;<5<===?==9=;;7;==>666>?7=<9>B?C<@@BBB@C???@@;;9<ABE>;;;@:::B@988@@>>??:7:<<.5555:98=8<8>=>>AA;A<@@ABABAA@@>??@@>?@@B@BCBBBC:A:::9CC9BBBAA=8587
@6HNMW:00790:05969
TACGTAGGGGGCGAGCGTTATCCGGATTTACTGGGTGTAAAGGGAGCGCAGACGGAGAAGCAAGTCTGATGTGAAAGCCCGCGGCTCAACCGCGGGACTGCATTGGAAACTGTTTCTCTAGAGTACTGGAAGGGCAAGCGGAATTCCTGGTGTAGCGGTGAAATGCGTAGATATCAGGAGGAACACCGGTGGCGAAGGCGGCTTGCTGGACAGTAACTGACGTTGAGGCTCGAAAGCGTGGGGAGCAAACAGG
+
BBBAAAA@@@09;;>;;;;>@C?B?BCB=BCBBB>AAACD?DD>CBCCCCCECB@CCC@CBC?AABBDBBBBBCB=BAB9?;;6;@@><B<A?AD>@??@ACC@C@CD=???BD>BAAABA@@A>??C?B?CD>??<???<??B=A>??;?AA?BCB?@><>70//::?=>>>AC=<7::08089:8>8>><>AA<@=;;7;D388@@<@@@@@@;@;;;=>B<>>C;???ADD9??@>>>>3==@@@:@@@<
@6HNMW:00791:05977
TACGTAGGTGGCGAGCGTTGTCCGGAATTATTGGGCGTAAAGGGAGCGCAGGCGGGAAGGTAAGTCTATCTTAAAAGTGCGGGGCTCAACCCCGTGAGGGGATGGAAACTATCTTTCTTGAGTGCAGGAGAGGAAAGCGGAATTCCTAGTGTAGCGGTGAAATGCGTAGATATTAGGAGGAACACCAGTGGCGAAGGCGCTTTCTGGACTGTAACTGACGCTGAGGCTCGAAAGCGTGGGGAGCGAACAGG
+
BDA@@AA=:94:;@=>@?;>@A=A>A?A?AB=@A8@9;<D=CC>BBCBCCD@CCD?C>B?@@<@CCCCECD>BBB9B?BBBLD:CCCC=@@@7@AABBDD:CCC?CC>BBBBCBB>BD>AABBBBBB>A@@@;>?7?BB?B?C=?<?BA@ABCBAB?A???8?@9::CCB99:ACF?BB?B?BBB?BBAA>AA@<@=999AC>@@A=;;;>;;5;ABAAABACCB?A@A;;;0:A?ABCC;BBBCC@CBB?
@6HNMW:00793:05982
TACGTAGGGGGCGAGCGTTATCCGGATTTACTGGGTGTAAAGGGAGCGCAGACGGAGAAGCAAGTCTGATGTGAAAGCCGCGGCTCAACCGCGGGACTGCATTGGAAACTGTTTATCTGGAGTACTGGAAGGGCAAGCGGAATTCCTGGTGTAGCGGTGAAATGCGTAGATATCAGGAGGAACACCGGTGGCGAAGGCGGCTTGCTGGAGCGTAACTGACGGTTGAGGCTCGAAAGACGTTGGGGGAGGCAAACAG
+
@BBBCBCDDD3BB:;:;;<@?A=?::;949>>?@7BB?C>7C@7;AAAAAABCC@CCC799<5556>>BB=>>@>8;?665;5:://)/388=B<????FCD@C@BE=AA:::59@@@A?@@=;;;8286AA7>863773<,7,32776;8<<>A?<AABB9@????@??>988;;8>?:>9<;;0802548752525=;5503333(.-----(.53333.3.....333366.-,,,,(,,,,$,,(,-4.555
@6HNMW:00795:05968
TACGTAAGGGGCAAGCGTTATCCGGATTTACTGGGTGTAAAGGGGAGCGCAGACGGAATGGCAAGTCTGAAGTGAAAGCCCGCGGCTCAACCGCGGGACTGCTTTGGAAACTGTCAGTCTGGAGTACTGGAAGGGTAAGCGGAATTCCTGGTGTAGCGGTGAAATGCGTAGATATCAGGAGGAACACTGGTGGCGAAGGCGGCTTACTGGACAGCAACTGACGTTGAGGCTCGAGAGCGTGGGGAGCAAACAGG
+
44>>>?=AAA8AC?BBBB>AAB6;8;BC;AB;<;9;A>EE,:;;*9599;;>@>=8<:9:45B?@;?;<A?AABBA=??@:@BB?BBBB?A??:9:,9@@@@AB9?9@@9??BB8:6>>BC?AAA?>>A=A=AB=AB=B@@<@=@;@=@B?C;:9@CB?BBCG>FCBAAACCCBBACC@BB?B=@@@==:9:20;;9;:00)0;:;97718::;5314=A;@AA9?:949?89:97?7734=B9CCCBC<B@;6
@6HNMW:00795:05973
TACGTAAGGGGCAAGCGTTATCCGGATTTACTGGGTGTAAAGGGAGCGCAGACGGAATGGCAAGTCTGAAGTGAAAGCCCGCGGCTCAACCGCGGGACTGCTTTGGAAACTGTCAGTCTGGAGTACTGGAAGGGTAAGCGGAATTCCTGGTGTAGCGGTGAAATGCGTAGATATCAGGAGGAACACCGGTGGCGAAGGCGGCTTACTGGACAGCAACTGACGTTGAGGCTCGAGGAGCGTAGGGGAGCAAACAGG
+
BBBBDE@CCC:BB?BA@@?CCC@B@BBB>BCFCH>JCIDD>DE>A@ABBABA@@=@=@C?BB?ABAAAA?AAAA@/999.9::3:@@@<@5:9@@;???@@??<?ADF=AACBABACBBB????AAAA>A?BB>BB>BBF@G@C@C@@A?BABBA@@=@BBB=AA<<<BCCCDBBBB>@@?B@BCC?D9:;<?AA?C?BC?AA>BAAC@CDBBAB?BBAAABA=:::;?A>?::4:::B9:9@@2?A;?>:<A?<
@6HNMW:00810:06002
TACGGAGGATGCGAGCGTTATCCGGATTTATTGGGTTTAAAGGGTGCGCAGGCGGCGCGAAAAGTCAGCGGTCAAAGTTCCGGGCTCAACCCGGTGACGCCGTTGAAACTTTCGTGCTGGAGTTCGTGCGAGGGAGGCGGAATGCGTTGTGTAGCGGTGAAATGCATAGATATGACGCAGAACCCCGATTGCGAAGGCAGCTTTCCAGCACGCGACTGACGCTGAGGCACGAAAGCGTGGGGAGCGAACAGG
+
BAA@ACCACBBA@;;:;;?BBB@CADCC>AA?AE=CC>CC=CC=<<;BC@A>@@<@B@?@@A3?AAAAAA=A???5=;4:6;C8??>=/77);=??<?>@-008<<<3?BC>DCCBCCC@BBB@CCAA@BCCB?CC>@@@C@;;:==:=997=?>>:;=@@:BC@BBA@A?:99A@;:;::4:==2?@B<AAAB@C@CC;;:B<A=BBA@@AA?@@?CCB@@?@==8==;?>>:?@@@ACC:AAA??=>??=
@6HNMW:00772:06011
TACGTAGGGGGCGAGCGTTATCCGGATTTACTGGGTGTAAAGGGAGCGCAGACGGAGAAGCAAGTCTGATGTGAAAGCCCGCGGCTCAACCGCGGGACTGCATTGGAAACTGTTTCTCTAGAGTACTGGAAGGGCAAGACGGAATTCCTGGTGTAGCGGTGAAATGCGTAGATATCAGGAGGAACACCGGTGGCGAAGGCGGCTTGACTGGACAGTAACTGACGTTGAGGCTCGAAAGACGTGGGGAGGCAA
+
;;;BG;;999);4;:>@:>BBB@BACBB=BCBBB=BBBCK?FD=BB;;:CCCBB=@<<7;CC?CBBBBAABB;;:0:;@0::B>BCCF@C???@?9=::97432828919444=2878>977;;;<<B>B>BB8?A>943=7;7836022(,,,,,,-05222'26699996667/985//*/7<<<9=5>=<>AD7;8;@:?C;998AA:>==576<@AA@>:9355549777::3:<7666=?1;A6533
@6HNMW:00776:06018
TACGTAAGGGGCAAGCGTTATCCGGATTTACTGGGTGTAAAGGGAGCGCAGACGGAATGGCAAGTCTGAAGTGAAAAGCCCGCGGCTCAACCGCGGGACTGCTTTGGAAACTGTCAGTCTGGAGTACTGGAAGGGTAAGCGGAATTCCTGGTGTAGCGGTGAAATGCGTAGATATCAGGAGGAACACCGGTGGCGAAGGCGGCTTACTGGACAGCAACTGACGTTGAGGCTCGAGGAGCGTAGGGGAG
+
BBBAA@<@@@2995;ABB4;;=9?9>BB;A@@@@;@BBBB=BC=ABCCCCCCBB>B>B@>;;5:999@@<@@:9:9&9:=6;9817;::7;?CBCB<??BBABD?E@DC<AA@@@AA?@;==AB8:9><6<6;=57849@@;@=@9>99929BAA??C?@999,9>>=A@;:9=?444855057:::.50496:::6:74819?387>;8?@@=;>*00///8:560/)-2,,--(-556:9;;;.66
@6HNMW:00777:06035
TACGGAGGATGCGAGCGTTATCCGGATTTATTGGGTTTAAAGGGTGCGCAGGCGGCGCGAAAAAGTCAGCGGTCAAAGTTCCGGGCTCAACCCGGTGACGCCGTTGAAACTTTCGTGCTGGAGTTCGTGCGAGGGAGGCGGAATGCGTTGTGTAGCGGTGAAATGCATAGATATGACGCAGAACCCCGATTGCGAAGGCAGCTTTCCAGCACGCGACTGACGGCTGAGGCACGAAAGCGTGGGGAGCGAACAG
+
9949.4=.44//0///56(//:7;6<>@6;;7;=2<<)55)55)/900//7277279:44444$444844458333(395:5;<4:989/77):9>===?@4::49@B6::;8;CDCCDD?B:969BA@=7000*00+00+06::A???>>>=B;??9@?<?8>>?>?@;99988>@@><0/)///&/9:69:<;)/)//////(/2779999;5/-555--(--57<5:::444(44445<<2<<<;<8:99
@6HNMW:00779:06013
TACGTAGGTGGCGAGCGTTGTCCGGAATTATTGGGCGTAAAGGGAGCGCAGGCGGGAAGGTAAGTCTATCTTAAAAGTGCGGGGCTCAACCCCGTGAGGGGATGGAAACTATCTTTCTTGAGTGCAGGAGAGGAAAGCGGAATTCCTAGTGTAGCGGTGAAATGCGTAGATATTAGGAGGAACACCAGTGGCGAAGGCGCTTTCTGGACTGTAACTGACGCTGAGGCTCGAAAGCGTGGGGAGCGAACAGG
+
BBABC::59@:>A@@@@@?BCC@C@C@C7<;7;;0;BBCE?EE>;;;CC@@?ABC>CALABB>BDEGAA@C@CBB9@:;<BGE;CCBB?CDE:BACCCDD:BBB>AA<ABBBBBB;BB@BAB@A@BB=@@?@>@C<BCC>C>B>B>BBBB;9<=8839AAB>AAADCDBBBAA=@A>@@=@???;;>A@@<@;;585///==6===9CBAA@@<@B@?@BAAB;<8<CB;::69B@ABFL;BBBBBABAA@
@6HNMW:00782:06035
TACGTAAGGGGCAAGCGTTATCCGGATTTACTGGGGTGTAAAGGGAGCGCAGACGGAGAAGCAAGTCTGATGTGAAAGCCCGCGGCTCAACCGCGGGACTGCATTGGAAACTGTTTATCTGGAGTACTGGAAGGGCAAGCGGAATTCCTGGTGTAGCGGTGAAATGCGTAGATATCAGGAGGAACACCGGTGGCGAAGGCGGCTTGCTGGACAGTAACTGACGTTGAGGCTCGAGAGCGTGGGGAGCGAACAGG
+
?9;999.444&44.44448===:@:===7<99:::&999;<4>>6==>==B@A@A?BBB;9;B?BBCBBCBAA@A@9@@?9=8819?===A5::?A9ABBBCBB?B@BD<A:::B=AAAAD@ABAA@@@4949A9@A<>>A8:8>6>88>5>>?9???;788@9;<<<>>??><=<:>:777;;===:=99;4;85/537;9>C6529>497765505598866,222+22229;=8965577*878:;6:@A7
@6HNMW:00789:06026
TACGTAGGGGGCGAGCGTTATCCGGATTTACTGGGTGTAAAGGGAGCGTAGACGGCATGACAAGCCAGATGTGAAAACCCAGGGCTCAACCCTGGGACTGCATTTGGAACTGCCAGGCTGGAGTGCAGGAGAGGTAAGCGGAATTCCTAGTGTAGCGGTGAAATGCGTAGATATTAGGAGGAACACCAGTGGCGAAGGCGGCTTACTGGACTGTAACTGACGTTGAGGCTCGAAAGCGTGGGGAGCAAACAGG
+
BBBBBA@@AA0?AB@@@C?BBG@B@CCC?DECCC;;;BGE>BB<AA@BBCCBCC@BC@@ABB@CCACBBACA;<<;-;B9<<;7<CCCBCF=BDD?BBBBBBAB=B?B?BA@@?;;7:BC>AAACCBB>AAAB?BD?@AB@BAD@D@CCBBBABB;929===6?@???AABABB?BB?BD?B?BEC?BB@?>?CD>B?8838B:>>AA<>>>@>><>C@@@@B?BBB@BBA>=>7=????AB5>>>CD=BBC>
@6HNMW:00789:06052
TACGGAGGATGCGAGCGTTATCCGGATTTATTGGGTTTAAAGGGTGCGCAGGCGGCGCGAAAAGTCAGCGGTCAAAGTTCCGGGCTCAACCCGGTGACGCCGGTTTCGAAACTTTCGTGCTGGAGTTCGTGCGAGGGAGGCGGAATGCGTTGTGTAGCGGTGAAATGCATAGATATGACGCAGAACCCCGATTGCCGAAGGCAGCTTTCCAGCACGCGACTGACGCTGAGGCACGAAAGCGTGGGGAGCGAACAG
+
;9==899.9??@BAAAAA7;;B@C?BDB8;9;@@6<@4@@4@A899:@@9576C=??;<<<<.98884950/9:;+//6:166.6833,33(4.44::4/)/)//)////)/:;1:554444.555.5555;555>2659=<3:5::::96:999;::96;:::0444999444:434998///1788+///3--(-/)/39///49)4.4=::;;;==<;;;5555==<7;99444)4944488+799//)/99
@6HNMW:00792:06050
TACGTAAGGGGCAAGCGTTATCCGGATTTACTGGGTGTAAAGGGAGCGCAGACGGAATGGCAAGTCTGAAGTGAAAAGCCCGCGGCCTCAACCGCGGGACTGCTTTGGAAACTGTCAGTCTGGAGTACTGGAAGGGTAAGCGGAATTCCTGGTGTAGCGGTGAAATGCGTAGATATCAGGAGGAACACCGGTGGCGAAGGCGGCTTACTGGACAGCAACTGACGTTGAGGCTCGAGAGCGTGGGGAGCAAACAG
+
DBBBCB?AAB9@@>@BBD?@@C?B>BBB<BCCDC?AAAIG?CG?CCBBBCA@@C?C=;<5;@<@AAA=D@CBBBBB8??B:??C@A@BBB@B=A???8?AABBBB9A29:/9=<;794:8::9=>>858B?B>BA:AA=BAB@F?B?C@BB>AAACBBD@CCBB<;;;BBCCCC@@@BA?AA=@=@@@:@:==;A=><>>AA??:<>AAA8?>===?277=9;9;7??>:>>=8877:888:;;+97337)337
@6HNMW:00799:06030
TACGTAGGTGGCAAGCGTTGTCCGGAATTATTGGGCGTAAAGAGCATGTAGGCGGGCTTTTAAGTCCGACGTGAAAATGCGGGGCTTAACCCCGTATGGCGTTGGATACTGGAAGTCTTGAGTGCAGGAGAGGAAAGGGAATTCCCAGTGTAGCGGTGAAATGCGTAGATATTGGGAGGAACACCAGTGGCGAAGGCGCCTTTCTGGACTGTGTCTGACGCTGAGATGCGAAAGCCAGGGTAGCAAACGGG
+
;=99;A@>@?5;;5<;;@<@AB?B@DAG@DD7;:/<A?BA;@BCCB;<;;;5<BB;;:99*99>?A:BD@;;00>>00///::.:;6;6;;;/;@AAA=?9:689><BB=B8C?BBBG@CBBB@@@@<@ABD@DK=A@;@6;8:D>CDECCAACA=A@@@6>>@000>>A@;;?=3:;<@<@BC?BBA?<>;;5;5:495?>=>CC?BC899BAA@@00000AAA@?B=999,99<@BC=CCBBAA;@@?8
@6HNMW:00806:06050
TACGTAGGGGGCGAGCGTTATCCGGATTTACTGGGTGTAAAGGGAGCGCAGACGGAGAAGCAAGTCTGATGTGAAAGCCCGCGGCTCAACCGCGGGACTGCATTGGAAACTGTTTATCTGGAGTACTGGAAGGGCAGGCGGAATTCCCCGTGTAGCGGTGAAATGCGTAGAGATGGGGAGGAACACCAGTGGCGAAGGCGGCCTGCTGGGCTTTAACTGACGCTGAGGCACGAAAGCGTGGGTAGCAAACAGG
+
A@@@BCCCCC3BB:;;@@=ABD?B=@@A699@A@:AAACC>CF>BB;;;C@@AD?BBC:;;A?BCBBBBBBBBBC=ABE>B997999:=@599@@8@BBB?@??B?CD<?@?AA=BBCBC?CCCBA@?9;277)9??997/7,81/=@0>>@00/5506>??9;:;>A@???=?>>>29818:BBB?BBBA:??@:?>?B?A;>>@@@A9>??9?:@@@>@:;;?==9=@A@@@:@::8AA58:>==95<:=8
@6HNMW:00767:06069
TACGTAGGGGGCGAGCGTTATCCGGATTTACTGGGTGTAAAGGGAGCGCAGACGGAGAAGCAAGTCTGATGTGAAAGCCCGCGGCTCAACCGCGGGACTGCATTGGAAACTGTTTATCTGGAGTACTGGAAGGGCAAGCGGAATTCCTGGTGTAGCGGTGAAATGCGTAGATATCAGGAGGAACACCGGTGGCGAAGGCGGCTTGCTGGACAGTAACTGACGTTGAGGCTCGAAAGCGTGGGGAGCAAACAGG
+
@BA@?;;;;;):A;:;@@:@CCAC@DHD=BCBBC>CCCCD<AA;ABBAAACCCD>;;;>ABC?BBA@ABCEECCC>BAB<;::5:???9?59:?A:???@@BB?B>BB=BBBBC>ABBBDAEBBBCCB?B?BC>BB>A@@2929/98<;6<<:@BEF?BBBA<???AACBBB??;;>:;;7;7;:@7>955/6>>1;5;:4:=<;;;;<???866399;<99:6777,55@A;A9;89;;@@-9///<6;::6
@6HNMW:00787:06088
TACGTAAGGGGCAAGCGTTATCCGGATTTACTGGGTGTAAAGGGAGCGCAGACGGAATGGCAAGTCTGAAGTGAAAGCCCGCGGCTCAACCGCGGGACTGCTTTGGAAACTGTCAGTCTGGAGTACTGGAAGGGCAAGCGGAATTCCTGGTGTAGCGGTGAAATGCGTAGATATCAGGAGGAACACCGGTGGCGAAGGCGGGCTTACTGGGACAGCAACTGACGTTGAGGCTCGAGGAGCGGTGGGGAGCAAAGCAGG
+
CBBAA@4:::-;B>ABCB?CBC?B@BCL=BBBBB<BBAAB8@A:AABCCCDD;;5;<A@=@B?BBBBAB>BCBAA5:99.:==:?A@?;?4::@?9?AAAACC>C?DB>@@@BACCBCCB@CDBAAAC=B<?@9?A=AAB=A;?9=9992997<<<<13333(39333876:=B>>95;8(/)///(/(.908//(/(222'29255222'266233,398888817960677765+..//(.999.6/52:3769=6
@6HNMW:00787:06095
TACGGAGGATGCGAGCGTTATCCGGATTTATTGGGTTTAAAGGGTGCGCAGGCGGCGCGAAAAGTCAGCGGTCAAAGTTCCGGGCTCAACCCGGTGACGCCGTTGAAACTTTCGGGCTGGAGTTCGTGCGAGGGAGGCGGAATGCGTTGTGTAGCGGTGAAATGCATAGATATGACGCAGAACCCCGATTGCGAAGGCAGCTTTCCAGCACGCGACTGACGCTGAGGCACGAAAGCGTGGGGAGCGAACAGG
+
DCCC?BA>ABBCBBB?>>?BBB>B>@@@<@B?CC>CD;@@:>A9>><>A>=9<C<A??==;;0???A?A@<A?=>8?B?B@BB>BFDC<>>:>??@AAA?.779<<=8=AC;:8:5:>?;?=?=A?788=:=>6995:=8=:==<>=:>?>>>BAA=A@>>9@???ADB@@???BBACCCC?CCE:BBB>@?@A=@<?A:9:A9@=AAAAAAA9::CBBBA@@A9848>????:??@AABB:BBBCC?CCC?
@6HNMW:00794:06106
TACGGAGGATGCGAGCGTTATCCGGATTTATTGGGTTTAAAGGGTGCGCAGGCGGCGCGAAAAGTCAGCGGTCAAAGTTCCGGGCTCAACCCGGTGACGCCGTTGAAACTTTCGGGCTGGAGTTCGTGCGAGGGAGGCGGAATGCGTTGTGTAGCGGTGAAATGCATAGATATGACGCAGAACCCCGATTGCGAAGGCAGCTTTCCAGCACGCGACTGACGCTGAGGCACGAAAGCGTGGGGAGCGAACAGG
+
BBBC?CC@BAAA@@@@BB@CCD?@?@CC=BB?BF@FF>AA=AC;AAABA@@@@@=@AA?@?@3@?@@@AA>AAAC>@@=@?BA=BA@B=@@<A?AAAABB6:;?ABA;@CC=BBC?CCC@CCC@DCBBBBBBB=BA?AD@C?BAAAA>AACEBBAC@BCBC<AABCDCDBCB@@@BBB@@@?@CA6BCC8;;BB5;6;<<;BB=B?AAA@@CBEBAB@@ABBBBCB?BACCCC>CCBBBBB::::CC@CCG@
@6HNMW:00809:06105
TACGTAAGGGGCAAGCGTTATCCGGATTTACTGGGTGTAAAGGGAGCGCAGACGGAATGGCAAGTCTGAAGTGAAAGCCCGCGGCTCAACCGCGGGACTGCTTTGGAAACTGTCAGTCTGGAGTACTGGAAGGGTAAGCGGAATTCCTGGTGTAGCGGTGAAATGCGTAGATATCAGGAGGAACACCGGTGGCGAAGGCGGCTTACTGGACAGCAACTGACGTTGAGGCTCGAGAGCGTGGGGAGCAAACAGG
+
BBBA@C;???6>A?BAAA@EEE>A?ABB<BCCCC=ABBDE<BB:@?AABBCCCB@D?BB?BG@BBBBAA=@BBBB<AAB=BAA=@B>>7>:>=>>8>@@BDDB<C?BA=ADDBBBBBBBB?BBBBBBB?B?BA=AB<AAB?A@C?C@CC?BCCA??C?BBCC>CC;;;CCCCC@@AD@@A=@<>@@;@?BC@BBB@C@?@=?C>AABC@CB@?@B?BBBBBBB?B??<?B@AACCCBA????5>??AA<AAA>
@6HNMW:00764:06139
TACGGAGGATGCGAGCGTTATCCGGATTTATTGGGTTTAAAGGGTGCGCAGGCGGCGCGAAAAGTCAGCGGTCAAAGTTCCGGGCTCAACCCGGTGACGCCGTTGAAACTTTCGGGCTGGAGTTCGTGCGAGGGAGGCGGAATGCGTTGTGTAGCGGTGAAATGCATAGATATGACGCAGAACCCCGATTGCGAAGGCAGCTTTCCAGCACGCGACTGACGCTGAGGCACGAAAGCGTGGGGAGCGAACAGG
+
CJEC@@?<???>@>>9:9=AAA=?=;:;6;A;AC=BB=BC=BC=;<:ADAA?BA>A@A;;:;5<?BA@@@?D;::39?;?<@A<A???=??8@?BBBCCC=@C?BBB>ADE?CCD=CCC@BBBAHCCBBBEDG>BB@CC?B?@@?AA>AABBDCBB?BCCC?BBBCDCCCC?@@CCCCBBB?BCC9BBB=;;:A>A?B;;;CC=B@BCDCCDC@C@BBBECBBC;;7<;;BBB=B@@@@@@2@@@CB?BBC=
@6HNMW:00769:06129
TACGTAGGTGGCAAGCGTTGTCCAGAATTATTGGGCGTAAAGCGCGCGCAGGCGGCTTTCTAAGTCCATCTTAAAAGTGCGGGGCTTAACCCCGTGATGGGATGGAAACTGGAAAGCTGGAGTATCGGAGAGGAAAGTGGAATTCCTAGTGTAGCGGTGAAATGCGTAGAGATTAGGAAGAACACCGGTGGCGAAGGCGACTTTCTGGACGACAACTGACGCTGAGGCGCGAAAGCGTGGGGAGCAAACAGG
+
DD;;;BB?BB?BC=BBBB>ABC8;;@6:69A=BE=ABECC=@@B;;;A000:00)0>@3<@C?B>?9;;><.555&555;=>>/<<.4.444&4;;;444)4996;;)5598<>4;;=<8<==555>7:5558<<5=::6;:B=B?B@@::>?>::.449909:8<::4433328:4:7;<7;:;7=466:=@@<?<?B???C<??A<@>:9:=295@===<////27/449909444<<</<==>>8>>>:
@6HNMW:00778:06157
TACGTAGGGGGCGAGCGTTATCCGGATTTACTGGGTGTAAAGGGAGCGCAGACGGAGAAGCAAGTCTGATGTGAAAGCCCGCGGCTCAACCGCGGGACTGCATTGGAAACTGTTTATCTGGAGTACTGGAAGGGTAAGCGGAATTCCTGGTGTAGCGGTGAAATGCGTAGATATCAGGAGGAACACCGGTGGCGAAGGCGGCTTACTGGACAGCAACTGACGTTGAGGCTCGAGAGCGTGGGGAGCAAACAGG
+
BCBCBBBCCC2AAAAAAB?BBE@D?BAD=BBCDD>BCCCC>BB:BEBBABCCCC?CBB>BBB?CBBBBE@@@@AA<A@C:A>>=>BAA?B999AC>BBBCCBA?A?DC<?AABB<BBBCC>BBAA?;=6;6?A;AB?BBC@C>?<=?B@?BBB@@@B>CBBB>BBBBBBBBCAAA@@:>?1615;;6;;:878AA=A:?@=AB:<=AA<A?;;;><A===??>:>==:=??DAA@@@>>>AA5@@=<<5<<<7
@6HNMW:00790:06130
TACGTAAGGGGCAAGCGTTATCCGGATTTACTGGGTGTAAAGGGAGCGCAGACGGAATGGCAAGTCTGAAGTGAAAGCCCGCGGCTCAACCGCGGGACTGCTTTGGAAACTGTCAGTCTGGAGTACTGGAAGGGTAAGCGGAATTCCTGGTGTAGCGGTGAAATGCGTAGATATCAGGAGGAACACCGGTGGCGAAGGCGGCTTACTGGACAGCAACTGACGTTGAGGCTCGAGAGCGTGGGGAGCAAACAGG
+
BBAAAC?BCC:BB?A@@@>@@@<?=;;;8;CCCM>DBBBC>BC=BBB<;;BBBB?B?CD?BB?A@;;;<5;@;;;09@?;ABB?BC::6:>A@AD>CCBAAAA9A=<<9<>@@000?:?B?BBBBBBB?B?CC:??>BBC@D@B@CADFACCCCBBC?BBBB:BBBBBBCCCCGAAAACB?B@AAA>A=>?9?A?=A>@C?BB>???C>AB@?>B?BBBABBCA?::8:DB???BBA=?<<<2=?=;;3;??:
@6HNMW:00795:06155
TACGGAAGGTCCGGGCGTTATCCGGATTTATTGGGTTTAAAGGGAGCGCAGGCTGATGATTAAGCGTGACGTGAAATGTAGCCGCTCAACGGCTGAACTGCGTCGCGAACTGGTTATCTTGAGTGAGTTCGATGTTGGCGGAATTCGTGGTGTAGCGGTGAAATGCTTAGATATCACGAAGAACTCCGATTGCGAAGGCAGCCAACAAGGCCTTTACTGACGCTAAAGCTCGAAGGTGCGGGTATCGAACAGG
+
B@@E6;6:<@?=AB<A@@=@BC@C@@@@;@@;AB0;;4;C<CC?CC;;;A@<@ABBCBCC@C@@AA@;;99:@<B6ACA:8;6;94<<6::6:=BB?CBBCBBCCCCC?BBC@B?BCED>CAABBAAA=???A@@:?:=>;?9?:?@BA<AA999??;?BBB=BBAB????AB=;::;;5;=8=@@=BCB7;;>>8<4@=>@<@?BB?B@B?BC:<;BB@@@>;;;0;@@@@A6;5;@==?9???BCB?CCC@
@6HNMW:00799:06122
TACGTAGGGGCGAGCGTTATCCGGATTTACTGGGTGTAAAGGGAGCGCAGACGGAATGGCAAGTCTGAAGTGAAAGCCCGCGGCTCAACCGCGGGACTGCTTTGGAAACTGTCAGTCTGGAGTACTGGAAGGGTAAGCGGAATTCCTAGTGTAGCGGTGAAATGCGTAGATATCAGGAGGAACACCGGTGGCGAAGGCGGCTTACTGGACAGCAACTGACGTTGAGGCTCGAGAGCGTGGGGAGCAAACAGG
+
<=5494944&4:;?A;;7;AB?A<?@@4@D@A@<ACCCE>AA<AB@AADAA@EAGABB@BB@CBAC@A>AB@@@;===6=9:6:CCB?B?AAAA<@A??:::0:=@A<ACBBB@A@ECC@AAABB@@=@@DC>BB?BAA>A?B?B?BBBBBAAABB?BCCB=BB:;:BCDCCCCBC?BC>@=@@@=@=AA?AAA?B?AB?BB?BBBB@BB:9:F?BBBCEB@<;00,0@>>ABAA@>:899*9A?AB>B@@<
@6HNMW:00803:06130
TACGTAGGGGGCGAGCGTTATCCGGATTTACTGGGTGTAAAGGGAGCGCAGACGGAGAAGCAAGTCTGATGTGAAAGCCCGCGGCTCAACCGCGGGACTGCATTGGAAACTGTTTATCTGGAGTACTGGAAGGGCAAGCGGAATTCCTGGTGTAGCGGTGAAATGCGTAGATATCAGGAGGAACACCGGTGGCGAAGGCGGCTTGCTGGACAGTAACTGACGTTGAGGCTCGAAAGCGTGGGGAGCAAACAGG
+
CGCDCBBBBC3ACBBBBB@CCC@D@BBC?BBBBB=CBBCC<BB=BBACCAAABC@BCB@BBCACDC@A@;;;AAA;@@A9@@A?AAAA?B>AADD>B98:AAA>AALE>B??@D=BAA@C@CCBBBBB?A=@B;>><?BB?B?B?D?BA?BCC?AAC@CBBB>BCDBBBBBB@AAAA?7616:9;;9>8==:=AB<@<??=??=??@@<@?????=B778==<:>==8=?>???9@@@@AAA3??;;;3;AA;
@6HNMW:00764:06166
TACGTAGGTGGCGAGCGTTATCCGGATTTACTGGGTGTAAAGGGCGCGTAGGCGGGAATGCAAGTCAGATGTGAAATCCAAGGGCTCAACCCTTGAACTGCATTTGAAACTGTATTTCTTGAGTGTCGGAGAGGTTGACGGAATTCCTAGTGTAGCGGTGAAATGCGTAGATATTAGGAGGAACACCAGTGGCGAAGGCGGTCAACTGGACGATAACTGACGCTGAGGCGCGAAAGCGTGGGGAGCAAACAGG
+
@CCDDAA>@@;?@A@?@A?BAF@B?BCD<???>?8?@@BE>CC>BBBCBBB?BBD>B?BBBB?BCBABBAA?><;3<>8<5>>7?A@B?BD>C?BB@C99;DGD>BBA=BBBBCCC>BB?BBBBCCCF@CC::::>@@;;6;=A=@@BCCCBBBBBA;A:::6:CBBBDDCBBC@BB?@@=@@BBB@CCCA?BBE;@<9:49BC?CCD?BC:;;C?BBBBCBBBC;;8;BAAAB=BBBBCGD9@A@DD>AAC?
@6HNMW:00777:06195
TACGTAGGGGGCGAGCGTTATCCGGATTTACTGGGTGTAAAGGGAGCGCAGACGGAGAAGCAAGTCTGATGTGAAAGCCCGCGGCTCAACCGCGGGACTGCATTGGAAACTGTCAGTCTGGAGTACTGGAAGGGTAAGCGGAATTCCTGGTGTAGCGGTGAAATGCGTAGATATCAGGAGGAACACCGGTGGCGAAGGCGGCTTACTGGACAGCAACTGACGTTGAGGCTCGAGAGCGTGGGGAGCAAAGCAG
+
AABBB@@@@@0@AAB@A@@@B@@C@BCF>CBBBB:CAAAA8AB;AAAA@CBBBB>BBB?BBB>BCBBBBBCCCCC=BAB;A@@=@?@??B7:;?D<CCBB::9=?:?A888@AA>>9788/7?>=?>?;??BD>CD@CAC>A>A<@<??;?BAA????@999+999>@@999B@>@B=@A=A<>:A<@7;;=AAA=A=>>:>?188;;5;>>=?@6:997<88/88807;;<@@?A>=8888(8//;9+//99
@6HNMW:00791:06206
TACGGAGGATGCGAGCGTTATCCGGATTTATTGGGTTTAAAGGGTGCGCAGGCGGCGCGAAAAGTCAGCGGTCAAAGTTCCGGGCTCAACCCGGTGACGCCGTTGAAACTTTCGGGCTGGAGTTCGTGCGAGGGAGGCGGAATGCGTTGTGTAGCGGTGAAATGCATAGATATGACGCAGAACCCCGATTGCGAAGGCAGCTTTCCAGCACGCGACTGACGCTGAGGCACGAAAGCGTGGGGAGCGAACAGG
+
B@AA@CC@AB@@@CAAAA?BBD?C5:9?9?@?BB;@@,99,9?8879@@:92:?:@9:9CCC:BBAA@8939AA?9?@8=8?>8?=<B?BB=B??><AAA<?;:>@D:@@@:@BA:;8:6;;;67722257:=022,2827255555/55566667378<=3999777777899>=====A6:::/9>?>>??C=@9?=787=*738=>=ACA987AAAABAAA:939?<?@@<AA@@BBB5AAABB?BBB?
@6HNMW:00799:06179
TACGTAAGGGGCAAGCGTTATCCGGATTTACTGGGTGTAAAGGGAGCGCAGACGGAATGGCAAGTCTGATGTGAAAGCCCGCGGCTCAACCGCGGGACTGCATTGGAAACTGTTTCTCTAGAGTACTGGAAGGGCAAGCGGAATTCCTGGTGTAGCGGTGAAATGCGTAGATATCAGGAGGAACACCGGTGGCGAAGGCGGCTTGCTGGACAGTAACTGACGTTGAGGCTCGAAAGCGTGGGGAGCAAACAGG
+
CCCCCC?BDD;CC>??BC@CCF@D=:::6:@BCC=;<<FD?DD>BBBDCCBABC@E@BB?CC>AAAAAAAAACBA9???9??C@BB9979>AABB>BBBBBBB=?=?D=BBCCC=BBBBCCBBAABCD?C?CC>CB=AAC?C@B>B@BB;=8<7<8859CBB:::;@@@ABC788>><?@<@<==>>D<;;7;CB<@;?@<??:>>@@;???;;;;>>>??=<7;:93:::9<>3?>?@AAA2665AB:AAA<
@6HNMW:00806:06191
TACGTAAGGGGCAAGCGTTATCCGGATTTACTGGGTGTAAAGGGAGCGCAGACGGAATGGCAAGTCTGAAGTGAAAGCCCGCGGCTCAACCGCGGGACTGCTTTGGAAACTGTCAGTCTGGAGTACTGGAAGGGTAAGCGGAATTCCTGGTGTAGCGGTGAAATGCGTAGATATCAGGAGGAACACCGGTGGCGAAGGCGGCTTACTGGACGGTAACTGACGTTGAGGCTCGAAAGCGTGGGGAGCAAACAGG
+
BCA@@@<@BC8BB=AAAA?BGM@D?BBE=BBCCD=AAACC=BD<;;;<;BCCCCAC@CC@CCADCBBBB@BBBDD=A@?9?8819?@?<A999AC>CBAABAD>D@DD<@ABCCBBBD??=:;:CCA@:@4:9,:>9A@B?CAD@C@CC?CBBBAAD@BBCB=BCBABDCCCABB@@<;;6:;@AA?C@CB?BBC?B?AA>AB@CBBB@BBB@BB??>?@AAA?>>><>>>???6>=;8777(77;;<3>@@?
@6HNMW:00807:06169
TACGTAAGGGGCAAGCGTTATCCGGATTTACTGGGTGTAAAGGGAGCGCAGACGGAATGGCAAGTCTGAAGTGAAAGCCGCGGCTCAACCGCGGGACTGCTTTGGAAACTGCCAGTCTGGAGTACTGGAAGGGTAAGCGGAATTCCTGGTGTAGCGGTGAAATGCGTAGATATCAGGAGGAACACCGGTGGCGAAGGCGGCTTACTGGACAGCAACTGACGTTGAGGCTCGAGAGCGTGGGGAGCAAAACAGG
+
44<;5969AB3AB79;@@=AAB@@8=B>>?CDDD>BCBCC=CC>BBAA@C;;;@=@=BC@CC@BBBABC@A=>==+00,0::6:933,3,3337.8;=B=AD=A>BD>?>?B=??BA@A?999@@@?>@<@A:?=:B:;7;?C?D?AA=@@AB;<9;@=9=/0//::<:;;665<<9==9=<>==9=3547AB=>C?=B=??=@B@B?CBB>==<=<AA;;<6<:94::8<8:88773333&393333&3372
@6HNMW:00811:06201
TACGTAAGGGGCAAGCGTTATCCGGATTTACTGGGTGTAAAGGGAGCGCAGACGGAATGGCAAGTCTGAAGTGAAAGCCCGCGGCTCAACCGCGGGACTGCTTTGGAAACTGTCAGTCTGGAGTACTGGAAGGGTAAGCGGAATTCCTGGTGTAGCGGTGAAATGCGTAGATATCAGGAGGAACACCGGTGGCGAAGGCGGCTTACTGGACAGCAACTGACGTTGAGGCTCGAGAGCGTGGGGAGCAAACAGG
+
>@=<=>;@<@.894995>;B@C@C@CBD<@@CCB7;:999)9D9BCBCBABBBC?D?@@=@@;?;:9>=8<?99:-78;08=;300//)/3;;=?4>:>=BBD=D8;;6;A>@@ABBAAA=AA?8558284::3:A<@@A=A=A=A?B@799BA@?B@@;@C<BCA@ACA@@B@@9>:00+0;00/6:67767<=7;6//+/9)//985=8::?:;:888:??<A@@9@B>78////0////&/999:29<<3
@6HNMW:00770:06251
TACGTAGGGGGCGAGCGTTATCCGGATTTACTGGGTGTAAAGGGAGCGCAGACGGAATGGCAAGTCTGAAGTGAAAGCCCGCGGCTCAACCGCGGGACTGCTTTGGAAACTGTCAGTCTGGAGTACTGGAAGGGTAAGCGGAATTCCTGGTGTAGCGGTGAAATGCGTAGATATCAGGAGGAACACCGGTGGCGAAGGCGGCTTACTGGACAGCAACTGACGTTGAGGCTCGAGAGCGTGGGGAGCAAACAGG
+
BDCBBBBCCC1AA@@9;:<@@B>A=@@C=BC;;:8;BBCC>CC=AA@AAA@@@C=A?ACACD@BBBBCB?AB@@@9@AB<BAA>ADBA?A=??AA;CABBDCD>C?CC=BCBCC@@?BBB>@AA@@@B?B>BB=AA>BAB=B7;:;?BB>BBB;;;@=ABBC>;;;BBBBBCCDCBB?;;7:;@BB;@;@?;=@C=A>AE@DB>@@BF@BC???B?BAABC?=9@9:3:AAA@A@A@AAAAB8ABB@@8@;;5
@6HNMW:00786:06235
TACGTAAGGGGCAAGCGTTATCCGGATTTACTGGGTGTAAAGGGAGCGCAGACGGAGAAGCAAGTCTGATGTGAAAGCCCGCGGCTCAACCGCGGGACTGCATTGGAAACTGTTTATCTGGAGTACTGGAAGGGCAAGCGGAATTCCTGGTGTAGCGGTGAAATGCGTAGATATCAGGAGGAACACCGGTGGCGAAGGCGGCTTGCTGGACAGTAACTGACGTTGAGGCTCGAAAGCGTGGGGAGCGAACAGG
+
BB@ACC@CCC8@A=@?@B?CCC@C@@A@<@BAAB=AABCC=CC>BBBCAAABBC@BBC?@BEACBBB@?ABBBCC=@@@;@;;7;DCC?C9::BB=BBBBCCC?C?AA<AAAAC>A?@?B?BBCBBBB?B?BC<BB:>>C?C9><><>C@CDCCCBB?BBBF>CB9:9B@@@????>;>>;>7<;@<@7;;<@AB=B<@@;>><A@@A=AA>>>@<@;;;>><39:939==>@A3=999<99,;9799;>>>8
@6HNMW:00795:06228
TACGGAGGATGCGAGCGTTATCCGGATTTATTGGGTTTAAAGGGTGCGCAGGCGGCGCGAAAAGTCAGCGGTCAAAGTTCCGGGCTCAACCCGGTGACGCCGTTGAAACTTTCGTGCTGGAGTTCGTGCGAGGGAGGCGGAATGCGTTGTGTAGCGGTGAAATGCATAGATATGACGCAGAACCCCGATTGCGAAGGCAGCTTTCCAGCACGCGACTGACGCTGAGGCACGAAAGCGTGGGGAGCGAACAGG
+
@;;;594399==>:>9;;>@C@7;8;BD<BB@CC<CC:BA8@A9;;;A?;;4;@;?A@@?CC8A@;;9945:733(3<7<9=>8;;?=298*;=A<<BBD?@A;>@@8>@B=CCB;;;@;@@@<AB@@@@ACD=<<8;B@B@@@@::69?AABBA@4;::;/:9999?99997=>>>B>>>9>CC9CCE89:AA;>9>;::>>9>?@@@@@CBAAAABCA@@@A@@;?A?===6>====>?2;:89:7;<=8
@6HNMW:00795:06229
TACGGAGGATGCGAGCGTTATCCGGATTTATTGGGTTTAAAGGGTGCGCAGGCGGCGCGAAAAGTCAGCGGTCAAAGTTCCGGGCTCAACCCGGTGACGCCGTTGAAACTTTCGTGCTGGAGTTCGTGCGAGGGAGGCGGAATGCGTTGTGTAGCGGTGAAATGCATAGATATGACGCAGAACCCCGATTGCGAAGGCAGCTTTCCAGCACGCGACTGACGCTGAGGCACGAAAGCGTGGGGAGCGAACAGG
+
CCCC@CC@C@@@AA@????BCC>B=???9?@=AA:@@:@A;@D=::9999=9?@:??ABCBB:CCBA???8>>>?8?A?C?BB>CAAB?BB<B??@@CCD<:;6;AG;DCC:>>>>>@@<>8>6;A55;>@AA:7717>:=;==<;:5;=>=>?::78A?A7<==@A>>>?@@@CBBBB>><>DD:CCD?A@AB=>9>AA@BF>C?BBBBCBB999BAAADCBB9878BBBCD;@?A999929?=@C?B>>;
@6HNMW:00798:06225
TACGGAAGGTCCGGGCGTTATCCGGATTTATTGGGTTTAAAGGGAGCGTAGGCTGGGGTATAAGCGTGTTGTGAAATGTAGACGCTCAACGTCTGACTTGCAGCGCGAACTGTATCTCTTGAGTACGCACAACGTTGGCGGAATTCGTCGTGTAGCGGTGAAATGCTTAGATATGACGAAGAACTCCGATTGCGAAGGCAGCTGACGGGAGCGCAACTGACGCTGAAGCTCGAAAGTGCGGGTTATCGAACAGG
+
CBAA?BAC@BC@BE6;;:04<=8>;@>>7=====2;;)55)5A2>?===;;7;;=@D9BCB=9=;59;B;>:944(33389;::::><8;???AACB@455444444<7555<;==ABA?DDC@?:::@99,3//064//(/0638/33=;<:;<=<:;;>>4=9994998<;;;>?::8;C=AAB=A@A9@@:929.95566>?>@A7<<<<;>9><AAC999CC?BB::;==300/777)/)/779::@??;
@6HNMW:00800:06226
TACGTAAGGGGCAAGCGTTATCCGGATTTACTGGGTGTAAAGGGAGCGCAGACGGAATGGCAAGTCTGAAGTGAAAGCCCGCGGCTCAACCGCGGGACTGCTTTGGAAACTGTCAGTCTGGAGTACTGGAAGGGTAAGCGGAATTCCTGGTGTAGCGGTGAAATGCGTTAGATATCAGGAGGAACACCGGTGGCGAAGGCGGCTTGCTGGACAGTAACTGACGTTGAGGCTCGAAAGCGTGGGGAGCAAACAGG
+
BB@@::4;BB7AC?BCCB@BBC@B@BBC>CCCCC>BCCCG>BB=BB:;:CDDCC@CABB@BE@BBA@AA<AAABB99::59AA?CCBA>A599?A=ABBBBCC>C@CC=BBDCAA@CCBD<??CBBCH>A>AD>CC>BBB?A?A?B>BB?BBBA@@A=BBBB=BCABB?ABBCCBB;;7;@<@?CBA?A9:;?BDC9;9;C?BB@BAAB@BBBBAB?A???A?=9>@>:?@@@AC:@<<<>>>5?BBBB=A@A=
@6HNMW:00779:06264
TACGTAAGGGGCAAGCGTTATCCGGATTTACTGGGTGTAAAGGGAGCGCAGACGGAATGGCAAGTCTGAAGTGAAAGCCCGCGGCTCAACCGCGGGACTGCTTTGGAAACTGTCAGTCTGGAGTACTGGAAGGGCAAGCGGAATTCCTGGTGTAGCGGTGAAATGCGTAGATATCAGGAGGAACACCGGTGGCGAAGGCGGCTTGCTGGACAGTAACTGACGTTGAGGCTCGAAAGCGTGGGGAGCAAACAGG
+
CCBBBA;?@?5::?BBBDACCD=?;???9>BAAB>BBBCD>BB>BECCCCBBBB>B<@@?BA?BB@@BE@CDAA@9???9@@?9?@AA@B=??CD>DCABBBE?C@CC>CDDCC:;:C@@=ABAAACC@C?CC=BB?BBB>C:>;?<@@=BA>>>BB@CCCC>AA<;;;//0:::?@<??780669694//*0@@9:59;1;;7;;AA<A>>===8<>5527838;<3779>DD5>>>>>@?2;:;;;2:AA<
@6HNMW:00787:06263
TACGGAGGATGCGAGCGTTATCCGGATTTATTGGGTTAAAGGGTGCGCAGGCGGCGCGAAAAGTCAGCGGTCAAAAGTTCCGGGCTCAACCCGGTGACGCCGTTGAAACTTTCGTGCTGGAGTTCGTGCGAGGGAGGCGGAATGCGTTGTGTAGCGGTGAAATGCATAGATATGACGCAGAACCCCGATTGCGAAGGCGCTTTCCAGCACGGCGACTAACGCTGAGGCACGGAAAAGGCGATGGGGGACGGAACAG
+
>@=>:?@<@CBCA;0000)///)/3;::3//)/;)/)//)/7.757:90/)//256-/09<+99>.-//)//666*663:4::2988;,33(44944:<;.36155>299;09545@@@8;>>;>@@@@@999,9<9=>9<:<<;882333344::59444)5==>>>>BA??899<:://)///&-5806-//4846877;(/)/---//)//7---(///////)-5--(,22&,(,,,,-999$--/)/1789
@6HNMW:00772:06339
TACGTAAGGGGCAAGCGTTATCCGGATTTACTGGGTGTAAAGGGAGCGCAGACGGAGAAGCAAGTCTGATGTGAAAGCCCGCGGCTCAACCGCGGGACTGCATTGGAAACTGTTTATCTGGAGTACTGGAAGGGCAAGCGGAATTCCTGGTGTAGCGGTGAAATGCGTAGATATCAGGAGGAACACCGGTGGCGAAGGCGGCTTGCTGGACAGTAACTGACGTTGAGGCTCGAAAGCGTGGGGAGCAAACAGG
+
BBCBBC:>>>0<?4;9;;>ABCAC>BBB>BECCE>BBCCC?CC?CCAA@BBB@@=@CC?BBC@CCCBBCBBABBB<B@C:A:979AA?=A799AA=BBABBCC=?=?B=BBCCC>AAABB>???@@?@:?28949A<@>@=??B@C?CC?BBBBBBB?BBBB>?@?BACBCCBB>><:=;0607::9@:=>:<AA5;7;?;?B:>=@@<@???>>;>AAA@@@8<;:3;:::;;1;;A====/:::;;1;>>:
@6HNMW:00772:06354
TACGTAGGTGGCGAGCGTTGTCCGGAATTATTGGGCGTAAAGGGAGCGCAGGCGGGAAGGTAAGTCTATCTTAAAAGTGCGGGGCTCAACCCCGTGAGGGGATGGAAACTATCTTTCTTGAGTGCAGGAGAGGAAAGCGGAATTCCTAGTGTAGCGGTGAAATGCGTAGATATTAGGAGGAACACCAGTGGCGAAGGCGGCTTTCTGGACTGTAACTGACGCTGAGGCACGAAAGCGTGGGGAGCAAACAGG
+
DAAA??=;::4:B>?@AA>BCCAFAFAC;<;EDF?AA@@B9BB<A@ABBBC@CCD>D@DABA=BCDHDCAA2999*;>>@@EG;DCBB@CDD9AACBBCB:BCB?BB>AA@C@AA<AB?CAAABBBB@C@AA?AA9A>?9>;@=@@EBBBA<:;9939ABB>BCBBBAAABBB?BB?BB>B?@@@=>>AA:?::563//)/>=6<==9@>>>>>:>BBAA:;;C;;7;CB;;;/;AAAACC;;;;CC>CCC@
@6HNMW:00782:06356
TACGTAGGGGGCGAGCGTTATCCGGATTTACTGGGTGTAAAGGGAGCGCAGACGGAGAAGCAAGTCTGATGTGAAAGCCCGCGGCTCAACCGCGGGACTGCATTGGAAACTGTTTATCTGGAGTACTGGAAGGGCAAGCGGAATTCCTGGTGTAGCGGTGAAATGCGTAGATATCAGGAGGAACACCGGTGGCGAAGGCGGCTTGCTGGACAGTAACTGACGTTGAGGCTCGAAAGCGTGGGGAGCAAACAGG
+
:96;;;>A>A1?@@BBAA=ACC=A=;;;0;A;;;0;E;;;.9959A@>@@BA;;6;?A=@@A?BBB@@@CBA@@@99>@9??A>ABBB?C@:;:F>ABB???@<@<?C>CCCBC=AABCC?AAAAA9949=@A<BB@BBB@C@C@B?AB>???=AAC?BBBC>?>?>BCABBB?;;;===:=;>==9=:>>:===8=9=?=>>:>;;;5;<AA>>9>>@888528890557;7>7;<<7778-989:;1;>?:
@6HNMW:00805:06325
TACGTAAGGGGCAAGCGTTATCCGGATTTACTGGGTGTAAAGGGAGCGCAGACGGAATGGCAAGTCTGAAGTGAAAGCCCGCGGCTCAACCGCGGGACTGCTTTGGAAACTGTCAGTCTGGAGTACTGGAAGGGTAAGCGGAATTCCTGGTGTAGCGGTGAAATGCGTAGATATCAGGAGGAACACCGGTGGCGAAGGCGGCTTACTGGACAGCAACTGACGTTGAGGCTCGAGAGCGTGGGGAGCGAACAGG
+
BC@@?=9?@@2>A:@;;;>BCC>A>;:;6;BCEL?BBBBE?CD>BABCCCBBBC@B@BD@ED@BCCBBA??@?@>6?@A9@@C>ABAD?A?CBBE>BBBBCCC=C@DF=@AAABBBCCAB=@C@9::A?E?CB>CB?BCA?B8;8;?BB>BCCBBBB>AA@B;BB;;;BABCA@@BB?BA>A?;;;?B>@A?AAA?C?AA>??8:9BA>BA998@<<<=;;<=399949A@@AA?A?877==2<@@@@<@:93
@6HNMW:00812:06336
TACGTAGGGGGCGAGCGTTATCCGGATTTACTGGGTGTAAAGGGAGCGCAGACGGAGAAGCAAGTCTGATGTGAAAGCCCGCGGCTCAACCGCGGGACTGCATTGGAAACTGTTTCTCTAGAGTACTGGAAGGGCAAGCGGAATTCCTGGTGTAGCGGTGAAATGCGTAGATATCAGGAGGAACACCAGTGGCGAAGGCGGCTTACTGGACAGCAACTGACGTTGAGGCTCGAAGGAGCGTGGGGAGCAAAGCAGG
+
;:9>9:::::'9<949@=@DA@4;5;;A0;;;;:,;>995)5:0979/0////879;;666>?AA@A;;944444(3<<2:::9>?@@=@9=>=@<B??>BCC?B6::.9=:89*8;773?737B=<<.3.8=8?A=AAA9?4:399@@;=:?>BAC?8=5C3>96/-----7766746616,22816625.57;6=7>@.559<99927797//(.5...332335365---(-(--...555)55222'25663
@6HNMW:00773:06391
TACGGAGGATGCGAGCGTTATCCGGATTTATTGGGTTTAAAGGGTGCGCAGGCGGCGCGAAAAGTCAGCGGTCAAAGTTCCGGGCTCAACCCGGTGACGCCGTTGAAACTTTCGTGCTGGAGTTCGTGCGAGGGAGGCGGAATGCGTTGTGTAGCGGTGAAATGCATAGATATGACGCAGAACCCCGATTGCGAAGGCAGCTTTCCAGCACGCGACTGACGCTGAGGCACGAAAGCGTGGGGAGCGAACAGG
+
BCCC@AB?ABA?AB@A@A>AAC?B?BBB=AC=@@8>>,99,9A8??????@<AB<??BCBBB8BCCDAAA<@9:927?;@7BB9BBAB>AD>C?BCBCBF7968===5<?B8?>>;:;@;@@@5AA7=<:;;>6::59929<:;:AA<A@>>>@==:;=;C9=>=@A>>>?>>>BBBBCBB?BCC:BBB;=>AA=?=@>??AA<A@AAABBBB???BBBBBBAB?><>BDCED<BAAABBB8AAABB@C??:
@6HNMW:00782:06361
TACGTAAGGGGCAAGCGTTATCCGGATTTACTGGGTGTAAAGGGAGCGCAGACGGAATGGCAAGTCTGAAGTGAAAGCCGCGGCTCAACCGCGGGACTGCTTTGGAAACTGTCAGTCTGGAGTACTGGAAGGGTAAGCGGAATTCCTGGTGTAGCGGTGAAATGCGTAGATATCAGGAGGAACACCGGTGGCGAAGGCGGCTTACTGGACAGCAACTGACGTTGAGGCTCGAGAGCGTGGGGAGCGAA
+
BA@@;;69DD9BB>BBBB@CCC@C?@@@;@AAAC=BBBBE>DC>BCBBDBBBBEAD@CB@BB=B?9:9@:>000:300+///)/=44258;;;F>BCBABCC>B?BD;@@B:56=A===8<<<;;;=6848;39:299>24.4.58<<5;;666;@;@?@?466669=@@566?>>9>><A<?><2955:7<<<8<9<A>??9==8703>733848:<<8876;/0+/;>=8337773333&377655
@6HNMW:00782:06386
TACGTAGGTGGCAAGCGTTGTCCGGAATTATTGGGCGTAAAGGGCGCGCAGGCGGCGTCGTAAGTCGGTCTTAAAAGTGCGGGGCTTAACCCCGTGAGGGGACCGAAACTGCGATGCTAGAGTATCGGAGAGGAAAGCGGAATTCCTAGTGTAGCGGTGAAATGCGTAGATATTAGGAGGAACACCAGTGGCGAAAGCGGCTTTCTGGACGACAACTGACGCTGAGGCGCGAAAGCCAGGGGGAGCAAACGGG
+
BAAAA::5:@;>B;:9:A;@?C@C?B?C?CD?CC=CBBBC=BB=BAAAABA6;;8;;@ACBC@BCBE@CCB?CCB7B<<;BCC<CD@D9;;;.;C>:;;;.;@>BBD>B;;;@AAAAIGCDBBBB;;7;@@A@BB=BAA>B?B?B@BBBBBAAA;;7;CCD<BABBBBBCCCC@CC@AA>A?BBC@CBBA:@?@@9@BB=@?B>CBB@CB@???=?ACCCCB=9657::9333(3:-33333$333;;7===7
@6HNMW:00782:06389
TACGTAAGGGGCAAGCGTTATCCGGATTTACTGGGTGTAAAAGGGAGCGCAGACGGAATGGCAAGTCTGAAGTGAAAGCCCGCGGCTCAACCGCGGGACTGCTTTGGAAACTGTCAGTCTGGAGTACTGGAAGGGTAAGCGGAATTCCTGGTGTAGCGGTGAAATGCGTAGATATCAGGAGGAACACCGGTGGCGAAGGCGGCTTACTGGACAGCAACTGACGTTGAGGCTCGAGGAGCGTAGGGGAGCAA
+
;<;;;<7<@@3>?8?::;=AAB@C@CCC7999;>9>@::;;*;B/:9BDAAAA@A=@=>@<@D=@?B==D@C>=<</55:3;:9493378<1777<1745566>8>9=<5;:=939484446;;@A@AD?B?BD:>?<>@@;;)/)/)/;5<<;;:55.59;909;;//////555==8>>4625:<.404438;84=;;?<@?@BBBC@BB@AAC?BB===@>;=00,0;;=9920//>///69*69779
@6HNMW:00783:06399
TACGTAAGGGGCAAGCGTTATCCGGATTTACTGGGTGTAAAGGGAGCGCAGACGGAGAAGCAAGTCTGATGTGAAAGCCCGCGGCTCAACCGCGGGACTGCTTTGGAAACTGTCAGTCTGGAGTACTGGAAGGGTAAGCGGAATTCCTGGTGTAGCGGTGAAATGCGTAGATATCAGGAGGAACACCGGTGGCGAAGGCGGCTTACTGGACAGCAACTGACGTTGAGGCTCGAGAGCGTGGGGAGCAAACAGG
+
AB@@>@2:::-;B5;;@@?BBC?B?BCC=BBCCI?CFCCC=@B9@AABAAACBB@BBB<ABB?CBCBBBCCCBBA;:9:-98=<ABDD?C9::@D=ABBBAAA:@?BD>DBBBAAADEBB>AAAAACC@A?BA<AA>BAA?A<@=@?BB@CCCBBBC?BBBB=BBAAACCCCCCBCC?@@=@?ABB?B?AA?ABC>D?BA?AC=?@BB?BC:9:B?BABBBBA=A::7:BAAAA::9ABACC9???AA<AAC@
@6HNMW:00784:06374
TACGGAAGGTCCGGGCGTTATCCGGATTTATTGGGTTTAAAGGGAGCGCAGGCTGATGATTAAGCGTGACGTGAAATGTAGCCGCTCAACGGCTGAACTGCGTCGCGAACTGGTTATCTTGAGTGAGTTCGATGTTGGCGGAATTCGTGGTGTAGCGGTGAAATGCTTAGATATCACGAAGAACTCCGATTGCGAAGGCAGCCAACAAGGCCTTTACTGACGCTAAAGCTCGAAGGTGCGGGTATCGAACAGG
+
LMDC@B:;:;D@DE>A@@<@@C?C@DCD?BB@BJ?DD>AA>AC>BC@@@;;9;CCBAA;:5:4;@@ADDDAA@@@;:::AAB?DBBBC?BE@CBBB>@999@AA@BAB?BBB>A?A>>>7>888A@AA?BBCBBB>A>BC?C?B??>>B?BA@@@>>;>AAC=BABA?BB@AA===@AA=AA<>>@<?AA8==;;5;8A?@?<@<@A?A=B6;;6:A@AAC@@@AA;@@@@@@;?:=>9:95:@@CBC?BAB?
@6HNMW:00814:05773
TACGGAGGATGCGAGCGTTATCCGGATTTATTGGGTTTAAAGGGTGCGCAGGCGGCGCGAAAAGTCAGCGGTCAAAGTTCCGGGCTCAACCCGGTGACGCCGTTGAAACTTTCGGGCTGGAGTTCGTGCGAGGGAGGCGGAATGCGTTGTGTAGCGGTGAAATGCATAGATATGACGCAGAACCCCGATTGCGAAGGCAGCTTTCCAGCACGCGACTGACGCTGAGGCACGAAAGCGTGGGGAGCGAACAGG
+
BCDD@@@=@A@@@AA@@@@CCD@E?BBB<AA=BB:AD7;:6;C;;<;AAAA>BB8;;B@?@A7@AAA@@@?B;9:3:=9==AC<B???:??8@@BBBCCF>AC@BBC=CCC=BBA<ABB?CCD@CDABACEEK?BB@BC?C>???BB?BBBBBB;;7;@@B<@@@CBBCC???ABBAA@BC?CDD9AAA4;;:?;>=A?@@AC<A>AAACCCCA@@AAACBA:;994:@@@BC=C999BCC8???BB>BBC?
@6HNMW:00830:05786
TACGTAAGGGGCAAGCGTTATCCGGATTTACTGGGTGTAAAGGGAGCGCAGACGGAATGGCAAGTCTGAAGTGAAAGCCCGCGGCTCAACCGCGGGACTGCTTTGGAAACTGTCAGTCTGGAGTACTGGAAGGGTAAGCGGAATTCCTGGTGTAGCGGTGAAATGCGTAGATATCAGGAGGAACACCGGTGGCGAAGGCGGCTTGCTGGACAGTAACTGACGTTGAGGCTCGAAAGCGTGGGGAGCGAACAGG
+
BBBBCB?BDD;DD>BBBB@CBC@C?CCB>BDCCC=BCCIG?CD>BBBCCEBBBE@C@BB@;;:;BBBCC?BAAAA:@@A9??A>AA??<?@CCCC>>??AAAD>C?BB>BBBBBAAACBB>BCBBBAA>A?BC>BA?B@@<@>A>A?BB>BBBA@@B@BCCC>CDCCCCA@@CBBBB>@@<@<>??9?;@?=@AA;?=@B?BE@BAAD?CCBABB@C???9:414::4=>><:<5BB747CC9BBBCD?BBC@
@6HNMW:00834:05794
TACGTAGGGAGCAAGCGTTATCCGGATTTATTGGGTGTAAAGGGTGCGTAGGCGGTATAACAGGTCTGTGGTCTAAGCCCGAAGCTTAACTTCGGTTCGCCACAGAAACCATTTTACTTGAGTATGGCAGAGGCAAGTGGAATTTCTAGTGTAGCGGTTAAATGCGTAGATATTAGAAGGAACACCAGTGGCGAAGGCGACTTGCTGGGCCATCACTGACGCTGAGGCACGAAAGCGTGGGGAGCAAATAGG
+
AAA@@@@?:@@A@>????>BCCAC?CDE:;9>AA8?@:9929?88999BBB@BC?CB9:79CA=A?;:/.).8.-(-..'.502--(-(-929905-.264666555,5.7799,9::89:9=>9617;9//+/<7::86>;>A6<=:::?;==>=8=0;;/9==>>>>?>@:69=<*0*/3866)33887;::6:6=3559.4:::;5:8==695:::59477//)////:<4<;;;ACA3;>::9-9??=
@6HNMW:00844:05783
TACGTAGGGGGCGAGCGTTATCCGGATTCATTGGGCGTAAAGCGCGCGTAGGCGGCCTGCTAGGTCGGGACTCAAATCCGGGGGCTCAACCCCCGCCCGGTCCCGATACCGACAGGCTTGAGTCTGGTAGGGGAAGGCGGAATTCCAAGTGTAGCGGTGGAATGCGCAGATATTTGGAAGAACACCGGTGGCGAAGGCGGCCTTCTGGGCCACGACTGACGCTGAGGCGCGAAAGCTAGGGGAGCGAACAGG
+
99:A@ABCBB3BADAAAA>BBB@D=@@?@AA@CD9AA;;;)5::9@A>><@;00+08;;@@A=:@>@>9?AAACC>BB?ADDD3AAAC?CBBB2A@@9@;@@@9@@AAA?BB??@@CC>A???CFD@AABDD;D<@999/7,7,76@7BBBBDCBE?BB>B<@@<<<:?>>733/36=7==6:?A5C=;<8AA<9=:==:A<F:BBBB=@,00000<@ABBA@B:;6;A@<;;0;A@:;;;.:>>?>499=:
@6HNMW:00851:05765
TACGGAGGATGCGAGCGTTATCCGGATTTATTGGGTTTAAAGGGTGCGCAGGCGGCGCGAAAAGTCAGCGGTCAAAGTTCCGGGCTCAACCCGGTGACGCCGTTGAAACTTTCGGGCTGGAGTTCGTGCGAGGGAGGCGGAATGCGTTGTGTAGGCGGTGAAATGCATAGATATGACGCAGAACCCCGATTGCCGAAGGCAGCTTTCCAGCACGCGACTGACGCTGAGGCACGAAAGCGTGGGGAGCGAACAGG
+
?>:>;9:.:9945669=C:BA=<@455;3995;<4<@39;39909555=;;5;?;@959??>4/088///176894:=9<9=?5:8::6:=6>:@==<<=7=@;99:,955)555)5<<9=>=:==;;;<;;:3/0*0@6;6<:378177//,*(**(***2,,-/>>>:93333444844/6:::.7--(--(--38(/6;<<<5<04485443;333454899:;;7:<<:::3:::;;==1855<<8===9
@6HNMW:00820:05838
TACGGAGGATGCGAGCGTTATCCGGATTTATTGGGTTTAAAGGGTGCGCAGGCGGCGCGAAAAGTCAGCGGTCAAAGTTCCGGGCTCAACCCGGTGACGCCGTTGAAACTTTCGTGCTGGAGTTCGTGCGAGGGAGGCGGAATGCGTTGTGTAGCGGTGAAATGCATAGATATGACGCAGAACCCCGATTGCGAAGGCAGCTTTCCAGCACGCGACTGACGCTGAGGCACGAAAGCGTGGGGAGCGAACAGG
+
BBDB?BB?A;;:B?>>9939AA>A@BCB=BA?BD>DD299,99,979@?AA?BA9>?@@@?@2A@@A@@A=@AAB=BB?B?DD<AABC@CD<><?AAAAA<??;>@>7>?B8>=<AAAA;>8>59?:>>>?=>76/)/8050......35?>>@;:35597.566688;;8<>@BBCBB9958CA2A??39:?@=A=@@??@?8@?BBBBBBBB@@@>988BBAAA=@AA9::2:B=??BB6AAA::47:=8
@6HNMW:00827:05857
TACGGAGGATGCGAGCGTTATCCGGATTTATTGGGTTTAAAGGGTGCGCAGGCGGCGCGAAAAGTCAGCGGTCAAAGTTCCGGGCTCAACCCGGTGACGCCGTTGAAACTTTCGTGCTGGAGTTCGTGCGAGGGAGGCGGAATGCGTTGTGTAGCGGTGAAATGCATAGATATGACGCAGAACCCCGATTGCGAAGGCAGCTTTCCAGCACGCGACTGACGCTGAGGCACGAAAGCGTGGGGAGCGAACAGG
+
BCBB?CD@C@@@AAA????BBB?B?BBA<AC<@@8>?,99+9A5=?????@=BB;??B@@@A8AAAA@?=5<98929A>A?BB=AA@@;@@<@?BBBCB=.858<?D8==D;B@;;:;:3<=>6BB258>@AA:>>:>@;>:8569<8;<A><<::5:=;;3788@@>>>@@A@BBBBBBB@BBB8BA@499:::<:?:::AC9?;???BBBBBABBBBCBBBB==:=BAAAB=BAAACCC:BBBA@=<:=8
@6HNMW:00833:05847
TACGGAGGGTGCAAGCGTTAATCGGAATCACTGGGCGTAAAGCGCACGTAGGCTGTTATGTAAGTCAGGGGTGAAATCCCACGGCTCAACCGTGGAACTGCCCTTGATACTGCACGACTTGAATCCGGGAGAGGGTGGCGGAATTCCAGGTGTAGGAGTGAAATCCGTAGATATCTGGAGGAACATCAGTGGCGAAGGCGGCCACCTGGACCGGTATTGACGCTGAGGTGCGAAAGCGTGGGGAGCAAACAGG
+
;DCCACCC>CB@@;@@@@;@?BBB@C@CDECCFJ>C@<;;0<ABBBCBBBC?BBBB=AAA@@=@ABBCCC9@@CC=BBD<B??=?>@@=A=@CC?B@BBBBD?C@BBBDBBBCCC;;;B?BC@DC@BB=AB@??9=?;:94:=>;>???<?AAAB@BCB@@A<@A>BBBBCAAAA@A=>?9?:==<797==?>BB8=8880806649?;>@9@;?>>:>AA;;;@>>:>>?>??9?A=====2=>>>>9>;;7
@6HNMW:00834:05839
TACGTAAGGGGCAAGCGTTATCCGGATTTACTGGGTGTAAAGGGAGCGCAGACGGAATGGCAAGTCTGAAGTGAAAGCCCGCGGCTCAACCGCGGGACTGCTTTGGAAACTGTCAGTCTGGAGTACTGGAAGGGTAAGCGGAATTCCTGGTGTAGCGGTGAAATGCGTAGATATCAGGAGGAACACCGGTGGCGAAGGCGGCTTACTGGACAGCAACTGACGTTGAGGCTCGAGAGCGTGGGGAGCAAACAGG
+
@ABAAB@CCC;BB<@?@@=ABB@C?CBF=AB@@@:@DABB<BB;ABABBBAAADAD@CC@A@?ADBBCD?AACDB<;::59@?<@BBB?B@BCBC>CBBBBCC>B>AD>BBBCCBAAB??<?C@AAA@=A>AB=@@=BBB>B=@=@?BB>BCCBBBD8;;BA:@@AABACBBB@@@A>@@=@>AAC@E?@?=?AA?A?::6:D=????<?C?>>B=AAABDBA?@::3:@@@ABAAAAAA@A6A@@@A8=>=8
@6HNMW:00845:05845
TACGGAAGGTCCGGGCGTTATCCGGATTTATTGGGTTTAAAGGGAGCGCAGGCTGATGATTAAGCGTGACGTGAAATGTAGCCGCTCAACGGCTGAACTGCGTCGCGAACTGGTTATCTTGAGTGAGTTCGATGTTGGCGGAATTCGTGGTGTAGCGGTGAAATGCTTAGATATCACGAAGAACTCCGATGCGAAGGCAGCCAACAAGGCCTTTACTGACGCTAAAGCTCGAAGGTGCGGGTATCGAACAG
+
5?9:54.4.4:6<93900)/>@:@;09505<5:@8;@)99,5<)559=D:546@@AE@A@DGAE;<<BC@@@@AA0;9997::=493947717700*00//7:;;?<;7;B<<A=?><:9=>00//>?;0738;;8>033284>=@BBB?BBA@@:93:9:>8>@??>?@@=>878==>08/)/66(/...767/5/;5558=8=>8<8<9AB<BCCCB@;;;??8;9:=::4929;777*7;;89;68;<
@6HNMW:00849:05820
TACGTAAGGGGCAAGCGTTATCCGGATTTACTGGGTGTAAAGGGAGCGCAGACGGAATGGCAAGTCTGAAGTGAAAGCCCGCGGCTCAACCGCGGGGACTGCTTTTGGAAAACTGTCAGTCTGGAGTACTGGAAGGGTAAGCGGAATTCCTGGTGTAGCGGTGAAATGCGTAGATATCAGGAGGAACACCGGTGGCGAAGGCGGCTTACTGGACAGCAACTGACGTTGAGGCTCGAGGAGCGTGGGGAGCAAACAG
+
;4455;5:;;2;;:>>BC?BCC?C>@??8?@@CC>CCCEF:BB7::9>@D@@?@7?059==?;>?:944.433380777(79949=77375<8888&77774444&3-444&3888<==;;;<9;;;====><?=B68;094=8>9>8>::929>?@@@A=A@@@8@?;:;BBB;:5===8==8A;954.4.44.48828033:99443383333333,38733387333-339933038;;;===1===>=/337
@6HNMW:00861:05858
TACGTAAGGGGCAAGCGTTATCCGGATTTACTGGGTGTAAAGGGAGCGCAGACGGAGAAGCAAGTCTGATGTGAAAGCCCGCGGCTCAACCGCGGGACTGCATTGGAAACTGTTTATCTGGAGTACTGGAAGGGCAAGCGGAATTCCTGGTGTAGCGGTGAAATGCGTAGATATCAGGAGGAACACCGGTGGCGAAGGCGGCTTGCTGGACAGTACTGACGTTGAGGCTCGAAAGCGTGGGGAGCAAACAGG
+
@>@??@=@BC9DB?BBBB@CCCAG@BBC>BBCCB>CCCIG?GI>CCBBBCBBBB?BBD>BBB>BEDBBBAAABBB=BBD<A??=@CCD?B>AAAB<BBCBBBC?C=??9@???A<ABBBB@BBBA@??<?=AD>CD>??B=A=A=A<??;?@@;?>?;???D>@??CCECBB??@AA:88184:::4:4:=7<><0607:5;><AB;;7;<<////;;;9;>88;;077::<?7@;==ADD5A=>>D:???=
@6HNMW:00820:05864
TACGTATGGTGCAAGCGTTATCCGGATTTACTGGGTGTAAAGGGAGCGCAGACGGAGAAGCAAGTCTGATGTGAAAGCCCGCGGCTCAACCGCGGGACTGCTTTGGAAACTGTCAGTCTGGAGTACTGGAAGGGCAAGCGGAATTCCTGGTGTAGCGGTGAAATGCGTAGATATCAGGAGGAACACCGGTGGCGAAGGCGGCTTGCTGGACAGTAACTGACGTTGAGGCTCGAAAGCGTGGGGAGCAAACAGG
+
EBCBBC@@=@@?@2;;;;6<AB?B@CDC?CDGCG=CCBBB<AB<BBAAACBB;;9<BA?CCC;;;@@ACAB;;;D0;;;0;;;@<<;A?A?BBBD=@@>>9>>8>:>>50000>=@?BBC@C??959=9>9==8>@=BCC?C?A?@@CC?BBA@@@@=@AAA9;:<BBBCCDBBA@@<00-0:==@9>7><9>=<293;?>AB@CCCC>@@A@::7:A???:8189929?;777-73/;>;;////>>4/778
@6HNMW:00826:05905
TACGTAAGGGGCAAGCGTTATCCGGATTTACTGGGTGTAAAGGGAGCGCAGACGGAATGGCAAGTCTGAAGTGAAAGCCCGCGGCTCAACCGCGGGACTGCTTTGGAAACTGTCAGTCTGGAGTACTGGAAGGGCAAGCGGAATTCCTGGTGTAGCGGTGAAATGCGTAGATATCAGGAGGAACACCGGTGGCGAAGGCGGCTTACTGGACAGCAACTGACGTGAGGCTCGAGAGCGTGGGGAGCAAACAGG
+
CC@@?@4;::*9;<AABB@BBC@B>BBC>CCFHIGBBBEC<BB<BBBBAA;;9@<@=BB?BB?AA@=9;599899.9>>9??@<@BBA?B????F>CCABBCE<A=@@9??@@@B@@@BA>AAAAABB?A>AB=BC?CBB@C?C?C<??@ECBAA??;?BAB>@>;??>>>B@@@AA:771/16;9595//)05>(/)/5/7=1957717975;A?>;:@;.----(-55577;?>?@AAA6;;;AA9ABB>
@6HNMW:00831:05886
TACGTAAGGGGCAAGCGTTATCCGGATTTACTGGGTGTAAAGGGAGCGCAGACGGAATGGCAAGTCTGAAGTGAAAGCCCGCGGCTCAACCGCGGGACTGCTTTGGAAACTGTCAGTCTGGAGTACTGGAAGGGTAAGCGGAATTCCTGGTGTAGCGGTGAAATGCGTAGATATCAGGAGGAACACCGGTGGCGAAGGCGGCTTACTGGACAGCAACTGACGTTGAGGCTCGAGAGCGTGGGGAGCAAACAGG
+
CCBA@?5;;;.0=,000:5700)4545505<<DC=AA?AA,;:7;CBBBA;;992939:49@<A;95<@=@???@.9::/99929><<8?288?A.9877437(75==5=99<459<:>>==A>????>A?BA;??;@A?9?292:99929<CAAAD@DCDD?DFAAACCCBA;;;B?BC@DAA@@>A;::7;@?>B@CD@AA=A?>=:@@A@@@:===;>=?;99949??ACB===??@@@8@@@@B:>?A>
@6HNMW:00833:05900
TACGTAAGGGGCAAGCGTTATCCGGATTTACTGGGTGTAAAGGGAGCGCAGACGGAATGGCAAGTCTGAAGTGAAAGCCCGCGGCTCAACCGCGGGACTTGCTTTGGAAACTGCCAGTCTGGAGTACTGGAAGGGTAAGCGGAATTCCTGGTGTAGCGGTGAAATGCGTAGATATCAGGAGGAACACCGGTGGCGAAGGCGGCTTACTGGACAGCAACTGACGTTGAGGCTCGAGGAGCGTAGGGGAGCAAACACGG
+
==?>44.488&336::5505:=:C?CCC>BBCEE@@AACC=CC>BCAAAD;;;C>B=BB?BB?B@@ACB??B;:;09<<5;8718=;?8B>AAA=8@00*0000(0).8/8876)------3887////(/3892;;6=BB?B?B@C?AC?ABABB@@=@>@?:AABCED@@@B@???;::4;;@>><?:8838994:?=A<??1733839888896;444:;;7454--7---,,2,-////88+893--(----3
@6HNMW:00840:05860
TACGGAGGATGCGAGCGTTATCCGGATTTATTGGGTTTAAAGGGTGCGCAGGCGGCGCGAAAAGTCAGCGGTCAAAGTTCCGGGCTCAACCCGGTGACGCCGTTGAAACTTTCGGGCTGGAGTTCGTGCGAGGGAGGCGGAATGCGTTGTGTAGCGGTGAAATGCATAGATATGACGCAGAACCCCGATTGCGAAGGCAGCTTTCCAGCACGCGACTGACGCTGAGGCACGAAAGCGTGGGGAGCGAACAGG
+
DGDB?BB@CBBBA@@@@@?ACC@CADDC>CDACD=CD7;;0<C;;;;BCBB>BD?A@?;;:;-;ABB@@@>@>=@9??9?AED>BBBD?BB:@=@@@BAA<?A@BBD?DDD=BBC=C@@<@@@=AA@AABFDD?;;;:B?B?BBAAA@CDBBCCAA=AAA@<BBCBCCCCBBBBBBBCBBB@BCC:BBB?AAAA<@=@;;;@@8@<@@BFCDCCCBB?@@B@@A;;7;BAAAD>CAAABEG9;::A@=@@?:
@6HNMW:00840:05880
TACGTAGGTGGCAAGCGTTGTCCGGAATTATTGGGCGTAAAGAGCATGTAGGCGGGCTTTTAAGTCCGACGTGAAAATGCGGGGCTTAACCCCGTATGGCGTTGGATACTGGAAGTCTTGAGTGCAGGAGAGGAAAGGGGAATTCCCAGTGTAGCGGTGAAATGCGTAGATATTGGGAGGAACACCAGTGGCGAAGGCGCCTTTCTGGACTGTGTCTGACGCTGAGATGCGAAAGCCAGGGTAGCAAACGGG
+
BBBBBA@>@@;?@;?=@C<??C?C?A>A?CC?DD>BAA@@<A@ABA@??@@=?BD;A@@@7@<AFD@CCC9;;BDD;A@@@AA7AD>B?CBB;BDCAA>ABB?B?BDBCBB?C=ABCC@CBBBCCCC@CCCB>AC/:::.;=C;BI?FCCDCKD;=;;BBD>CCBBBDCBBBC@CI?CB?B?CCDAEDCC@BBB8;8;CB?BB=BCC@BBBDAA?@@ABBBBBCBCCCCAAAB<CB@CEF>CBBBBB=BEE>
@6HNMW:00863:05866
TACGTAAGGGGCAAGCGTTGTCCGGAATTATTGGGCGTAAAGAGCATGTAGGCGGGCTTTTAAGTCCGACGTGAAAATGCGGGGCTTAACCCCGTATGGCGTTGGATACTGGAAGTCTTGAGTGCAGGAGAGGAAAGGGAATTCCCAGTGTAGCGGTGAAATGCGTAGATATTGGGAGGAACACCAGTGGCGAAGGCGCCTTTCTGGACTGTGTCTGACGCTGAGATGCGAAAGCCAGGGTAGCAAACGGG
+
BBBBCC@CCC9BB@@??@<@@A?C?B@B@BB?CH?CCBDE=B@A@BBBBB@?@@@6?===3?=BCCADDCAA@CDD;@::;BB9BC?C?CCB;CDCCD@CBB?B?BBBCCC?C?CCCC@CBBBCBCCACCBB>AA/;;0:=A=BI>CDCCBCB;;8;BBC=CCCCDEBCCCC=@@:?@:??AABACCCC@CCC@B@BBB?BB=BBB?@A@BAA@@@AAACDDEBCBBB:;:@:AB@CHD>CCCCCD>CDC>
@6HNMW:00818:05929
TACGGAAGGTCCGGGCGTTATCCGGATTTATTGGGTTTAAAGGGAGCGCAGGCTGATGATTAAGCGTGACGTGAAATGTAGCCGCTCAACGGCTGAACTGCGTCGCGAACTGGTTATCTTGAGTGAGTTCGATGTTGGCGGAATTCGTGGTGTAGCGGTGAAATGCTTAGATATCACGAAGAACTCCGATTGCGAAGGCAGCCAACAAGGCCTTTACTGACGCTAAAGCTCGAAGGTGCGGGTATCGAACAGG
+
BCCC@D?B?BC@CC;@::6;AC<A5;;@699=CC<CC/;:.9:5599??@@<?BCDBAB@6:6;;9:999<<@@C;@>===>:@?=8944404;??;@A@>>@ABBCC?CCB@C?A?9:4:???ABBA<??BBBE?C?BB=A=A;??A@=@BBB@??:?@@@9@BAB@BBB;;;=;;;?:;;6;=?;?A@;?>9:06-:9996;74924396=<456===;;;449,488:>;7<<:988C<??>BBB?BAA?
@6HNMW:00818:05938
TACGTAGGTGGCAAGCGTTGTCCGGAATTATTGGGCGTAAAGGGCGCGCAGGCGGCGTCGTAAGTCGGTCTTTAAAAGTGCGGGGCTTAACCCCGTGAGGGGACCGAAACTGCCGATGCTAGAGTATCGGAGAGGAAAGCGGAATTCCTAGTGTAGCGGTGAAATGCGTAGATATTAGGAGGAACACCAGTGGCGAAAGCGGCTTTCTGGACGACAACTGACGCTGAGGCGCGAAAGCCAGGGGGAGCAAACGGG
+
@@@@@;;6;C?@?;;;9:29;A5;5;8=1668<<5>>>=@/5;4:9?AAC@=@?;@;;;;:@;@ABA;@9::)959&5559;@@1;;7:5:99+9544<<<.?>=>??6?>::40<:000=009DAA@B=@BB@=BD899B?B@C@C@DCCCCAAABB>A;;;0;@;;;BBB;;:?BB@AB?B@CBA=@=>?;=?AB:@>@=:>>9??@?AC:9:949?@AAB:59>:5:<;;;>2::.44444$443;>6<==5
@6HNMW:00831:05937
TACGTAAGGGGCAAGCGTTATCCGGATTTACTGGGTGTAAAGGGAGCGCAGACGGAATGGCAAGTCTGAAGTGAAAGCCCGCGGCTCAACCGCGGGACTGCTTTGGAAACTGTCAGTCTGGAGTACTGGAAGGGTAAGCGGAATTCCTGGTGTAGCGGTGAAATGCGTAGATATCAGGAGGAACACCGGTGGCGAAGGCGGCTTACTGGACAGCAACTGACGTTGAGGCTCGAGAGCGTGGGGAGCAAACAGG
+
99544:388:.9<8>>BC?BBB8;6;BC=BBBBB=;;;;;7;D=CJB==;DBBB@IADGG;;6;A@A@@=A;:;@589A5==?9?=?>:@;988?2=?C>@@A9A5::49BA899BBAAC???????<9>8;;3=?8ACC@D?D@CABB?BCBBBCC?;969,9<999@@@???BBB@BB=A=@@=;@=?B<??C?B?BA>A@8>?8839?>8976;;;ABB@?A??<?@A@@A@ABBAABB8A@@AA=AAA<
@6HNMW:00845:05936
TACGTAGGGGGCGAGCGTTATCCGGATTTACTGGGTGTAAAGGGAGCGCAGACGGAGAAGCAAGTCTGATGTGAAAGCCCGCGGCTCAACCGCGGGACTGCATTGGAAACTGTTTATCTGGAGTACTGGAAGGGCAAGCGGAATTCCTGGTGTAGCGGTGAAATGCGTAGATATCAGGAGGAACACCGGTGGCGAAGGCGGCTTGCTGGACAGTAACTGACGTTGAGGCTCGAAAGCGTGGGGAGCAAACAGG
+
CC@@@?><<<,;?=@>@A?AAB?B>BBC>CEDCD;BCCDE>DC=AACBBBBB@@=@BA;@A@<@BBBBBBBBBBB=@?D>CBB?BBBB?B@CBBA=ABAA@DD?B<@?<@??AB>???BD@BBBBBBA=?;>>8?A?BBB?B?B=A=AA=@CBAAAC?AAAD>=>=BBBBBBBB>=<9660606<>;B;?@<?>>1818:4:=8=>BE>B??>?@<A==<?;:5:=<7?@@@DD;?>>@AAA5>><AA9ABB=
@6HNMW:00836:05988
TACGTAGGGGGCGAGCGTTATCCGGATTTACTGGGTGTAAAGGGAGCGCAGACGGAGAAGCAAGTCTGATGTGAAAGCCCGCGGCTCAACCGCGGGACTGCATTGGAAACTGTTTATCTGGAGTACTGGAAGGGCAAGCGGAATTCCTGGTGTAGCGGTGAAATGCGTAGATATCAGGAGGAACACCGGTGGCGAAGGCGGCTTGCTGGACAGTAACTGACGTTGAGGCTCGAAAGACGTGGGGAGGCAAACAGG
+
CBBBBCCCCC2AAAA@@@<@@B?C@CCC>CCCCL?CCAAA<AB;CCAA@BBB;;:;DB>ABC?BAAABDAAACCD=??>7==>9?C@?=B599AC>CAAAA::8:?CD>ABACC>BAAAB>AAAA@?@:?6;<3=A399D@C?C@B?BB?BB>=@BB>BBBB>BBBBAB??:;:<<<8;;5;8=AA:>;<=8=?><@=AA=@@;?=AA:=>>;7;6@55../.(./.(/9;;8<09...6866+./).<94;==5
@6HNMW:00838:05999
TACGTAAGGGGCAAGCGTTATCCGGATTTACTGGGTGTAAAGGGAGCGCAGACGGAATGGCAAGTCTGAAGTGAAAGCCCGCGGCTCAACCGCGGGACTGCTTTGGAAACTGCCAGTCTGGAGTACTGGAAGGGTAAGCGGAATTCCTGGTGTAGCGGTGAAATGCGTAGATATCAGGAGGAACACCGGTGGCGAAGGCGGCTTACTGGACAGCAACTGACGTTGAGGCTCGAGGAGCGTGGGGAGCAAACAG
+
;;;CEC@CEC9AC?BBBB@CBC@G@CCC>CBBBB=BB;;<0;A8;;;BAB@A@C@C@CC>AA?BAACBC@DA:99/::9/9??<@B??9?4::@@9@A@@ACD>D?BC>A@@@599?BAA=AAA987?;@>BC>BB=B@@=@=@=B?CB?BBA@AAC@BBCG>CC@AAAA;;:@@==49?0708<<8<99;4=>:6;>:?6@B<@ACC?A<;;7827@A>>?=5<881877733/7>==9:::/:;<<<3;96
@6HNMW:00848:05987
TACGTAAGGGGCAAGCGTTATCCGGATTTACTGGGTGTAAAGGGAGCGCAGACGGAATGGCAAGTCTGAAGTGAAAGCCCGCGGCTCAACCGCGGGACTGCTTTGGAAACTGTCAGTCTGGAGTACTGGAAGGGTAAGCGGAATTCCTGGTGTAGCGGTGAAATGCGTAGATATCAGGAGGAACACCGGTGGCGAAGGCGGCTTACTGGACAGCAACTGACGTTGAGGCTCGAGAGCGTGGGGAGCAAACAGG
+
BBBDAA5:;:.:@<<;;C@BCC@B8;;C<BBBBB;BACBB;BB>BBAA@DDDCC@C@CC@AB>A@;;:B@BBBBC=@AA5::?<@@??<?>AABE=CCBAAAA5:59A9=??>9;9A=EE@BBBAB::5::==5?@300@;@+0*09==8>>BA@@C@BABD;AAB<;;AA@@@@@B?;<:<@CBB?B>;;5:A@?C@AB>AA=@@@@<@A?>==9<=?;><?<::949><==?:9;;99=<0<<777)3<<3
@6HNMW:00857:05993
TACGTAAGGGGCAAGCGTTATCCGGATTTACTGGGTGTAAAGGGGAGCGCAGACGGAATGGCAAGTCTGAAGTGAAAGCCCGCGGCTCAACCGCGGGACTGCTTTGGAAACTGCCAGTCTGGAGTACTGGAAGGGTAAGCGGAATTCCTGGTGTAGCGGTGAAATGCGTAGATATCAGGAGGAACACCGGTGGCGAAGGCGGCTTACTGGACAGCAACTGACGTTGAGGCTCGAGGAGCGTGGGGAGCAAAACAGG
+
BE@@00,///&/:3:5667;;B<@8=>;,95;;909>555)555&5:555;<<<=2504;5995:;;::82888880333(3=;:;;//(/388;<6<@A;;==8<8<<*7338:<<=877/7>?77/:6;5::,/0;A=B>B>B=@8@@=@>>;<<<8?;?A9@@995<?995<<;:7;;7;588817133,3993:78848<48788.339::=7=972333,37;5373833,33377333&39////&..;2
@6HNMW:00829:06037
TACGTAAGGGGCAAGCGTTATCCGGATTTACTGGGTGTAAAGGGAGCGCAGACGGAATGGCAAGTCTGAAGTGAAAGCCCGCGGCTCAACCGCGGGACTGCTTTGGAAACTGTCAGTCTGGAGTACTGGAAGGGTAAGCGGAATTCCTGGTGTAGCGGTGAAATGCGTAGATATCAGGAGGAACACCGGTGGCGAAGGCGGCTTACTGGACAGCAACTGACGTTGAGGCTCGAGGAGCGTGGGGAGCAAACAGG
+
@@<;?@=@@?0<@49;998=?<<?2999)9=>?>9<A66605>4;;@CD@@@BB?B?BD?BB?B999<A8;:::C:A@B:??@4977>9>6??==7=///;;;2;477179;====>>CB?A@ABBBF?B?BB=BB?BCD@C@C@C?BBBCBA@@9:69@D@>999?BBBB699999;@@<A>BBC?A=?>:=:;+0+00+0=;>???<=744>>5=/0/;;;6?88547>>7717?@ACCCF5@><<;7;<?:
@6HNMW:00836:06040
TACGTAGGGGGCGAGCGTTATCCGGATTTACTGGGTGTAAAGGGAGCGCAGACAGAGAAGCAAGTCTGATGTGAAAGCCCGCGGCTCAACCGCGGGACTGCATTGGAAACTGTTTATCTGGAGTACTGGAAGGGCAAGCGGAATTCCTGGTGTAGCGGTGAAATGCGTAGATATCAGGAGGAACACCGGTGGCGAAGGCGGCTTACTGGACAGCAACTGACGTTGAGGCTCGAGAGCGTGGGGAGCAAAGCAGG
+
00><@=?>>>1=@ABAAB?AAD@D?ABC?CEEEC=BC;:;)9@6ACCCCBHCBBCCBB@CCB@BBBBBCBBBCBC>CCE=C;;9;BBB<@?@@AA<BAAAC;;5;4;;/:;@@A;AA@>?<>?>;99:393990997:44.45>::;5965><==>>?B?@@<AAABDDCCC@?>><:>A<?<@@@8?9>=68;>7<8;;:@A=@@@?<>@@@@BAFBBB@;:4:AA>AD@@@@=?>?<@EC9=::>>+00964
@6HNMW:00838:06058
TACGTAGGGTGCAAGCGTTAATCGGAATAACTGGGCGTAAAGGGCATGCAGGCGGTTCATCAAGTAGGATGTGAAATCCCCGGGCTCAACCTGGGAACAGCATACTAAACTGGTGGACTAGAGTATTGCAGGGGGAGACGGAATTCCAGGTGTAGCGGTGGAATGCGTAGATATCTGGAAGAACACCAAAGGCGAAGGCAGTCTCCTGGGCAAATACTGACGCTCATATGCGAAAGCGTGGGTAGCAAACAGG
+
;A;;;BCC<@@BC>A@??@B?BBB@D?BB?A:::/:>=>=9??8@A:::??;@@;@;ABBBC?BBBB@BAAA???:?A?A2982::::;A<>?=8?:@ABBBBBAAA@:AAA?BC@CCBB?;::??<>>>CCCB/;::;<5;;B>B?CC@BBBAB@A=@C?B?BB;;:AA@A???@@;A=ACACCC@GH>C@A@@5;5;;;;AA@;@AA;@@A=::<C@BCBBBBCAAACCFFD<@?AA@@8>99:9:,9:93
@6HNMW:00839:06057
TACGTAGGTGGCAAGCGTTGTCCGGAATTATTGGGCGTAAAGGGCGCGCAGGCGGCGTCGTAAGTCGGTCTTAAAAGTGCGGGGCTTAACCCCGTGAGGGGACCGAAACTGCGATGCTAGAGTATCGGAGAGGAAAGCGGAATTCCTAGTGTAGCGGTGAAATGCGTAGATATTAGGAGGAACACCAGTGGCGAAAGCGGCTTTCTGGACGACAACTGACGCTGAGGCGCGAAAGCCAGGGGAGCAAACGGG
+
@@@AA@A>??4:;<@@;;7;AC?C?C?B7;;<AF=DCBCC;@@=@BDBBAA<AB=B;;;AAA?AACCABBBAGDE<CAABAMG;CC9;5;?@.;;BCCCC;CD@CCE?CA;;;A@@ALCBBCCAAAB>A@<;5;C:@@A>B4;7;>AA@@@@CCA@=@BCC=AAACCCCDBBB@CB?CC=@=@AB?BBBA?B:;;9;BC@FCC?BBD?@C000A<@@@B@A@?@BB?@@<>88044.4:<:.::9::5=<@:
@6HNMW:00845:06040
TACGGAGGATGCGAGCGTTATCCGGATTTATTGGGTTTAAAGGGTGCGCAGGCGGCGCGAAAAGTCAGCGGTCAAAGTTCCGGGCTCAACCCGGTGACGCCGTTGAAACTTTCGTGCTGGAGTTCGTGCGAGGGAGGCGGAATGCGTTGTGTAGCGGTGAAATGCATAGATATGACGCAGAACCCCGATTGCGAAGGCAGCTTTCCAGCACGCGACTGACGCTGAGGCACGAAAGCGTGGGGAGCGAACAGG
+
DCBC?CD?ABBBBAA9;;?BBB@C@BAB=;;6;B<BC<BB<AB;;;:BB@A=@B>AAB@@@@8@CBA@@@=AAAA=BC?B=??:?@A@299+;4;A@BBB8;;?ADL>CCH?BBA@ACC?BCB@DCCCBBBCC>;;8;@=@=??@:95:CABBCBB>AAAA=BA@@BBBBDDDCCCBBBBA?BBB8BBB;;;BB<@=A;;<@C>C@AAABCCAACCCCCCCBCCBB?BCBCBC?CBAACDD8;;;??<?BE?
@6HNMW:00820:06071
TACGTAAGGGGCAAGCGTTATCCGGATTTACTGGGTGTAAAGGGAGCGCAGACGGAATGGCAAGTCTGAAGTGAAAGCCCGCGGCTCAACCGCGGGACTGCTTTGGAAACTGTCAGTCTGGAGTACTGGAAGGGTAAGCGGAATTCCTGGTGTAGCGGTGAAATGCGTAGATATCAGGAGGAACACCGGTGGCGAAGGCGGCTTACTGGACAGCAACTGGACGTTGAGGCTCGAGAGCGTGGGGAGCAAAC
+
444444.444&4;29@;;7;@C?C@CBC>AAEGE?CCCBD?FG?GDBAABACAA=@=A@@DDADA@@AC?AA:9:-9:9/:=@;===?8</7788)7<<<=<>3838?5=?@A9:9@:::>AABB?>A6:88@6?C>BBC?B?B?C@@@=@A@@??@?@@@?>996AAC@@@CB<<@:996:?BAB?B??@<@@?<?=>?<??<@@>>9>A990>:=00*0>;;6;@@<??>???;=;;;?@@6@@@>;3;
@6HNMW:00824:06070
TACGTAGGTGGCAAGCGTTGTCCGGAATTATTGGGCGTAAAGGGCGCGCAGGCGGCGTCGTAAGTCGGTCTTAAAAGTGCGGGGCTTAACCCCGTGAGGGGACCGAAACTGCGATGCTAGAGTATCGGAGAGGAAAGCGGAATTCCTAGTGTAGCGGTGAAATGCGTAGATATTAGGAGGAACACCAGTGGCGAAGGCGGCTTACTGGACAGCAACTGACGTTGAGGCTCGAGAGCGTGGG
+
CECCB@@=@@>BB@B@AA@@@A@B@C?C:;::?A6::999,9@:BBCCCFB@CC9;;CCBBC?AA;<5<<;<@CC7BB@9:;:-;>;??>BB6@;;999:*:92999,9=<:;;??BB@@@:9;;9;4:;CC>BB<;99?D=A>B<ABBBBCCB9949>@B;;;:995ABCC>099844.4.4/868//-(--/)/)/:2797994504:::440548::44.433-38889998883333
@6HNMW:00830:06100
TACGTAGGGGGCGAGCGTTATCCGGATTTACTGGGTGTAAAGGGAGCGCAGACGGAGAAGCAAGTCTGATGTGAAAGCCCGCGGCTCAACCGCGGGACTGCATTGGAAACTGTTTATCTGGAGTACTGGAAGGGCAAGCGGAATTCCTGGTGTAGCGGTGAAATGCGTAGATATCAGGAGGAACACCGGGTGGCGAAAGGCGGCTTGCTGGACAGTAACTGACGTTGAGGCTCGAAAGCGTGGGGAGCAAAC
+
BABB@@?=>=,=?>@@?B=BBC:;89CD<BBBBB<9:9?D8BA<>>@AAA;;:@<@AB@ABB@BBBCBCDDAAAB8::A9?:96:A??9?<?@BB9@?BBBCC?B?AA<ACBBB<BBBBB?BBB???C?B?BB=BB;???9=;A494:A@;;88:A@<@ABB;@@>?@BAAA<;:@@8<<5;5:::188*888:888(69==:??15577/58899949=:::22,25838558:@7>>>??=A+;;<=>65
@6HNMW:00843:06071
TACGTATGGTGCAAGCGTTATCCGGATTTACTGGGTGTAAAGGGAGCGCAGGCGGTTCTGCAAGCCAGAAGTGAAAGCCCGGGGCTTAACCCCGGGACTGCTTTTGGAACTGTAGGGCTGGAGTGCAGGAGGGGCAAGCGGAATTCCTGGTGTAGCGGTAAAATGCGTAGAGATCAGGAAGAACACCGGTGGCGAAGGCGGCTTGCTGGACTGTAACTGACGCTGAGGCTCGAAAGCGTGGGGAGCAAACAGG
+
BB@A@BBB@DBA@<@?@A?@@@?B?CBC=CCCCD>FCDCC>CJ>BBBB@BB=A@=B?BBBBC@CC@CA@>@BBBB;@?@0;;;5;B@C@CCC;CC>C@?@;;;;6;?B?CBBBCCE>BCB?BBBBBAA=:9993:B=@AB?A?B?B?BB????BB??=?BDC:BBBBBBBCCABBBB?B?BG?BAB@B@??=@AB;?=?@=@C=??BB?AAABBB?BCCCB@>>A8979CDBBB>BBCCCDD:???CC>BBB@
@6HNMW:00844:06077
TACGTAGGGGGCAAGCGTTATCCGGATTTACTGGGTGTAAAGGGAGCGCAGACGGAGAAGCAAGTCTGATGTGAAAGCCCGCGGCTCAACCGCGGGACTGCATTGGAAACTGTTTATCTGGAGTACTGGAAGGGCAAGCGGAATTCCTGGTGTAGCGGTGAAATGCGTAGATATCAGGAGGAACACCGGTGGCGAAGGCGGCTTGCTGGACAGTAACTGACGTTGAGGCTCGAAAGCGTGGGGAGCAAACAGG
+
BBCA@;;;;;$9;.4;BB=@CC?C@CCC>BCBBA:@A?AB;AD<AACBBBDA@A?BCC?BBC@BBBBBCCDC@?=6:99,:<<9?CCB>B<?>@A<BA@ACBB?B@BB>B???D>BBBBB?BBBB??@;>299+9@;AAB?C?B?B?BC?BBBBBBB@BBBB>BCBBBBAA@B;;;=8=<5:5:>>:?<>>:=@?5;5:>:>@=@@>>;>BB@??<>>>???<8<65.69<>?@9@><7777*8;688-8>>:
@6HNMW:00852:06097
TACGTAGGTGGCAAGCGTTGTCCGGAATTATTGGGCGTAAAGGGCGCGCAGGCGGCGTCGTAAGTCGGTCTTAAAAGTGCGGGGCTTAACCCCGTGAGGGGACCGAAACTGCGATGCTAGAGTATCGGAGAGGAAAGCGGAATTCCTAGTGTAGCGGTGAAATGCGTAGATATTAGGAGGAACACCAGTGGCGAAAGCGGCTTTCTGGACGACAACTGACGCTGAGGCGCGAAAAGCCAGGGGGAGCAAACGG
+
BCBBBBC@CB?BB@B@@@@ELE>B>B@C@CC@BB>AA?EE>CC>BBACCCC@CC>AABCBBCADCCC?BBB>BBB7CA@ABBB9BB<@=@BB6BAA;;;;6;E>BBB<B<;;@BBCCBBBCCCBBCD?CAAA@BC>BCC@E?A?AACCDDCCCB9949==B9:::@@@AAA@?7>@<<>:?<?@A?BA@@<?799,9;;8=??8<<<9<:555;7:<:?;??>>>@:=<84444&44.44888':<:::0444
@6HNMW:00857:06086
TACGTAGGGGGCGAGCGTTATCCGGATTTACTGGGTGTAAAGGGAGCGCAGACGGAGAAGCAAGTCTGATGTGAAAGCCCGCGGCTCAACCGCGGGACTGCATTGGAAACTGTTTATCTGGAGTACTGGAAGGGCAAGCGGAATTCCTGGTGTAGCGGTGAAATGCGTAGATATCAGGAGGAACACCGGTGGCGAAGGCGGCTTGCTGGACAGTAACTGACGTTGAGGCTCGAAAGCGTGGGGAGCAAACAGG
+
CA;;;BABCC1@@CA@::7;@D@D@BCF>CCCCC>BBBDC<BB=AA@BB@AAAB?@A@@BBC@CCBBBBCCBACB;?>?6?9989DAA?B898??9?BBDCBC=@6:9/9?<?>9>@@@@=@BBBBBB?B?BB<AD<>>C?B?B?D?BA?BBBBBA@<ABCD>BB@BBBBCB>=>@?=??;><>@A8;5<<69;=0818@5;;<>>A@=@>>>@@<@;;;B@@:>=@=@@@@DD9>>>>>??2>>>>?8??>=
@6HNMW:00817:06122
TACGTAAGGGGCAAGCGTTATCCGGATTTACTGGGTGTAAAGGGAGCGCAGACGGGAATGGCAAGTCTGAAGTGAAAGCCCGCGGCTCAACCGCGGGACTGCTTTGGAAACTGTCAGTCTGGAGTACTGGAAGGGTAAGCGGAATTCCTGGTGTAGCGGTGAAATGCGTAGATATCAGGAGGAACACCGGTGGCGAAGGCGGCTTACTGGACAGCAACTGACGTTGAGGCTCGAGAGCGTGGGGAGCAAACAG
+
5544//)/77*//)/7//)4993:7<AB=AA;;;8;CBCE>CC>;;;:;BBB;;;7999=>9;69;>>>C>@@AA?;;;;0;?>;?CBB?B=AAA@;@A::<DD>C?BB?ACBCCCBCBBB@ABB958?4<6;9677399?8=:;9B?BB@BAAAA@@;@@B@8@AAAABBBAA@>@>8==.9.9::5;7;<75558=8;;75524??B:=8=:37033338763;00)/889?=:::<?:??0>?><<3733
@6HNMW:00834:06129
TACGTAGGGGGCGAGCGTTATCCGGATTTACTGGGTGTAAAGGGAGCGCAGACGGAGAAGCAAGTCTGATGTGAAAGCCCGCGGCTCAACCGCGGGACTGCTTTGGAAACTGTCAGTCTGGAGTACTGGAAGGGTAAGCGGAATTCCTGGTGTAGCGGTGAAATGCGTAGATATCAGGAGGAACACCGGTGGCGAAGGCGGCTTACTGGACAGCAACTGACGTTGAGGCTCGAGAGCGTGGGGAGCAAACAGG
+
FA@@CCDDDD3A@@@>@>=ABB@B?@@@<@BCCL>CCCCC>CC>AA;;;CCCCC@CCC?BBC@CCBBBCCCCB@@8:99.:::4;@@@?B8;:BB>BCBC@@?;?=?C=CAA@C;;9ABB?BAAAABB@D>A@<??:??@;@:@<@<@A@CCCBBBC@CEDE>:;:BBBACBBCCDE@CC?A>@AB597:D?BCDAD?BA?BB?BBBB?BB9:9B?BBBACDHAAAB?ACA@??>BCCBBBB:A@@@@:@@A=
@6HNMW:00848:06155
TACGTAAGGGGCAAGCGTTATCCGGAATTACTGGGTGTAAAGGGAGCGCAGACGGAATGGCAAGTCTGAAGTGAAAGCCGCGGCTCAACCGCGGGACTGCTTTGGAAACTGTCAGTCTGGAGTACTGGAAGGGTAAGCGGAATTCCTGGTGTAGCGGTGAAATGCGTAGATATCAGGAGGAACACCGGTGGCGAAGGCGGCTTACTGGACAGCAACTGACGTTGAGGCTCGAGAGCGGTGGGGAGCAAACAGG
+
;999???BCC499248::7<<:6;.4.4.4:::=4556==6=G7>CCAA@;;;;6;=BA@AB?A;:6BB?ABCAA49:4333-33334928333(3933477.7)//(/:///7798:;78;7733359,33(33,/7;)/)/)/3::,//=><<=:555=05555;;5559445<8=>8<7<::5:5:=8<<<2504;5:;853384?:::::,333333:-33:43336/-----(-677&//666(//96
@6HNMW:00850:06130
TACGTAGGTGGCAAGCGTTGTCCGGAATTATTGGGCGTAAAGGGCGCGCAGGCGGCGTCGTAAGTCGGTCTTAAAAGTCGGGGCTTAACCCCGTGAGGGGACCGAAACTGCGATGCTAGAGTATCGGAAGAGGAAAGCGGAATTCCTAGTGTAGCGGTGAAATGCGTAGATATTAGGAGGAACACCAGTGGCGAAAGCGGCTTTCTGGACGACAACTGACGCTGAGGCGCGAAAAGCCAGGGGGAGCAAAACGGG
+
0///04405=8=>25:>>9999==;?:@:@A:@@6665<<)55)55555;;4;;69999///)/;/5.55549<=0;;<<<</66:?;>>>2;;95555&59.55:)55999:9555//-5----2(-(///4::/://)57<7:9::544:55555:455)554444444;<7<>9::7:25/838---(-699)/44.44;(45:53/////)//9:;/55=<<7<;;;<>>/5666<>==+=55488+;<>5
@6HNMW:00852:06137
TACGTAGGGAGCAAGCCGTTATTCCGGGATTTAATTGGGTGTAAAGGGTGCGTTAGGCGGTATAACAGGTCTGTAGGTTGCTTAAAGCCCGAAAGCTTTAACCTTCGGTTACGCCTACAGGAAACCATTTTACTTGAGTATGGCAGAGGCAAGTAGGAATTTCTATGTAGCGGTGTAAATGCGTAGATATTAGAAGGAACACCAGTGGCGAAGGCGACTTGCTGGGCCATCACTGACGCTGAGGCACGAAAGCGTGGG
+
9994444808888344-33633-3-33(39;(3-3-3;/33337(37(33766(//6//)///95:7837333333171733,37.5991333(22..'.(-(-0--(-(---4(,,7..(-8.72----&..73565---5(--222(,,(,,*5((((5'((((((*,22(,,,,,',55...33232(,,,(,(,0522-5655/5660505.//83888::*/+3899888<;:::9<<473333919883333
@6HNMW:00858:06144
TACGGAGGATGCGAGCGTTATCCGGATTTATTGGGTTTAAAGGGTGCGCAGGCGGCGCGAAAAGTCAGCGGTCAAAGTTCCGGGCTCAACCCGGTGACGCCGTTGAAACTTTCGTGCTGGAGTTCGTGCGAGGGAGGCGGAATGCGTTGTGTAGCGGTGAAATGCATAGATATGACGCAGAACCCCGATTGCGAAGGCAGCTTTCCAGCACGCGACTGACGCTGAGGCACGAAAGCGTGGGGAGCGAACAGG
+
ABBE@;;9;@@@@@@999=@AB?B?BB@:??8<;*/0)0=5=;5///6668373/737><CC:BBCA989=A@@A<@A?B>AB=A@AA49979@BBB@?>26518@=3<=<7<??@??@<A:?699558==>E9A@<;;5;39655:05522222626:==5:7:<9<=>@@B:??@:77?8???2?9?179@A6=8?979?@8@<@@>?>@@>>>>>>A88999819;;=?>7>?BBBBC:AAAAA;988;
@6HNMW:00815:06193
TACGTAGGGGCGAGCGTTATCCGGATTTACTGGGTGTAAAGGGAGCGCAGACGGAGAAGCAAGTCTGATGTGAAAGCCCGCGGCTCAACCGCGGGACTGCATTGGAAACTGTTTATCTGGAGTACTGGAAGGGCAAGCGGAATTCCTGGTGTAGCGGTGAAATGCGTAGATATCAGGAGGAACACCGGTGGCGAAGGCGGCTTGCTGGACAGTAACTGACGTTGAGGCTCGAAAGCGTGGGGAGCAAACAGG
+
BBA@@::::-9@:;;9;?BCC@D;;;G?FCCDD>;;;DC8BB8@A@;;;CBBB@BCC@BBB?CC@@@@@A@CCD=???9?@?=AB@?=A4:9AB=BDCBBAA>AADC;C@AAD=A@A@B@BBB=>>A<?6>>7>?3:9B?B?C?B>AB@CB@:?9959??F>BBAAACBAA@@@AA<>=1838<==B;>>=AAA;?<>><>B=BA??;?A>>?A=@@C;;;:6://*/<<9=>3;;;;:DD5;;ADC:C@@=
@6HNMW:00822:06190
TACGGAGGATGCGAGCGTTATCCGGATTTATTGGGTTTAAAGGGGTGCGCAGGCGGCGCGAAAAGTCAGCGGTCAAAAGTTCCGGGCTCAACCCGGTGCGCCGTTAAACTTTCGTGCTGGAGTTCGTGCGAGGGAGGCGGAATCGTTGTGTAGCGGTGAAATGCATAGATATGACGCAGAACCCCGATTGCGAAGGCAGCTTTCCAGCACGCGACTGACGCTGAGGCACGAAAGCGTGGGG
+
9>?A;@B8@?@>@@::9A489A<>4:=<5<=8==9??)98+778&737998848948=797<;0;>>AA8>8;7888&3;3:6:<3>9>=9<<3<5<;88:6882::3877.73333//(/55(-----2555,..(..(.(.7782...3889>677;>462222222227788544<<8<>=/:::04433-36333388(3-3966///6666;=;:99933,377333(37733333
@6HNMW:00826:06168
TACGTAGGGAGCAAGCGTTATCCGGATTTATTGGGTGTAAAGGGTGCGTAGGCGGTTTATTAGGTCTGTGGTTTAATCCCGAAGCTTAACTTCGGTTCGCCATAGAAACCGATTCACTCGAGTATGGTAGAGGCAAGTGGAATTTCTAGTGTAGCGGTAAAATGCGTAGATATTAGAAGGAACACCAGTGGCGAAGGTCGACTTGCTGGGCCATCACTGACGCTGAGGCACGAAAGCGTGGGGACAAATAGG
+
BBBB@@@A9@@@A?BBBB?BBD?B?BBB=BEADI>BAAJJ?DE>;;;BBAB>BA>AB;AA9;;@BCCBCC<@@;@<@BA=A@<@@@=@?@C?BB>A?ACC?ABBBA@9@<;;;?CCBCBAA@BCCC@@@A>>:>@<@@B?C>AB=BAAAAA<?@6666C>>/66555:::444049=8=9<8<==8====44/;68(-----:6:;<>>8>:===555;;:99333/(////681///8899.66::*//93
@6HNMW:00832:06182
TACGTAAGGGGCAAGCGTTATCCGGATTTACTGGGTGTAAAGGGAGCGCAGACGGAATGGCAAGTCTGAAGTGAAAGCCCGCGGCTCAACCGCGGGACTGCTTTGGAAACTGTCAGTCTGGAGTACTGGAAGGGTAAGCGGAATTCCTGGTGTAGCGGTGAAATGCGTAGATATCAGGAGGAACACCGGTGGCGAAGGCGGCTTACTGGACAGCAACTGACGTTGAGGCTCGAGAGCGTGGGGAGCAAACAGG
+
@BBB:96;BB7AB?@A@A@DCC@C?@A@;@EBBB>AAAKG?EI>BB;;;CDLCB?B@CC@CB?@A@BBBAB???F<AAB<A??;>?<<9=000@@<@A@BBBB=B=AA<ACCCB@?@DBA=BAAABBB@B>BB<BB<A@D@D@C?C@BC?BBBCBBB?BBBB;@A;;;A@CD;;;CD@BCAC@CCC@C?AA@AAA?B?:979A=A>???BA9::?:?ABBCBB?B@@=?CBBBBCBA@???=2::::9,:=<8
@6HNMW:00836:06179
TACGTAGGGAGCGAGCGTTGTCCGGAATTACTGGGCGTAAAGGGCGCGTAGGCGGTGTTTCAAGTCGTCAGTAAAATGGTGAGGCTTAACCTCATTAAGCAGACGAAACTGGAATGCTGGAGGAACAGAGAGGCAGACAGAATTCCTGGTGTAGCGGTGAAATGCGTAGATATCAGGAAGAATACCGGTGGCGAAGGCGGTCTGCTGGCTGTATTCTGACGCTGAAGCGCGAAAGCCAGGGGAGCGAACGGG
+
ABBCBBCD>A??@@@@AB>BCF@C@CAE@CCDDD=BBBBD>FD=@ACCBBB?@@=@@@D>B@?ACBCCCBBBGCD;A@<<=00-0@<@<A@@CCB?C>AA@AACCDF>CBB?B?;<;CC?;;:;?BBBBBBB@BGGCCCCC>@=@?BB?CBBAA;;8:BCD>AABBBCC@@@AABB?B=??=@@@=@;>?;>:;5;<AC@DCABBCF@FCGCBB?BCBBBBBABB@BBCBAAA?AA?BCCC:?@@DG?BBB>
@6HNMW:00846:06167
GTACGTAGGTGGCAAGCGTTGTCCGGAATTATTGGGCGTAAAGAGCATGTAGGCGGGCTTTTAAGTCCGACGTAGAAAATGCGGGGCTTAACCCCGTATGGCGTTGGATACTGGAAGTCTTGAGTGCAGGAGAGGAAAGGGGAATTCCCAGTGTAGCGGTGAAATGCGTAGATATTGGAGGAACACCAGTGGCGAAGGCGCCTTTCTGGACGTGTGTCTGACGCTGAGATGCGAAAGCCAGGGTAGC
+
75555555.5/)//)///9499949.5./)//)//)/////)//777566568<<<24444&45::;2//>>0//688+//////&397;8===1=<<88173/(/(/////807)/4::.44454:;;7;;<?;==*799*01717;3///62,---(--//(/::9///88:=2924:5:5;0/+00/5057:)/)/68389289836///6667;;<=====C@@@B79333(392333(38:3
@6HNMW:00815:06254
TACGTAAGGGGCAAGCGTTATCCGGATTTACTGGGTGTAAAGGGAGCGCAGACGGAATGGCAAGTCTGAAGTGAAAGCCCGCGGCTCAACCGCGGGACTGCTTTGGAAACTGTCAGTCTGGAGTACTGGAAGGGTAAGCGGAATTCCTGGTGTAGCGGTGAAATGCGTAGATATCAGGAGGAACACCGGTGGCGAAGGCGGCTTACTGGACAGCAACTGACGTTGAGGCTCGAGAGCGTGGGGAGCAA
+
CCBA??4;;;.;;5<;:;=BBC?B=;;;0:A@AA;@ABCC>CF=CB;;;AA@;;4::;;29?;>9555;8A=333(333(3;;*0000)/0689=4?BBBBBB>B?AA6:7;=><:;?AB6;8?CC@A>A<??9?B4;<B?B@C@C@@@=ABBB@BC@CDCC=;;;ACAADDCCBA@<@A=@>A;;6;6:B5:9?9=9:?9@@@@??><>88<8>=888;;34.7871388>00/6:9/333&33388
@6HNMW:00822:06227
TACGGAGGATGCGAGCGTTATCCGGATTTATTGGGTTTAAAGGGTGCGCAGGCGGCGCGAAAAGTCAGCGGTCAAAGTTCCGGGCTCAACCCGGTGACGCCGTTGAAACTTTCGTGCTGGAGTTCGTGCGAGGGAGGCGGAATGCGTTGTGTAGCGGTGAAATGCATAGATATGACGCAGAACCCCGATTGCGAAGGCAGCTTTCCAGCACGCGACTGACGCTGAGGCACGAAAGCGTGGGGAGCGAACAGG
+
CC;;:<E?BBBB@?@9:9;>?B=A=BAA<AC@CD>BB;@@8AC;AAAABBB>AB?@AACEGE;A@CA@@@>@BBD>BA=A<@@9@AAA>A@9A<@@DBB@<00-0>@3?BC>CCCCCCC@BBB@BBBBA@BBC>@@=@A?A@AAA::8:CCBCC;;:;@@C>@@ACDAAAAA@AABBAABA?BCC:CCB><<;;5;=@;;;??8?<@@BBBBBBAA@@BAA@ACBB?BBBAAF=BB@@@@@7@@?BC=@AB=
@6HNMW:00828:06239
TACGTAAGGGGCAAGCGTTATCCGGATTTACTGGGTGTAAAGGGAGCGCAGACGGAATGGCAAGTCTGAAGTGAAAGCCCGCGGCTCAACCGCGGGACTGCTTTGGAAACTGTCAGTCTGGAGTACTGGAAGGGTAAGCGGAATTCCTGGTGTAGCGGTGAAATGCGTAGATATCAGGAGGAACACCGGTGGCGAAGGCGGCTTACTGGACAGCAACTGACGTTGAGGCTCGAGAGCGTGGGGAGCAAACAGG
+
ABCBBB<@@?7?@=AAABAGDD@C?BBC=CBCCD>@@???;?C9BCCBBBDCCC@D@BB@BB?BBBBAA?ABBDD<AAA<@@A>BBA@?B<>>AA<AA?ABA@<A?AB>CDCBBAAACBB@BBB>??B?B@BB>BC<AAC@C?A?@ACC@BCCCBBD?CCCD>DDAAACCCCBBCCD=@?6:5:??;?<@?<?CC>B@AA>@B@BBAB@BBA@AC@C>>?BBB?BAA>ABAAABBBBBBABB6???BB;A??9
@6HNMW:00832:06219
TACGGAGGATGCGAGCGTTATCCGGATTTATTGGGTTTAAAGGGTGCGCAGGCGGCGCGAAAAGTCAGCGGTCAAAGTTCCGGGCTCAACCCGGTGACGCCGTTGAAACTTTCGGGCTGGAGTTCGTGCGAGGGAGGCGGAATGCGTTGTGTAGCGGTGAAATGCATAGATATGACGCAGAACCCCGATTGCGAAGGCAGCTTTCCTGCACGCGACTGACGCTGAGGCACGAAAGCGTGGGGAGCGAACAGG
+
BBBA??>;>:;:ACA@AA=?@B?B@CCC?BB?B@8@@,99,98,3;<<;;>;@?8=@>99982:@?@?9929AA@9A@>A>AC>CAAA287278<>>@AA9?;5;;;3;>?7???9?@@<>=>=AB8;;=;=D:;;6:=8=8957=>5:;;;==88-9:::1:=>BAAB??;;;DBBCCBB?BBC6A@A899@A30+00/0::3:6::?@<<<777@???BBAAAA=@@@99929ABBBBB:BBBBB?BBA=
@6HNMW:00833:06237
TACGGAGGGTGCAAGCGTTACTCGGAATCACTGGGCGTAAAGGACGCGTAGGCGGATTATCAAGTCTTTTGTGAAATCTAATGGCTTAACCATTAAACTGCTTGAGAAACTGATAATCTAGAGTGAGGGAGAGGCAGATGGAATTGGTGGTGTAGGGGTAAAATCCGTAGAGATCACCAGGAATACCCATTGCGAAGGCGATCTGCTGGAACTTAACTGACGCTAATGCGTGAAAGCGTGGGGAGCAAACAGG
+
@ACC?@@@9@@>>9??;;5;;;;@=B=B;:;GDL>CBAAB<A=AA;;;@AC?CB?CC>BA;;5::9=?@489B@A9@:::8>?9=?4;293=?.99,9<=>@<???A@;@@@@AA?AAAAAAABC<<;0;A@A=BABBBC?=5;5;5;;5;?<;9::.:>>>2=B9CBCCCECBBBB?BC@C@CBCA;@@<?AAC?C?A;;;BBBABC<A6;;=@<@BCCBBC@@=@BAABCCD=::;@@DD;B@@@D>BBD@
@6HNMW:00848:06248
TACGTAAGGGGCAAGCGTTATCCGGATTTACTGGGTGTAAAGGGAGCGCAGACGGAATGGGCAAGTCTGAAGTGAAAGCCCGCGGCTCAACCGCGGGACTGCTTTGGAAACTGTCAGTCTGGAGTACTGGAAGGGTAAGCGGAATTCCTGGTGTAGCGGTGAAATGCGTAGATATCAGGAGGAACACCGGTGGCGAAGGCGGCTTACTGGACAGCAACTGACGTTGAGGCTCGAGAGCGTGGGGAGCAAACAGG
+
@B@CCC?CDF;?@<@;;;?CBB@B@CCC?BBCCB?@BBBB=BC8BBBBABCBA@5;5:;:.9>8==?<?;7:@999,7<?8=@@39:98;@?BBBC;?>><@@B<?<@D<@?AA@@@CABA?:::@??A=B=A@:@A8?;;6;=A?C@DCACBBB@@@?B@@A;AAA@ABBCBC;00@600+09=@@@@:>>758<8<::;9=;8;;;;5;7;779=@??>?7839??=AAAC90/=:///>>0::88827>>6
@6HNMW:00862:06222
TACGGAAGGTCCGGGCGTTATCCGGATTTATTGGGTTTAAAGGGAGCGTAGGCCGGAGATTAAGCGTGTTGTGAAATGTAGACGCTCAACGTCTGCACTGCAGCGCGAACTGGTTTCCTTGAGTACGCACAAAGTGGGCGGAATTCGTGGTGTAGCGGTGAAATGCTTAGATATCACGAAGAACTCCGATTGCGAAGGCAGCTCACTGGAGCGCAACTGACGCTGAAGCTCGAAAGTGCGGGTATCGAACAGG
+
BBBD>B=@=@B=BC>@@@ACCD?CAECC>CCACC=CC<AA<AB=CBAAA@@<@?B?BCCC@C@BBBCA@=@@@@@8?@@@?@BAAABB?ABBBB@AADBBBBBBCBCD?B@@5;;0;=@?B@?@A@==@999,:>?>;AA=A>B>ABCE@BBBBBAA>ABBA9899949ACABBBAAAA=AA>B>B<AAA<AA??5:4@@@?AB@@AA<@@@@@C@BBBB@?@A@@=@@AA@@A899BCCC>BBBCBB@BBB@
@6HNMW:00837:06285
TACGGAGGATGCGAGCGTTATCCGGATTTATTGGGTTTAAAGGGTGCGCAGGCGGCGCGAAAAGTCAGCGGTCAAAGTTCCGGGCTCAACCCGGTGACGCCGTTGAAACTTTCGTGCTGGAGTTCGTGCGAGGGAGGCGGAATGCGTTGTGTAGCGGTGAAATGCATAGATATGACGCAGAACCCCGATTGCGAAGGCAGCTTTCCAGCACGCGACTGACGCTGAGGCACGAAAAGCGTGGGGAGCGAACAGG
+
CD@@>@B?BBBAAAA;;;4;@?<@@BCE?;;6;B6AA8@B9BD;<;;C@@@<AD=?@==ABB8@@AAA@B=@:9:39?=A>@?9>7775<>*:79::<;;:?@7<<>3;>B795@BB@@=AB@=A@@?;;;@@8:;4;?=A=;977718=88:@>A7;;CD>@@@CCBACAA??@>::;:0,0>>0;=;*0000+0;>>>999,929@AB>><<;<<=<<<=@;;;7>9///00&0//----&-//9946776
@6HNMW:00845:06309
TACGGAGGATGCGAGCGTTGTCCGGAATTATTGGGTTTAAAGGGTGCGCAGGCGGCGCGAAAAGTCAGCGGTCAAAGTTCCGGGCTCAACCCGGTGACGCCGTTGAAACTTTCGTGCTGGAGTTCGGTGCGAGGGAGGCGGAATGCGTTGTGTAGCGGTGAAATGCATAGATATGACGCAGAACCCCGATTGCGAAGGCAGCTTTCCAGCACGCGACTGACGCTGAGGCACGAAAGCGTGGGGAGCGAACAGG
+
CBBF@AB?B:;;AAA@@@=@@B=A?C@C@CC@CD=AB6;;0;D8>?@BABB?BC?BCBCCDC8??:::@A=@ABA<AA>B>A@<@CBB?BB>B?BCCAAA49937<82>BB>BBBBBEC>@:6)//)/--6666,--(--(-,226/502:>>??:94:>=>5>>>?>>>?====>BAAAAA<ABB5777,/0==6:6>AAAA@9@<999AAEECCBBBB>BCBBAA>ABBBBB7>=??>>?2;;;BA=>>><
@6HNMW:00857:06294
TACGTAGGGGGCGAGCGTTATCCGGATTTACTGGGTGTAAAGGGAGCGCAGACGGAGAAGCAAGTCTGATGTGAAAGCCCGCGGCTCAACCGCGGGACTGCATTGGAAACTGTTTATCTGGAGTACTGGAAGGGCAAGCGGAATTCCTGGTGTAGCGGTGAAATGCGTAGATATCAGGAGGAACACCGGTGGCGAAGGCGGCTTGCTGGACAGTAACTGACGTTGAGGCTCGAAAGCGTGGGGAGCAAACAGG
+
CC@@@BDCCC2AABA@@@>@CB?D@BCB@CCCCL?BBBCC7;;0<A<;;CCCBB@BBC?CBB>BAAACCCCC;;;6;AA9@;;6;@DD?C=@@BA=AAAABBD@C?CC=CBABD>A>??@=ACCAAAB=@<?=8@@077@;<7=7B<@@>AAAAAAD?BBBB;@A????CCCBAA=>:8818:8885;57>7<=<:>:7918@;??@@<>>>A@@;>>>@==975521969757-8=;:;==.222AA9A>>6
@6HNMW:00824:06330
TACGTAGGGGGCGAGCGTTATCCGGATTTACTGGGTGTAAAGGGAGCGCAGACGGAGAAGCAAGTCTGATGTGAAAGCCCGCGGCTCAACCGCGGGACTGCATTGGAAACTGTTTATCTGGAGTACTGGAAGGGCAAGCGGAATTCCTAGTGTAGCGGTGAAATGCGTAGATATTAGGAGGAACACCAGTGGCGAAGGCGGCTTACTGGACGATAACTGACGCTGAGGCTCGAAAGCGTGGGGAGCAAACAGG
+
999AA@ABBA2@C;;;@@<@DA>A?BBC=AABAA=A@ABC0;;/;;;<;:;6>D7>6969=@=BBBBC@@?A@@?/:;?0:9>:=;00*/)/8=>2>>//0/@<?<BB>998==7?@AAA=@DAA:9:9>9=?8?C=A@B:?:>9;1;888888?@B>ABCC9=66////9988.6<4<A=B:<>B5;:66/6==9;7<;766*//884658::<4:233:99323828<==;<3;777777'//78:19/67
@6HNMW:00826:06342
TACGGAGGATGCGAGCGTTATCCGGATTTATTGGGTTTAAAGGGTGCGCAGGCGGCGCGAAAAGTCAGCGGTCAAAGTTCCGGGCTCAACCCGGTGACGCCGTTGAAACTTTCGTGCTGGAGTTCGTGCGAGGGAGGCGGAATGCGTTGTGTAGCGGTGAAATGCATAGATATGACGCAGAACCCCGATTGCGAAGGCAGCTTTCCAGCACGCGACTGACGCTGAGGCACGAAAGCGTGGGGAGCGAACAGG
+
CCBC@BB@CCCBB>>?9:8;CC?C@CCC=AA@BC=CB;A@8AC9;;;BBBC@DC>@AC@@@@5@BAAA;;8;BBC>BB?B?BC>BCAA:??+;4;AAABC>?A@CDD?CJE=;;;@@AB@CBBACCAA@BBBD=<;8;@>@?@????<??A@BBBB@BFGD?CCBABBBCCDDBBBCB@@?5;;;.;AB?BBAB>A>@<;<@@;@>ABABBAAAAAAAABBBBC@@=ABCCCD?C@@@@@@2@?@AC@CBB?
@6HNMW:00849:06333
TACGTAAGGGGCAAGCGTTATCCGGATTTACTGGGTGTAAAGGGAGCGCAGACGGAATGGCAAGTCTGAAGTGAAAGCCCGCGGCTCAACCGCGGGACTGCTTTGGAAACTGCCAGTCTGGAGTACTGGAAGGGTAAGCGGAATTCCTGGTGTAGCGGTGAAATGCGTAGATATCAGGAGGAACACCGGTGGCGAAGGCGGCTTACTGGACAGCAACTGACGTTGAGGCTCGAGAGCGTGGGGAGCAAACAGG
+
BCCBBB?BDD;DF;;9BBAEDD?C@BBB=BCBBB>CCCDH?CC>BB;;;BBBCC?C@BB@BC=AAA@>@9000;@6>>>8>9:5:ABB?C5:8?>8?A@ABCC>B?BC>C????AAACA@;????@AB?B?BD>CC?BAB=A<A?A?BB>;;;@AAC@CDDD>CBBBCBBCBBBBEK@BB?B?ABB@C@CB?BBCAHA::9:C?AAAB?BB999A?B@@??=<9<9939ABCBBBCCBBBBB:AAADK>DB><
@6HNMW:00852:06329
TACGTAGGGGGCGAGCGTTATCCGGATTTACTGGGTGTAAAGGGAGCGCAGACGGAGAAGCAAGTCTGATGTGAAAGCCGCGGCTCAACCGCGGGACTGCATTGGAAACTGTTTATCTGGAGTACTGGAAGGGCAAGCGGAATTCCTGGTGTAGCGGTGAAATGCGTAGATATCAGGAGGAACACCGGTGGCGAAGGCGGCTTGCTGGACAGTAACTGGACTGGTTGAAGGCTCGAAAGCGTGGGGAGCAAACAGG
+
CB@AABAAAA0?@@A;;;?BBB@C@CDF?AAABB>CBBCH?JH>CBBB;;;@?A?C@@=???;?AABBB@@@ACC>::53771779:6;+/0::2:???;;;?B9BC>AAA@A9@???A>B@@??>>7>?CC?DC<>>?8?:A:A?BA>AB>;?>@;?<=<5737>>??><857;=99:3:075<6=25839=<).+/759948888-..6656,2--(----(,(,-(.(.35.22'2552222&2222805552
@6HNMW:00853:06317
TACGTAGGTGGCGAGCGTTGTCCGGAATTAGTTGGGCGTAAAGGGAGCGCAGGCGGGAAGGTAAGTCTATCTTAAAAGTGCGGGGCTCAACCCCGTGAGGGGATGGAAACTATCTTTCTTGAGTGCAGGAGAGGAAAGCGGAAAAAATTCCTGTGTAGGGCGGTGAAATGCGTAGAAATATTAGGAGGAACACCAGTGGCGAAGGCGGCTTTCTGGACTGTAACTGACGCTGAGGCTCGAAAGCGTGGGGAGCGAAC
+
BBBBCBC@BB@BC<98AA99446949-7-333,33(39999)44)4::AA@@<@BB0;4;=AA=AAB;;;CHACJJ7B000>@@.?CBB?BCC599B@AAB:A@@<@D<@@<<899*8?:A?ABB@@??CB??<?B;ABB?CCCCC)A=@<=<933777.44.334:9<<<DAB:::/:9:39@>:93929<<8;@@@==@@:=:00)0;;)//85:;==>=7==BCABBBB@@<@@;>??8?A@@BCC:BB@>>;<
@6HNMW:00857:06336
TACGGAGGATGCGAGCGTTATCCGGATTTATTGGGTTTAAAGGGTGCGCAGGCGGCGCGAAAAGTCAGCGGTCAAAGTTCCGGGCTCAACCCGGTGACGCCGTTGAAACTTTCGTGCTGGAGTTCGTGCGAGGGAGGCGGAATGCGTTGTGTAGCGGTGAAATGCATAGATATGACGCAGAACCCCGATTGCGAAGGCAGCTTTCCAGCACGCGCTGACGCTGAGGCACGAAAGCGTGGGGAGCGAACAGG
+
/:997:=9:444443333-44=7=043808827;(33,3;.781888333=488588=::::/:;333996888:5:=7=6::133:=488587343@@<.2517:9-5:A3;=::75:3555266688:9?>77;3;<4=6=99:;0559997..).555.557>=>9>>@>>A@@BBBA7===1=;;/33982823333::2:8:;<B@?@@::::?<>>AAA<>@@:::,9A???EE:BBBCB??>?>
@6HNMW:00860:06332
TACGGAGGATCCGAGCGTTATCCGGATTTATTGGGTTTAAAGGGAGCGTAGGCGGACGCTTAAGTCAGTTGTGAAAGTTTGCGGCTCAACCGTAAAATTGCAGTTGATACTGGGTGTCTTGAGTACAGTAGAGGCAGGCGGAATTCGTGGTGTAGCGGTGAAATGCTTAGATATCACGAAGAACTCCGATTGCGAAGGCAGCCTGCTGGACTGTAACTGACGCTGATGCTCGAAAGTGTGGGTATCAAACAGG
+
;;;A>AB?BCC?BCB;;;?BBA?A@;;;9;C?CF?CC=CD?FI>DCBCCBB>BB?BFAAA@C?CBBBBB?BBBBB7;;A8A<;8;BAA@B=A@CBB.;8;;ACDAGAAACCCC>CC;<;@BBBBBBBA>>>00,0==9>@@@<B@AC;:8:ADDDDCACCAC>CGAA=@A>>>?A?????CB=?@B?BAB>ACBC=A>BBBA?CBBBB?CCCBCC@CBABA;;;CCEDCABADM=CBC;;;7;BACDG>BBC?
@6HNMW:00824:06365
TACGGAAGGTCCGGGCGTTATCCGGATTTATTGGGTTTAAAGGGAGCGCAGGCTGATGATTAAGCGTGACGTGAAATGTAGCCGCTCAACGGCTGAACTGCGTCGCGAACTGGTTATCTTGAGTGAGTTCGATGTTGGCGGAATTCGTGGTGTAGCGGTGAAATGCTTAGATATCACGAAGAACTCCGATTGCGAAGGCAGCCAACAAGGCCTTTACTGACGCTAAAGCTCGAAGGTGCGGGTATCGAACAGG
+
DABB8;7;;AB?BB=B;;4;AB>A=BBB=AA>BD;BC7<:/;C;AA;;;;;8:CBBDBBB<@<?AAABBA@@@@@;@AACBC@CCCBB>A@?A?9:4:AAAABBBBCD@CBB?C<>>>>088=;?>>>@BBBA>?3:49?<@=@>ABCB?BBBDC@><>BBE>CCBA>BBBBB@@@>>><==:=>A<???8<=88166A?BB?A?CC<@<@<@@;@CCDBBAA@BB=AAAABC6;6:??AC?CCBBAA>ABC?
@6HNMW:00837:06386
TACGTAAGGGGCAAGCGTTATCCGGATTTACTGGGTGTAAAGGGAGCGCAGACGGAATGGCAAGTCTGAAGTGAAAGCCCGCGGCTCAACCGCGGGACTGCTTTGGAAACTGTCAGTCTGGAGTACTGGAAGGGTAAGCGGAATTCCTGGTGTAGCGGTGAAATGCGTAGATATCAGGAGGAACACCGGTGGCGAAGGCGGCTTACTGGACAGCAACTGACGTTGAGGCTCGAGGAGCGGTAGGGGAGCAAACACGG
+
@@>>00,0::000*44443:;=9=85550555?@455599)55)55555595447<.558<?;>945:88<<77837==883/)09//(/38/33(3799::<(3-4:19999455<<;=7:>=998828-33(393:44.439.4.59.55<;::=8<9;>056>BBBAA@>954:745058=::7:8<<7<<<6:99<:7303338377833317;;333:598828889/-(----(-8899-//3<<(33334
@6HNMW:00840:06383
TACGTAAGGGGCAAGCGTTATCCGGATTTACTGGGTGTAAAGGGAGCGCAGACGGAATGGCAAGTCTGAAGTGAAAGCCCGCGGCTCAACCGCGGGACTGCTTTGGAAACTGTCAGTCTGGAGTACTGGAAGGGTAAGCGGAATTCCTGGTGTAGCGGTGAAATGCGTAGATATCAGGAGGAACACCGGTGGCGAAGGCGGCTTACTGGACAGCAACTGACGTTGAGGCTCGAGAGCGTGGGGAGCAAACAGG
+
CCCBBC;?@@5?@=AABB@DDE@C@@@@=@CDDE=BBCEE>DF?AAAA@AAABB?B@CE@BB@CCBBBC?BBBBC>BAA<ABB?BBBB?B:>>?D@CBBBBBA;?=@C>BBBBBBBBFBB?ABBBBBF>A>AB=BC<@@A=A=A=A?CB?BCCBBAA>@CCC=BBBCCDCCCEG@@@=::4:;>@@<B?@@=?A@=A?AA>AB@CBBB?B@>>>B@BBBBBB@=?0000???CCAABBBBBB5??99829?>=
@6HNMW:00858:06373
TACGTAGGTGGCAAGCGTTGTCCGGAATTATTGGGCGTAAAGCGCGCGCAGGCGCTTTCTAAGTCCATCTTAAAAGTGCGGGGCTTAACCCCGTGATGGGATGGAAACTGGAAAGCTGGAGTATCGGAGAGGAAAGTGGAATTCCTAGTGTAGCGGTGAAATGCGTAGAGATTAGGAAGAACACCGGTGGCGAAGGCGACTTTCTGGACGATAACTGACGCTGAGGCGCGAAAGCGTGGGGAGCAAACAGG
+
AA;;;AB@BB>@A<;;;@6;;C@E>B>B:;;=AD:AA<?C:A@B@AAABAA@;;9BC=BAA>@;:24;94.949&4<44499*4:5=-733&4;AABCD<?=B7@B=BBB@DC=AABB@BB?@@3703;=B?BC>DA@;A59099>99@><=777,788;3757;@@=>>??2:95;5:=479>4<6683=7807.33==;=-58:687<?=>:>BD@A998B??;>>=877)6;65688-999;=2;>>7
@6HNMW:00863:06380
TACGTAGGGGGCGAGCGTTATCCGGATTTACTGGGTGTAAAGGGAGCGCAGACGGAGAAGCAAGTCTGATGTGAAAGCCCGCGGCTCAACCGCGGGACTGCATTGGAAACTGTTTTATCTGGAGTACTGGAAGGGCAGCGGAATTGCCTGGTGTAGCGGTGAAATAGCGTAGATATCAGGAGGAACACCGGTGGCGAAGGCGGCTTGCTGGACAGTTAACTGACGTTGAGGCTCGGAAAAGCGTGGGGGAGCAAACAG
+
9;99944444$4494444.455.4.55;)55<<<1;;555)55)5;;@9959545<993954.44444488:888.67:(//616633-32;000*0::00/805078(//////&/9977488<<=B?8;<>>4//--50537(-/06606/22;;A:=<AA;8788?;=;00/8898333(-)-,,(,,,-(-3526255.55.5522+.55.-(-(----5770-...29-.(...&.7556878(8666;0655
@6HNMW:00863:06382
TACGTAGGGGGCGAGCGTTATCCGGATTTACGTGGGTGTAAAGGGAGCGCAGACGGAGAAGCAAGTCTGATGTGAAAGCCCGACGGCCTCAAGCCGCGGGACTGCATTGGAAACTGTTTATCTGGAGTACTGGAAGGGCAAGGCGGAATTCCTGGTGTAGCGGTGAAATGCGTAGATATCAGGAGGAACACCGGTGGCGAAGGCGGCTTGCTGGACAGTACTGACGTGAGCTCGAAAGCGTGGGGAGCAAACAGG
+
;;:@?;;;;;'744444>5:9:4/+/9;1:0/0<<1;9099,5=0>@>ECFDBAA?@::2499.555444444444(48<(445:5:5976166)----(---/66:)404;4;777:2/////6::::8886<6:9178/7,3<9:>A;?<77,352289;7=<=A6879;00088;==<A;881818<<7=18856;;)/(//(/6/676538-------244-...997555:3=77:999+:9556(6876
@6HNMW:00866:05798
TACGTAAGGGGCAAGCGTTATCCGGATTTACTGGGTGTAAAGGGAGCGCAGACGGAATGGCAAGTCTGAAGTGAAGCCCGCGGCTCAACCGCGGGACTGCTTTGGAAACTGTCAGTCTGGAGTACTGGAAGGGTAAGCGGAATTCCTGGTGTAGCGGTGAAATGCGTAGATATCAGGAGGAACACCGGTGGCGAAGGCGGCTTACTGGACAGCAACTGACGTTGAGGCTCGAGAGCGTGGGGAGCAAACAGG
+
9=@<::7:<</>><@;:;=@DD?B@CBC=;::CE?AAA@@,99,5==@@>:55=9=8<<;=@=@555;>599//*/69189;7;:33.35:;;=6=;88:==7=9==8558ABA9:9BB=@@@9877-339=2>A;@@A?B?B@D@@A?ACCA?@@:>599,5<555:>@995499544.0)///)/)/849:=6:6:=8<=8<<=>8=BB@=>,////8::3/43-388876668///66*6677817994
@6HNMW:00876:05790
TACGTAAGGGGCAAGCGTTATCCGGATTTACTGGGTGTAAAGGGAGCGCAGACGGAATGGCAAGTCTGAAGTGAAAGCCCGCGGCTCAACCGCGGGACTGCTTTGGAAACTGTCAGTCTGGAGTACTGGAAGGGTAAGCGGAATTCCTGGTGTAGCGGTGAAATGCGTAGATATCAGGAGGAACACCGGTGGCGAAGGCGGCTTACTGGACAGCAACTGACGTTGAGGCTCGAGGAGCCGTGGGGAGCAAACAGG
+
;;:A@A5;;:-;?;?@;944=@>B?CDE=AABBD>CCCBC>BD>BBBCCCBBBC@E?BB?BC@BBB==;8;<337*377*37<6773?6>4=337(397774=/835@4?AB889>B@AA9AABA@;?<?/87)398:9:?B9>29.55.555545:9=B?@8ABAAABBCCDBBBB>><,0-000<@<<;:;A?1838918>==8=?=@@>>?A:@@?>=<?;=9:29;;:0.)...).899:/88===6<<<8
@6HNMW:00878:05804
TACGTAGGTGGCAAGCGTTGTCCGGAATTATTGGGCGTAAAGAGCATGTAGGCGGGCTTTTAAGTCCGACGTGAAAATGCGGGGCTTAACCCCGTATGGCGTTGGATACTGGAAGTCTTGAGTGCAGGAGAGGAAAGGGAATTCCCAGTGTAGCGGTGAAATGCGTAGATATTGGGAGGAACACCAGTGGCGAAGGCGCCTTTCTGGACTGTGTCTGACGCTGAGATGCGAAAGCCAGGGTAGCAAACGGG
+
BBBBCDC@DD>AA@A@::5:?@=A@B?B?BB@DE:::<@C=B;;;B;;;;;5;@@8ABBB.;7;BC?BBC;;;@@A3@@@@A@6BC?B@BCC;CCCBA=A:94:?BABACC@FACAAB@CAABBB<;6;BAA;AE0;;0:=@;AB=BBBCBBC;;:;CCC>DCCCCDEDDCCADI>BA?@@;<;ACFLE=A@@-0,07:3<>98>A;:99@@:9:;AAABBBCCCC@AA;;;/;B>AAB;AAA@DD=@@@;
@6HNMW:00887:05802
TACGGAGGATGCGAGCGTTATCCGGATTTATTGGGTTTAAAGGGTGCGCAGGCGGCGCGAAAAGTCAGCGGTCAAAGTTCCGGGCTCAACCCGGTGACGCCGTTGAAACTTTCGTGCTGGAGTTCGTGCGAGGGAGGCGGAATGCGTTGTGTACGGTGAAATGCATAGATATGACGCAGAACCCCGATTGCGAAAGGCACTTTCCAGCACGCGACTGACGCTGAGGCACGAAAGCGTGGGGAGCGAACAGG
+
9;9B?:;6:A?>@@994948<>9=9>=B7B=9==5;;/37(7;3333777;533,3893333&3;788886;::<5:;8=7==6:@>=,77(7/73383>6=?6;9@6>>@:?867822.567278533..--'-2(,-(,,,,,,-28668:..).777.22259<:;>898??A??>?3999&7>@20////(/)/6/33(349;<<555333;@@@733933,37;89929;88;??4<>=<;17733
@6HNMW:00895:05763
TACGTAGGGGGCGAGCGTTATCCGGATTTACTGGGTGTAAAGGGAGCGCAGACGGAGAAGCAAGTCTGATGTGAAAGCCCGCGGCTCAACCGCGGGACTGCATTGGAAACTGTTTATCTGGAGTACTGGAAGGGCAAGCGGAATTCCTGGTGTAGCGGTGAAATGCGTAGATATCAGGAGGAACACCGGTGGCGAAGGCGGCTTGCTGGACAGTAACTGACGTTGAGGCTCGAAAGCGTGGGGAGCAAACAGG
+
BDCBCBA@@@1?@@@?@@=@AB>B?BCF>CCBBB=BBBBB<BC<BBBBBCCDCC?CBB>@@B?CC@@ABBBBCCD<AAD=AAB>AABB@C?CBCC>????DCB?A?CC>AABCC>::9CC@BAAABBC>B<@@;@B?CBA>A?C@C@>>9>@?=>>A?BBBC?BBBACCBBBCA>==;8828;?;;7;;??=???:?;;:5:@:>>@B=@=====9====;;66;//*/66;>@6>=<8888,8@=>?9??@;
@6HNMW:00900:05807
TACGGAGGATGCGAGCGTTATCCGGATTTATTGGGTTTAAAGGGTGCGCAGGCGGCGCGAAAAGTCAGCGGTCAAAGTTCCGGGCTCAACCCGGTGACGCCGTTGAAACTTTCGGGCTGGAGTTCGTGCGGAGGGAGGCGGAATGCGTTGTGTAGCGGTGAAATGCATAGATATGACGCAGACCCCGATTGCCGAAGGCAGCTTTCCAGCACGCGCTGACGCTGAGGCACGAAAGCGTGGGGAGCGAACAGG
+
;:;:?@A8@9995;A:89488?:?:733(38-33(33(33(37.777798848;6;888=>=1=:9=;00*00/:1//(/(//(379:59@7@,0/<<>>058<;<<4877'652'25515=@.85.../(.38,.-)-5052...33.3288@A<<488:91/./75999//.3;8////--77+2,*(,,(,6,2,5///7;28688/////8888;8333333-3:93//(/8/////&/99>>;777=
@6HNMW:00886:05818
TACGTAGGGGGCGAGCGTTATCCGGATTTACTGGGTGTAAAGGGAGCGCAGACGGAGAAGCAAGTCTGATGTGAAAGCCCGCGGCTCAACCGCGGGACTGCATTGGAAACTGTTTATCTGGAGTACTGGAAGGGCAAGCGGAATTCCTGGTGTAGCGGTGAAATGCGTAGATATCAGGAGGAACACCGGTGGCGAAGGCGGCTTGCTGGACAGTAACTGACGTTGAGGCTCGAAAGCGTGGGGAGCAAACAG
+
;A?@?@?AAB1BCBB;;;>BBC@B>BBB=BBBCD?<<;BD<BB=AB@AADBBBE?B@A=@;;6;94;444<544:2333(3<<9:>@B>=<@@BB<AAABABA?A?BB=B@??B;:98A@<?@;<<>><?@CC=AA59:>9=3:39:??9?;;;BCC?BBBB<CBBBBB@A@???=;755.66555173576=7715,22222,22::17792225333.....323(..5...)255::>=-77766/688
@6HNMW:00904:05846
TACGGAAGGTCCGGGCGTTATCCGGATTTATTGGGTTTAAAGGGAGCGCAGGCTGATGATTAAGCGTGACGTGAAATGTAGCCGCTCAACGGCTGAACTGCGTCGCGAACTGGTTATCTTGAGTGAGTTCGATGTTGGCGGAATTCGTGGTGTAGCGGTGAAATGCTTAGATATCACGAAGAACTCCGATTGCGAAGGCAGCCAACAAGGCCTTTACTGACGCTAAAGCTCGAAGGTGCGGGTATCGAACAGG
+
@BA=?>=@<@C>AA=@A@<BCD?B@BCC>C>:?E7@@6;;3=<,59>>?;;8;CCCBB@@6:4;AAAAAC;;:@C=:0-888)---993;<7483327>@@AAAACCA=@A@=@??9::=@???:998<A>@>><9;9>B?B?A8>>>>@ABBB?>>8<<==8??AA488@??>7857718</56<6<AA<>><A494@;;;<C@CC<@8;6;E9?@AA??==4::09=<783-358=9;<<?@@???@=>=>
@6HNMW:00906:05828
TACGTAGGGGGCGAGCGTTATCCGGATTTACTGGGTGTAAAGGGAGCGCAGACGGAGAAGCAAGTCTGATGTGAAAGCCCGCGGCTCAACCGCGGGACTGCATTGGAAACTGTTTATCTGGAGTACTGGAAGGGCAAGCGGAATTCCTGGTGTAGCGGTGAAATGCGTAGATATCAGGAGGAACACCGGTGGCGAAGGCGGCTTGCTGGACAGTAACTGACGTTGAGGCTCGAAAGCGTGGGGAGCAAACAGG
+
EEBCBBBBBB1=>>?9:;>ABC@C@BBB>BBCCC>@@ADD>DF>BAABABBBBC@BCC?BBC@CCBBCCBBABCC<BBB:??B@BDBB@B9:9CC=BBCBBBB?A>@@<AA?AC<@@BBB?BCBB@<<6;8;;7<B?BBB?B?B?B?BB>BBB===B?@@@A=AAAAACCCCB??=<69:3728>A7>9::49@@:?<>><>A<?>AA<AB???A;AAAAAAA:>6716=>>AA:C>>>>>>/<=87718AA<
@6HNMW:00905:05884
TACGTAGGGGGCGAGCGTTATCCGGATTTACTGGGTGTAAAGGGAGCGCAGACGGAGAAGCAAGTCTGATGTGAAAGCCCGCGGCTCAACCGCGGGACTGCTTTGGAAACTGTCAGTCTGGAGTACTGGAAGGGTAAGCGGAATTCCTGGTGTAGCGGTGAAATGCGTAGATATCAGGAGGAACACCGGTGGCGAAGGCGGCTTACTGGACAGCAACTGACGTTGAGGCTCGAGAGCGTGGGAAGCAAACAGG
+
DCBBB@?@@?0?@?@@AA=ABB?B?BBB=BCCDD>ECCDD>CC=AA@BBBBCCB@CCC=AAA<@@@?A@@@@AAA8?@@9@@A>AABB?B>AAAC>BB?>?BC<A>BC>CCCBBBBBC?A>BBBBCCC?A?CD>BB?BBB@C@C?C@BC?CCCB@@D?C@@@;AAACBCBBCCCBBA?;;6:>>@@;@;@?:=993:;::6:B?CBBB?CBBABC@?>?AB??9???;@AAC???A???AB=A@CBBB=CCGA
@6HNMW:00866:05931
TACGGAGGATGCGAGAGTTATCCGGATTTATTGGGTTTAAAGGGTGCGCAGGCGGCGCGAAAAGTCAGCGGTCAAAGTTCCGGGCTCAACCCGGTGACGCCGTTGAAACTTTCGTGCTGGAGTTCGTGCGAGGGAGGCGGAATGCGTTGTGTAGCGGTGAAATGCATAGATATGACGCAGAACCCCGATTGCGAAGGCAGCTTTCCAGCACGCGACTGACGCTGAGGCACGAAAGCGTGGGGAGCGAACAGG
+
BCBB@BA?A;00=<0//8389;6<8<<A=@A;?=5<@*99*9>8;;?<<;<8=<8<<?9:::+7<>?@?A?A???8?@:@;@B=A=@@8<<+928AAABC595<@@?:@@@:@@=<<=>5=>?5??58;:<=@78818>8>8;;;;:5;=>>>?::7:?;C9>>=>BAB=<;;?BBBBCBB?BA?6@?@;??AA2959:::BC>C?BAABBAAABABAAC?>>@>>;>BBBCC=A@ACCCC9A@B@?=A::5
@6HNMW:00868:05945
TACGTAGGTGGCAAGCGTTGTCCGGAATTATTGGGCGTAAAGGGCGCGCAGGCGGCGTCGTAAGTCGGTCTTAAAAAGTGCGGGGCTTAACCCCGTGAGGGGACCGAAACTGCGATGCTAGAGTATCGGAGAGGAAAGCGGAATTCCTAGTGTAGCGGTGAAATGCGTAGATATTAGGAGGAACACCAGTGGCGAAAGCGGCTTTCTGGACGACAACTGACGCTGAAGGCGCGGAAAAGCC
+
BABBCBC?;:59A?;:9@;>@B8:65:<<=B8B>><ABAB<BE>;;;CCCCALL@BABBBBB@BA@B>AA@2:::;$5<<<?@@2=B<B?B==2=<<=C@D2DD@BBB;@;:;:=>>?BBBCBB@@?@=B;;9<AC;AAC@CAD@C@BBBBAADDBB?BCDD=BB@@ABBBB;:8:B?AC?B>AA@<@?==9<<;>:?;;<:=>:8447>;455:69:::33/6//)/)/65969;;/;89
@6HNMW:00870:05948
TACGGAGGATGCGAGCGTTATCCGGATTTATTGGGTTTAAAGGGTGCGCAGGCGGCGCGAAAAGTCAGCGGTCAAAGTTCCGGGCTCAACCCGGTGACGCCGTTGAAACTTTCGGGCTGGAGTTCGTGCGAGGGAGGCGGAATGCGTTGTGTAGCGGTGAAATGCATAGATATGACGCAGAACCCCGATTGCGAAGGCAGCTTTCCAGCACGCGACTGACGCTGAGGCACGAAAGCGTGGGGAGCGAACAGG
+
CBAB@DE@CBCBBB@@BA>ABB>B@BCD>BC@BD=BB<AA:BC;A@A@A@C>A@5;;;;;;:.:@BB@@@=@A@A<AB=C?BB>CBAA?BB<C>ABBDDC=?@=ABB=BDD?CCC=CCC@BBCACD@A@BBBB=BB?AC@C@BBBBB?BBBBCFBB?BAA@<AAAABBCBCCBCCCDBAA@;??@6@BB?AAAA=@=@@@@@C<A>ABBCAAABBBBBCCCCDCBB?BBAA@A<AAAABFF:AAABBADCC?
@6HNMW:00877:05921
TACGGAGGGTGCAAGCGTTAATCGGAATCACTGGGCGTAAAGCGCACGTAGGCTGTTATGTAAGTCAGGGGTGAAATCCCACGGCTCAACCGTGGAACTGCCCTTGATACTGCACGACTTGAATCCGGGAGAGGGTGGCGGAATTCCAGGTGTAGGAGTGAAATCCGTAGATATCTGGAGGAACATCAGTGGCGAAGGCGGCCACCTGGACCGGTATTGACGCTGAGGTGCGAAAGCGTGGGGAG
+
CBBB?BAB<;;;A@B;;;?C@DDD@D?CBCCCCC>;;;CC>AACCBAA@BB?BBCB@CCCCC?AACCDDD;BBBA<@??<ABC?BDDF@C788B@B?CC>@?9?;@>CCBBBBBA:;;A>AC?AA<@@9@AAAA<@B=::4:4939>AA?BBCCB?BB??@B=BE?CBBBBBCBBBB?AA:?;;===BAAA>9<9-3---)-*--4==4==7=7?>>;???;;;?==8;;;ACD;CA>8888)8<
@6HNMW:00896:05931
TACGTAGGTGGCAAGCGTTGTCCGGAATTATTGGGCGTAAAGGGAGCGCAGGCGGGAAGGTAAGTCTATCTTAAAAGTGCGGGGCTCAACCCCGTGAGGGGATGGAAACTATCTTTCTTGAGTGCAGGAGAGGAAAGCGGAATTCCTAGTGTAGCGGTGAAATGCGTAGATATTAGGAGGAACACCAGTGGCGAAGGCGGCTTTCTGGACTGTAACTGACGCTGAGGCTCGAAAGCGTGGGGAGCGAACAGG
+
BCDBB@@<@@9@A5;:<?148:4::>9B>?>6;;39>@AB=BB=;<;BBBC@CCD>C@B@CC@CCCDCCCC?CCB:CCBCBGH<ECBC@BCC;AA@<;;;.;AB@CD>@@@@???7?A=ABBCEBCD?BAAA?CC>B:949<@<B?BBBCBBBBBB?BBBC=BBCCC???A993:=9=?<?@EBC?BBBB?@@@*0*00*0@@7===7;;;>>A=?>?>>AA@@<;6;DC=>?:?@@@@CC9@@BCC8;;:>
@6HNMW:00899:05956
TACGTAAGGGGCAAGCGTTATCCGGATTTACTGGGTGTAAAGGGAGCGCAGACGGAATGGCAAGTCTGAAGTGAAAGCCCGCGGCTCAACCGCGGGACTGCTTTGGAAACTGCCAGTCTGGAGTACTGGAAGGGTAAGCGGAATTCCTGGTGTAGCGGTGAAATGCGTAGATATCAGGAGGAACACCGGTGGCGAAGGCGGCTTACTGGACAGCAACTGACGTTGAGGCTCGAAAGCGTGGGGAGCGAA
+
CDBBAA5:;;59B:@@@@?ABC7;;<AF=CDDCB<@@@AA8A@8AA?@A?=?@B<B>BC?BC?@ABBBB?A@@@@9>>?8<??9?AAA<A<>999/:A@@@@@;@?BD>BAAA@DCAAAB?AAAAABB@B@BC?CC>BBGAD?B?BAFGACFCBBAA=BBAA;BCBBBCBCBBBA@@:;;5;=?995:;??<:9:2:39929A?BBBC@D>738B<999B??A<9:71;7333;1888;;<B5BB?>>5
@6HNMW:00901:05934
TACGGAGGATGCGAGCGTTATCCGGATTTATTGGGTTTAAAGGGTGCGCAGGCGGCGCGAAAAGTCAGCGGTCAAAGTTCCGGGCTCAACCCGGTGACGCCGTTCGAAACTTTCGTGCTGGAGTTCGTGCGAGGGAGGCGGAATGCGTTGTGTAGCGGTGGAAATGCATAGATATGACGCAGAACCCCGATTGCGAAGGCAGCTTTCCAGCACGCGACTGACGCTGAGGCACGAAAGCGTGGGGAGCGAACAG
+
;;;@<@B@CAABDBDBBB?CBC?B?BBD>BB?BE>BA299*9=5=@@AB@?<@K<??CB@@@6???@?;=;?99:48@>C?CC=BBAA=@A<A?BBBB@A=<;,..38.55;1886;;52+26;16777;>>AB:9:6::4:<==>AA;???<=<==68918A:==>=@@AAA???BBBBBAA>A@?2?9939:AB?@<@000:;395:?;==??777999??<<@7929B@DFD>BBA????5?BBBB?A88
@6HNMW:00903:05957
TACGTATGGTGCAAGCGTTATCCGGATTTACTGGGTGTAAAGGGAGCGCAGGCGGTTCTGCAAGCCAGAAGTGAAAGCCCGGGGCTTAACCCCGGGACTGCTTTTGGAACTGTAGGGCTGGAGTGCAGGAGGGGCAAGCGGAATTCCTGGTGTAGCGGTAAAATGCGTAGAGATCAGGAAGAACACCGGTGGCGAAGGCGGCTTGCTGGACTGTAACTGACGCTGAGGCTCGAAAGCGTGGGGAGCAAACAGG
+
BBCBBBBB?@@@A=AAAA@ABD?B?CCC>BBBCB=@@@CC?CC>AA@@@AB?;;8;=@@BAC?ACFECBACCCCI:;;C;@@@9@BAB@ECD;CB=BA@@A@AA3A>B>BBBCBBB=@@A=;;;@@@@=AAAA9AC@CCC?B?B@C?AB>A@@????;><?<2?@???BBBABCCBB?B?BB?BCCAE@AA?AAA6;7:A=@A?CBBB?BBBBBB>BBBBBA??B:94:?A???9???@CFE:AAABD>BBC?
@6HNMW:00872:05995
TACGTAAGGGGCAAGCGTTATCCGGATTTACTGGGTGTAAAGGGAGCGCAGACGGAATGGCAAGTCTGAAGTGAAAGCCCGCGGCTCAACCGCGGGACTGCTTTGGAAACTGCCAGTCTGGAGTACTGGAAGGGTAAGCGGAATTCCTGGTGTAGCGGTGAAATGCGTAGATATCAGGAGGAACACCGGTGGCGAAGGCGGCTTACTGGACAGCAACTGACGTTGAGGCTCGAGAGCGTGGGGAGCAAACAGG
+
ECAAAC@CCC8@@?@AAB@CBB;:8:CC<ABBBB<BBBCF>CC>BCBABCCCCC@C@BC?A@=@;;<@C@CCAAA99;;0::@;@ABB?A=A@@@;@@@A?@@9@<>B=B@@?@CCBCBB>BBBBBBA;?7<;3;>5@::6:<A=A@CJBGCA;;;CACDJJ?AAAA@CCCCBBBCB?AA>>7=:;8@><<8B<<8<8:;688;=AAD@BBBB=>;>CAABB?=>:939<>@?B=BBBBBBB:BBBBB<@@A>
@6HNMW:00879:05965
TACGGAAGGTCCAGGCGTTATCCGGATTTATTGGGTTTAAAGGGAGCGCAGGCTGATGATTAAGCGTGACGTGAAATGTAGCCGCTCAACGGCTGAACTGCGTCGCGAACTGGTTATCTTGAGTGAGTTCGATGTTGGCGGAATTCGTGGTGTAGCGGTGAAATGCATAGATATCACGAAGAACTCCGATTGCGAAGGCAGCCAACAAGGCCTTTACTGACGCTAAAGCTCGAAGGTGCGGGTATCGAACAGG
+
BBBC@C@C@CB?;;:;BC@MDD@C@@B@;AB?BC8AA0<<0;D9;;;AA;;7;DCCCCBC7;7;BBBDCEAAABB<BBBBBB@BBB@@<@@<<=00+0@>>@CAAABC@CBB>A?A:::<??C???BB<@@@AAA?B?BC@C@C>ABBC@@@@???@:>:99.:?=@???BABBBBBAA?993:@@=AAC<;;=>1819???@E?BB?B@D?BB=AAAEDDBA:992:=>>;;476:///<6<<==8=:>@B=
@6HNMW:00891:05993
TACGGAAGGTCCGGGCGTTATCCGGATTTATTGGGTTTAAAGGGAGCGTAGGCCGGAGATTAAGCGTGTTGTGAAATGTAGACGCTCAACGTCTGCACTGCAGCGCGAACTGGTTTCCTTGAGTACGCACAAAGTGGGCGGAATTCGTGGTGTAGCGGTGAAATGCTTAGATATCACGAAGAACTCCGATTGCGAAGGCAGCTCACTGGAGCGCAACTGACGCTGAAGCTCGAAAGTGCGGGTATCGAACAGG
+
BBBB?B=@=@C@CG=B;;7;BB?C?CCC=CCFCC>CF>AA>AD;@@@AABB?BAE?BDADAE?BBAAA@<@@@@@9???AABB@A?DD?BBBD;;;ADBBBCBCBBAA?B@@=@D=B?B@C???CAA@BA@@<ABAC>BB?B?C@DCBB?BBBBC??<@AAF>CCBB?BBADCCCBBBB>BA?BBD=A=<177:94:;BBBCCEBAAB?@@@BBD?AABAA@@@AA>ACFEFCC=A?@?BC>BBCECB?BBB?
@6HNMW:00898:05985
TACGTAGGGGGCGAGCGTTATCCGGATTTACTGGGTGTAAAGGGAGCGCAGACGGAGAAGCAAGTCTGATGTGAAAGCCCGCGGCTCAACCGCGGGACTGCATTGGAAACTGTTTCTCTAGAGTACTGGAAGGGCAAGCGGAATTCCTGGTGTAGCGGTGAAATGCGTAGATATCAGGAGGAACACCGGTGGCGAAGGCGGCTTGCTGGACAGTAACTGACGTTGAGGCTCGAAAGCGTGGGGAGCAAACAGG
+
BCBBDCCCCC3BA@@:;;?BBC>@=@CC=CBBDC=@A@AA0;;0;BAAABBBCC@BBB>@@@@CCBBBC@A@BAB8;:B;@@@=@C@@=@6;:?B;BCBBBBB?A@CD>B???C>CBBBBBAAABCBA<A;>>7=A:?>>;>?B?B?BB>?>B>BBB?BBCC>BA@@@A@===AA@@<>>:=;@>>5:5::59?@:>:=<8<>;@@@@<@ABBCC=A==>@@?6;;;5;>>>BB:AA>>>AA2==;;;3;>?<
@6HNMW:00902:05960
TACGGAAGGTCCGGGCGTTATCCGGATTTATTGGGTTTAAAGGGCGCGCAGGCGGCGTCGTAAGTCGGTCTTAAAAGTGCGGGGCTTAACCCCGTGAGGGGACCGAAACTGCGATGCTAGAGTATCGGAGAGGAAAGCGGAATTCCTAGTGTAGCGGTGAAATGCGTAGATATTAGGAGGAACACCAGTGGCGAAAGCGCTTTCTGGACCAACATTGACACTGAGGCACGAAAGCGTGGGGAGCAAACAGG
+
CB@@<@696:D?A@<@:94;AA;A=BBB=CDFDG>CC>CC=CF:AAA;;<C7;;7;;>@AAB?BDBB>A@@=@@@3A@CBBBC<BF@B?BDD;CCCBBBB8BB=A@C=CC@?@C@@@DCCCBBCCBB?BBBB@CC=B;:8:?C?B@CBBBABBBBB@BBBC>787BBBB@ABB@CD@>?<??AAA?BA?><@BBE>C<=;;;0:;>:==8=8=>=;>A@?>>A9:79AAACC=====>>>3==>BE:B@@<
@6HNMW:00906:06000
TACGGAGGATGTGAGCGTTATCCGGATTTATTGGGTTTAAAGGGTGCGCAGGCGGCGCGAAAAGTCAGCGGTCAAAGTTCCGGGCTCAACCGGTGACGCCGTTGAAACTTTCGGGCTGGAGTTCGTGCGAGGGAGGCGGAATGCGTTGTGTAGCGGTGAAATGCATAGATATGACGCAGAACCCCGATTGCGAAGGCAGCTTTCCAGCACGCGACTGACGCTGAGGCACGAAAGCGTGGGGAGCGAACAGG
+
AAAA?AB?B;;;BA@@;;5;@?;@?AAA5::;?>6:@8@@8=>+0//896618:68883399+9>==;/0)/9:6.6;(/(/91////)/)/466698?;?=:>=?6::7,552'255.56648;225<=AA:;;7;?;>2=;><;59<===;75.5587.55598889577<A?>???B9BE?6=?=39:892819<<?AC>B=AABAABCC???C???@>>00*0>;000*7?<7777(7=???:???:
@6HNMW:00867:06049
TACGTAGGGTCCAAGCGTTATCCGGATTTACTGGGTGTAAAGGGCGAGTAGACGGCGCTGTAAGTCAGCTGTGAAAACTTAGGGCTCAACCTTAAGCCTGCAGCTGAAACTGTAGTGCTAGAGTGCAGGAGAGGTAAGCGGAATTCCTAGTGTAGCGGTGAAATGCGTAGATATTAGGAGGAACACCAGTGGCGAAGGCGGCTTACTGGACTGTAACTGACGTTGAGGCGCGAAAGTGTGGGGAGCAAACAGG
+
BDAAADDD<BC?B6::@@=AAC@C@CCE?CC@AA>ACBCD=@@<@BDCB@CC9979BB@@@G@CDB9:9CCBCDDD;C@?9::8:BCC@C@B=@8:;?@@@BCCCCCC>CCCCBBBBCCCBBECCC@@=@BBA?BB?@@C@CACAC@CCCCCBBB::6:@@C=BCAAACBBCCC?A@=??<?>AAB?BBBB@BAA385:@<@D@ABBB?BBCCCC?BBABAAB>BBB?CCCCBB>C@??@@@6???BB>BBB?
@6HNMW:00871:06035
TACGGAGGGTGCAAGCGTTAATCGGAATAACTGGGCGTAAAGGGCATGCAGGCGGTTCATCAAGTAGGATGTGAAATCCCCGGGCTCAACCTGGGAACAGCATACTAAACTGGTGGACTAGAGTATTGCAGGGGGGAGACGGAATTCCAGGTGTAGCGGTGGAATGCGTAGATATCTGGAAGAACACCAAAGGCGAAGGCAGTCTCCTGGGCAAATACTGACGCTCATATGCGAAAGCGTGGGTAGCAAACAGG
+
@@@@@CAB=AABB>@@CC@C@DBB?B?BB>ABBB<@@@BD>BB>BA@@@CB<AA>B?BCCICABCCC@D;;;BBB6A@A@3AA8A;;9AC@CCC>C?BBBCCB@A;<;0;BB>AC?CCBBCBCBC@<?@::9:9:%9;<@?>B@@<C@BB>C@@BC<;7;C?B?B@@@@@@@@@@?@><??CB?BBB:@=5>9@;;5;?B@@ABCC?BBB>BBC<@?@BA@@@A@@@@:9::;;;3000==>3:0/34;43346
@6HNMW:00879:06026
TACGTAGGTGGCAAGCGTTGTCCGGAATTATTGGGCGTAAAGCGCGCGCAGGCGCTTTCTAAGTCCATCTTAAAAGTGCGGGGCTTAACCCCGTGATGGGATGGAAACTGGAAAGCTGGAGTATCGGAGAGGAAAGTGGAATTCCTAGTGTAGCGGTGAAATGCATAGATATGACGCAGAACCCCGATTGCGAAGGCAGCTTTCCAGCACGCGACTGACGCTGAGGCACGAAAGCGTGGGGAGCGAACAGG
+
CCCBCBB?BB=AA=;::?;>@A>B>=9B?BB?BD=AA@@@;@AAA@@@BCC>@ABAA;ADB=BAA?ABBB@CEC6;;<;@@?3=<7?.99:&44=?;FE>A@@2::*3<>:>?<?@BB?CCCCCCB@BA??;>B9??A@C?B?B@BC@>>BAA:B?BB==6@@@BBBAA@?<>>;88>==5???0@@@///99*0*00//66.63=7@C>BA???AAAB@AAA?;5;A888C:@>==>EF;;;;?@<?>>:
@6HNMW:00892:06012
TACGTAGGTAGGCGAGCGTTATCCGGATTTACTGGGTGTAAAGGGCGCAGTAAGGCGGGAATGCAAGTCAAGATGTGAAATCCAAGGGCTCAACCCTTCGAATGCATTTGAAACTGTATTTCTTGAGTGTCGGAGAGGTTGACGAATTCCTAGTGTAGCGGTGAAATGCGTAGATATTAGGAAGGAACACCAGTGGCAGAAGGCGGTCAAACTGGACGATAACTGAACGCTGAGGCGCGGAAAAGCGTGGGGAGCAA
+
//7744575557555555<7<;<;@;>@A9??AAC9??966.68/86-----(-368815055--(---5066333999(33-3-33(3668(//(/(//:4:9665=39:<4555>===,99.555666>=9<@5929.55544395:7<544:4555/)////)//::;955665.5<.5.4373///+//::)/444.35;:5:555)555.5<<;;;6;555.4449997499//)///&///-;;;,//799
@6HNMW:00895:06031
TACGTAGGTGGCGAGCGTTGTCCGGAATTATTGGGCGTAAAGGGAGCGCAGGCGGTTCTGCAAGCCAGAAGTGAAAGCCCGGGGCTTAACCCCGGGACTGCTTTTGGAACTGTAGGGCTGGAGTGCAGGAGGGGCAAGCGGAATTCCTGGGTGTAGCGGTAAAAATGCGTAGAGATCAGGAAGAACACCGTGGCGAAGGCGCTTTCTGGACTGTAACTGACGCTGAGGCTCGAAAGCGTGGGGAGCGAACAG
+
555:::85::.44444:<8<==9=:>9;67769;5///<<3::5/66<<<=:==9=46/<<A<D=///<277555)444)4<@.99;9*///&/:1/////799+:.4.4<<<<=>55558:45599948;;;+89499<6;7:5:5433(399:333233333$/8:////63349::8=8:;6---(---(/686;4434880777177733328<;:::;<900*//866618::<===1888883837
@6HNMW:00896:06047
TACGGAGGATGCGAGCGTTATCCGGATTTATTGGGTTTAAAGGGTGCGCAGGCGGCGCGAAAAGTCAGCGGTCAAAGTTCCGGGCTCAACCCGGTGACGCCGTTGAAACTTTCGTGCTGGAGTTCGTGCGAGGGAGGCGGAATGCGTTGTGTAGCGGTGAAATGCATAGATATGACGCAGAACCCCGATTGCGAAGGCAGCTTTCCAGCACGCGACTGACGCTGAGGCACGAAAGCGTGGGGAGCGAACAGG
+
CC@@=@@;?>?>A@@@:;9;CF@F@CCI?DD@CC=CB>CC>CC=CBA:;;@=@@5;;CAABB8@@CA;;;@DAAA:??<??BF>CAAA?BB=BACBBBCC>AB?BCC=CCC>BDCCCCC@CBCACD;;;A?@@8<;5;B?B?A@@BB>AABBBA;;8;ABC>BBBBBCEDCCBBBBAAC;:6:CA6BBB7;;@@5;5;;;;?A=B?BB@@@BB;;;AAAAABAB;;8;BDCED?CCCBCCC:BCCBB?BCC@
@6HNMW:00897:06044
TACGTAGGTGGCAAGCGTTGTCCGGAATTATTGGGCGTAAAGGGCGCGCAGGCGGGAATGCAAGTCAGATGTGAAATCCAAGGGCTCAACCCTTGAACTGCATTTGAAACTGTATTTCTTGAGTGTCGGAGAGGTTGACGGAATTCCTAGTGTAGCGGTGAAATGCGTAGATATTAGGAGGAACACCAGTGGCGAAGGCGGTCAACTGGACGATAACTGACGCTGAGGCGCGAAAGCGTGGGGAGCAAACAGG
+
BBBBA;;5;;5;@49;776;=98<:?9=8<?387.8AABC=CG=AABABBC@BBC>C@;;;C?BCDCCFCBCCCE>BB@CACD?BBBC@CD>F@CC@B@@;;;B=CBC=AAABBBA;@A?BBBAB@;;5;BAB>A=BB;<7;>A?C@CCCCBACCAB=ACBD=AB@CCCDF@@A@BC6;;=@>ABB?B:::;=@D5;5;;4;??;ABC?BB;:9A?ABBCCC>@@:;6;@>@<D>C??9:;;.:9:A?=B??=
@6HNMW:00905:06020
TACGGAGGATGCGAGCGTTATCCGGATTTATTGGGTTTAAAGGGTGCGCAGGCGGCGCGAAAAGTCAGCGGTCAAAGTTCCGGGCTCAACCCGGTGACGCCGTTGAAACTTTCGTGCTGGAGTTCGTGCGAGGGAGGCGGAATGCGTTGTGTAGCGGTGAAATGCATAGATATGACGCAGAACCCCGATTGCGAAGGCAGCTTTCCAGCACGCGACTGACGCTGAGGCACGAAAGCGTGGGGAGCGAACAGG
+
CBBB;:9.9>>=>BD;;9@A@;.9.999,958>>)55)5>)5505;:555<455.5994444&498455<68473(3959399+////(//(/57445<<7:;4555)59<09555<<=:<<<:==;;;54/91//)/:)/)/77::6;?::;<<=9===>6;;?@@@987///777894/)///&/77)////274:665:>4;488///779:553:44-----0599==>256<;;<<.555<<8<==2
@6HNMW:00909:06045
TACGTAAGGGGCAAGCGTTATCCGGATTTACTGGGTGTAAAGGGAGCGCAGACGGAATGGCAAGTCTGAAGTGAAAGCCCGCCGGCTCAACCGACGGGCTAGCTTTGGAAACTGTCAGTCTGGAGTGACTGGAAGGGTAAGCGGAATTCCTGGTGTAGCGGTGAAAATAGCGTAGGATATCAGGAGGAACACCGGGTGGCGAAGGCGGCTTACTGGACAGCAACT
+
/555;<7<>>2=>455::399:5<3:9<)44455)55555)5>2;<666;?>==8<*0/)/75:::6645::449(/79./-(-(---,,50--/88(////9<>6=9<>8555;3444436(--------(-377/76(///)/495;6;;8==43/99)-----&---//333,38888//)/6383677,33(33,37817.324:>-5299488889>5;7
@6HNMW:00886:06099
TACGTAAGGGGCAAGCGTTATCCGGATTTACTGGGTGTAAAGGGAGCGCAGACGGAATGGCAAGTCTGAAGTGAAAGCCCGCGGCTCAACCGCGGGACTGCTTTGGAAACTGCCAGTCTGGAGTACTGGAAGGGTAAGCGGAATTCCTGGTGTAGCGGTGAAATGCGTAGATATCAGGAGGAACACCGGTGGCGAAGGCGGCTTACGTGGACAGCAACTGACGTTGAGGCTCGAGGAGCGTAGGGGAGCAA
+
@ABCBC?BBB9DB?BCCD?B@@5;5;?A6@@ABB<BBBCC>DC>BBBAABBBCCACA@A?@B@BBBCBB@BBAA@/999/97<4<=78276=9:>8A>><9;;-91;?8==?@;??>?>::9=///66165=>3::4;;;7<492919=9?CDAACC@C@A@;@@@A@ABCB@?:<:6::6:*/0>)/)/6176605*,,(,,(,,,,6(--/337,33333771///)/6979:6///6///::.:3338
@6HNMW:00891:06105
TACGGAGGATGCGAGCGTTATCCGGATTTATTGGGTTTAAAGGGTGCGCAGGCGGCGCGAAAGTCAGCGGTCAAAGTTCCGGGCTCAACCGGTGACGCCGCTTGGAAACTTTCGTGCTGGAGTTCGTGCGAGGGAGGGCGGAATGCGTTGTGGTAGCGGTGAAATGCATAGATATGGACGCAGAACCCCGATTGCGAAGGCAGCTTTCCAGCACGCGACTGACGCTGAGGCACGAAAGCGTGGGGAGCAAA
+
/5444;>;?<<<=:?>??=????B>??B9<<;<A9??3;=7=>677/:8//)/959>>899+7778<73,37;;1<>>C7BB:::==*0)/386636;8778+51873265(2222225488?158>555>87.///(/6)/(-22,,),,,(,,237/5555,5222655599--(--9992215?>)855,5/8848)//5557).(2622252222;922222525-6<:8::-67>;;;<1<=8<<2
@6HNMW:00898:06064
TACGAAGGGTGCAAGCGTTACTCGGAATTACTGGGCGTAAAGCGTGCGTAGGTGGTCGTTTAAGTCCGTTGTGAAAGCCCTGGGCTCAACCTGGGAACTGCAGTGGATACTGGATGACTAGAATGTGGTAGAGGGTAGCGGAATTCCTGGTGTAGCAGTGAATGCGTAGAGATCAGGAGGAACATCCATGGCGAAGGCAGCTACCTGGACCAACAGTTGACACTGAGGCACGAAAGCGTGGGGAGCAAACAGG
+
;@>:95:@894945449=;?<??@8=8=295555)49<8>7;;><?@;;9@;==9=@5:9,96:::58<.94988(444)49:1<<<<9>7:;=3;7;<<>669@5555999.559555>;;6;;<<5:<<555)59:;<9>9>6949?499>?>:<>;00*///::=@ABA@>>=:00+0+0;>><ABD?@@@>A>BCCDCB@=@@000:>6<009:=;;=;////)-9:///(///9899.888::,33;6
@6HNMW:00873:06158
TACGTAAGGGGCAAGCGTTATCCGGATTTACTGGGTGTAAAGGGAGCGCAGACGGAATGGCAAGTCTGAAGTGAAAGCCCGCGGCTCAACCGCGGGACTGCTTTGGAAACTGCCAGTCTGGAGTACTGGAAGGGTAAGCGGAATTCCTGGTGTAGCGGTGAAATGCGTAGATATCAGGAGGAACACCGGTGGCGAAGGCGGCTTACTGGACAGCAACTGACGTTGAGGCTCGAGAGCGTGGGGAGCAAACAGG
+
DCCCCC?BBB:@A>A@@A@CFC@C@BBB>BCDDD>CCBBA<AC;;;;A@B@@AD?F?DB?AA=@BAAAA?BBBA?7988-8=>;@BAA;@:????9>?>@@@@;?>AB<BABB?BBBBBC@BBAAAAA=A<@@:AB?BBBAD;=<;@CC@DCCACBFAGGCC>BBBBBDDDCBCCCC?AA<?;?@@>A>?@=?@?8>=7949@;@ABB?BCBBBC@B??>AAA????:?@@@@@>;;;88==0=<@BC=<@:8
@6HNMW:00891:06139
TACGGAAGGTCCAGGCGTTATCCGGATTTATTGGGTTTAAAGGGAGCGCAGGCTGATGATTAAGCGTGACGTGAAATGTAGCCGCTCAACGGCTGAACTGCGTCGCGAACTGGTTATCTTGGAGTGAGTTCGATGTTGGCGGAATTCGTGGTGTAGCGGTGAAATGCTTAGATATCACGAAGAACTCCGATTCGAAGGCAGCCAACAAGGCCTTTACTGACGCTAAAAGCTCGAAGGTGCGGGTATCGAACAGG
+
@@@@<=9?8>@<;;4;;;5:AA>A<@AA7:9?D?<=B8BC?CC?CCA@>:97;BBCCBCB6;6;@@A@@:99;9>4=;<;=@9@<<?A<?=@CBBB?;;9@A9008..)---(-(--//)/)/9669:;9==665;7:2448<8=589AD?BBBB@AC?@@AA<@@AB=@?A???@?==@<@A:@991987/3:=2858=<;6;633.3286;=57:///8;0////&//3933.35:::==3::5557157=4
@6HNMW:00896:06138
TACGTAGGGGGCGAGCGTTATCCGGATTTACTGGGTGTAAAGGGAGCGCAGACGGAGAAGCAAGTCTGAAGTGAATGCCCGCGGCTCAACCGCGGGACTGCTTTGGAAACTGTCAGTCTGGAGTACTGGAAGGGTAAGCGGAATTCCTGGTGTAGCGGTGAAATGCGTAGATATCAGGAGGAACACCGGTGGCGAAGGCGGCTTACTGGACAGCAACTGACGTTGAGGCTCGAGAGCGTGGGGAGCAAACAGG
+
;ABCB;;:99'<@=@;:;;@>@=A>BB@>>CBCC?BB@BE7;;7;@>@@CCBAB<@>@<@@B?B>=@?@=959B?BCCD<?@@<?A?;9>;??BG>GBBBAAA/84:A9ABCCDCCBBBB?BBBBBBC>C8=</776>>@=@=B?B@BB@CCCBA@B>B=@=5000<=B@@@BBBBC?AA9;6;@A5:69@=AAB@D?9:8:A499>>?CCBBBB=???@@@@?A::8:@AB::7BBB?@BB9?>ABB<BBB=
@6HNMW:00897:06151
TACGTAGGTGGCAAGCGTTGTCCGGAATTATTGGGCGTAAAGGGCGCGCAGGCGGCGTCGTAAGTCGGTCTTAAAAGTGCGGGGCTTAACCCCGTGAGGGGACCGAAACTGCGATGCTAGAGTATCGGAGAGGAAAGCGGAATTCCTAGTGTAGCGGTGAAATGCGTAGATATTAGGAGGAACACCAGTGGCGAAAGCGGCTTTCTGGACGACAACTGACGCTGAGGCGCGAAAGCCAGGGGAGCAAACGGG
+
99:9=9929;5;9:=>@@=AAC?B>A>B?BB?BB8??AAA9AA9@@A@AA@<@B5;<;;;;;5;AA@=B;;5;AA3@BABBFG9BB?B?BDD6;;BAAAA9BA;<<:7:....<..9CBBBBBBABC?@A@@=AA;A@C@C=B=A<@@@@CABBBC@CCCC=@@@@@CCE@@@@BB@BB>A?AAA9::AA>AADC>BCD?BBC=CDE@CC::::6:A??@BBC@@@<?>>@=C9?;99888+887894:==6
@6HNMW:00897:06159
TACGTAAGGGGCAAGCGTTATCCGGATTTACTGGGTGTAAAGGGAGCGCAGACGGAATGGCAAGTCTGAAGTGAAAGCCCGCGGCTCAACCGCGGGACTGCTTTGGAAACTGTCAGTCTGGAGTACTGGAAGGGTAAGCGGAATTCCTGGTGTAGCGGTGAAATGCGTAGATATCAGGAGGAACACCGGTGGCGAAGGCGGCTTACTGGACAGCAACTGACGTTGAGGCTCGAGAGCGTGGGGAGCAA
+
9==9:9.488+9939999399;.966?@9A=695,5599A6B@=999BBC;:9B=@;AA=?@;??::9@6000>>*//:36::5??BB=B=ACCD>C@@@BAC=B=@@9=9978:9:88;6=<<==9=;<8;<)778>?A?B@C@C@CC?C;;;@BE>@@@B;;::@@@>@@@@><<600+060009>9;=4==94>;:99>;9=<<<:<8??9=8<<<?:?;8<4858<@@CC=?>77333&39999
@6HNMW:00902:06156
TACGTAAGGGGCAAGCGTTATCCGGATTTACTGGGTGTAAAGGGAGCGCAGACGGAATGGCAAGTCTGAAGTGAAAGCCCGCGGCTCAACCGCGGGACTGCTTTGGAAACTGTCAGTCTGGAGTACTGGAAGGGTAAGCGGAATTCCTGGTGTAGCGGTGAAATGCGTAGATATCAGGAGGAACACCGGTGGCGAAGGCGGCTTACTGGACAGCAACTGACGTTGAGGCTCGAGAGCGTGGGGAGCAAACAGG
+
BDBAAC?CCC;?@;??@@?BBB@C?BBB>CDEGE>;;;CC>CF>CBCCCCCCCB?B?CC@CC?BB@@@C?BCCCD<@@A799A=A>??:=;>=@?9?ECCCCD>C@CC>AAABBBCBDBB?BCCCCCD=A=@C=BB?BCC@C>@=@@BC@CCCBBBD@BCBG?AAABBCBBBBCBBC@AA?A?BAA>A?A@=@995:?CB?BF<??AA<ABA???=A?:98CC?CBB?BBBB??>BBBBBDC:???BK=AAC?
@6HNMW:00869:06180
TACGGAAGGTCCGGGCGTTATCCGGATTTATTGGGTTTAAAGGGAGCGCAGGCTGATGATTAAGCGTGACGTGAAATGTAGCCGCTCAACGGCTGAACTGCGTCGCGAACTGGTTATCTTGAGTGAGTTCGATGTTGGCGGAATTCGTGGTGTAGCGGTGAAATGCTTAGATATCACGAAGAACTCCGATTGCGAAGGCAGCCAACAAGGCCTTTACTGACGCTAAAGCTCGAAGGTGCGGGTATCGAACAGG
+
BBBA=A;>;?@9==6=:;4;AA>B@BCC@CCACD<BB>AA:AD=AAABBAA?ABBBCBBB?B?AABBAACBBBCC=:;:@AB?BBCBD<>>9>8989>9:9ABBBBCD@CAC?B?BA@@=@??@@@@@?BBAABB=A>@@>@?B>BBBB?BBA?>7717>BD>CAAB?AB@@ABAA99949<8>AD<???<>=>>5:5@AAB?C@CC=@?@?BB=CCCCCCCDCCC=@A@AA?4:4:::9D>FDCCAA?BBB?
@6HNMW:00903:06170
TACGTAGGGGGCGAGCGTTATCCGGATTTACTGGGTGTAAAGGGAGCGCAGACGGAGAAGCAAGTCTGATGTGAAAGCCCGCGGCTCAACCGCGGGACTGCATTGGAAACTGTTTATCTGGAGTACTGGAAGGGCAAGCGGAATTCCTGGTGTAGCGGTGAAATGCGTAGATATCAGGAGGAACACCGGTGGCGAAGGCGGCTTACTGGACAGCAACTGACGTTGAGGCTCG
+
CCAA?CCCCC3BBA?9::=ACB@C?@@@;@BBCI?HHEHE?DI>AABBBCCCCC@BBB>ABB@BCCBBBCBBBBB>BCD:???;?A::8:=??CF>BBBBBAA?A?AB=BBBCF=BBBBB@BBAA?;?9<29929A>BBC@D>A>?>CC?CBB>B9949@?@<ABBBBBBBBBC??@=A@<@;>>=8>:;:7:BB;;6:=7==-//98499>=;A;>@AAADC;88818<73
@6HNMW:00870:06220
TACGTAAGGGGCAAGCGTTATCCGGATTTACTGGGTGTAAAGGGAGCGCAGACGGAATGGCAAGTCTGAAGTGAAAGCCCGCGGCTCAACCGCGGGACTGCTTTGGAAACTGTCAGTCTGGAGTACTGGAAGGGTAAGCGGAATTCCTGGTGTAGCGGTGAAATGCGTAGATATCAGGAGGAACACCGGTGGCGAAGGCGGCTTACTGGACAGCAACTGACGTTGAGGCTCGAGGAGCGTGGGGAGCAAACACGG
+
CB@A@C?BCB:BC>A@@C@CBB?B?BCC>BBCCC>AAACC>CC>BBABBBDCCC@C@CC?CB?A@@@CB@BB@@?9888-8??;?A@@=@7:9BC>BBAABBB>B@CB>BBCCBBBBBBA>AA???::6:<@@;AB>BBA>A@B?CABC@CBCCB@@?ABBD>CCCCCBCCDBCBBB>@@=@=@@@=@>?@?BAA?B?BC?AA=???@?BB??>@=@997@>;::00+0..:00*0===/333&333/:16///3
@6HNMW:00873:06255
TACGTAGGGGGCGAGCGTTATCCGGATTTACTGGGTGTAAAGGGAGCGCAGACGGAGAAGCAAGTCTGATGTGAAAGCCCGCGGCTCAACCGCGGGACTGCATTGGAAACTGTTTATCTGGAGTACTGGAAGGGCAAGCGGAATTCCTGGTGTAGCGGTGAAATGCGTAGATATCAGGAGGAACACCGGTGGCGAAGGCGGCTTGCTGGACAGTAACTGACGTTGAGGCTCGAAAGCGTGGGGAGCAAACAG
+
BCBBBCAAAA1?B@A:::8;BC?B?CDF>CCCCD>DEBB@8?@8ABBCCCCCCC@;;;?BCB@DCBBBCCBB@AA<@@A:@@A=AAAA?B9;:BD>BB??@@@>?@CC?BBBAC:??AAB>AA????@8>8?A:@A?C>><>@D>B>BB>B@@=??@=@AAA<A@??>A@ABB?;;A8;;7;;???:?:;:4:<<8>:>?;@@=?@A@=@@?CBB<A???@?A8;8708<=<??8?A:::??2@@AAD7>88
@6HNMW:00874:06215
TACGGAGGATGCGAGCGTTATCCGGATTTATTGGGTTTAAAGGGTGCGCAGGCGGCGCGAAAAGTCAGCGGTCAAAGTTCCGGGCTCAACCCGGTGACGCCGTTGAAACTTTCGTGCTGGAGTTCGTGCGAGGGAGGCGGAATGCGTTGTGTAGCGGTGAAATGCATAGATATGACGCAGAACCCCGATTGCGAAGGCAGCTTTCCAGCACGCGACTGACGCTGAGGCACGAAAAGCGTGGGGAGCGAACAGG
+
CBBBAB@>@@???>?:::=ABD?C?AA@;AA>BA9@@2992:A;A@???:938939@?AADD99::A@==:??<?8?@;@3:929<@B49748<=?<>?=4:96;;=0;;=6=??@>>><>>>6AA:AAAAAA9@><>>;>:9//8;,..9956:91=:;;1;9;?A>>?==;;@BAA@@>3:::+7>>/78<<596=0//>>7=://7?>AA8879<<<999AAA=A@@9999+:@@:999+9>>>A369=:
@6HNMW:00874:06257
TACCGGAGGATGCGAGCGTTATCCGGATTTATTGGGTTTAAAGGGTGCGCAGGCGGCGCGAAAAGTCCAGCGGTCAAAGTTCCGGGCTCAACCCGGTGACGCCGTTGAAACTTTCGTGCTGGAGTTCGTGCGGAGGGAGGCGGAATGCGTTGTGTAGCGGTGAAATGCATAGATATGACGCAGAACCCCGATTGCGAAGGCAGCTTTCCAGCACGCGACTGACGCTGAGGCACGAAAGCGTGGGGAGCGAACAGG
+
5-/)-(-838-/////55>8=::39.455)55.55)59)55)//)////977)//)4:;::::+944.4:::7543:(3328-33(33:;,73(4.44////)//)///)555)59999;;.66615;;;44.444)4=8<A;C@998BB>ABA@BA?@<@@@B=BBBCBBCCBBAABBA@AA@=@AA8AAA6;;@@<?=A;;;@B<B?@@@B@@@@@@@A@>@@=>>::>??@@@<A::9BDE8@@?@@;?>>9
@6HNMW:00879:06214
TACGTAGGTGGCAAGCGTTGTCCGGAATTATTGGGCGTAAAGGGCGCGCAGGCGGCGTCGTAAGTCGGTCTTAAAAGTGCGGGGCTTAACCCCGTGAGGGGACCGAAACTGCGATGCTAGAGTATCGGAGAGGAAAGCGGAATTCCTAGGTGTAGCGGTGAAATGCGTAGATATTAGGAGGAACACCAGTGGCGAAAGCGGCTTTCTGGACGACAACTGACGCTGAGGCGCGAAAGCCAGGGGAGCAAACGG
+
:;9C@@@?@@<?B5:9>>;9858<8<@C@B=9=?6<;<>C>CC>CCCBBBB>BB>B;;;BCC?CCBB>A:;9<EJ7C;;<:::*9C8C2555&5:::<<<0<=.45=/55:<>>@<<BCCCECBB@@6::@@=AA<A;;4;=?40*000*0>>B@==055::3:=BBBBBB:;9>AA??@=@6::?=@CFF@A@AC<@?@;>??9@=>;?A??>>:>AAA@AA<><<7<;:99919;7;<?=/=9444//;;
@6HNMW:00885:06256
TACGTAAGGGGCAAGCGTTATCCGGATTTACTGGGTGTAAAGGGAGCGCAGACGGAATGGCAAGTCTGAAGTGAAAGCCCGCGGCTCAACCGCGGGACTGCTTTGGAAACTGTCAGTCTGGAGTACTGGAAGGGTAAGCGGAATTCCTGGTGTAGCGGTGAAATGCGTAGATATCAGGAGGAACACCGGTGGCGAAGGCGGCTTACTGGACTGTAACTGACGTTGAGGCGCGAAAGCGTGGGGAGCAAACAG
+
@@@@@@=@DF;GD?BA@@?BBB@C?BBB=BCCDD?BBBBB=BC=:;:BBBAAADAC@CC@DD@BBBBCB@BBCCC=@@D<@??<?@A?=A999CC>ABBBBBC>C@CC>AAABA;;;BBC?@??ACAB?B=A@:@?3;:B?B?B@C@CDAEFCA@@A=@@AA;BBCAAEEHCCA@AC@BB?A?BBC@C>AB>BAB?C@AA?AC4:9??:????AB59:BCDBB?BBC?BA?:89+9<;<78;0;>@@A8?77
@6HNMW:00888:06247
TACGTAGGGGACAAGCGTTATCCGGATTTATTGGGTTTAAAGGGTGCGCAGGCGGCGCGAAAAGTCAGCGGTCAAAGTTCCGGGCTCAACCCGGTGACGCCGTTGAAACTTTCGTGCTGGAGTTCGTGCGAGGGAGGCGGAATGCGTTGTGTAGCGGTGAAATGCATAGATATGACGCAGAACCCCGATTGCGAAGGCAGCTTTCCAGCACGCGACTGACGCTGAGGCACGAAAGCGTGGGGAGCGAACAGG
+
EDBBBCCDD9CCD?AAAA=@@A>B?ACC>CC?CB<A@8>?8?D>BBAAD9948??@@@AAAA999CABAA?@<>>:<C<A6@@8??AA:??:??CBBBB@5:9==>A58;D9@@CB?@?<;584=>67;@><>66607A3;5:::==5;;;;>>:;8:BAA9;;;A>==>A@>@BBAAABB?DDD9B?>499@@;?<@:9:98-8;AABBAAA989???BAAAA9959ABCCD=C@ABDDC:998AA=@AD?
@6HNMW:00895:06257
TACGGAAGGTCCAGGCGTTATCCGGATTTATTGGGTTTAAAGGGAGCGCAGGCTGATGATTAAGCGTGACGTGAAATGTAGCCGCTCAACGGCTGAACTGCGTCGCGAACTGGTTATCTTGAGTGAGTTCGATGTTGGCGGAATTCGTGGTGTAGCGGTGAAATGCTTAGATATCACGAAGAACTCCGATTGCGAAGGCAGCCAACAAGGCCTTTACTGACGCTAAAGCTCGAAGGTGCGGGTATCGAACAGG
+
BCBC@C8:8;B?AB@BCB?CBB@B?BBC<BB?CC=BA/;<.:>6=AA;;;>;@BBCCBBB7;7;BBBCFCCCCBC>CCBBCC?AACCC@CCACBBA>A;;<;AAACBA?A@?;@=@ABC@FBBBBBBBABBBAAA<?<?A=@?B<?@CC?BCD??::39>>>9ABBC?BBBBBABBBBA=AA=AAC?BBB9:9DF?B?BA@@4938A<@>B?BB>BBECBBB???@<@@BCCC<938:666,6==A=<:=BF7
@6HNMW:00882:06264
TACGTAAGGGGCAAGCGTTATCCGGATTTACTGGGTGTAAAGGGAGCGCAGACGGAATGGCAAGTCTGAAGTGAAAGCCCGCGGCTCAACCGCGGGACTGCTTTGGAAACTGTCAGTCTGGAGTACTGGAAGGGTAAGCGGAATTCCTGGTGTAGCGGTGAAATGCGTAGATATCAGGAGGAACACCGGTGGCGAAGGCGGCTTACTGGACAGCAACTGACGTTGAGGCTCGAGAGCGTGGGGAGCAAACAGG
+
BCDAAA@BBB8BC;??A@<ABC?C=A@A<BBCCE=A@@@@6AA9BAAAABABAD@D@CC@CD>B@@@EF>AACCC>ABC>CBA;??9839799CC>BB??@AA;@?AB<BAAA?@@AAAA?BBBCBA@;?9;;7<B;BBC?B<@<@=@B?BAAABBB?CBBB=;;;BBBBBDEBBBE@CC>@>ABB?B@CC?AAB?BACC?BB<??BB=@AAAAA<??FBAAA@BBB>BBBBBBBBB???FE9AACCC:???8
@6HNMW:00865:06329
TACGGAAGGTCCAGGCGTTATCCGGATTTATTGGGTTTAAAGGGAGCGCAGGCTGATGATTAAGCGTGACGTGAAATGTAGCCGCTCAACGGCTGAACTGCGTCGCGAACTGGTTATCTTGAGTGAGTTCGATGTTGGCGGAATTCGTGGTGTAGCGGTGAAATGCTTAGATATCACGAAGAACTCCGATTGCGAAGGCAGCCAACAAGGCCTTTACTGACGCTAAAGCTCGGAAGGTGCGGGTATCGAACGGG
+
AB??9@6;5;C;@>=A:;69@@?C?BBD<@A?AB=BF=BC<BB0;9;@@<A@E696>C@@>A@CBBBBBAAACGG?FCCABA;;9CCD;:;@B;;;@CCCCGBCBBCE?D@?<?=??@A=AACBCCBB?CCC@@??C=CA<?<?=AACE@@???@::8:BBC>CG@@>@AACABBBBA@<9:49?A<@?;7;;:;*0*0::@;A=>>:?;?>AA=BBAAAA@>:::,9999939;>;=?;;;1;;:7>>:>AA9
@6HNMW:00885:06355
TACGTAGGGGGCGAGCGTTATCCGGATTTACTGGGTGTAAAGGGAGCGCAGACGGAGAAGCAAGTCTGATGTGAAAGCCCGCGGCTCAACCGCGGGACTGCTTTGGAAACTGTCAGTCTGGAGTACTGGAAGGGTAAGCGGAATTCCTGGTGTAGCGGTGAAATGCGTAGATATCAGGAGGAACACCGGTGGCGAAGGCGGCTTACTGGACAGCAACTGACGTTGAGGCTCGAAAGCGTGGGGAGCAAACAGG
+
CHHAAA?@??0@A@A@AA@BCB@E?ABC=BBBBB=BCBBB>BD>BCCCCBBBBB?BBB<?@B=B@@@@@;;;BBC=BAC8;:A>ABBC?B=@?BB=A@9:;@=8>:?@;@AABFBBAAAA@BBBABBC?B?BC?BB<@AB>B>A=B>AA>BCCA@@B>BBBC>CDBBABBBCCCCCC@AA>A@DDC?C?AA?BBA9>99837A:?@??;?@9:9B?CAAAA??;?@<8=@:93?8@<==@CC:BBBBB=BBB@
@6HNMW:00887:06320
TACGTAAGGGGCAAGCGTTATCCGGATTTACTGGGTGTAAAGGGAGCGCAGACGGAATGGCAAGTCTGAAGTGAAAGCCCGCCGGCTCAACCGCGGGACTGCTTGGAAACTGCCAGTCTGGAGTACTGGAAGGGTAAGCGGAATTCCTGGTGGTAGCGGTGAAATGCGATAGATATCAGGAGGAACGACCGGTGGCGAAGGCGGCTTACTGACAGCAACTGACGGTTGAGGCTCGGAGGAGCGTAGGGGAGCAA
+
>B?><;.499&33-4448.444.4.444)4999<055;990;:1:<<66666>B8=9;;5=<.4555;;6:88880777.00*06;>??:?=?9:9/0;0000,0)07.///66/45::7597/0//93858;2==8@@@:?<?:<69:4//)/:8:;,//:;)//65555555////5355086/--8060--(-:94964/)/6)/////88566(--5---(/)//32833/)/84//////:;;/==9:9
@6HNMW:00905:06322
TACGTAGGGGGCGAGCGTTATCCGGATTTACTGGGTGTAAAGGGAGCGCAGACGGAGAAGCAAGTCTGATGTGAAAGCCCGCGGCTCAACCGCGGGACTGCATTGGAAACTGTTTCTCTAGAGTACTGGAAGGGCAAGCGGAATTCCTGGTGTAGCGGTGAAATGCGTAGATATCAGGAGGAACACCGGTGGCGAAGGCGGCTTGCTGGACAGTAACTGACGTTGAGGCTCGAAAGCGTGGGGAGCAAACAGG
+
?@::;@@DDD3BBBCBBC@BBB?B?ABA<@@@BC?DCCCE?GD?CCDDBBCCAA;<<=90008<===@B??@DGM=@@F>BAA?ABBF?B?BCCD;BBBBCAA=A=@?9@@@AA>BCBBBBB889?CB?C>A@;9:477;<A=@>A?BB>CCB@B@?:;?>@8>;:><<<=888>;;5;;5;:??A9=6<;6:::1:4:=8=B<@??B=AA@>==:====@==8=>?:=>>>EH:@@@AAAA6@???>3:9>4
@6HNMW:00908:06351
TACGGAGGATGCGAGCGTTATCCGGATTTATTGGGTTTAAAGGGTGCGCAGGCGGCGCGAAAAGTCAGCGGTCAAAGTTCCGGGCTCAACCCGGTGACGCCGTTGAAACTTTCGTGCTGGAGTTCGTGCGAGGGAGGCGGAATGCGTTGTGTAGCGGTGAAATGCATAGATATGACGCAGAACCCCGATTGCGAAGGCAGCTTTCCAGCACGCGACTGACGCTGAGGCACGAAAGCGTGGGGAGCGAACAGG
+
CCCC?CC?@AAACBBBA@>@CC=B?BB@8@A9=>5?@/:9.:C;AAABBBB?@@<@AAAAAA8AA@?;;;<@@=B<BB?B=??9?::7:@@8@=@BAA@?6:;?@AB;;;;6;CABBCF@GCC@CEA@@CCCD>;;7:?;?>:::AB=@ABCBB@@=@BBC?CBBBDCDBBCBBBBBACBC@BDD9CBC;;;AA4;7;;;;BB=B?AAABBBCA@AAAACCAABBB>B@@@CB=BCBBCEE9BBBAC=A??=
@6HNMW:00914:05776
TACGTAGGGGGCGAGCGTTATCCGGATTTACTGGGTGTAAAGGGAGCGCAGACGGAGAAGCAAGTCTGATGTGAAAGCCCGCGGCTCAACCGACGGGACTGCATTGGAAACTGTTTATCTGGAGTACTGGAAGGGCAAGCGGAATTCCTGGTGTAGCGGTGAAATGCGTAGAATATCAGGAGGAACACCGGTGGCGAAGGCGGCTTGCTGGACAGTAACTGGACGGTTGAGCTCGAAAGACGTGGGGGAGCAAACAG
+
;@?@@BBDDF3;::>@@@=ABB@C@CBB:@AA@A0;;:AA6@@:<<==@=BB@A=@@@@DBB?BCCCCBBBCBBB<A@>9@:93:00-3:).--55,57568?<6;5:<58??@@6=978>;>>==877191::.8=39@B:?;?;A=?A=ABABB?@<@:::,8?<<=A::39@@@AA=??:?::>=6<6:;<ABC=A;8:4:9468862...322,2--(---(-(-.2.5...707777.2222$222590755
@6HNMW:00925:05765
TACGGAGGATGCGAGCGTTATCCGGATTTATTGGGTTTAAAGGGTGCGCAGGCGGCGCGAAAAGTCAGCGGTCAAAGTTCCGGGCTCAACCCGGTGACGCCGTTGAAACTTTCGTGCTGGAGTTCGTGCGAGGGAGGCGGAATGCGTTGTGTAGCGGTGAAATGCATAGATATGACGCAGAACCCCGATTGCGAAGGCAGCTTTCCAGCACGCGACTGACGCTGAGGCACGAAAGCGTGGGGAGCAAACAGG
+
@BBB?@@:><<0000000+3<<17-333(4;6;;(33(33(39(3377737/8;=>@99:9:+9=>@@=?==<==,79,36?=5888@<>>7?;;:0//.(.3289A.28;0555889>3=881666222666.22+22+205558905566....(....'2555998875../89:;77,333&333,39997;7======585=AABA?>>;;;;///////36;=888=6;;<====/88;=>5=:94
@6HNMW:00939:05785
TACGTAGGGGGCGAGCGTTATCCGGATTTACTGGGTGTAAAGGGAGCGCAGACGGAGAAGCAAGTCTGATGTGAAAGCCCGCGGCTCAACCGCGGGACTGCATTGGAAACTGTTTATCTGGAGTACTGGAAGGGCAAGCGGAATTCCTGGTGTAGCGGTGAAATGCGTAGATATCAGGAGGAACACCGGTGGCGAAGGCGGCTTACTGGACAGCAACTGACGTTGAGGCTCGAGAGCGTGGGGAGCAAAGCAGG
+
CCCAAACDDD2?@@AA@@>ADE@D@BCC>BBBBB>BDCDC?CF>ABBBBBBBBB@BBB?BBB@BBCCCCA@@AAA;@?B5;:@=@BCC@C?@??D>BB@@ABDAC?BC=B@AAD=BBBBB?B@AAA@@;?9<=3<A9?>A@D@B?B>BA>AAA@AAC=??DB>BBBBAAAA?????A:??7;6;>>5;7;B<@@B=@<>><>B<@===:?<==8818>;::==8<;;6;AA?;;:>>;99::-/--7;*--983
@6HNMW:00948:05786
TACGTAAGGGGCAAGCGTTATCCGGATTTATTGGGTTTAAAGGGTGCGCAGGCGGCGCGAAAAGTCAGCGGTCAAAGTTCCGGGCTCAACCCGGTGACGCCGTTGAAACTTTCGGGCTGGAGTTCGTGCGAGGGAGGCGGAATGCGTTGTGTAGCGGTGAAATGCATAGATATGACGCAGAACCCCGATTGCGAAGGCAGCTGACGGGAGCGCAACTGACGCTGAAGCTCGAAAGTGCGGGTATCGAACAGG
+
@@??::6;DD;CC?@ABB?BCC<?<@@@9@B>BD=AA=@@;@E>CAABBCB?@B=A@@;;::.;CCCBBB=BA@A<BB?B?BC=DB;;:<C>C@CBBBCA=?>=??C=AAA<@@@:@@@=???>AC:8:BDCD>@?<?A<?67378;6>?ABBBBB?BCCD=AAABCCD@>>>ADCCDCCCACDE<GDG;;;BB?B?BCBBBBCAAA;ABA@@A?BC@ABCCFCD@CCHEBBB<B@@;;;6;BBBBB@BCD@
@6HNMW:00915:05820
TACGGAGGATGCGAGCGTTATCCGGATTTATTGGGTTTAAAGGGTGCGCAGGCGGCGCGAAAAGTCAGCGGTCAAAGTTCCGGGCTCAACCCGGTGACGCCGTTGAAACTTTCGGGCTGGAGTTCGTGCGAGGGAGGCGGAATGCGTTGTGTAGCGGTGAAATGCATAGATATGACGCAGAACCCCGATTGCGAAGGCAGCTTTCCAGCACGCGACTGACGCTGAGGCACGAAAGCGTGGGGAGCGAACAGG
+
DBAA@A@=@:::AA@@@A?@@D@C@CCC=BB=@@6AA8@B<BD;<;;AA@A=;;5;;;@@@@8ABBABBA?A9995:?9??CD>B@??<??8@@BBABAA=:<79>@8@CD=BBB?BBA?BGDAGC;;;AA@D>BA?AB?A?9::AA<@?CBA@AD?BCCD?BBBCECCBBBAABBBBAAA>ADC6AAA6;;??;>;@;;;A@<@<;;;?@BA::9AA@@?;<@9929><@@C=BAABAAA8??>?<8?;;9
@6HNMW:00918:05849
TACGTAAGGGGCAAGCGTTATCCGGATTTACTGGGTGTAAAGGGAGCGCAGACGGAATGGCAAGTCTGAAGTGAAAGCCCGCGGCTCAACCGCGGGACTGCTTTGGAAACTGTCAGTCTGGAGTACTGGAAGGGTAAGCGGAATTCCTGGTGTAGCGGTGAAATGCGTAGATATCAGGAGGAACACCGGTGGCGAAGGCGGCTTACTGGACAGCAACTGACGTTGAGGCTCGAGAGCGTGGGGAGCAAACGGG
+
B;;:;949;;+8828444.4;;;@@BBD=@?9::05>>>B:BD>BBBCBCBABB=@=A@?CB>A@@@@@?BCCDD=CCD=BAB6::>=;>3::8<5<>?>??B9B4:959@A?ABB@?@A=@@@@?=96;4=929=3>9949;@8@?BB?>CBBCBE@BBAF=@AAAA@@@9;7///)/;5:6;550505=7<<=8=8<<8;<>?A@?>A??@A@>@@>==@?:<88188<==?777?::::1<88==188:3
@6HNMW:00928:05838
TACGTAGGTGGCAAGCGTTGTCCGGAATTATTGGGCGTAAAGGGCGCGCAGACGGAGAAGCAAGTCTGATGTGAAAGCCCGCGGCTCAACCGCGGGACTGCATTGGAAACTGTTTCTCTAGAGTACTGGAAGGGCAAGCGGAATTCCTGGTGTAGCGGTGAAATGCGTAGATATCAGGAGGAACACCGGTGGCGAAGGCGGCTTACTGGACAGCAACTGACGTTGAGGCTCGAGAGCGTGGGGAGCAAAGCAGG
+
CDBBCBA<>>69:6;;AC:;;G@H@B@B?AB?BB=BA@@@8AA8ABBCCGGCCCACCC@CCC?BBBBCB?@?BAA;@=>-;:@5::AA;A<@?BC>BCBBBBB?A<?>:?AABC>BBBCCCBB@@ABD?C?CC>BB?B<<9<;?;?@BA?BBB=AAC?A?>?8:????@??@@@>>=<==5:4:>>6<:=@<@@B=A=>=8<>8==>=;@A;;;==>;;;A==5;:=8=?B>>>A?><8989)8999;,//:;6
@6HNMW:00939:05840
TACGTAAGGGGCAAGCGTTATCCGGATTTACTGGGTGTAAAGGGAGCGCAGACGGAATGGCAAGTCTGAAGTGAAAGCCCGCGGCTCAACCGCGGGACTGCTTTGGAAACTGTCAGTCTGGAGTACTGGAAGGGTAAGCGGAATTCCTGGTGTAGCGGTGAAATGCGTAGATATCAGGAGGAACACCGGTGGCGAAGGCGGCTTACTGGACAGCAACTGACGTTGAGGCTCGAGAGCGTGGGAGCAAAGCAG
+
;;;A@@>ACB6?@>A@@E?B;<;<AECD@AA@@A6?A;;:.9<5=9;59:95<@=@;CC?CC@CA@@BB?BAADE6;;;099:39@??<?>AAEG>BAAA@@@8@500+0>>0/////896;<>>:<B8B?BC9>@;???;?9D8A699=@CE::;A;@>>=3?@:9;CCBBC@@@A>@@=@=@@@>B5972;33-349:5;<253393;7333;<9;773332333-3/6////66:/33(3///6(///:
@6HNMW:00943:05836
TACGGAAGGTCCGGGCGTTATCCGGATTTATTGGGTTTAAAGGGGAGCGTAGGCTGGGGTATAAGCGTGTTGTGAAATGTAGACGCTCCAACGTCTGACTTGCAGCGCGAACTGTATCTCTTGAGTACGCACGAACGTTGGCGGAATTCGTCGTGTAGCGGTGAAATGCTTAGATATCACGAAGAACTCCGATTGCGAAGGCAGCTCACTGGGGCGCAACTGACGCTGAAGCTCGAAAGTGCGGGTATCGAACAGG
+
CD@@=@>B=@A5;;09?@8999.4.559)55.//,/;1::)///'//////:3:4444&444;7;;@@?@?@AAAA<?=:=989;444.4744443444:5:<?:><<::59@@@@AAA@@=?@@@@@=?=3331733.37=B@C@C798>DC@@@<:00*0:::3:@<>9?@@ABBAACBB?BB@????BB@<@99707/95555:<<9;99+9955.5999>@@@BC?:9:?A@A6;9====5=9999<.66;5
@6HNMW:00958:05837
TACGGAGGATGCGAGCGTTATCCGGATTTATTGGGTTTAAAGGGTGCGCAGGCGGCGCGAAAAGTCAGCGGTCAAAGTTCCGGGCTCAACCCGGTGACGCCGTTGAAACTTTCGGGCTGGAGTTCGTGCGAGGGAGGCGGAATGCGTTGTGTAGCGGTGAAATGCATAGATATGACGCAGAACCCCGATTGCGAAGGCAGCTTTCCAGCACGCGACTGACGCTGAGGCACGAAAGCGTGGGGAGCGAACAGG
+
<BBB>BA?BBBABBBBBB?BBB@C?BCC>CB@BB=BC>CC?DD>@:;9A@@9@@=?@=??AA6@AAAAAB?CCCF>BB>B?BB=BBBB?BC<B?AAACCD@CB>BBB=ADD;:::6;AA?CBB?BBB;:;DDD=BB@CC?C?BCBBB@BBBA??>@<?:9:5:@@BBBBAAAABCCBBBBB?BCC;CBB7<;;@;@4;;:;BD;B?BBAAACCBBBBCHHBBBC<;::BCFFD>CAABDEE;AAA@@=@CD?
@6HNMW:00919:05889
TACGTAGGGGGCAAGCGTTATCCGGATTTACTGGGTGTAAAGGGAGCGTAGACGGTAGTGCAAGTCTGAAGTGAAAATCCGCGGCTCAACTGCGGAATTGCTTTGGAAACTGTATAACTAGAGTACCGGAGGGGTAAGCGGAATTCCTGGTGTAGCGGTGAAATGCGTAGATATCAGGAGGAACACCGGTGGCGAAGGCGGCTTACTGGACAGCAACTGACGTTGAGGCTCGAGAGCGTGGGGAGCAAACAGG
+
9B?>?@?@?@,>@;?@;;5;@A=B@CBF>BBCCE>CCDIE?GD?;;;HHBCB<;8<@AA@A@@C@BBBC>@@CCCC;B@8<00-0BBA@E0;;C?A?C?EAAA=A@BC?EA@@DCC@CCCBBBBB@=@??=>=2:939AA=B>B@B@CGACD@@@::6:>@A=;;;ABA@@@@@@AB?AA?A?@@A?B?BC@AAC7;7;;5;C@BBCC?BBBBAD@CAAAB@@;@;;6;AAABBBAABBBBB9@?AAA5::=9
@6HNMW:00923:05871
TACGGAGGATGCGAGCGTTATCCGGATTTATTGGGTTTAAAGGGTGCGCAGGCGGCGCGAAAAGTCAGCGGTCAAAGTTCCGGGCTCAACCCGGTGACGCCGTTGAAACTTTCGTGCTGGAGTTCGTGCGAGGGAGGCGGAATGCGTTGTGTAGCGGTGAAATGCATAGATATGACGCAGAACCCCGATTGCGAAGGCAGCTTTCCAGCACGCGACTGACGCTGAGGCACGAAAGCGTGGGGAGCGAACAGG
+
BBBB@CDABAAACA@A@@>ABB>C?BBA=AC?DD>CC:><7=A8??>?A??:?@<@AABBCC:CCCBBA@<>>??;AB?C?CC=CBAA?CB<B>ABBBB@<>><>BA9@@A:>>>>>@B<?=?6AA58;=@AA9::7:?:?<;:;=>:==??====7=@@@:???A@?????B>BBBBBBB?CBB:CCC79:A@;?:?A@@AC=B=?A?@CAA?@?BBBBBABB8878CDCCD=BBA@@@@6?>>CC@C==:
@6HNMW:00929:05902
TACGTAAGGGGCAAGCGTTATCCGGATTTACTGGGTGTAAAGGGAGCGCAGACGGAATGGCAAGTCTGAAGTGAAAGCCCGCGGCTCAACCGCGGGACTGCTTTGGAAACTGTCAGTCTGGAGTACTGGAAGGGTAAGCGGAATTCCTAGTGTAGCGGTGAAATGCGTAGATATTAGGAGGAACACCAGTGGCGAAGGCGGCTTACTGGACTGTAACTGACGTTGAGGCGCGAAAGTGTGGGGAGCAAACAGG
+
DDCDBB?BBA8?@5::AB@CCC@D>AAD>FEBBB=AB@BC=BC=AA;;:BCCCD?C@CFACC?AABBBC?A@@@@9@?@9?9879BBA=A=89:@9@???BBC>C@CC>BBCCBBAA@??<?BBDBBB>A>AC;CC=ABC@C@C?B?CDDDAAAEBB>BBBC=BB:;;ABBBCC?CC?@@=?>@@C>B??>9=?=4857A?AC?BAAB?CBBABB?BBBBBBC@B@@>@BCBBC>CBBBFFE9@AACC=CAA=
@6HNMW:00939:05879
TACGTAGGGAGCAAGCGTTATCCGGATTTATTGGGTGTAAAGGGTGCGTAGACGGGAAATTAAGTTAGTTGTGAAATCCCTCGGCTCAACTGAGGAACTGCAACTAAAACTGGTTTTCTTGAGTGCGGGAGAGGTAAGTGGAATTCCTAGTGTAGCGGTGAAATGCGTAGATATTAGGAGGAACACCAGTGGCGAAGGCGACTTACTGGACTGTAACTGACGTTGAGGCACGAAAGTGTGGGGAGCAAACAGG
+
CCCCCCDD<?@:96;@@@?CCC@C@BBB<BB?BB=BCCFC?BD=:::@BCCCCCD>CC>C@C>BB=BBB=AAA@@=ABD>F;;:;CCC@CCCBB?B?CAABB>BBBBA8B;;9;CC7@A:@@@@@ACC=BCCA?BC@BCCACBC@CACCCCCCCCBB>BAAA<ABBABBBCCAA>AA=AA=@=ABB?BBBB>@?A;@<@@@@A?BBCCADCBBBC@BBBCCA@=A::6:AA@?A:?AA????5=@9::5:@@=
@6HNMW:00956:05867
TACGGAAGGTCCAGGCGTTATCCGGATTTATTGGGTTTAAAGGGAGCGCAGGCTGATGATTAAGCGTGACGTGAAATGTAGCCGCTCAACGGCTGAACTGCGTCGCGAACTGGTTATCTTGAGTGAGTTCGATGTTGGCGGAATTCGTGGTGTAGCGGTGAAATGCTTAGATATCACGAAGAACTCCGATTGCGAAGGCAGCCAACAAGGCCTTTACTGACGCTAAAGCTCGAAGGTGCGGGTATCGAACAGG
+
BCBB@C?A>@C?@@?@A??BED>B?BAB=BD@DD>GF>CB<BC;;;;@A;;6;BBBCDDB?C=@@AACCCECBBB>BBBCCC?AACCE@CC?BBBB@CB?@@BBBBCC@C@A>??B???=A@AAAABB?BCBBCC>A>AB?B?C?CCCB?CBBBB@@=@@@@<AACC@CAABCCBBBAA>AB@BCC?BCC<>=BB;?;?@?><?@CC@C?A3992:AABCCCCCDD<?>BABA;>9:<::93:?A@@@<==<;
@6HNMW:00962:05861
TACGGAGGATGCGAGCGTTATCCGGATTTATTGGGTTTAAAGGGTGCGCAGGCGGCGCGAAAAGTCAGCGGTCAAAGTTCCGGGCTCAACCCGGTGACGCCGTTGAAACTTTCGTGCTGGAGTTCGTGCGAGGGAGGCGGAATGCGTTGTGTAGCGGTGAAATGCATAGATATGACGCAGAACCCCGATTGCGAAGGCAGCTTTCCAGCACGCGACTGACGCTGAGGCACGAAAGCGTGGGGAGCGAACAGG
+
CDAA?@?<??@>B@@:;;<@BB?C@CCC?CC@CC=CC;@A:@B8BA@@BAA?A@=@A@;;;;.;@B;;:A?B@??7>?;A?BB>BAAA?BB=BAFBBCFF@CC@CCE>CCB>BCBBBCC@BBB@CCBB@@@CC>AA@@B?A?;;;AA;@?DABB@@=@BBB>CDCCCBCCBDBBBBBB@@@?BBB9BCC7;;AA<@<@@;;<C=B?BCCGFBCB@A@@AB@@=@00+0=>@AD>BBAAABB8@@@BB?BBB?
@6HNMW:00929:05947
TACGTAGGTGGCAAGCGTTATCCGGATTTATTGGGCGTAAAGCGAGCGCAGGCGGTTTGATAAGTCTGATGTGAAAGCCTTTGGCTTAACCAAAGAAGTGCATCGGAAACTGTCAGACTTGAGTGCAGAAGAGGACAGTGGAACTCCATGTGTAGCGGTGGAATGCGTAGATATATGGAAGAACACCAGTGGCGAAGGCGGCTGTCTGGTCTGCAACTGACGCTGAGGCTCGAAAGCATGGGTAGCGAACAGG
+
AAAA?::5;;4;B>?=?A>@AB=@>ABB=CC@BB=A:::A9@@@9::999C?BA@BB=BAAA>A@@@@AABBBCD<??<=@6><00+.6:)..)-/)/9:;;8887::3;777??==<=9=;;;>>?==8=>>5888A:96;<>>><AAAAA>;;AA?AD?B?@A@CCCBCCBDBCC?A>BC>AAB?CD9:8:A@;@<:949BBBCCE@::9BA@=@????;;=>00,0<>?BC;AA@@@@9@@@C==588;7
@6HNMW:00942:05931
TACGGAGGATGCGAGCGTTATCCGGATTTATTGGGTTTAAAGGGTGCGCAGGCGGCGCGAAAAGTCAGCGGTCAAAGTTCCGGGCTCAACCCGGTGACGCCGTTGAAACTTTCGGGCTGGAGTTCGTGCGAGGGAGGCGGAATGCGTTGTGTAGCGGTGAAATGCATAGATATGACGCAGAACCCCGATTGCGAAGGCAGCTTTCCAGCACGCGACTGACGCTGAGGCACGAAAGCGTGGGGAGCGAACAGG
+
CCCC@BB?CAA@AAA999?BDF?C?CCD=B@39:,8@5>=8?A;@AA??9:4:@399@????5>ABCBBB=A9992:?8><BB6A:AB?BD<><>BBBCC>B>=?=A8???9???:?AA;=<;<@@A>====>48818<7=9;;:?B<>>A;;:8808DDD:===@@A>>>ABABAAAACB>AC@6?996:?@A=A?A???@A;A?AAACBBBA???BBC>>>B?>9>BBAAB=BBBBCHE9BBBBA?>9:3
@6HNMW:00962:05916
TACGTAGGTGGCAAGCGTTGTCCGGAATTATTGGGCGTAAAGGGCGCGCAGGCGGCGTCGTAAGTCGGTCTTAAAAGTGCGGGGCTTAACCCCGTGAGGGGACCGAAACTGCGATGCTAGAGTATCGGAGAGGAAAGCGGAATTCCTAGTGTAGCGGTGAAATGCGTAGATATTAGGAGGAACACCAGTGGCGAAAGCGGCTTTCTGGACGACAACTGACGCTGAGGCGCGAAAAGCCCAGGGGGAGCAAACGGG
+
BBBBBDC@CC?@?:?:;:<@@C@C@D@F@CDAHK?F;;;C8@@;@@ADEHIACC?BB@@BBB?AACF?AAC;@@@3A;;;@@@7@@@EACCC;BBBBBCB:BC?BDB=A;;;;@AABCCCCCHCFCFACBBB?BB;AAB?C?A?@@DDEDGCCA@@?BABB<AAA@ADDCBBC@BB?BB?A@CBB>??A@<@9;;0;@@<>AC=CCC@BB;::C?BCDBBBBBCB@;@944444&444)44888,<88880:::3
@6HNMW:00920:05981
TACGGAGGATGCGAGCGTTATCCGGATTTATTGGGTTTAAAGGGTGCGTAGGTGGTGATTTAAGTCAGCGGTGAAAGTTTGTGGCTCAACCATAAAATTGCCGTTGAAACTGGGTTACTTGAGTGTGTTTGAGGTAGGCGGAATGCGTGGTGTAGCGGTGAAATGCATAGATATCACGCAGAACCCCGATTGCGAAGGCAGCTTTCCAGCACGCGACTGACGCTGAGGCACGAAAGCGTGGGGAGCGAACAGG
+
;99?<?A=BCA;;;0000+0;<5;55:9655?C@>>C7CE=CC>;;;CCBC?A@=@BABA>A?CCC@@;<5;<;<0;AA8A;:2:ABA?B;::CCC9C;>=4::499<0994949:?AA999A@>?99:,9<=:?<==99198==<???;;><77770769>3///;?>:==<:88333://*/>>0/..)..--)-(////.9-3.377..//.778666222655+222225,5586666)228=9;>::;
@6HNMW:00935:05984
TACGTAGGTGGCAAGCGTTGTCCGGAATTATTGGGCGTAAAGGGCGCGCAGGCGGCGTCGTAAGTCGGTCTTAAAAGTGCGGGGCTTAACCCCGTGAGGGGACCGAAACTGCGATGCTAGAGTATCGGAGAGGAAAGCGGAATTCCTAGTGTAGCGGTGAAATGCGTAGATATTAGGAGGAACACCAGTGGCGAAAGCGGCTTTCTGGACGACAACTGACGCTGAGGCGCGAAAGCCAGGGGGAGCAAACGGG
+
DC;;;AA@;;5;A5;<@?7;;C@F@C@D?CC?BB:BBABB=BD?EDAAABB>@A9?;;;ABB>BBAHABCC@BBB6;;;;CDE9BB=A=AAA7@@CBDBB:BC?AA@9@0000@@@@B@BAAADCCB@BBAH?BB;BBB>B@D@C@CBBCBBAAAC?B@A@:@A;;;ABBBCC@BB@CB?B?CBB>??BB?BBBB>BCB@CGG?BBC@CC@@AB?AAABCBBCCBB=;:9:49,44.44444$444;=4?;=6
@6HNMW:00919:06029
TACGTAAGGGGCAAGCGTTATCCGGATTTACTGGGTGTAAAGGGAGCGCAGACGGAATGGCAAGTCTGAAGTGAAAGCCCGCGGCTCAACCGCGGGACTGCTTTGGAAACTGTCAGTCTGGAGTACTGGAAGGGTAAGCGGAATTCCTGGTGTAGCGGTGAAATGCGTAGATATCAGGAGGAACACCGGTGGCGAAGGCGGCTTACTGGACAGCAACTGACGTTGAGGCTCGAGAGCGTGGGGAGCAAACAGG
+
B@B@;;:;CC6AA8;;AA=ACC?B?BBB<BBBCC?BBBBC?GC?BB<;<BBBBB@C=@@?AB?CBBCDD@AABCB99::09993::??<@9::AB;??@?@BC9@=@A;AA@A:;;BACCA@@?AAAD>A>AC779?DBA?B=@<A?BB>BBBAA;;8;CCC=DG;<;CCCCCDBBB@BB@B@CCC@C???<@?@=????=?B?BAB@;?>879A>AABBBCC?@::69?@AAABBB?@?BC:CBBFH<>?=<
@6HNMW:00920:06042
TACGGAGGATGCGAGCGTTATCCGGATTTATTGGGTTTAAAGGGTGCGCAGGCGGCGCGAAAAGTCAGCGGTCAAAGTTCCGGGCTCAACCCGGTGACGCCGTTGAAACTTTCGTGCTGGAGTTCGTGCGAGGGAGGCGGAATGCGTTGTGTAGCGGTGAAATGCATAGATATGACGCAGAACCCCGATTGCGAAGGCAGCTTTCCAGCACGCGACTGACGCTGAGGCACGAAAGCGTGGGGAGCGAACAGG
+
B@@@=;;5;@@?@;;;@@=@AA>A?@BB;@@=AB0;;,;A9BC?ICBBC;;5;;5;;B?>??5?==@::99B??A9971717;0;;;8=B?9@=:955:;63616<<2<==6=>>>>B@699;:=@<<00///(/-(/:5:6///::6::;::::9399995=>>?@?:<?888@@@<<::.999*9>=8==90*0*00000/(/3::<>AA<<<:445::89:::8::;<<<5=;;8:;;.0////+/9:6
@6HNMW:00927:06033
TACGTAAGGGGCAAGCGTTATCCGGATTTACTGGGTGTAAAGGGAGCGCAGACGGAATGGCAAGTCTGAAGCTGAAAGCCCGCGGCTCAACCGCGGGACTGCTTTGGAAACTCTCAGTCTGGAGTACTGGAAGGGCAAGCGGAATTCCTGGTGTAGCGGTGAAATGCGTAGATATCAGGAGGAACACCGGTGGCGAAGGCGGCTTGCTGGACAGTAACTGACGTTGAGGCTCGAAAGCGTGGGGAGCAAACAGG
+
9;:::>:>BB8AB?C;;;@CBB?B=@@B<BBBBB=BCBBB>BF=BCC<;;BBA@;@,00+00*07997<60//8;;5:;;5:::743394;2=9=>5>?@==>@8@@?A9?0//////:<<8<BAA?@>4=6;818=8==<7<7<7=8B>7:@:=<9=89622'2667752225797725?:A;755;A:7<2:9:4;4<=8:;9=<<==@B@A>>:?775755057;3889522)2777899+77;AA788:8
@6HNMW:00941:06032
TACGTAGGTGGCAAGCGTTGTCCGGAATTATTGGGCGTAAAGGGCGCGCAGGCGGCGTCGTAAGTCGGTCTTAAAAGTGCGGGGCTTAACCCCGTGAGGGGACCGAAACTGCGATGCTAGAGTATCGGAGAGGAAAGCGGAATTCCTAGTGTAGCGGTGAAATGCGTAGATATTAGGAGGAACACCAGTGGCGAAAGCGGCTTTCTGGACGACAACTGACGCTGAGGCGCGAAAGCCAGGGGAGCAAACGGG
+
CBAB@9949>8=B9:9;@<AAC@EAD@I?AB@DD>CBACC/;:0;@@@B<;5:>;=BBDCBB=;;;B=BAA<AAA0<000/99.:=:=:>>>2@>=====6??????8?=000>>>A;;:BBBBCCC@CCCIICE>B;;7;<@=@@CCBBBBCCFCACCBC>CCCCCCBCBBB@CEABA>A@BCC<AA??9>?@@=@BBADCC>CDD@CB;:;@:>>BABBBBBB@8@?555<5<=:=>>>2<<==>8;;;4
@6HNMW:00953:06016
TACGTAGGGTCCAAGCGTTATCCGGATTTACTGGGGTGTAAAGGGCGAGTAGACGGCGCTGTAAGTCAGCTGTGAAAACTTAGGGCTCAACCTTAAAGCCTGCAGCTGAAACTGTAGTGCTAGAGTGCAGGAGAGGTAAGTGGAATTCCTAGTGTAGCGGTGAAATGCGTAGATATTAGGAGGAACACCAGTGGCGAAGGCGACTTACTGGACTGTAACTGACGTTGAGGCACGAAAGTGGTGGGGAGCAAACAG
+
AB@A<00<5<@+0*0>><8?@C<?=?BD9@@9989-:?773)3919;8744==BC?BBBCBBA=AAA@@A???>CCC;AA>ABB<BCBB?B?D?BB>BB?BBBBBBAAAD>BBBBBDBB@??ABACBBBB>??:0,0=;>00*07;7;=@BBBCBB????AAAD=:99988@CABB>BB?BB=@7;><49=;=068<2927=>>@;>><=<==>>37178<;;@A><><8::7/..'../(//..&.88991888
@6HNMW:00914:06083
TACGTAGGTGGCAAGCGTTGTCCGGAATTATTGGGCGTAAAGGGCGCGCAGGCGGCGTCGTAAGTCGGTCTTAAAAGTGCGGGGCTTAACCCCGTGAGGGGACCAAAACTGCGATGCTAGAGTATCGGAGAGGAAAGCGGAATTCCTAGTGTAGCGGTGAAATGCGTAGATATTAGGAGGAACACCAGTGGCGAAAGCGGCTTTCTGGACGACAACTGACGCTGAG
+
BB@A;;;=@B=;;5:>>>;@AD<@7676=BB@CD>BBBBE=CC<@?@;<;C2991959;@=<8<<00*0//*///&/=999990;:9=8=BB6BA<<BCC9B@=A@@5@000000<=B@9996@A;;<>???299.9==;@?B?B?ABBBCBCBBB@CCBC<ABCDDCBBBCB7;9:==2944<<7455=8;;>@6@;;7;==8@A@=?@;99A<?>?;4948444
@6HNMW:00939:06094
TACGTAGGGAGCGAGCGTTATCCGGATTTATTGGGTGTAAAGGGTGCGTAGGCGGTTTTATTAGGTCTGTGGTTTAATCCCGAAGCTTAACTTCGGTTCGCCATAGAAACCGATTCACTCGAGTATGGTAGAGGCAAGTGGAATTTCTAGTGTAGCGGTAAAATGCGTAGATATTAGAAGGAACACCAGTGGCGAAGGCGACTTGCTGGGCCATCACTGACGCTGAGCACGAAAGCGTGGGGAGCAAATAGG
+
@A@A@DBA=:;;ABCCCC@CBB?@<@AA/;;?BB9AA;;;6;B=CBA@@@@<@A4;;;.;@>@A<BA@@>>?C>2<;59;,5;7;9:293=;6;@5?5?;<:??@?@C=C=;;;7;;B<;;AAAA@D@BBCBB@BC@DDD@C@BD<;;;@;;;ABAA?BBCC:@@@BBBBCCCB>>9:3939<@995:?==9=9;5;<@;;;@<@@BCC<B?AAAAABAAAB@@@::9>=;??177;;;<=0;;==?7>==7
@6HNMW:00943:06101
TACGGAGGATGCGAGCGTTATCCGGATTTATTGGGTTTAAAGGGTGCGCAGGCGGCGCGAAAAGTCAGCGGTCAAAGTTCCGGGCTCAACCCGGTGACGCCGTTGAAACTTTCGTGCTGGAGTTCGTGCGAGGGAGGCGGAATGCGTTGTGTAGCGGTGAAATGCATAGATATGACGCAGAACCCCGATTGCGAAGGCAGCTTTCCAGCACGCGACTGACGCTGAGGCACGAAAGCGTGGGGAGCGAACAGG
+
BBCC@BA>ABB@ABA9:9=?@@<@=@@@;AA?BA;B?,98+9A8@@@A@??;?A=AA@9998*:>=AA@A=@???:?@?B?BB=BA??9?A;@>ABB?>>966/8::/::8.7>>?@@A=@BC5:>9===;;6.66166194555>@<>>@@855;379;;39;<9;;888??>BBBAA?=/733&3=A09:AA<@<A:99BC=B?BCCB>??????BAAAAAA:959BBAAB=BBBBBBB:BBBBA;>>@<
@6HNMW:00945:06092
TACGTATGGAGCAAGCGTTATCCGGATTTACTGGGTGTAAAGGGAGTGTAGGTGGCCATGCAAGTCAGAAGTGAAAATCCGGGGCTCAACCCCGGAACTGCTTTTGAAACTGTAAGGCTGGAGTGCAGGAGGGGTGAGTGGAATTCCTAGTGTAGCGGTGAAATGCGTAGATATTAGGAGGAACACCAGTGGCGAAGGCGGCTCACTGGACTGTAACTGACACTGAGGCTCGAAAGCGTGGGGAGCAAACAGG
+
;;;BBCCC?@A@B?A@A@ABBB@C?BBJ>BBAA@6@B;;:/;?6@BBBCGC?BC?A?ABBCA=CBCCCDABBBCCC9A@@BCC;CBBC?BBB;B@D?AA@;;;;.;AB<CAAAA=A>BAA>;;;A@@@?@@@@8@CBB@@=@=@=A?BBBCCBBBAA>ACCC>898AAABBC>><>C@BB?B?BBC?DBBA?>>>=?866/6<?<=>D<;:;>=<8=?==>@?BB>:69A>9990::<;=??1>?===7<??8
@6HNMW:00952:06085
TACGTAGGGAGCAAGCGTTGTCCGGAATTATTGGGCGTAAAGGGCGCGCAGGCGGCGTCGTAAGTCGGTCTTAAAAAGTGCGGGGCTTAACCCCGTGAGGGGACCGAAACTGCGATGCTAGAGTATCGGAGAGGAAAGCGGAATTCCTAGTGTAGCGGTGAAATGCGTAGATATTAGGAGGAACACCAGTGGCGAAAAGCGGCTTTCTGGACGACAACTGACGCTGAGGCGCGGAAAAGCCAGGGGAGCAAACAG
+
@B@@ACAA<A@@A=@A@C6;;@4926=@=AA>CG;9:9:;0:D8@BBCCCD>BB8;;BBBCC@BD<;5:A=29995$555999:/;=:>9===/==666>>.:;89:C;A@A@??@??:;9?@ABBBA6;;@?9?A8AA@;@=A=@=@BBBBAB@@@;@>AC;;:9999@@@AA>AC@B>:B=???=?A@@397599&99939=?8===:>===@>9<<::997////27744.444&49.4444&4:///(/:9
@6HNMW:00960:06100
TACGGAGGATGCGAGCGTTATCCGGATTTATTGGGTTTAAAGGGTGCGCAGGCGGCGCGAAAAGTCAGCGGTCAAAGTTCCGGGCTCAACCCGGTGACGCCGTTGAAACTTTCGTGCTGGAGTTCGTGCGAGGGAGGCGGAATGCGTTTGTGTAGCGGTGAAATGCATAGATATGACGCAGAACCCCGATTGCGAAGGCAGCTTTCCAGCACGCGACTGACGCTGAGGCACGAAAGCGTGGGGAGCGAACAGG
+
A;;;=:<4;??@A@<<00*0<>:><@AA.95.55)5>2<@<BB:A@B@>>?4:9.9:=CDDD:BB@95557;;;;4;;7;;@A<A?AB>AB=B=A?=<8:0//79993;=?8===CC=C:<;;@C@@@B@@?B9>>:?>8>:?<;888*7;8:;;44.4444)444=>@<AA>>?@@@?:::@CFE:CA@6;;?@<?9??>:::-:=@@@CD@@?BBDDCBC??@::4:?=::;.;>>=<??277773-3882
@6HNMW:00915:06119
TACGTAGGGGGCGAGCGTTATCCGGATTTACTGGGTGTAAAGGGAGCGCAGACGGAGAAGCAAGTCTGATGTGAAAGCCCGCGGCTCAACCGCGGGACTGCATTGGAAACTGTTTCTCTAGAGTACTGGAAGGGCAAGCGGAATTCCTGGTGTAGCGGTGAAATGCGTAGATATCAGGAGGAACACCGGTGGCGAAGGCGGCTTGCTGGACAGTAACTGACGTTGAGGCTCGAAAGCGTGGGGAGCAAACAGG
+
BABB@::;:;):?@?:;;>A@A@D@BBC?BBBBB=;;;CE<AB>CGCCDGBCCC@@@@=@AC?BCBCCCBBBABB;@@C<AAA@CCCB@B=??CB?BBBBBBB?B?AB=BBBBD>BAAAAAACBBBBB>A>@C=993::939>B>B?BB?BCA:>>A>A?>?8:<<==>>>A@@@AA=66/5/6;=6<6=<8==>5;5;;5;A:>>AD=@?@;;;<A888HAA:?==5;;?>>B:B>>>>AA5A@@@C9>>><
@6HNMW:00921:06128
TACGTAGGGGGCGAGCGTTATCCGGATTTACTGGGTGTAAAGGGAGCGCAGACGGAGAAGCAAGTCTGATGTGAAAGCCCGCGGCTCAACCGCGGGACTGCATTGGAAACTGTTTATCTGGAGTACTGGAAGGGCAAGCGGAATTCCTGGTGTAGCGGTGAAATGCGTAGATATCAGGAGGAACACCGGTGGCGAAGGCGGCTTACTGGACAGCAACTGACGTTGAGGCTCGAGAGCGTGGGGAGCAAAGCAGG
+
CCC@@>?>>>0>@:::;;>ABC?B?BBB=BDCCD>@AAEE?GD>BAACBBCCCEACBB@BBC@BCBBBBBBBDDD=@@@;@@A?AA@@=A8;:CC>BBBBBBB>A?AD>BBABD>B@A@C@AAA???B?A?BE>CC<??C?B?A?C@CC@BBB=>>B?BBBB=BA???@@@ACBB>@<@A=A;>>>:>;?@<@A@=A:>==?>:>=;:5;;867@<@AAAB@?6;;;5;AB>>>B>=:;;??5?=>@>,//:83
@6HNMW:00930:06125
TACGTAGGGGGCGAGCGTTATCCGGATTTACTGGGTGTAAAGGGAGCGCAGACGGAGAAGCAAGTCTGATGTGAAAGCCCGCGGCTCAACCGCGGGACTGCATTGGAAACTGTTTATCTGGAGTACTGGAAGGGCAAGCGGAATTCCTGGTGTAGCGGTGAAATGCGTAGATATCAGGAGGAACACCGGTGGCGAAGGCGGCTTGCTGGACAGTAACTGACGTTGAGGCTCGAAAGCGTGGGGAGCAAACAGG
+
;;;AAA@@@A2@BB@;;;9<BB?C@CCE>@@DDG>BBBFI>BB>BB;<;DDD;;:;BB;@;;7;B;;9BBBBBBB9@@@8@A@>@A@@=@<@@AD=BCAABCC?B@BD=BBBCC=BBBBB>BBAA@>><=?BD>DD5::C?B?B?C?CB@B???A@A;@9::,9<=?ABBCBBBBAA<8838<???=D:?>;@@A<@<@A;??:==>>;@A@;889@@@@@?>7;87/8:::@@:A>@?>>>2?>>@A9@:;5
@6HNMW:00936:06121
TACGTAAGGGGCAAGCGTTATCCGGATTTACTGGGTGTAAAGGGAGCGCAGACGGAATGGCAAGTCTGAAGTGAAAGCCGCGGCTCAACCGCGGGACTGCTTTGGAAACTGTCAGTCTGGAGTACTGGAAGGGTAAGCGGAATTCCTGGTGTAGCGGTGAAATGCGTAGATATCAGGAGGAACACCGGTGGCGAAGGCGGCTTACTGGACAGCAACTGACGTTGAG
+
99==AA5;;;-7A;A@@A@ABE>@=@AA;ABABA?BCCFE<BB=;;;ACBBAA@?B:BB:9999>CA==90.---(--(-//)/3448>9===C78885<>@5>8=<59948344:5447;;@854:7:4::1886<=@;?;?8<5;>6;<@@@<@8<==<4<<666>>;;><:;;;>>9B=B55057::2944-329=9=97<53348666//(//8::8;6988
@6HNMW:00944:06138
TACGTAGGTGGCAAGCGTTGTCCGGAATTATTGGGCGTAAAGGGCGCGCAGGCGGCGTCGTAAGTCGGTCTTAAAAGTGCGGGGCTTAACCCCGTGAGGGGACCGAAACTGCGATGCTAGAGTATCGGAGAGGAAAGCGGAATTCCTAGTGTAGCGGTGAAATGCGTAGATATTAGGAGGAACACCAGTGGCGAAAAGCGGCTTTCTGGACGACAACTGACGCTGAGGCGCGAAAAGCCAGGGGAGCAAACGG
+
CCBAAAC?BB@BB=?@;;5;@@=B=A>A8@@<A;:<BBBE>CD>CCBD;;<?@B5;;A@CBA=ABAA<AAA5;;;.:A@=@@@3?@=@?BBB9BBB@@@@3;;5;;;0::::?CCCDCBCCBBBBAB>BABA5<<0;AB?C@B@C@DCCCBBEB;;8;;;C;;;;BBBDBBBB=@@<@@=A6;:@=@@?=;>9:;;.:::44@=:<=<9>5----(-666-/5<6647:://///&//)//88+8:9::3888
@6HNMW:00958:06156
TACGTAAGGGGCAAGCGTTATCCGGATTTACTGGGTGTAAAGGGAGCGCAGACGGAATGGCAAGTCTGAAGTGAAAGCCCGCGGCTCAACCGCGGGACTGCTTTGGAAACTGCCAGTCTGGAGTACTGGAAGGGTAAGCGGAATTCCTGGTGTAGCGGTGAAATGCGTAGATATCAGGAGGAACACCGGTGGCGAAGGCGGCTTACTGGACAGCAACTGACGTTGAGGCTCGAGAGCGTGGGGAGCAAACAGG
+
@@>?:;5;;;-7=:=99:?CCC@B?BBB=BB;;;0;@@BC=CC<AAAC@AAA;;6;=AA=;;8;>==>@=@@ACD89:A9??@;@@99594::AG>CBCCCCE>C?AA<ABBB>AAAAAB@C??>AAB?B?BC<A@7;;A=B7;9;BGI@BCCCDAB?AJJG>AA;;;BBBBBBABF@CC=?;=::5:=?B?B==7=7<<8??8888:6;:343;288333:<698828;;344::====>?1B=88A144:6
@6HNMW:00960:06149
TACGTAGGGGGCGAGCGTTATCCGGATTTACTGGGGTGTAAAGGGAGCGCAGACGGAGAAGCAAGTCTGATGTGAAAGCCGCGGCTCAACCGCGGGACTGCTTTGGAAACTGTCAGTCTGGAGTACTGGAAGGGTAAGCGGAATTCCTGGTGTAGCGGTGAAATGCGTAGATATCAGGAGGAACACCGGTGGCGAAGGCGGCTTACTGGACAGCAACTGACGTTGAGGCTCGAGAGCGTGGGGAGCAAACAGG
+
;@BB@99999'4>:?A;>;@BC>B?ABA6@;5959&555<A6>>5<<<;;9;?44.4492454.4;;;;>C;>===,9943::6:;;;8=69=;;5:000/00(/)//(//4:<;<<=<>9=::7966)/(/8.//(499.4.4.5.5;5666<<<@699FF?EC;<<@;;995;;::/0)/277748+559<<<8<6::48<045:859:888:6:;::::<6:==488<==?777;=9;;.78777.7774
@6HNMW:00916:06185
TACGTAAGGGGCAAGCGTTATCCGGATTTACTGGGTGTAAAGGGAGCGCAGACGGAATGGCAAGTCTGAAGTGAAAGCCCGCGGCTCAACCGCGGGACTGCTTTGGAAACTGTCAGTCTGGAGTACTGGAAGGGTAAGCGGAATTCCTGGTGTAGCGGTGAAATGCGTAGATATCAGGAGGAACACCGGTGGCGAAGGCGGCTTACTGGACAGCAACTGACGTTGAGGCTCGAGGAGCGTAGGGGAGCAAACAG
+
DGCCA?2:::.;@<@ABB?BEL@C?@@@;@BCHJ?CCCJJ?BC=;;;A@BCCBE@B@CC@BA7;;@@AB=@?@@@;@@D9???<?B@B?C<@@CE>BB??A@E9>3;;,8=<<?@BBBDC?AACBBBB=?=?C=AA=B@@<?;?5;6;B?BCB<;;A=@AAA=ABCBBCCDCAA@CB?CB@BADCD@C?@@=@BA<@=?@;>@5:9?@=AC977@78;8783:477717;::00+000;008;;0;=787+777
@6HNMW:00951:06203
TACGTAGGGGGCGAGCGTTATCCGGATTTACTGGGTGTAAAGGGAGCGCAGACGGAGAAGCAAGTCTGATGTGAAAGCCCGCGGCTCAACCGCGGGACTGCATTGGAAACTGTTTCTCTAGAGTACTGGAAGGGCAAGCGGAATTCCTGGTGTAGCGGTGAAATGCGTAGATATCAGGAGGAACACCGGTGGCGAAGGCGGCTTGCTGGACAGTAACTGACGTTGAGGCTCGAAAGACGTGGGGAGCAAACAGG
+
ACAC@;;;;;)4::<=??<@BA5;5;::,:@56646A>>?46606@<===?===5;:95:=>8:966<>@?::44(37:08=:28839171;377*39:9333-3-33(38888////666;=::::<6:8BC;<?9<7728<=8=>?@<7AA:>?@@A:;;3;=;;;A@@@?>>>?5;;:=8=;:1937719>97>;6818;7<<7718;<:./).552---(---267.226/222:::::*22256,5564
@6HNMW:00955:06180
TACGTAGGTGGCAAGCGTTGTCCGGAATTATTGGGCGTAAAGGGCGCGCAGGCGGCGTCGTAAGTCGGTCTTAAAAGTGCGGGGCTTAACCCCGTGAGGGGACCGAAACTGCGATGCTAGAGTATCGGAGAGGAAAGCGGAATTCCTAGTGTAGCGGTGAAATGCGTAGATATTAGGAGGAACACCAGTGGCGAAAGCGGCTTTCTGGACGACAACTGACGCTGAGGCGCGAAAGCCAGGGGAGCAAACGGG
+
AA@@?;;5;;5;@;?@;;5:;:=A;B6;499=@@6BC=AA4::4:@@AB;<8;B>AB@;;;C@BBBLACCB?BBB7B;;;@@@3@A>BADDD;BCA;;;;-;?<??A<A;;;;?:9:BBCCC?BC<;5;A;;5;C9;;;>B?C@FADDCDCBCC;;9;BCE=AAAB@@CCBBB@CC@A@=@?AAA?BBBB?@@@@;@@A>BBC>CBA?@@0000+0>@A?BA@??:8::::::25506:>>.:::::3:==5
@6HNMW:00958:06169
TACGGAGGATGCGAGCGTTATCCGGATTTATTGGGTTTAAAGGGTGCGCAGGCGGCGCGAAAAGTCAGCGGTCAAAGTTCCGGGCTCAACCCGGTGACGCCGTTGAAACTTTCGGGCTGGAGTTCGTGCGAGGGAGGCGGAATGCGTTGTGTAGCGGTGAAATGCATAGATATGACGCAGAACCCCGATTGCGAAGGCAGCTTTCCAGCACGCGACTGACGCTGAGGCACGAAAGCGTGGGGAGCGAACAGG
+
EEBB@BB@BA@AA@?=??=?CD@C?BBB<AA>BA:AD:?@8>A9@989@?=9==9===>@@@6ABBB?>?>AAAB=BB?B?BB>BBBC?BB:?;?A@@AA4:85;?D9AAE:>>>7=AA<>=>=?>>>>?>AA8=>:=>;?45225715;>====>:>@@@:@>=>B@???B>>BCBBBBB?BCC:CCD9::AB?@??:::@A6?<????@CA988@AABBAAA??;?AABBE>B?@?BBC:AB@BB?999?
@6HNMW:00963:06171
TACGGAGGATGCGAGCGTTATCCGGATTTATTGGGTTTAAAGGGTGCGCAGGCGGCGCGAAAAGTCAGCGGTCAAAGTTCCGGGCTCAACCCGGTGACGCCGTTGAAACTTTCGTGCTGGAGTTCGTGCGAGGGAGGCGGAATGCGTTGTGTAGCGGTGAAATGCATAGATATGACGCAGAACCCCGATTGCGAAGGCAGCTTTCCAGCACGCGACTGACGCTGAGGCACGAAAGCGTGGGGAGCGAACAGG
+
EDBB?BC?CCCBB@@@@@@BCC@C@BBB=BC@CF>CC>AA<?D>999;CBA>BB>ABBCCCC;CCA@@@@=@CCC<AA?C=??<?AAA>BA:A=@BBCCC@BC@CCF=CCF>AABAAAA=BBB?CD@@@BADD>;:::A=A?BAA??<??CAAB:;;:CBD>BBBBBCCCBBBBBBBBBAA?AEE;ECC@B@AA6;5;A???@9@=@@@BCBBCCCAAABCBCB@A?ACCDDD=B@@@@@A8???CC@BBB@
@6HNMW:00963:06209
TACGGAAGGTCCGGGCGTTATCCGGATTTATTGGGTTTAAAGGGAGCGTAGGCTGGGGTATAAGCGTGTTGTGAAATGTAGACGCTCAACGTCTGACTTGCAGCGCGAACTGTATCTCTTGAGTACGCACAACGTGGCGGAATTCGTCGTGTAGCGGTGAAATGCTTAGATATGACGAAGAACTCCGATTGCGAAGGCAGCTGACGGGAGCGCAACTGACGCTGAAGCTCGAAAGTGCGGGTATCGAACAGG
+
CCBC@E?B@BC@CB<A;;6:@A;A:A@==AB>BC>CF?CC>BC=BA?@CCC?CBBBB;BBBB?BBBAAA<@BA?A:9:9AAAA@ABBB@CCCA@@@BB>A@CCBAAAC?B;<;CBBBBB?BABABBBBBBB>@@@A?BB?B?B?BBBBCCBAAAAA>ABBC>@?@B<@@@??>?AA;;8;B?BCCAFFF@DBCE7;7;@BBBCCCAE9;;;BCC@BBBCHHG;;;ADBBBBBB=ACC;;;0<<<;;;?BBC?
@6HNMW:00915:06248
TACGGAAGGTCCAGGCGTTATCCGGATTTATTGGGTTTAAAGGGAGCGTAGGCGGCATGGTAAGCGTGTTGTGAAATGCGGGTGCTCAACATCCGGACTGCAGCGCGAACTGCCGTGCTTGAGTGCATTGAAGGAAGGCGGAATTCGTGGTGTAGCGGTGAAATGCTTAGATATCACGAGGAACCCCGATTGCGAAGGCAGCTTTCCGCGCTGTTACTGACGCTGAAGCTCGAGGTGCGGGTATCGAACAGG
+
BBAB?B?B@BC?CCAC;;:;BD?B@BBC?CE?B@=@C=CC=CB<AAAABBB;A@7;;<C?BBACBBCBB?CBBAA=;;;@B=@AAC@?<?AAA?B?BB:::?A??@DA=@@AA799BBB=B???AABB?CC@C@C=A>BB?C?B=BC;;8;A@BB@A=BCCC?BBCB@CBBCDDCBAA@@<?<@BD9DCA?AC@>494:@>?>?6A>BBC@@@B@CCCCDD@A@AA@B@BA0003<0000+0=AACC?BBC?
@6HNMW:00916:06219
TACGTAGGGGGCGAGCGTTATCCGGATTTACTGGGTGTAAAGGGAGCGCAGACGGAGAAGCAAGTCTGATGTGAAAGCCCGCGGCTCAACCGCGGGACTGCATTGGAAACTGTTTCTCTAGAGTACTGGAAGGGCAAGCGGAATTCCTGGTGTAGCGGTGAAATGCGTAGATATCAGGAGGAACACCGGTGGCGAAGGCGGCTTGCTGGACAGTAACTGACGTTGAGGCTCGAAAGCGTGGGGAGCAAACAGG
+
BCBBA?@@??2?BAA@?@7;;B>A?ACD>DDCCC=CECBB>BB>BCDCBECCCB@BDB=AAC?BBAABC@AAEEE<@@A5;;@<@AAA?B?BBBB=BB??@CC?B?BB=BAAAA<ABBABB@@?BBBB?C?BB>A@;@>>;>>B?B@CC<A@B====;=BBC<=::=<<=>:::?=<89:598>AA<A9>><>>@;@=;;7;@:?>>>;=>>?>>8>??@@@@:=::5:<<??A:AAAAA@@6;;;AA:@??;
@6HNMW:00929:06229
TACGTATGGAGCAAGCGTTATCCGGATTTACTGGGTGTAAAGGGAGCGCAGACGGAATGGCAAGTCTGAAGTGAAAGCCCGCGGCTCAACCGCGGGACTGCTTTGGAAACTGTCAGTCTGGAGTACTGGAAGGGTAAGCGGAATTCCTGGTGTAGCGGTGAAATGCGTAGATATCAGGAGGAACACCGGTGGCGAAGGCGGCTTACTGGACAGCAACTGACGTTGAGGCTCGAGAGCGTGGGGAGCAAACAGG
+
BCBCCCCC?DBBD?;;;@@@AC?C?ACC?AAADE?BBCFE>BB>BC;;;CCBCC?C@@@>@C@B;;;CC?BCCCC9<;<0;;;5;C@A=B;;;CD>BBAA?CC>A?AL>BAA;;;BDA@B=AAA;59@=B@CD>BB>BBB?C<@<@6;:>@@@AA@A<???@9@AAAAAACBBBB@@<00,0<=@@@B<@>;:00+/900+0A;AABB@ACBBBC@CA@@B00-0@@<AABB???@@??=?A2988<>279A<
@6HNMW:00941:06224
TACGTAAGGGGCAAGCGTTATCCGGATTTACTGGGTGTAAAGGGAGCGCAGACGGAATGGCAAGTCTGAAGTGAAAGCCCGCGGCTCAACCGCGGGACTGCTTTGGAAACTGCCAGTCTGGAGTACTGGAAGGGTAAGCGGAATTCCTGGTGTAGCGGTGAAATGCGTAGATATCAGGAGGAACACCGGTGGCGAAGGCGGCTTACTGGACAGCAACTGACGTTGAGGCTCGAGAGCGTGGGGAGCAAACAG
+
CCCBBA=A@@6@B<@;;;;@BC?B?@@C>BBBBB>BCCCC>CC>B@AA@A@@@A=A<;;7;A?ACBA:;9;>>=@;?==6@@@;@AAA=A39999/9>>9;;B;@3;;09;<;6843:??377>=<<=07/7=38<<A@CAE?B?B?CB@EDC@AAA?ACCD?FAA@ABBBBABCAA>ADAC9:0=:>://+/;:38533/7<7<==B?BBB==<>?;=83334333,37773398333377+7>77;37;7
@6HNMW:00933:06273
TACGTAAGGGGCAAGCGTTATCCGGATTTACTGGGTGTAAAGGGAGCGCAGACGGAATGGCAAGTCTGAAGTGAAAGCCCGCGGCTCAACCGCGGGACTGCTTTGGAAACTGTCAGTCTGGAGTACTGGAAGGGTAAGCGGAATTCCTGGTGTAGCGGTGAAATGCGTAGATATCAGGAGGAACACCGGTGGCGAAGGCGGCTTACTGGACAGCAACTGACGTTGAGGCTCGAGAGCGTGGGGAGCAAACAG
+
@@@B;;6:@?2??9>;;;4:@?=B?@@@9@@>@A<@@@CC>CC?BBCCCAAABB?B?BB?@@?B@@@BB@CCCBB<@@C9?@@6:9=?<@<??AC>???BBBE>C?CC>B@A??@@@@??;?@@???C?D?CC>BB<@@FAC?C@B9;;?BBCAA@@=AACD>AAAA;9:CCBBBCC;@@2;4:??9=;;<=@:999@CC?AB@AA>>497;79=6;;>99782;>=9=?=>=937>?<=>?5><=>>8;??
@6HNMW:00955:06262
TACGTAAGGGGCAAGCGTTATCCGGATTTACTGGGTGTAAAGGGAGCGCAGACGGAATGGCAAGTCTGAAGTGAAAGCCCGCGGCTCAACCGCGGGACTGCTTTGGAAACTGTCAGTCTGGAGTACTGGAAGGGCAAGCGGAATTCCTGGTGTAGCGGTGAAATGCGTAGATATCAGGAGGAACACCGGTGGCGAAGGCGGCTTACTGGACAGCAACTGACGTTGAGGCTCGAGAGCGTGGGGAGCAAACAG
+
BBBB@@=@EE:BB=A@@@=@AA>C?BCC=CCCDD>???CD>DD=BBBCCCCCDC@C?CC@CC?BBBBBA?ACABB6:::-:>?=ACA@=@6:::@9@BAABBB;@=@@9@ABDB@@ACBB@AAABBA@=?9>>:>A?C>>9=9>;?<?E?CBCBB??;?AAB=>;;A@@@@B@A><=8<<7;9>;:5;98709<<1818A:>?<?>>>>???@BB>BAA>A99198818==;;;>A@@AAAA5::::9.:77
@6HNMW:00960:06293
TACGTAAGGGGCAAGCGTTATCCGGATTTACTGGGGTGTAAAGGGAGCGCAGACGGAATGGCAAGTCTGAAGTGAAAGCCGCGGCTCAACCGCGGGACTGCTTTGGAAACTGTCAGTCTGGAGTACTGGAAGGGTAAGCGGAATTCCTGGTGTAGCGGTGAAATGCGTAGATATCAGGAGGAACACCGGTGGCGAAGGCGGCTTACTGGACAGCAACTGACGTTTGAGGCTCGGAGAGCGTGGGGAGCAAACAG
+
;;;A@A8>88+86)/0//1778486>>>)444555&5999<1:<066==;9;:55.5.555:;.5;44@;.59===(498<;<7<;;:5:-3733(39::>>?8>9;;588:<00/0/:;8<=;;;55034:;3;;2:::5:8=8=:==<==??===:=@C>6B@A;?@@<555<=<.55.4.488385:<:=?=8:6:9)/0*--77(--///8398766/,,(,,,(,5--(///////999.;:333(388
@6HNMW:00914:06328
TACGGGGGGTGCGAGCGTTGTCCGGAATCATTGGGCGTAAAGAGTTCGTAGGTGGTATGTTAAGTCTGGTGTTAAATTCCGAAGCTCAACTTCGGTACGGCACTGGATACTGGCAAACTTGAATGCGGTAGAGGTAAAGGGAATTCCTGGTGTAGCGGTGAAATGCGTAGATATCAGGAGGAACATCGGTGGCGTAAGCGCTTTACTGGGCCGTAATTGACACTGAGGAACGAAAGCCGGGGTAGCAAATGGG
+
DBAADGGE*;;;;A@A@@=@@F@D@CABA@A?A@9@@>??9?A@?=@B>@@?BB>ABBCC?B>AADCB>BBB>BB>B?B?BB?BBB@@<??==<8<?:94:@@??=AA@@@>:>>>7>@;CD<?>;=:>AAAA<===7=A:A=B<?<??<?A@>>>@:>99708<<AAAA@@@?@@C==>:>=;;=AA;>=:<>=?9>>@ABD:??@AC:C687@=@<@AAAAAA=>:=:=::93:>;@@@6?>?===8=@@:
@6HNMW:00919:06311
TACGTAAGGGGCAAGCGTTATCCGGATTTACTGGGTGTAAAGGGAGCGCAGACGGAATGGCAAGTCTGAAGTGAAAGCCCGCGGCTCAACCGCGGGACTGCTTTGGAAACTGTCAGTCTGGAGTACTGGAAGGGTAAGCGGAATTCCTGGTGTAGCGGTGAAATGCGTAGATATCAGGAGGAACACCGGTGGCGAAGGCGGCTTACTGGACAGCAACTGACGTTGAGGCTCGAGAGCGTGGGGAGCAAACAGG
+
AADCBB?ADD;CCAA@@@=AAA?C=@AA;@C;;;99A;;E6C>:996>>@CBBA?C?B@>AA<@?:99@<>?CBC=BBF9::B?B???>A?CABB=AB@AABB<A@AB<BAABB;<;@;;6:@::9A@=?;=>3;?8@>A?B?B?B?CB?BBBBBBCHEDDD?CCGHCABABBCBBB?BB>B>;;;>A@@@=@@@6:8:B?BC@CAAB?EA:::@?A?><8896===9====374==888=B9??:??8:994
@6HNMW:00925:06347
TACGTAGGTGGCAAGCGTTGTCCGGAATTATTGGGCGTAAAGCGCGCGCAGGCGCTTTCTAAGTCCATCTTAAAAGTGCGGGGCTTAACCCGTGATGGGATGGAAACTGGAAAGCTGGAGTATCGGAGAGGAAAGTGGAATTCCTAGTGTAGCGGTGAAATGCGTAGAGATTAGGAAGAACACCGGTGGCGAAGGCGACTTTCTGGACGACAACTGACGCTGAGGCGCGAAAGCGTGGGGAGCAAACAGG
+
CCBA@>>:00,0@9@A<;69<>;>29.9255.5;4<>=C@7CCC::;E<<;@BA;CC>CCC@C;95:;:;:?@@4?B?9;;;-;<:?188*3:88487*9<=58;189=6B@8=:::394::=9@193;96=>*0/;(/(/060///899;=:A=:=>=6=55588;888::AA=F===9<;=1927:6?78536A??A@B9;99478///=6<;<83773>;708A>@>D7@==;;::/::888)8::4
@6HNMW:00931:06320
TACGTAGGTGGCAAGCGTTGTCCGGAATTATTGGGCGTAAAGGGCGCGCAGGCGGCGTCGTAAGTCGGTCTTAAAAGTGCGGGGCTTAACCCCGTGAGGGGACCGAAACTGCGATGCTAGAGTATCGGAGAGGAAAGCGGAATTCCTAGTGTAGCGGTGAAATGCGTAGATATTAGGAGGAACACCAGTGGCGAAAGCGGCTTTCTGGACGCAACTGACGCTGAGG
+
BAAB<BC=AB?;;6;@@A<???@C@D?C@A@:>>6;00/838;399;<6557<<5;;=@>9;8;B@B=;;99>?>39:55555&5<7<7<<<+5555555&9>5>?A:A@@?@@CCCDAAABCC;;9@AAAC?BC;;::4:<B?B699@@?ABBCC?AABC>CBCBBBA@@@@=@@6;819<?<?;?99:=@B>F@BAA=>==,94718?>:98;:99444;:883
@6HNMW:00937:06317
TACGTAAGGGGCAAGCGTTATCCGGATTTACTGGGTGTAAAGGGAGCGCAGACGGAATGGCAAGTCGTGAAGTGAAAGCCCGCGGCTCAACCGCGGGACTGCTTTGGAAAACTGGTCAGTCTGGAGTACTGGAAGGGTAAGCGGAATTCCTGGTGTAGCGGTGAAATGCGTAGATATCAGGAGGAACACCGGTGGCGAAGGCGGCTTTCTGGACGACAACTGACGCTGAGGCGCAGAAAGCCGAGGGGAGCAA
+
77444838<<.:9744:9.45;.4.555)55555)59;;;09909;;9//=9//+/6:918838////772/4444(444(33943349494:<?A7@@@?==;3;+000)0//)//::89;;7993333359,33(33,99939.4.5.5>6;<=666<8<@C>6ABAAACJCDCBBBB>;;7;>@AA=@<=?280/)/)//)/66.777488---5(--658988/-,(,,,---6/88387788.8;999
@6HNMW:00937:06347
TACGTAGGGGGCGAGCGTTATCCGGATTTACTGGGTGTAAAGGGAGCGCAGACGGAGAAGCAAGTCTGATGTGAAAGCCCGCGGCTCAACCGCGGGACTGCATTGGAAACTGTTTCTCTAGAGTACTGGAAGGGCAAGCGGAATTCCTGGTGTAGCGGTGAAATGCGTAGATATCAGGAGGAACACCGGTGGCGAAGGCGGCTTGCTGGACAGTAACTGACGTTGAGGCTCGAAAGCGTGGGGAGCAAACAGG
+
;BBBDCCDDD3A@???@A?BDD@D@CCD=AACCC>BCCDI>CC>CCAA@CCCBB@AAA=BBB?BBCBBBBBCCCC;??@8==><>CA?=B999@C>CCABBDD@A@DC>BBBBB=BBBBCB===ABBC@D?BB=BB;>=>7;:>2728@<AAABB>><>@?A;666@@=<====?==8==:<<@@@<@<@@=A;;7;=@@<@A7;;??;?B===A;>==>@GD9===8=<<:9:3::8=AAA2885AA7><>7
@6HNMW:00943:06325
TACGTAGGGGGCGAGCGTTATCCGGATTTACTGGGTGTAAAGGGAGCGCAGACGGAGAAGCAAGTCTGATGTGAAAGCCCGTGGCTCAACCGCGGGACTGCATTGGAAACTGTTTATCTGGAGTACTGGAAGGGCAAGCGGAATTCCTGGTGTAGCGGTGAAATGCGTAGATATCAGGAGGAACACCGGTGGCGAAGGCGGCTTACTGGACAGCAACTGACGTTGAGGCTCGAGAGCGTGGGGAGCAAACAGG
+
CCAAA?=>>>,>B?A@@@?BCE@D?CCC>CCCCC>CCCCC>CD>A@ABBCEBBB?CCC@AAB@CCCBBB@@@???8:::.9>>;ACBA@C:;9BD>???AACC?C?CC=AAAAC>BBB@B=@AA@BAA<@7<>7>A>A<<9<7;8<>?>8<A>>AAB>BBAC=BBBBA@;>?A>>>@>@@;?;@AA=C:@><AAA=B=>>;>A;?>>><@@===@<>>=>GCC<?8838@@@EAAAB?====2<===<5=>>;
@6HNMW:00961:06310
TACGTAGGGGGCGAGCGTTATCCGGATTTACTGGGTGTAAAGGGAGCGCAGACGGAGAAGCAAGTCTGATGTGAAAGCCCGCGGCTCAACCGCGGGACTGCATTGGAAACTGTTTATCTGGAGTACTGGAAGGGCAAGCGGAATTCCTGGTGTAGCGGTGAAATGCGTAGATATCAGGAGGAACACCGGTGGCGAAGGCGGCTTGCTGGACAGTAACTGACGTTGAGGCTCGAAAGCGTGGGGAGCAAACAGG
+
==CCCBAAA@0@?@A@AA=ABB>@>;;;0:@BBB=@BBCC>CF>CCBBBBDCGD@DCC<@@B=AACBCCA@@BBA5::?9?998:BCCAF=@?BB<ABCABAB?A;@@9?@??@:???CC?BA?@@@A>B@CC>AB=AAA<?;??B?BB?B???99:<:9:A;989AAABBBBB>>>:98170788:>8<<:>86/606:;AA;AA@A<@>8857;?::8<<845552622255-59667==,227972;?A;
@6HNMW:00922:06399
TACGGAAGGTCCGGGCGTTATCCGGATTTATTGGGTTTAAAGGGAGCGTAGGCTGGGGTATAAGCGTGTTGTGAAATGTAGACGCTCAACGTCTGCACTGCAGCGCGAACTGGTTTCCTTGAGTACGCATAAAGTGGGCGGAATTCGTGGTGTAGCGGTGAAATGCTTAGATATCACGAAGAACTCCGATTGCGAAGGCAGCTCACTGGGGCGCAACTGACGCTGAAGCTCGAAAGCGCGGGTATCGAACAGG
+
BDDD@C?B?ADADD>@@@>@AC@C?;;;6;C=A@;@A8AB=BC<CCBB@CF@CCBBB;BBBD@E;;:@B;@@AAA9@@?:::BCBBCGABB@@:;:BBBBBCBBBBCC@BBB@BB=B@C@CBBBBBBBBCCB;A;:;5;A>B?B?BCCD?AA@AA9717>AB=BBBD@BBBBAAABBBB?BB?BAA;?<<198>@3818;;;?AA>==BB6<;;@=@@@@C???AC>BABBBBB<BBB>>?7A;=>?@=::;:
@6HNMW:00942:06394
TACGTAGGGAGCAAGCGTTATCCGGATTTATTGGGTGTAAAGGGTGCGTAGGCGGTATAACAGGTCTGTGGTCTAAGCCCGAAGCTTAACTTCGGTTCGCCACAGAAACCATTTTACTTGAGTATGGCAGAGGCAAGTGGAATTTCTAGTGTAGCGGTTAAATGCGTAGATATTAGAAGGAACACCAGTGGCGAAGGCGACTTGCTGGGCCATCACTGACGCTGAGGCACGAAAGCGTGGGGAGCAAATAGG
+
B@@ACABB<:;;@@C;;;>BCC?B?@@@;@@@CC?DBBCC=AB=A@@@BCC@CC?BBBB>BCC?AA@@AA>ABAA><<<7;B?CCCBCGCB>AB<A=ABB@DCBCCD?D@BBBB;BBB?BAAA@AA@CCCAA>AC@CBB?B<>>7>AABBCBBB7757?CC>999C@@@AAAA?BBB@B?C>AAC@C@>>9=?A9><>A@@@;>>@@@9@49:BBCCCCCBBAA9959A@@@D=B9:9BBB699:??8?AA?
@6HNMW:00944:06375
TACGTAGGGGGCGAGCGTTATCCGGATTTACTGGGTGTAAAGGGAGCGCAGACGGAGAAGCAAGTCTGATGTGAAAGCCCGCGGCTCAACCGCGGGACTGCATTGGAAACTGTTTATCTGGAGTACTGGAAGGGCAAGCGGAATTCCTGGTGTAGCGGTGAAATGCGTAGATATTAGGAGGAACATCAGTGGCGAAGGCGGCTTGCTGGACAGTAACTGACGTTGAGGCTCGAAAGCGTGGGGAGCAAACAGG
+
CDBBA??@??0@AAA@@@=ABA=A?A@A<ABBCC>CCBBB:@@::;:CCAAA@A=@CB=@AA>BBBBBCBBBBCD;@@A8@?@6;;AA?A9;;CC=BBBBBBB@D?CC>AAABC>BBBBA?BAAA@?@9?6;<3<?2:9A=A<B>B?BB?BA@999?:?AAB=AAAAA@@@A@@<@A=@A>>7;;??BBAA>ACB<@<9939C?ABB?:?=>877>B??@;?A>@<=:<??AAA;A;:::::-:==>>9?>>;
@6HNMW:00964:05774
TACGGAGGATGCGAGCGTTATCCGGATTTATTGGGTTTAAAGGGTGCGCAGGCGGCGCGAAAAGTCAGCGGTCAAAGTTCCGGGCTCAACCCGGTGACGCCGTTGAAACTTTCGGGCTGGAGTTCGTGCGAGGGAGGCGGAATGCGTTGTCGTAGCGGTGAAATGCATAGATATGACGCAGAACCCCGATTGCGAAGGCAGCTTTCCAGCACGCGACTGACGCTGAGGCACGAAAGCGTGGGGAGCGAACAG
+
@AAC?CD?CCCDC>=:00+0:>;@088?5;;077)/>)//)/;4//////:*33699888;;07;<;=;<5;783(37174:=5=:99.78)88<98;;;.589==D:A@=7622)2885;@;5::2228899/6748:2:0522..(....9336>3;7;;079999663...799444>>-343&39849::<6=6888AAB:A?C999??=988877;?;;=8829A897>9877??>@1A>>;=9>9:
@6HNMW:00976:05808
TACGTAAGGGGCAAGCGTTATCCGGATTTACTGGGTGTAAAGGGCAGCGCAGACGGAATGGCAAGTCTGAAGTGAAAGCCGCGGCTCAACCGCGGGACTGCTTTGGAAACTGTCAGTCTGGAGTACTGGAAGGGTAAGCGGAATTCCTGGTGTAGCGGTGAAATGCGTAGATATCAGGAGGAACACCGGTGGCGAAGGCGGCTTACTGGACAGCAACTGACGTTGAGGCTCGAGAGCGTGGGGAGCAAACAGG
+
9::4993888+8;5::59.99@5;8;;D;AA;;;/<>000+0A*/////559;55.5;=>:??<@@@<;:7;?@AB;::67;;29<?B<A189??9?>:=?BD>D?CA<ABBAAACCBAB@:::A@@@=@?BB=BC>BBB@C?B@C@BC?BACCBBB?CCCE>B;<;CCBCC@@@?>:::49?A@A@C@B=:==>9;6776::*0///06598//*/9999:=178839@@BCD??>?9999(9<<;>7::63
@6HNMW:00979:05782
TACGTAAGGGGCAAGCGTTATCCGGATTTACTGGGTGTAAAGGGAGCGCAGACGGAATGGCAAGTCTGAAGTGAAAGCCCGCGGCTCAACCGCGGGACTGCTTTGGAAACTGTCAGTCTGGAGTACTGGAAGGGTAAGCGGAATTCCTGGTGTAGCGGTGAAATGCGTAGATATCAGGAGGAACACCGGTGGCGAAGGCGGCTTACTGGACAGCAACTGACGTTGAGGCTCGAGAGCGTGGGGAGCAAACAGG
+
CBBBBB?BCC;?@<@@@@?BBB?B?;;;6;BBBE?BBBCC=BB=BBBBBBCBBB=B=@@>BA=@@;;9A?AABBC<AAC?A??<?B??<?=@@@@:@?>?AAA9A<@@9@CAAAACCDBB?BCCCDCB>?9<<7>A>CBB?B<@<A?BC?AC<;;BB?A@?>:@B@BBBBCCBCBBB?BA>A?@@@:@=>?=AAC?C=9:6:818A@?<?9889928>?;>?>;::918???9839;334>>1BB=BB<=>>?
@6HNMW:00980:05773
TACGGAAGGTCCGGGCGTTATCCGGATTTATTGGGTTTAAAGGGAGCGTAGGCTGGGGTATAAGCGTGTTGTGAAATGTAGACGCTCAACGTCTGACTTGCAGCGCGAACTGTATCTCTTGAGTACGCACAACGTTGGCGGAATTCGTCGTGTAGCGGTGAAATGCTTAGATATGACGAAGAACTCCGATTGCGAAGGCAGCTGACGGGAGCGCAACTGACGCTGAAGCTCGAAAGTGCGGGTATCGAACAGG
+
CCFD@C?B?BC<@@;@@@=BBB@C@BAA<AB=AD8AA;?>6>A8;;9BBBA@BCCDC;BABA?AA@ABB=@@CBC<@AABBBCBBDBB?BCBBABBCC8::CCBAACC?CACCAADCBB?BAAABBAAB@@=>?>?B?BD?B>A>ABBBDAA>??A?>ABBB>AAAB@CBAACCBBBCB?BC@BBC@DDF@CCCC=@=@@@@BCBCCC=;;;CCB?CCBDCABABB8;;CB@@@;BACBBB>CCGHEI@CCE@
@6HNMW:00990:05806
TACGTAGGGGGCGAGCGTTATCCGGATTTACTGGGTGTAAAGGGAGCGCAGACGGAGAAGCAAGTCTGATGTGAAAGCCCGCGGCTCAACCGCGGGACTGCATTGGAAACTGTTTCTCTAGAGTACTGGAAGGGCAAGCGGGATTCCTGGTGTAGCGGTGAAATGCGTAGATATCAGGAGGAACACCGGTGGCGAAGGCGGCTTGCTGGACAGTAACTGACGTTGAGGCTCGAAAGCGTGGGGAGCAAACAGG
+
ABCCLCCCCC3BA@A@@@?BCD?C@DDG;AACDD=@@ACC?CF>CCAAACCCCC@@@@?BBB?B@A@CC@@@BCC<A@B<A;:;;DCC?B>A?BB>ABBBBCC@B?BE>A???C<AAAABBBBBBBAB@D?DE=AA>AABC=BA?A?BA?CCC<@@A?AABB>@@@AAAAA@>9>9=955/5/6==<A9;;5:<=0737A;AB8==AA<@@A???<?>@@>>@8=7939:::>@:@???BBB6>>>?@:?AA<
@6HNMW:01007:05804
TACGTAGGGGGCGAGCGTTATCCGGATTTACTGGGTGTAAAGGGAGCGCAGACGGAGAAGCAAGTCTGATGTGAAAGCCCGCGGCTCAACCGCGGGACTGCATTGGAAACTGTTTATCTGGAGTACTGGAAGGGCAAGCGGAATTCCTGGTGTAGCGGTGAAATGCGTAGATATCAGGAGGAACACCGGTGGCGAAGGCGGCTTGCTGGACAGTAACTGACGTTGAGGCTCGAAAGCGTGGGGAGCAAACAGG
+
BBBBCCDCCD2ABA@@@@?ACF@E?BBB>BCBBB<BBBBB=CC=BBA@@AAAAB@BBB=BBB?BBBBBC@@@CBC:??E=BBB@BBBA=A?ABBB>BBBBBBB?B?CD=C?@@C>B@@@B>CCCBBBC;=:>A==>9??A<@>A?BABB?BBA=A@?8?@>?8@BBBBCCCA@?@@@=<<9<6<<>9@<>>;=AD5;5;=8==:>>??<>>=BCD>B;;;@@<4765.5:==@C7A:22299.9525:7==>9
@6HNMW:01007:05807
TACGGAGGATGCGAGCGTTATCCGGATTTATTGGGTTTAAAAGGGTGCGCAGGCGGCGCGAAAAGTCAGCGGTCAAAGTTCCGGGCTCAACCCGGTGACGCCGTTGAAACTTTCGTGCTGGAGTTCGTGCGAGGGAGGCGGAATGCGTTGTGTAGCGGTGAAATGCATAGATATGACGCAGAACCCCGATTGCGAAGGCAGCTTTCCAGCACGCGACTGACGCTGAGGCACGAAAGCGTGGGGAGCGAACAGG
+
BA;;64>7>?A=BCCBBB@BCC@C@CBC?BB@CC9AA/;;<&;@/55996<<8==8<;<4444*4:=@@;>;:333/3;5:4:=189892881:8=;;;::335.555)55=4?????A?8>6626BBAACAAA<@@;@D>A>ABBACAAAA?@?>>256@@8>??@C@A@@???BAA@A;;6:BB6A@@:?>9:4:8>999@@8>:>??>::<::::;<455555:7999444)44448;;+44433-3382
@6HNMW:00981:05847
TACGTAAGGGGCAAGCGTTATCCGGATTTACTGGGTGTAAAGGGAGCGCAGACGGAATGGCAAGTCTGAAGTGAAAAGCCCGCGGCTCAACCGCGGGACTGCTTTGGAAACTGTCAGTCTGGAGTACTGGAAGGGTAAGCGGAATTCCTGGTGTAGCGGTGAAATGCGTAGATATCAGGAGGAACACCGGTGGCGAAGGCGGCTTACTGGACAGCAACTGACGTTGAGGCTCGAGAGCGTAGGGGAGCA
+
@@AABA?DCB9BB;>;;;>AAC=B=;;;,;@@@@=@@559)55)595>::554939.44654.4;::492393789+88=4<??:?@993</8899+8><=?@@9?9>>7===B:??BCAA>998?>==9968818>,95@;>;?:B?BB@CCCGDCC@CBBB=B;<;BB;;;AA<@B?@A=A<@?A=@;@@;=??9????<??<==8829>;;;<144<>:9;*/00*00/077377373333&3;33
@6HNMW:00982:05838
TACGTAGGTGGCAAGCGTTGTCCGGAATTATTGGGCGTAAAGGGCGCGCAGGCGGCGTCGTAAGTCGGTCTTAAAAGTGCGGGGCTTAACCCCGTGAGGGGACCGAAACTGCGATGCTAGAGTATCGGAGAGGAAAGCGGAATTCCTAGTGTAGCGGTGAAATGCGTAGATATTAGGAGGAACACCAGTGGCGAAAGCGGCTTTCTGGACGACAACTGACGCTGAGGCGCGAAAGCCAGGGGAGCAAACGGG
+
BBACBCF@BB<@@>;;<A>BBC@C@C@D?BB=AA;CBBBC<BA<BBABB;;7<B=C;;:CCC?BBCEAGEC@CCC;C9;;BBB:BIAK?BDC;CCCCEED;DC@CCD=C@;;;AA@ACCCCCCBB;;7;BAB=AC<BBB?B?B@C@CBBBBBBBBB?BAAA:@@@BBBBCCCEACC@AA?@@CCC?ABCB@AABB=BBDADFC>BCC@CEBBBB@BCCDCCCECA@?ABBCAC<@A>?CCC9ABBBF=BBB<
@6HNMW:00992:05824
TACGGAAGGTCCAGGCGTTATCCGGATTTATTGGGTTTAAAGGGAGCGCAGGCTGATGATTAAGCGTGACGTGAAATGTAGCCGCTCAACGGCTGAACTGCGTCGCGAACTGGTTATCTTGAGTGAGTTCGATGTTGGCGGAATTCGTGGTGTAGCGGTGAAATGCTTAGATATCACGAAGAACTCCGATTGCGAAGGCAGCCAACAAGGCCTTTACTGACGCTAAAGCTCGAAGGTGCGGGTATCGAACAGG
+
AB@A?A@EACC@CC@ACB?BBC?B>BBA<AA?BB9@A0;;0:A8@BCBB;;9;DBBDB;:5;5;;;;@ABBECCC=AAB::;=BABBB=BA;@;;<=B;:;CC@@@@@=@AB?B>@ACC?BBCCCCCE=A<<<BB@C?@@@C>A?@ACB@D@@<<00+0@@@<CBA@>@AA?@?BAABC?BB?BAA:???5:9A@394:98?8=8<>0808:?>:BBBBBBBBBBB;ABA:9:<?=>A:::29====><>>B<
@6HNMW:00968:05867
TACGGAGGATGCGAGCGTTATCCGGATTTATTGGGTTTAAAGGGTGCGTAGGTGGTGATTTAAGTCAGCGGTGAAAGTTTGTGGCTCAACCATAAAATTGCCGTTGAAACTGGGTTACTTGAGTGTGTTTGAGGTAGGCGGAATGCGTGGTGTAGCGTGAAATGCATAGATATCACGCAGAACTCCGATTGCGAAGGCAGCTTACTAAACCATAACTGACACTGAAGCACGAAAGCGTGGGGATCGAACAG
+
/7//)/<6<:@@AAC:::=AA@=@:787*77-7;)77(7=6@A<?@AABAB?BA:??<==5?:?<@?<9933>>A6@@@98998?:;=3<*//:::,808:0//).33,...3,506685<A?;<>589)89:3:>@<@B?C@AB???A:?;9970//5<<4=7888;:;:;;;==>A>==;>;;5;=:177;;+/*/:9/8.8;989)/)///(/56:??@:;:6:0//99;(/575555&255671655
@6HNMW:00982:05893
TACGTAGGGTGCAAGCGTTATCCGGATTTATTGGGCGTAAAGGGCTCGTAGGCGGTTCGTCGCGTCCGGTGTGAAAGTCCATCGCTTAACGGTGGATCCGCGCCGGGTACGGGCGGGCTTGAGTGCGGTAGGGGAGACTGGAATTCCCGGTGTAACGGTGGAATGTGTAGATATCGGGAAGAACACCAATGGCGAAGGCAGGTCTCTGGGCCGTTACTGACGCTGAGGAGCGAAAGCGTGGGGAGCGAACAGG
+
CCAAABBC=@@@A=@>>?<?AA?C?BBB=BC?BB>AAABB>BB<BAABCBB>??=>>BBBBBBBBB@B@BBBBBC=BBB?BBBBBB=@>==;=B?BCB<AAAA?BC=AAACD=??A:BB;>BA@A?@<@CCDF;BBBCDC@C?B?BB=C>BABC@CB?BD@D?CC@@ABBBB@AABB>C@BB?BCC?A?AC@DCC?B?BCD@AAABBBB>B<???CBBACCCCCBCB?BBBBBB>BCCCCCC;CCCCC@BAB@
@6HNMW:00986:05887
TACGTAAGGGGCAAGCGTTATCCGGATTTACTGGGTGTAAAGGGAGCGCAGACGGAATGGCAAGTCTGAAGTGAAAGCCCGCGGCTCAACCGCGGGACTGCTTTGGAAACTGTCAGTCTGGAGTACTGGAAGGGTAAGCGGAATTCCTGGTGTAGCGGTGAAATGCGTAGATATCAGGAGGAACACCGGTGGCGAAGGCGGCTTACTGGACAGCAACTGACGTTGAGGCTCGAGAGCGTGGGGAGCAAACAGG
+
AA??<?4;;;.9D?B;;;?BBH@C@BCD=CCBBB>BCCCC>CD>ABBBAACCCC?B@CD?DD>ABBBCB@CEEDC;;;A<A:959A>@=A6::BB=BCBBBDC>C@DE>CDCBBBBBBBB?AAAB::88>298+8A8@@D?B?C?B@BB?BDB:;;;5;AAA;ACAAACBBBCDCBC@CC@B@CCD@C?BB@BBB@B@BB?BA=??BB?BB9::F<??BBBAA;@::6:@AABBBBBBCBCC:CEBBB:???8
@6HNMW:00986:05906
TACGTAAGGGGCAAGCGTTATCCGGATTTACTGGGTGTAAAGGGAGCGCAGACGGAATGGCAAGTCTGAAGTGAAAGCCCGCGGCTCAACCGCGGGACTGCTTTGGAAACTGCCAGTCTGGAGTACTGGAAGGGTAAGCGGAATTCCTGGTGTAGCGGTGAAATGCGTAGATATCAGGAGGAACACCGGTGGCGAAGGCGGCTTACTGGACAGCAACTGACGTTGAGGCTCGAGAGCGTGGGGAGCAAACAGG
+
BBAAAA>ACC;AA=ABBB?BBC=@7::B:BDBBB<AA@@@0;;.:A9;;AAA@B@B?BB@BB?CBBBCC?BBBAC9???9??A?BBCC?C499@@9@AABBCC;?;>>9<??A?BBCBBB@AAABBBB?B@CD:AA@CBB?AAEIIABB@BCB@ABE@CBBB=;;;A@GDGDBDBBB@BB?B>AAC=@?@A=??C?B?BB?BB?BBCC?CCBCCA>ACCDBBB@A>><?BBBAA?AA<8789+9@?@@<?>>5
@6HNMW:00994:05892
TACGTAGGGGGCGAGCGTTATCCGGATTTACTGGGTGTAAAGGGAGCGCAGACGGAATGGCAAGTCTGAAGTGAAAGCCCGCGGCTCAACCGCGGGACTGCTTTGGAAACTGCCAGTCTGGAGTACTGGAAGGGTAAGCGGAATTCCTGGTGTAGCGGTGAAATGCGTAGATATCAGGAGGAACACCGGTGGCGAAGGCGGCTTACTGGACAGCAACTGACGTTGAGGCTCGAGAGCGTGGGGAGCAAACAGG
+
A@A@?:::::);9;>?AA>ABD?B=@@B=BBFGD>CCCCD>DD>CCBBBBCGBB>B@DD@CC@B@@@AC@BBBBC=:9939>><>BDD@B697BA;@B89:BF>B?BF>C:::@CCCBBC?@@@BBBD?B?BC>DD>BCB?B>B?B@CCACCBCCCDBCCCG>CC@@@BBBA@@@AA>AC?B=?@D?A?BB?BBB?BA@?<?B?BBBF?BBAAAB@CBBBBBB>B??<?BEACBCCCEBBBB9???CD>CB>;
@6HNMW:01008:05886
TACGTAGGTGGCAAGCGTTGTCCGGAATTATTGGGCGTAAAGCGCGCGCAGGCGCTTTCTAAGTCCATCTTAAAAGTGCGGGGCTTAACCCCGTGATGGGATGGAAACTGGAAAGCTGGAGTATCGGAGAGGAAAGTGGAATTCCTAGTGTAGCGGTGAAATGCGTAGAGATTAGGAAGAACACCGGTGGCGAAGGCGACTTTCTGGACGACAACTGACGCTGAGGCGCGAAAGCGTGGGGAGCAAACAGG
+
=@;900/6983881/0/96--/+/)/5:)//5:=5;:<@>6AA@@A@@ABB?@A?@>6<<<7<>;7?AA<:CCC8?;>>>>>1;;:>:>>>2<A@=BDD<?:A39:/:3308=<=@>C?BBAAA:A<:;00+/9199=69:A8D8::888::::<8====6:;;;433::73/3;9A8>?=A?@<B=??99878?:@><877,77?;>@<887=??CCBBACEBB?998@@A;ABBCCCD8A@:::289;9
@6HNMW:01008:05891
TACGTAGGGAGCAAGCGTTATCCGGATTTATTGGGTGTAAAGGGTGCGTAGACGGGAAATTAAGTTAGTTGTGAAATCCCTCGGCTTAACTGAGGAACTGCAACTAAAACTGGTTTTCTTGAGTGCTGGAGAGGAAAGTGGAATTCCTAGTGTAGCGGTGAAATGCGTAGATATTAGGAGGAACACCAGTAGGCGAAGGCGACTTTCTGGACAGTAACTGACGTTGAGGCACGAAAGTGTGGGGAGCAAACAGG
+
DCBBBBBD>CAAA???997:AA@D?CBC>BB?BB>@@BBB<AB=????BEECCCC<@A:@;>;9939AA<AA@@@89::,:@@:?;<@<@A===:><@@A@B:==BBB5A@A=BDD6>>5:9:9==AB<;:;D=BD:<;;=?=A=B=@@?==>??>>:=<<<5=????@AA===<AA<AA<@<;88389//--399+/-/99=AD8;;;5;<<:;:4:=>>===8=;;6:==;<=5<=;;=>?2?@@@@:@==:
@6HNMW:01011:05887
TACGTAGGGGGCGAGCGTTATCCGGATTTACTGGGTGTAAAGGGAGCGCAGAGCGGAATGGGCAAGTCTGAAGTGAAAGCCCGCGGCTCAACCGCGGGACTGCTTTGGAAACTGTCAGTCTGGAGTACTGGAAGGGTAAGCGGAATTCCTGGTGTAGCGGTGAAATGCGTAGATATCAGGAGGAACACCGGTGGCGAAGGCGGCTTACTGGACAGCAACTGACGTTGAGGCTCGAAAAGCGTGGGGAGCAAACAGG
+
@@@CCCEDDD2AAA@>;:6;BB?B@DCC=BCABA8?B<<;7;C;@AA@@AB;;;C@C?BBC=BB>BBBBBC@BCCCD=?@C<@9858A??<@789?B=BC@AABB=B@CC=CCBBAAAACBB@ABBBBBB?A;@@9@@5;;DAC@C?C?CC@CCCBBBB>BCCD>BBBCBCCCCBBBEC@AA696:?@=C?BB@AAA@C@BB@BC@BAAA@CB>?>B?BBCCBAA=A9:8:CBBBEE9AAABFFD6@@ACD<BBB>
@6HNMW:00964:05935
TACGTAGGGGGCGAGCGTTATCCGGATTTACTGGGTGTAAAGGGAGCGCAGACGGAGAAGCAAGTCTGATGTGAAAGCCCGCGGCTCAACCGCGGGACTGCTTTGGAAACTGTCAGTCTGGAGTACTGGAAGGGTAAGCGGAATTCCTGGTGTAGCGGTGAAATGCGTAGATATCAGGAGGAACACCGGTGGCGAAGGCGGCTTACTGGACAGCAACTGACGTTGAGGCTCGAGGAGCGTAGGGGAGCAA
+
>A@@?AA@AA0@@@B<;;69><7=266<4<<<==6=BB@B;A@;ABBCCDCCCB?A@A?BBJ@CBCBCBA@@@AA;?@@9?@A>ABBC?C9::BC<ABC@A?D>C?BB>CBBBB@@@BAA=ABB???A@E@DD>:95;BA=BAC@C@CDBFCCBCBD=A;;;0;;<BBCDDDCCBAA>;;6;=AAA>@<;;5:@A>A@CC@AB?ABBA>AC@??>>@AA???=+000)0:800/)////667;<1:<:==
@6HNMW:00983:05941
TACGTAGGTGGCGAGCGTTGTCCGGAATTATTGGGCGTAAAGGGAGCGCAGGCGGGAAGGTAAGTCTATCTTAAAAGTGCGGGGCTCAACCCCGTGAGGGGATGGAAACTATCTTTCTTGAGTGCAGGAGAGGAAAGCGGAATTCCTAGTGTAGCGGTGAAATGCGTAGATATTAGGAGGAACACCAGTGGCGAAGGCGGCTTTCTGGACTGTAACTGACGCTGAGGCTCGAAAGCGTGGGGAGCGAACAGG
+
CCCCCBB???:>?@@@@A=BBB=B=A?C7<<?CC=BBBBD<CC=;;;AAABGHII=C@B@BB>B;<;DBBB>BCC:BCBBBCC;BBBD@CCC9BBBBBBA6???=@@<@ACAAAB=A@=@@@ABBCC@B>>?AFD<A9979?B?C????>@?=>BB?BCCC>BB>??BABCBB>AA=@A>=;B??<@AAA<=99383//)/9919==7>??ABB<AAAAAAB@B9949BCBBB>BCCCCEE;BBCBB?BBB?
@6HNMW:01009:05925
TACGTAGGGGGCAAGCGTTATCCGGATTTACTGGGTGTAAAGGGAGCGTAGACGGTAGTGCAAGTCTGAAGTGAAAATCCGCGGCTCAACCGCGGAATTGCTTTGGAAACTGTATAACTAGAGTACCGGAGGGGTAAGCGGAATTCCTGGTGTAGCGGTGAAATGCGTAGATATCAGGAGGAACACCGGTGGCGAAGGCGGCTTACTGGACGGCAACTGACGTTGAGGCTCGAAAGCGTGGGGAGCAAACAGG
+
BB@@@A>???2?A;?9;:?ABC@B?BCI>CBBBB=BBBCD=BB=AAABCAAACC@BBBBB@@<@A@A@A?AA@@@@7@A;@;;6;BCCBD?AAB>B>A<@@AA=BAME>C:;;BBC@DCBBBBBBA;@9???<2?A799C>A>B?A?BB?BBB@@?><>BBD>@@ABBCBBBCBA@@<??8;6:9:-5.5;49661/7=<767+//66168?:?@<?ACAAAA8=8838@ABBD;D?>>>AA2::;::3:>>:
@6HNMW:00971:05985
TACGGAGGATCCGAGCGTTATCCGGATTTATTGGGTTTAAAGGGAGCGTAGATGGATGTTTAAGTCAGTTGTGAAAGTTTGCGGCTCAACCGTAAAATTGCAGTTGATACTGGATATCTTGAGTGCAGTTGAGGCAGGCGGAATTCGTGGTGTAGCGGTGAAATGCTTAGATATCACGAAGAACTCCGATTGCGAAGGCAGCCTGCTAAGCTGCAACTGACATTGAGGCTCGAAAGTGTGGGTATCAAACAGG
+
BB@C@:;:;DD=BBBBBB?AAA>A?AAA=AB>BB<AA<AD=EC>:::ECCCBCC@CBBBB=B?CCD??>4::;;;0;@A0;;<5<C@A=@4:;==>5@>@BBAA?ABDCBBB@BBBC@@=@???AAAA@<>00*000+:?:==A=BCBB@BBBBB;;:;CCC<;;;B>ACCC@A@BBBB>AA?BBB?BB@:;:>>,0,0>@@<=@?AA?????9:4:AAABBB?CBB?CCBBFE<??????:?AA@BB>BBB?
@6HNMW:00973:05988
TACGTAGGTGGCAAGCGTTGTCCGGAATTATTGGGTGTAAAGGGAGCGCAGACGGAGAAGCAAGTCTGATGTGAAAGCCCGCGGCTCAACCGCGGGACTGCATTGGCAAACTGTTTCTCTAGAGTACGTGGAAGGGCAAGCGGAATTCCTGGTGTAGCGGTGAAATGCGTAGATATCAGGAGGAACACCGGTGGCGAAAGGCGGCTTGCTGGACAGTAACTGACGTTGAGGCTCGAAAAGCGTGGGGGAGCAAACAGGA
+
9988<<<89;6;@=@@AB>A@A:>=@=@9=?9==59;;==8>><@A@>;;99997>>>755>=>;;?=AA@?;<>5:::3>@;9???A<A795<<8===77-7(-(--7,5678=5:<:;:::>/////6493::29958;:9=9>9>;<;:93333336455=7<;;;:330>0////388384///(/(//36-//(/)//)/93:;44.4:944484455555.5;<.55:5555&5::55555$554990999.4
@6HNMW:00995:05975
TACGTAGGGGGCGAGCGTTATCCGGATTTACTGGGTGTAAAGGGAGCGCAGACGGAGAAGCAAGTCTGAAGTGAAAGCCCGCGGCTCAACCGCGGGACTGCTTTGGAAACTGTCAGTCTGGAGTACTGGAAGGGTAAGCGGAATTCCTGGTGTAGCGGTGAAATGCGTAGATATCAGGAGGAACACCGGTGGCGAAGGCGGCTTACTGGACAGCAACTGACGTTGAGGCTCGAGGAGCGTAGGGGAGCAAACAGG
+
>ACBBCCCCC1?@@AAAB?BBB=@9<;D=BBBCD=ACBCE=CC<;;<A@@@B@@=@AA=BBC?CCB@@B@CCCDE>AAB<:;:?ABAA=A8;:AD>C?@@BBA<A<@@9@@@A;;9A;@B>??@A@@B?B===<=B@CCC@D?C@C@CC?CCAAA@G@DCCC>CBAAABBBAA955:7:<8@;?><7?::?9BB=@B=>?=AA9>>>?;=@?:<<7:..-7-,),--057-//60667837777(7;=?>9>==6
@6HNMW:00996:05980
TACGTAGGGGGCAAGCGTTATCCGGATTTACTGGGTGTAAAGGGAGCGTAGACGGTAGTGCAAGTCTGAAGTGAAAATCCGCGGCTCAACTGCGGAATTGCTTTGGAAACTGTATAACTAGAGTACCGGAGGGGTAAGCGGAATTCCTGGTGTAGCGGTGAAATGCGTAGATATCAGGAGGAACACCGGTGGCGAAGGCGGCTTACTGGACAGCAACTGACGTTGAGGCTCGAGAGCGTGGGGAGCAAACAGG
+
A@ACCCABBC2@@<?9::?AAB?C?BCC?CCEFF>:;:CC;@@:;;;BBDCCAA?@AAA@:97;BCBBB?BACDJJ<CA;>00+0B@@>A0;;C?A?@ACDCC?C@CD=CBBBCCC@BCCCBAAAA3:39:9:-9A;?AC@C@D@C?ABACBBCC@@=@BBB<@@@@@DCCBBCC:;9:D=@8::A?B?BC@ECI@C@FFAHEAED@@=@A;;;B<A@CCBBC?B@@<@B;;;BCBBBCCDF:BABCC>BAA?
@6HNMW:01007:05996
TACGTAGGGGGCGAGCGTTATCCGGATTTACTGGGTGTAAAGGGAGCGCAGACGGAGAAGCAAGTCTGATGTGAAAGCCCGCGGCTCAACCGCGGGACTGCTTTGGAAACTGTCAGTCTGGAGTACTGGAAGGGTAAGCGGAATTCCTGGTGTAGCGGTGAAATGCGTAGATATCAGGAGGAACACCGGTGGCGAAGGCGGCTTACTGGACAGCAACTGACGTTGAGGCTCGAGAGCGTGGGGAGCAAACAGG
+
ACBBBCBBBC3BAA@?@?;?@A=B?BBE>BBCCG>CCBCC>CD<;<;;;@AACC@CCC?BAA?BCCCBCBBBBBB<@?A5@:99:CAA=B9;:AA=AAABCDC>B?BC>CCCCB8:9CBB?AAABBBB?B>BC>BB<@@C@C@C@C@CC@CDBB@@D@CBBB=;;;CBBBDDBCCDC?A@<@;?@B;@=?A?CCC?B?@?=?C?CBBB?BA??>?9?>>?AA@>A::5:AA???BCBECBBA6@@???8=??9
@6HNMW:00968:06050
TACGGAGGATCCAAGCGTTATCCGGATTTATTGGGTTTAAAGGGTGCGTAGGCGGTTTTATAAAGTTAGAGGTGAAAATTCGGGGCTCCAACTCCGGACGTGCCTCTAACTACTGCTATGACAGAGATTAGATGCGGTAGGCGGAATGTATGGTGTAGCGGTGAAATGCGTAGAGATCATACAGAACACCGATTGCGAAGGCAGCTTACCAAACTACATCTGACGTTGAGGCACGAAAGCGTGGGGAGCAAACAGG
+
000<:00+9488;34:83-3:?<@;>><4::<=C9AA)89+97*3373=;?:<</888*7899)8929<;;2<<=<=1:6:988+---(-(--.(.4;:3449498//(///..57765522889:8=:=>==;;9499945929295;:45.599=99929<<<300000>>>>A?><773;8;6;<<177;57733,3,555:>7<=8=C6??@???A@@@EC@<A0000@@@AA9;==9999*8??>?:@>?8
@6HNMW:00976:06057
TACGTAGGGGGCGAGCGTTATCCGGATTTACTGGGTGTAAAGGGAGCGCAGACGGAATGGCAAGTCTGAAGTGAAAGCCCGCGGCTCAACCGCGGGACTGCTTTGGAAACTGTCAGTCTGGAGTACTGGAAGGGTAAGCGGAATTCCTGGTGTAGCGGTGAAATGCGTAGATATCAGGAGGAACACCGGTGGCGAAGGCGGCTTACTGGACAGCAACTGACGTTGAGGCTCGAGAGCGTGGGGAGCAAACAGG
+
BB@@>@>?=?0<??A:;;>ACC<@<@@@:@CABB=ABACC?CD>BA::9CCDCC@CABB?BB@DB@ABA>AAACC<AAA9>==9=?>=9>499AA<ABBBCDC<@=@B<BBBBBBBBBAA>???BBA@>@;@@<@@>BBC@C@C?B?CC@BBCA@@C?CBBB=AAABBBBBCCCCDEABB>@<@?A=?=??=?EFAF@::9:C?AAAA=AD999B<?>CBBAA?@::6:AAABBCCCCDCGG;A@:99,99:3
@6HNMW:00977:06024
TACGTAAGGGGCAAGCGTTATCCGGATTTACTGGGTGTAAAGGGAGCGCAGACGGAATGGCAAGTCTGAAGTGAAAGCCCGCGGCTCAACCGCGGGACTGCTTTGGAAACTGTCAGTCTGGAGTACTGGAAGGGTAAGCGGAATTCCTGGTGTAGCGGTGAAATGCGTAGATATCAGGAGGAACACCGGTGGCGAAGGCGGCTTGCTGGACAGTAACTGACGTTGAGGCTCGAAAGCGTGGGGAGCAAACAGG
+
DBBC@@=@DD9AA=A@@@>ABB@B?@@@;@CCDC>BBCCI=AA>AB<;:BBBCC?B@BC@CE?CBBBDD@BAA@B6;;;09996:AAA?C8::??9?:9:AAA9A>BA=;;:AAA@@>BD@@?@AA@@:@<@@9@A<@@B>A<@;@=BB>CCCCBBCADDED>CICCAA@@ADBFCC?BBAC@CAA=@=?=<@@?3938929A<@BBC=BBBB<B>@@@>8936877-7348;=5==88887+779<<7;;>8
@6HNMW:01004:06040
TACGTAAGGGGCAAGCGTTATCCGGATTTACTGGGTGTAAAGGGGAGCGCAGACGGAATGGCAAGTCTTGAAGTGAAAGCCCGCGGCTCAACCGCGGGACTGCTTTGGAAACTGCCAGTCTGGAGTACTGGAAGGGTAAGGCGGAATTCCTGGTGTAGCGGTGAAATGCGTAGATATCAGGAGGAACACCGGTGGCGAAGGCGGCCTTACTGGACAGCAACTGACGTTGAGGCTCGAGGAGCGTAGGGGAGCAAA
+
@@BABB5:;;.:@3;:9:=@AC@D@CCC=BBCCC=;;;@@0;;;&95599>>===:??BB<@@;>?::.9:29:444(477.666)//8839)3333(38:3///(/388/8///477;:==9=GAAABB>B?BA5:;*0*0=998:6<>AB>B>@A@@B<A;;;6;@@BBDDDBBBBBB?BB>A>@?=;>=??<?B@?@<>>*0*0<@@@@=BB====4<BBBBB@<@::39<<???;9::9:99?@2@B=?>7
@6HNMW:01013:06033
TACGTAAGGGGCAAGCGTTATCCGGATTTACTGGGTGTAAAGGGAGCGCAGACGGAATGGCAAGTCTGAAGTGAAAGCCCGCGGCTCAACCGCGGGACTGCTTTGGAAACTGTCAGTCTGGAGTACTGGAAGGGTAAGCGGAATTCCTGGTGTAGCGGTGAAATGCGTAGATATCAGGAGGAACACCGGTGGCGAAGGCGGCTTTCTGGACGACAACTGACGCTGAGGCGCGAAAAGCCAGGGGA
+
CC;;:B<@@@5@A=BAAB?BCG@C@BBB<BBCCC>CEFCC>CC>9::;;CBCCCACACC@BC@BBBCBB?BAAA?8998-8<A?BBBB?B699AC>BB>?@@@9?;??;?AACBA@@CBB?BBBAABD@C?BB<BB=B@?<?@C@C@BB@BBBA@@B?@@@B=;;;ABCCEDBBBBC?::::?CAC?B@BB?A?@:=<9:3:>>9@??:?A:::A6::AABA@AA??8=?=9799*8>6;=??0=
@6HNMW:01013:06042
TACGTAAGGGGCAAGCGTTATCCGGATTTACTGGGTGTAAAGGGAGCGCAGACGGAATGGCAAGTCTGAAGTGAAAGCCCGCGGCTCAACCGCGGGACTGCTTTGGAAACTGTCAGTCTGGAGTACTGGAAGGGTAAGCGGAATTCCTGGTGTAGCGGTGAAATGCGTAGATATCAGGAGGAACACCGGTGGCGAAGGCGGCTTACTGGAGAGCAACTGACGTTGAGGCTCGAGAGCGTGGGGAGCAAACAGG
+
HCBBCC@DDD8?@?B@@@@AAA7;6;BB<BBBCC?CCCCC?CJ?BCCCBCBA@@>@@CC?BB@CCDCDE>@??<=.99=6==?;?AAA>B:;;BG>BA@AAED?C?CE>@@ABB@@@C??>?B@ABB=8=48818:4@@@;?9=:=@CC:BA95444.5;@@666666<@BB@@@CC?AA7;9;AA>A>@@:@?=<>=<B<A<::>;;*0////:5<<=:::<7;;;7;;=A::9@@???AB6AAACC=B@A:
@6HNMW:00972:06089
TACGGAGGATGCGAGCGTTATCCGGATTTATTGGGTTTAAAGGGTGCGCAGGCGGCGCGAAAAGTCAGCGGTCAAAGTTCCGGGCTCAACCCGGTGACGCCGTTGAAACTTTCGGGCTGGAGTTCGTGCGAGGGAGGCGGAATGCGTTGTGTAGCGGTGAAATGCATAGATATGACGCAGAACCCCGATTGCGAAGGCAGCTTTCCAGCACGCGACTGACGCTGAGGCACGAAAGCGTGGGGAGCGAACAGG
+
CBBC@DE@C::;AA@???<?BA?A=A@A900-0>3;;)00*0;39797;8A:A@9??=??>?5?BABBBB?BAAA<A@;@=AB=ABBB?BB<B@BBBBBB:>78;<=5===4<9<2<AA;:8:<@@;;:;@AA:;;:;?;?<;;;>>;>?????;;8;@@D;>>?>ABA@@?@@DDBBBBB@BCC9BAA8::?B?B?@@:::C9@=AAA@CDC:::BBBBCA@?00,0;;@@@<BBBBCCC9BA@@B>BBC?
@6HNMW:00993:06102
TACGGAGGATGCGAGCGTTATCCGGATTTATTGGGTTTAAAGGGTGCGCAGGCGGCGCGAAAAGTCAGCGGTCAAAGTTCCGGGCTCAACCCGGTGACGCCGTTGAAACTTTCGGGCTGGAGTTCGTGCGAGGGAGGCGGAATGCGTTGTGTAGCGGTGAAATGCATAGATATGACGCAGAACCCCGATTGCGAAGGCAGCCTTTCCAGCACGCGACTGACGCTGAGGCACGAAAGCGTGGGGAGCGAACAGG
+
BBBB?BC?B::;;@>9999>?A>B=@?C>BB<??8=@8@A;AB;@????>@>CB?A@A??>>289AABBB?@@@D=CC?C?BB=BA@B?BB=B?BBDA@=086088=7?@B:BAC9>><<>@@;@A866>:97.;=9::5;59:=;;5;AA>>>?@<@@@A:AA>>>A>==???BBBBBBC?BBC:BBA=@A::60::...)-:4:688:=9>=733>AABBCBB:959@@AAB=BAAACCC:BB====000=
@6HNMW:01011:06101
TACGGAGGATGCGAGCGTTATCCGGATTTATTGGGTTTAAAGGGTGCGCAGGCGGCGCGAAAAGTCAGCGGTCAAAGTTCCGGGCTCAACCCGGTGACGCCGTTGAAACTTTCGTGCTGGAGTTCGTGCGAGGGAGGCGGAATGCGTTGTGTAGCGGTGAAATGCATAGATATGACGCAGAACCCCGATTGCGAAGGCAGCTTTCCAGCACGCGACTGACGCTGAGGCACGAAAGCGTGGGGAGCGAACAGG
+
DCCC?CDAEBB@@@@9:9>ABB?B@BBB=BF@BA6<<*77*9@899:>?9809B?@??9898+7?@@?;>9>>??8?A=B?BC>AAAA=@B=B@BBBCCA27718D>1:;@8=>;;;?A65586AA8>?:=;<6//)/816./..5815>>=888;1;=<;5=B>>>@A??>@@BB9::BC@CFD9AAA399@@3939:99@A;A?AABBBECAAA>>>@@@@@9979CCCDD>B@A????5?@?AA;?:;6
@6HNMW:00974:06119
TACGGAAGGTCCGGGCGTTATCCGGATTTATTGGGTTTAAAGGGAGCGCAGGCTGATGATTAAGCGTGACGTGAAATGTAGCCGCTCAACGGCTGAACTGCGTCGCGAACTGGTTATCTTGAGTGAGTTCGATGTTGGCGGAATTCGTGGTGTAGCGGTGAAATGCTTAGATATCACGAAGAACTCCGATTGCGAAGGCAGCCAACAAGGCCTTTACTGACGCTAAAGCTCGAAGGTGCGGGTATCGAACAGG
+
CCBB?A;@<@A>AA9A;;9<DD@C@;;;0;A>BA;BB<BB=BD<CAAABBB?BDDCCBBC<@<@BA;;;A;;;BB<;;;@@@=AABBC?@A=@@??<????CCBAABC@CBC@B>B???>AA?@@@A@>AAAABB;?<?A<@=A=AAAA?BB:::9949AAB=CCBBABBBBDB;;:==<>><::<7;//)////(.0@9;;8<8=>8A:A?CC=CBCBBBCC@A@;;:;BAA<@=@AABD=BCCDBB?@@@@
@6HNMW:00991:06133
TACGTAGGGGGCGAGCGTTATCCGGATTTACTGGGTGTAAAGGGAGCGCAGACGGAGAAGCAAGTCTGATGTGAAAGCCCGCGGCTCAACCGCGGGACTGCATTGGAAACTGTTTATCTGGAGTACTGGAAGGGCAAGCGGAATTCCTGGTGTAGCGGTGAAATGCGTAGATATCAGGAGGAACACCGGTGGCGAAGGCGGCTTGCTGGACAGTAACTGACGTTGAGGCTCGAAAGCGTGGGTAGTCAAACAG
+
=@BCCCCDDD1?@@>>00+0<@:@=BDC?BBCDC=CBDCD?EI>CDBCAC;;;;6;@B=ABB?B@@@BBBCC;;;,:;A;A@A>AACB?B?BBBD<:::BDBC@C?CB9:;AAD>CB??@=A>?@=;;+0+/=300*/894:6:=B?BB?>??BBBA?BBBB>BBBBBAB???====7;;<A<@>=:=:<B=A>=6:5:=;>>:>=<;878756<8<::887348//)///9::.:/....'....3780566
@6HNMW:00993:06195
TAACGTAGGGGGCGAGCGTTATCCGGATTTACTGGGTGTAAAGGGAGCGCAGACGGAGAAAGCAAGCTCTGATGTGAAAGCCCGCGGCTCAACCGCGGGACTGCCGATTGGCAAACTGTTTATGCCTGGAGTACTGGAAGGGCAAGCGGAATTCCTGGTGTAGCGGTGAAATGCGTAGATATCAGGAGGAACACCGGTGGCGAAGGCGGCTTGACTGGACAGTAACTGACGTTGAGCTCGAAAGCGTGGGAGCAAAC
+
6505:444<::'8444444.49;.404<=)565==4;;<>>6>?6666<<=655<6;777)///5///7//445<9::////(///)//8<7;6;///(/8///)///)/4::;5:::9:19837-33-33;999>6:4>A8?;473349.3.36;94//////838666(---89:;=@>?;8819:4::8888<855.5;=/.).3.370...6626.22224995555516753....8,333355-5538906
@6HNMW:01003:06167
TACGTAGGTGGCAAGCGTTGTCCGGAATTATTGGGCGTAAAGGGCGCGCAGGCGGCGTCGTAAGTCGGTCTTAAAAGTGCGGGGCTTAACCCCGTGAGGGGACCGAAACTGCGATGCTAGAGTATCGGAGAGGAAAGCGGAATTCCTAGTGTAGCGGTGAAATGCGTAGATATTAGGAGGAACACCAGTGGCGAAAGCGGCTTTCTGGACGACAACTGACGCTGAGGCGCGAAAGCCAGGGGAGCAAACGGG
+
999AAAB@;;8;A?@9::=AAA?B@B?C@BB@BE<@@BBB;@@8@A@;;;A;@A<@;9;AAB=@@BB@BCCAFIH=F;;=BCB9CD@B@BEH;EECCCEC;CC@DDC<B;;;;BBBBCABBBDCCDDEFDBB?BD>DCC?C?B?B@BBBBBBBBAA>@@@B:AA@@?BBCCAA>A@=;:79?BBB9::BB?BBCC>BBA>ABB<BBA>AB;;:?<?ABBABA=>=<8<<544:2:<7;;=>1555==7BBB>
@6HNMW:01013:06164
TACGTAGGTGGCGAGCGTTGTCCGGAATTATTGGGCGTAAAGGGAGCGCAGGCGGGAAGGTAAGTCTATCTTAAAAGTGCGGGGCTCAACCCCGTGAGGGGATGGAAACTATCTTTCTTGAGTGCAGGAGAGGAAAGCGGAATTCCTAGTGTAGCGGTGAAATGCGTAGATATTAGGAGGAACACCAGTGGCGAAGGCGGCTTTCTGGACTGTAACTGACGCTGAGGCTCGAAAGCGTGGGGAGCGAACAGG
+
@@:;:@B?BB@BC;;;;;?CBC@C8;7;499;@@3A@@CD=CC=99:BCBA?BAA;A@C?CC@CBDBBBBC?BBB7BA;;;MI;CBBB?AAA8@ABAAAA9AAA?CG<998@?@A<>>9?A@?>>>?9???;8@?5<;91;684:6:==@@@A???>??BA=AB???CAAAAA=@B?BC@B?BBB?B@AB=CBB=>98818@A1;;>7;;?A@@<@AB@@AB<;;:4:@?;99,9=>?BCC;BCB;<7;;?<
@6HNMW:00970:06231
TACGGAGGATGCGAGCGTTATCCGGATTTATTGGGTTTAAAGGGTGCGCAGGCGGCGCGAAAAGTCAGCGGTCAAAGTTCCGGGCTCAACCCGGTGACGCCGTTGAAACTTTCGGGCTGGAGTTCGTGCGAGGGAGGCGGAATGCGTTGTGTAGCGGTGAAATGCATAGATATGACGCAGAACCCCGATTGCGAAGGCAGCTTTCCAGCACGCGACTGACGCTGAGGCACGAAAGCGTGGGGAGCGAACAGG
+
@9::??@;@B@@@AD;;;7<;A>B?BDD=;;5;;/;;,;C>CG>CAA@C>=49;4:ABBABB8ACA@;;:;?;9:59?<?<??:?A@A?BB=C?BA@@:424?9==>3>BD>CBD?DCC@CBD@DC;;;AAAA=@B>@@=@8::ACC?AAA@AB;;5;?@B;;;;;;;AA??A8999BB>A:>>B3?>>2::?@;>=?99:::-:;:::@ACCCBBBBDA?=?@44.9;;;@C:?;;;<BA8?>?=?8;<C8
@6HNMW:00974:06252
TACGTAGGGAGCAAGCGTTATCCGGATTTATTGGGTGTAAAGGGTGCGTAGACGGGAAATTAAGTTAGTTGTGAAATCCCTCGGCTCAACTGAGGAACTGCAACTAAAAACTGGTTTTCTTGAGTGCGGGAGAGGTAAGTGGAATTCCTAGTGTAGCGGTGAAATGCGTAGATATTAGGAGGAACACCAGTGGCGAAGGCGACTTACTGGACTGTAACTGACGTTGAGGCACGAAAGTGTGGGGAGCAAACAGG
+
BC@A@CAB<@@;;5;A;;4;??:?<<CB>CCADD?BBCCC>BD;;;;A@CCECCF=CC?C@C?AB?B@A-00A@@9BB@;@;;6;AAC?CAAAC?B?B;;;@>A<<<<;*;AA=BFF7B@8;;A@@ABC<AAAA>BB@BCC@G@B@CBDCDCCCCCAA=AAAA;AA@@@CBCC::8:A<@@>A>ADC?BB?>;>?B=A?B@@AA?ABBC?C@@@AA@CAAAB@@:=9939=::::/:ABBCDF9?????6=@?=
@6HNMW:00981:06218
TACGTAGGGGGCGAGCGTTATCCGGATTTACTGGGTGTAAAGGGAGCGCAGACGGAGAAGCAAGTCTGATGTGAAAGCCCGCGGCTCAACCGCGGGACTGCATTGGAAACTGTTTATCTGGAGTACTGGAAGGGCAAGCGGAATTCCTGGTGTAGCGGTGAAATGCGTAGATATCAGGAGGAACACCGGTGGCGAAGGCGGCTTGCTGGACAGTAACTGACGTTGAGGCTCGAAAGCGTGGGGAGCAAACAGG
+
@@AA?::;;;);B?A@BB?CCC4:6:@@:@BBCC?CCCCC>BB<A@>AAAAABB@BCB?BAC?BBC@@@@@@CCC<AA@9@>><?ACC@C?BBBA=BBBBCBB?B?BF=BBABB<@@ABB@BBA@A@D?A;?@8>?399=8>=@=BABB?BCA>=>@>9:9C=???AA@@??;@@BB=>>;>;>>?;?<>>=AAA=@=??<??<?>>==A>>=?B=A;;;=<9457528:;>>>299;7555*5:5790:::3
@6HNMW:00985:06247
TACGTAGGGGGCGAGCGTTATCCGGATTTACTGGGTGTAAAGGGAGCGCAGACGGAATGGCAAGTCTGAAGTGAAAGCCCGGGGCTTAACCCCGGGACTGCTTTTGGAACTGTAGGGCTGGAGTGCAGGAGGGGCAAGCGGAATTCCTGGTGTAGCGGTAAAATGCGTAGAGATCAGGAAGAACACCGGTGGCGAAGGCGGCTTGCTGGACTGTAACTGACGCTGAGGCTGCGAAAGCGTGGGGAGCAAACAGG
+
CDBA@99999):C:<;;;6;BA=A?ABB=BCCCC>CCAAA<BC=CC@@@BBBBE@C@BC@CD@CAAACC>AACCC=BBC>BBB9BB?A<???9?D>F?@?AAAA9A?B?A@?=99:,:@??@A???A@<9888(;C>BBB@CAC?B=;;8;ABBB@A?AEEE;AAC@@AJA@@CC;;:;?BC@EBB?A=@<6<==+0,0=9>@?AA;;:;BBACE@D@?@AA@?:;;5;==::;;+0000>??0853@;133;6
@6HNMW:00989:06226
TACGTAGGTGGCAAGCGTTGTCCGGAATTATTGGGCGTAAAGCGCGCGCAGGCGCTTTCTAAGTCCATCTTAAAAGTGCGGGGCTTAACCCCGTGATGGGATGGAAACTGGAAAGCTGGAGTATCGGAGAGGAAAGTGGAATTCCTAGTGTAGCGGTGAAATGCGTAGAGATTAGGAAGAACACCGGTGGCGAAGGCGACTTTCTGGACGACAACTGACGCTGAGGCGCGAAAGCGTGGGGAGCAAACAGG
+
CCABBCC@CC?AA?A@9:7:?@?C?C?C?CD?BE>CB@@@8@@;;;;BCCC@CCCIGFCCB@CCD@BBAB>AAA7AABABCC;CB@C@CDE:@@AA@AC=BBB8@?<???>AB=ABBB?@?@BCBC?AAAA<BB=AAD?B8B?C:B=<@BB@:34/7?=;6BB@ABCBABAB???=??BC9?>?293:93:BC9?<?999BB8??A>AD???B?BBBBCBAACAA=A@@9992:AACCCD:AABBB=AAB>
@6HNMW:00992:06213
TACGGAGGATGCGAGCGTTATCCGGATTTATTGGGTTTAAAGGGTGCGCAGGCGGCGCGAAAAGTCAGCGGTCAAAGTTCCGGGCTCAACCCGGTGACGCCGTTGGAAACTTTCGGTGCTGGAGTTACGTGCGAGGGGAGGCGGAATGCGTTGTGTAGCGGTGAAATGCATAGATATGACGCAGAACCCCGATTGCGAAGGCAGCTTTCCAGCACGCGACTGACGCTGAGGCACGAAAGCGTGGGGAGCGAACAGG
+
00/:5::4;;;;=>?===8:99.4.45<1994990990;<4=@6;<<<<B>=BA?BB:96CC4?;::99<38:;;/557;8;?7=;=9.33(98>@@A??895.5./;.///)//)///96(//7)//:7799////&/:1//+/5889:<49999::==9=A??8===>>><AA;99A;;:?==2999*994.9;;;.4.444499096444984448<8355<;:<==255<988(455:=>>166>==8:::7
@6HNMW:00985:06271
TACGTAAGGGGCAAGCGTTATCCGGATTTACTGGGTGTAAAGGGAGCGCAGACGGAATGGCAAGTCTGAAGTGAAAGCCCGACGGCTCAACCGCGGGACGTGCTTTGGAAACTGTCAAGTCTGGAGTACTGGAAGGGATAAGCGGAATTCCTGGTGTAGCGGTGAAATGCGTAGATATCAGGAGGAACACCGGTGGCGAAGGCGGCTTACTGGACAGCAACTGACGTTGAGGCTCGAGAGCGGTGGGGAGCAAACAGG
+
;;:>=829:9&44.49:=:A@@@D@BBC>BCBCC=BA;;;0;;00@00000//@8@9@@844.4444:<7::8880///(////4::9:6=.////(////6666.6)//)//4944.5<=>=6::<;;9:<>;>>*//607:<05268>8<<9<<=;@@?;=@@@8=A:::::BAB:00=50/(/6;99*/*7=<?;<6<8;=77>:>??>6<;9555675595//*/9:4955///55/5.57>;,55277.5:A3
@6HNMW:00990:06263
TACGTAAGGGGCGAGCGTTATCCGGATTTACTGGGTGTAAAGGGAGCGCAGACGGAGAAGCAAGTCTGATGTGAAAGCCCGCGGCTCAACCGCGGGACTGCATTGGAAACTGTTTCTCTAGAGTACTGGAAGGGCAAGCGGAATTCCTGGTGTAGCGGTGAAATGCGTAGATATCAGGAGGAACACCGGTGGCGAAGGCGGCTTGCTGGAGCAGTAACTGACGT
+
BBC@??:B<</>::99;;?CBB@C@@@@=;99DF?BBBCD<AB:BBBBBBCBCB@BBB?;;;?BBA@@@BBCCCD>BCB<@:939=<<68-3333(38995336:-33(3333;344389999:9988<86==78==?:94928286;@=BB>?A@A???>A8<<>>@@>>>:557827:/5/522+227842224=,22-2=499995222966605553388
@6HNMW:00996:06285
TACGGAAGGTCCAGGCGTTATCCGGATTTATTGGGTTTAAAGGGAGCGCAGGCTGATGATTAAGCGTGACGTGAAATGTAGCCGCTCAACGGCTGAACTGCGTCGCGAACTGGTTATCTTGAGTGAGTTCGATGTTGGCGGAATTCGTGGTGTAGCGGTGAAATGCTTAGATATCACGAAGAACTCCGATTGCGAAGGCAGCCAACAAGGCCTTTACTGACGCTAAAGCTCGAAGGTGCGGGTATCGAACAGG
+
:;;C@C?B@BB>BC@ABC?BCC@DFBBB?BCACJ?DD7<;0<C;;<;BBBBADCCCCCCC<A=;;;CCFCCCCCC>CGGBBB@CCDCCABB@C:;:?B:;;AB@@@CE@BAB@D?BBCC@CCBBBBBB@DCCCCD?A???<?=A<@AAB?A@@????<?ABA=99:B?AAAAABBBABA@BD@CCC?BBA5:9@@394:@@A5:9:D?B?B?BC=:::BCFCCBBB>BBBBBA;>8<:78818A<<>B=;::8
@6HNMW:00969:06347
TACGGAGGATGCGAGCGTTATCCGGATTTATTGGGTTTAAAGGGTGCGTAGGTGGTCTTTTAAGTCAGCGGTGAAAGTTTGTGGCTCAACCATAAAATTGCCATTGAAACTGGGAGACTTGAGTATGTTTGAGGTAGGCGGAATGCGTGGTGTAGCGGTGAAATGCATAGATATCACGCAGAACTCCGATTGCGAAGGCAGCTTGCCAAGCCATAACTGACACTGAAGCACGAAAGCGTGGGTATCAAACAGG
+
///84776<4459;5;=>9?>:5;:@CC?CC<A@<@D7BB.;;09955=9;65909====2=:>>999;;4;>>>.99:,999299>>9B9BC>>>/>9>B8@=29:;6:A?>8??000:??:<<B?>>8>??8777077286;<:@AC577@:@>>17333(33239::844483339:9;5;44039;4::::6=497/-50--(-)--0--/(5599555;;;8=::5555,595555)5554<>5;;<:
@6HNMW:00988:06345
TACGGAGGATGCGAGCGTTATCCGGATTTATTGGGTTTAAAGGGTGCGCAGGCGGCGCGAAAAGTCAGCGGTCAAAGTTCCGGGCTCAACCCGGTGACGCCGTTGAAACTTTCGTGCTGGAGTTCGTGCGAGGGAGGCGGAATGCGTTGTGTAGCGGTGAAATGCATAGATATGACGCAGAACCCCGATTGCGAAGGCACTTTCCAGCACGCGACTGACGCTGAGGCACGAAAGCGTGGGGAGCGAACAGG
+
=@>>;<@7@:99:955;@5?;>:>9?@F>CC@CC>BA6AD<BB>CCCCB;;9;C=AAAA?@A6?@?C955::434/3<7<9==8=:::8@@7?<?>554;:00+/;;)/6?6><=A=<>8>;<7;;?=;;?@@:994:B=A=::99713=:<A===7;;==6==?B@@@@000=;;=>55/177:0;<<)00>>*0+9@=@>>>;<=A@@?>699@@999:?>44.9>9945(4::88:<0>==:<<=483
@6HNMW:00991:06311
TACGGAGGATGCGAGCGTTATCCGGATTTATTGGGTTTAAAGGGTGCGCAGGCGGCGCGAAAAGTCAGCGGTCAAAGTTCCGGGCTCAACCCGGTGACGCCGTTGAAACTTTCGTGCTGGAGTTCGTGCGAGGGAGGCGGAATGCGTTGTGTAGCGGTGAAATGCATAGATATGACGCAGAACCCCGATTGCGAAGGCAGCTTTCCAGCACGCGACTGACGCTGAGGCACGAAAGCGTGGGGAGCGAACAGG
+
BBAD@@@>@BBABBAABB@CBB@C?@@B;;;8;A9AC0<;0;A9;;;@@@>9@?;=@AABBB8@@AAA@@@DBBB>BD?B@BE>C???;??8@<@@@CCC>@B@BCG>CBD>CCDCBBB@CCCACCBBBCBLF?BB@BC@C?;9::92:=A@@@@A=AABC>BBBCCCCCAAAA@@@@@BA?CCC9BDB5;<;<5;>A@@@AB<A?BCCBBDA:::ABBB@@?@>>:@B???D;@@@@@@A7??>BD?BBD?
@6HNMW:00996:06329
TACGTAAGGGGCAAGCGTTATCCGGATTTACTGGGTGTAAAGGGAGCGCAGACGGAATGGCAAGTCTGAAGTGAAAGCCCGCGGCTCAACCGCGGGGACTGCTTTGGAAACTGTCAGTCTGGAGTACTGGAAGGGTAAGCGGAATTCCTGGTGTAGCGGTGAAATGCGTAGATATCAGGAGGAACACCGGTGGCGAAGGCGGCTTACTGGACAGCAACTGACGTTGAGGCGTCGAGAGCGTGGGGAGCAAACAGG
+
@A@@@?9?>?2=?9@@AA;;<:=@>ADC=BBCBB>CCBBB=BE>BACCCAAABB@C=BA>;;5;?996B@E<@<E6@AA;@>A=???=29299988&3333;<A8>:>>8;;<545:554=8::>:::;6;499.882>:><=:=;?:==8<666<<=:=<<@6;;;;?=@=0///;;7::4934//171//)/::)/)3828:6:<;=7=43/8<*//86///1///)/////333;;;<===1<=88818894
@6HNMW:01007:06342
TACGTAGGTGGCAAGCGTTATCCGGATTTACTGGGTGTAAAGGGCGCGTAGGCGGGGATGCAAGTCAGATGTGAAATCTATGGGCTTAACCAATAAACTGCATTTGAAACTGTATCTCTTGAGTGCTGGAGAGGTAGACGGAATTCCTTGTGTAGCGGTGAAATGCGTAGATATAAGGAAGAACACCAGTGGCGAAGGCGGTCTACTGGACAGTAACTGACGCTGAGGCGCGAGAGCGTGGGGAGCAAACAGG
+
ACBCBBB?@@=@A?BCBB?BBB=B?BCC?CGBBB=AAAAB=BC>AB:9::98<;=>1@ABBC?A@::9><<=;;=5943=><<6--).).)-(-,,(,,////81333(39===<87337;<;;;755.9955.5599<<8<8<8=7<7<=<555;;5;=>=7>=666>=<:>:>::7@?AB?@@@<::::?ACF9;7;:4:@@@:99?B@AA:;7;C@@@:::B@A<@@@@@?>=<=9499*9<37737<=4
@6HNMW:01007:06347
TACGGAGGATGCGAGCGTTATCCGGATTTATTGGGTTTAAAGGGTGCGCAGGCGGCGCGAAAAGTCAGCGGTCAAAGTTCCGGGCTCAACCCGGTGACGCCGTTGAAACTTTCGGGCTGGAGTTCGTGTGAGGGAGGCGGAATGCGTTGTGTAGCGGTGAAATGCATAGATATGACGCAGAACCCCGATTGCGAAGGCAGCTTTCCAGCACGCGACTGACGCTGAGGCACGAAAGCGTGGGGAGCGAACAGG
+
CCCD?@@<@@@@ABB@@A?AA@>B@BCE=BC@DI?DJ7;;0;B;:;;::@@;@@:@?C<;;;.9>>>A?A?AAAC<CC@C=??:?@@@;??8@=AA@ACC98;@CCD>BBB<BAA<A@@=@AA=B;:6;B=<<6;;7;>:>?BBABA?@A@@@@;;5;@@A9BAAAAB::>@@@AAACBA;69??+00:)0//0;:6@599><5<:99999>>445<<<===>@55094<88:3888888;07333828;<7
@6HNMW:00964:06391
TACGTAGGGTCCAAGCGTTATCCGGATTTACTGGGTGTAAAGGGCGAGTAGACGGCGCTGTAAGTCAGCTGTGAAAACTTAGGGCTCAACCTTAAGCCTGCAGCTGAAACTGTAGTGCTAGAGTGCAGGAGAGGTAAGCGGAATTCCTAGTGTAGCGGTGAAATGCGTAGATATTAGGAGGAACACCAGTGGCGAAGGCGGCTTACTGGACTGTAACTGACGTTGAGGCGCGAAAGTGTGGGGAGCAAACAGG
+
BBABBDDD>A@<@<@;;;@ABB@B@CCE=BBCCD>BBBCB<AA<ABCCCCDC9949@@@ACC@CBBAAABB@AADD;CC@;:;8;BAB?C@CAH;;:@BBBAA@ICCE>CAAAAAABBCCCBCBBBCC@C@@A?BC=B@@=A=A?A@CCCC@@@C::8:CBB=@@@AABBBCCC@@@=@@<??BCD?B???@CBA<?<@@<@A?B@A@?BBCCBB?BBCCBBB?BBB@CCDBCB?BBAABBC9BBCGG>BAB?
@6HNMW:01005:06382
TACGGAGGATGCGAGCGTTATCCGGATTTATTGGGTTTAAAGGGTGCGCAGGCGGCGCGAAAAGTCAGCGGTCAAAGTTCCGGGCTCAACCCGGTGACGCCGTTGAAACTTTCGTGCTGGAGTTCGTGCGAGGGAGGCGGAATCGTTGTGTAGCGGTGAAATGCATAGATATGACGCAGAACCCCGATTGCGAAGGCAGCTTTCCAGCACGCGACTGACGCTGAGGCACGAAAGCGTGGGGAGCGAACAGG
+
CC@A>@B?BBCBC@?9::=@BG=A=?FG>BB?BF>CC8==5=<5<?>@@@A=@@=AAAABCB8AAAAA??9=99827A;A6A?:>A??>?A=B?B?>?BB5988=>A15;E9??;;;5559:;57777953=:4//-/=6<48---(---266561699;/757;;;=BB===BEBBBBB@BCB:BBB59:@C<@=B:99AA:A?AAAA??????AAAA???::99?><888+8>=;<<<2999@@<AAA=
@6HNMW:01006:06363
TACGTAAGGGGCAAGCGTTATCCGGATTTACTGGGTGTAAAGGGAGCGCAGACGGAGAAGCAAGTCTGATGTGAAAGCCCGCGGCTCAACCGCGGGACTGCATTGGAAACTGTTTATCTGGAGTACTGGAAGGGCAAGCGGAATTCCTGGTGTAGCGGTGAAATGCGTAGATATCAGGAGGAACACCGGTGGCGAAGGCGGCTTGCTGGACAGTAACTGACGTTGAGGCTCGAAAGCGTGGGGAGCAAACAGG
+
BCBA@C;???5=?9??CB?BBE?B?BCC=BBCCC?CCBCC>CB=BCAAAACCBB@BCC<@AC>BBBBBCCCC@@@<??B9C??=?CCB?B>??@B=BAABCBB?B?CD>BBABB<BBAAA=A??AA??;?7<<7<A7>=B?B?C?C>BB@BBB===?;?>?>:???@@BBBB@@@?9499494;:;;A7=>:<?>8<9<=:=A:>=>><AABB@@<@??>>=B=A;;7;>@ACD:?>>ABDD5887BE;F@@=
@6HNMW:01041:05794
TACGTAAGGGGCAAGCGTTATCCGGATTTACTGGGTGTAAAGGGAGCGCAGACGGAATGGCAAGTCTGAAGTGAAAGCCCGCGGCTCAACCGCGGGACTGCTTTGGAAACTGCCAGTCTGGAGTACTGGAAGGGTAAGCGGAATTCCTGGTGTAGCGGTGAAATGCGTAGATATCAGGAGGAACACCGGTGGCGAAGGCGGCTTACTGGACAGCAACTGACGTTGAGGCTCGAGAGCGTGGGGAGCAAACAGG
+
@@;;00+/77*773495;9=>D?B?@@@8@@@B@:?@@BB8?>9999CDDBBBC=@<@@<>B?BA@@?BADDCCG<AAB<BCC8:;AA>B9::CC>C99:@AA9@=@>6==::38=99<=8=BBBABB>B?CD>BB?DCB<A=A=A?DDADCBBBB@=BBBA9AB;99?C@<665<<754046;;=3834;7?=967433,386::<=7=====B;88@:?AA;@??;;>AA984<::9:>=0@>=;;3;<>3
@6HNMW:01042:05795
TACGGAGGATGCGAGCGTTATCCGGATTTATTGGGTTTAAAGGGTGCGCAGGCGGCGCGAAAAGTCAGCGGTCAAAGTTCCGGGCTCAACCCGGTGACGCCGTTGAAACTTTCGTGCTGGAGTTCGTGCGAGGGAGGCGGAATGCGTTGTGTAGCGGTGAAATGCATAGATATGACGCAGAACCCCGATTGCGAAGGCAGCTTTCCAGCACGCGACTGACGCTGAGGCACGAAAGCGTGGGGAGCGAACAG
+
BABB?AB?:9:=??<9784;@@:=:799*8=:>?7<>7>A6A?2337>=;A><=6>99:>@>5==>>>>@?A???:?A?B?BB>989A=AA;A>@>?;::5:A<AAD:BBC9>>>A><<9:5949::AA@>>=49818<9<0557;@;?@<777..*.89;499=@85528:88=BA?>;=6;::.>?@<ABCB?B?B@?@AA/:49?BAABB877:8;;98<<33.3;===>53337777+7=;<<;<77
@6HNMW:01045:05795
TACGGAAGGTCCGGGCGTTATCCGGATTTATTGGGTTTAAAGGGAGCGCAGGTGGGTTTGTAAGTCAGCCGTGAAAGTTCGATGCTCAACATTGAAATTGCGGTTGAAACTGCAGGTCTTGAGTAAACGCAGCGGCACTGGAATTCGTGGTGTAGCGGTGAAATGCTTAGATATCACGAAGAACTCCGATCGCGAAGGCAGGTGCCGGGAGTTTTACTGACACTGAGGCTCGAAAGTGCGGGTATCAAACAGG
+
CBCCAE>@>@C=@@9>;:6;CCACBBBC>BC@CC=BC7;:6:C:A@@ABBB?@AD=CC=ACC@CCCAAB@CCCCC>BB?BBCCCABBC@CBC?BCC=B>B8858:===8@>?>BB@BBB?BBBBCC>CBA?@9949>A@A?B>B=BCAA?BBABA;;:;CDD=BBAB=A@@BBBBBBDD?BB@BBD@CBCBCDCC>?;?@@:??C:??<9:9CC:BAA@BBCCCBAA?ACCCCF>D@@?CE>BBCCBB>BBA=
@6HNMW:01027:05817
TACGTAAGGGGCAAGCGTTATCCGGATTTACTGGGTGTAAAGGGAGCGCAGACGGAATGGCAAGTCTGAAGTGAAAGCCCGCGGCTCAACCGCGGGACTGCTTTGGAAACTGCCAGTCTGGAGTACTGGAAGGGTAAGCGGAATTCCTGGTGTAGCGGTGAAATGCGTAGATATCAGGAGGAACACCGGTGGCGAAGGCGGCTTACTGGACAGCAACTGACGTTGAGGCTCGAGAGCGTGGGGAGCAAACAGG
+
@@AEDE@CCB8A@<@@AA?ABB>A=ABB7;;BBC>BBBBB;A@8@A;;;BBBBC?BAFE@<;7<@@@AA?AA==>/999.9>>;>A>?:?4:9AC<AB??:::8:?AA;A:;:>ACCCCC?BBBBBBB=B7<<7<@>BCF@CAC>B>AA=@BBBCBC?BBBB=;;;CBCBBDCCCCB?AA>A=@@@<?<?A??==;?;:?>BB=@><<7>=<=8C<=>A==@@,00>9>ABAAABBBBBBDC8997CD<AAA<
@6HNMW:01033:05817
TACGTAGGGGGCGAGCGTTATCCGGATTTACTGGGTGTAAAGGGAGCGCAGACGGAGAAGCAAGTCTGATGTGAAAGCCCGCGGCTCAACCGCGGGACTGCTTTGGAAACTGTCAGTCTGGAGTACTGGAAGGGTAAGCGGAATTCCTGGTGTAGCGGTGAAATGCGTAGATATCAGGAGGAACACCGGTGGCGAAGGCGGCTTACTGGACAGCAACTGACGTTGAGGCTCGAGAGCGTGGGGAGCAAACAGG
+
CCA@@?????,=?@>>@@<@AB@D?CCD>BBCCB=:::@@6@?6AB<;;AAABB@BBB@;;;9;;@@BBA@@;;;0;:B;AAA>@A>=;?=@??B=DBBAAA@9?5;;0;<?;?@@@???>ADBCC??<?>BA>BC<@@C@H?A?A@BC@CCBBBCB@BBCC=BBB;;;@@ACDB@@<@@>@>AAA=A=:979A@?D?::99C?AAAB>BBAA@A<??BBB@@<:::6:AAB?@>BBBBBCC:BBBAA599@<
@6HNMW:01053:05858
TACGGAAGGTCCAGGCGTTATCCGGATTTATTGGGTTTAAAGGGAGCGTAGGCCGGAGATTAAGCGTGTTGTGAAATGTAGACGCTCAACGTCTGCACTGCAGCGCGAACTGGTTTCCTTGAGTACGCATAAAGTGGGCGGAATTCGTGGTGTAGCGGTGAAATGCTTAGATATCACGAAGAACTCCGATTGCGAAGGCAGCTCACTGGGGCGCAACTGACGCTGAAGCTCGAAAGCGCGGGTATCGAACAGG
+
:;;A>@=@>AB>@@?CCC?BCB=A<@@A:A@;@@8@B.99,5<1:;;;;<=9>:>:<<>>7?<?@AABB?BB@AC>CBCBBCAA@@CC>BB;<<;;:B@BBABBB::9:>>B<AB=B?C=;;;B@@@BBBCD>BBAA;::6:>A>BCBC@CBBBA9979ACC=CBBB?AAAAAAABABA>AB?>?>:>>A177:?8>4@99977<00/;;+<0068==>>@?BBAC@BCCDA@A<A@CAAA=A@CAAB><;:@
@6HNMW:01060:05847
TACGTAGGGGGCGAGCGTTATCCGGATTTACTGGGTGTAAAGGGAGCGCAGACGGAGAAGCAAGTCTGATGTGAAAGCCCGCGGCTCAACCACGCGGGACTGCATTGGAAACTGTTTTCTCTAGAGTACTGGAAGGGGCAAGCGGAATTGCCTGGTGTAGCGGTGAAATGCGTAGATATCAGGAGGAACACCGGTGGCGAAGGCGGCTTGCTGGACAGTAACTGACGTTGAGCTCGAAAGCGTGGGAGCAAACAGG
+
GEBCB@?>>>0<@@@?@??BBB?B?BDD>BBBEI>BBBCK>CB>CECGCCCCCD@CCB@BBB>BBBBCCBCCCBB=BBC>BBC=@<..+-(---,,,(,2-//681648;1933373&3333333;D><<>8<8<<<29927886;69(..(-22------427225'2779997755<79:3/-)-(---(-,383.--(-(--(-2,284507==;;>8<======:>;:6:////'/77799177588.7994
@6HNMW:01019:05883
TACGTAGGGGGGCGAGCGTTATCCGGATTTACTGGGTGTAAAGGGAGCGCAGACGGAGAAGCAAGTCTGATGTGAAAGCCGCGGCTCAACCGCGGGACTGCTTTGGAAACTGTCAGTCTGGAGTACTGGAAGGGTAAGCGGAATTCCTGGTGTAGCGGTGAAATGCGTAGATATCAGGAGGAACACCGGTGGCGAAGGCGGCTTACTGGACAGCAACTGACGTTGAGGCTCGAGAGCGTGGGGAGCAAACAGG
+
=:::?4:::::#3::::::054;6<066>099455)55<<@8@@7665777////)/7727<=7<655<<959@@@29;4444.4<8838)/0;;.77::;>C5?7<<5<:<000/66-/-/697788*0)/:1885<<<8<:><C;GG@C999>??;;<>>4666;@@DA?;:9>>=@@;@?BAB@B=;;7<;=3813:2=8:8>;;6333377,33333;=045;8;;333878777788&3399;54448
@6HNMW:01026:05894
TACGGAGGATGCGAGCGTTATCCGGATTTATTGGGTTTAAAGGGTGCGCAGGCGGCGCGAAAAGTCAGCGGTCAAAAGTTCCGGGCTCAACCCGGTGACGCCGTTGAAACTTTCGTGCTGGAGTTCGTGCGAGGGAGGCGGAATGCGTTGTGTAGCGGTGAAATGCATAGATATGACGCAGAACCCCGATTGCGAAGGCAGCTTTCCAGCACGCGACTGACGCTGAGGCACGAAAGCGTGGGGAGCGAACAGG
+
CCBB@GC?B;;;AA@@???BBC?B?BBB<BB?BA8>=1;;18;33337733,3728;=AABB5778AA:>;>78:9&77,3,37.8;<@?CC4939@9<9:1::4:76.665,37...550567244...3655./-(--(-2---25.35=@A88213358(../66559<:;6:8=;?@A<>DD40//(////)/07334;<4;59933387888888:>98=7708>;=>C>B989BBB:BBBBC=?;A;
@6HNMW:01028:05865
TACGGAGGATGCGAGCGTTATCCGGATTTATTGGGTTTAAAGGGTGCGCAGGCGGCGCGAAAAGTCAGCGGTCAAAGTTCCGGGCTCAACCCGGTGACGCCGTTGAAACTTTCGTGCTGGAGTTCGTGCGAGGGAGGCGGAATGCGTTGTGTAGCGGTGAAATGCATAGATATGACGCAGAACCCCGATTGCGAAGGCAGCTTTCCAGCACGCGACTGACGCTGAGGCTCGAGAGCGTGGGGAGCGAACAGG
+
AABB?BA?BA@@@A@@??<?BA?B?BCC>CC@CC7><8<A9AB:A@@@A??:?A=?>>BBCC8BBBBAA@=A99979B?B@BB>BBAC<@@8@>BBB<>>388;>@C;@@@:>==>==>:=>>6BA:>=>@<<38757D=C=A?>>>:==>=BA;;8;A>A9;<;@BBB@@@@@CCBBBAB?BDD;CBA599@>8<9>@@AAB9?;?@@BBCCBBBBBBBBA@A>><>BBBBC>==BBBBB5@A?@A<>>>=
@6HNMW:01040:05903
TACGTAAGGGGCAAGCGTTATCCGGATTTACTGGGTGTAAAGGGAGCGCAGACGGAATGGCAAGTCTGAAGTGAAAGCCCGCGGCTCAACCGCGGGACTGCTTTGGAAACTGCCAGTCTGGAGTACTGGAAGGGTAAGCGGAATTCCTGGTGTAGCGGTGAAATGCGTAGATATCAGGAGGAACACCGGTGGCGAAGGCGGCTTACTGGACAGCAACTGACGTTGAGGCTCGAGAGCGTGGGGAGCAAACAGG
+
A@AA@A@CCC:AA?BBBB?CCC=@=@AF>CBDDD>AABFJ?JJ?:;:;;CCCCC@D@CC?@@>@CCAAA@BCBBB<??D798B>@A?=:=199==6=@@ABCC<?=?A9A:::>@@?CDB?BBA@AAB<?<>C=BB>BBC@CAEAG@CDACCB@AAB@CCCF>A@@BBCCCCCCCAA>@@<?9>??<A>BB?BCC@C?BB?BC?AAAB@BB?@?B?BBBBBBB;@:95:ABBBBBBBDBBBB:BBAAA<AAB?
@6HNMW:01041:05894
TACGGAGGATGCGAGCGTTATCCGGATTTATTGGGTTTAAAGGGTGCGCAGGCGGCGCGAAAAGTCAGCGGTCAAAGTTCCGGGCTCAACCCGGTGACGCCGTTGAAACTTTCGGGCTGGAGTTCGTGCGAGGGAGGCGGAATGCGTTGTGTAGCGGTGAAATGCATAGATATGACGCAGAACCCCGATTGCGAAGGCAGCTTTCCAGCACGCGACTGACGCTGAGGCACGAAAGCGTGGGGAGCGAACAGG
+
BCAC?@?<?@?@@A@:;;@DBB?C@CCC=BB?BC<B@;AA:AA:BBABBBB?BB>BAA?@@@5AACAAAA=B:995:@<@@DE>DBBB?BB>C@BBBBCC=@A>BBB<AAA9@@@:@CC@AAAACCCBBBDCG><;9;A>@?CBBAB@CCBBBBAA>ACCC>AA@BBCFCCCBCCBBBBBA>AAA8BCD?@ABB?B>A;;;BB>B@BAABBCC;;<@BCDECCC;;8;AABBC=DA@@CCB6@@@@?;?@B?
@6HNMW:01047:05877
TACGTAAGGGGCAAGCGTTATCCGGATTTACTGGGTGTAAAGGGAGCGCAGACGGAATGGCAAGTCTGAAGTGAAAGCCCGCGGCTCAACCGCGGGACTGCTTTGGAAACTGCCAGTCTGGAGTACTGGAAGGGTAAGCGGAATTCCTGGTGTAGCGGTGAAATGCGTAGATATCAGGAGGAACACCGGTGGCGAAGGCGGCTTACTGGACAGCAACTGACGTTGAGGCTCGAGAGCGTGGGGAGCAAACAGG
+
CCDCCC<??>3>@4:9@A=ABC@B?BEE=DCDDC>AAADD>DF>BB;::AAA;:::@CC@DD@C@@@CF>@A??>6?<=5>?C?BBBB?B699?C>CB99;AA=A@ED<AAAB@BBBBBB?AAAAAAB?B?CC:BB>BBC@CACAC@CB?BBA@AAC>BBBC=A@@BBCCCEAA@BC?AA?@?@AA=A=@?<???>A?>?=?B?CBCC?CBBB994:@@ACCD@@@@?BCBCCBBBBCAABB9AABCD>CBB?
@6HNMW:01025:05916
TACGGAGGATGCGAGCGTTATCCGGATTTATTGGGTTTAAAGGGTGCGCAGGCGGCGCGAAAAGTCAGCGGTCAAAGTTCCGGGCTCAACCCGGTGACGCCGTTGAAACTTTCGTGCTGGAGTTCGTGCGAGGGAGGCGGAATGCGTTGTGTAGCGGTGAAATGCATAGATATGACGCAGAACCCCGATTGCGAAGGCAGCTTCCAGCACGCGACTGACGCTGAGGCACGAAGCGTGGGAGCGAACAGG
+
CBAA>@@=@@@?A;;;;A?AAA?B=;;;0;;5;;0;;,9B,:9,95:5559499.55<AADD9CCDA@@@>@@DC<AA>B<@A<@@@@6:92;>CABAAA>AB><;</;;A8BCFFDCEACBB?ACBBAB???8;;4;;5;=ABBBB?@@CAB@;;4;;;;0;AACCCBBBLBABBA@A<;5;<<.;;::;:9D<@;<<<00+08;<==?BB999CCBBB@<>00+.::..+0;;;@A8>==::29;<9
@6HNMW:01029:05934
TACGTAGGGAGCAAGCGTTATCCGGATTTATTGGGTGTAAAGGGTGCGTAGGCTGGGGTATAAGCGTGTTGTGAAATGTAGACGCTCAACGTCTGCACTGCAGCGCGAACTGGTTTCCTTGAGTACGCATAAAGTGGGCGGAATTCGTGGTGTAGCGGTGAAATGCTTAGATATCACGAAGAACTCCGATTGCGAAGGCAGCTCACTGGGGCGCAACTGACGCTGAAGCTCGAAAGCGCGGGTATCGAACAGG
+
BCCCCA@@<@AA@=A?@@=ABB?B?@@@:?A=AB<BAABB6:;.:@@@BBC?BBBBB;BCCC@CCCCCC>@B999.:;:@@@@@@B@@=@CBABCBDCDBBBBBECCC@@@@>BB<B@D=@:;:@?@@CCCB>CDCD>BB@B@FACBBB@BC@>>00+0<:<9;@@C?BBBCBBBBBBB?BB?BB@=@@@000@@7;:>BBCBBCE@@@A5:;;:5::;::;;=<=8=>><<9>5>=778>4=>?>>?<@BB=
@6HNMW:01035:05918
TACGTAGGGTCCAAGCGTTATCCGGATTTACTGGGTGTAAAGGGCGAGTAGACGGCGCTGTAAGTCAGCTGTGAAAACTTAGGGCTCAACCTTAAGCCTGCAGCTGAAACTGTAGTGCTAGAGTGCAGGAGAGGTAAGCGGAATTCCTAGTGTAGCGGTGAAATGCGTAGATATTAGGAGGAACACCAGTGGCGAAGGCGGCTTACTGGACTGTAACTGACGTTGAGGCGCGAAAGTGTGGGGAGCAAACAGG
+
AAAAAAAB=BD@EDA;;;>@@@?B?BBB:?@;;;09CAAC<@C=BDBB@@@C@@=@9::95A8@@@@AAA?@>BDD9DD2955,9?BC<A?A@C>BCGBAACCBCBBB<B<;<BBBAABCCBCBBB;;8;BBB?BGACCB?B6;6;>BBCCBBBDDCAA@@B7;;BBBBFDB@@;;;5;@=@>AAA?BBCDABBA393;;5;A?BBBB@@@@C??=?BC@@@B=A;;6:A?@@A<C???BCE8BBBBB799?;
@6HNMW:01045:05941
TACGTAAGGGGCAAGCGTTATCCGGATTTACTGGGTGTAAAGGGAGCGCAGACGGAATGGCAAGTCTGAAGTGAAAGCCCGCGGCTCAACCGCGGGACTGCTTTGGAAACTGCCAGTCTGGAGTACTGGAAGGGTAAGCGGAATTCCTGGTGTAGCGGTGAAATGCGTAGATATCAGGAGGAACACCGGTGGCGAAGGCGGCTTACTGGACAGCAACTGACGTTGAGGCTCGAGAGCGTGGGGAGCAAACAGG
+
BC@@@B:>>>5>A=@@CC@BBB=@<@@@9AAABC>BBBDD?CC?CBCBBCCBBB?C?CC@CC@CCBBCC<AA???6<=>6?>@=ABBC@C=??CB=AA??@A@<@>@A;BAAA?BDCGCC??>>BBCB@C@BB=BA?BBB>B?C@C?CC@CCBA@@DADHJJ?:;:BCCDCCCCBCC?CB>A>@BB@D?BB?BCC@C?BB?BC@BAAB?CC???B?BBDCBBB?A9848?@ABBBBBAABDD:@@>>>7>@A?
@6HNMW:01047:05958
TACGTAGGTGGCGAGCGTTGTCCGGAATTATTGGGCGTAAAGGGAGCGCAGGCGGGAAGGTAAGTCTATCTTAAAAGTGCGGGGCTTAACCCCGTGAGGGGACCGAAACTGCGATGCTAGAGTATCGGAGAGGAAAGCGGAATTCCTAGTGTAGCGGTGAAATGCGTAGATATTAGGAGGAACACCAGTGGCGAAAGCGGCTTTCTGGACGACAACTGACGCTGAGGCGCGAAAGCCAGGGGAGCAAACGGG
+
DDCCC@@=@?=?@?@;;;?B@B9;9;?B?CD9;;7;AA@D:@@<@B@CCDDADCC=B?C@CC?BBCCCBBB@BAA7?:;;;;;.;@:A9BDA9C??@AAA5?A?CCA<@0000>>>BBBB;;;CCCD@BBCA?AD>BAA=@<><??BBBCBB999@<@>>>8?AAA??>>?AA?AB=AB?B?BBB?BAA@==9<A;;;:0855(5:=::667//)/9;<=@BBBAA>@@A@AA=AB?BBEB6@A??<5===5
@6HNMW:01062:05910
TACGTAGGGGGCGAGCGTTATCCGGATTTACTGGGTGTAAAGGGAGCGCAGACGGAATGGCAAGTCTGAAGTGAAAGCCCGCGGCTCAACCGCGGGACTGCTTTGGAAACTGCCAGTCTGGAGTACTGGAAGGGTAAGCGGAATTCCTGGTGTAGCGGTGAAATGCGTAGATATCAGGAGGAACACCGGTGGCGAAGGCGGCTTACTGGACAGCAACTGACGTTGAGGCTCGAGAGCGTGGGGAGCAACAGG
+
554<<8<>??0=AAC@@A@BBD@E@CBB9@;;:5,5:99909:199559A@CCE?C?CC@DB?@@@BBA>BCCCC>BCC<??@?BBCB?C@DBBC>BBAA@@@9@>@A<ACCC?ACA?:959?AAAAB<>8??8?A:@@C@C@C@D@CC@AA;D@?A@B@@B<B@BBABC;95:<885::786:99)/)/61668294::7;<7=8887=777BB;?@A74795:00*//6688:<;888::+<833.37;6
@6HNMW:01063:05911
TACGTAAGGGGCAAGCGTTATCCGGATTTACTGGGTGTAAAGGGAGCGCAGACGGAATGGCAAGTCTGAAGTGAAAGCCCGCGGCTCAACCGCGGGACTGCTTTGGAAACTGCCAGTCTGGAGTACTGGAAGGGTAAGCGGAATTCCTGGTGTAGCGGTGAAATGCGTAGATATCAGGAGGAACACCGGTGGCGAAGGCGGCTTACTGGACAGCAACTGACGTTGAGGCTCGAGAGCGTGGGGAGCAAACAGG
+
BB@@@D?BBC:BB=@>??;@AA=A>AAA;AB@@@;@AABB>CE>CCCCCCCCBB@BABB?BB<@@@@AA=AAAAA;@@@;?BB?BACC@G=??A@:@AAAADD=C?CE>B@??>AAABBB?BBBAA??<??CE>CD?BBC?B=@>AAECACIC;;;A?BCCE>CB;=;BACBBBBAA?BB@C?BAB=A<??=ABB?D@??;?@<@ABB?BB988A;>@=;8;;6797177;<;>8:::==BB9BBBBB>BBB>
@6HNMW:01014:05970
TACGTAGGTGGCGAGCGTTATCCGGATTTACTGGGTGTAAAGGGAGCGCAGACGGAATGGCAAGTCTGAAGTGAAAGCCCGCGGCTCAACCGCGGGACTGCTTTGGAAACTGTCAGTCTGGAGTACTGGAAGGGCAAGCGGAATTCCTGGTGTAGCGGTGAAATGCGTAGATATCAGGAGGAACACCGGTGGCGAAGGCGGCTTGCTGGACAGTAACTGACGTTGAGGCTCGAAAGCGTGGGGAGCAAACAGG
+
;;;@@@?:?@=@@@@ADMAECC@B>BAB;@@;;;0<;<BD>BD=BB;99B@ABC4;69B;@A=AABBAE@DBBBB800@,000,0@@C@C:<;AB9A>;77=>5@2;;09?=>@EBBAB==655::9939.44)9<.49AAEAF?C?BC@CCC??::7:@@C;CBBA@@BDCAAA??;?A>A>AAB<@:9:3:==393;A=AC@BBBB;;;AAAA?ABBCBB@<@00,0=>;;=7;?=@@@@6AAAAB=AAA=
@6HNMW:01019:06006
TACGTAAGGGGCAAGCGTTATCCGGATTTACTGGGTGTAAAGGGAGCGCAGACGGAATGGCAAGTCTGAAGTGAAAGCCCGCGGCTCAACCGCGGGACTGCTTTGGAAACTGTCAGTCTGGAGTACTGGAAGGGTAAGCGGAATTCCTGGTGTAGCGGTGAAATGCGTAGATATCAGGAGGAACACCGGTGGCGAAGGCGGCTTACTGGAGCAGCAACTGACGTTGAGGCTCGAGAGCGTGGG
+
ADB@@A:?@@8:>=BABB@CCC@FACCC>BBBCD>BBCCC>CC=@A;;;@>B@?:?:@?;:@<=955::5:99=?8??A<AAA>AA@A=A2::=>6=@=<>@@9?;??9::9?=?@@AA@;00000==;>:==7??095:5:05068==8=@@?::@;>9::.95956;;;=<;944.94.98>@B?B?@?;?>>9=9:?9>>=?=<<6//////618;<;;::.494.4:;@@=<<<0//99
@6HNMW:01029:05986
TACGTAGGGGGCGAGCGTTATCCGGATTTACTGGGTGTAAAGGGAGCGCAGACGGAGAAGCAAGTCTGATGTGAAAGCCCGCGGCTCAACCGCGGGACTGCATTGGAAACTGTTTCTCTAGAGTACTGGAAGGGCAAGCGGAATTCCTGGTGTAGCGGTGAAATGCGTAGATATCAGGAGGAACACCGGTGGCGAAGGCGGCTTGCTGGACAGTAACTGACGTTGAGGCTCGAAAGCGTGGGGAGCAAACAGG
+
BBBBDFDDCD2AAAA@@@?BBB>A>ABB=CBCCC=;;;AA;AC<CCAAAA@@BBACCD?@@@>AB@AACAAAAAA<AAA=BBB?BCCC@B999AF>BBABABG9;::FDB?@@C>BBCCBBBBBBBBB@D?BB<@A399=9=9?<@<AA==AA>BAA>>AAA7>>>>==<>;<<<9939<8<;:::=A6;<7:@>4;5::5:@<@AAA<AA>>>><@???@@@5;;;5;=;;;A:A==;;::-:=:::0;=>9
@6HNMW:01037:05999
TACGTAGGGGGCGAGCGTTATCCGGATTTACTGGGTGTAAAGGGAGCGCAGACGGAGAAGCAAGTCTGATGTGAAAGCCCGCGGCTCAACCGCGGGACTGCTTTGGAAACTGTCAGTCTGGAGTACTGGAAGGGTAAGCGGAATTCCTGGTGTAGCGGTGAAATGCGTAGATATCAGGAGGAACACCGGTGGCGAAGGCGGCTTACTGGACAGCAACTGACGTTGAGGCTCGAGAGCGTGGGGAGCAAACAG
+
<<;;;ADDDC3CAAA@@@=@@B?B?AA@:;;;BB<;;;EC=CC<AACCBBCCDCADFE?@BC=@@B@@@@@@@A@9@@B=AAB@CAAA;?000AA9@;;??@A6A;@A<AA@;AAAB<BB>944444>7=7==133.4995;9>9>:=B:BCBBA@B6:9=@6999@AA;;:@?9983/0)01::;<;::?@BB@=?>>><<B>???B?BBBBAB>A??>@><<79718>=>=>888>9===1?><8=1837
@6HNMW:01041:06009
TACGTAGGTGGCGAGCGTTGTCCGGAATTATTGGGCGTAAAGGGAGCGCAGGCGGGAGAGCAAGTCTATCTTAAAAAGTGCGGGGCTCAACCCCGTGAGGGGATAGAAACTGTTCTTCTTGAGTGCAGGAGAGGAAAGCGGAATTCCTAGTGTAGCGGTGAAATGCGTAGATATTAGGAGGAACACCAGTGGCGAAGGCGGCTTTCTGGACTGTAACTGACGCTGAGGCTCGAAAGCCAGGGGAGCGAACGGG
+
@@@AA;;8;A=@B@AA@@<@@B>BAFAF>A@:>>59956?6DD>:99AECC?BBC=BBA;:;7:@BCBB==29:9:$4:;@<GG2>=;A5;;;.9?@4999*4:>49;-;?><=CD=???BCBBBBBB?CCBB?BH>BAA=A=@=@=@@ABA@AABB?A>??8988@@??>>>>:>>:;:7:<A??<?B??<?>?9=88818@A2:8A;=;:7594:@@@AAAACBB?BBBBBB<AA=ABBB6@@?9958A?:
@6HNMW:01061:05965
TACGTAGGTGGCAAGCGTTGTCCGGAATTATTGGGCGTAAAGGGCGCGCAGGCGGCGTCGTAAGTCGGTCTTAAAAGTGCGGGGCTTAACCCCGTGAGGGGACCGAAACTGCGATGCTAGAGTATCGGAGAGGAAAGCGGAATTCCTAGTGTAGCGGTGAAATGCGTAGATATTAGGAGGAACACCAGTGGCGAAAGCGGCTTTCTGGACGACAACTGACGCTGAGGCGCGAAAGCCAGGGGAGCAAACGGG
+
CB@A?>>:9949?;>;>?;??A?B@B?B?CB?CC=BA@??9>@9??>@@:;5;@;AAA@@A@6;;CC@AAAAGGG<G<;;BBB7BB?BADFF;GCCBBAA9AB?BCB=C:::;CBBBDBCBCBBC@A=ABAB>AA<AAA?B?B@B?BABBCCDECB?CBBD=:::BBCDDDDD@AA?AB?B?ADD@CAA@=@>@@;@BB?CDD>BBC?CC@@@B?BBBBCDBBCAA>AAADEC<AB?BBBB:???AB<AAF>
@6HNMW:01061:05992
TACGTAGGGGGCGAGCGTTATCCGGATTTACTGGGTGTAAAGGGAGCGCAGACGGAGAAGCAAGTCTGATGTGAAAGCCCGCGGCTCAACCGCGGGACTGCATTGGAAACTGTTTATCTGGAGTACTGGAAGGGCAAGCGGAATTCCTGGTGTAGCGGTGAAATGCGTAGATATCAGGAGGAACACCGGTGGCGAAGGCGGCTTGCTGGACAGTAACTGACGTTGAGGCTCGAAAGCGTGGGGAGCAAACAGG
+
BA?>=:::::)9B?@@CB@CCE?B?BBC=BBCDD>BBBCC<A@:@A:;;@@@BA>BBA<@AC?CCCABBBBBBBB;??B:@@A>AGDC@C?BABA;@@@@AAA>@>AG>BBCCD=AAABB?BAABCCD?C?AC;CC>BB@=@@C?C>A@>@BB@AAB?BBBC>ABBBBAAABBBA?>9990606>>;A;>><>@@5;6;>:>?=??@@=@@@???=B>>>AAA:?;;5;==AAA:@@;;;AA/==;;;1;>?:
@6HNMW:01014:06019
TACGTAAGGGGCAAGCGTTATCCGGATTTACTGGGTGTAAAGGGAGCGCAGACGGAATGGCAAGTCTGAAGATGAAAGCCCGCGGCTCAACCGCCGGGATGCTTTGGGAAACTGCCAGTCTGGAGTACTGGAAGGGTAAGCGGAATTCCTGGTGTAGCGGTGAAATGCGTAGATATCAGGAGGAACACCGGTCGGCGAAGGCGGCTTACTGGACAGCAACTGGACGTTGAGGCTCGAGGAGCGTGGGGAGCTAAACAG
+
:=55483888&33-4844.444.45:::14449909;9=>5?@.99ACCBBA/0)04//)/939;98897//////(//:/93/)/8//)/)/918819:8778(//(/7.////5:///;=238??7//5:388(//(/:;5;7;:>9><,///////)599;1555555444997771//)-3---(-(///38//)3-3;4::588<<,////,,(,,,(,,550533-39:99:8=888:::9&733339.776
@6HNMW:01027:06055
TACGTAAGGGGCAAGCGTTATCCGGATTTACTGGGTGTAAAGGGAGCGCAGACGGAATGGCAAGTCTGAAGTGAAAGCCCGCGGCTCAACCGCGGGACTGCTTTGGAAACTGTCAGTCTGGAGTACTGGAAGGGTGAAGCGGAATTCCTGGTGTAGCGGTGAAATGCGTAGATATCAGGAGGAACACCGGTGGCGAAGGCGGCTTACTGGACAGCAACTGACGTTGAGGCTCGAGAGCGTAGGGGAGCAAACAGG
+
@@@AA@<@@@7?A=@:;;ACDC@D@CCC=@AABC?CBCCJ>CC:<;;BBBFDDC7;7;:2:?9>:4488388333(33858::6883>8=6?9==5;;;;==@4859A9>8549444844.3883337-7-3;188=4;::2818281886998344525599,9A<;;ABCCCB@00+00+06<00*0643-4:94:74405A7?@A@>@B@@??;?AAAAA@6::919;0...------666*73//6.---3
@6HNMW:01034:06055
TACGTAAGGGGCAAGCGTTATCCGGATTTACTGGGTGTAAAGGGAGCGCAGACGGAATGGCAAGTCTGAAGTGAAAGCCCGCGGCTCAACCGCGGGACTGCTTTGGAAACTGTCAGTCTGGAGTACTGGAAGGGTAAGCGGAATTCCTGGTGTAGCGGTGAAATGCGTAGATATCAGGAGGAACACCGGTGGCGAAGGCGGCTTACTGGACAGCAACTGACGTTGAGGCTCGAGAGCGTGGGGAGCAAACAGG
+
AA@CBC=@@@8@@?A:;;>ABC?A?;;;7;CCCC?BBBCC=CC<BA@A@@CBBD@E@CC@CC@CBBACC?CB??>9>?<9?@@=@BBC?C<???D=A999ABB=B?BB>AABBCBABAAA=ABB???@<@399,9@:A@B?B@D?B@BB@BCAAABB=A;;;6;BBBAAAC@A@C;;7;C=A=AA@<@;<B4::>9==?@>AC=@@??;=?>@??:?B??>CC?B@@;@@????A?>>BAAA6>=999+9@A=
@6HNMW:01035:06048
TACGGAGGATGCGAGCGTTATCCGGATTTATTGGGTTTAAAGGGTGCGCAGGCGGCGCGAAAAGTCAGCGGTCAAAGTTCCGGGCTCAACCCGGTGACGCCGTTGAAACTTTCGTGCTGGAGTTCGTGCGAGGGAGGCGGAATGCGTTGTGTAGCGGTGAAATGCATAGATATGACGCAGAACCCCGATTGCGAAGGCAGCTTTCCAGCACGCGACTGACGCTGAGGCACGAAAGCGTGGGGAGCGAACAGG
+
BCCC@@?=?A@@@>>>994:BC@C?BCE<BB@CC=BB>BD=BB<AA?AB:;6:@<@AAAA@@8@?B@ABA@CCCD>AA?A?CC>C??@@CB>C@BCCBAA?@A=CDD>CCC>CCCCCBB@CCC@CCBBBCCBB<@?=?B?B?BBAAA?BBBBCC@@?@BBF>BBBCCCBBBBCCCCCBBBC@BFC9CFC???AB;?<@;;;AC<B@AA@BBBABAB@@ACCBCC;;:;BBBBB<B;;;AA@6:;;AA@AAA?
@6HNMW:01037:06016
TACGTAGGGGGCGAGCGTTATCCGGATTTACTGGGTGTAAAGGGAGCGCAGACGGAGAAGCAAGTCTGATGTGAAAGCCCGCGGCTCAACCGCGGGACTGCATTGGAAACTGTTTATCTGGAGTACTGGAAGGGCAAGCGGAATTCCTGGTGTAGCGGTGAAATGCGTAGATATCAGGAGGAACACCGGTGGCGAAGGCGGCTTGCTGGACAGTAACTGACGTTGAGGCTCGAAAGCGTGGGGAGCAAACAGG
+
@CCCBBBBAA0?>@>=;;5;AB?C@EDE<BCCCD>BBBCD?EC>AA;<;CCCBB@BCC=@AB@BII@@@BAA???6=>?6@@@>ABA@?C9;9AD>BCCECA@>@?BB>BBBBC>BCBBB>BCC@AAB>A>AB=BC4::?;??B@D@DE????AAAB@CCCC=BBBBBBBBBBBAAB<AA<A<A;=9;;=;9;AC3:57818?:?>??=AA@ABC=>>>A?>>9<88188::==5=;::<<<-;=7::3:AA:
@6HNMW:01056:06018
TACGTAGGTGGCGAGCGTTGTCCGGAATTATTGGGCGTAAAGGGAGCGCAGGCGGGAAGGTAAGTCTATCTTAAAAGTGCGGGGCTCAACCCCGTGAGGGGATGGAAACTATCTTTCTTGAGTGCAGGAGAGGAAAGCGGAATTCCTAGTGTAGCGGTGAAATGCGTAGATATTAGGAGGAACACCAGTGGCGAAGGCGGCTTTCTGGACTGTAACTGACGCTGAGGCTCGAAAGCGTGGGGAGCGAACAGG
+
@BBBB@@=@B>AA@@???>ABB?C>B>A>AF@CC>B?AAC?DD>@AABBAA<@AB9@5;6;A>BCCBCCCC@CJJ9B::;;;;.5<::3:99+9::??@@6@?A>AA;A@@@ABB9??=AA?@@CCE@B????CC>CBB?B?B@B?BBBBBAAB>><>CCC>898B@BABBBB?CC>AA@B@BBB?CBBB?BBA>A=9939==5?;;=;:;>>><@EA??CCBBAA?ACBBBB<A;;;BEE;AAACD@CCC@
@6HNMW:01058:06043
TACGTAGGGGGCGAGCGTTGTCCGGAATTACTGGGCGTAAAGGGTGCGTAGGCGGTTAATTAAGTTGGATGTGAAATTCCCGGGCTTAACTTGGGAGCTGCATTCAAAACTGGTTAACTAGAGTTCAGGAGAGGGAAGCGGAATTCCTAGTGTAGCGGTGAAATGCATAGATATTAGGAGGAACACCGGTGGCGAAGGCGCTTTCTGGACTGACACTGACGCTGAGGCACGAAAGCGTGGGGAGCAAACAGG
+
B@@@@@=???,=>?>:;;:@@B=B=B7;7;@BCC=AB?CC<AA<;;;@?;;5;;7;@D@B@C@BB>B@C;;;CCC=CACC?CJ>BB?B=AB?BA;@@@@@@CC@FEED;A@@=@?B@@AACCCE@C;:8:BBAE=B=BA@=A@C?B>BCCBBBCC@@=AB@@5;99@BCDEAAA?CC>??593:?@9=<?@=BBC?B@;;;BE?BCC?;;;@?@@@@?@?@==A::6:CA@AB>BDBABEH:AA@@A;>>?>
@6HNMW:01061:06020
TACGGAGGATGCGAGCGTTATCCGGATTTATTGGGTTTAAAGGGTGCGCAGGCGGCGCGAAAAGTCAGCGGTCAAAGTTCCGGGCTCAACCCGGTGACGCCGTTGAAACTTTCGGCTGGAGTTCGTGCGAGGGAGGCGGAATGCGTTGTGTAGCGGTGAAAATGCATAGATATGACGCAGAACCCCGATTGCGAAGGCAGCTTTCCAGCACGCGACTGACGCTGAGGCACGAAAGCGTGGGGAGCGAACAG
+
@@AC@CC@B@@@;;99786>=?=A<@?=<AA>BB>CE>CC:??:?CDCBBB?BB?@>?9899+79966//(/66617;6;5?;7BB=<6::3:6:::@7737:2578-337...(.3326..(262225359.56*..(.4../@A:=9::/./505.255&277722266785?>?=<88-333&3:;166//)/389334</4-4338898787;;>><<A@@A>A@@AAB8?<A9999*9?<<988;8
@6HNMW:01017:06079
TACGTAAGGGGCAAGCGTTATCCGGATTTACTGGGTGTAAAGGGAGCGCAGACGGAATGGCAAGTCTGAAGTGAAAGCCCGCGGCTCAACCGCGGGACTGCTTTGGAAACTGTCAGTCTGGAGTACTGGAAGGGCAAGCGGAATTCCTGGTGTAGCGGTGAAATGCGTAGATATCAGGAGGAACACCGGTGGCGAAGGCGGCTTACTGGACAGCAACTGACGTTGAGGCTCGAGAGCGTGGGGAGCAAACAGG
+
BA@B;;5999*3?;?:9:2:>;9@;>@@9A@@@>69:959)5>2;<666<<699;@455.55.4<;;5625<::;39><*0/6)//;;7<4//7;2///:;;;39+//(/443354<3347338938;4<<A?=79579<4:7<>B;@A;88;>73703369)225:::95552225.5606/222280554922+2+22+29377//(.55388699222::4925.5=9999;55/.../&/..99-3532
@6HNMW:01037:06083
TACGTAGGGGGCGAGCGTTATCCGGATTCATTGGGCGTAAAGCGCTCGTAGGCGGCCTGCCAGGTCGGGAGTCAAATGCGGGGGCCCAACCCCCGGCCGCTCCCGATACCGGCGGGCTTGAGTTTGGTAGGGGAAGGCGGAATTCCCGGTGTAGCGGTGGAATGCGCAGATATCGGGAAGAACACCGGTGGCGAAGGCGGCCTTCTGGGCCACGACTGGACGCTGAGGAGCGAAAGCTGGGGGAGCGAAGCAGG
+
B@@@ADDEED3AA@@;;;=BAA=A?;;7;BB@CK>BCBAE>CCBBBBB000:00)050//8;;6=BCC?CDC@@?<:;;FLII5DD>B>BBBB0A?B8;;99D:AA==B?B@CCC<AA?BCCCG>C?ABCCC5:8:=@A?F8:79B=B?:99???B@BB?B?BB??9:9A@A988C;C<@@<9975=6;@<<<B>?67;7;:=9;::=9>*/------(-./3////(///889188=<B=B+?=:==077>?8
@6HNMW:01040:06076
TACGTAAGGGGCAAGCGTTATCCGGATTTACTGGGTGTAAAGGGAGCGCAGACGGAATGGCAAGTCTGAAGTGAAAGCCCGCGGCTCAACCGCGGGACTGCTTTGGAAACTGTCAGTCTGGAGTACTGGAAGGGTAAGCGGAATTCCTGGTGTAGCGGTGAAATGCGTAGATATCAGGAGGAACACCGGTGGCGAAGGCGGCTTACTGGACAGCAACTGACGTGAGGCTCGAGAGCGTGGGGAGCAAACAGG
+
ABCBCB@CCC;CD@BB@@=@AB?B?BDD>BDBBB<BCBBB?CJ>CCB@;;;;:D=A<:;4:?;==::@B=@?BCC:??@;>::39@@@;@3::8=5877A>CB:?3::-77=98>?@??@?A@A:99>9=98<3<=>B=B?C<A>B?BB@DDCCDCB?A@@D?;;;CCCCBBB99;D=@@>A@CBB?A?>?:?=?9@?BB@CC@AAA@<AA@?>?@C@@@@00/::6;==?884==888=C5A@BFD<8834
@6HNMW:01063:06102
TACGTAAGGGGCAAGCGTTATCCGGATTTACTGGGTGTAAAGGGAGCGCAGACGGAATGGCAAGTCTGAAGTGAAAGCCCGCGGCTCAACCGCGGGACTGCTTTGGAAACTGCCAGTCTGGAGTACTGGAAGGGTAAGCGGAATTCCTGGTGTAGCGGTGAAATGCGTAGATATCAGGAGGAACACCGGTGGCGAAGGCGGCTTACTGGACAGCAACTGACGTTGAGGCTCGAGGAGCGTAGGGGAGCAAACAGG
+
;:;CBC7:995;@?BBBB?ABD<@<@@@;@BBIF?CCCGG?CD>BB@A@BBCCB@C@CD@@@=@BDBBB@BBBBC=AAD<A??=?B@@;@499?B=AA?@;::0;:>B;BAAA8::@A??;?@A??>D?C>CC>BB=CCEFJ@C@CACC?BBB@AACACCCE?BAA@BDDCCBAA;;5::39:==A?A=@@9;;<,7/3939;,7337.3::::=?>==8AA@=A9948A@><<8999<899>>2@@=A?8;;95
@6HNMW:01021:06119
TACGGAGGATGCGAGCGTTATCCGGATTTATTGGGTTTAAAGGGTGCGTAGGCGGACTGTCAAGTCAGCGGTAAAATACGGGGGTCAACCTCCGCCCGCCGTTGAAACTGACGGTCTTGAGTGGGCGAGAAGTATGCGGAATGCGTGGTGTAGCGGTGAAATGCATAGATATCACGCAGAACTCCGATTGCGAAGGCAGCATACCGGCGCCAACTGACGCTGAAGCACGAAAGCGTGGGTATCGAACAGG
+
<@::24;2;;;>945<<:4;::5:3459,59.55)5;)55)5>2566<<55.55.5<566;;7<;@@D9;4;@@?4@B@AAAA1=<@@A7??196<59946615=<4==99:@;@>><@?@@DD?CCDCCFHBCAABC@C@;;;ABB<@@?@=00-000;8??BBEA@@CBBBBA@@@@<?::?5:<8-3333-37:::<;5567:5:44.43555::::;==<;;=555=3;;;9<;17////:)//A9
@6HNMW:01023:06126
TACGGAGGATGCGAGCGTTATCCGGATTTATTGGGTTTAAAGGGTGCGCAGGCGGCGCGAAAAGTCAGCGGTCAAAGTTCCGGGCTCAACCGGTGACGCCGTTGAAACTTTCGTGCTGGAGTTCGTGCGAGGGAGGCGGAATGCGTTGTGTAGCGGTGAAATGCATAGATATGACGCAGAACCCCGATTGCGAAGGCAGCTTTCCAGCACGCGACTGACGCTGAGGCACGAAAGCGTGGGGAGCGAACAGG
+
BB@@=:949AB@@BB@@@ACBB=@=:99,9=4::.:;0;A0;<0;;<:>?A7?;7;>@@@??3@@@??;;4;@?@:@?=A4:930>>>+0+0:<99;;;7:<=999)99;0;B>@@@@<@BB=AB;;;A;;<0<<5<;5;>BAAAB>AABABB;;8;BDD>BBCDGCCABBBBBCBBBB@=ABB8ABA6;;;A;?:A999?C9?<:::@AACAAABCBDAA@A996;>@BAC?CA@@EEF;ABABC?AAB?
@6HNMW:01024:06144
TACGTAGGGAGCGAGCGTTGTCCGGAATTACTGGGCGTAAAGGGCGCGTAGGCGGTGTTTCAAGTCGTCAGTAAAATAGTGAGGCTTAACCTCATTAAGCAGACGAAACTGGAATGCTGGAGGAACAGAGAGGCAGACAGAATTCCTGGTGTAGCGGTGAAATGCGTAGATATCAGGAAGAATACCGGTGGCGAAGGCGGTCTGCTGGCTGTATTCTGACGCTGAAGCGCGAAAGCCAGGGGAGCGAACGGG
+
CCBBBCCD>BAAA;;:BC>BBD@DAEAG?BBCCC>@@@AA:@@:@AC::;B?AB=@BBB8;;5;AABBBBBBBCC:C@A@A;;5;B<@<@>ABCC@C@CCBBBB@@@;@BB?C?@A@BB=;;8;@EBBBBAA=@BBABCCB@B?B?BB>BB@AA;;:;A@B=::;CCBBBB@@@AB?C?BB@CCB@C?BB???A=A=@B?BB;;;AA?AGGCCCACCCCCBABBB>BBAAABB<AA=@@CC;BBA@?<@@@9
@6HNMW:01029:06126
TACGGAGGATGCGAGCGTTATCCGGATTTATTGGGTTTAAAGGGTGCGCAGGCGGCGCGAAAAAGTCAGCGGTCAAAAGTTCCGGGCTCAACCCGGTGACCGCCGTTGAAAACTTTCGTGCTGGAGTTTCGTGCGAGGGAGGCGGAATGCGTTGTGTAGCGGTGAAATGCATAGATATGACGCAGAACCCCGATTGCGAAGGCAGCTTTCCAGCACGCGACTGACGCTGAGGCACGAAAGCGTGGGAGCGAACAGG
+
>@>@=?A>?955:>>=?<>AA??B<999-87-78/<=18818;3888:::=;AA8<<973333$3798833,33777&391718:38333===3=680//(//(/3.2589&755,572265:37852'2857:<;::37A6??29572226-57=<<>;<2<888(658568887;;8949;;<B9=DC:BBA>A>==3:2:?ABBC>C?A<::9///66669:99;;3309><9:929@@???8>?=:929<<8
@6HNMW:01039:06146
TACGTAGGGGGCGAGCGTTATCCGGATTTACTGGGTGTAAAGGGAGCGCAGACGGAATGGCAAGTCTGAAGTGAAAGCCCGCGGCTCAACCGCGGGACTGCTTTGGAAACTGTCAGTCTGGAGTACTGGAAGGGTAAGCGGAATTCCTGGTGTAGCGGTGAAATGCGTAGAGATCAGGAAGAACACCGGTGGCGAAGGCGGCTTGCTGGACTGTAACTGACGCTGAGGCTCGAAAGCGTGGGGAGCAAACAGG
+
CA;<;@>??@0?ABA:;;@CEE@C@BBB=BCCCD?CCCCC>CC>BB;;;AABBCAC@BC@BB@CCABAC?AA99:.9::/:9<8?AA?<B9::BE>BBBECBB;?=@A<ACCBACBBC@@<A@?@AA@;=<>>7=A8??@<@=A=B?BC?CCCBBBC@CCCC>;;<BBCBBBCBBCC@G@CB@CCC@C@AA??CC?B@BB?BB>ABBB?ABBBBB@BBBBBAAA@::6:????C>C999BCD8AAACC>BBB@
@6HNMW:01056:06124
TACGTAGGTGGCAAGCGTTGTCCGGAATTATTGGGCGTAAAGCGCGCGCAGGCGCTTTCTAAGTCCATCTTAAAAGTGCGGGGCTTAACCCCGTGATGGGATGGAAACTGGAAAGCTGGAGTATCGGAGAGGAAAGTGGAATTCCTAGTGTAGCGGTGAAATGCGTAGAGATTAGGAAGAACACCGGTGGCGAAGGCGACTTTCTGGACGACAACTGACGCTGAGGCGCGAAAGCGTGGGGAGCAAACAGG
+
ABA@?::4::2;A?@?AA@CDD@D@C?C9:9=@@8BCACC69;@@A@A@@B=;;0AA<AAA000?<?AAA=A@A8@AAAA@@6@=;>8=@?5?ACABCC>BBB=AA<ABA?CC>BCBB?BBBBAAB@BAAB?BB>BBB?B?B@B@CBBBA@984@=@BAC6>==;=>A;;;;;?@=A=@@=???5:5:<7@AA4949998=>6=>>:>?AA@@=@ABBBBAAA66/6<;;<=5=<==@BB6887AD9??@=
@6HNMW:01016:06190
TACGGAGGATGCGAGCGTTATCCGGATTTATTGGGTTTAAAGGGTGCGCAGGCGGCGCGAAAAAGTCAGCGGTCAAAGTTCCGGGCTCAACCCGGTGACGCCGTTGAAACTTTCGGGCTGGAGTTCGTGCGAGGGAGGCGGAATCGTTGTGTAGCGGTGAAATGCATAGATATGACGCAGAACCCCGATTGCGAAGGCAGCTTTCCAGCACGCGACTGACGCTGAGGCACGAAAGCGTGGGGAGCGAACAGG
+
BB@@>@A>AAAABCB??><?BB?C@BCB=BB@DD=@@,00*0>6000/9;85?A8<;<:::::(8;<<787887==8;;6?6AB<@:BA=AA2949??AA>1788>><6=>C:===8=>>;>>>>=;;;>??>@78808917285350/..33336,..880...76658A>>>CCBAB??=@FF6AAA-0000+.)0000??8?;??BB999>>????A@@::::29=?@?C79988BDD:AA@AA@KCC?
@6HNMW:01031:06181
TACGTAAGGGGCAAGCGTTATCCGGATTTACTGGGTGTAAAGGGAGCGCAGACGGAATGGCAAGTCTGAAGTGAAAGCCCGCGGCTCAACCGCGGGACTGCTTTGGAAACTGTCAGTCTGGAGTACTGGAAGGGTAAGCGGAATTCCTGGTGTAGCGGTGAAATGCGTAGATATCAGGAGGAACACCGGTGGCGAAGGCGGCTTACTGGACAGCAACTGACGTTGAGGCTCGAGAGCGTGGGGAGCAAACAGG
+
BB@@?C69::5:?;A@@@@BEE@EABBB=BCCCC>AABGG>DD>AA999CCDED@C?BB@CC?BB@AAA?BBAAC9???8<<=9?@=?9?4::AC>BBBBBCF>C?BB=BDBBBBBBCBA?AAABC??<=>BC<BB<@@E@C@B@C@DD@CCCA@@@;@ABA=BCBBBCCBBBBBCC@AB@B@BBD@D>AA?AAA@C?CC?BB?BBBB@DBBBBB?BBBBCCD>???=?AAABB@????KED:AABB@;@>?>
@6HNMW:01042:06186
TACGTAGGTGGCAAGCGTTGTCCGGAATTATTGGGCGTAAAGCGCGCGCAGGCGCTTTCTAAGTCCATCTTAAAAGTGCGGGGCTTAACCCCGTGATGGGATGGAAACTGGAAAGCTGGAGTATCGGAGAGGAAAGTGGAATTCCTAGTGTAGCGGTGAAATGCGTAGAGATTAGGAAGAACACCGGTGGCGAAGGCGGCTTTCTGGACGACAACTGACGCTGAGGCGCGAAAGCGTGGGGAGCAAACGGG
+
CBBCA>>:992:@;?>@A?BBD@DADAD:;;>CB9BC@AA6>@AA;;;CHC@BB@AA5@@@>ABB?BB@A>ABB8B@@@DDD9AAAD@BCB9??@@@@@;@@@4:929?A=BB<>?AD>A@@CC>?8>A8859C=ABC?B?B?B?BBBCBBAA<B?BA>=3;79<=;;;@@@;@A8<6<<6;<<3929;3>?@;@?993:::/;==7=<@A@A>@ABBA999@7718ACACD:@???@@@1<<<<>9>DF;
@6HNMW:01043:06196
TACGGAAGGTCCGGGCGTTATCCGGATTTATTGGGTTTAAAGGGAGCGCAGGCTGATGATTAAGCGTGACGTGAAATGTAGCCGCTCAACGGCTGAACTGCGTCGCGAACTGGTTATCTTGAGTGAGTTCGATGTTGGCGGAATTCGTGGTGTAGCGGTGAAATGCTTAGATATCACGAAGAACTCCGATTGCGAAGGCAGCCAACAAGGCCTTTACTGACGCTAAAGCTCGAAGGTGCGGGTATCGAACAGG
+
AAAB?B?B@BB6:;.;;:5;@A9C<CCC=CCACK>CC0;;0;;0;BAAAA@=@BDABBAA>A@DBCAB@CCCCCA<;00000*//86600/)/<<;<@;?@@AAAAAA>@::6:>A@@@>@>>>C999?A?<<<;/7/7;:?<B?BBBC?BBAAA995:?CB=BBBA=ABAAA=>?>>>=AB=AAA=B??;>?;:48/;4993:9<<8<:B?BD>BCCCC@AA@AA;AABBBC=A=????G@CBBBAA>99:?
@6HNMW:01049:06161
TACGTAGGGGGCGAGCGTTATCCGGATTTACTGGGTGTAAAGGGAGCGCAGACGGAGAAGCAAGTCTGATGTGAAAGCCCGCGGCTCAACCGCGGGACTGCATTGGAAACTGTTTATCTGGAGTACTGGAAGGGCAAGCGGAATTCCTGGTGTAGCGGTGAAATGCGTAGATATCAGGAGGAACACCGGTGGCGAAGGCGGCTTGCTGGACAGCAACTGACGTTGAGGCTCGAGAGCGTGGGGAGCAA
+
:9:CBBBCCC1@A@@@AA=A@C=A?ADD>AABDI><<;DE=CC>969BBBBBCB?B@@;>:9299::@ABAAAAC<AAC;?::5:B>>6:7:ADD>BB@@=00+0*0>4=?==;0873739<A734:;6;68;177/7;<57271;17;1789588938;;<3=;=<>>A?A62269155(/(////5/33.39=19455.5;59:751758855059888880555/36./.3339222::-<669;
@6HNMW:01026:06248
TACGTAGGGGGCGAGCGTTATCCGGATTTACTGGGTGTAAAGGGAGCGCAGACGGAGAAGCAAGTCTGATGTGAAAGCCCGCGGCTCAACCGCGGGACTGCATTGGAAACTGTTTATCTGGAGTACTGGAAGGGCAAGCGGAATTCCTGGTGTAGCGGTGAAATGCGTAGATATCAGGAGGAACACCGGTGGCGAAGGCGGCTTGCTGGACAGTAACTGACGTTGAGGCTCGAAAGCGTGGGGAGCAAACAGG
+
ABBBCBBABB2@@@@@@B@BCCAD@CCC>CDDDD<BBCCC>CD?BBBBBABBBC@BBB@CBC?CBBBBACCCCCC<ABC<A??=?BBC=A;??@@;@C899CB?C?AA<A@ACB:>?BBB?AAABBBB>B:=<7=B<AAC?C?C?A<@@?DAA>AAA=ABBE>CBAAABAAAAAB@?:<<3949==9?=;;7:AB:>:=B=@@<?;::;A?@?@@;>=>=@?>48:>9?>><<<5=<:=>>>3>>@?>7>;;5
@6HNMW:01028:06214
TACGTAGGTGGCAAGCGTTGTCCGGAATTATTGGGCGTAAAGCGCGCGCAGGCGCTTTCTAAGTCCATCTTAAAAGTGCGGGGCTTAACCCCGTGATGGGATGGAAACTGGAAAGCTGGAGTATCGGAGAGGAAAGTGGAATTCCTAGTGTAGCGGTGAAATGCGTAGAGATTAGGAAGAACACCGGTGGCGAAGGCGACTTTCTGGACGACAACTGACGCTGAGGCGCGAAAGCGTGGGGAGCAAACAGG
+
DDECC@?;>>8=?;=9::;@A@@C@C@D;;0ADD<AA@@B,00<00;;<A@>?A@BB=BGM?@AF?@>??5;;;.4;99@BB8BB@D@DFF9::AAAAA<?CB=@A:@?@09:5:BAC@BCBBBCC@BB@A?AA<BBB?B<>=>@DBBABC?88B>BB>9/52287:=>@@@=@@<A=@@9==A>D=??;BBB?B>???9790:9:9>?999D?BBACBBBBB>>699=666(7<<::;;/:<<==8=>A=
@6HNMW:01033:06254
TACGGAGGATGCGAGCGTTATCCGGATTTATTGGGTTTAAAGGGTGCGCAGGCGGCGCGAAAAGTCAGCCGGTCAAAGTTCCGGGCTCAACCCGGTGACGCCGTTGAAACTTTCGTGCTTGAGTTCGTGCGAGGGAGGCGGAATCGTTGTGTAGCGGTGAAATGCATAGATATGACGCAGAACCCCGATTGCGAAGGCAGCTTTCCAGCACGCGACTGACGCTGAGGCACGAAAGCGTGGGGAGCGAACAGG
+
666@;;;7;///;@<0999==;:<:;<;5=>=B=9;;(33(3;19888833.3=/34;;==?17666--(-(-6661883917718889,33(31333998,//3978(..3,37777706755/572226555-55.5;+2,2544(------.84988;)22276665222598444==4999+887,377713533444=4=4555;:;=3348;;;888=B=<==00/?7?;:7899.9;;;;577>;
@6HNMW:01041:06215
TACGGAAGGTCCAGGCGTTATCCGGATTTATTGGGTTTAAAGGGAGCGCAGGCTGATGATTAAGCGTGACGTGAAATGTAGCCGCTCAACGGCTGAACTGCGTCGCGAACTGGTTATCTTGAGTGAGTTCGATGTTGGCGGAATTCGTGGTGTAGCGGTGAAATGCTTAGATATCACGAAGAACTCCGATTGCGAAGGCAGCCAACAAGGCCTTTACTGACGCTAAAGCTCGAAGGTGCGGGTATCGAACAGG
+
ECBB?B?A=@C:>>;;;;6;CC@D@BCB=BB>BF8AA0<;0<E;AAACCCB@BBBCCBBB?@=BBBBCCAAACCI>CECCCC9<;AAB?BCAFBBBBGA@@BD<;;;B>;;:@C?BBBB@DCC???BB>AB@A@B?A>@@=@<@>AAAA?BBBBCCC?BCCB>CBBB?AAB@AAAABBC@BB=A@@9===,00=>9=9>>>A?B@CF@C>A:??8?AACCC@A@?@8>?=@@@3818=<==6=@@888<?@?<
@6HNMW:01042:06242
TACGTATGGTGCAAGCGTTATCCGGATTTACTGGGTGTAAAGGGGGCGCAGGTGGCCAGGCAAGTCAGAAGTGAAAGCCCGGGGCTCAACCCCGGGACTGCTTTTGAAACTGTCCGGCTGGAGTGCAGGAGAGGTGAGTGGAATTCCCAGTGTAGCGGTGAAATGCGGAGATATTGGGAAGAACACCAGTGGCGAAGGCGGCTCACTGGACTGTAACTGACACTGAGGCCCGAAAGCGTGGGGAGCAAACAGG
+
@BBCCCCC@CCBB9@?994:@@>A?BCC>CDCDD>ECCBB=AAA@0@@?@@;:;6;>BB?BB?BCBBCB?BBBBC>BBC>CED:@@@G@BBB;BC?BCBBCCCC:BCC>CCCCC@C@CCE?BABAA@B>BBBCADC@@?B>A?B9??9?@A?@@@9949ACA9????;?AADDF>AA<A@CE?BBB?BBBB@CBB=><>B>BBBBBAB?<>788A?AABB?=<:A9939@899929BABBCC:;::CD>DCC?
@6HNMW:01046:06244
TACGTATGGTGCAAGCGTTATCCGGATTTACTGGGTGTAAAGGGGGCGCAGGTGGCCAGGCAAGTCAGAAGTGAAAGCCCGGGGCTCAACCCCGGGACTGCTTTTGAAACTGTCCGGCTGGAGTGCAGGAGAGGTGAGTGGAATTCCCAGTGTAGCGGTGAAATGCGGAGATATTGGGAAGAACACCGGTGGCGAAGGCGGCTTGCTGGACAGTAACTGACGTTGAGGCTCGAAAGCGTGGGGAGCAAACAGG
+
HBBBCCCC@@@@C?B@@A@CCB?B?CCD>CCBBB<BCCCE>BBBB1@@@@B??@>@?BC?BB@BCCGCD?AABBB>BDD>CBC:BCBB?BBC;BF>ECBB;:::-:??8@BABC@C@CCC@CCCABAB@CB@@>@BBBBB?A<@<@@9@@BAB999D@CCBD>BAAB?BBCCCC@CG=B@@@>@CC@C@AA>@AA;?<@?<@B@BCCC?AABCCB=ABBCBBB>B>><>B@??A7????AAA8AAABB>BBB?
@6HNMW:01060:06235
TACGTAGGGGGCGAGCGTTATCCGGATTTACTGGGTGTAAAGGGAGCGCAGACGGAGAAGCAAGTCTGATGTGAAAGCCCGCGGCTCAACCGCGGGACTGCTTTGGAAACTGTCAGTCTGGAGTACTGGAAGGGTAAGCGGAATTCCTGGTGTAGCGGTGAAATGCGTAGATATCAGGAGGAACACCGGTGGCGAAGGCGGCTTACTGGACAGCAACTGACGTTGAGGCTCGAGAGCGTGGGGAGCAAACAGG
+
A@AAAAEFDF2BBA@@@@=@CB@D?CCD?CBBCC?;;;CC<BC>AAAABBABBB@BDF@BBB@CCBABB@@@@A@9A@A;A??=?BCA?B9:9AB=AB@@@@?9?=BD=BBCCCCBBBAA>ABCCCDC?D>BA<AC<AAC@C?B=B?@A?ACBFB@@?ADDD>;:;ABABBACBCCD@CB?B>@@@?C?CC@@AA?B?CC@CC?BBBB<?@BCBA?B999??@<?BB>BBBBBCBBABAA@@6@A@@@:A??<
@6HNMW:01024:06285
TACGTAAGGGGCAAGCGTTATCCGGATTTACTGGGTGTAAAGGGAGCGCAGACGGGAATGGCAAGTCTGAAGTGAAAGCCCGCGGCTCAACCGCGGGACTGCTTTGGAAACTGTCAGTCTGGAGTACTGGAAGGGTAAGCGGAATTCCTGGTGTAGCGGTGAAATGCGTAGATATACAGGAGGAACACCGGTGGCGAAGGCGGCTTACTGGACAGCAACTGACGTTGAGGCTCGAGAGCGTGGGGAGCAAAGCAGG
+
999:9:45>>+=929444.4;=8<7<<>5=@AAB=<@>??6>C9966;>9;;999)5.555;;7;;<<<<:99494(0::300/166::)3133880898;999(9.44(4449455::AA?BBDDA::49>AA;AA=BBB@B>@=B?@A?BBA;;;;5;@BA9AA;90<00-8--/:;5//+57::>:@=@>=?A?8@<:0,0>:::00*0=::98/7<;=>A?=A8959A@>?==/--6687*-,555(//894
@6HNMW:01036:06271
TACGGAGGATGCGAGCGTTATCCGGATTTATTGGGTTTAAAGGGTGCGCAGGCGGCGCGAAAAGTCAGCGGTCAAAGTTCCGGGCTCAACCCGGTGACGCCGTTGAAACTTTCGTGCTGGAGTTCGTGCGAAGGGAGGCGGAATCGTTGTGTAGCGGTGAAATGCATAGATATGACGCAGAACCCCGATTGCGAAGGCAGCTTTCCAGCACTGCGACTGACGACTGAGGCACGAAAGCGTGGGGAGCAAACGGG
+
DB@@=?@;?:;;A@>:::=CAB?B?>?<-778=98@F<DD=B@773==;00+00+0;000@F0@BBB@@A?BCCD=AB?C?CC=B@AA499.9>AB@@@@00/6::>1;;=6>>>?>>>499@48>55::74:7.56,6=;=7>935(...333360225A3758>AA=>>A>>A@AAAAA6:::39?A39:??9<:=889?A9?>BBBBB@;;33////6///88895:;::::5:BBBBDE:A????5:<=4
@6HNMW:01041:06264
TACGTAGGGGGCGAGCGTTATCCGGATTTACTGGGTGTAAAGGGAGCGCAGACGGAGAAGCAAGTCTGATGTGAAAGCCCGCGGCTCAACCGCGGGACTGCATTGGAAACTGTTTCTCTAGAGTACTGGAAGGGCAAGCGGAATTCCTGGTGTAGCGGTGAAATGCGTAGATATCAGGAGGAACACCGGTGGCGAAGGCGGCTTGCTGGACAGTAACTGACGTTGAGGCTCGAAAGCGTGGGGAGCAAACAGG
+
CCCBA>>><<,<?>@?BB@CCF?@?@BC=CCCCD>CCCCC>CF?CBBBBBBBBB>ABB<@@C?BBCBBB@A@BBB699A898B?AAAA>A?BBDC>BBBBA@A?CACD>AAABB>BBBBBB@@@BBBB@B?@@8@B:==C@B@B?A>BB@BC@8<<<7<@@@9>=;=>AAAAAAA==99>5;7;=A9>8>>:>BC=A=??:?A=@@@A<AAAAAA=AAAAAAB;?;;5;>>>?>9>B>>>CD;E@>>>9???:
@6HNMW:01043:06279
TACGGAGGATGCGAGCGTTATCCGGATTTATTGGGTTTAAAGGGTGCGCAGGCGGCGCGAAAAAGTCAGCGGTCAAAGTTCCGGGCTCAACCCGGTGACGCCGTTGAAACTTTCGTGCTGGAGTTCGTGCGAGGGAGGCGGAATGCGTTGTGTAGCGGTGAAATGCATAGATATGACGCAGAACCCCGATTGCGAAGGCAGCTTTCCAGCACGCGACTGACGCTGAGGCACGAAAGCGTGGGGAGCGAACAGG
+
@EBA?;:6:@@@BCD@??@BCB?B?@@?9?A=AA9@A+::,:?577:@@@A?AA;@>>99889(9<;;<8949377.7<8<2=?8??@@:>?8?<@A>@<<,//7<<;-//<0>@>>>>>=B@@59?22259?D;?;6:<7<6/./38057==;;88,8<>B:@??BBB@@@>>>CB@@??B<AAB6>==.79=?;A=?:9:CC>C@9:9BBBB999BBBCBB@@@@:<=>999,9>?=?CC:BBCBB?@==:
@6HNMW:01043:06283
TACGGAAGGTCCGGGCGTTATCCGGATTTATTGGGTTTAAAGGGAGCGTAGGCTGGGGTATAAGCGTGTTGTGAAATGTAGACGCTCAACGTCTGACTTGCAGCGCGAACTGTATCTCTTGAGTACGCACAACGTTGGCGGAATTCGTCGTGTAGCGGTGAAATGCTTAGATATGACGAAGAACTCCGATTGCGAAGGCAGCTGACGGGAGCGCAACTGACGCTGAAGCTCGAAAGTGCGGGTATCGAACAGG
+
@@:;5;=@?BB@CD=B;<7;BA>B?BDE<AA@DI>DC>CJ>BB?BBCEB@@?@@ADE;BBBC??>>:9:9<9:::70/0>;:>=;>@>54:9499>>@;?@A@?@?9:59@??@@?000:?===?>?;7331777184:93:.3.339<<9333;;;8878?6=<?A<998AA@D@@@C?CC>@AA?CCB<AA997:=A@@?=>7>7>30/----(//99;//55505<<:;;;3;>@CCD>CCBBBFABCDA
@6HNMW:01046:06287
TACGTATGGTGCAAGCGTTATCCGGATTTACTGGGTGTAAAGGGAGTGCAGGCGGTTCTGCAAGCCAGAAGTGAAAGCCCGGGGCTTAACCCCGGGACTGCTTTTGGAACTGTAGGGCTGGAGTGCAGGAGGGGCAAGCGGAATTCCTGGTGTAGCGGTAAAATGCGTAGAGATCAGGAAGAACACCGGTGGCGAAGGCGGCTTGCTGGACTGTAACTGACGCTGAGGCTCGAAAGCGTGGGGAGCAAACAGG
+
@@ABCBAB?BBAA@A@@A?AAC@C>@@D>CBBCB<9::BB;AD=A@ABBAC=;;6;=@@@@@?BB@CBA?ABECG>BAC=BBB9BA>B@DCC;CE>CBBBDDDD;CAFADBA@B@@=??@?;;;CCCD@CCCC:BA?BBB?B@B?B?AA>@@AAA@>9999:-:::?@CCCBBBBCB@B@CC@<<<?B?B@<=@@+0-0>:@A000BB=@@BCBC?BBBCC@??A@C@CCBBBB=A????@@2@@@AA=AAA?
@6HNMW:01054:06335
TACGTAAGGGGCAAGCGTTATCCGGATTTACTGGGTGTAAAGGGAGCGCAGACGGAATGGCAAGTCTGAAGTGAAAGCCCGCGGCTCAACCGCGGGACTGCTTTGGAAACTGTCAGTCTGGAGTACTGGAAGGGTAAGCGGAATTCCTGGTGTAGCGGTGAAATGCGTAGATATCAGGAGGAACACCGGTGGCGAAGGCGGCTTACTGGACAGCAACTGACGTTGAGGCTCGAGAGCGTGGGGAGCAAACAGG
+
DCCCCE?BCB9@@:@999=AAA>B?BBC=BCBBB<AAACC?CE<AA:::ADB;;;;ACC@CC?BBCCCC>A????8@??9@@@=@BA@>A599BB>BBBBBCC=C@DC=ABBBBAA@D??<?BBCBA@>@?BD<BB>BAB@C@C?C@CC@CCBA@@B?BCCF?BBAABCCCCCCBCB?A@<@<??@=A<AA>ABB?B@BB@BC?BBBB?A@AAAA>ABBBBBB<?::5:ABCAAACCCBCBA6@@99929@A?
@6HNMW:01056:06313
TACGTAAGGGGCAAGCGTTATCCGGATTTACTGGGTGTAAAGGGAGCGCAGACGGAATGGCAAGTCTGAAGTGAAAGCCCGCGGCTCAACCGCGGGACTGCTTTGGAAACTGTCAGTCTGGAGTACTGGAAGGGTAAGCGGAATTCCTGGTGTAGCGGTGAAATGCGTAGATATCAGGAGGAACACCGGTGGCGAAGGCGGCTTACTGGACAGCAACTGACGTTGAGGCTCGAGAGCGTGGGGAGCAAACAGG
+
HCAAAB4::958@<A::;?BBA=@>9996:AAAA=BBBCB=BC=BBAAADCCCC@D@DD?CC?BBCBBE?BBBA@6@==-:9939@AA>A9::CC>CBBBBAA;@;>@:@AACBBBBCBB>BBBAB??>?@CE<A@?BBC@C?C@B?CC?BBBBBAB=C@@@;ABBBBCBBBCBBBC@@@=@<@@A<A<@?=@CCAEABB@AA>ABBF@CD999B?AABBBCA?A9:7:AAA??>??CABBB8AB??>8==<8
@6HNMW:01061:06319
TACGTATGGTGCAAGCGTTATCCGGATTTACTGGGTGTAAAGGGGGCGCAGGTGGCCAGGCAAGTCAGAAGTGAAAGCCCGGGGCTCAACCCCGGGACTGCTTTTGAAACTGTCCGGCCGGAGTGCAGGAGAGGTGAGTGGAATTCCCAGTGTAGCGGTGAAATAGCGGAGATATTGGGAAGAACACCAGTGGCGAAGGCGGCTCACTGGACTGTAACTGACACTGAGGACCCGAAAGCGTGGGGGAGCAAAACAGG
+
@@??::9@;<B;@=BBAA>BA@=A=@@B<AB@@@;;C@@A8AAAA,=@@00,0>8>8>>>>@<BAA>9525::;;4;;;3>@A4?999@DED9CC=:99<7999*3:>3>7=0/)/494:8;><=<55.4>4429<@=58589=9@C8CC=B@:<<<576::.///684///:<:3891948:2834-398606//)/588(//666//(//8;<=6;333222.//9+//;2656,5--/////$//////&/894
@6HNMW:01061:06336
TACGTAAGGGGCAAGCGTTATCCGGATTTACTGGGTGTAAAGGGAGCGCAGACGGAATGGCAAGTCTGAAGTGAAAGCCCGCGGCTCAACCGCGGGACTGCTTTGGAAACTGTCAGTCTGGAGTACTGGAAGGGTAAGCGGAATTCCTGGTGTAGCGGTGAAATGCGTAGATATCAGGAGGAACACCGGTGGCGAAGGCGGCTTACTGGACAGCAACTGACGTTGAGGCTCGAGAGCGTGGGGAGCAA
+
@A>?>?9><<+8<:=:49.5<;6=;=?>5944;;4566=B4@@996969>>==@5>5>=;;@?BBB??@?A@?@@8???-997-7<8;4>588AC<889?@??4:5:A;@@A@?@@@?CC:@A?8549381;;3;;5>@?<@:?;?<=<:BBBA??B=A;;;0;AABBBBB;;99=@<9929:=::.4.483833-34::2996443:2778868(//////-(-//)/86/3337793333&399<;
@6HNMW:01015:06363
TACGTAAGGGGCAAGCGTTATCCGGATTTACTGGGTGTAAAGGGAGCGCAGACGGAATGGCAAGTCTGAAGTGAAAGCCCGCGGCTCAACCGCGGGACTGCTTTGGAAACTGTCAGTCTGGAGTACTGGAAGGGTAAGCGGAATTCCTGGTGTAGCGGTGAAATGCGTAGATATCAGGAGGAACACCGGTGGCGAAGGCGGCTTACTGGACAGCAACTGACGTTGAGGCTCGAGAGCGTGGGGAGCAAACAGG
+
BB@A@?9>>=2<@>AABB@CCE8;7;??0;;CBF?DIDDF?DC?CCCCABCBBA=A?BB?BC@BBA@AB?AACCD>AAA7:9A=AB??=?=@AAA=A:;:DDG@B?BC>CCCBAAAAAAA=???ABBB?B?BB>BB<A@B?B@B@B?CC?CCC;;;A>BBBB>BCBBBBDCBCCBCD?BA?A?CCB@B?@A=?CB=A?A@=A@=@C@@<@?::9??CAAACBC?BBB?BBBBBBBCCBBBCC6AA:::,:==:
@6HNMW:01032:06376
TAGAACGTAAGGGGCAAGCGTTATCCGGATTTACTGGGTGTAAAGGGAGCGCAGACGGAGAAGCAAGTCTGATGTGAAAGCCCGCGGCTCAACCGCGGAATTGCTTTGGAAACTGTTGTTCTAGAGTGCCGGAGAGGTAAGCGGAATTCCTAGTGTAGCGGTGAAATGCGTAGATATTAGGAGGAACACCAGTGGCGAAGGCGGCTTACTGGACGGTAACTGACGTTGAGGCTCGAAAGCGTGGGGAGCAAACAGG
+
>0//6<///6;;;/<<7;:@@=@CC@C@BBB?BCBDC>CDDDC>BB<BA:::BBBCC@CBB=;;;9;;BBCDDEB@@@8;;;0;;:2:A?@=A7;5<8<6;6;;;;5;9<>8>===9<<8<===<=B=8587<:@@>AA499@=@:?;??AABC>>?B9929?>?8;>==>>>B>>>7;;888077==A<A;;;=B@@5858B=@A<@@;;5;8949@=AAA@A99377?58;?:>>8>=A@<=<2:@<9:1::;5
@6HNMW:01041:06398
TACGTAGGGGGCGAGCGTTATCCGGATTTACTGGGTGTAAAGGGAGCGCAGACGGAGAAGCAAGTCTGATGTGAAAGCCCGCGGCTCAACCGCGGGACTGCATTGGAAACTGTTTATCTGGAGTACTGGAAGGGCAAGCGGAATTCCTGGTGTAGCGGTGAAATGCGTAGATATCAGGAGGAACACCGGTGGCGAAGGCGGCTTGCTGGACAGTAACTGACGGTTGAGCTCGAAAGACGTGGGGAGGCAAACAG
+
AABAA;;;;;'84:=>;:49A>=@=;;;0;@AAE>CBBBF>ED>CCCCCBAABC?BB@=ABC?CA@@BBAB@@@A9>=?6?::593<<9@<AAAA;AB:9:@?:@6;;6:AACC<?@BBB?BBBBBBB?B@BB9BB<>?@=A5:59?AA>BBBBBBB?BBBD=CBBBBBBBBAAA::5:>;@;>>@:=5;;186::A<??<AA=AA==8::77561977522+2.522.5...3,32225666+..(.77,229
@6HNMW:01049:06366
TACGTAAGGGGCAAGCGTTATCCGGATTTACTGGGTGTAAAGGGAGCGCAGACGGAGAAGCAAGTCTGATGTGAAAGCCCGCGGCTCAACCGCGGGACTGCTTTGGAAACTGTCAGTCTGGAGTACTGGAAGGGTAAGCGGAATTCCTGGTGTAGCGGTGAAATGCGTAGATATCAGGAGGAACACCGGTGGCGAAGGCGGCTTACTGGACAGCAACTGACGTTGAGGCTCGAAAGCGTGGGGAGCAAACAGG
+
CCCCBD?BBB8??<A@BC@CCC=A=:::6:CDDF>CCCCC>CC;;;;;;BCBBB@BDE@CBBABCBBBCCCC@?=6:::-:??=CBAA>A?A@AD=BAAAAAD?D?BB=BCCCBABBDCC@AABBBBD?C?CF?BB9;<C@C?C?B@BB?BFGBBCB?BBBB<AAACBCBCBCCBBB?@@6:6:AA=A?BB?BCB?A>??89:5:?BB?BBBBBB?BBAACCD?BAB>ACBBCC?AA@????5>ABBB=AAA>
@6HNMW:01050:06376
TACGTAGGGAGCAAGCGTTATCCGGATTTACTGGGTGTAAAGGGAGCGCAGACGGAGAAGCAAGTCTGATGTGAAAGCCCGCGGCTCAACCGCGGGACTGCTTTGGAAACTGTCAGTCTGGAGTACTGGAAGGGTAAGCGGAATTCCTGGTGTAGCGGTGAAATGCGTAGATATCAGGAGGAACACCGGTGGCGAAGGCGGCTTACTGGACAGCAACTGACGTTGAGGCTCGAGAGCGTGGGGAGCAAACAGG
+
CCCBBBBB<BBBB?A@AA?AAB@C@CCD=BACBB>CBBBC?CD;>>>@@@BBBB?AA@:9994:@AAABBBBB@@9@BD7>;><@>>>;@5::>?6>@<:;:@:@<BC>BAA@CDB>>>>:==>AAA?;A6:93;=1::C?B=A?B@CC@DDD>???<???C>AA?@?CBB@@?CAA>A@;@>@@<=A<:;7:?>3:5:<8<A<@@@@<@@;;;?<@???BBB;@8818>>=?>>=>>;;;;/:=98818==8
@6HNMW:01078:05790
TACGTAGGTGGCAAGCGTTGTCCGGAATTATTGGGCGTAAAGGGCGCGCAGGCGGCGTCGTAAGTCGGTCTTAAAAGTGCGGGGCTTAACCCCGTGAGGGGACCGAAACTGCGATGCTAGAGTATCGGAGAGGAAAGCGGAATTCCTAGTGTAGCGGTGAAATGCGTAGATATTAGGAGGAACACCAGTGGCGAAAGCGGCTTTCTGGACGACAACTGACGCTGAGGCGCGAAAGCCAGGGGAGCAAACGGG
+
>:;:@=<:00*00:0077133<:=68-3138177199;?><BB=BAB?@;;5;;5;9:4=99.9;;=7A<=:CCC9CCCCGDG;CB?B;@@@79:BDDFF9BA?==<3<;000:::A996>B>B>?@9<;=A49949>@:@?C?B?BAB@@::99:6:ABD=;;;DEDBBBBA=@B?@?;@;:9829:??<>@@C<A@@?@CC=AA?;<<:99717=??>??566>:>>;;:=49864333&3;;==5:;=6
@6HNMW:01085:05809
TACGGAGGATCCGAGCGTTATCCGGATTTATTGGGTTTAAAGGGAGCGTAGGCGGACGCTTAAGTCAGTTGTGAAAGTTTGCGGCTCAACCGTAAAATTGCAGTTGATACTGGGTGTCTTGAGTACAGTAGAGGCAGGCGGAATTCGTGGTGTAGCGGTGAAATGCTTAGATATCACGAAGAACTCCGATTGCGAAGGCAGCTTGCTGGACTGTAACTGACGCTGATGCTCGAAAAGTGTGGGTATCAAACAGG
+
DDCB?CB@AAA>AA@@@@;9988<689:1:9.33(3;(7717?9777B@AA?BB=@@0//8A;=>0055.5<::<3;;>0;9<6;565494999@@4@>@>?>>=ABCCBCBL?BBBAA<@@@@::9??@>8819878<?=A?A@CBB>7>997333-39=;9?B;?<?A999AA9998299<A><8<77/7;<;5;5?A@::699=@=;;:99929?>=;;;666?>A995555&5:;949,9:4444)4447
@6HNMW:01086:05845
TACGTAGGTGGCAAGCGTTGTCCGGAATTATTGGGCGTAAAGCGCGCGCAGGCGCTTTCTAAGTCCATCTTAAAAGTGCGGGGCTTAACCCCGTGATGGGATGGAAACTGGAAAGCTGGAGTATCGGAGAGGAAAGTGGAATTCCTAGTGTAGCGGTGAAATGCGTAGAGATTAGGAAGAACACCGGTGGCGAAGGCGACTTTCTGGACGACAACGACGCTGAGGCACGAAAGCGTGGGGAGCAAACAGG
+
AAAAA@@=@A=AB=@?@?=@?A<?<@>A>BB@BB=ABAAA8?;;;@@@ABC?;;6@@9BBB?BCB@@BBB<@@?3@@@@BIF;GD@C@CCC8@@DGBBB<BBB?BB>BBC?BD<ABCC@BBBBBBB?AA?><>A9ABB?B?B?C?BABBBB?A@A>ABBC?BBBBBCD@A@C@BB?B?AA>AB?:A?BB?ABB;><>???CC>BBB?BA899A=@CCCB??@9939@@99928<=<AAA6>>>>>5:::6
@6HNMW:01104:05839
TACGTAAGGGGCAAGCGTTATCCGGATTTACTGGGTGTAAAGGGAGCGCAGACGGAATGGCAAGTCTGAAGTGAAAGCCCGCGGCTCAACCGCGGGACTGCTTTGGAAACTGTCAGTCTGGAGTACTGGAAGGGTAAGCGGAATTCCTGGTGTAGCGGTGAAATGCGTAGATATCAGGAGGAACACCGGTGGCGAAGGCGGCTTACTGGACAGCAACTGACGTTGAGGCTCGAGAGCGTGGGGAGCAAACAGG
+
999=<@<@AA5@@?A@@@6;;A=B?AA@>AEDDD>CCCCC=AA>ABBCCCGCBC@C@BB@BB7;;@@@@=@A;;:-:>@9??B?DB::99?A@@A9;000>>>8?<@@<@?@<@ABBABD?AAAAAAC?C@CC=CE@DA@=@=@=A@CC@CCBBBAA=A@AA8<<<@BDA@@BBAAA9;;<@?BBB?A>?A9==:9=;=?;?B=??CD@BBBAAA4:::7?AA<AAA?AA9987388;788;0;<6663///4
@6HNMW:01106:05815
TACGTAAGGGGCAAGCGTTATCCGGATTTACTGGGTGTAAAGGGAGCGCAGACGGAATGGCAAGTCTGAAGTGAAAGCCCGCGGCTCAACCGCGGGACTGCTTTGGAAACTGTCAGTCTGGAGTACTGGAAGGGTAAGCGGAATTCCTGGTGTAGCGGTGAAATGCGTAGATATCAGGAGGAACACCGGTGGCGAAGGCGGCTTACTGGACAGCAACTGACGTTGAGGCTCGAGAGCGTGGGGAGCAAACAGG
+
@BCCCC@BBC9AC=AABF?BBC@C?BBB<AD:;;/;A@A@;@D<AA;;;CBCBC@D@BBACD@BBCCCC>AACBB9@@@9?@?<?@:96:4::@B:AAA@@@@9@>AC=BCBBBBBFDCC?CBBABAE?C?BB>BB?BBC@D:;;;@CDACCICCCC@CDCF?=<;ABBBCFCCBCD@CC@C@DCC@C@AA=@?@?A=AA=AB????B?AC999B>AAA@@?=39::3:@BBBCAAA:9999+9@99929>>;
@6HNMW:01084:05896
TACGTAAGGGGCAAGCGTTATCCGGATTTACTGGGTGTAAAGGGAGCGCAGACGGAATGGCAAGTCTGAAGTGAAAGCCCGCGGCTCAACCGCGGGACTGCTTTGGAAACTGTCAGTCTGGAGTACTGGAAGGGTAAGCGGAATTCCTGGTGTAGCGGTGAAATGCGTAGATATCAGGAGGAACACCGGTGGCGAAGGCGGCTTACTGGACAGCAACTGACGTTGAGGCTCGAGAGCGTGGGGAGCAAACAGG
+
CCAAAD?BBB6?>:>?AB?BCC@C?BCC?CCBBB>BCDHG?CI>BB@@@CBBBB?B?BB@CC@CA@@BB>AAA@A8@@@8@?A=BBBB?A;??A@;@B>>?CD>B?BC>BBBBBBABBAA=ABA@AA@>B>BC>BB>AAB?C?B?B@BBACCCA@@@<@ABC>CCAAACECBBBA@@<?@<@?BCC?C?@@=@BA=B>AA>@C>BAAA?AA???B?BBCBBBC>???=?AACBBBAABBBCC:AA??>8?>=8
@6HNMW:01085:05885
TACGTAGGTGGCAAGCGTTGTCCGGATTTACTGGGTGTAAAGGGAGCGTAGGCGGGAATGCAAGTCGGATGTGAAACCTATGGGCTTAACCCATAGCCTGCATTCGAAACTGTATTTCTTGAGTGAAGTAGAGGTTGGCGGAATTCCCGGTGTAGCGGTGAAATGCGTAGATATCGGGAGGAACACCAGTGGCGAAGGCGGCCAACTGGGCTTTTACTGACGCTGAGGCTCGAAAGCATGGGGAGCAAACAGG
+
BB@@@?@<@B=AC@@;<;>AADADACBC>CCEFM?;;;BB;BB>BCBCDCD?BBC=C@BBBA?BBBB?BABBCEE>B?BBBCD:;;>A?AC>BBBBB?AAACC?A:9:8:AAAABA<@A=A@A@A@=@A=?>?;?=A=@@8:1818:1?6;AAA>;>:A???8==:;;>?>?>>>@D:;;7;<@@B:>>@@8=<;6<78:5;5;8;:9>7=AAA3?>>>BCAA@B;:6:@@9::8:BBBBCB:???AA<@AA>
@6HNMW:01086:05908
TACGTAAGGGGCAAGCGTTATCCGGATTTACTGGGTGTAAAGGGAGCGCAGACGGAATGGCAAGTCTGAAGTGAAAGCCCGCGGCTCAACCGCGGGACTGCTTTGGAAACTGTCAGTCTGGAGTACTGGAAGGGTAAGCGGAATTCCTGGTGTAGCGGTGAAATGCGTAGATATCAGGAGGAACACCGGTGGCGAAGGCGGCTTACTGGACAGCAACTGACGTTGAGGCTCGAGAGCGTGGGGAGCAAACAGG
+
<>@@@C=@@A8???@@@@>@@C?B@BBC>CBBDD>BABBD>DD>BBBCCCCCBA=B?BB?BA7;;;<BC@CCDDC9?@?.9993:ADD?C=A?@?9?A@ABBE>C@CD>BBBAAABBCBB?BA@>@>?9??BB<BC=A@C?B8;7;?;;9;DCA@ABAECCC=;;;AA@@ACCDCBB?@@<@<@?@=A=@A=ABB?BA??;9:6:AA@?BB9::A=AACBCC@=;00-0>@@AB@@@?????2>??@A<???@
@6HNMW:01093:05862
TACGTAGGGAGCAAGCGTTATCCGGATTTATTGGGTGTAAAGGGTGCGTAGACGGGAAATTAAGTTAGTTGTGAAATCCCTCGGCTCAACTGAGGAACTGCAACTAAAACTGGTTTTCTTGAGTGCAGGAGAGGTAAGTGGAATTCCTAGTGTAGCGGTGAAATGCGTAGATATTAGGAGGAACACCAGTGGCGAAGGCGACTTACTGGACTGTAACTGACGTTGAGGCACGAAAGTGTGGGGAGCAAACAGG
+
CHDBBCDD>???A=@AAA=ABC?A?BBB<BC?BC>AABCF=BC=:;;;ABBBBCE>CD>D>B>AA=@@@=@ABAA;@@@:@@@=@CDDACCCAA;?4::@@C?CABBB;BBC?BBC;BB?BBBA@@CB?@@@B?CG@CBB?B=B=A?CCCAA@CC:::;@@C::;;BBBBDCBB?CB?CC?B?BBB?BB9959?B;A?AA@@C@BBCB?BBBCDC?BBCCBBA=A:959A@@AB>BBBCCCC:?????9<<<;
@6HNMW:01093:05894
TACGTAGGTGGCGAGCGTTGTCCGGAATTATTGGGCGTAAAGGGAGCGTCAGGCGGGAAGGTAAGTCTATCTTAAAAGTGCGGGGCTCAACCCCGTGAGGGGATGGAAACTATCTTTCTTGAGTGCAGGAGAGGAAAGCGGAATTCCTAGTGTAGCGGTGAAATGCGTAGATATTAGGAGGAACACCAGTGGCGAAGGCGCTTTCATGGACTTGTAACTGACGCTGAGGCTCGAAAGCGTGGGGAGCGAACAGG
+
5::4:5:5:>8>966>:C;<==<>9?;>:::29:+:<???5==5:99:49:98959)4.5.557=<==?@>>:>=<&5555555&4=>>;>?D.>>@;000+000+/:.::77<??8>B>@;@=777B?>>?C>ED=B99392:388:<9=:7773709;?>8>?8787==:00*/959>5=9>@A:A?8/)//0*0)---77///--(---(...(.5788>AB?;;7<EB@AA<ABA;;;;.;@@>A=ABC=
@6HNMW:01108:05868
TACGTAAGGGGCAAGCGTTATCCGGATTTACTGGGTGTAAAGGGAGCAGCAGACGGAGAAGCAAGTCTGATGTGAAAGCCCGCGGCTCAACCGCGGGACTGCTTTGGAAACTGCCAGTCGTGGAGTACTGGAAGGGTAAGCGGAATTCCTGGTGTAGCGGTGAAATGCGTAGATATCAGGAGGAACACCGGTGGCGAAGGCGGCTTACGTGGACAGCAACTGACGTTGAGGCTCGAGGAGCGTAGGGGAGCGTAA
+
<B@@?C4:::.:?8=>>=8949.4.455)55555)5<5//)/;/9=00099/45:5::;6;55.5:<<<AA>>?@A9@@B6;;A=A@AB?C<AACB;A:9788<0837737778(.-8----(-65--,,(,,22(--(/7=9=9=8;7;<7:99;;996:99=5897A@@?A@A>;=;8;;56596616*//3668.503805505...6267.226268888:<68884333873.3...75555)335222=
@6HNMW:01065:05948
TACGGAAGGTCCGGGCGTTATCCGGATTTATTGGGTTTAAAGGGAGCGCAGGCTGATGATTAAGCGTGACGTGAAATGTAGCCGCTCAACGGCTGAACTGCGTCGCGAACTGGTTATCTTGAGTGAGTTCGATGTTGGCGGAATTCGTGGTGTAGCGGTGAAATGCTTAGATATCACGAAGAACTCCGATTGCGAAGGCAGCCAACAAGGCCTTTACTGACGCTAAAGCTCGAAGGTGCGGGTATCGAACAGG
+
BBBC?B@D=@@<@@;@AA?BBB@E@;;;6;;5;C0<;,;@8A<;=?;:;@>5;B=@@A@A=@=@@@@DFB;::AA9@@ABBC>AAA?@;?@=@@??=@:9:AB@@@DL@BBC?B?B@@?=AA@ABAAA>ABBBBB?A?A@=A=@<@ABB?BCA@@9979AAC>BBBB?AAAB?A>>>=<8<<5;:@<@BB:==??181;@>><A?BB<A=A=AA<ABCCCBBBCED?BBAB@@5;5;=9:9/9AABBD>A??:
@6HNMW:01067:05920
TACGGAGGATGCGAGCGTTATCCGGATTTATTGGGTTTAAAGGGTGCGCAGGCGGCGCGAAAAGTCAGCGGTCAAAGTTCCGGGCTCAACCCGGTGACGCCGTTGAAACTTTCGTGCTGGAGTTCGTGCGAGGGAGGCGGAATGCGTTGTGTAGCGGTGAAATGCATAGATATGACGCAGAACCCCGATTGCGAAGGCAGCTTTCCAGCACGCGACTGACGCTGAGGCACGAAAGCGTGGGGAGCGAACAGG
+
555>5:;8<:??@CDC??;>:937-3::133-37(33(33(3;39999933/7?;??>;<<<07333733.3;==6==7B7BC>B:988>8.84?:;@>><??<@@A6;;B:@@656223822,29666=285'26268053/....).2787=780577>45./.33779@AABBBCCBB?BDF6::8,77882638/////(/)//39988888?>88839;//*/>;:7:7<A=<<A@0;>;?@<@==5
@6HNMW:01068:05911
TACGTAGGGGGCGAGCGTTATCCGGATTTACTGGGTGTAAAGGGAGCGCAGACGGAGAAGCAAGTCTGATGTGAAAGCCGCGGCTCAACCGCGGGACTGCATTGGAAACTGTTTCTCTAGAGTACTGGGAAGGGCAAGCGGAATTCCTGGTGTAGCGGTGAAATGCGTAGATATCAGGAGGAACACCGGTGGCGAAGGCGGCTTGCTGGAGCAGTAACTGACGT
+
5944444:::)3<8894959992909@@:966CF>AC99906@2@=;AA@A@@C?BBB@@@@=;99=>@AAA@??19;5444.48884:6;:;<5ABACC@@=@;==9?988?2885;;;66------(-(/:1//*3993938,3,33,3;=6::B>BBBB>AB>??AA9985228698385///(/*.<4<9;8==AA=AA5;<;;4:865777-55233;;
@6HNMW:01068:05945
TACGTAAGGGGCAAGCGTTATCCGGATTTACTGGGTGTAAAGGGAGCGCAGACGGAATGGCAAGTCTGAAGTGAAAGCCCGCGGCTCAACCGCGGGACTGCTTTGGAAACTGCCAGTCTGGAGTACTGGAAGGGTAAGCGGAATTCCTGGTGTAGCGGTGAAATGCGTAGATATCAGGAGGAACACCGGTGGCGAAGGCGGCTTACTGGACAGCAACTGACGTTGAGGCTCGAGGAGCGTAGGGGAGCAA
+
;;:A@?9@@@0?97@@BA>AA@<A>ACB6;;>@B6:9:==)99,5>9?96:?<@=C>@@?AA<ACCBBB?BC@@@;@BB<A9958??A<A>A@?@8?>;000<3<;>@900/403::;;=9<AABA>><??BB=??<@AA=A7;7:=AD>BBBBBBB@BDDD>FEFC;;;AA@@@BA=?@;@<@?A=A79949;;7?=??<87,738837333;;28333;;<644403987;;8777737ACC1@B=89
@6HNMW:01096:05930
TACGGAGGATGCGAGCGTTATCCGGATTTATTGGGTTTAAAGGGTGCGCAGGCGGCGCGAAAAGTCAGCGGTCAAAGTTCCGGGCTCAACCCGGTGACGCCGTTGAAACTTTCGTGCTGGAGTTCGTGCGAGGGAGGCGGAATGCGTTGTGTAGCGGTGAAATGCATAGATATGACGCAGAACCCCGATTGCGAAGGCAGCTTTCCAGCACGCGACTGACGCTGAGGCACGAAAGCGTGGGGAGCGAACAGG
+
AB@@=::4;AAA@AABBA@BBB?A????:?A>AA8?<5=@5??8?@A@@??;>A;?=A?=>>5??>>@0000@@@8@@=@<@F<BB9959D=C?@@5=@@7;;7::C8===5<<9;;8>08596@@9@@@BBA:995::8=<;;;@@=??>@@AAA5@@AB:;;;B==<A@@>?CBBABBB?BCC:AAA79:AA=@>A?:;9D>C@CBBB999999?BBAAAAB??9???@@@;AAAAABB9BBBBB;::;4
@6HNMW:01099:05952
TACGTAGGGGGCGAGCGTTATCCGGATTTACTGGGTGTAAAGGGAGCGCAGACGGAGAAGCAAGTCTGATGTGAAAGCCCGCGGCTCAACCGCGGGACTGCATTGGAAACTGTTTATCTGGAGACTGGAAGGGCAAGCGGAATTCCTGGTGTAGCGGTGAAATGCGTAGATATCAGGAGGAACACCGGTGGCGAAGGCGGCTTGCTGGACAGTAACTGACGTTGAAGGCTCGAAAGCGTGGGGGAGCAAACAGG
+
;;:??9:999'344@>:<90//7<8<CC<@?:>@0:;99949@4?CCAAACCCC?;;;<@@B>BBBAAB?@@BAA8?@?8?@@=@ACF@C?C@@@9:99=>CA=C89878<?AC>:98?>4;=888=48388/--(---(-(-(/(/83:<=::<?588==5;7///93339995505537.3--(-(--(---(.2996::6999:38555:=55556665...(/(...222'29722222$2288;39772
@6HNMW:01099:05959
TACGGAGGATGCGAGCGTTATCCGGATTTATTGGGTTTAAAGGGTGCGCAGGCGGCGCGAAAAGTCAGCGGTCAAAGTTCCGGGCTCAACCCGGTGACGCCGTTGAAACTTTCGTGCTGGAGTTCGTGCGAGGGAGGCGGAATCGTTGTGTAGCGGTGAAATGCATAGATATGACGCAGAACCCCGATTGCGAAGGCAGCTTTCCAGCACGCGACTGACGCTGAGGCACGAAAGCGTGGGGAGCGAACAGG
+
ADCC@BA>A@@@A@?@??=?BB?B?BBB=BC?CF>CC487*9A8::9@@A@=AB<===8898+9>?>@<?9=999+8?6<:=C@B=BB?BC>B?BB>>?<5::+//9.5591776>>A;5=;;6;:222A;BD;8818>8;29888)...3356805555,5668;<=>@AB;??BCBBB=A@A3?==29:9:<A=B999BC=C@BBBBBBACCA>??AA@@AAA=@@@9992:@=??AA6ABBA>:==?:
@6HNMW:01066:05989
TACGTAGGGGGCGAGCGTTATCCGGATTTACTGGGTGTAAAGGGAGCGCAGACGGAGAAGCAAGTCTGATGTGAAAGCCCGCGGCTCAACCGCGGGACTGCATTGGAAACTGTTTATCTGGAGTACTGGAAGGGCAAGCGGAATTCCTGGTGTAGCGGTGAAATGCGTAGATATCAGGAGGAACACCGGTGGCGAAGGCGGCTTGCTGGACAGTAACTGACGTTGAGGCTCGAAAGCGTGGGGAGCAAACAGG
+
CCCCCBAA@@2?@@AABB@CEE@B@BBB<AB@@@=@CBCC>CC>BBAAABAAAB>BCC:;;B?BCCBBBAABBBE<A@A9??><@@AC?B@BBBC>AA??@BC>?=?D=AAABD>BBBBC?AAA???@=@>AB>BB=>?C@C?C?C?BB?BBBABBB?B@@@:899@ABBBBBBB>>7994827999>9??<AAA1818<8<A<@A??<?@@>>><@789;;:5::93:876>D:A@<==>>2;<:=?8=>>9
@6HNMW:01068:05973
TACGTAGGGTCCAAGCGTTATCCGGATTTACTGGGTGTAAAGGGCGAGTAGACGGCGCTGTAAGTCAGCTGTGAAAACTTAGGGCTCAACCTTAAGCCTGCAGCTGAAACTGTAGTGCTAGAGTGCAGGAGAGGTAAGCGGAATTCCTAGTGTAGCGGTGAAATGCGTAGATATTAGGAGGAACACCAGTGGCGAAGGCGGCTTACTGGACTGTAACTGACGTTGAGGCGCGAAAGTGTGGGGAGCAAACAGG
+
CCCCCBAB=@D?A8::BC?CCC>A>@AA9???CC=BBAAB:@@:@A?>=BBC@@>@@BBBBB@BBCAAA::9@@@@6@@<?;;3<///595;+/+/;69:@=B=<<<C<BBBCBB???BCBBBCBBBB?BCCD@CC;?::6:=@=A?BBBAAABA@B=@>?>7999@ABBDCCC?BB?AA>A?CCA;@?;;497<1819<9?B@BBBB?CCBBBB?BBBBBBB?A@?8>>>>AB:?=>8888)9>><?9@A@:
@6HNMW:01079:05974
TACGTAGGTGGCAAGCGTTGTCCGGAATTATTGGGCGTAAAGGGCGCGCAGGCGGCGTCGTAAGTCGGTCTTAAAAGTGCGGGGCTTAACCCCGTGAGGGGACCGAAACTGCGATGCTAGAGTATCGGAGAGGAAAGCGGAATTCCTAGTGTAGCGGTGAAATGCGTAGATATTAGGAGGAACACCAGTGGCGAAAGCGGCTTTCTGGACGACAACTGACGCTGAGGCGCGAAAGCCAGGGGAGCAAACGGG
+
BCAAABC?:96:A;::;@=@@BAHAE@G?AA?BB<B@??@6@A<BBBBBA@=;<5;;;;@@A7;;BCFCCCACCC9BAA@@@@7@B?B@CCC;CCDBBAA9AA?BBC=C;;;;BBBBD@AADEBCCC@CCBB?BD<AAB=B;@;@=BABBBABBCC@BBCC=BBAAADBBBCC@BB@AA?@AJCC?AAAA@BABB>BBD?CBB=BBB?AB;;;@=@CBBCCCCCB@=@A:;5@6:=89449*49::>7>>>8
@6HNMW:01080:05967
TACGGAGGGTGCAAGCGTTAATCGGAATAACTGGGCGTAAAGGGCATGCAGGCGGGTACGTCAAGCAGGTGTGAATACCCGGCCGCAACCCGGCAGATGCGACTCTGAACTTACGTAGCGGTCTGGAGTATGCGGGCAGGGGAGCGGAAATTCCAGGTGTAGCGGTGGAATGCGTAGATATCTGGAAGAACACCAAAGGCGAAGGCAGCCTCCTGGGCAGATACTGACGCTCATATGCGAAAGCGCGGAGCAAACAG
+
@@@@:>?=9<:;95>:A@=A?@@@>A@EC@CCDE=BBBBG=CC=B@@@ACB;...*----,7835/--(---/:5;///,67<./--(-6(-(--****--,,,*(*,(,,(,,,,*,,-(////39//////66.6;<<</433:-33(3171683///68//*3<6;6;:///;998988885B9==9==96:=5<88<;5;87333,391669/------777-//9:22299;<@==4<66..(.73661886
@6HNMW:01082:06007
TACGTAGGTGGCAAGCGTTGTCCGGAATTATTGGGCGTAAAGGGCGCGCAGGCGGCGTCGTAAGTCGGTCTTAAAAGTGCGGGGCTTAACCCCGTGAGGGGACCGAAACTGCGATGCTAGAGTATCGGAGAGGAAAGCGGAATTCCTAGTGTAGCGGTGAAATGCGTAGATATTAGGAGGAACACCAGTGGCGAAAGCGGCTTTCTGGACGACAACTGACGCTGAGGCGCGAAAGCCAGGGGAGCAAACGGG
+
CCBAB994;;4;@:@>AB?AAC=A<?=?>BA?BB<B@@@B9@@;;;;AC::6;@=AACC9:9@BCBC@CBC@CJF<BACACBC:BH@D@EEI<EFC;;;;.;C>AAB<A;;;;B;<;MFGHGDBBAA=ABBB@CC=B@@=@?B?B@CCCBBBBCBC@CCCF>BBBBBCCCEBB@BC?AA>A?CCC@CCBB;@>@@;@@B@BBB=BAA?ACCCBB?BC@@@C@AA;;7;@@@@@;@C@ECDD;@@?CC=BBEG
@6HNMW:01094:05994
TACGTAAGGGGCAAGCGTTATCCGGATTTATTGGGTGTAAAGGGTGCGTAGGCGGTATAACAGGTCTGTGGTCTAAGCCCGAAGCTTAACTTCGGTTCGCCACAGAAACCATTTTACTTGAGTATGGCAGAGGCAAGTGGAATTTCTAGTGTAGCGGTTAAATGCGTAGATATTAGAAGGAACACCAGTGGCGAAGGCGACTTGCTGGGCCATCACTGACGCTGAGGCACGAAAGCGTGGGGAGCAAATAGG
+
CCBBBB?BCC6?@=AAAB?BDD@C@BBB=BDACC=BAAGG>FF>:99AA@B@CC@CDCB?BCDABAAAAA>AA@@=;;:09@<@@B?B@CB@AB?B>AAB?BABAAA=A@DCCC8BBC<>>BCBB?<>?<6617A<A>=8>=DD8??@@@A>>?78187BB;A@@BBBBBCCF@AAA@C@C?CCB@EC:999AA<>=?BBBB>AABCD>C@BBBBBBDDCCCCB@@?@BBCCE>AABACEE;@@@BB=A@@=
@6HNMW:01096:06002
TACGTAGGGGGCGAGCGTTATCCGGATTTACTGGGTGTAAAGGGAGCGCAGACGGAGAAGCAAGTCTGATGTGAAAGCCCGCGGCTCAACCGCGGGACTGCATTGGAAACTGTTTATCTGGAGTACTGGAAGGGCAAGCGGAATTCCTGGTGTAGCGGTGAAATGCGTAGATATCAGGAGGAACACCGGTGGCGAAGGCGGCTTGCTGGACAGTAACTGACGTTGAGGCTCGAAAGCGTGGGGAGCAAACAGG
+
ABBBBBABBB3AAA@@@@<@@C@C@BBD>DDCCC>DEDDC>CC=AAAAACCCBB>AAA;ABB=AABBBBBBBBCB;??B<BDC?BABB?B>AABC<BBBBC??<??BB>BAABB>AA@BB>CB@BBBB>A<@A;AA=AAA=B?C?B>BB@@@@A@@B>BBBC;@@@AAB@@?BA??>7772717;;494:959@@8><>?;?D=A???:@@@@??;?=<<@>>:>==:=>@ABB:A>==AAC5C?@AA9@>><
@6HNMW:01107:06002
TACGGAGGATGCGAGCGTTATCCGGATTTATTGGGTTTAAAGGGTGCGCAGGTGGCGCGAAAAGTCAGCGGTCAAAGTTCCGGGCTCAACCCGGTGACGCCGTTGAAACTTTCGTGCTGGAGTTCGTGCGAGGGAGGCGGAATGCGTTGTGTAGCGGTGAAATGCATAGATATGACGCAGAACCCCGATTGCGAAGGCAGCTTTTCCAGCACGCGACTGACGCTGAGGCACGAAAGCGTGGGGAGCGAACAGG
+
>@AB>@>:=9;:@?A>??<??C?C@BBB=AB<??9?A5=?8??8?@@@A:938@:@AAAABB6@A???=@=A@>?679.79?>:BBBB?BB@B?BBB998:;<7898,7>>3>?>;;75/5665@@@>AA>=;3991660968585A9?>9888//(/79<6:;;>>>>>=<=?:::ABAA?BBB6B??4::8?2919<88737&75>;=====>>@?999BBBBAA=AB999D>AB:::BB:BABAC?BB?5
@6HNMW:01066:06055
TACGTAGGTGGCAAGCGTTGTCCGGAATTATTGGGCGTAAAGCGCGCGCAGGCGCTTTCTAAGTCCATCTTAAAAGTGCGGGGCTTAACCCCGTGATGGGATGGAAACTGGAAAGCTGGAGTATCGGAGAGGAAAGTGGAATTCCTAGTGTAGCGGTGAAATGCGTAGAGATTAGGAAGAACACCGGTGGCGAAGGCGACTTTCTGGACGACAACTGACGCTGAGGCGCGAAAGCGTGGGGAGCAAACAGG
+
EDBCCCC?@@;??;:;;@>ACC@HACAC=;;@DB9AA;;;0;;;;;;>@?@>;;6CE>BBB@BBB?BBAB=@AA8A@ABCCC:BC?C=@@?6?>CCDBC<BBC<??8?@?<>B8@?AA>BBBBBBB?CB<>9<@8@?A=A?B?B@DCCCBB874A??@AA7>>>>>>??@@@=>>:>;@><8:::?:??<BBC?B?BA==AA:AAD=BA999958CBABFBB?881887<=>7?>>>AAA3888??9@@@<
@6HNMW:01071:06021
TACGGAGGATGCGAGCGTTATCCGGATTTATTGGGTTTAAAGGGTGCGCAGGCGGCGCGAAAAGTCAGCGGTCAAAGTTCCGGGCTCAACCCGGTGACGCCGTTGAAACTTTCGTGCTGGAGTTCGTGCGAGGGAGGCGGAATGCGTTGTGTAGCGGTGAAATGCATAGATATGACGCAGAACCCCGATTGCGAAGGCAGCTTTCCAGCACGCGACTGACGCTGAGGCACGAAAGCGTGGGGAGCGAACAGG
+
DDCC@@@>@:;:ACB@@A@BBC@B@CCF?BB?BF=BB8::.;C;AA@BB;;5;@=ABCBCGG;@@CC@@@@B???9@B=B@BE@D@??59:2;@BBCCDC?AB@CEI>CCC>BBBBABB@CCC@CCAA@@BCD>BB@BB?B?AAAAA=ABBCCDCC?BBBG=BBBBBBCCCCBBBBBBBCD@GDD:CCC?@AAC@C@C@A@@C=B?BBBBBCB@@@AAAA;;;C;;8;CCCCD>CAAABDD;AABDB@@?@?
@6HNMW:01093:06039
TACGTAGGGAGCAAGCGTTATCCGGATTTATTGGGTGTAAAGGGTGCGTAGGCGGTATAACAGGTCTGTGGTCTAAGCCCGAAGCTTAACTTCGGTTCGCCACAGAAACCATTTTACTTGAGTATGGCAGAGGCAAGTGGAATTTCTAGTGTAGCGGTTAAATGCGTAGATATTAGAAGGAACACCAGTGGCGAAGGCGACTTGCTGGGCCATCACTGACGCTGAGGCCCGAAAGCGTGGGGAGCAAACAGG
+
BAAACAA@<AAAA=@A;;5;?@=@6:;B=BC@DD?BBCEI?CE?C;;;CCC>BA>BBAA=BDC?B;;;AB?BBCB><;<0<@>AAA5;5;B>;;6;<AAB@BCCBBB=B;;;DD8@AB=@@@@@CD@BBD@@=@D?AAC<?>@B;@@AA@???CBB?B9??7>?<@@A999A@;@BA=@>A>@AA>AA::59@@>@<@/00A=;;;CE@E0:9BBA@BA::9>=8839>889:59AAAAAA6???BC>CCB?
@6HNMW:01096:06044
TACGTAAGGGGCAAGCGTTATCCGGATTTACTGGGTGTAAAGGGAGCGCAGACGGAATGGCAAGTCTGAAGTGAAAGCCCGCGGCTCAACCGCGGGACTGCTTTGGAAACTGTCAGTCTGGAGTACTGGAAGGGTAAGCGGAATTCCTGGTGTAGCGGTGAAATGCGTAGATATCAGGAGGAACACCGGTGGCGAAGGCGGCTTACTGGACAGCAACTGACGTTGAGGCTCGAGAGCGTGGGGAGCAAACAGG
+
A@@@BC@CLD;@@=@@@@?CBB@B?CDF?DCCCC=@A;<<0;@;ABBCC@@;=C?B>BB<?@;@><>>A=A?AAC799@;?@@:==00*0)008;0;9735==2:044/39:;;@@@ABB?A>=000/)/4>>5??:???:>.905:>>=BABBA@@<@@BB=BBCCCCBBBAA@CC@BB?B>ABB9@6998<>>:?>?A=@A?999B?BBCCBB@BBAAAAA>??@>@AAA:;7@??7377.7=<AB<=>88
@6HNMW:01103:06055
TACGTAAGGGGCAAGCGTTATCCGGATTTACTGGGTGTAAAGGGAGCGCAGACGGAATGGCAAGTCTGAAGTGAAAGCCCGCGGCTCAACCGCGGGACTGCTTTGGAAACTGCCAGTCTGGAGTACTGGAAGGGTAAGCGGAATTCCTGGTGTAGCGGTGAAATGCGTAGATATCAGGAGGAACACCGGTGGCGAAGGCGGCTTACTGGACAGCAACTGACGTTGAGGCTCGAGAGCGTGGGGAGCAAACAGG
+
CCCBBB@CCC;@?;?@@??ABB@B?BBD>DDCCD>@@@CB=CC>ABBBBEBB@@;???@=@C>@@CCCC?BBBCB>BAA;A8998BCD@C=??BB>CC@@@BD>D?BB=BCBB?BCCCCB?AAABBBC?B?BH@A@<A;;7;>B>BACC@CCB;;;@=@BBB<ABABBCCCCCCBAA>AA?A?CBB?C@??=???8??:959C?@@AA=AA???B?BBBBBB@<@00-0@@@DBBBA???AB6@AAA@;@==9
@6HNMW:01105:06058
TACGTAAGGGGCAAGCGTTATCCGGATTTACTGGGTGTAAAGGGAGCGCAGACGGAATGGCAAGTCTGAAGTGAAAGCCCGCGGCTCAACCGCGGGACTGCTTTGGAAACTGTCAGTCTGGAGTACTGGAAGGGTAAGCGGAATTCCTGGTGTAGCGGTGAAATGCGTAGATATCAGGAGGAACACCGGTGGCGAAGGCGGCTTACTGGACAGCAACTGACGTTGAGGCTCGAGAGCGTGGGGGAGCAAACAGG
+
BBCCCC>AA@8??=A??@=@CC=@>@AB<BCBAB<BAABD=BB=AAABCCCCCC@B@BC@DC@CAA@CC?CCCDE=AA@9@:949AAA?B=??BB>BBAACEE<@>@F>CBBBBCAAABB>AAC@@@A?B@BG>CC=BBB?B=B?B@CCABBBB@AD?CGDD?BBCCCCBBBCBBBC?AA>A@BBC@C@BC@CBB?B@@?<?A<???A?A@@AAB?BBAAABD?A::5:@@@BBAA@@99999(:?<<=8???<
@6HNMW:01109:06011
TACGTAGGGGGCGAGCGTTATCCGGATTTACTGGGTGTAAAGGGAGCGCAGACGGAGAAGCAAGTCTGATGTGAAAGCCCGCGGCTCAACCGCGGGACTGCATTGGAAACTGTTTCTCTAGAGTACTGGAAGGGCAAGCGGAATTCCTGGTGTAGCGGTGAAATGCGTAGATATCAGGAGGAACACCGGTGGCGAAGGCGGCTTGCTGGACAGTAACTGACGGTTGAGGCTCGAAAGCGTGGGGAGCAAACAGG
+
AB@@@@@@@@0=>?@:;<7:9A?B?BDC>CCCFD>BBBDD>DC>CCCCCCBBBD@CBB?BBDBC@@@CFCBAA@C;?<<,::=;?@BC?B9;9CE@AAABBCC?B@BD>99:BB=C???BBAAAAA??<>?CC<AA>A??:?:?:????;?C@@BBB=A766,7<==>@:;;?@B@A=@@<@9=::0816;7>@A<?<8:29<177=>8=>A>>>=@:<://)--3-/)/6669;4;99::77+585;>9::>8
@6HNMW:01111:06029
TACGTAGGTGGCGAGCGTTGTCCGGAATTATTGGGCATAAAGGGAGCGCAGGCGGGAAGGTAAGTCTATCTTAAAAGTGCGGGGCTCAACCCCGTGAGGGGATGGAAACTATCTTTCTTGAGTGCAGGAGAGGAAAGCGGAATTCCTAGTGTAGCGGTGAAATGCGTAGATATTAGGAGGAACACCAGTGGCGAAGGCGGCTTTCTGGACTGTAACTGACGCTGAGGCTCGAAAGCGTGGGGAGCGAACAGG
+
ABBBCAA<@B?@@BA????BBD@C?C?C>AA?BB=BBCCC:@@:>>@@BBB?BBC>C@C@CC?BDCDBBBF>@@@4B@9;;DD=CCCG@DCC;BC@AAA@6@CC?BB>???GBBB>BC=??BAAAA@>@CBB?BC<B@A>A>B>C?@@AAAAABBB@BCBB;BBBAABBBB@A=@B>AB>B>BBB@BBBB>===6;6//*000*0>>9ABCFBC;??A@>CBCB;:9:CCCCD?ICDCCCC<B@@FC@BBCA
@6HNMW:01112:06013
TACGTAGGTGGCAAGCGTTGTCCGGAATTATTGGGCGTAAAGGGCGCGCAGGCGGCGTCGCTAAGTCAGGCTCTTAAAAGTGCGGGGCTTAAGCCCCTGTCGAGGGGACCGAAACTGCGATCGCTAGGAGTATCCGGAGAGGAAAAGCGGAATTCCTAGTGTAGCGGTGAAATGCGTAGATATTAGGAAGGAACACCAGTGGCGAAAAGCGGCTTTCTGGACGACAACTGACGCTGAGGC
+
DCBBBAA?AA>B>:@@;;8<<?<?:???:@@<>>=@@@@?:@@:;;@CCCC@C@9;;<<////255///)///:4:::+9/555==.;837(----&-----::;;/<<9;<;454/8;6////7//)448834059<:=<1888&3385;7;7=0333377:44884344(444334:;9::7<<0/+/;>6/0/*0//9393333&333633425<:7;;-,,60,,,,5867;>=:;
@6HNMW:01112:06059
TACGTAAGGGGCAAGCGTTATCCGGATTTACTGGGTGTAAAGGGAGCGCAGACGGAATGGCAAGTCTGAAGTGAAAGCCCGCGGCTCAACCGCGGGACTGCTTTGGAAACTGTCAGTCTGGAGTACTGGAAGGGTAAGCGGAATTCCTGGTGTAGCGGTGAAATGCGTAGATATCAGGAGGAACACCGGTGGCGAAGGCGGCTTACTGGACAGCAACTGACGTTGAGGCTCGAGAGCGTGGGGAGCAAACAGG
+
;;;@88.444&3:6;:;;7::>?B=BCE@HBBBE=BB;;;6;F9BBAAAABBBC@C@DC@AAADBA@?@;>?<<<0499,94717>=;4:;00/7179=;<<<*9.4:1:@<BBBBBBBB?::9@<;:6=48817<9@@@<@@C?C@CC@CCCFECD?A@CB<BB;:;A;:9@@ABC?;;:;=B?@?A>;989<?7A7889=?194:94=>><9928>@@?CB@@::6:A:::CA@@@@???8@@ACC=A@@;
@6HNMW:01070:06106
TACGTAAGGGGCGAGCGTTATCCGGATTTACTGGGTGTAAAGGGAGCGCAGACGGAGAAGCAAGTCTGATGTGAAAGCCCGCGGCTCAACCGCGGGACTGCATTGGAAACTGTTTATCTGGAGTACTGGAAGGGCAAGCGGAATTCCTGGTGTAGCGGTGAAATGCGTAGATATCAGGAGGAACACCGGTGGCGAAGGCGGCTTGCTGGACAGTAACTGACGGTTGAGGCTCGAAAGCGTGGGGAGCAAACAGG
+
BCBBBB@BCB8@BA@AAB?AAC=@>@BC=CDCCC>CCCDC>CC>CCBBBCCC@@=@A@;@AA=ABBBBBBBAAAA9?<<5=9839@@?=A=??AC>BCBABCC?B?BC<B@ACB>B=>=?<>??@ABB@B?BC=A@;??A=A>B?B?FC@CA?>BBC@BBBB=BBBBB@CBA@???@;:959:9;;<B<>=:>BB<@<@@:=>:>=>>=BAA867=://///(/38/5-5777::3:999;88+252=A:@>@=
@6HNMW:01086:06099
TACGTAAGGGGCAAGCGTTATCCGGATTTACTGGGTGTAAAGGGAGCGCAGACGGAATGGCAAGTCTGAAGTGAAAGCCCGCGGCTCAACCGCGGGACTGCTTTGGAAACTGTCAGTCTGGAGTACTGGAAGGGTAAGCGGAATTCCTGGTGTAGCGGTGAAATGCGTAGATATCAGGAGGAACACCGGTGGCGAAGGCGGCTTACTGGACAGCAACTGACGTTGAGGCTCGAGGAGCGTAGGGGAGCAAA
+
;:;;>A=BBB9BD?DA;;:;FG@HACCB=BBCMM?BBBCA9?>9>?:99<::9C@C@BB>;;69A>=>A?::;DD?DCC>BCB?A@99787?<CD>BA?=;??7?;?D>ABBCABBBCCD?BB;;<BA>B@CC>A>=999:>=@<B?BB<@AA<<<<.66;;8;BA>CD?;;=666=:>>:;6:99)/)/9166:7;7;;7;=7:888.3399;;/3333978277317<98;;137778;;?C5@?<;;2
@6HNMW:01089:06063
TACGTATGGTGCAAGCGTTATCCGGATTTACTGGGTGTAAAGGGAGCGCAGGCGGTGCGGCAAGTCTGATGTGAAAGCCCGGGGCTCAACCCCGGTACTGCATTGGAAACTGTCGTACTAGAGTGTCGGAGGGGTAAGTGGAATTCCTAGTGTAGCGGTGAAATGCGTAGATATTAGGAGGAACACCAGTGGCGAAGGCGGCTTACTGGACGATAACTGACGCTGAGGCTCGAAAGCGTGGGGAGCAAACAGG
+
CCEEC@@@=;;;@;A@;;8;CC@C@BBB=BCCCC>BBCCC=CD>@@@BBCGACE@BAAA?CC?BBBCBCABACBD<;;;9;CC;DBBC@CDD;C?CCCCBCBBACAGE>BBCABBA@@BCCBBBAA@LHCDCD9AA=@@B@B>A=@=@BCBBBCBBB?BBBF>ABABB@??BBB@CD@BB?B?BBB@C>@??@@A4;4<;5<B@B;00?AC000A;<;;?AA@AB@@=@@@@AC9??>8899-8=>>A=AAA>
@6HNMW:01093:06096
TACGTAAGGGGCAAGCGTTATCCGGATTTACTGGGTGTAAAGGGAGCGCAGACGGAATGGCAAGTCTGAAGTGAAAGCCCGCGGCTCAACCGCGGGACTGCTTTGGAAACTGTCAGTCTGGAGTACTGGAAGGGTAAGCGGAATTCCTGGTGTAGCGGTGAAATGCGTAGATATCAGGAGGAACACCGGTGGCGAAGGCGGCTTACTGGACAGCAACTGACGTTGAGGCTCGAGAGCGTGGGGAGCAAACAGG
+
9AA@@@?CCA:@?;@;;;=@BB?B>AAC>CEBBB=BBBCC=CD=;;<BBCCCFE@D@BBACB:;;AAAA>BB@@@8;;;0;@A:??::6:=@@?B=BFAABCD>B?BC=BCBBCACBAAA@CCBCCCD@E?BC=BB@E@@<@6;7;?BC>BBCCBAB?BBCB=;;;DCCCCDBCCDC@AA7;7;AA9?<@@=@@A?B@BF@AA>ABBA?BBAAAE>?@CCBAB@A::8::ABAAABB@@?CC9:::?=5==><
@6HNMW:01103:06076
TACGTAGGTGGCAAGCGTTGTCCGGAATTATTGGGCGTAAAGGGCGCGCAGGCGGCGTCGTAAGTCGGTCTTAAAAGTGCGGGGCTTAACCCCGTGAGGGGACCGAAACTGCGATGCTAGAGTATCGGAGAGGAAAGCGGAATTCCTGGTGTAGCGGTGAAATGCGTAGATATCAGGAGGAACACCGGTGGCGAAGGCGGCTTACTGGACGGCAACTGACGTTGAGGCTCGAAAGCGTGGGGAGCAAACAGG
+
BBACA@@<@A=AC?@@@B<@@B=@<@=A;;;7;B<AC@@G?EG=BBBBB;;5;A=A;;9>@A:@@CDADIG?AAA3A;;;ABB9BC@C>BBB9BBAACCC9BB>@AD=B@;:;BB@?@@@CCA@BA@=BBAB>BC9B;<5;5;5;?BC?CBBDC@@<@@@@9@@@@@B@?????>><>>;??BCC7;:;B=@;9294:>;?B=?@BB>@@@=@A?A@AC@@=6<==3:9@AAD;@993778*7=;=>;=BB>
@6HNMW:01109:06104
TACGTAGGTGGCAAGCGTTGTCCGGAATTATTGGGCGTAAAGGGCGCGCAGGCGGCGTCGTAAGTCGGTCTTAAAAGTGCGGGGCTTAACCCCGTGAGGGGACCGAAACTGCGATGCTAGAGTATCGGAGAGGAAAGCGGAATTCCTAGTGTAGCGGTGAAAATGCGTAGATATTAGGAGGAACACCAGTGGCGAAAGCGGCTTTCTGGACGACAACTGACGCTGAGGCG
+
@B@;;;B?AB?@@;@@;;6::9?C79892997@>4;;;;?4=>6556666999915599555.55::5@>92595*5955>@@4@B?B?B@@6?;;;CCC9AA=AA@9>>000:99=<@<;;;;;;;9<666:>A8@><8<6;4;5;9<=?:;;>=999999&55555==<<=>:>@:>>;>;;8847///+//;<,///7:::5;<=:B?;;;=466>@=?;;;@<7;4
@6HNMW:01110:06099
TACGTAGGTGGCGAGCGTTGTCCGGAATTATTGGGCATAAAGGGAGCGCAGGCGGGAAGGTAAGTCTATCTTAAAAGTGCGGGGCTCAACCCCGTGAGGGGATGGAAACTATCTTTCTTGAGTGCAGGAGAGGAAAGCGGAATTCCTAGTGTAGCGGTGAAATGCGTAGATATTAGGAGGAACACCAGTGGCGAAGGCGCTTTCTGGACTGTAACTGACGCTGAGGCTCGAAAGCGTGGGGAGCGAACAGG
+
BBBCBCD?BC?BBA@9;:?ADBAD@EAC@BC@BB>AA@CG?CC>BBBBBCC@BAA:B@F@DC?BBBCBBCC=@@?5A?@@@DD;BAAA@CED9::@@@@A6AAB?AC<AAAABAF>BB?A??>BBBB?BB@A=@A=A@@=@=<8<:>B@>>>??>><>BBF>BA<<9BBBB@A>=A=AB<@:;=>=B=>=:<<927357878-8>=:=>>??A=B@>>>A@BA@@<ACCAAA<A;;;CCC7@@@BA>BBB?
@6HNMW:01083:06159
TACGTAAGGGGCAAGCGTTATCCGGATTTACTGGGTGTAAAGGGAGCGCAGACGGAATGGCAAGTCTGAAGTGAAAGCCCGCGGCTCAACCGCGGGACTGCTTTGGAAACTGTCAGTCTGGAGTACTGGAAGGGTAAGCGGAATTCCTGGTGTAGCGGTGAAATGCGTAGATATCAGGAGGAACACCGGTGGCGAAGGCGGCTTACTGGACAGCAACTGACGTTGAGGCTCGAGAGCGTGGGGAGCAAACAGG
+
>ACCCB6:::.;A=BABB?BBB@C@CCD=BBCDD>AAADD?CC>BB::;CCCCD@C@A@>@B?BBBBCCACAAAA9998.9<=8?AAA?B>AAAB<AAABCBB=B@DD=CAABCBBBDCB@BBAA@??=>=AC>CC>B@@=@=A>A?BB?BBCBBBC@CDDD>CCCCCCBBBCCCDD?BB@B@BCC?B?BA@CBBAD?BB@BC@BCCB?B@9:9839?CBBBC??::8:AA???>@@@@AAB8BBCBB=BAC?
@6HNMW:01091:06115
TACGTAAGGGGCAAGCGTTATCCGGATTTACTGGGTGTAAAGGGAGCGCAGACGGAATGGCAAGTCTGAAGTGAAAGCCCGCGGCTCAACCGCGGGACTGCTTTGGAAACTGTCAGTCTGGAGTACTGGAAGGGTAAGCGGAATTCCTGGTGTAGCGGTGAAATGCGTAGATATCAGGAGGAACACCGGTGGCGAAGGCGGCTTACTGGACAGCAACTGACGTTGAGGCTCGAGAGCGTGGGGAGCAAACAGG
+
>?CCCC@CCC;BB>A:;;?BBC@G@;<;:;BBGL=CCBCC>CF>D9:;CCAAAC@B8;;?AC@BBCBCB?BBCCC=CCC=C9979DAC@C=??DE>BC??@CC>C?BC=BBAAACCCCCC?BBC?A@B>A@CE?BB<AAB@C@B@C@CC@CCCCA@@<@BAEGDI=;=AB@BBCBBB@;<8;>@@@>A<=?=@AA@B@BB@CC9:987?BBCBBB?BBB@@@=6000+0:;:;;8888::<=1BBBBB;BBB8
@6HNMW:01096:06137
TACGTAAGGGGCAAGCGTTATCCGGATTTACTGGGTGTAAAGGGAGCGCAGACGGAATGGCAAGTCTGAAGTGAAAGCCCGCGGCTCAACCGCGGGACTGCTTTGGAAACTGTCAGTCTGGAGTACTGGAAGGGTAAGCGGAATTCCTGGTGTAGCGGTGAAATGCGTAGATATCAGGAGGAACACCGGTGGCGAAGGCGGCTTACTGGACAGCAACTGACGTTGAGGCTCGAGAGCGTGGGGAGCAAACAGG
+
DBBAAC?AAA8??<@BBB?BBB=@:A@?;@BBBC?CBBBD=BB<BBBBBBCCCB@C?BA=;:6;;;;@@>ABCBE9;;:0;:939@AD?C?ABBF>?@?CB@?9?;?A<BBDCBBBCCCB?BDBAAAB?B?BF=BA?BCC@C?B?B>AC@BBBCA;;:;BDD=DB<;;:BBCB:::@<;;7;>BAD@E>BB?AAAADACC@AA<??@@=AB?>?A=AABBBC@<>00+0===@BABBBCBBB::99DD>BBB?
@6HNMW:01098:06121
TACGTAAGGGGCAAGCGTTATCCGGATTTACTGGGTGTAAAGGGAGCGCAGACGGAATGGCAAGTCTGAAGTGAAAGCCCGCGGCTCAACCGCGGGACTGCTTTGGAAACTGTCAGTCTGGAGTACTGGAAGGGTAAGCGGAATTCCTGGTGTAGCGGTGAAATGCGTAGATATCAGGAGGAACACCGGTGGCGAAGGCGGCTTACTGGACAGCAACTGACGTTGAGGCTCGAGAGGGGGCGTGGGGAGCAAACAGG
+
BBBC??>@CC9AB?BBBB?BCC@D@CCD>BBCCC>CCCCD?CC>BBABACCDCD?@?AC@DC@DGCBBA>AAACB<??C9B::8:@?><@4::BB=BCAAACD>C@CD=BBBC:;;BCDF@AABCCBB>A?BA;@?8@?@;?=@>A=@B@CCEB<;;>BBBC=DCCBCCCCCCCDDD@BA=@=@BC?B?AA?A@@=?;>A=BA=??AC?BBBBBC@ABADBBC?B@?=?BBAABBDBAB3???AAB2999>>8>??9
@6HNMW:01102:06123
TACGTAGGTGGCAAGCGTTGTCCGGAATTATTGGGCGTAAAGGGCGCGCAGGCGGCGTCGTAAGTCGGTCTTAAAAAGTGCGGGGCTCAACCCCGGGACTGCATTGGAAACTGTTTTTCTAGAGTGTCGGAGAGGTAAGCGGAATTCCTAGTGTAGCGATGAAATGCGTAGATATTAGGAGGAACACCAGTGGCGAAGGCGGCTTACTGGACGATGACTGACGTTGAGGCTCGAAAGCGTGGGGAGCAAACAGG
+
A@@ABAA>;;5;>9=;:;<?9944.56;.566;<4664<<)55)5555;99455.555559B9C@BB=@BC5;;;:$599>>@@2BB==<<==.<<6<@=BABB@CABD=@@@@@BB1AACBBAAACCC=A@BB?BC>B;;5;=A5<5;@ABBCDDB999@A@8BCBBCBB>A>B?@@?@@=A?BAB@C;;;?BBB7;6:A;>@;@@?@=?D::9:9>>=?@99299929@@===,595//99+0//::5::>;
@6HNMW:01102:06150
TACGTAAGGGGCAAGCGTTATCCGGATTTACTGGGTGTAAAGGGAGCGCAGACGGAATGGCAAGTCTGAAGTGAAAGCCCGCGGCTCAACCGCGGGACTGCTTTGGAAACTGTCAGTCTGGAGTACTGGAAGGGTAAGCGGAATTCCTGGTGTAGCGGTGAAATGCGTAGATATCAGGAGGAACACCGGTGGCGAAGGCGGCTTACTGGACAGCAACTGACGTTGAGGCTCGAGAGCGTGGGGAGCGAACAGG
+
CBBA::;;DD;BB?AA@B?BDD@E?CBE>CBAAA<ABCCI?CC>CCDCDFBBBC?B>BB?BC@BCBCBC?BBBBA989839>=>AA??;?=AABA=BB??@CH=B>AC>BBBB9:;CCEE?BBBBBBB?B?BD@BB=BBE@E?C?A=@C?CCCECBB@CCCC=CC;<<CCBBBBBBB@;;8;?BAA?C>@@?BBB=A?AA=AC8::BB?AA>>>@=@AA?ABB>A::8:CCCCBAABBBBBB:??@BB@BBB@
@6HNMW:01064:06175
TACGTAAGGGGCAAGCGTTATCCGGATTTACTGGGTGTAAAGGGAGCGCAGACGGAATGGCAAATCTGAAGTGAAAGCCCGCGGCTCAACCGCGGGACTGCTTTGGAAACTGTCAGTCTGGAGTACTGGAAGGGTAAGCGGAATTCCTGGTGTAGCGGTGAAATGCGTAGATATCAGGAGGAACACCGGTGGCGAAGGCGGCTTACTGGACAGCAACTGACGTTGAGGCTCGAGAGCGTGGGGAGCAAACAGG
+
@AAC@@<@AA7@@<@CBB=AAA=A@CCC>BBBCC>BCCDD?CC<:::BBA;;9@4:49C?BCH?BAACCBHGCBC8;;;0;;;5;CAC?B;;;BH?GEBBFDC?B@CC?CBBBBBBBCCC@CBB@@@@;?;??:@A=@BB?B?C?B?BB@CCBBACC>AAAA<AAABBBCD;;;BBD@AB?A@CBB7;79@;@AB=A@AA>AA6;9@@<@A???CAA???C@@9@00,0>@@ABAAA?9899-9@?AB:??A<
@6HNMW:01070:06193
TACGGAAGGTCCGGGCGTTATCCGGATTCATTGGGTTTAAAGGGAGCGTAGGCCGCCCCTTAAGCGTGTTGTGAAATGCCGCGGCTCAACCGTGGCACTGCAGCGCGAACTGGGGGGCTTGAGTGCGCGCAGCGAAGGCGGAATTCGTGGTGTAGCGGTGAAATGCTTAGATATCACGAAGAACTCCGATCGCGAAGGCAGCCTTCGGGAGCGCAACTGACGCTGAAGCTCGAAAGTGCGGGTATCGAACAGG
+
@@@C?C?A>?B59:6;@?<@CB?C@BB>BBB=BC6@@0;;0;B=CCBCBBB?C?@AEE;C?BABBBCDE@BBBAA8;;@?A?A?ABCE@C=@::7:ABAAABBCCBCC@CBBBBCC)AA>ABBBBFB??>AA@@A?B@BB?B?B?AABB?BBBCDA@>@BBB=CAAA>AAA@AABAAAA?AA=@??=?@???:8:9?9????9?>AAC>B@@@ACABBBBBBBBBB@BBABBCF=?@?ABA<@@@A??:?AA:
@6HNMW:01070:06205
TACGTAAGGGGCAAGCGTTATCCGGATTTACTGGGTGTAAAGGGAGCGCAGACGGAATGGCAAGTCTGAAGTGAAAGCCCGCGGCTCAACCGCGGGACTGCTTTGGAAACTGCCAGTCTGGAGTACTGGAAGGGTAAGCGGAATTCCTGGTGTAGCGGTGAAATGCGTAGATATCAGGAGGAACACCGGTGGCGAAGGCGGCTTACTGGACAGCAACTGACGTTGAGGCTCGAGAGCGTGGGGAGCAAACAGG
+
ACA@>B4999-8?8@@AA>ABB?C@CCC>CCCCC=BCBBB>BD=BBBBACCCDD@D@CC@CC>ABAA@?<?A@@@9???9??@>BBBB?B999AD@FDACCCG=@>@B=BBBB@CBBBBC@AAAAA@@;@>BB>CD?CCD@C?B?B?BB@CCCBABE@FCIC=<;;AABBBBCBBBC?AB@B?BBB<?=?A?BBB@B@AA>AD?BBBB?BC:9:B?BBBBBFD?B::9:BAABBBCB?@?FH:BBBBB:??A>
@6HNMW:01076:06196
TACGTAAGGGGCAAGCGTTATCCGGATTTACTGGGTGTAAAGGGAGCGCAGACGGAATGGCAAGTCTAGAAGTGGAAAGCCCCGCGGCTCAACCGCGGGGAACTGCTTTGGAAACTGCCAGGTCTGGAAGTACTGGCAAGGGTAAGCGGAATTCCTGGTGTAGGCGGTGAAATGCGTAGATATCAGGAGTAACACCGGGTGGCGAACGGCGGCTTACTGGACAAG
+
<>;0//7;;;.8:7544>3445.4.45>)55555)5;555)5>2<<<A=00000*05//)/-057////95/455::18888+899-449928683333&3-333999(3-33(33348=;698-,(*(*((((((**(*5(,-097949.5.5455.5<<55.5<.56;>4==<<<555<:98771////5///)//(/8289:5:=7::6882899:6:;;6?
@6HNMW:01078:06194
TACGGAAGGTCCGGGCGTATCCGGATTTATTGGGTTTAAAGGGAGCGCAGGCTGATGATTAAGCGTGACGTGAAATGTAGCCGCTCAAACGGCTGAACTGCGTCGCGAACTGGTTATCTTGAGTGAGTTCGATGTTGGCGGAATTCGTGGTGTAGCGGTGAAATGCTTAGATATCACGAAGACTCCGATTGCGAAGGCAGCCAACAAGGCCTTTACTGACGCTAAAGCTCGAAGGTGCGGGTATCGGAACAG
+
>ACC?B?B@DL@BA;@;95:97;8455)5<5:@:@@,9;4:<8<@BAA@A466B==?>>4969?;:9;7/////(/:<>=>7;:<4;;,7::=900+/9:8;=94444.3882858833-3778<<AC=>73333388<>1;/7,3337178888::7<=;=2:=8=<A:;0//533532----722220662.(.(//774:7//)50505>6>;<<<999544)4::9;;9;6;//-8(--6--(-3766
@6HNMW:01084:06163
TACGGAAGGTCCAGGCGTTATCCGGATTTATTGGGTTTAAAGGGAGCGTAGGCCGGAGATTAAGCGTGTTGTGAAATGTAGACGCTCAACGTCTGCACTGCAGCGCGAACTGGTTTCCTTGAGTACGCACAAAGTGGGCGGAATTCGTGGTGTAGCGGTGAAAATGCTTAGATATCACGAAGAACTCCGATTGCGAAGGCAGCTCACTGGAGCGCAACTGACGCTGAAGCTCGAAAAGTGCGGGTATCGAACAGG
+
????29245==;BC@CDF@C@A=A?;;;4;B;A@8@@,:;,:<6@@@@@;;6;:?6==>@+0-0<//6A266<==255555556>><<8///////7>A===B???<A<ABC@CC>C?A?AAAA@;:9>=?>8>>??788489>6888?=??555;;493733&3899<;888<8;;777/77/7994;:92855715+55999999:?24477//)///8///344.4<844444&4<;;9:199:99:6:<<4
@6HNMW:01103:06207
TACGTAAGGGGCAAGCGTTATCCGGATTTACTGGGTGTAAAGGGAGCGCAGACGGAATGGCAAGTCTGAAGTGAAAGCCCGCGGCTCAACCGCGGGACTGCTTTGGAAACTGCCAGTCTGGAGTACTGGAAGGGTAAGCGGAATTCCTGGTGTAGCGGTGAAATGCGTAGATATCAGGAGGAACACCGGTGGCGAAGGCGGCTTACTGGACAGCAACTGACGTTGAGGCTCGAGGAGCGTGGGGAGCAAACAGG
+
;;;A@@<@CC:BC?CAAA=ABB?B?BBB<ACA@@;@@@A@0;;09A>@AAAB?A:@;00,00,09=?<A=A><@A;;;;09:>18:?@>A>AACC>BBCCAA@9@<??8?@@??BBBBBC?BBBBCBA9?:?@9@A?BBMAH@A?B@CCAICCAAAD@BBBC>CBBBBBCCCBBBAA>AC=A<@??>B>=C>BB=<@><B>A=:<<>=6;8999:288887782833-3666//(/9=;/333&3;;;=83334
@6HNMW:01107:06173
TACGGAGGATGCGAGCGTTATCCGGATTTATTGGGTTTAAAGGGTGCGCAGGCGGCGCGAAAAAGTCAGCGGTCAAAAGTTCCGGGCTCAACCCGGTGACGCCGTTGAAACTTTCGGGCTGGAGTTCGTGCGAGGGAGGCGGAATACGTTGTGTAGCGGTGAAATGCATAGATATGACGCAGAACCCCGATTGCGAAGGCAGCTTTCCAGCACGCGACTGACGCTGAGGCACGAAAGCGATGGGGAGCGAACAGG
+
@@@A69:>@::9;;;@;;2;:9.48<<@<@==<<)5506=2@@>6699>DD@BA;>@?:9;:;$9;::;:8384333&3;2;9>?6=>77.7;3;8==<<<<9=>:==>7>@@8??B<;;;49:<.55;:94449098.//)/)/////)/98/////5::<<4:44477///-5---6--//1777*7//)4;44.4.499444)46:<;;8865--------/4443:<<;>=/4444////&////8699:6
@6HNMW:01069:06247
TACGGAGGATGCGAGCGTTATCCGGATTTATTGGGTTTAAAGGGTGCGCAGGCGGCGCGAAAAGTCAGCGGTCAAAGTTCCGGGCTCAACCCGGTGACGCCGTTGAAACTTTCGGGCTGGAGTTCGTGCGAGGGAGGCGGAATGCGTTGTGTAGCGGTGAAATGCATAGATATGACGCAGAACCCCGATTGCGAAGGCAGCTTTCCAGCACGCGACTGACGCTGAGGCAGCGAAAGCGTGGGGAGCGAACAAG
+
CCBB=;;5;44439:;?B=A@@9=99991>=;@<8?>2??3=;233?=;;>=?=;?999>@@6999@@7949@AB4:7<A<?:5:=>>4<;1;;==>?8:7><5<=<6<;;0797.9=<05;;68BAA>>887)9>5<;390:7<66022766;85,5:<:3757758;>=>=?A??>AAB@CFC1@9817<?A9?<?????B=A?CA?@@??999BBCC@@@9975;733733(38778;<1<<<<=16659
@6HNMW:01076:06229
TACGTAAGGGGCAAGCGTTATCCGGATTTACTGGGTGTAAAGGGAGCGCAGACGGAATGGCAAGTCTGAAGTGAAAGCCCGCGGCTCAACCGCGGGACTGCTTTGGAAACTGCCAGTCTGGAGTACTGGAAGGGTAAGCGGAATTCCTGGTGTAGCGGTGAAATGCGTAGATATCAGGAGGAACACCGGTGGCGAAGGCGGCTTGCTGGACAGTAACTGACGTTGAGGCTCGAAAGCGTGGGGAGCAAACAGG
+
ACBA@@<???8?C?@?@B?BCE@C?CBB>BCCCJ@BBBBB<BB9BBBBBCBCBD@C@CC@A?>@D@@AB?CCCCD7:9<6<<?;?AC@>B<??AC>??>AAA@<A?AC=B:;:@DDBBBC@BBB@@BB>A>AD>BB?DCD@C@C@BACC@CCCCDBB?CCCB=A@@BBCCCEAA@AA>AA:=;??@;@?@@=@CC?B?BB?AA>ACAB>AABBBB?BBBBBA?<;97,7>==>B<BBAAB=C9BBBBB=BBC?
@6HNMW:01085:06243
TACGTAGGTGGCAAGCGTTGTCCGGAATTATTGGGCGTAAAGGGCGCGCAGGCGGCGTCGTAAGTCGGTCTTAAAAGTGCGGGGCTTAACCCCGTGAGGGGACCGAAACTGCGATGCTAGAGTATCGGAGAGGAAAGCGGAATTCCTAGTGTAGCGGTGAAATGCGTAGATATTAGGAGGAACACCAGTGGCGAAAGCGGCTTTCTGGACGACAACTGACGCTGAGGCACGAAAGCGTGGGGGAGCGAACAGG
+
@?>@=;;4;@;>?<;<00*/;;5<,/,61668<>4>;:;=39=8=9;;?;:49545>A>AAC?BC;:9:@@=@@B3@@=99:9&9<7=:>CC8A?;4444&4939=>7>C;;@999CBBBAAACAAA?BAAA=@@9;:;4;=A=B@BBBDDCCCBB@BBCC=;;;BABBCBCB?BA>@@=@?CBB@DCDF?AADD=ABB>BAA<AAA?AB;;;@<@?AAAA@@ABA;?==:44(4::43377'9??8995<=8
@6HNMW:01093:06249
TACGTAGGGGGCGAGCGTTATCCGGATTTACTGGGTGTAAAGGGAGCGCAGACGGAGAAGCAAGTCTGATGTGAAAGCCCGCGGCTCAACCGCGGGACTGCTTTGGAAACTGTCAGTCTGGAGTACTGGAAGGGTAAGCGGGATTCCTGGTGTAGCGGTGAAATGCGTAGATATCAGGAGGAACACCGGTGGCGAAGGCGGCTTACTGGACAGCAACTGACGTTGAGGCTCGAGAGCGTGGGGAGCAAACAGG
+
BA;;:;:999'344:;;<9<>>?B?CMM=@@CCC?CDCDD>CC>AA;9;BA@AB=@@B?BBB@BBCCBBBCBBBC=BBB6::@;@<=>6=-00?>8>?;>:9:,45<B<@@CCCBBBBBB=??B=?==8B7;:39<,9:==59<7<7<;:@>666BB=B995)555<@@===?>>?@<?@?B@DBE@B?BA???@<@<9919=8<<?<9?<<<7808=;;//0+/00)3>>=>=B>==@BDD:BB???8???9
@6HNMW:01099:06223
TACGTAAGGGGCAAGCGTTATCCGGATTTACTGGGTGTAAAGGGAGCGCAGACGGAATGGCAAGTCTGAAGTGAAAGCCCGCGGCTCAACCGCGGGACTGCTTTGGAAACTGTCAGTCTGGAGTACTGGAAGGGTAAGCGGAATTCCTGGTGTAGCGGTGAAATGCGTAGATATCAGGAGGAACACCGGTGGCGAAGGCGGCTTGCTGGACAGTAACTGACGTTGAGGCTCGAAAGCGTGGGGAGGCAAACAGG
+
BC;;:C?CED:BB>AAAA@CCE>@>?CC=CBBBC>BBBCC9:;6;CBAAACBBBACACC@BB@DCCCCB?ABCCC;::9-7993:AAA>B9::CC>CHCCAAA<A?AD@CCAABBBBBCC@AAAAA@@>?<AA8>>9@@A?B=@?@?BC@CCCCBBB@BDDD?BABCCCCECCBBBD@@@=?=@@C?C?CB?BBB?C?BA=@A6::BA>BBBBAA?CCCBBBC?BBC?BBCBBB:?????>@69959AD8>::3
@6HNMW:01107:06242
TACGTAGGGGGCGAGCGTTATCCGGATTTACTGGGTGTAAAGGGAGCGCAGACGGAGAAGCAAGTCTGATGTGAAAGCCCGCGGCTCAACCGCGGGACTGCATTGGAAACTGTTTATCTGGAGTACTGGAAGGGCAAGCGGAATTCCTGGTGTAGCGGTGAAATGCGTAGATATCAGGAGGAACACCGGTGGCGAAGGCGGCTTGCTGGACAGTAACTGACGTTGAGGCTCGAAAGCGTGGGGAGCAAACAGG
+
CDCCBAAAA@1>@>>9:9?BBC@C@BBC>CCBCE>@@@CC?CF>BBBCCCCCCC?BBB?BBC@CBBABACCBBBC=@?A=A@?=?CBB>B<??A?<?B??@CC?A?AA;@@@C@<A@AAB@CDBBBBB>A<@?;@C:>=B@B?B?B@BB?BBA>>>B?BCCE=AAABBBBBC89:A@:>?1616<<6>9=>=?@@<A;@A<BD<@>>=:=<<==>9====;;9699729;;<<=6>>::;AA1=;788-8>>:
@6HNMW:01070:06301
TACGTAGGTGGCAAGCGTTGTCCGGAATTATTGGGCGTAAAGGGCGCGCAGGCGGCGTCGTAAGTCGGTCTTAAAAGTGCGGGGCTTAACCCCGTGAGGGGACCGAAACTGCGATGCTAGAGTATCGGAGAGGAAAGCGGAATTCCTAGTGTAGCGGTGAAATGCGTAGATATTAGGAGGAACACCAGTGGCGAAAGCGGCTTTCTGGACGACAACTGACGCTGAGGCGCGAAAGCCAGGGGAGCAAACGGG
+
FD@@?00+0<6<B,<:;@>@CEAEAC=A=@A>AA=AA@AB0;;6;@@ACA@=AA;@AAAABC?BBBDGCCCABCB9BBA;;;;.;A>C<@@@3@AB;;;;.;B@BA@9@0000A@ACDBBBBBGCBA?BBBDADD>;;;=@5;7;?CBBBCCHDBB@BCCC>;;;CDDCBBBC@DD@BB?@<@AA;????<?BCC>CCCADBB>BCCAEF<<<D@CCCCCCB@>00+00007;+59>;>>>9<A==A896>7
@6HNMW:01087:06291
TACGGAGGATGCGAGCGTTATCCGGATTTACTGGGTGTAAAGGGAGCGCAGACGGAGAAGCAAGTCTGATGTGAAAGCCCGCGGCTCAACCGCGGGACTGCATTGGAAACTGTTTCTCTAGAGTACTGGAAGGGCAAGCGGAATTCCTGGTGTAGCGGTGAAATGCGTAGATATCAGGAGGAACACCAGTGGCGAAGGCGGCTTACTGGACAGCAACTGACGTTGAGGCTCGAGAGCGTGGGGAGCAAAC
+
ACCF?AB@CCCDBA@@::4:AA<@=ABB<BBBCC<BAABB=@@;BBA@AC;;;A=AAA=A@@=@AA@@BCCCCCC=A@B<C;;6;AA@=B:::DD=BB?@>AA;?<AC>BBGEK>BBCBCDCDCBBBG?C?AA<AE@BBD@D@B?C@BC?BBBCC@@<@@@@9AAB@@@AA;;:A=>700-0<@@@<@@@@<@@@-0-0A?AA@CCCC@DC=;=CACCCCC;;6;AA>BBBBBBAA;::?CC9BBAAD==
@6HNMW:01106:06308
TACGGAGGATGCGAGCGTTATCCGGATTTATTGGGTTTAAAGGGTGCGCAGGCGGCGCGAAAAGTCAGCGGTCAAAGTTCCGGGCTCAACCGGTGACGCCGTTGAAACTTTCGTGCTGGAGTTCGTGCGAGGGAGGCGGAATGCGTTGTGTAGCGGTGAAATGCATAGATATGACGCAGAACCCCGATTGCGAAGGCAGCTTTCCAGCACGCGACTGACGCTGAGGCACGAAAGCGTGGGGAGCGAACAGG
+
BA;:6;B?BCCBBBC@AA@BCC@B@@@@;AB=BC;BB0<;0;B;@@AADBA=@C696?AABA::::A@?@@@==?7>;:>;?A<>>>@,0,0;=::><=54615==3;<D>CCBBCCG>@@@=BB@@@@@??8:;4;?<@?@@A??=?ACCCBBA?A;<;6<@@CCCCDC@?@BDBBBAA<?==2???9??:;5;;AA@AAE>C@@@@B@@:999>?@BC@@B??;@B@@@@8<<<4999*877;A>BBB9
@6HNMW:01064:06324
TACGTAGGGGGCGAGCGTTATCCGGATTTACTGGGTGTAAAGGGAGCGCAGACGGAGAAGCAAGTCTGATGTGAAAGCCCGCGGCTCAACCGCGGGACTGCATTGGAAACTGTTTATCTGGAGTACTGGAAGGGCAAGCGGAATTCCTGGTGTAGCGGTGAAATGCGTAGATATCAGGAGGAACACCGGTGGCGAAGGCGGCTTGCTGGACAGTAACTGACGTTGAGGCTCGAAAGCGTGGGGAGCAAACAGG
+
BBAA@A@@@@1?@@@>??<@BB@CACCC<BBCCC>CCBBB<BC=AAAAACCAAA@@A@=@AC:;;CBABCCBCED>B@@8@9959BAA>A8:9AB=BAAAAAA?C@CD>AAAAA<???CC@BBBBB?>:=>A?9AA1:9A>A?B?B?AB??>>@A?@;@@@?:?B=>=CBCC>@:<>8;<595:AA<A;::168>9>9==8=@8==>><>CBB:;6;==<>A>0676.6;=<<=6>>>>@@@5@B@??9?>=:
@6HNMW:01070:06331
TACGTAAGGGGCAAGCGTTATCCGGATTTACTGGGTGTAAAGGGAGCGCAGACGGAATGGCAAGTCTGAAGTGAAAGCCCGCGGCTCAACCGCGGGACTGCTTTGGAAACTGTCAGTCTGGAGTACTGGAAGGGTAAGCGGAATTCCTGGTGTAGCGGTGAAATGCGTAGATATCAGGAGGAACACCGGTGGCGAAGGCGGCTTACTGGACAGCAACTGACGTTGAGGCTCGAGAGCGTGGGGAGCAAACAGG
+
BB@@>?4:;;.9@<@AAA?ABB?@>ABG=BBCCC=ABBFF>CC=:<;;;BBBBC?C@CCACCAEBBBBA@CCCBF<@@A<@??<?CAA>A79:AA=ABBDDCD=@>@E>C@@?A:;:AA@>AACAA??:?9>?8?C<@@B?C@B@B@CC@CCC;;;D@ABBB=;<<CABBBCCDCBB?BB<=9:>>+0,0@9>@B?B?BB@CC=??A?;?@:99@<@997C@@=@??;?CABBCBBCBCBFF:BBBBB:AAA>
@6HNMW:01086:06331
TACGTAGGGGGCAAGCGTTATCCGGATTTACTGGGTGTAAAGGGAGCGTAGACGGTAGTGCAAGTCTGAAGTGAAAAATCCGCGGCTCAACTGCGGAATTGCTTTGGAAACTGTATAACTAGAGTACCGGAGGGGTAAGCGGAATTCCTGGTGTAGCGGTGAAATGCGTAGATATCAGGAGGAACACCGGTGGCGAAGGCGGCTTACTGGACGGCAACTGACGTTGAGGCTCGAAAAGCGTGGGGAGCAAACAGG
+
BA@@@@@@@@0;@<BA:;5;@>:=:999)9;@@@=BBB@C=BC>BAAACCBBBC?A@@@A@@<@;;:AA<A?9;;;;'9;7;55.5<9525;;55.549;A9:9,929C:@BBBBBC@BABA::9>=;><9999-9=;?CCAD@C@C969199;>==>;==>>6@@@A@A@A@955?:>BB>A788@7?@BB>@?A4925=9??>ABBB?A@@?AA=>=<000/)///)/444444&444;<<<2;;;;<5;;<9
@6HNMW:01089:06311
TACGTAGGGGGCGAGCGTTATCCGGATTTACTGGGTGTAAAGGGAGCGCAGACGGAGAAGCAAGTCTGATGTGAAAGCCCGCGGCTCAACCGCGGGACTGCATTGGAAACTGTTTCTCTAGAGTACTGGAAGGGTAAGCGGAATTCCTGGTGTAGCGGTGAAATGCGTAGATATCAGGAGGAACACCGGTGGCGAAGGCGGCTTACTGGACAGCAACTGACGTTGAGGCTCGAGAGCGTGGGGAGCAAACAGG
+
BBA@@<=?=<,;??@A@A?BBB@B@CCE>CC@@@;@@@BB<BB<BCBAACCCCC@CCC?BCB@CCCBBBBEEBBB7;:?6???<@BCB>B<??AC>CBB?@@A?B=AB=BBBBG>BAAABBBBA@A??:=8;=7;?<A>?;?:?8?8><7<CD>B@C?CCCD<===B>>>>@@??@F=874739;=9>6=<:=@?;=96616=+//7617>??;;7;===AAA;?::5:;;@@AAA@=::::-8::::1;=<7
@6HNMW:01104:06324
TACGGAAGGTCCGGGCGTTATCCGGATTTATTGGGTTTAAAGGGAGCGTAGGCCGGAGATTAAGCGTGTTGTGAAATGTAGACGCTCAACGTCTGCACTGCAGCGCGAACTGGTTATCTTGAGTGAGTTCGATGTTGGCGGAATTCGTGGTGTAGCGGTGAAATGCTTAGATATCACGAAGAACTCCGATTGCGAAGGCAGCCAACAAGGCCTTTACTGACGCTAAAGCTCGAAGGTGCGGGTATCGAACAGG
+
BBCB?C?B@B?;>>3<00*0@@8@;@BC>DCAEC<BB>BB<BC=CBBBBCC@C?C@CCCC?C@B?::;@<@AABE>BBBBBBBA@@@?<?BBBAAAACBBBBBBBBCB@BCB@B@CBCB@B::9B??@@CCBCCB?B=@@=@>A>ADBB@BCCBC;;5;;;;/;C@@=@BBCCCECBBB?BB?BBB?BAA588BB<@?BBBB@B?BB>A=@;??8?AAABBBBBBB=BBBACC9=8<>766,6==@AA<A>>5
@6HNMW:01079:06395
TACGTAGGTGGCAAGCGTTGTCCGGAATTATTGGGCGTAAAGGGCGCGCAGGCGGCGTCGTAAGTCGGTCTTAAAAGTGCGGGGCTTAACCCCGTGAGGGGACCGAAACTGCGATGCTAGAGTATCGGAGAGGAAAGCGGAATTCCTAGTGTAGCGGTGAAATGCGTAGATATTAGGAGGAACACCAGTGGCGAAAGCGGCTTTCTGGACGACAACTGACGCTGAGGCGCGAAAGCCAGGGGAGCAAACGGG
+
CCBC@>>8:;4;A<@?@?<>ABAD@CAG@BCACC?CCBBF=CC=@@ACCCCACC:;;@@;;;>BBBB=AAB?AJD9A=;;BBB7@@>A?BCG;CBCBDDD;BB@ADD=A@000@@@ABBBCCCCCCC@IBCA9;;9;BC?C>@<@?B@@ACCCCCB?BDCC=BB:;:BBCBBC@BB?@@>@@CCB@BBBA>A@BA;AA@@AAB=BBC@BB;;;@=@CCBBAAA@@>:><595>444.4888+889;<6;=>6
@6HNMW:01103:06397
TACGTAGTGGCAAGCGTTGTCCGGAATTATTGGGCGATAAAGGGGCGCGCAGGCGGCGTCGTAAGTCGGTCTTAAAAGTGCGGGGCTTAACCCCGTGAGGGGACCGAAACTGCGATGCTAGAGTATCGGAGAGGAAAGCGGAATTCCTAGTGTAGCGGTGAAATGCGTAGATATTAGGAGGAACACCAGTGGCGAAAGCGGCTTTCTGGACGACAACTGACGCTGAGGCGCGGAAAAGCCCAGGGGGAGCAAACGG
+
444<=00/96;;6;;9989:86;28297<;6::19//---(---&---799;8==7446A@;;:<666?;@A@CBB4?999<=<+@<.5.4;=+===;;=>4>>:>AC:?:99<<<:;;AACA@BB@B=B;;:?DD<AAA>A>A>B?BBBCCCAABC@CCCD>A@@E@@@AA;;5;A@00+0:000-0008;<;::3>@<<;;?:>;;7:8886:)//788;:;;<:7<;43-399+888(33:::'443::1344
@6HNMW:01115:05786
TACGTAGGTGGCAAGCGTTGTCCGGAATTATTGGGCGTAAAGGGCGCGCAGGCGGCGTCGTAAGTCGGTCTTAAAAGTGCGGGGCTCAACCCCGTGAGGGGATGGAAACTATCTTTCTTGAGTGCAGGAGAGGAAAGCGGAATTCCTAGTGTAGCGGTGAAATGCGTAGATATTAGGAGGAACACCAGTGGCGAAGGCGCTTTCTGGACTGTAACTGACGCTGAGGCTCGAAAGCGTGGGGAGCGAACAGG
+
CCAAAAA?:969@;>>@A=@@C@DACAC>BB7<;0;B@@@0;;0;@AAA;<5<<5;A@ABBE?@@BB=AA@;@BB7BBBBBCC7BAAA>BAA7BCDBBCC;BCB@BB>CCCBCBC>BB?BAABCCCB@DB>?<?A8@@B?B@B?B?CCCCB@@?7717>>A9@@@BB@@@BBC@BB>>>;>=?@@9@A><:=CD8>7589BD9>>?;?BB???<A@@?@@AAB7757BA@@B<BBBBCCC9===CC>B@=<
@6HNMW:01115:05787
TACGTAGGGGGCAAGCGTTATCCGGATTTACTGGGTGTAAAGGGAGCGCAGGCGGATGGCTAAGTCTGATGTGAAAGCCCGGGGCTCAACCCCGGGACTGCATTGGAAACTGGTTATCTTGAGTGTCGGAGAGGTAAGTGGAATTCCTAGTGTAGCGGTGAAATGCGTAGATATTAGGAGGAACACCAGTGGCGAAGGCGGCTTACTGGACGACAACTGACGCTGAGGCTCGAAAGCGTGGGGAGCAAACAGG
+
@?;:;====>0=B?AA?@6::B=B?BBE>CCDCD>CCCCC;@@;;<<BBCC@BB@BEE@BBD@BAABBBEGBBBJ=@BB<BBA7B;;<@ECD;DG?BA@@BBB>A>BH?;;;@C?@ADC=A@AAAACB?CCBA?AB<??D@C@C@B?AAA@:98@=@:@@AA=AC@A889<<:;1889>A8=:=>=9:87715523>9?>;;=.65==7=;><;=8?@@@?AA998;5;>7833(397778;0;??A?8>999
@6HNMW:01129:05797
TACGTAGGGTCCAAGCGTTATCCGGATTTACTGGGTGTAAAGGGCGAGTAGACGGCGCTGTAAGTCAGCTGTGAAAACTTAGGGCTCAACCTTAAGCCTGCAGCCGAAACTGTAGTGCTAGAGTGCAGGAGAGGTAAGCGGAATTCCTAGTGTAGCGGTGAAATGCGTAGATATTAGGAGGAACACCAGTGGCGAAGGCGGCTTACTGGACTGTAACTGACGTTGAGGCGCGAAA
+
CCCCCCBC>BB@D>@:;:=@AB@C@BDE=CCBBB=BBBBB=CB=BBBCBCDCCB@BCBBBAA=ACDABA;;:@ACC;CC?AAA<@CBC@C@C?A<A@?AA@@@@?CCM?ECBCBBBBBB@@@CBBBA@=@A??;>A=??@9@4;6;?CCCCCCA@:999AAC>BB??@DCBB@A=??:?@<@=AAC>BBBB?AAA9?;@A=AB>@@CC@BAAABC?BAA@A:;8;AB>@=83333
@6HNMW:01142:05761
TACGTAAGGGGCAAGCGTTATCCGGATTTACTGGGTGTAAAGGGAGCGCAGACGGAATGGCAAGTCTGAAGTGAAAGCCCGCGGCTCAACCGCGGGACTGCATTGGAAACTGTTTATCTGGAGTACTGGAAGGGCAAGCGGAATTCCTGGTGTAGCGGTGAAATGCGTAGATATCAGGAGGAACACCGGTGGCGAAGGCGGCTTGCTGGACAGTAACTGACGTTAGAGCTCGAAAGCGTGGGGAGCAAACAG
+
ACBBBB=@@@7@B=A;::;>==.4.45909;555)555AA8AE8666:9:0///)/2//)44.49444:5:899949==7:;>:==8828/98>>.97778;;:>7<<5<?==>387><?:>@@989<8<187)77/778/3384:7==88855;;=179CD8?@B>??AA@@;:;;6<;8><===7=755/5/.(.4662684555905588882878662.(.3.....355'2268889-88;;;3888
@6HNMW:01154:05808
TACGTAAGGGGCAAGCGTTATCCGGATTTACTGGGTGTAAAAGGGAGCGCAGACGGAATGGCAAAGTCTGAAGTGAAAGCCGCGCTCAACCGCGGGACTGCTTTGGAAACTGCCAGTCTGGAGTACTGGAAGGGTAAGCGGAATTCCTGGTGTAGCGGTGAAATGCGTAGATATCAGGAGGAACACCGGTGGCGAAAGGGCGGCTTACTGGACAGCAACTGACGTGAAGGCTCGAGAGCGTGGG
+
>:99@@*000,00+09780;>:)/)/9=3=<055)595555&5<)/////:///>;?9=<3444)448<<<9554;;(33-333333<6=7:88;2333888808-33(3333-3333360669///9395::1887AAA2925.57:9277///994566@3;;9975-----//8-33-3-3/;69466)////(//(/339;6888=4833/88(////6/333,3633333339888989
@6HNMW:01120:05824
TACGTAGGGGGCAAGCGTTATCCGGATTTACTGGGTGTAAAGGGAGCGTAGACGGTAGTGCAAGTCTGAAGTGAAAATCCGCGGCTCAACTGCGGAATTGCTTTGGAAACTGTATAACTAGAGTACCGGAGGGGCAAGCGGAATTCCTGGTGTAGCGGTGAAATGCGTAGATATCAGGAGGAACACCGGTGGCGAAGGCGGCTTACTGGACAGCAACTGACGTTGGAGGCTCGAGAGCGTGGGGAGCAAACAGG
+
:ABAA@AAAB0@A79:99:??D@D@D?@46699:1555;;)5506==A<@<@:5.49==>551599955.5999;;0;@:AAA>ACCDACCCBB=A=@=A@AB=B?BE>CBABA:969::9><;871717888(7;5;>>5>8@;=9==9=<<<>==<=<BC<999B<<<B???@>=9=>37/799694:B7:;<25.95.5<7<<?C@BBAABEABBA:<>@+0*0<658:00/7::484==.9::::3:;;2
@6HNMW:01135:05845
TACGTAGGGAGCAAGCGTTATCCGGATTTATTGGGTGTAAAGGGTGCGTAGGCGGTATAACAGGTCTGTGGTCTAAGCCGAAGCTTAACTTCGGTTCGCCACAGAAACCATTTTACTTGAGTATGGCAGAGGCAAGTGGAATTTCTAGTGTAGCGGTTAAATGCGTAGATATTAGAAGGAACACCAGTGGCGAAGGCGACTTGCTGGGCCATCACTGACGCTGAGCACGAAAGCGTGGGGAGCAAATAGG
+
BBCCAA@@<000=;??BB=?@?<?<?AA:9:3:>5===>@9@@587;@BBC?BB?BBBB?BBC<>??A::3:;665//(//(.33395>>7::17177:7888>=A9@7:;ED6>=><>@@@=>><@?@AA=9939/-*-069(---2533==??:>:CC>C@@@@CCDDCC@CCC8;5;=@:930;00+000*0+8=>=>29488;3?9B>CBBA:9;;;;B;;9@??>B;A;::<<<0<<<<<5=<<:
@6HNMW:01120:05863
TACGTAGGGGGCGAGCGTTATCCGGATTTACTGGGTGTAAAGGGAGCGCAGACGAAGAGCAAGTCTGATGTGAAAGCCCGCGGCTCAACCGCGGGACTGCATTGGAAACTGTTTATCTGGAGTACTGGAAGGGCAAGCGGAATTCCTGGTGTAGCGGTGAAATGCGTAGATATCAGGAGGAACACCGGTGGCGAAGGCGGCTTGCTGGACAGTAACTGACGTTGAGGCTCGAAAGACGTGGG
+
CDCCC@@@@@,@=@?A@??ADDGE?BBC?BBBBA<69/;;)0/*///////57--(-----(-867:;555>CC79;B<ABC?BBBE=@=??EC>???A@BD?C?CF99:?;;5;0//:19?>:7:9385;;38;8?:@?B?B?A?DC?C>;;BBB?BAAA=:99@@AAA8528662;=<>=BAA<?7::;>>><A=AA:>?<?;9:4;9;<996<88///3(--,(,---./(.3578A==
@6HNMW:01124:05861
TACGGAGGATGCGAGCGTTATCCGGATTTATTGGGTTTAAAGGGTGCGCAGGCGGCGCGAAAAGTCAGCGGTCAAAGTTCCGGGCTCAACCCGGTGACGCCGTTGAAACTTTCGTGCTGGAGTTCGTGCGAGGGAGGCGGAATGCGTTGTGTAGCGGTGAAATGCATAGATATGACGCAGAACCCCGATTGCGAAGGCAGCTTTCCAGCACGCGACTGACGCTGAGGCACGAAAGCGTGGGGAGCGAACAGG
+
CCCC?@?=?BABBCC@@@@ABA=@=@AB<BC?BC<BB=BC=BD=;;:CCCC@BB?@@CDEDD8@?@@@@A>A@@C<BA?A?BE>CBBA?BC=B?BBBBDD@CC@CCH?CCB=BC999BF@CCC@CC@A@CBEE>CB?CC@B@CCBBB=@?BBCCBC@CCCC>BBBCCDDDCCCBBBCBCCB?BDD;CCF@BBBB;>9@:;;@A<A@BBBCBBBBBBBCCCBBBB;;:;BCCCE?B@A@BBB;BBBCC@CCC?
@6HNMW:01126:05896
TACGTAGGGGGCGAGCGTTATCCGGATTTACTGGGTGTAAAGGGAGCGCAGACGGAGAAGCAAGTCTGATGTGAAAGCCCGCGGCTCAACCGCGGGACTGCATTGGAAACTGTTTCTCTAGAGTACTGGAAGGGCAAGCGGAATTCCTGGTGTAGCGGTGAAATGCGTAGATATCAGGAGGAACACCGGTGGCGAAGGCGGCTTGCTGGACAGTAACTGACGTTGAGGCTCGAAAGCGTGGGGAGCAAACAGG
+
=@AAABAAAA.9;@;;;;6:AD?B@CCD>@@BCC<;;;BB<CC=CCCCBBCCBB??@>;@;;4;@BA@@ABBBCD>BAD=A@C>??@B?B?C??=6999<>>=6=8<<5?:89D>ABC:9:ABA???B?B?BB<BC?BBB@B?B<?=@A?A@<=B::49>>>7>A===888:==<=?9<<6<::;;9>5;::=?@<@=AA<@@;A?AA<AA?=9;3;;;7>@@<88548;;>>>7?A>>>??2>;;=A:AAA:
@6HNMW:01139:05871
TACGGAGGATGCGAGCGTTATCCGGATTTATTGGGTTTAAAGGGTGCGCAGGCGGCGCGAAAAGTCAGCGGTCAAAGTTCCGGGCTCAACCCGGTGACGCCGTTGAAACTTTCGTGCTGGAGTTCGTGCGAGGGAGGCGAAATGCGTTGTGTAGCGGTGAAATGCATAGATATGACGCAGAACCCCGATTGCGAAGGCAGCTTTCCAGCACGCGACTGACGCTGAGGCACGAAAGCGTGGGGAGCGAACAGG
+
CCCC?CB@BBBAB?@@BDABBB?B?A?@8@@<@C=CC>BB>BC;AAAAAAC>BB>A@A;;;;.;@BB@@@@BCED<AA@D@BC>BA@A@BB>B@CCCBAA?@A?ACC>BBE=BB;;;@C?CCCGDCAA@BBBC=;;7;AA@<BCCBB=??BAAA@@>@BBE>BBACCBBBCCDBBBBB@@@?BBB:CCC;;;AA4;5;;;;@@8@>ABBBBBB@@@@CBCCB>A0000AAGGI>CBCBBCC;A@ACC?BAA>
@6HNMW:01145:05884
TACGTAGGGGGCAAGCGTTATCCGGATTTACTGGGTGTAAAGGGAGCGCAGACGGATGTGCAAGTCTGATGTGAAATCCCGGGGCTCACCCCCGGGACTGCATTGGAAACTGTGCGTCTGGAGTACTGGAAGGGCAAGCGGAATTCCTGGTGTAGCGGTGAAATGCGTAGATATCAGGAAGAACACCGGAGGCGAAGGCGGCTTGCTGGACAGTAACTGACGTTGAGGCTCGAAAGCGTGGGGAGCAAACAGG
+
CCBA@@??@@0??9>?@?6::A?C>BBC=CECDC>BBBCC?CC>AAAAAABBBB@C;;;@@@=AB@@ABABACCD=@@A=AEF<CCCCCCCC0@@6AA@;;;B@C?BB=BCCBBBBBA@@=@BBAAAC>B>BC>CG@CCCAD@C@C@BB@CCCAAAA;A;;;/;<;BBCCCCDCDCB@C@CC?CCC@D@;:7:?@9@<@A>BC@CCCC@CCDCCC@BBDDBBB?B997:AA@AB=BA@AFFF:AA;;;6;@@@
@6HNMW:01147:05882
TACGGAGGGTGCAAGCGTTAATCGGAATAACTGGGCGTAAAGGGCATGCAGGCGGTTCATCAAGTAGGATGTGAAATCCCCGGGCTCAACCTGGGAACAGCATACTAAACTGGTGGACTAGAGTATTGCAGGGGGAGACGGAATTCCAGGTGTAGCGGTGGAATGCGTAGATATCTGGAAGAACACCAAAGGCGAAGGCAGTCTCCTGGGCAAATACTGACGCTCATATGCGAAAGCGTGGGTAGCAAACAGG
+
BA@C@BAB;@@::4;@@A>B?CCC@C@CD@CCCF>BBBBB<A@8@A9;;@A>;;8;@CCHCD@BB@@;?@@@BBC;@?@>3>>5@::;AC@EDD=C?CCCDCBBBBBD>DCC?AA?BBBBBABBBD>A@CCBBC1>><9:4:;?=A>AA=ACCDBCC@BC@C@CCBBABBBAAAB??;A?BC@AA@?BB8;8;AB>A?BA@ABCC@AAA>BCD>DCA@@CAAAB?????@BBBB>BCCCBF>B:98AA:@@?9
@6HNMW:01143:05957
TACGTAAGGGGCAAGCGTTATCCGGATTTACTGGGTGTAAAGGGAGCGCAGACGGAATGGCAAGTCTGAAGTGAAAGCCCGCGGCTCAACCGCGGGACTGCTTTGGAAACTGTCAGTCTGGAGTACTGGAAGGGTAAGCGGAATTCCTGGTGTAGCGGTGAAATGCGTAGATATCAGGAGGAACACCGGTGGCGAAGGCGGCTTACTGGACAGCAACTGACGTTGAGGCTCGAGAGCGTGGGGAGCAAACAGG
+
CCAA;:4:A@7CA?AACC@CCC@B@BCC=CCDDD>@@@CC>CC>AAACBA@@@@=@7;;@AA=AABB;:7;AAAD?BCC=BBC>BBAA>A@BBBB?AAABBBD>B?BB=BBBBCBBBCCB@@@ABBBC=?>?C>AA;A@@<@=@=BFGGBCHCA@@@=@CCC=ACAAABBDDCCA@>:00+0+0=>:@;@@=AA@<@?9:8:C?CFBB?BB>?@D@B@AA@@?;@997:BBCCCDBBBBDCC:>>?CC>AAA=
@6HNMW:01148:05940
TACGTAGGGGGCGAGCGTTATCCGGATTTACTGGGTGTAAAGGGAGCGCAGACGGAGAAGCAAGTCTGATGTGAAAGCCCGCGGCTCAACCGCGGGACTGCATTGGAAACTGTTTCTCTAGAGTACTGGAAGGGCAAGCGGAATTCCTGGTGTAGCGGTGAAATGCGTAGATATCAGGAGGAACACCGGTGGCGAAGGCGGCTTGCTGGACAGTAACTGACGTTGAGGCTCGAAAGCGTGGGGAGCAAACAGG
+
DC@@@AA@@@1>@?>?@@>@BC?B@BCC=CCCCC>@@ABB:@@:ACCAABBBBB@BBB?CBD?BBCBDDBBB@@@:@?A>C:998BAA?B998CD>CCBCBBB?B?BC>BBABB=BBBBBBBBB@@BC?C;=>7<>6=8828;@=A>BB?A>A>B@@<?==>7>>>>?@??>>>@AA;;;7;7;AA;A9@><>@@9=9=?:?@;?@?A<A@@@AA8>;AA@@@4<89499@@@D7<=A@@@@5::;@@:@AA;
@6HNMW:01157:05914
TACGGAGGATGCGAGCGTTATCCGGATTTATTGGGTTTAAAGGGTGCGCAGGCGGCGCGAAAAGTCAGCGGTCAAAGTTCCGGGCTCAACCCGGTGACGCCGTTGAAACTTTCGTGCTGGAGTTCGTGCGAGGGAGGCGGAATGCGTTGTGTAGCGGTGAAATGCATAGATATGACGCAGAACCCCGATTGCGAAGGCAGCTTTCCAGCACGCGACTGACGCTGAGGCACGAAAGCGTGGGGAGCGAACAGG
+
999E:CC:A@ABA@<<00*0;:6:3;;;*0/)/;)//)//)5<2566>===955.5>>?=?=3=@?;:5A?B@?A<@>:;9=>5;88>177(9<@;=6557:<7555,55<0;;?=@<<296>:<<<<559@@<@C;??4949<;<:7;:;::///4977<3:<??:@::::::555<;;;.444&5997<<=>8@7@>:99949:??@999/::77/////799949999:;2:445:::.;;<==;>>>9
@6HNMW:01124:05998
TACGTAGGTGGCAAGCGTTGTCCGGAATTATTGGGCGTAAAGCGCGCGCAGGCGCTTTCTAAGTCCATCTTAAAAGTGCGGGGCTTAACCCCGTGATGGGATGGAAACTGGAAAGCTGGAGTATCGGAGAGGAAAGTGGAATTCCTAGTGTAGCGGTGAAATGCGTAGAGATTAGGAAGAACACCGGTGGCGAAGGCGACTTTCTGGACGACAACTGACGCTGAGGCGCGAAAGCGTGGGGAGCAAACAGG
+
B@@AA;:5;@<@B<;;;;<>>@?B=@;@499;@@2999==,5:=9::?@A?>;;9AB<AAC?BBB?ABBB?CCC9B@AACDC;A@6;+000+009=;@?7C??<?@:@@@=@A49:AA=?>>BCBB?A<??;AA;AAB?B;>;>>AAABBB?A>>>;BCA9;>:;:???B>>;==:>;CC8<=>7;5=@;BBC>A>>@>>>B9@@@<>>AAAB=???AAB@AA>><>A:9;=6=>??@AA5===AA9>=A:
@6HNMW:01141:05970
TACGTAGGTGGCAAGCGTTGTCCGGAATTATTGGGCGTAAAGGGCGCGCAGGCGGCGTCGTAAGTCGGTCTTAAAAAGTGCGGGGCTTAACCCCGTGAGGGGACCGAAACTGCGATGCTAGAGTATCGGAGAGGAAAGCGGAATTCCTAGTGTAGCGGTGAAATGCGTAGATATTAGGAGGAACACCAGTGGCGAAAGCGGCTTTCTGGACGACAACTGACGCTGAGGCGCGAAAGCCAGGGGAGCAAACGGG
+
@@@CCAA?AA>AB@AAAA;@>@9>8<<@,00+00+0=//0,9=8;;ABAAA@HF9;:@AAA@@BBAB=ACC5;;;;*;?=B@CC9@@<@?A=B2B@@AA@A4AA>BCB=B@@@A@@@CCDCCBBBAC@?BAA@=AB0;;A<A?C?C@CDECCCFGAA?CBBC;;;;AAACFCCC?@A=A@?C?BCB?BCAA>A@@A;ABA<>@A=AAC@BB:9:A;??BB@AA=A<<:<;::9:09:066>?2===>>7===6
@6HNMW:01154:05985
TACGTAGGGGGCGAGCGTTATCCGGATTTACTGGGTGTAAAGGGAGCGCAGACGGAGAAGCAAGTCTGATGTGAAAGCCCGCGGCTCAACCGCGGGACTGCATTGGAAACTGTTTCTCTAGAGTACTGGAAGGGCAAGCGGAATTCCTGGTGTAGCGGTGAAATGCGTAGATATCAGGAGGAACACCGGTGGCGAAGGCGGCTTGCTGGACAGTAACTGACGTTGAGGCTCGAAAGCGTGGGGAGCAAACAGG
+
DDAA@@??>>0=@=@::;<@BB?A?BBC?CCCDD?BBBBB=B@=@EAAACICCC@BBB?@@B@DCBCBBA@A@@@<A@B8@@?=?A??=B9:9BD>ABAAAAA=A?AD=ABBBB=BCBBCB@@@BBBB>B:=<7<?8?7849>?=??@@<@BC@@@@=ABBC;>><<>AAA;;>>?=699498:<>;@<<=59?A496:?:?@=@@::58=>>@A<A@>@B@@8=:;5;>>@BB8@@A@@??3==>>>9>CB=
@6HNMW:01162:05996
TACGTAAGGGGCAAGCGTTATCCGGATTTACTGGGTGTAAAGGGAGCGCAGACGGAATGGCAAGTCTGAAGTGAAAGCCCGCGGCTCAACCGCGGGACTGCTTTGGAAACTGTCAGTCTGGAGTACTGGAAGGGTAAGCGGAATTCCTGGTGTAGCGGTGAAATGCGTAGATATCAGGAGGAACACCGGTGGCGAAGGCGGCTTACTGGACAGCAACTGACGTTGAGGCTCGAGAGCGTGGGGAGCAAACAGG
+
@BBBBB?CBB9@A=B;;;=@BA?C?BBD=BACDD>DCCFC>DC=BBABCBBBCD@D@BB@;;6;@@@>B<@?<>=68;;09::39=<?<A7::AA9?>?BBCD=D@CD<@B@??CCCCBC?@@@???A?A?BC;??<@AA>A=@;@=AA>BCBCBAB>C;;;0;B:99B@>=@::=?7??<A?BBC?A?>?9?AB<?=AD?AB?B9:9=@C989B?BBBBBBB9=9:49<<@997;:33398+<;333.38=6
@6HNMW:01125:06039
TACGTAGGTGGCAAGCGTTGTCCGGAATTATTGGGCGTAAAGGGCGCGCAGGCGGCGTCGTAAGTCGGTCTTAAAAGTGCGGGGCTTAACCCCGTGAGGGGACCGAAACTGCGATGCTAGAGTATCGGAGAGGAAAGCGGAATTCCTAGTGTAGCGGTGAAATGCGTAGATATTAGGAGGAACACCAGTGGCGAAAGCGGCTTTCTGGACGACAACTGACGCTGAGGCGCGAAAGCCAGGGGAGCAAACGG
+
99:B;:97>>:>?;>>981898<@>A?CA>>:==8??AAA.:9,99;A:;;?AA=B;;;CCG@CCCC>BBA=ACC;CCAAAGF9CD>B=A>A4B@9;9BB7@@>;;;0;99:>@@CB@AA@@@:95B:?:96:=>8>>@7?<@<@=@@@?::9AAB?CCCC>CDCBBBBBBBA>@A=@A?B>AAD599>?9=;AB<BC><:?>5>@@;??955<7:885<<546<<8<;888;3::+//99+67769(34:
@6HNMW:01131:06054
TACGTAAGGGGCAAGCGTTATCCGGATTTACTGGGTGTAAAGGGAGCGCAGACGGAATGGCAAGTCTGAAGTGAAAGCCCGCGGCTCAACCGCGGGACTGCTTTGGAAACTGCCAGTCTGGAGTACTGGAAGGGTAAGCGGAATTCCTGGTGTAGCGGTGAAATGCGTAGATATCAGGAGGAACACCGGTGGCGAAGGTGGCTTACTGGACAGCAACTGACGTTTGAGGCTCGAGAGCGTGGGGAGCAAACAGG
+
CCAA@A>@DF;AC?B;;;?BBC@B>BBB=BBEDG>BBCCC>CD?BAABBCBCBC@C@BB@@@;@@@@@A=AAA>>9:99/9?@=ABBB=A;??AA=ACAAADC<B5;:-9>==;=;<;AB?BBBBBBC?B<??8?B<B;;9;?C@I@GCADCA@ABB?BBDD<;;;@@BBDCCCCCC@BB=A=@?B?B?BA>AA@<@???:??;?CCC>AA@??C?BA?>>9<;/;;;5;A@@@B==<<9449*9?@BA>BAA>
@6HNMW:01133:06010
TACGTAGGGAGCAAGCGTTATCCGGATTTATTGGGTGTAAAGGGTGCGTAGGCGGTATAACAGGTCTGTGGTCTAAGCCGAAGCTTAACTTCGGTTCGCCACAGAAACCATTTTACTTGAGTATGGCAGAGGCAAGTGGAATTTCTAGTGTAGCGGTTAAATGCGTAGATATTAGAAGGAACACCAGTGGCGAAGGCGACTTGCTGGGCCATCACTGACGCTGAGGCACGAAAGCGTGGGGAGCAAATAGG
+
B@;;;@@?9;;;A=A@AA<@@A?B?;;;8;C@CD=@BACC=AB<@@@@@AC@BB?AB@@<ABC@AAABBB?B>=@900+0>89@@8=:BB@CC?C@BBB==A@>>@;@>ABAB9BBB?BCBBCBB?BBBAA?::5:AB?B@CC>BBAA?????9939;@>9:::AADBBBAA?BCF<?=?@AAA?BBBB?B?>8?:?899@>AAA@C:A9>?C999CA?::9BAA=AB???A9????BCC8???AB;ABB?
@6HNMW:01141:06031
TACGGAGGATGCGAGCGTTATCCGGATTTATTGGGTTTAAAGGGTGCGCAGGCGGCGCGAAAAGTCAGCGGTCAAAGTTCCGGGCTCAACCCGGTGACGCCGTTGAAACTTTCGGGCTGGAGTTCGTGCGAGGGAGGCGGAATGCGTTGTGTAGCGGTGAAATGCATAGATATGACGCAGAACCCCGATTGCGAAGGCAGCTTTCCAGCACGCGACTGACGCTGAGGCACGAAAGCGTGGGGAGCGAACAGG
+
CDBB?BEAD???A999???BBB?D>???<?A?BB=@@,00*0=5000;::95<<8<>@:999+8==@@;>9=???8?C?B?CC;A@??;?A;B?AA=???188:>>?:@@B:>>>8;;;<=>>=@@876@=EK;:;7;@;>;:;:=<8=?>===680888A:>>=@CBBCBA??BBBBBCB?BBB:?>D799CC<?<?@:9:A9?;:::@ABA999???A???BBB?BCCCCC>C>>>@@@6@AACC?BBB?
@6HNMW:01144:06028
TACGGAGGATGCGAGCGTTATCCGGATTTATTGGGTTTAAAGGGTGCGCAGGCGGCGCGAAAAGTCAGCGGTCAAAGTTCCGGGCTCAACCCGGTGACGCCGTTGAAACTTTCGTGCTGGAGTTCGTGCGAGGGAGGCGGAATGCGTTGTGTAGCGGTGAAATGCATAGATATGACGCAGAACCCCGATTGCGAAGGCAGCTTTCCAGCACGCGACTGACGCTGAGGCACGAAAGCGTGGGGAGCGAACAGG
+
BDCC@<;9;@@@AA?ABB@BBC?C@ABB=BB@DC>CD79929A8:9:?>:92:>3:9@AAAB5??AAAAB?BBCB>CB?B@AB=@A@@;>>8>?@B><=:/8618>C7?AC8AA>>>>><@AA4??7=>>BAB9;;8;A<A=;;;==5:;;;=>8738@@A9???@AA@@?AAACCBBBBB=@AA6@AB7::@C?B?BBA@AB2:49A@>@?????ABBDBBBC9958>A?@A=BBBBCCC:??>AB?>>><
@6HNMW:01155:06020
TACGTAAGGGGCAAGCGTTATCCGGATTTACTGGGTGTAAAGGGAGCGCAGACGGAATGGCAAGTCTGAAGTGAAAGCCCGCGGCTCAACCGCGGGACTGCTTTGGAAACTGCCAGTCTGGAGTACTGGAAGGGTAAGCGGAATTCCTGGTGTAGCGGTGAAATGCGTAGATATCAGGAGGAACACCGGTGGCGAAGGCGGCTTACTGGACAGCAACTGACGTTGAGGCTCGAGAGCGTGGGGAGCAAACAGG
+
DC;;;=4;;;.9A>A;;;<@AA?B?CDC>B@@@D=AA;;;0;C8;;;CEDCCCC@C?BB?@?<@BABBB@BDCCC<;;:6;;@?AAAB6:6:@>>9@@??@CB<B=AA<AAAA<???BBB?CABAAAB?B?BD>FF>BBB>B>B@D@CH?ABACCCI@AAAE?00000ABBABBBAB?::5;>@@@?C?BB=????BAAA?AB=??A@?A@@@@B;???>=??=:::<>A>@983;;888CC9AA777)3;;5
@6HNMW:01162:06032
TACGTAGGTGGCAAGCGTTGTCCGGAATTATTGGGCGTAAAGCGCGCGCAGGCGCTTTCTAAGTCCATCTTAAAAGTGCGGGGCTTAACCCCGTGATGGGATGGAAACTGGAAAGCTGGAGTATCGGAGAGGAAAGTGGAATTCCTAGTGTAGCGGTGAAATGCGTAGAGATTAGGAAGAACACCGGTGGCGAAGGCGACTTTCTGACGACAACTGACGCTGAGGCGCGAAAGCGTGGGGAGCAAACAG
+
AAA<;;A>AD?CDABB@@=?BA?B=A<?<>A?BB>CBBBC69;;;@<<<<<900/AA<AAA@@CE@AAAA<@@>3@>@@ABC;CC@D@CCC8@@@A@@A<ABB@CC>C@A>AC8AADD@BABCBCC?BB:999C<AAB?B@B?B@BAAACA<?7859BBD>BB:8:AAABBFAAA=A?CF@??@5>9><8@@@=A?BBBBBB<A998B>>>B?CBBBBBBBB>>9=?>=??:?BABCDG;BA@<;1;79
@6HNMW:01118:06071
TACGGAGGATGCGAGCGTTATCCGGATTTATTGGGTTTAAAGGGTGCGCAGGCGGCGCGAAAAGTCAGCGGTCAAAGTTCCGGGCTCAACCCGGTGACGCCGTTGAAACTTTCGTGCTGGAGTTCGTGCGAGGGAGGCGGAATGCGTTGTGTAGCGGTGAAATGCATAGATATGACGCAGAACCCCGATTGCGAAGGCAGCTTTCCAGCACGCGACTGACGCTGAGGCACGAAAGCGTGGGGAGCGAACAGG
+
BBCC@BB?B??@BBB??>?BCC>B?BBB>BB?CC>BB=BB9AB9BB@AB>>;>@<AAABBBB5BBCB@B@@DA@@;AB?B@DC>BBBB=@B<B?B@ABBB:=85;;@:@AA:AA@==>>;>?>6AA9??@@@B:::7:A;A;>>==><?@?@>?;=:=@@>9>>>?BAA???@ACBBBAAA@BDC8BBB59:AC=><=9:9>=6=?BBCCECB?@?BAA@BA?@8878@CCCC=BBBBCCC8>>=BB>BBB?
@6HNMW:01119:06093
TACGGAGGATGCGAGCGTTATCCGGATTTATTGGGTTTAAAGGGTGCGCAGGCGGCGCGAAAAGTCAGCGGTCAAAGTTCCGGGCTCAACCCGGTGACGCCGTTGAAACTTTCGTGCTGGAGTTCGTGCGAGGGAGGCGGAATGCGTTGTGTAGCGGTGAAATGCATAGATATGACGCAGAACCCCGATTGCGAAGGCAGCTTTCCAGCACGCGACTGACGCTGAGGCACGAAAGCGTGGGGAGCGAACAGG
+
ABDD@AA>@@@@A??????BCC@C@AAA<AC?AA8>>,88*9@8??>BA9949929@AACFC9??@@A??9=9992:B?B?BC>AA@@<@@9@<ABBBBA9??198>3:9A7@@@?=??::5;5@A?>>?A?A9?A<@@9@<>>?>?8;:>>>=;;3:><>8788@@@??><>>AAABBBB?DCC:A@@59:@@=@<>>?:9:/9;=?????B:99AB???@@A9949BAABD=BBDBBBB:BA@AA<868=
@6HNMW:01120:06097
TACGTAAGGGGCAAGCGTTATCCGGATTTACTGGGTGTAAAGGGAGCGCAGACGGAATGGCAAGTCTGAAGTGAAAGCCCGCGGCTCAACCGCGGGACTGCTTTGGAAACTGTCAGTCTGGAGTACTGGAAGGGTAAGCGGAATTCCTGGTGTAGCGGTGAAATGCGTAGATATCAGGAGGAACACCGGTGGCGAAGGCGGCTTACTGGACAGCAACTGACGTTGAGGCTCGAGAGCGTGGGGAGCAAACAGG
+
=>::;A>ABC9AA?C;;;ACCC@C?AAH?DCCCC>BBBCD=CC;;;;BAACCEFFI@BC@BB?BBBBBB@DBBAE>A?@8@9859BAAAG9:9BC>CCCCCDC>C@DC>CCDDAABACBB?AAACCCB@B@BA<AA3;;@=@?C@E?CC@CBBBA@CACCCC=;;;@BBBCC@@@BB?AA7;8;@@>A?BC?DBB?B?::9:C@CBAB@BC999A>ABBBBED?A:979@@???AA@@AAAA8BBBBF?CCB>
@6HNMW:01135:06104
TACGGAGGATGCGAGCGTTATCCGGATTTATTGGGTTTAAAGGGTGCGCAGGCGGCGCGAAAAGTCAGCGGTCAAAGTTCCGGGCTCAACCCGGTGACGCCGTTGAAACTTTCGGGCTGGAGTTCGTGCGAGGGAGGCGGAATGCGTTGTGTAGCGGTGAAATGCATAGATATGACGCAGAACCCCGATTGCGAAGGCAGCTTTCCAGCACGCGACTGACGCTGAGGCTCGAAAGCGTGGGGAGCAAACAGG
+
BBCE@BA?B@@@ABBBBB?BCC?C?CBB=??;?@;AA<BF>CC>BBAAB9949@9??AAABB9@ACB??@?BBBB=BC?C?CC=C@@A?BB>B?BBAA@A498:>??9?BB:@@@7@AA;??><?@??=>BAA7<<88848;<=<<<2;:>>>><>8>@@@:>>>@@???=>=>CBCBADAADDE;CBB9::@A;@=@:99AA6=<???@BCD:99???BBB@C:949@@@@B=BBBBCCC9@?>BD>DAA?
@6HNMW:01139:06070
ATAGCGTAGGTGGCAAGCGTTGTCCGGAATTATTGGGCGTAAAGCGCGCGCAGGCGCTTTCTAAGTCCATCTTAAAAGTGCGGGGCTTGAACCCCGTGATGGGATGGAAACTGGAAAGCTGGAGTATCGGAGAGGAAAGTGGAATTCCTAGTGTAGCGGTGAAATGCGTAGAGATTAGGAAGAACACCGGTGGCGAAGGCGACTTTCTGGACGACAACTGACGCTGAGGCGCGAAAGCGTGGGGAGCAAACAGG
+
)//////7;7:<8<<8<:><6.,,(,(,06(,-076.7:8::3:<>=@::;;A>:;6=G8@@@<AB?:=AA>9@>@.55:////&//)//)///&/7;<=FC=@?C6;;44:<.45/5;<>;>><<<=B8AA<D?CC>B9:496<3=6?@A@CCAB7414<;=6=BBBB?@?????::49=AA::8B=C?:83:BA<A>???AAA=BBA>AA:99929@BCEBBBA994:?>9::,9==>AAA5??AAB=???;
@6HNMW:01161:06087
TACGTAGGGGGCGAGCGTTATCCGGATTTACTGGGTGTAAAGGGAGCGCAGACGGAGAAGCAAGTCTGATGTGAAAGCCCGCGGCTCAACCGCGGGACTGCATTGGAAACTGTTTATCTGGAGTACTGGAAGGGCAAGCGGAATTCCTGGTGTAGCGGTGAAATGCGTAGATATCAGGAGGAACACCGGTGGCGAAGGCGGCTTGCTGGACAGTAACTGACGTTGAGGCTCGAAAGCGTGGGGAGCAAACAGG
+
DDBBB@?@@@0?A@@@AC@CBB=@=@@@;@CABB>BBBCC>CC=BBAAACCBBB?@@@;@BB<@@EBCCAAABCD<A@C8::@=@CAA?B>AADD>CC@@@CC?B>BB<@@@@?:@@@@A@BBABB>>:==@?8@A9>>A>B?B@C@BA?BBB@@@B?BBDF>9:9??CCCCBBABA;994747<>9>9@@<@AA<A<<:8:A<A>;>:>AAAAA<@;;;B@?:=8808=>ABE9?>AACBC5??>>>9>?@<
@6HNMW:01135:06157
TACGTAGGTGGCAAGCGTTGTCCGGAATTATTGGGCGTAAAGGGCGCGCAGGCGGCGTCGTAAGTCGGTCTTAAAAGTGCGGGGCTTAACCCCGTGAGGGGACCGAAACTGCGATGCTAGAGTATCGGAGAGGAAAGCGGAATTCCTAGTGTAGCGGTGAAATGCGTAGATATTAGGAGGAACACCAGTGGCGAAAGCGGCTTTCTGGACGACAACTGACGCTGAGGCGCGAAAGCCAGGGGAGCAAACGGG
+
DD@@@CB?BC89;<?:;;=@AB>B@B@C<@A5;<0;A@@@6@@6A@ABCCB?BB>B;;;@AA9;;CC?AAA?CCC:C;;;BBB9BD@C@BGG;BBBABBB:BB?AA@9@0000@@@BCBBBBBCICJACCCC?BC?DCC@D@B?B@CCCBCCCCAA>@BBB=BBBBBCCCCCC@BB?BA?A@CCB@B????C@BC>BBA?BBA>BCC@CB;<;@=@@@@BBBAB;;6;BAA?C<BB?BBAB9@@@BC<AAD=
@6HNMW:01147:06113
TACGGAGGATGCGAGCGTTATCCGGATTTATTGGGTTTAAAGGGTGCGCAGGCGGCGCGAAAAGTCAGCGGTCAAAGTTCCGGGCTCAACCCGGTGACGCCGTTGAAACTTTCGTGCTGGAGTTCGTGCGAGGGAGGCGGAATGCGTTGTGTAGCGGTGAAATGCATAGATATGACGCAGAACCCCCGATTGCGAAGGCAGCTTTCCAGCACGCGACTGACGCTGAGGCACGAAAGCGTGGGGAGCGAACAGG
+
BDCC@CC@AAAAACBBBB@BBB?B?BBB=?@=?D:@B2::,9?8<????>>09:<??>??<?5>>>>@8:39??>7>D?B8BB>BBBC?CC>C???>>==4;;<AAC588B:AA<==9726::38>55958>>5<<4=?:?<=;;58.228969992<>>>8><==A>><;>=>BBBCA@@29999$/;;*/0==<?<B:::CC>C?@?@BBBA?@?999BA@@A?>9>@@@AA=BBBBCED;???CC?BAA<
@6HNMW:01150:06115
TACGGAAGGTCCGGGCGTTATCCGGATTTATTGGGTTTAAAGGGAGCGTAGGCTGGGGTATAAGCGTGTTGTGAAATGTAGACGCTCAACGTCTGACTTGCAGCGCGAACTGTATCTCTTGAGTACGCACAACGTGGCGGAATTCGTCGTGTAGCGGTGAAATGCTTAGATATGACGAAGAACTCCGATTGCGAAGGCAGCTGACGGGAGCGCAACTGACGCTGAAGCTCGAAAGTGCGGGTATCGAACAGG
+
=BBD?B?A??@5:;0;?=;@AA8A:=AA0:;5;;0;I0;;09<1>BA@CCC@CCCCD9@@AA=@A@@>=494494(44333345=:<<8:?599:===665CC?@?<@=>>>?=;9:4404=767::0--63---/38839*3.38=999----883:9::18888299:9=>799?@<@C=AAA7:5:.56;;6;:=>>??@<A<D7AAABA@9@B0000>099?CCCB???79;CDFF>BBCBBB@@@A@
@6HNMW:01162:06127
TACGTAGGGTCCAAGCGTTATCCGGATTTACTGGGTGTAAAGGGCGAGTAGACGGCGCTGTAAGTCAGCTGTGAAAACTTAGGGCTCAACCTTAAGCCTGCAGCTGAAACTGTAGTGCTAGAGTGCAGGAGAGGTAAGCGGAATTCCTAGTGTAGCGGTGAAATGCGTAGATATTAGGAGAACACCAGTGGCGAAGGCGGCTTACTGGACTGTAACTGACGTTGAGGCGCGAAAGTGTGGGGGAGCAAACAGG
+
9<9@@;;;05:.5.5==D=@@@7;8==?8>===>7955<>6<A8<<<:544::949733733,3::;AAAAA????5=@@?;;5;=00+06;)0)/<199;////8882373=:8899779:9:98895:6//(/9///.4;4>:>99>?8859<;<8;888)5;::9:=A:75(,,(,,,,23539667277937455.37)//97275----(-2244-/)//80733333(37333333$377;;33334
@6HNMW:01117:06180
TACGGAGGATGCGAGCGTTATCCGGATTTATTGGGTTTAAAGGGTGCGCAGGCGGCGCGAAAAGTCAGCGGTCAAAGTTCCGGGCTCAACCCGGTGACGCCGTTGAAACTTTCGTGCTGGAGTTCGTGCGAGGGAGGCGGAATGCGTTGTGTAGCGGTGAAATGCATAGATATGACGCAGAACCCCGATTGCGAAGGCAGCTTTCCAGCACGCGACTGACGCTGAGGCACGAAAGCGTGGGGAGCGAACAGG
+
A@@B?AA?B;;;CBB;;;@BDC<@;;;;/;@?DD=BB<BC0;;0;;<AAAA=;;4;@@BABB;AABCBBCA;<;F>AA@C?BB<AA==2::/;<@AA@CC666AEDF<BBC?CEBBBBC8<;C>BBA??BAAB:9:6:A?A?BABBC@BBAABBBB?BBCE>CCC@AACCCCCCBBBBC@?;???3@@B?B@@@5;5;;;;;@9@?@@@BBB;;;BAAABCA::9929>@A@A<A???>@A3@995<7::;9
@6HNMW:01127:06195
TACGGAGGATGCGAGCGTTATCCGGATTTATTGGGTTTAAAGGGTGCGCAGGCGGCGCGAAAAGTCAGCGGTCAAAGTTCCGGGCTCAACCCGGTGACGCCGTTGAAACTTTCGGGCTGGAGTTCGTGCGAGGGAGGCGGAATGCGTTGTGTAGCGGTGAAATGCATAGATATGACGCAGAACCCCGATTGCGAAGGCAGCTTTCCAGCACGCGACTGACGCTGAGGCACGAAAGCGTGGGGAGCGAACAGG
+
BBAA>;:4;;;;>@>>???BCC@D@DDE>CC<@@:AA=BE>CC=;<;A>A@=@>;9;;@@A@5@@0000/47:<=<;>7>177*78<;9?>6@?@;?<<<5894559,9@@6>@>8=AA<AAB?B;;:CBAAB<A@==@6:49<9=>?BBBCBBAA?@DCC>BABBBCCCCBBA@@@A;;929::-:@?;??>@=A>@@@A@C>C>??BA@@@:::??@BBBAC;;8<BBCCD>B@@ADEE;BDBBB@BBB@
@6HNMW:01135:06208
TACGTAGGTGGCAAGCGTTGTCCGGAATTATTGGGCGTAAAGGGCGCGCAGGCGGCGTCGTAAGTCGGTCTTAAAAGTGCGGGGCTTAACCCCGTGAGGGGACCGAAACTGCGATGCTAGAGTATCGGAGAGGAAAGCGGAATTCCTAGTGTAGCGGTGAAATGCGTAGATATTAGGAGGAACACCAGTGGCGAAAGCGGCTTTCTGGACGACAACTGACGCTGAGGCGCGAAAGCCAGGGGAGCAAACAGG
+
;AAAACE@CC?AA?@:;;@BCD>@<@=@8;;>CC;;;;BB<BC>@AABBBC?AA6;<;;ABA=BACC?BA?;AAA3A;;;CCC9BB?C?DBB9BBCBDDD;CD@AA@9>0000=00:DDBCDDCDBB@BDEC@CC>BBD::8:>B>ABABAABBBB?BBFG>AAAA@@BBCCD@BB=;;6;>:::8;;DD@CBBB=@@C?BBC>BDE@CC;;;@=@@@@DCBBB@@:@@??;>5??;?<<@4???BC=CCC?
@6HNMW:01146:06193
TACGTAAGGGGCAAGCGTTATCCGGATTTACTGGGTGTAAAGGGAGCGCAGACGGAATGGCAAGTCTGAAGTGAAAGCCCGCGGCTCAACCGCGGGACTGCTTTGGAAACTGTCAGTCTGGAGTACTGGAAGGGTAAGCGGAATTCCTGGTGTAGCGGTGAAATGCGTAGATATCAGGAGGAACACCGGTGGCGAAGGCGGCTTACTGGACAGCAACTGACGTTGAGGCACGAAAGTGTGGGGAGCAAACAGG
+
BBBAAB699959A<AABA?BCC=A<???;@CCCC=ABBJF<BB<;;;BBCFDCC>B>BB>BB?CBBBBC@BAA@B9:::-:=@;?BA@=?9?=?<9?@??@DD>C@CD<BBCCBBBBBAA>BBBBBBC?B?BC>CC>CCB@B?C@C@CD@BBBBAAB@BCBD=CCABACCDDBABBD@?@<>;>?A=A=@@?A@@=A?AC>AB>AABA?BB???B?BBBBFDC<?9:6:AA@AB>BBBBCDD:@AACD>BBB>
@6HNMW:01147:06189
TACGTAAGGGGCGAGCGTTATCCGGATTTACTGGGTGTAAAGGGAGCGCAGACGGAGAAGCAAGTCTGATGTGAAAGCCCGCGGCTCAACCGCGGGACTGCTTTGGAAACTGCCAGTCTGGAGTACTGGAAGGGTAAGCGGAATTCCTGGTGTAGCGGTGAAATGCGTAGATATCAGGAGGAACACCGGTGGCGAAGGCGGCTTACTGGACAGCAACTGACGTTGAGGCTCGAGAGCGTGGGGAGCAAACAGG
+
CDBBAA>ADD8BBAB;;;>@DC@D?BBE=BBCDM=BB;;;0;@8@B;:<BCC@@<@@@6;;C?CBBBBBBBBABC7;:@9A;;6;?AB?C9;;GH>:::?@AA<A?DD=BBAB?A???@?>BAAABBA>B?@A;:94;AA=A=A=B=BB?;;;BA@@=@@AA;AAAAACCCCB@@@B?<;6;>ABB?B=??;?@@=A?BB?BB@CCBB?BA@??@499AA@=>:9:98<?@>??<>><<8@A5?@??B=7974
@6HNMW:01140:06237
TACGTATGGTGCAAGCGTTATCCGGATTTACTGGGTGTAAAGGGAGCGCAGGCGGTGCGGCAAGTCTGATGTGAAAGCCCGGGGCTCAACCCCGGTACTGCATTGGAAACTGTCGTACTAGAGTGTCGGAGAGGAAAGCGGAATTCCTAGTGTAGCGGTGAAATGCGTAGATATTAGGAAGAACACCAGTGGCGAAGGCGGTCTACTGGACAGTAACTGACGCTGAGGCGCGAAAGCGTGGGGAGCAAACAGG
+
CBBCBEBB>@ACA=@ABB?ABB?C@CDC<AB;;;.;AABB<AA;@@>@A;;5;A?A@@B?;;7;BBBBBBBBBAB6;;;0;;;.;BBD@DHD9@=ABBBBA@B?B<@A;@@@@ABBAAABBCDCCBCC?CAAA>A@0:;@<@=A>A@ECBBBB@@AC?BAAE<000A>>AAAAA@DDAC?AA?BAA???>A<?AC6:6;@<@BBBBBC@BCBCCC@CBBABAAABBA=A?@;;;0;A?@@AA9@@@CM>BCF@
@6HNMW:01124:06307
TACGTAGGGAGCAAGCGTTATCCGGATTTATTGGGTGTAAAGGGTGCGTTAGACGGGAAGACAAGTTAGTTGTGAAATCCCTCGGCTTAACTGAGGAACTGCAACTAAAACTGTTTTTCTTGAGTACTGGAGAGGAAAGTGGAATTCCTAGTGTAGCGGTGAAATGCGTAGATATTAGGAGGAACACCAGTGGCGAAGGCGACTTTCTGGACAGCAACTGACGTT
+
<9:;@ABB=;;<@<;;;@;???4:44>@6@?49545AABC:AA9<<<00+00==AE?D?BB9949>296A=@?@CC>CFD:A9979A=B=CBC@@5;69@@?D@CCCCC9CBBBGHI5CC@A<;9@>@>9>B:96:A;BBB@C@C@C@996=<;>>00*000=3099??AAB@A@:00+00+0+0=;:?C??<?@A=@<>>>?AC>CCG@CC;;;@?ABCCA>>:
@6HNMW:01129:06282
TACGGAGGATGCGAGCGTTATCCGGATTTATTGGGTTTAAAGGGTGCGCAGGCGGCGCGAAAAGTCAGCGGTCAAAGTTCCGGGCTCAACCCGGTGACGCCGTTGAAACTTTCGTGCTGGAGTTCGTGCGAGGGAGGCGGAATGCGTTGTGTAGCGGTGAAATGCATAGATATGACGCAGAACCCCGATTGCGAAGGCAGCTTTCCAGCACGCGACTGACGCTGAGGCACGAAAGCGTGGGGAGCGAACAGG
+
BA@@=@C@CC@@@BBCBB@BBB@C@CCC>CC?BB=CC=BB<BD=AAA@B@@;>@=@AABCED;BBCAA@@?@CCF=BB?B<??9????>AA;B?BBCCCE?BC@CEF=CCC>CCBCBCC?CCC@DGBBBCCBC=@@=@A?B?BBCA@>ACBABB:;8:AAC>CBBBCCCCCCCBCBCCB@@=@@@5@@B>A@@@6;5;;;;@B;A>;;;BBB@@@B@?@BBAAB@@>@CC@@@8?;;;;;:-:;;AC?CCC>
@6HNMW:01139:06275
TACGTAGGTGGCGAGCGTTGTCCGGAATTATTGGGCGTAAAGGGAGCGCAGGCGGGAAGGTAAGTCTATCTTAAAAGTGCGGGGCTCAACCCCGTGAGGGGATGGAAACTATCTTTCTTGAGTGCAGGAGAGGAAAGCGGAATTCCTAGTGTAGCGGTGAAATGCGTAGATATTAGGAGGAACACCAGTGGCGAAGGCGGCTTTCTGGACTGTAACTGACGCTGAGGCTCGAAAGCGTGGGGAGCGAACAGG
+
AABBA@@;@@;@A@??CE=@?D=A;?=??BD?AA=::<;C;@A<@@AACCBACCC?C@C@DD@D@A@EFCH?AAA6;;BBBCC<BBBA@CDD:BBCBBBB9BCC@BB=BDE?@@C=BB@DCC:::BB?ACBB?AA:>??;??A@B?CCCBBBBA9:5:AAA=?@?BBBBB?>>;@?:?=8?<@BB@BBBB@@@@9=500*0;;6<==9>>>?BB<AA@@>BBBC;:6;ABBBC=AA@@CLL;BBD;;5;;;4
@6HNMW:01157:06286
TACGTAAGGGGCGAGCGTTATCCGGATTTACTGGGTGTAAAGGGAGCGCAGACGGAGAAGCAAGTCTGAAGTGAAAGCCCGCGGCTCAACCGCGGGACTGCTTTGGAAACTGTCAGTCTGGAGTACTGGAAGGGTAAGCGGAATTCCTGGTGTAGCGGTGAAATGCGTAGATATCAGGAGGAACACCGGTGGCGAAGGCGGCTTACTGGACAGCAACTGACGTTGAGGCTCGAGAGCGTGGGGAGCAAACAGG
+
@A@DAA=AAA8ABAA;:;:>AA?B?BBJ?AABJF><;<CC=CG?CEBBBCDC@@=@BB=B@@=@CDBBB@BAAAC=?@@9@@@=AAAA=@?A::9.:AA:;:C=A=BB=BCB@@@ABB??<?AAA@AB=?<>B>=B?CCD?C@B?BHLIAFGCA@@B?CCJF?ABAAABBBBBCBBC@;<:;@BAA?C>@@<???<AA??=?C=AAAA?BBBCBB>ABBCCCD?:9:8:BBCBBBBBCBBBC9BABBA8?993
@6HNMW:01119:06344
TACGGAGGATGCGAGCGTTATCCGGATTTATTGGGTTTAAAAGGGTGCGCAGGCGGCGCGAAAAGTCAGCGGTCAAAGTTCCGGGCTCAACCCGGTAGACGCCGTTTGAAACTTTCGTGCTGGAGTTCGTGCGAGGGAGGCGAAGTGCGTTGTGTAGCGGTGAAATGCATAGATATGACGCAGACCCCGATTGCGAAGGCACTTTCCAGCACGCGACTGACGCTGAGGCACGAAAGCGTGGGGACAGAACAGG
+
;;:=;??:?;:;@@AA;;6:>@<B@CDD=BB=B@,99,555&55)59:::::4//)/9;:;<;&444444;6<433(33-/6992////4991:4//4:44434//)///)///)/:///;@65661555559555)572///)//////)/444::::34444(4:888::87347//7-,,,,,,&,,,(--9:.5.55555)/5/////:79:;<<=>=;////)/:779:3<<===<</=555>55557
@6HNMW:01130:06311
TACGTAGGGGGCGAGCGTTATCCGGATTTACTGGGTGTAAAGGGAGCGCAGACGGAGAAGCAAGTCTGATGTGAAAGCCCGCGGCTCAACCGCGGGACTGCATTGGAAACTGTTTATCTGGAGTACTGGAAGGGCAAGCGGAATTCCTGGTGTAGCGGTGAAATGCGTAGATATCAGGAGGAACACCGGTGGCGAAGGCGGCTTGCTGGACAGTAACTGACGTTGAGGCTCGAAAGCGTGGGGAGCAAACAGG
+
@@AA@BBDDD3BBBB?A@?BBC?B?CBB=BBBBB=BBBB@<@B9BBBBAAAB@@<@BA>B;;7;CBBBBBACAAA<?@C>CCC@BAAA>@8::AB<AAAAACC?C@DC=AABBB?B@@@@=>?A>>>@;?;?B;@@499@<@=@?B?BB?BBB>BBC>BBCD=>>>BBBBBB>>AAA:;:5:7::<1:3;=8=?@;@<>>;>@=??BA=A>?>>><>>@@>><9>?=8>=>?AA7=:55555'6:;<=7>>?;
@6HNMW:01131:06324
TACGTAAGGGGCAAGCGTTATCCGGATTTACTGGGTGTAAAGGGAGCGCAGACGGAATGGCAAGTCTGAAGTGAAAGCCCGCGGCTCAACCGCGGGACTGCTTTGGAAACTGTCAGTCTGGAGTACTGGAAGGGTAAGCGGAATTCCTGGTGTAGCGGTGAAATGCGTAGATATCAGGAGGAACACCGGTGGCGAAGGCGGCTTACTGGACAGCAACTGACGGTTGAGGCTCGAGAGCGTGGGGAGCAAA
+
55>>BB:BC>2AB<@?9;7;DDAD@CCC=@@BGD?CBBBF>FC<;996;9;===;>9<?:=@@B995<;7;::;;(377*3::4;837,71334=5534>>@=5<8<=(48=>@@@A@;;5:>A@A?@=@>AC;A?9@;;8;?C=B@BB?BB;:;;@=A;:9,9@=9//9-----99)//6=266<7<7::5:5405>BA8B<0////)///66638/////(/)//3-333333;9733377.8:9<<3
@6HNMW:01127:06360
TACGTAAGGGGCAAGCGTTATCCGGATTTACTGGGTGTAAAGGGAGCGCAGACGGAATGGCAAGTCTGAAGTGAAAGCCCGCGGCTCAACCGCGGGACTGCTTTGGAAACTGCCAGTCTGGAGTACTGGAAGGGTAAGCGGAATTCCTGGTGTAGCGGTGAAATGCGTAGATATCAGGAGGAACACCGGTGGCGAAGGCGGCTTACTGGACAGCAACTGACGTTGAGGCTCGAGGAGCGTAGGGGAGCAAA
+
;BBBBD@CCC9@@<@@@@?BBB@D?CBL>BBBBC=AAA@@6@@8A@@BBAABAB>A=;;5;;5;@;95C?AA@@@:@@A9@AA?BBBC@F999AA<@AABBBC>C@CC<B???<@BA@?@=?A@BBBB?B@CC=BB@BBB>B>B7;7;B=ABB;;<CEFFCD?CBBBCDAAA@<;;A>A@3:6:?@<@:9:4:=>=C9;=587/7;;76>;778B?B993><:1787/7<=;/0)000;:;;@@0AA===7
@6HNMW:01135:06368
TACGTAAGGGGCAAGCGTTATCCGGATTTACTGGGTGTAAAGGGAGCGCAGACGGAATGGCAAGTCTGAAGTGAAAGCCCGCGGCTCAACCGCGGGACTGCTTTGGAAACTGCCAGTCTGGAGTACTGGAAGGGTAAGCGGAATTCCTGGTGTAGCGGTGAAATGCGTAGATATCAGGAGGACACCGGTGGCGAAGGCGGCTTGCTGGACAGCAACTGACGTTGAGGCCCGAAAGCGTGGGGAGCAA
+
CCCBBC?AAB9AB?AABC?AGG>A>A@@8?@AAA<BBBBC=CC=BBBCCBCBBCACACCACC?BC@@@B?B@AAA;@@C=BCC>AA:93:299??8>@@AAA@8@;@>8=?>;;@@@@AB?BBCABBB?B?BB=AA5;;A=B=B?B>BB6:;ABA;;7;BBC=CBCBBBBBBCEBA@?>>-000>;><9;8;==<?9;?5736;8>?@CBB@>??BAAAA:8177717=6777)33;;===/88333
@6HNMW:01136:06377
TACGTAGGGGGCAAGCGTTATCCGGATTTACTGGGTGTAAAGGGAGCGTAGACGGTAGTGCAAGTCTGAAGTGAAAATCCGCGGCTCAACTGCGGAATTGCTTTGGAAACTGTATAACTAGAGTACCGGAGGGGTAAGCGGAATTCCTGGTGTAGCGGTGAAATGCGTAGATATCAGGAGGAACACCGGTGGCGAAGGCGGCTTACTGGACGGCAACTGACGTTGAGGCTCGAAAGCGTGGGGAGCGAACAGG
+
@CCBAAAEDD3@?<@@AA6;;A?A?BCE?DCCBB>BBBCE?ED?:;;AACBBAA?@BBBBBB?BBBBBD>@@BBBB;B@:@00-0@<<9>AA@A8;8;>BBCD?D@DD?C;;;DDB?BBBB@@@BB>@6::@@6@A<?AA?C?C?C@BB@CCBBBBDABCBC=;;;BA<<<DBCDCCABA8:8:@A:@=;;5:?A;@<;;7;B?CCDB?B;;9;C@DCAAAEE?D;;:;CCCDD=CC@@@EF;@@@@?=????
@6HNMW:01139:06379
TACGTAGGGGGCGAGCGTTATCCGGATTTACTGGGTGTAAAGGGAGCGCAGACGGAGAAGCAAGTCTGATGTGAAAGCCCGCGGCTCAACCGCGGGACTGCATTGGAAACTGTTTATCTGGAGTACTGGAAGGGCAAGCGGAATTCCTGGTGTAGCGGTGAAATGCGTAGATATCAGGAGGAACACCGGTGGCGAAGGCGGCTTGCTGGACAGTAACTGACGTTGAGGCTCGAAAAGCGTGGGGAGCAAACAGG
+
BBCBBAAAAA2:;:D;;;A>>>9B9=BF>@C>CD>CCCC@6B=6<A;@@CDDAB>A@@=@AC@BBBCBAABBBBD<AAB5:9919A??9=8=99:5:?=AAA@=@<?@9@AA@C<>??A@=@AAAAAA;?29:,9?;@@A=A?B?B?BB@CB@@AAA?BBBB>BAAABBA==???=>988189;;;;?=BF7;;@<@===:=B=BA??<>==@9>9>8858:73222.5772222&2::8898+88255(5994
@6HNMW:01143:06368
TACGTAGGGGGCGAGCGTTATCCGGATTTACTGGGTGTAAAGGGAGCGCAGACGGAGAAGCAAGTCTGATGTGAAAGCCCGCGGCTCAACCGCGGGACTGCATTGGAAACTGTCAGTCTGGAGTACTGGAAGGGCAAGCGGAATTCCTGGTGTAGCGATGAAATGCGTAGATATCAGGAGGAACACCGGTGGCGAAGGCGGCTTGCTGGACAGTAACTGACGTTGAGGCTCGAAAGCGTGGGGAGCAAACAGG
+
CCCDB?????,<?AAAAB>BAB?A=A@@8@@;<<0;BBBC>DI?CCBBBBJDCC@@@A?BDC@CBBBBCDDDCFC<AAA999919?<<:@088??4=?AC9::?C?AA;A:::@@BBBCC<?@???BB?@000,0@,/0?8;8;8B7::68<;8?<8<8;;;3:>>@::9BB>>@?>:==5;5;;=:>9==<@@@<@<??=@A<@???<AA@?>>;?;;9>=:1555-5888<<3=><<<@@5==?BD;@?@<
@6HNMW:01146:06368
TACGGAGGATGCGAGCGTTATCCGGATTTATTGGGTTTAAAGGGTGCGCAGGCGGCGCGAAAAGTCAGCGGTCAAAGTTCCGGGCTCAACCCGGTGACGCCGTTTGAAACTTTCGTGCTGGAGTTCGTGCGAGGGAGGCGGAATGCGTTGTGTAGCGGTGAAATGCATAGATATGACGCAGAACCCCGATTGCGAAGGCAGCTTTCCAGCACGCGACTGACGCTGAGGCACGAAAGCGTGGGGAGCGAACAGGA
+
9;9B=@@:>:99::555649993939==6:9299,55)5<)95)559::<<8=>5:9B;:;<-;;::?@?49779(3/)/)//(///90661:8<;555;3356)59>)55<499;<<==:>>@<=<<944499,4:1:>*0*00/:;69799;;44.444909999;>@99988@@990<8)000)000)///9292994444)45::::;><4544455>>:;;?;==66/:3>//---.&.--//)/9913
@6HNMW:01147:06367
TACGTAGGTGGCAAGCGTTGTCCGGAATTATTGGGCGTAAAGGGCGCGCAGGCGGCGTCGTAAGTCGGTCTTAAAAGTGCGGGGCTTAACCCCGTGAGGGGACCGAAACTGCGATGCTAGAGTATCGGAGAGGAAAGCGGAATTCCTAGTGTAGCGGTGAAATGCGTAGATATTAGGAGGAACACCAGTGGCGAAAGCGGCTTTCTGGACGACAACTGACGCTGAGGCGCGAAAGCCAGGGGAGCAAACGGG
+
CCCCC:95992:B5;:;;>CBC@C@CAH<==@DD>AA@BC=BB=;;;BBBC?;;6;@@@ABB?BBAA?ABB?BBB7A=>;;;;6;D@D@CCC5;;C;;;;6;B?BCD>B;;;;BAAADBBBBCCICB@CCCC@CC>C@@<@>A<A@CAAACCBBBB?BBBG>ABBCCCCBBBC?BB@@@=??BBB>BBA@>ACDG=BBC@BBB<BCC@DB:::@=@@@@@BBBCBB?BBAA>A9::69>CC;AA@AB<AAB>
@6HNMW:01148:06368
TACGTAGGTGGCAAGCGTTGTCCGGATTTACTGGGTGTAAAGGGCGTGTAGGCGGAGCAGCAAGTCAGAAGTGAAATCTCCGGGCTTAACCCGGAAACTGCTTTTGAAACTGTTGCCCTTGAGTATCGGAGAGGCAGGCGAATTCCTAGTGTAGCGGTGAAATGCGTAGATATTAGGAGGAACACCAGTGGCGAAGGCGGCCTGCTGGACGACAACTGACGCTGAGGCGCGAAAGCGTGGGGAGCAAACAGG
+
9:@@@@A=;;6;B>AA@A=@BA>A?AAA;A@BBB>CBBCC<AA<@B@ABAB>AC?I@CDCBB9;6==;;7;;::90:<9:5;<5;?;@6;:5;?CC=BBBBBBB7BBB99:BB=AAA<?;>?>??A?A=@@?B?BCC?::9>A?A?BB???BAAAE>BABB=:::EFBAAA9907?<>?=?<<77279695622,2;8;9>;<><?@<A=7756.6=;99///:00)0>;@==7BBBB@@@5===AA:;;<<
@6HNMW:01174:05779
TACGTAGGTGGCAAGCGTTGTCCGGAATTATTGGGCGTAAAGGGCGCGCAGGCGGCGTCGTAAGTCGGTCTTAAAAGTGCGGGGCTTAACCCCGTGAGGGGACCGAAACTGCGATGCTAGAGTATCGGAGAGGAAAGCGGAATTCCTAGTGTAGCGGTGAAATGCGTAGATATTAGGAGGAACACCAGTGGCGAAAGCGGCTTTCTGGACGACAACTGACGCTGAGGCGCGAAAGCCAGGGGAGCAAACAGG
+
CA@@A:94;;4;B9@>?@;?@A?B<?=?>AA@CF<?C;;;6;C=@@@BBAA>@@4:;@?@@B>AABB>A;;5<BB3B<<;AAB7BB@CACCC;DCBAAAA7AB?BCB<B@;;;BBBCCCCCCCCCCC@CCBB?BB<BAA>B@B@B?CCCCCBBBA@?@CDC>BBBBBBBBCBB@@@;?@<?;@AA?BCBB=A9;:7;BB@@@A>@CC@CC@@@D?BABBCCCCC<;;<BBCCE<AA>;::;-9>@BC>BBB@
@6HNMW:01178:05775
TACGGAAGGTCCGGGCGTTATCCGGATTTATTGGGTTTAAAGGGAGCGTAGGCCGGAGATTAAGCGTGTTGTGAAATGTAGACGCTCAACGTCTGCACTGCAGCGCGAACTGGTTTCCTTGAGTACGCACAAAGTGGGCGGAATTCGTGGTGTAGCGGTGAAATGCTTAGATATCACGAAGAACTCCGATTGCGAAGGCAGCTCACTGGAGCGCAACTGACGCTGAAGCTCGAAAGTGCGGGTATCGAACAGG
+
;;;B?B7;7;C?BD?BBB@CCC?B@BCF=CC@CB9CB0::.;D;BBBCCCCAB?C@BBAC?B?BB@@@?;@@?@@9;;:@@@A@??EB?ACCCABACDCDCCCAB@CD@BBB>AC6;8;>AAABBAAABBCD>BBBE>??<??D?BBBB?BAB@A::49AAA=:99C?CBBCEBCB???<???AAC????9:8>A481;@@CCCCCBB>A@@@@A?BB@@@AAAA@=@>=@000+00000;3;=?99;9=>=9
@6HNMW:01180:05798
TACGGAGGATGCGAGCGTTATCCGGATTTATTGGGTTTAAAGGGTGCGCAGGCGGCGCGAAAAGTCAGCGGTCAAAGTTCCGGGCTCAACCCGGTGACGCCGTTGAAACTTTCGGGCTGGAGTTCGTGCGAGGGAGGCGGAATGCGTTGTGTAGCGGTGAAATGCATAGATATGACGCAGAACCCCGATTGCGAAGGCAGCTTTCCAGCACGCGACTGACGCTGAGGCACGAAAGCGTGGGGAGCGAACAGG
+
@@ADACC@BAA@@@>>;;28892829:;4<<7==5;;5;@9>A8799??CC@CD>@>>9999+9=AA?>?=A???:?B?B@CC=AAAB@DF>B?>>>>?@:>><@AA9AAC;>>?7===897:4822228:AA98838=:>48589;<A>=>CA??;?=<<7=???@@@??@??BA@@><>/777*3>>4?AA@;@;?:::BC=A@@??BBCC@??@@@A???A::4:D@999+:=>==@@5???BC?B@B>
@6HNMW:01201:05796
TACGTAAGGGGCAAGCGTTATCCGGATTTACTGGGTGTAAAGGGGAGCGCAGACGGAATGGCAAGTCTGAAGTGAAAGCCCGCGGCTCAACCGCGGGACTGCTTTGGAAACTGCCAGTCTGGAGTACTGGAAGGGTAAGCGGAATTCCTGGTGTAGCGGTGAAATGCGTAGATATCAGGAGGAACACCGGTGGCGAAGGCGGCTTAACTGGACAGCAACTGACGTTGAGGCTCGAGGAGCGTAGGGGAGCAA
+
BBABA@?@BB5::8:?@B?BBB@D@BBB=BBAAB;@@@BC0;;;*;9:>?AA>@?;;?BB4;;=A=>@>@=@??@@0;;;09==8=@@A>B=??BE<@@=;<=@+0+/8(//7:69;;;;?9>>:?<=?7@=?C;BC;AAEAF>B9;7:A>BA@BBBB>BCCF>CA;;;BBABBA@@A>;;6;@A>?;@=<=8?871/<::6=;(/)/9959;3337,3333;99570/+0:>977////90/0//&/9/77
@6HNMW:01201:05809
TACGTAAGGGGCAAGCGTTATCCGGATTTACTGGGTGTAAAGGGAGCGCAGACGGAATGGCAAGTCTGAAGTGAAAGCCCGCGGCTCAACCGCGGGACTGCTTTGGAAACTGTCAGTCTGGAGTACTGGAAGGGTAAGCGGAATTCCTGGTGTAGCGGTGAAATGCGTAGATATCAGGAGGAACACCGGTGGCGAAGGCGGCTTACTGGACAGCAACTGACGTTGAGGCTCGAGAGCGTGGGGAGCAAACAGG
+
BBAA@?;@BB6@@=@@@@?BBB@D@DCC=@@BAB<ABAAA<AF=BBABABDDCF>C@BB=A@?B@@@BA>A@;::/:@A;AAB?BCED>A=ABDD>BBBABAA6:6;A9??:8:AA?:@C@CCCBBBB?B@BB:AA<@@B=B=@=@>BB@DC;;;BC@CCCC>CCBBBBCDC@B@@@;00,0+0==:=?;@;@@@;@=??;?B=AABB?CB???A?AAABCBA>A??=?BDBABABBBAAAB9AAAFF@DBB?
@6HNMW:01213:05780
TACGTAGGGGGCAAGCGTTATCCGGATTTACTGGGTGTAAAGGGAGCGTAGACGGTAGTGCAAGTCTGAAGTGAAAATCCGCGGCTCAACTGCGGAATTGCTTTGGAAACTGTATAACTAGAGTACCGGAGGGGTAAGCGGAATTCCTGGTGTAGCGGTGAAATGCGTAGATATCAGGAGGAACACCGGTGGCGAAGGCGGCTTACTGGACGGCAACTGACGTTGAGGCTCGAGAGCGTGGGGAGCAAACAGG
+
AAABA;::::):?<@@AA?ABB@B?BBB=BCBBC>CBBBF=BB>BCCGDCCCCCACCBCBAA=A;;;BB>@AEDCD;BB7;;;5;BAA?BBBAA5;59;@@B@6@29:49;;;=?;7;===<<<?<9=:>?AA6@A?ABEAC?B?B:;;@AA@BB@@<@;;;0;;;CABCBBBBBCC@CD8:49?=9?<@B:@?@,0+00+0=+00CC@CAA@AG?BBCBB;;4;@@<@BBBCCAB;;;;??5@BBDE=CCC@
@6HNMW:01167:05853
TACGGAGGATGCGAGCGTTATCCGGATTTATTGGGTTTAAAGGGTGCGCAAGGCGGCGCGAAAAGTCAGCTGGTCAAAGTTCCGGGCCTCAACCCGGTGACGCCGTTGAAACTTTCGGGCTGGAGTTCGTGCGAGGGAGGCGGAATGCGTTGTGTAGCGGTGAAATGCATAGATATGACGCAGAACCCCGATTGCGAAGGCAGCTTTCCAGCACGCGACTGACGCTGAGGCACGAAAGCGTGGGGAGCAAACAGG
+
@BAA@BB?BAAA@=>@::5:AB?C>AAB=AA=A@5==+:9,8>8=>??@@8?:=>;9:9>===5;?AA?>?=;@978)9>8=,33(33873.3;383222778+22+227.222)29=3:993955059555;::>7>>8>=88388722,29662222,29:=355555565556233<;;;;2888+697)./7:59393333;3;7888==9888577777;:://*/<<;<=2?A868@>/<<888*6::6
@6HNMW:01182:05815
TAGCGTAGGGGCAAGCGTTATCCGGATTCATTGGGCGTAAAGCGCGCGTAGGCGCCAGCCTGGTCGGGGAGTCAAATCCCGGGGGCTCAACCCCCGTCCGCTCCCGATACCGGCCGGCTTGAGGTCGTGGCAGGGGAAGGCGGAATTCCCGGTGTAGCGGTGGAATGACGCAGATGAATCGGGAAGAACACCGGTGGCGAAAGGCGGCCTTCTGGGCCACGACTGACGCTGAGGCGCGAAAGCTAGGGGAGCGAACAGG
+
@B@A?=::94&4:5:<5506<;7=0543955.5;3;@<?@<@B0000/:;<8566:>>?<==9=====.999444)4880:>>>+>??<47878'3==:ABBBA765;;<7<7;8=8;;03371778::6;<;;;&3,3,4/)/)/)/919)/-5---/49:)3-3333388966//(/:::(3.33,37717178,349;4:599(/(/(////(34;9:;;;;;??@A?::69@?99:2:?BCCDF699@BA?CBB?
@6HNMW:01197:05846
TACGTAAGGGGCAAGCGTTATCCGGATTTACTGGGTGTAAAGGGAGCGCAGACGGAGAAGCAAGTCTGATGTGAAAGCCCGCGGCTCAACCGCGGGACTGCATTGGAAACTGTTTATCTGGAGTACTGGAAGGGCAAGCGGAATTCCTGGTGTAGCGGTGAAATGCGTAGATATCAGGAGGAACACCGGTGGCGAAGGCGGCTTACTGGACGCACTGACGCTGAGGCTCGAAAGCGTGGGGAGCAAAC
+
=AABBE@CCC8???CBAA=A@?<@=AAA;A;;;A;ABBBB>BD>BCCBBA@>@@9@>@299@;=AA;:;9>??@@8;;;09>>=A@@A;@;@A@A:@??B@@@@B?BC<AA@==.9999>:????=BB;=;?A299;>?A9><??A>BB?BBBBABC>??AD599?AABABBB9//;6//(/1////6/55.5882828<797-6555-59=52222669:9=55.5:5525-5=:8555,768::.7
@6HNMW:01211:05838
TACGGAAGGTCCGGGCGTTATCCGGATTTATTGGGTTTAAAGGGAGCGCAGGCTGATGATTAAGCGTGACGTGAAATGTAGCCGCTCAACGGCTGAACTGCGTCGCGAACTGGTTATCTTGAGTGAGTTCGATGTTGGCGGAATTCGTGGTGTAGCGGTGAAATGCTTAGATATCACGAAGAACTCCGATTGCGAAGGCAGCCAACAAGGCCTTTACTGACGCTAAAGCTCGAAGGTGCGGGTATCGAACAGG
+
ADCC@D@DACC59;.;;;59?A5;7;BF9;9@CC>CC=CD7<;7;@>??;:8;BBCCB@@=@:;;;;:??:9499(9=<9:?7<==9=58:=@???<?99:AAACAA@@BAA>AAA:::=@@AA???A=999@@@9>9>C>@>B@@??C@DA@>>00,0==>7@BBB?CBCAA?>><;;=AA;??@5;;>1879:476AA?;9;:CD?A>A?BC=;;9@?@????@8@@@ABB?A?????A=???BBB?BBB=
@6HNMW:01179:05885
TACGTAGGTGGCAAGCGTTGTCCGGATTTACTGGGTGTAAAGGGAGCGCAGACGGAATGGCAAGTCTGAAGTGAAAGCCCGCGGCTCAACCGCGGGACTGCTTTGGGAAACTGTCAGTCTGGAGTACTGGAAGGGTAAGCGGAATTCCTGGTGTAGCGGTGAAATGCGTAGATATCAGGAGGAACACCGGTGGCGAAGGCGGCTTACTGGACAGCAACTGACGTTGAGGCTCGAGAGCGTGGGGAGCAAACAGG
+
@BCBB@@;?>:>A<?>??<??C?A=???8?@@@@;>?>??8?A;???BBB?@@C@C?BB?CC?A;;;@@<??BED:=<;1:9:5:AAB=B6::;=4=A888@>*89'29.6699;777;A>;=?>788>8<7<A7>>:BAA=A7;8;>BC@CCBA@@B>BCCD?=;<CCDCCCC@@@B?@@=@>AAB?B>?;6<8818<?@<AC=:99A=@AA????ABBBBAA<???>ABCBBBBBA??>BB5?>>?@9??;8
@6HNMW:01184:05861
TACGTAGGGGGGCGAGCGTTATCCGGATTTACTGGGGTGTAAAGGGAGCGCAGACGGAATGGCAAGTCTGAAGTGAAAGCCGCGGCTCAACCGCGGGACTGCTTTGGAAACTGTCAGTCTGGAGTACTGGAAGGGCAAGCGGAATTCCTGGTGTAGCGGTGAAATGCGTAGATATCAGGAGGAACACCGGTGGCGAAGCGGCTTGCTGGACAGTAACTGACGTTGAGGCTCGAAA
+
5544444<<<<%;:88595.5;;8@8@<@2::4555&599;<4=@8666@CGBBBE@G>AA>;;7;>==49449<?;2::60//68<<=:?17787*7=;@@BA<B7;:69:?859?<:::49?@=;;;)0+/8///*/:<28486>7<<6ABA@@//)////)/89::889@;855>465,6/777384584572685;6==0227:.3.....(.888555235516665555
@6HNMW:01196:05878
TACGTAAGGGGCAAGCGTTATCCGGATTTACTGGGTGTAAAGGGAGCGCAGACGGAATGGCAAGTCTGAAGTGAAAGCCCGCGGCTCAACCGCGGGACTGCTTTGGAAACTGTCAGTCTGGAGTACTGGAAGGGTAAGCGGAATTCCTGGTGTAGCGGTGAAATGCGTAGATATCAGGAGGAACACCGGTGGCGAAGGCGGCTTACTGGACAGCAACTGACGTTGAGGCTCGAGAGCGTGGGGAGCAAACAGG
+
BBBCCB@CEE:BB?ABAC?CBB@A?BBB>BCCDF>BBBDF?CC>BBBBBCCBCD@C>BA@CC@CCCCAA=??CDD7::@9>::4:BAA?B?BBBC>BB@@:9979ACD>AAAAA@@@AAB?BBBBBBB>B?BC<BB>CBB?B@D@C@CC@CCCCCBB?BBCC>BBBCBB@@ACCBAB=@@7;5;BB6;89?6<>=9><BA>BB=AACC?BBABBB?BFCBBBC@B9:7:@AABBB???A@BB6@A???8>A?9
@6HNMW:01211:05865
TACGGAGGATGCGAGCGTTATCCGGATTTATTGGGTTTAAAGGGTGCGCAGGCGGCGCGAAAAGTCAGCGGTCAAAGTTCCGGGCTCAACCCGGTGACGCCGTTGAAACTTTCGTGCTGGAGTTCGTGCGAGGGAGGCGGAATGCGTTGTGTAGCGGTGAAATGCATAGATATGACGCAGAACCCCGATTGCGAAGGCAGCTTTCCAGCACGCGACTGACGCTGAGGCACGAAAGCGTGGGGAGCGAACAGG
+
CBAA>AB?BCBBAA@@??=?@?6;6;AA;AB?BC<BB=BB;AF<CAABB@@<@A=A@@@AAB:BBB@@;;6;AAB;BB?C?BB=BBBB?BD=B?BBBAAD?@B?ACC<BBB<BCCAAAC@GFCACBAAABCCC=<;7;@<@=;;;??5::@ABA@@=@@AC>CBBBCCBACB??ABBBCBC@BDD;CCJ@BAAA4;5;;;;;;0;?@@@CCCAAACAAADC@@@;;:;CCEEE>C@AABCC8AAAAA@CBB@
@6HNMW:01178:05944
TACGTAGGGGGGCGAGCGTTATCCGGATTTACTGGGTGTAAAGGGAGCGCAGACGGAGAAGCAAGTCTGATGTGAAAGCCCGCGGCTCAACCGCGGGACTGCATTGGAAACTGTTTCTCTAGAGTACTGGAAGGGCAAGCGGAATTCCTGGTGTAGCGGTGAAATGCGTAGATATCAGGAGGAACACCGGTGGCGAAGGCGGCTTGCTGGACAGTAACTGACGTTGAGGCTCGAAAGCGTGGGGAGCAAACAGG
+
<<==<::::::#344::::5:<>6;:9AB<:99@=49966<4<>6=>>>=BBBCD@CBC@BBB?BB@@@BBCBEDE>BBB9@@@5:9?@8=1;:99-7=@A@AB@B=AC>AAABA;AAAABBCCCCBBB>B4::29A9>>A>A?B?B?@@;??<=BAB?AB@C:A>>=;;;@@@???@=::5:6///0648948772747?:>>:8;:>9;::;9:39<:@<>;:=>>4866=>>1;:====>/<868:0:;<8
@6HNMW:01181:05922
TACGGAAGGTCCGGGCGTTATCCGGATTTATTGGGTTTAAAGGGAGCGTAGGCCGGAGATTAAGCGTGTTGTGAAATGTAGTGGCTCAACCTCTGCACTGCAGCGCGAACTGGTCTTCTTGAGTACGCACAACGTGGGCGGAATTCGTGGTGTAGCGGTGAAATGCTTAGATATCACGAAGAACTCCGATTGCGAAGGCAGCTCACGGGAGCGCAACTGACGCTGAAGCTCGAAAGTGCGGGTATCGAACAGG
+
BBBC@D:<;;D@EE>CCB=A@@;><9:9);@7@@=>=4;@5?;;?@BCC@@=?5;5;:<C@D?BAAA:;79ABBC<:59???@<@@@@=@?@@@@==>:::9<=>=?=97877<>=9>@387:==<;<;;;498989.:818399<=>><>A?889<19567-6==A5;;>:;9<9565179288?;A@A;?8;;*/*0<<@0:9BBC>BBBBA?=@??@CCCCCC?;;;AABC8;:??@@9@?@??>989A?
@6HNMW:01203:05928
TACGTAAGGGGCAAGCGTTATCCGGATTTACTGGGTGTAAAGGGAGCGCAGACGGAATGGCAAGTCTGAAGTGAAAGCCCGCGGCTCAACCGCGGGACTGCTTTGGAAACTGTCAGTCTGGAGTACTGGAAGGGTAAGCGGAATTCCTGGTGTAGCGGTGAAATGCGTAGATATCAGGAGGAACACCGGGTGGCGAAGGCGGCTTACTGGACAGCAACTGACGTTGAGGCTCGGAGAGCGTGGGGAGCAAACAGG
+
BBA@AFACCC:BB?BBAA=A@@<@<@BB8A@;;;05555<1;;)55555=>;<<5:94924939455558;9333(3/93;/0*0/66072;;;;5837;<<=5<8;;6333398:::383833:888275791884::;8<9=5:5;>:>>@@?:;5;;:@8@=??@A@ABB666C@CB@B>@>>4:9-99:==?>B?AA;==8:://)//66//*339;334.3882////)///9887877+7777:38888
@6HNMW:01204:05918
TACGTAAGGGGCGAGCGTTATCCGGATTTACTGGGTGTAAAGGGAGCGCAGACGGAGAAGCAAGTCTGATGTGAAAGCCCGCGGCTCAACCGCGGGACTGCATTGGAAACTGTTTATCTGGAGTACTGGAAGGGCAAGCGGAATTCCTGGTGTAGCGGTGAAATGCGTAGATATCAGGAGGAACACCGGTGGCGAAGGCGGCTTGCTGGACAGTAACTGACGTTGAGCTCGAAAGCGTGGGGAGGCAAACAG
+
@ABBAA5;::.;@@???><A@@;A>ABC=AACCC=BC;;;8;C=BBBABABAAB>@?@>B;;8;@@@AAABBBAA;?<<6==>;?@@A=B=BBCC?DBA@???=@=?@;A:97C;??>AB?BBAA??=>B?BC=BB@BAA=A=A=@>A@:A??:><>;??A?:>>;;>@<<=><99:4;:5;5;::<A<>>:=AA9>:=?;CD<A:::6A7777959679593.3/.....26.533....&..(.67078;
@6HNMW:01210:05932
TACGGAGGATGCGAGCGTTATCCGGATTTATTGGGTTTAAAGGGTGCGCAGGCGGCGCGAAAAGTCAGCGGTCAAAGTTCCGGGCTCAACCCGGTGACGCCGTTGAAACTTTCGTGCTGGAGTTCGTGCGAGGGAGGCGGAATGCGTTGTGTAGCGGTGAAATGCATAGATATGACGCAGAACCCCGATTGCGAAGGCAGCTTTCCAGCACGCGACTGACGCTGAGGCACGAAAGCGTGGGGAGCGAACAGG
+
DCCB?BC@CCBBBA@@AA>ABD@B?BCD=BC@CD=BB>AA:@D>ABABB@@=@B=AAA???@5@?A::;A>AAAA<AA<@=AA<ABAA>AB8@<@AAABD?;;:;CC=BBKGDCBBBCDACBCADCA@@CCCC=@@>@?=@?BABBB>BBBBCC@@?@CCC=CBBBCCCBBBBBBCCCCCB?ADD;CCC;::AA;@;@;;;AA;A?@@@CCDABABBBCCDBBBBC@BDDCBC=B;;;CCC9AAACB?CCB?
@6HNMW:01171:05963
TACGTAGGGGGCGAGCGTTATCCGGATTTACTGGGTGTAAAGGGAGCGCAGACGGGAATGGCAAGTCTGAAGTGAAAGCCCGCGGCTCAACCGCGGGACTGCATTGGAAAGCTGTTTCTCTAGAGTACTGGAAGGGCAAGCGGAATTCCTGGTGTAGCGGTGAAATGCGTAGATATCAGGAGGAACACCGGTGGCGAAGGCGGCTTACTGGAGCAGCAACTGGACGTTGAGGCTCGAGAGCGTGGGGAGCAAAGCAGG
+
;<@@@BCECD1;;94=9:8=<<5>:>>A<BBCCC=BBAAA:@B=BBAA@@@@:::0;@BB?BB?BADCCB?ABBEC=???:@?CACCBB?B7:9?C>FBBCD9:9;ADF=BC:::@9??:99@@@BBA??2707>9?B>BBC?B?B>B@CC@AA@?BBB?BCCD=BBBBB???@@@@@G=@@;><>>A6;3781652+237728:0..664.....,202,,(***(((,-(-87755577222::.:A9==1;;;>:
@6HNMW:01182:05985
TACGGAGGATGCGAGCGTTATCCGGATTTATTGGGTTTAAAGGGTGCGCAGGCGGCGCGGAAAAGTCAGCGGTCAAAGTTCCGGGCTCAACCCGGTGACGCCGTTGAAACTTTCGTGCTGGAGTTCGTGCGAGGGAGGCGGAATGCGTTGTGTAGCGGTGAAATGCCATAGATATGACGCAGAACCCCGATTGCGAAGGCAGCTTTCCAGCACGCGACTGACGCTGAGGCACGAAAGCGTGGGGAGCGAACAG
+
@@@A>@@<@ABBBCBB999:AC=A>BCH>BB@BB;A@;@@9@A9A@>??@?;;;+0000*0?@0:;>//8787;;:3:A6@7@@8<<???CD>B?BBA:;;=??:==A7=>B:>>>>=;C588>69@9>??@>>68838>9=;;;;;@=A???====:<@994;//-/<;>66;@@BBBAAAA?BBB9BCC;????:;5;000;@8@=009DBDB???999@BAAC??<?ABABB=AAA@@@@6?>>CC?C66
@6HNMW:01195:05961
TACGTAGGGAGCAAGCGTTGTCCGGATTTACTGGGTGTAAAGGGTGCGTAGGCGGCTAAGCAAGTCAGATGTGAAATCTATGGGCTCAACCCATAAACTGCATTTGAAACTGCATAGCTTGAGTGAAGTAGAGGCAGGCGGAATTCCCCGTGTAGCGGTGAAATGCGTAGAGATGGGGAGGAACACCAGTGGCGAAGGCGGCCTGCTGGGCTTTAACTGACGCTGAGGCACGAAAGCGTGGGTAGCAAACAGG
+
CBBBCCCC=@A@B>A@@@@BDD@B@BCD?CDCDC>BABCC>EF>ABABCBA?@@>@AD?BBB?BBDDDDBBBBBC=?@@BBEE>BAAA@DD@DA@@<@??A@@@<ACD>D?@?BBBBBB?ABBA??=?CAB?@=?@@9?A=A=?4::95:AAACC??=?BAA>BBBBBDCBB@ABEC:AA?A@CAA?ABAA?@AB;?<?@>@?BCBABC<AAA;A?AABBBB??999;ABBCCE>C:::CC=ABABAA<ABB?
@6HNMW:01195:06002
TACGTAGGGGGCGAGCGTTATCCGGATTTACTGGGTGTAAAGGGAGCGCAGACGGAGAAGCAAGTCTGATGTGAAGCCGCGGCTCAACCGCGGGACTGCATTGGAAACTGTTTATCTGGAGTACTGGAAGGGCAAGCGGAATTCCTGGTGTAGCGGTGAAATGCGTAGATATCAGGAGGAACACCGGTGGCGAAGGCGACTTTCTGGACGACAACTGACGCTGAGGCGCGAAAGCGTGGGGAGCAAACAG
+
@@@BBBBCCB3BBABB@A?@CC?C@CCC<A@:::,:B:::0;@8A@AAABA@@B?BBB8;;@?BABBBA==:..*.,),,-(-9994:25:BB;BBBCBDD=?=?D<@@@@?9?;<<<189@><>B>?=?C>CF=>>B<><=?C@BB@BB@;??@<899>*97=?@AAAA;;:??:>>5;6;;;:A9==8=;;6;=CA?=>>676=9==///717>==@>>>>==8=888<D4;;;==<</;;;=>6>88
@6HNMW:01205:06002
TACGGAGGATGCGAGCGTTATCCGGATTTATTGGGTTTAAAGGGTGCGCAGGCGGCGCGAAAAGTCAGCGGTCAAAGTTCCGGGCTCAACCCGGTGACGCCGTTGAAACTTTCGTGCTGGAGTTCGTGCGAGGGAGGCGGAATGCGTTGTGTAGCGGTGAAATGCATAGATATGACGCAGAACCCCGATTGCGAAGGCAGCTTTCCAGCACGCGACTGACGCTGAGGCACGAAAGCGTGGGGAGCGAACAGG
+
@BBC@::8:;;:C@@;;;?B@A=@=<;;0;@<@B0;;6;C<DF?AACBB;;5;@=>BBCBBB9@@BBBBA?B:;;6:A<A?BD>CCAA>BA=B@BBBCBC=;;9:EE=AAD>CDCCCCC@DCB@CCAAABCCF?BB>BD@C?@@@AA>ABBBBB@@?@BBB=CBBC@@@DBBABBCBCCCD@DDD;DBB8;;A@=A?CB;;;C>B@DCEBBBC<<<C@@@BBBCBB>BBBBBB=AA@@?@?3??=@@=@AA>
@6HNMW:01209:05996
TACGGAAGGTCCGGGCGTTATCCGGATTTATTGGGTTTAAAGGGAGCGTAGGCCGTGGATTAAGTGTGTTGTGAAATGTAGGCGCTCAACGTCTGACTTGCAGCGCATACTGGTCCACTTGAGTGCGCACAACGCGGGCGGAATTTGTCGTGTAGCGGTGAAATGCTTAGATATGACGAAGAACCCCGATTGCGAAGGCAGCTCGCGGGAGCGCAACTGACGCTGAAGCTCGAAGTGCGGGTATCGAACAGG
+
BBBC?B>A=@@=@@8@@@>BCG@C@CCC?BC?CC>CC=CB=BB<BBCCCBB?B>@@A?;;:;?CBDCCC>AAAAC9>>??>9ACAABCGBBCBBCBBBABBA@@@@@@AACB?CD9;:??B?A@BCCBBBE@C???D>DF@H<>>:>A?@AAAAA995:AAA=BBBB@BBCA===CCDCABB@BFF;CBB@B@AB8;6:@B@??@=>?:;;;BCC@@@@A??AA;;69??;00+0;000/(/;;88:7<;<8
@6HNMW:01209:06004
TACGGAAGGTCCGGGCGTTATCCGGATTTATTGGGTGTAAAGGGAGCGCAGACGGAGAAGCAAGTCTGATGTGAAAGCCCGCGGCTCAACCGCGGGACTGCATTGGAAACTGTTTATCTGGAGTACTGGAAGGGCAAGCGGAATTCCTGGTGTAGCGGTGAAATGCGTAGATATCAGGAGGAACACCGGTGGCGAAGGTGGCTTACTGGACAGCAACTGACGTTGAGGCTCGAGAGCGTGGGGAGCAAACAGG
+
A;<;;?;@:@B?BC<@AB>@@B@C@CCD>CCACC?CCDBF?KF>ABABB@@@;;5;BA>ACEAECBCBCCCCCDD?CCE;;;B?BABB=A=A?AA:@A@AA@@<@?BD?@ABAG?CCBBBACCBCBBD=A4:9.9>8??C>B?B?C?BB?A@??A@@<?@>@9@AAABBBBBBCCBA>?=9=99:939<@A?CCB<A=<=8;=8===>;>A?>>>;>>>>B=B>B@@=@CDCCBCBCC;;;;-;A>BB=ABA?
@6HNMW:01167:06058
TACGGAGGATGCGAGCGTTATCCGGATTTATTGGGTTTAAAGGGTGCGCAGGCGGCGCGAAAAGTCAGCGGTCAAAGTTCCGGGCTCAACCCGGTGACGCCGTTGAAACTTTCGGGCTGGAGTTCGTGCGAGGGAGGCGGAATGCGTTGTGTAGCGGTGAAATGCATAGATATGACGCAGAACCCCGATTGCGAAGGCAGCTTTCCAGCACGCGACTGACGCTGAGGCACGAAAGCGTGGGGAGCGAACAGG
+
CDBB?CC@CBBBCCCBBBABBB@C?99969A=AC;@B;AA8AC;BBABABB?BE@BAB;;;;5;A?A@@@>@BBB<AA=A?BC>BCCD=@A:A=ABBCAA>@B>ACG?CCF?CCC?CBB@BCB@CJCCCCAAA;;;5;@=A?@@@DF>A@CBBB@@<@AAA<@@@CCDDCCCCCCBBCCCB@CED;CCC@@@BA<@9@0000@5@?>@@CDMEBAABBBBC@@A::9;ECCDE?C@@@??@3;;;BB?BBB@
@6HNMW:01187:06017
TACGTAAGGGGCAAGCGTTATCCGGATTTACTGGGTGTAAAGGGAGCGCAGACGGAATGGCAAGTCTGAAGTGAAAGCCCGCGGCTCAACCACGGGACTGCTTTGGAAACTGTCAGTCTGGAGTACTGGAAGGGTAAGCGGAATTCCTGGTGTAGCGGTGAAATGCGTAGATATCAGGAGGAACACCGGTGGCGAAGGCGGCTTACTGGACAGCAACTGACGTTGAGGCTCGAGAGCGTGGGGAGCAAACAGG
+
@@@A;;6;CC8BB?@@@@=ABB?B>BCC:;;CCC?CBBCC>ED>AA:;;;;CCD@C@CB@BC@;;;@?A<@>?@B8???8=:939@::3:298=@8?A??@@@<@@CD?BCABBBBCAA@?@@::8=:6<9==29>.55:5;8<8A@CC@CCA;;;;5;@A@9;99@@B@@@CCA@@>A@<@<@@D@C@BC@AAA@C@BB?BB@BAAA@BBAAAB?BBC???@<@::8:BCBDCBBBBBABC9AC:::59A@=
@6HNMW:01195:06030
TACGTAGGTGGCAAGCGTTGTCCGGAATTATTGGGCGTAAAGAGCATGTAGGCGGGCTTTTAAGTCCGACGTGAAAATGCGGGGCTTAACCCCGTATGGCGTGGATACTGGAAGTCTTGAGTGCAGGAGAGGAAAGGGAATTCCCAGTGTAGCGGTGAAATGCGTAGATATTGGGAGGAACACCAGTGGCGAAGGCGCCTTTCTGGACTGTGTCTGACGCTGAGATGCGAAAGCCAGGGTAGCAAACGGG
+
@BBBBCD@BB<?@=>=??>??B@D@D?C@BC=@A<ABCCE>DAAACCBBAA<ACC=BBCC8@>ACCACCB9:;@DD7;;;;@@0@@:@8BBB;BBBA>:000/6:>;?BB8C@DCCC@BBBBCCCD@CCAA=@D,99,;>D>CI?IDCBC@@999:BBD>BBCCCBBBCCC=AA=B@=A@BCC?CCCC@BBB<A=ACC@DD>CCC?CCCBBBBBABBACCCCCCBBB@@@A:@A?@AA<ACCCDD>CCC>
@6HNMW:01198:06012
TACGTAGGTGGCGAGCGTTGTCCGGAATTATTGGGCATAAAGGGAGCGCAGGCGGGAAGGTAAGTCTATCTTAAAAGTGCGGGGCTCAACCCCGTGAGGGGATGGAAACTATCTTTCTTGAGTGCAGGAGAGGAAAGCGGAATTCCTAGTGTAGCGGTGAAATGCGTAGATATTAGGAGGAACACCAGTGGCGAAGGCGCTTTCTGGACTGTAACTGACGCTGAGGCTCGAAAGCGTGGGGAGCGAACAGG
+
99:AA@@<@@;@@:::9B?BCD>A=A@C???<?C=>??>>,:9,7=<<?<=9<@?8@@F@CCADCABABAA5<;<.;AA@BCB9BCBB=ABB69:@?@@@8ABA>CB=@?@@:9:-9?8<>A@?ABB189>@3::,:98/9<@<A<>>>00/=8984:8::3888<;?=>7789<<8>?:@:@@A???@FAHBB?B@::9CC>BAA;@@?777499@;:@BCA;;6;@AAA@:?A@@@A@055;;;:BBB@
@6HNMW:01203:06056
TACGTAAGGGGCAAGCGTTATCCGGATTTACTGGGTGTAAAGGGAGCGCAGACGGAATGGCAAGTCTGAAGATGAAGCCCGCGGCTCAACCGCGGGACTGCTTTGGAAACTGCCAGTCTGGAGTACTGGAAGGGTAAGCGGAATTCCTGGTGTAGCGGTGAAATGCGTAGATATCAGGAGGAACACCGGTGGCGAAGGCGGCTTACTGGACAGCAACTGACGTTGAGGCTCGAGAGCGTGGGGAGCAAACAGG
+
/95<<<7<<</997<444.444057<@>95555:3999<<)55)5<<=>?A@==1579@;@C:BBB@@=600000*/55,5,-(----3://5==7<?==;;;0;<@B<B;9:<A>9:;B=BBB973838,33(7:3<B>5;15.545516<?@>BB@?BAA.;9?A@B@AAA>===.992:2:48384:;7<=<8=>@@>AB>BBBA?A??><@<@ABBB@?;000:;=:;;;88;;8===1==:99*//64
@6HNMW:01206:06051
TACGTAGGGGGCGAGCGTTATCCGGATTTACTGGGTGTAAAGGGAGCGCAGACGGAATGGCAAGTCTGAAGTGAAAGCCCGCGGCTCAACCGCGGGACTGCTTTGGAAACTGTCAGTCTGGAGTACTGGAAGGGTAAGCGGAATTCCTGGTGTAGCGGTGAAATGCGTAGATATCAGGAGGAACACCGGTGGCGAAAGGCGGCTTACTGGACAGCAACTGACGTTGAGGCTCGAGAGCGTGGGAGCAA
+
@=<><::::;)9@?<@@@;<::.4.44<1566?@7??;99)55)5<<@99697<)0*00)/:5;//6<=8;<;:;2444(3=?13773132333;43444<<<3<7<<6<><=;<895::8<<<3338486<=5<@>CCB?B::469=B:;969@AC?@>=>30//<<CAB=>==<?9@@>A=@@@5:4485:337(368829:085<869:333;8=;:888=79=>9==;>7737;;333)7>988
@6HNMW:01165:06070
TACGTAGGTGGCAAGCGTTGTCCGGAATTATTGGGCGTAAAGGGCGCGCAGGCGGCGTCGTAAGTCGGTCTTAAAAGTGCGGGGCTTAACCCCGTGAGGGGACCGAAACTGCGATGCTAGAGTATCGGAGAGGAAAGCGGAATTCCTAGTGTAGCGGTGAAATGCGTAGATATTAGGAGGAACACCAGTGGCGAAAGCGGCTTTCTGGACGACAACTGACGCTGAGGCGCGAAAAGCCCAGGGGAGCAAACGGG
+
CCBB@@@9::4;?;?;;;<>>@6;7:?B<@<:>?5;;;==3;;3;=@BBCB7;;=;9:BA:;7;@@A=ACC;AB@.;:9:9<@+9:293=?@4@@?9999*9;:=>>8>>:::??>ABBBBCBBBBB>BBCGAEG9;;;7;>B?D@A@@@@@AA@@5;99:/:?@?A?BBB:929=9:9494;AB=AA@@9?9;;0;==99;;0;A@>@@@@>=8<<;=00/<<??:=;;4444&444)4;;;.<;;;>7<==6
@6HNMW:01166:06072
TACGGAGGATGCGAGCGTTATCCGGATTTATTGGGTTTAAAAGGGTGCGCAGGCGGCCGCGAAAAAGTCAGCGGTCAAAGTTCCGGGCTCAACCCGGTGACGCCGTTGAAACTTTCGGGCTGGAGTTCGTGCGAGGGAGGCGGAATGCGTTGTGTAGCGGTGAAATGCATAGATATGACGCAGAACCCCGATTGCGAAGGCAGCTTTCCAGCACGCGACTGACGCTGAGGCACGAAAGCGTGGG
+
6==>:::7:444<7339949==8<248<68;5;9(33(333&3;(33933/8466(/(/888888$//7899938333(376;6==58777,33(33895222168/57>7969.522'289.557376:::;79:377/7817/59557.557:5222-28<C3=:?;766-----33====:4:A=8=;<7:<;;040499>AB8?9?>>?><@ABBB====;;;3/)////88267777;;
@6HNMW:01166:06077
TACGTAGGTGGCAAGCGTTGTCCGGAATTATTGGGCGTAAAGGGCGCGCAGGCGGCGTCGTAAGTCGGTCTTAAAAGTGCGGGGCTTAACCCCGTGAGGGGACCGAAACTGCGATGCTAGAGTATCGGAGAGGAAAGCGGAATTCCTAGTGTAGCGGTGAAATGCGTAGATATTAGGAGGAACACCAGTGGCGAAAGCGGCTTTCTGGACGACAACTGACCGCTGAGGCGCGAAAGCCAGGGGAGCAAACGGG
+
@AAAA;;5;@9@B=ABBB?BCD@C@C@C=BB=BA;BBACC<AA<@@BCCCC?CB>BB;;;AA=@BBC>A;;5;AA3?;:9CCC7@@?B@CGD9B>:9999*:A:@@D=B;;;AAAAABCBBBBB;;99=B:92:B:BBA:?:?7;7;<@A@@ABBB>BBBB=<;<BBBCBBBC?AA>A@=A=@AA@C@@@=B9;;0;::>ACC>CCB@BDCCAA<@@@00-0@>BAB=@>9:4909=066>>.:<55625?>7
@6HNMW:01167:06087
TACGTAAGGGGCAAGCGTTATCCGGATTTACTGGGTGTAAAGGGAGCGCAGACGGAATGGCAAGTCTGAAGTGAAAGCCCGCGGCTCAACCGCGGGACTGCTTTGGAAACTGCCAGTCTGGAGTACTGGAAGGGTAAGCGGAATTCCTGGTGTAGCGGTGAAATGCGTAGATATCAGGAGGAACACCGGTGGCGAAGGCGGCTTACTGGACAGCAACTGACGTTGAGGCTCGAGAGCGTGGGGAGCAAACAGG
+
BBAA;:8;DD;BC?B@@@>BBB?B@BBB<B@@@B=BBBCE?JD?;;<AABBBBD@C?AA@CEAEAA@@@=@CCCC;?@B6:9?;?A984:=@ABC>CCCCDCD=C@CE<AA>>:?ABCCB@BCBAA@@<@9??8?A=BBC@C?A?AACH@CDDCC@A>ACCC=AA@BAB;;;CCCCC@CC?C?BAA?B???<?@@<@=AB?BC@CCCE?BB@??A>A@@AA?>:=993:ABBBBCBBCCCCC9BBBCD>BAB>
@6HNMW:01169:06083
TACGGAGGATGCGAGCGTTATCCGGATTTATTGGGTTTAAAGGGTGCGCAGGCGGCGCGAAAAGTCAGCGGTCAAAGTTCCGGGCTCAACCCGGTGACGCCGTTGAAACTTTCGGGCTGGAGTTCGTGCGAGGGAGGCGGAATGCGTTGTGTAGCGGTGAAATGCATAGATATGACGCAGAACCCCGATTGCGAAGGCAGCTTTCCAGCACGCGACTGACGCTGAGGCACGAAAGCGTGGGGAGCAAACAGG
+
@@@B?@@<@@@@@@????=?CC@C?BBC=DB>AA9@A,99,:?899:>>=>:@A<@@@998829@AA>??=@?>>8?C>A>BD>EBBB?CC>B@BB@9<969:5;=>4>??9?@@9???=====B;:;;==AD:>><>?:>9858:;59?A@?@==2=?=>9>AABAA@?@BAABBBBBBB?BBB9AAA<??BCAD??:::AA/:8:???AAA999AA@A???A?>;>@AAAB=BA@@@@?6@??>?8AB><
@6HNMW:01184:06087
TACGTATGGTGCAAGCGTTATCCGGATTTACTGGGTGTAAAGGGAGCGCAGGCGGAGAAGCAAGTCTGAAGTGAAATGCAGGGGCTTAACCCCTGAACTGCTTTGGAAACTATATAACTGGAGTACCGGAGGGGTAAGCGGAATTCCTGGTGTAGCGGTGAAATGCGTGAGATATCAGGAGGAACACCGGTGGCGAAGGCGGCTTACTGGACGGTAACTGACGTTGAGGCTCGAAAGCGTGGGGAGCAAACAGG
+
54477//-378--(//79.45=8=8:::3:;<<<6=<:;<)44)49995669==:666<>><86665;>8;;<>=4B696<?>0;;59499=+9996;<<:;<)4.49099998//)///)//69=8=9==>=1::48:;372747)//3988:888.444;(///6/////33336:499(-(-57(-(--(--/)/5;;29954444.4;<8<>7;;9;44/)///)/:878837<:3333&38:::2:993
@6HNMW:01200:06098
TACGTAGGGGGCGAGCGTTATCCGGATTTACTGGGTGTAAAGGGAGCGCAGACGGAGAAGCAAGTCTGATGTGAAAGCCCGCGGCTCAACCGCGGGACTGCATTGGAAACTGTTTATCTGGAGTACTGGAAGGGCAAGCGGAATTCCTGGTGTAGCGGTGAAATGCGTAGATATCAGGAGGAACACCGGTGGCGAAGGCGGCTTGCTGGACAGTAACTGACGTTGAGGCTCGAAAGCGTGGGGAGCAAACAGG
+
BAA@?@@>>>0<@@B;;;?CBB@C@CCG?CBCCH>CCBBA8AB=;;<CCCBBBCABBB?A::6;BCABB@A@BBC;@@C;@@@>?CB??B9:9BG@GBABCDE@B?A?8=?=??:?@@@A?AABBBA@>A39929A:??B@B@C;?;??;?AB?BBB>AADD>AA>@>BBBB>;;?@=AA<@<@@C:>:>?>@@@;?:==8=?=;;;B<>>A====AA??==:7;//*/9::@E;D??;;;;/;>?@B:??@<
@6HNMW:01192:06154
TACGTAAGGGGCAAGCGTTATCCGGATTTACTGGGTGTAAAGGGAGCGCAGACGGAATGGCAAGTCTGAAGTGAAAGCCCGCGGCTCAACCGCGGGACTGCTTTGGAAACTGTCAGTCTGGAGTACTGGAAGGGTAAGCGGAATTCCTGGTGTAGCGGTGAAATGCGTAGATATTAGGAGGAACACCAGTGGCGAAAGCGGCTTTCTGGACGACAACTGACGCTGAGGCTCGAGAGCGTGGGGAGCAAACAGG
+
@@@@@@@BDD;CC?@@BC?BBB=@;;;;0;BBAB=@@@DD<BB>BAACCCAAAC@CACC>BB@DBBBAB>AABBB=BCE<AAA=A@@@=A999CC?BBAB;;:0:5:;-;?>??@@>AAA?AA?A;=?3827;6<@:A?A=A=@=B<AA?CCCA@@B=BBCC=CICBBDBCCBB=AB=@@@B@C@@<@;:;?A???9?AA?@??9@@A<??CA;;7;<AAABBBB@@=ABABAB@AAAA@AB9B@@AB899A?
@6HNMW:01197:06112
TACGGAGGATGCGAGCGTTATCCGGATTTATTGGGTTTAAAGGGTGCGTAGGCGGCCTTTTAAGTCAGCGGTGAAAGTCTGTGGCTCAACCATAGAATTGCCGTTGAAACTGGGGGGCTTGAGTATGTTTGAGGCAGGCGGAATGCGTGGTGTAGCGGTGAAATGCTTAGATATCACGCAGAACCCCGATTGCGAAGGCAGCCTGCCAAGCCATGACTGACGCTGATGCACGGAAAAGCGTGGGGATCAAAACAGG
+
BB@@<@B=@@@@@@@==?;??=<@:998-8;6<>-88(7<6>=<=>CBAAA<?@392:>=2??AABABCB?BBDF=AA@@999=ABBC@A<>>;::5:28;@>@9<AG=@>>@@@@$99;@?>;659AA8@996:?@9>><@<@@?>@?600/669::@??B=777?:@@@??777<=>A9829@@2@@@9?<<<27/799879;79=39>98==B>@BA<==@@CC@==9929;;-::9:444&49////&///5
@6HNMW:01197:06121
TACGTAGGGGGCGAGCGTTATCCGGATTTACTGGGTGTAAAGGGAGCGCAGACGGAGAAGCAAGTCTGATGTGAAAGCCCGCGGCTCAACCGCGGGACTGCTTTGGAAACTGTCAGTCTGGAGTACTGGAAGGGTAAGCGGAATTCCTGGTGTAGCGGTGAAATGCGTAGATATCAGGAGGAACACCGGTGGCGAAGGCGGCTTACTGGACAGCAACTGACGTTGAGGCTCGAGAGCGTGGGGAGCAAACAGG
+
<<95595>>>+<;;;<<>9===;>:>?@8C?@@@<;A@A@8DF>966@AB@BBB=@>B?;;9:>>>?@@@?@CDF<;;;0;?@488>>6=09:??9888A<AD8C9BB6@;;;;@;;???<?8739994:7;=6=B>BBB@B@B@BACC?B<;;?>A=>>>>6>>;;?CB@?AC?>@;00+0:<8838133047;5;6//+/:498885:;<====::998894===3477398888///::.8788;3:994
@6HNMW:01198:06142
TACGTAGGGTCCAAGCGTTATCCGGATTTACTGGGTGTAAAGGGCGAGTAGACGGCGCTGTAAGTCAGCTGTGAAAACTTAGGGCTCAACCTTAAGCCTGCAGCTGAAACTGTAGTGCTAGAGTGCAGGAGAGGTAAGCGGAATTCCTAGTGTAGCGGTGAAATGCGTAGATATTAGGAGGAACACCAGTGGCGAAGGCGGCTTACTGGACTGTAACTGACGTTGAGGCGCGAAAGTGTGGGGAGCAAACAGG
+
CCBBBBCC<AA;?<@?@?<@@B?B@CBC=BBIDI?CCCCC>A@=@@@@BCDC9:8:BBBBAA<ABCAAACCABBBB9BB>:;;7;BAB?B@C>B=AA>AA@BBBABBD=CCCCCCCCCCCCBBBBBCD@CCBB@CC8;;@<A;A=A@CBBCCCAA;;4;??>9;;;BBCBBB@A<@@:@@<??AAB?B???@DDC9:9;B>AD?BBBB?AAAAAB=A??@A@C7;;@=AAAAAA<AAAADFF9@??CC>BCC?
@6HNMW:01209:06154
TACGGAGGATGCGAGCGTTATCCGGATTTATTGGGTTTAAAGGGTGCGCAGGCGGCGCGAAAAGTCAGCGGTCAAAGTTCCGGGCTCAACCCGGTGACGCCGTTGAAACTTTCGGGCTGGAGTTCGTGCGAGGGGAGGCGGAATGCGTTGTGTAGCGGTGAAATGCATAGATATGACGCAGAACCCCGATTGCGAAGGCAGCTTTCCAGCACGCGACTGACGCTGAGGCACGAAAGCGTGGGGAGCGAACAGG
+
AA@C>AA@@@@@A@@?AB?ACF@B@BBB<?@>AC9AA29920;5=@0//66098)3377789/::99://(////(/>6=5=@8AACC?CF<?<>A?@B<066*//;0<@@6@@@/88>48895868..../..&22+27+2+.33..).788.522,2:AA7>?A855@A:;8@BCCFBAA=@@?-99<6;<;>6<8<9799:59?ACCB:9:977=<988?@D@A=@A???@;>?>7777(7>;;<7<?A5
@6HNMW:01164:06175
TACGTAGGGGGCAAGCGTTATCCGGATTTACTGGGTGTAAAGGGAGCGTAGACGGTAGTGCAAGTCTGAAGTGAAAAATCCGCGGCTCAACTGCGGAATTGCTTTGGAAACTGTATAACTAGAGTACCGGAGGGGTAAGCGGAATTCCTGGTGTAGCGGTGAAATGCGTAGATATCAGGAGGAACACCGGTGGCGAAAGGCGGCTTACTGGACGGCAACTGACGTTGAGGCTCGAAAGCGTGGGGGAGCAA
+
>999<BBDED158;@5490:6=8<=>@@6=:444)55555)590999;>6666<8;<:::::59;;;44.4:44444$4:555549955.559:<.6.57<555)5.55)///////)/777444//17)//:9*67+-/;4:)/)/)/<.55565;=9=:::)/////7:>==<544.43287;<<8>7:838355)56;;9<<8<;;977772//)//999//,5994999444)44444444$44:89
@6HNMW:01169:06202
TACGGAAGGTCCGGGCGTTATCCGGATTTATTGGGTTTAAAGGGAGCGTAGGCTGGGGTATAAGCGTGTTGTGAAATGTAGACGCTCAACGTCTGACTTGCAGCGCGAACTGTATCTCTTGAGTACGCACAACGTTGGCGGAATTCGTCGTGTAGCGGTGAAATGCTTAGATATGACGAAGAACTCCGATTGCGAAGGCAGCCTGCTAAGCTGCAACTGACATTGAGGCTCGAAAGTGTGGGTATCAAACAGG
+
5444.47;7<<7>;,44444:;4;5;:<05616>4<<6<>4<<4665<<<<5:?@>>4@?>>?BA@BCC8:;BAA9?>>??B@ABBA@;A@>>?>@;;6:@AABFCCC@B;;;;@?=@A=AAAACBBA@00*000(/5:;5:5;8>=:@988>==<>;>:>C<BBBB99:BB??@ACCC@BB@BBB?DBB9;0@@,0+099=:056>>2>>0///*0=:<@??8@@?:=@=;:9,5?>>?>59:6:=?4;;<:
@6HNMW:01171:06170
TACGGAAGGTCCGGGCGTTATCCGGATTTATTGGGTTTAAAGGGAGCGTAGGCCGGAGATTAAGCGTGTTGTGAAATGTAGACGCTCAACGTCTGCACTGCAGCGCGAACTGGTTTCCTTGAGTACGCATAAAGTGGGCGGAATTCGTGGTGTAGCGGTGAAATGCTTAGATATCACGAAGAACTCCGATTGCGAAGGCAGCTCACTGGGGCGCAACTGACGCTGAAGCTCGAAAGCGTGGGGAGCAAACAGG
+
BCA@>B>B?CC?CI>A@@=AAA=BACCE=;=@DD;BB0;;0;@;>?@>@;;5;=B9BCBB?C@CCCCBB?@@@@B<AABABBCA@@AB<???@9:;9@@@@DB=B==C<????CC<B=A6;;;:@BBBBCCD=@??D>BB?C?B?BBCC?CA@A??B=?@@D=AAAB=999A@@99:AA=AB<;;;<00/5==;C?C@;:9@@B;@;CGE:BCBC?BBBBCBBBBB>BBB:;6?8C?CCCCB7@@;;;6;AA?
@6HNMW:01173:06170
TACGTAGGGGGCGAGCGTTATCCGGATTTACTGGGTGTAAAGGGAGCGCAGACGGAGAAGCAAGTCTGATGTGAAAGCCCGCGGCTCAACCGCGGGACTGCATTGGAACTGTTTAATCTGGAGTACTGGAAGGGCAAGCGGAATTCCTGGTGTATGCGGTGAAAATGCGTAGAATATCAGGAGGAACACCGGTGCGGAAGGCGGCTTGCTGGACAGTAACTGAC
+
A@@@;;;:::':<=:<??=A::493995)5;;;>4;;<<B0?>69:;:;;@5//)/::2///)/:66///8799:+/5<45458<5558<8:?;>5::::0.-(-(-(//888(3-37771783333717,33(/948//*/3838(//(37322222472222&2665...82666666(...30559060...-(-050,,(,-(-4442896777275777
@6HNMW:01180:06197
TACGTAGGGGGCGAGCGTTATCCGGATTTACTGGGTGTAAAGGGAGCGCAGACGGAATGGCAAGTCTGAAGTGAAAAGCCCGCGGCTCAACCGCGGGGACTGCTTTGGAAACTGTCAGTCTGGAGTACTGGGAAAGGGTAAAGCGGAATTCCTGGTGTAGCGGTGAAATGCGTAGATATCAGGAGGAACACCGGTGGCGAAGGCCGGCTTACTGGACAGCAACTGACGTTGAGGCTCGAGAGCGTGGG
+
BABBBBAAAA,<@?A@@@?A@@=@=AAA:ABAA@8==599)5<)56<69;B990873//)//)/:77:;7@=7777&7<?9ABC@C?@?=A39:999-9><<999(469?4?84445545887><<;7733(33(39/333(/88(-(-(-(-507//59:<7;;;@459999@CBB;;;AA=@AAGACCD6;5::4:00*0*0)-066(,,,-(---///53339934.343-344:::99333333
@6HNMW:01184:06177
TACGGAAGGTCCGGGCGTTATCCGGATTTATTGGGTTTAAAGGGAGCGTAGGCCGGAGATTAAGCGTGTTGTGAAATGTAGACGCTCAACGTCTGCACTGCAGCGCGAACTGGTTTCCTTGAGTACGCATAAAGTGGGCGGAATTCGTGGTGTAGCGGTGAAATGCTTAGATATCACGAAGAACTCCGATTGCGAAGGCAGCTCACTGGGGCGCAACTGACGCTGAAGCTCGAAAGCGCGGGTATCGAACAGG
+
AECE@D?B@AB?AB=@@@=ABB@C@CCC=BB@CC<CF9<;7;F:BBBBBBD@C@C@CEBB@B?BBCBBB@BACCF>CCC@??:::?CC?BCCC;;;BE;;;:;BBAAB?@@?<@@<A@D?B@AACCBBBAAA;@?@?9?@=A=A=ABBA?BCA@@9919899/9@?@<@CBBBBBBAABABB<??@<@@@<@AAB?B?CCA@@B@@@ACC:CDDDACCBBBCCA;;8:AABA@B<BBABBB<@@@ACC@CDF?
@6HNMW:01186:06208
TACGTAAGGGGCAAGCGTTATCCGGATTTACTGGGTGTAAAGGGAGCGCAGACGGAATGGCAAGTCTGAAGTGAAAGCCCGCGGCTCAACCGCGGGACTGCTTTGGAAACTGCCAGTCTGGAGTACTGGAAGGGTAAGCGGAATTCCTGGTGTAGCGGTGAAATGCGTAGATATCAGGAGGAACACCGGTGGCGAAGGCGGCTTGCTGGACAGTAACTGACGTTGAGGCTCGAAAGCGTGGGGAGCAAACAGG
+
AB;;;B?BCC;BB?B:;;?BAC@C>BCG=BBBCE>CCCCC;AA;AA;;<BBBBD@CACB?;;8;CC@A@@CCCCC=??B5>9979@AA?A=??AA=BCBBCCC=C@DE<@@??9@AAABB@BBBBBBB?A;?@9@@<BAB>B@C>B=AA?BBBAA@B>BBCB>AAABBCCCCDDCCC@CC?A>A?@;@???=?BB9?<:979C?CF??=@BA@BB>AABABA;6:00,0@@@BE?BA<<<?>1?A?BB:?>B>
@6HNMW:01187:06186
TACGTAGGGGGCGAGCGTTATCCGGATTTACTGGGTGTAAAGGGAGCGCAGACGGAGAAGCAAGTCTGATGTGAAAGCCCGCGGCTCAACCGCGGGACTGCATTGGAAACTGTTTATCTGGAGTACTGGAAGGGCAAGCGGAATTCCTGGTGTAGCGGTGAAATGCGTAGATATCAGGAGGAACACCGGTGGCGAAGGCGGCTTGCTGGACAGTAACTGACGTTGAGGCTCGAAAGCGTGGGGAGCAAACAGG
+
BBBBBBCCCC18::@?@A>BCC@C?CCC=CB@@@=@CCCC;AA;@BAAACCBAB>BB@<@AB=BBCBBBCBAAA@6?>?9@@C?CBBB@B?CCBD=BBBBC@@=?;==7?@@CC=AAABC?BCB>>>B>@>BA<@B:??@:?=?<@<@B>A@@>>>A=@@AB>BBBBBBBBBBBBAA9770707==6<8=<8<??:><?A=@@:>=BB<?>>>>>=A>=>AAA5;87/8<<=AA:@:::AAB5==;=<6<>A:
@6HNMW:01187:06194
TACGGAAGGTCCGGGCGTTATCCGGATTTATTGGGTTTAAAGGGAGCGCAGGCTGATGATTAAGCGTGACGTGAAATGTAGCCGCTCAACGGCTGAACTGCGTCGCGAACTGGTTATCTTGAGTGAGTTCGATGTTGGCGGAATTCGTGGTGTAGCGGTGAAATGCTTAGATATCACGAAGAACTCCGATTGCGAAGGCAGCCAACAAGGCCTTTACTGACGCTAAAGCTCGAAGGTGCGGGTATCGAACAGG
+
CCCB@D?B@BB?A?9=;;5;:;49:@@@:@@=BB=BC;BB9BA.;<<;;AA?ADCJBCBE@B?:;;BABB;;;AA=CDCABB?@ABBA@BB?CAAA=C:::@A@@@AA?B??=??CCBB?BB>>?????BBB???=@=??:??B5:9BB?BBBBB>><>?CC>CCCC?BBB999BB=<=8<A7;;A>BCB7;;>>:=8BBBB>B?BB@D@C@CG?BCCECCAA;;;6;BABBD@B?<;;;;6;BBBBE@CBA?
@6HNMW:01189:06171
TACGTAAGGGCAAGCGTTATCCGGATTTACTGGGTGTAAAGGGAGCGCAGACGGAATGGCAAGTCTGAAGTGAAAGCCCGCGGCTCAACCGCGGGACTGCTTTGGAAACTGTCAGTCTGGAGTACTGGAAGGGTAAGCGGAATTCCTGGTGTAGCGGTGAAATGCGTAGATATTAGAAGGAACACCAGTGGCGAAGGCGACTTGCTGGGCCATCACTGACGCTGAGGCACGAAAGCGTGGGGAGCAAATAGG
+
9799=<4::,4:299998>>@;?=99:)9::<=4=A69:):@69;;B@@ABAA=A>@?<?A=@AB?>?=93377*878*8=<8<=37/73<<@@20/==>;>*0*00*/9;=:099@?@<@@A::9?<@?CC>>>8?;;5;;?=A=@@?ABAA@?=::=9>5>??@@BBBBBC@CBB7;9<>ABC?A@;;6;A@==9;000<9==>@A<A<ABC;;;DDF;90000+0A>>BC>BBBB<==0@AABB>CCC@
@6HNMW:01189:06194
TACGTAGGGGGCAAGCGTTATCCGGATTTACTGGGTGTAAAGGGAGCGCAGACGGAATGGCAAGTCTGAAGTGAAAGCCCGCGGCTCAACCGCGGGACTGCTTTGGAAACTGTCAGTCTGGAGTACTGGAAGGGTAAGCGGAATTCCTGGTGTAGCGGTGAAATGCGTAGATATCAGGAGGAACACCGGTGGCGAAGGCGGCTTACTGGACAGCAACTGACGTTGAGGCTCGAGAGCGTGGGGGAGCAAACAGG
+
?>>??<;;;;);:49:5<7<>A:>:949)5;;;>8===?F7C@<ABBCCABB;;5;;;;5;B?ABBBBA=@@@=>6?;;5;00+0:;:7?4::BB<??A@=AB=C?CC>BBBBAB;:9@@>A??>>:;9=:>=3@B>C;>7;5>3=3=95;::::4505;=@6=<<<BABB;;9@@@8AB?B;@@@<@=@@?BCC@C@AA>AA????C8:8;?37279333;<75947;<;>:>=;;<78888'8;;>@8?@;6
@6HNMW:01189:06209
TACGGAGGATGCGAGCGTTATCCGGATTTATTGGGTTTAAAGGGTGCGCAGGCGGCGCGAAAAGTCAGCGGTCAAAGTTCCGGGCTCAACCCGGTGACGCCGTTGAAACTTTCGTGCTGGAGTTCGTGCGAGGGAGGCGGAATGCGTTGTGTAGCGGTGAAATGCATAGATATGACGCAGAACCCCGATTGCGAAGGCAGCTTTCCAGCACGCGACTGACGCTGAGGCACGAAAGCGTGGGGAGCGAACAGG
+
DDAB@AC?B@@@BBA9::@AAB>A>AEE>CB?AD?CC:??8?B8@@@998?;AA>@@A9977*9@==:7927<<92:B8B8CC>ABBC?BB>B?BAA===5;::??@7>>A9??@@A@@<?9?4>>75969>>6:;7:@=B>;;;>><?;::DA;:5:=:<3>>>??===?@@=BACAAAC?BBB8BBE<??A@393::99AA=A>AAA@???788?>>AAA@@00,0@000C8AAAADDE:@?@BB?@@@<
@6HNMW:01204:06198
TACGTAGGGAGCGAGCGTTGTCCGGAATTACTGGGCGTAAAGGGCGCGTAGGCGGTGTTTCAAGTCGTCAGTAAAATAGTGAGGCTTAACCTCATTAAGCAGACGAAACTGGAATGCTGGAGGAACAGAGAGGCAGACAGAATTCCTGGTGTAGCGGTGAAATGCGTAGATATCAGGAAGAATACCGGTGGCGAAGGCGGTCTGCTGGCTGTATTCTGACGCTGAAGCGCGAAAGCCAGGGGAGCGAACGGG
+
BAA@@@BB<@@@@@@;;;>AAB=A<A?C?CCGED?CAA@A<AA:@@@@@AB?@@<@AAA9;;5;AB@BBCBAABB7BBB;;;;6;C>B?C?CCCB?B?@@BAAB@@@;@AB?B?;;;BJ@DC@CACDCCCBB@BBBBBBAA?A@C?BB?CBBBBBB?B@@@9;;;CCBBBCCCCCC@D?BB@AA@>A>A@<@?A=A?BD@BB;;;CE@CDFDAA?ABBBABAABB6;;@@ABB<AB@AAAA8<;;CC@CBD=
@6HNMW:01206:06192
TACGGAGGGTGCGAGCGTTAATCGGAATAACTGGGCGTAAAGGGCACGCAGGCGGATTGTTAAGTGGGATGTGAAAGCCCCGGGCTTAACCTGGGAATTGCATTTCAGACTGGCAGTCTAGAGTATTTTAGGGAGGGGTAGAATTCCACGTGTAGCGGTGAAATGCGTAGAGATGTGGAGGAATACCGAAGGCGAAGGCAGCCCCTTGGGAATATACTGACGCTCATGTGCGAAAGCGTGGGGAGCAAACAGG
+
BBBGADBC>@A@B@@@BB@BAEEC@B@B@=B:::6:A@AC;@@=ABCCEFD?BB@BC?CD@D?DDGG>BBBCCCD=@@@@3@@;AC@C@D@BBB<B?B=@@@@@9@@A@AAA?BCBBBDCBB<=:999-9=>9>???6?:77@D@E@CCBAAAAAAA>ADCC?BB???CFCCB@@@B?@@<@=@@B@A@=?=@B>8<9A999DD8A?BC=B@AAABCAAAB@?@????::?CCC>A?@?@@@6:99=?7?A?<
@6HNMW:01178:06248
TACGTAGGGGGCGAGCGTTATCCGGATTTACTGGGTGTAAAGGGAGCGCAGACGGAGAAGCAAGTCTGATGTGAAAGCCCGCGGCTCAACCGCGGGACTGCATTGGAAACTGTTTATCTGGAGTACTGGAAGGGCAAGCGGAATTCCTGGTGTAGCGGTGAAATGCGTAGATATCAGGAGGAACACCGGTGGCGAAGGCGGCTTGCTGGACAGTAACTGACGTTGAGGCTCGAAAGCGTGGGGAGCAAACAGG
+
>>@@BCA@@@.9;AAAAB?BBB?B>BBC;;;CCC>AAACB;BB8AB;<;ACCBC@BBC>BBB?B;;;@A;:;CDF>AAD<A;;;;AAA?B8;:AA9@@@?@AA>@?BA=B9:9C<??BBB@BBBBBBC?B?BE>AA>BAA=A<?<?>@@=AAA@A??;?ACC:???AAABBBBB@@D>:60617//(.2672799373;@69;688>>;AA>;;;<888;965-275.7;;75707:::@@@/55>BB:A?A=
@6HNMW:01200:06248
TACGTAAGGGGCAAGCGTTATCCGGATTTACTGGGTGTAAAGGGAGCGCAGACGGAATGGCAAGTCTGAAGTGAAAGCCCGCGGCTCAACCGCGGGACTGCTTTGGAAACTGCCAGTCTGGAGTACTGGAAGGGTAAGCGGAATTCCTGGTGTAGCGGTGAAATGCGTAGATATCAGGAAGAACACCGGAGGCGAAGGCGGCTTGCTGGACAGTAACTGACGTTGAGGCTCGAAAGTGCGGGTATCGAACAGG
+
BCB@@@5;;;-9>=CBAA@DDE@B???>6=B;;;0;A;;;,9@6@B6:;CCBBBACADC@CC@D;;<;<>AAAAA;@@A<@AGA:::=17278;;0833455<2<5;:5:<;=344<:>;7;?@?;<><A?BB>BB=A@B?B=B>B=AA?BDB;;;CACBDI?CDBB;;;AABBAAA6;5;A?@??;@<::59A@8?99919=9=?9849?@>=>8>?@>???<9:9<?BABBD>CCB???8::9AAA?BBB?
@6HNMW:01207:06222
TACGTAGGGGGCGAGCGTTATCCGGATTTACTGGGTGTAAAGGGAGCGCAGACGGAGAAGCAAGTCTGATGCTGAAAGCCCGCGGCTCAACCGCGGGACTGCATTGGAAACTGTTTATCTGGAGTACTGGAAGGGCAAGCGGAATTCCTGGTGTAGCGGTGAAATGCGTAGATATCAGGAGGAACACCGGTGGCGAAGGCGGCTTGCTGGACAGTAACTGACGTTGAGGCTCGGAAAGCGTGGGGAGGCAAACAG
+
B:;:ABDDDC1=@99:<>4;9@>A499@:?@CDD?CBBBC>CJ>CBCBABBB@@=@@C?;;9?B>>:===0//99:388;5;;>7;7=?<?000@?8???@@@C@C>AA9A@@=@6;::00+0;:=??@6>388)77,3<<1;2;6;<AC?BBBBBBC49:@@8:::???@@A@A@AA=A@>?;;:8<@<?@<>>?9><8818>5;;>>;>@@@??;;<<:///4//54:955,5<47559;>>.//).684776
@6HNMW:01176:06272
TACGTAGGGGGCGAGCGTTATCCGGATTTACTGGGTGTAAAGGGAGCGCAGACGGAATGGCAAGTCTGAAGTGAAAGCCCGCGGCTCAACCGCGGGACTGCTTTGGAAACTGTCAGTCTGGAGTACTGGAAGGGTAAGCGGAATTCCTGGTGTAGCGGTGAAATGCGTAGATATCAGGAGGAACACCGGTGGCGAAGGCGGCTTACTGGACAGCAACTGACGTTGAGGCTCGAGAGCGTGGGGAGCAAACAGG
+
BBCCCCCCCC3BB@??CC@CBC@C?A@M>BBCCD?EDBBB>BD=AA<;;CCBBBACACB@@@<@A;;;B>A?@??6<@@8==?;@ACC?C?BBB@<AB9:;DD>D@CD>@@@CCLBAAAB???>B=CB>B<??8?A:A;;7;=A=B?BA@CCDCB;;;;CCD;;<;:;@ABBCDBBB?@@=@>@AA5:68?9?BA=B=?@=?>9>BBC?BA?>>@;?@BABBA5:::8:@ACBBBAAA????5=??>?5===8
@6HNMW:01177:06303
TACGTAAGGGGCAAGCGTTATCCGGATTTACTGGGTGTAAAGGGAGCGCAGACGGAATGGCAAGTCTGAAGTGAAAGCCCGCGGCTCAACCGCGGGACTGCTTTGGAAACTGTCAGTCTGGAGTACTGGAAGGGTAAGCGGAATTCCTGGTGTAGCGGTGAAATGCGTAGATATCAGGAGGAACACCGGTGGCGAAGGCGGCTTACTGGACAGCAACTGACGTTGAGGCTCGAGAGCGTGGGGAGCAAACAGG
+
CBBBBC?CDE:BB?@?@A=AAB@B=A@@:@AABB>CCCHJ?CC>BB;;;BBBBB?C?BB>BE?BCABCCAC??AC=AA@:@??;?A@@<@<@@AA<ACBBBBB<B?BB>BBBBA:::AAC?BBBAAAA?A=@A;@@3<<<5;;?9@=@@=@BBBBBB@BCCC>BAAIFGHCBBCBBA=<;5;5;@@9@9>@=AA@<@==>9??9?ABB@BAAA??<?BBACAA<@::6:@AABAABC::9CC9???BB<ABD:
@6HNMW:01192:06284
TACGGAGGATGCGAGCGTTATCCGGATTTATTGGGTTTAAAGGGTGCGCAGGCGGCGCGAAAAGTCAGCGGTCAAAGTTCCGGGCTCAACCCGGTGACGCCGTTGAAACTTTCGTGCTGGAGTTCGTGCGAGGGAGGCGGAATGCGTTGTGTAGCGGTGAAATGCATAGATATGACGCAGAACCCCGATTGCGAAGGCAGCTTTCCAGCACGCGACTGACGCTGAGGCACGAAAGCGTGGGGAGCGAACAGG
+
CCBB?BB?BABBBBB@@@?BCC?B>ABB=BB?@C:@A<AB=BC=B;;;CBB?CC=@@BCABB8?@A@@@@@AAAB<AA?C?AA;@@>@8>?8@@DD<;:A@@A=@AA9BBB=ACCBBBB@BBC@CCCDBBABB=@@=@C@C?AAAAC9::BBBC;;8;@AD<BCCCCCCBCBB@AADBBCA6;;;.;AB?BBBB?B?AAA@@@<@@CFCDCBBBC@@?AABBCCAA>@CCCCD>CCBBBCA9CCBCC@BAB?
@6HNMW:01199:06280
TACGTAAGGGCAAGCGTTATCCGGATTTACTGGGTGTAAAGGGAGCGCAGGACGGAATGGCAAGTCTGAAGTGAAAGCCCGCGCTCAACCGCGGGACTGCTTTGGAAACTGCCAGTCTGGAGTACTGGAAGGGTAAGCGGAATTCCTGGTGTAGCGGTGAAATGCGTAGATATCAGGAGGAACACCGGTGGCCGAAGGCGGCTTACTGGACAGCAACTGACGTTGAGGCTCGAGGAGCGTAGGGGA
+
A@;;48.44(3;4:;>>:===?A<@?A6?>>>=5=>>>=8@A;>@<<;55.555495:<7;;5:554=;344444(488087733446:79>:<4;9///?>4@+00+0///)/6888;2;7333333:49:2993;59294=4=8@A:?;<<;;;7<<>>7@=<;<=00//9;771//)/)/--(-(-/)/)/948(-/166(//693668:33.3988933-333-3899==8779=<=>AA98
@6HNMW:01205:06292
TACGGAGGATGCGAGCGTTATCCGGATTTATTGGGTTTAAAAGGGTGCGCAGGCGGCGCGAAAAGTCAGCGGTCAAAGTTCCGGGCTCAACCCGGTGACGCCGTTGAAACTTTCGTGCTGGAGTTCGTGCGAGGGAGGCGGAATGCGTTGTGTAGCGGTGAAATGCATAGATATGACGCAGAACCCCGATTGCGAAGGCAGCCTTTCAGCACGCGACTGACGCTGAGGCACGAAAGCGTGGGGAGCGAACAGG
+
BA@@<<<5;><@@00/00*088385333(385;>9=>,00/&/:////9://+3=6::::BBB5<<<8<8?8=<8B;@B=B>CD=B9:9;@A9A?CBBBAA>:95767(..707666>/71857+227<>>?=>77818?<A6;;;@@<@A>>>>;84../8088;==882==9>BB??:33,333&38838899)/)-5--(/9(//::=888<889;<=<;<<77,7;;;AB;===7999*9983>;?A>9
@6HNMW:01209:06261
TACGGAGGATGCGAGCGTTATCCGGATTTATTGGGTTTAAAGGGTGCGCAGGCGGCGCGAAAAGTCAGCGGTCAAAGTTCCGGGCTCAACCCGGTGACGCCGTTGAAACTTTCGTGCTGGAGTTCGTGCGAGGGAGGCGGAATGCGTTGTGTAGCGGTGAAATGCATAGATATGACGCAGAACCCCGATTGCGAAGGCACTTTCCAGCACGCGACTGACGCTGAGGCACGAAAGCGTGGGGAGCGAACAGG
+
:9@B;@?<@@@@@@9989<A?C>A>@BC>BCACD8??8??8?A=AAACC@@=9949@@@BBB9BBAAA7949@>?8@B>B?AF<@@000/;2:5///:99,25+252)27=3::555>922226=;9977766.55/5946497746(,,,,,,2709:;:/:79<<><9897<@?999>><?CA0<::*/08=)/+7>9?=7;6788;;;;;;<>?>?>?@??>6<=>988+7;;;;@A5BBABB;766:
@6HNMW:01209:06297
TACGTAGGTGGCAAGCGTTGTCCGGAATTATTGGGCGTAAAGGGCGCGCAGGCGGCGTCGTAAGTCGGTCTTAAAAGTGCGGGGCTTAACCCCGTGAGGGGACCGAAACTGCGATGCTAGAGTATCGGAGAGGAAAGCGGAATTCCTAGTGTAGCGGTGAAATGCGTAGATATTAGGAGGAACACCAGTGGCGAAAGCGGCTTTCTGGACGACAACTGACGCTGAGGCGCGAAAGCCAGGGGAGCAAACGG
+
BBBBA996:@:?C@AAAB?BBB?B?B?A<>=189+9@?BC6;<0<;;;E:;5;A;AABBCCC?BBBB>BBC?BGD7AA:;6<=0>?7?8=@@7BA@:;;;.;@<?BB/;;;;;@ABCCFGGCCBBCC@BCBB?CC=BAA=A=@<@?BBBCCCBBBC@BBBB=AB@A@BBCCBC?BA?A@;?;?@@=AAAA?B?@@8;;C?BCC=BBB?AC;:9B?BBBDBA@;@<;7:::333(34.33<;+;;333(388
@6HNMW:01168:06312
TACGGAGGATGCGAGCGTTATCCGGATTTATTGGGTTTAAAGGGTGCGCAGGCGGCGCGAAAAGTCAGCGGTCAAAGTTCCGGGCTCAACCCGGTGACGCCGTTGAAACTTTCGGGCTGGAGTTCGTGCGAGGGAGGCGGAATGCGTTGTGTAGCGGTGAAATGCATAGATATGACGCAGAACCCCGATTGCGAAGGCAGCTTTCCAGCACGCGACTGACGCTGAGGCACGAAAGCGTGGGGAGCGAACAGG
+
DDCD@CB?B;;;;ACAAB@CDCAF@CCC>BB>BC;BC7;:0;C;;<;BEDC@CD:;;@ABBB5;:CB@@@?A@?@<@?=?>AA<AA@@399+;=?=8<49249.5==266A8@@@8>==9666?>;;<?@>=>55969@;@;>>A??=????@ABB@BBBC>BBCBBBBBAAAC@@@A@>>4:::-;??9???@5:4;??BBD=B?BBCBBCCCBB??ACB?>@00+0>>>>@9@:::@@A6:9:??=?AB=
@6HNMW:01168:06331
TACGTAAGGGGCAAGCGTTATCCGGATTTACTGGGTGTAAAGGGGAGCGCAGACGGAATGGCAAGTCTGAAGTGAAAGCCCGCGGCTCAACCGCGGGACTGCTTTGGAAACTGTCAGTCTGGAGTACTGGAAGGGTAAGCGGAATTCCTGGTGTAGCGGTGAAATGCGTAGATATCAGGAGGAACACCGGTGGCGAAGGCGGCTTACTGGACAGCAACTGACGTTGAGGCTCGAGGAGCGTAGGGGAGCAAATAGG
+
[truncated: 43,269,887 more chars]
