# Supplementary material for: Effects of supplementary feeding on the rumen morphology and bacterial diversity in lambs
Source: PeerJ. 2020 Jun 19;8:e9353. doi: 10.7717/peerj.9353 (PMC7307561; doi:10.7717/peerj.9353)
Supplement: Supplemental Information 9 [file peerj-08-9353-s009.gz › peerj-08-9353-s009]

@6HNMW:00683:05794
TACGGAGGATGCGAGCGTTATCCGGATTTATTGGGTTTAAAGGGAGCGTAGGTGGGATATTAAGTCAGCTGTGAAAGTTTGGGGCTCAACCTTAAAATTGCAGTTGATACTGGTTTCCTTGAGTACGGTACAGGTGGGCGGAATTCGTGGTGTAGCGGTGAAATGCTTAGATATCACGAAGAACTCCGATCGCGAAGGCAGCTCACCGGGCCGGAACTGACACTGATGCTCGAAAGTGCGGGTATCAAACAGG
+
DBBB@B@=@9;:AAABBA?BBC@C@CBB>BC@CC>CC>CC>CG>BCBBBEE@BBB=BABC@D<@@C@AACCBBBB=A@D:@@@8@ABD?A?A@CDD;E8:9@@@=AABCCBB?BB>B@B?BBB???B@AAACB>@@C>9999?B?BBBB>BCBBB==;=CDD>CCCC?BBBBBBBCBCB@CF?AAE@CBBCCCCC?B?BAAABGCC@CC=B?A=B<@@BBCCCCBBBBBCBBBB=BB999C>@@@A@@:@AA>
@6HNMW:00686:05780
TACGGAGGATCCGAGCGTTATCCGGATTTATTGGGTTTAAAGGGAGCGTAGGCGGGCGCTTAAGTCAGCTGTGAAAGTTTGGGGCTCAACCTTAAAATTGCAGTTGATACTGGGTGCCTTGAGTGCAGTATAGGCAGGCGGAATTCGTGGTGTAGCGGTGAAATGCTTAGATATCACGAGGAACCCCGATTGCGAAGGCAGCTTTCCGCGCTGTTACTGACGCTGAAGCTCGAAGGTGCGGGTATCGAACAGG
+
CCCDACC?@@C@@@@ABB>BCC@C@CCC=998;C?CF>CE=BB<;9;@@;;8;BB<B@@@=@@AB@@@AABABCC=BBB=CED;BBBC?B@B?BBB:B?BAAA@=???AAA@A:@BC@C>AACBBB???CB>?<?@@<??;??B?BCAA9?:;9;;=8==??7??==:=?>???;@@BBB>B@BAA3A;;5;@AA<A?ACAABB<B>BCBBBCD@BBCCCCBBBBC>@ABCDD?B=B?:;;0;BAAAA?BBB>
@6HNMW:00704:05779
TACGGAGGATGCGAGCGTTATCCGGATTTATTGGGTTTAAAGGGTGCGTAGGTGGCACGGAAAGTCAGGGGTGAAAAGCTGTAGCTCAACTATAGTCTTGCCTTTGAAACTTCCGAGCTTGAGTTTAATGGAGGTAGGCGGAATATGTGGTGTAGCGGTGAAATGCATAGATATCACATAGAACTCCGATTGCGAAGGCAGCTTACTATATTATTACTGACACTGAAGCACGAAAGCGTGGGGATCAAACAGG
+
BBBC@CCACCBBB@A9;;>ADD@B@BCG=BB?AD>DD<BB>BD<BBBBCCC@BB>AAAA=AB=ACDBBBB8BA@BB8BBBBBBBBBBB>BBBBB@@BB5;:?BB<AAC>CC@C>A@A@?6::@@?7?<=@=@@=@@@=@B?B@DCBBBB>AA@AA9878AAA>>>>ABBBBBCBBCCCBBBC?CBC?BCC>CBCB?B?@@@BB?CCBBBDD?AA>BBCBBBBAAAA>??AABBC>BBBBBBB9BBBDC>CBB?
@6HNMW:00704:05794
TACAGAGGGTGCGAGAGCGTTAATCGGAATTACTGGGCGTAAAGGCGCGACGTAGGTGGCTAATTGAAGTCGGATGTGAAATCCCCGAGCTCAACTTGGGAATTGCATACGACTACTGGTTAGCTAGAGTAGTAAGGAGAGGAAGGTAGAATTCCAGGTGTAGCGGTGAAATGCGTAGAGATCTGGAGGAATACCGATGGCGAAGGCAGCCTTCTGGCTTAATACTGACGGCTGAGGTGCGAAAGGCATGGG
+
599:554;24//77/////85:6888.4.3-33688/////9(/(/996/333336<=6900*0(//(/688(33888;@144==.932////(/85992;.3,3:8555----86685;6888//---5----0505--..3.3.5222+2+238<45//////3:9<<4555<565;:94444.548<9>>>7;;4/)///)/255583<,///3::)4.494/////)///5905/9999(/+/89999
@6HNMW:00685:05814
TACGTAGGGGGCAAGCGTTGTCCGGAATGACTGGGCGTAAAGGGTGTGTAGGCGGGCTCGCAAGTTGGATGTGTAATACCCAGAGCTTAACTCGGGTGCTGCATCTGAAACTACGAGTCTTGAGTGTCGGAGAGGTAAGTGGAATTCCTAGTGTAGCGGTGGAATGCGTAGATAATTAGGAGGAACATCGAGTGGCGAAGGCGACTTACTGGACGATAACTGACGCTGAGGCACGAAAGCGTGGGGAGCAA
+
655@@;;;;;':<7;@==@DDB?A=@9>::48:>4<A<B<5AC=BBBB9:9?BBA=897?AA8@?<:?BCBBCCB@AAAC>AAABAA>A?AA999.9962<<A@?@<=;/9772689625.6779;<::4:<::1889<==8=7<6=/55:858>><=777.6-5655555967379==:>>::7</////<77169=180/:=//,/7676;55596.55555...3..(.....90:7555::)22657
@6HNMW:00702:05831
TACGTAGGGGGCGAGCGTTGTCCGGAATTACTGGGCGTAAAGGGTGCGTAGGTGCACTTTAAGTTGGATGTGAAATCCCCGTGCTTAACATGGGAGCTGCATCCAATACTGGAGAGCTAGAGTGCAGGAGAGGTAAGCGGAATTCCTAGTGTAGCGGTGAAATGCGTAGATATTAGGAGGAACACCAGTGGCGAAGGCGGCTTACTGGACTGTAACTGACACTGAGGCACGGAAAGCGTGGGGAGCAAAC
+
@@@@@;;;;;*;@;:;9?;>>C@D@D?B9AA?@?:?BB==7==7=BBBB;;6;;5<DCC7@>?B9@=BAA@CBD>BBFJ;C@A@A=@=<;;BC9B;;;;;BAB?C@BBBCC?BBBBBCBBBBBCCCC?AA??<?B=A@K@C@B@B@BBBBBAAABA=@===599:AAAAAABB<?>?BA>B@??@?@AA@:>?@=B<8818>:>>>>;?><99>8;>@>>>?A<@>2:98929=6?AAABC=1??;==4:
@6HNMW:00703:05848
TACGGAAGGTCCGGGCGTTATCCGGATTTATTGGGTTTAAAAGGGAGCGCAGGCGGCACTTCAAGCGTGACGTTAAATCTCGGGGCTCACCCCCGTTTTGCGTCGCGAACTGTCGTGCTTGAGTAGGCGGCAGGGAGGCGGAATTCGCGGTGTAGCGGTGAAATGCTTAGATATCGCGAGGAACTCCGATAGCGCAGGCAGCCTCCCGTTGCCTTACTGACGCTCATGCTCGAAGGTGCGGGTATCGAACAGG
+
DBBBBC<?:>@499,9::8;BB=C?BDD=@>5::.:B0;;;&:<2<=CC>BA=@@=@BBA=?@;;;:B@@??C>AA9@<=<=88+;<<99:9:)3:::-988@AABBC=:9:BA@??::59?:99@<<?<?AAA>?><?C?A?B@BBBB?BBCCCBB>@?BF??>?B@CCC@??:9:@?;5;5;=>:<=;B?==@7638=;=;??A9@@8=>:B?BBB@AA?>AAABBAAACC6;5;@;;;7<BBBBB@CCC@
@6HNMW:00666:05907
TACGTAGGGTGCGAGCGTTAATCGGAATTACTGGGCGTAAAGCGTGCGCAGGCGGTTTGTAAGACAGATGTGAAATCCCCGGGCTCAACCTGGGAACTGCGTTTGTGACTGCAAGGCTAGAGTGCGACAGAGGGGGTGGAATTCCACGTGTAGCAGTGAAATGCGTAGAGATGTGGAGGAACACCGATGGCGAAGGCAGCCCCCTGGGTCGTAACTGACGCTCATGCACGAAAGCGTGGGAGCAAACAGG
+
AACDBABB<BA@BAABBB?B=;;;?B>A=@C;;;0;@@?>38<=9:;====8=@399/3979@:BBBA;<<99:)7@@A+:949A?A8?:9:9,:;>>?=:::299BAABA>>6:4;=?@@@@B>;;;@666=<<*//)/(/393876:556<<;::788)6====99=8>CAAA>;;5;2:=>;@B@A?B>@-0,0B00000*;99)5<979:;<<9//0><;09:8@;;;(7<;997-3;797/7D@?
@6HNMW:00676:05880
TACAGAGGGTGCGAGCGTTAATCGGATTTACTGGGCGTAAAGCGTGCGTAGGCGGCTTTTTAAGTCGGATGTGAAATCCCCGAGCTTAACTTGGGAATTGCATTCGATACTGGGAAGCTAGAGTATGGGAGAGGACTGGTAGCAATTCCAGGTGTGAGCGGTGAAATGCGTAGAGATCTGGAGGAATACCGATGGCGAAGGCAGCCATCTGGCCTAATACTGACGCTGAGGTACGAAAGCATGGGGAGCAAACAGG
+
:5=;=9@@:@A@A@@:558=266=:@AB<ABBCC=BAAAA9<?@000//9:533-38888'8;=?=C>947B?>>77777(379==;@?BB@BB>B@C@CBBB@ABCB;;<FC>C?CBBBCBBBBB@=1:6761//-5057-//69491--(/6///6::178==/333?7788333===6==5858;;6888B488B>A;AA@@<@877/0/4>:5///6686988=<;6>A:99B;A=>????5?ABCC@???=
@6HNMW:00685:05896
TACGGAGGATGCGAGCGTTATCCGGATTTATTGGGTTTAAAGGGAGCGTAGGTGGGATATTAAGTCAGCTGTGAAAGTTTGGGGCTCAACCTTAAAATTGCAGTTGATACTGGTTTCCTTGAGTACGGTACAGGTGGGCGGAATTCGGTGGTGTAGCGGTGAAATGCTTAGATATCACGAAGAACTCCTATTGCGAAGGCAGCTTGCTGGAGTGTAACTGACGCTGATGTTCGAAAGTGTGGGTATCAAACAGG
+
A?@B?;;7;;;:BAABAB?BBB@C@BBB=BC=@@9@A<BC=BC>BBBAAAA>@AB<B:;;@C@DCE;:;BBA@@@;@BB<BBC;BECB?B@C@CCC;B8:9:BC@CBBBDAA?AC<A?A?BAB@@??=??BCD<??B=A@==9=;00*0=:=@BAA@@8=999+8<<<8?C@@ABCBBBBADFACCC?BBB<AAAB<A>AABBC?AACC?@AAAAC@CCCBCBBBCCCCF@BBCC>C@@ACC>@AABBI>CCC?
@6HNMW:00689:05865
TACGTAGGGGGCGAGCGTTGTCCGGAATTATTGGGCGTAAAGGGCGCGTAGACGGCTATGTAAGTTATAGGTGAAAGCCCATTTTCAAGGATGGAATTGCCTGTAATACTGTGTAGCTTGAGTGCAGGAGAGGGAAGCGGAATTCCTAGTGTAGCGGTGAAATGCGTAGATATTAGGAGGAACACCAGTGGCGAAGGCGCTTTCTGGACTGTAACTGACGTTGAGGCGCGAAAGCGTGGGGAGCAAACAGG
+
CC:;;BCHLH5CC@@@@@;A@A?B?B?B9@A<AC<BBABB6;;5:=@ABBCC@@>@BBBCCC?CC89:AC@CCCG=A@?9:877*:@<B?CBC?B?B>AA?BBAC?B?>>>>AA899B?BBBBCCCB@CBBBB=B@;;;@D@C@B>AACAAADDCB@BAAA;???ABBBBBBB@BB@AA=@?A@A>BBB?<?A@=B=888FC9===7;;=??@<@AA>>>C?>==:=?>??>8>>>>???2;;;?A:>=>:
@6HNMW:00694:05872
TACGGAGGGTGCAAGCGTTAATCGGAATCACTGGGCGTAAAGCGCACGTAGGCTGTTATGTAAGTCAGGGGTGAAATCCCACGGCTCAACCGTGGAACTGCCCTTGATACTGCACGACTTGAATCCGGGAGAGGGTGGCGGAATTCCAGGTGTAGGAGTGAAATCCGTAGATATCTGGAGGAACATCAGTGGCGAAGGCGGCCACCTGGCACCGGTATTGACGCTGAGGTGCGAAAGCGTGGGGAGCAAACAGG
+
DCCD>;;;6;A@A69;BB@G>B;;6;;?8:<473(3::;;4<<<?ABBB?@;@>00,//=>???=?BBDC:===B;>>;7=9@<@A;;7;4:7808:=;:9:0;8==>@;::<=@????9==8=@188-7><<<*8817:38+5,249;5<8>@A=;;8:>A:@@<?>===>>=>>>1865=8>@@AB;==6::=1818;5:9;:355(..3.3055=59>==>BAAA<>>=>@A9@>==@BB5@>==?7>==8
@6HNMW:00699:05887
TACGGAAGGTCCGGGCGTTATCCGGATTTATTGGGTTTAAAGGGAGCGCAGGCGGCACTTCAAGCGTGACGTTAAATCTCGGGGCTCACCCCCGTTTTGCGTCGCGAACTGTCGTGCTTGAGTAGGCGGCAGGGAGGCGGAATTCGCGGTGTAGCGGTGAAATGCTTAGATATCGCGAGGAACTCCGATAGCGCAGGCAGCCTCCCGTTGCCTTACTGACGCTCATGCTCGAAGGTGCGGGTATCGAACAGG
+
CCBF@F@B@BC>A?;?A@<@CC?B?BAA9@>=@B<BB6;;7;D=ABBBBBB@BB?BBCB==@9:9;AAACCF>AA<?????@@6?DECBCCC3CBCC8????????B??@@BFDBBBB?BBB@;;77718AC?=<?;?A>A?B?@@7717>==?>@>ABBD>AA@B?BBAAABB@@;:9=A=DAA<AA@@@A=://*/:9:6>>A:@@7;;=DAEDCBCBBCCCB@ABBBA@4:6;;;;D>CCCCCC@CCC@
@6HNMW:00667:05913
TACAGAGGGTGCGAGCGTTAATCGGATTTACTGGGCGTAAAGCGTGCGTAGGCGGCTTATTAAGTCGGATGTGAAATCCCCGAGCTTAACTTGGGAATTGCATTCGATACTGGTGAGCTAGAGTATGGGAGAGGATGGTAGAATTCCAGGTGTAGCGGTGAAATGCGTAGAGATCTGGAGGAATACCGATGGCGAAGGCAGCCATCTGGCCTAATACTGACGCTGAGGTACGAAAGCATGGGGAGCAAACAGG
+
CCDA;:;A<@A@@@@A@@;@?BBJACCD;;<CCC>CDCCC=CCC??=@?::6:B?BCACC9:7:BAD@C;<;BAB9?@A@6A@@@A6;7;C?CD=B?A<@?AA?AABACBBB????BBBBBBBBCCBB=AC??=?BB?BBBA@B?A=??9>?<<?999:BCC=???AABBBBBBBAB?A@=A?89:?AAAB=CDC?A<@BCA>ABBAB?B=@??BBBBABB898A9949AA:9:29??????5?AABB<?@E@
@6HNMW:00672:05945
TACGTAGGGGGCGAGCGTTGTCCGGAATTACTGGGCGTAAAGGGTGCGTAGGTGGCACTTTAAGTTGGATGTGAAATCCCCGTGCTTAACATGGGAGCTGCATCCAATACTGGAGAGCTAGAGTGCAGGAGAGGTAAGCGGAATTCCTAGTGTAGCGGTGAAATGCGTAGATATTAGGAGGAACACCAGTGGCGAAGGCGGCTTACTGGACTGTAACTGGACACTGAGGCACGGAAAGCGTGGGGAGCAAACAGG
+
A@ABA;;;;;*;A@A;;;?B@A?C?C9B@CBBBC=CBCBD<BB=<AB@B@C?;;8;@@BA=B>@A?C?CBCB@@@<@BEE;CBBBA<@<@@@AD>C;;;BBBBC?C?AAACD@BBBBBBDCDFCBBBA69:98/8=9=??1718>?>ACBBBEAAAC@BCBC>A@989@A=>==7@C8@@=@???96<?=@<>>A=A98818>9;;;<6<;:96307//)/977..54.4:3304?9>??9773&39;@C>CCC=
@6HNMW:00680:05953
TACGGAAGGTCCGGGCGTTATCCGGATTTATTGGGTTTAAAGGGAGCGCAGGCGGCACTTCAAGCGTGACGTTAAATCTCGGGGCTCACCCCCGTTTTGCGTCGCGAACTGTCGTGCTTGAGTAGGCGGCAGGGAGGCGGAATTCGCGGTGTAGCGGTGAAATGCTTAGATATCGCGAGGAACTCCGATAGCGCAGGCAGCCTCCCGTTGCCTTACTGACGCTCATGCTCGAAGGTGCGGGTATCGAACAGG
+
BBCCAE@C@CB@BE>ECC?BBB?B@A@@9::8;A;?B6;;0;<6@BCDCCC@CB?A@??>AA@AAA?88334.44(4::3734&3>>9@@>>,7944&333;349AB?ABCCBABAAA??@?A::39=9=:99*88,3;4=8@;@A@@=AAA@BBB=@@@@:@AAB?BBBBBBB>@???<@<@@@=@@@A@>><7718==A6;;A9>?;??;C?CBCAABBBA@;9:BC<;94:5;:95:4<EE@CHACCC@
@6HNMW:00686:05932
TACGGAAGGTGCGAGCGTTATCCGGATTCATTGGGTTTAAAGGGAGCGTAGGCGGAGCGCCAAGTCAGCTGTGAAATCCCGCGGCTCAACCGTGGAACTGCAGTTGAAACTGGCGCCCTTGAGTGCACATGAGGATGGTGGAATTCGTGGTGTAGCGGTGAAATGCTTAGATATCACGAAGAACTCCGATTGCGAAGGCAGCTGTCTGGGGTGCCACTGACGCTGAGGCTCGAAAGTGCGGGTATCAAACAGG
+
BBBC@CAC@AA:;;?A@A?BCB@EABB@BBB?BB=BB<BB<BC=@@;9;>?;?@9;;:@A=@=@AAAAA@??AA@9999-8=@<ABCB?B9:9B>@?C999????BEF>CB?<@?;B:B8;;@@>>>??>::8:=<A;<<8<=A<A@@@;@@79::<8=>@@:>>=A<@@??AAB@@@A;@@<AA@:>>>066;;3:5:<==@@@@@@A@5=<=9==AA?@??@A::4:;;667,8<=ABC9A===DD7:;A=
@6HNMW:00697:05932
TACGTAGGGTGCGAGCGTTAATCGGAATTACTGGGCGTAAAGCGTGCGCAGGCGGTTTTGTAAGACAGATGTGAAATCCCCGGGCTCAACCTGGGAACTGCGTTTGTGACTGCAAGGCTAGAGTGCGACAGAGGGGGGTGGAATTCCACGTGTAGCAGTGAAATGCGTAGAGATGTGGAGGAACACCGATGGCGAAGGCAGCCCCCTGGGTCGTAACTGACGCTCATGCACGAAAGCGTGGGGAGCAAACAGG
+
CBBBBBDC>@@@@;9;A@;@>BCC?B@C?BABCC<@AAAB=ABBA;9:BAA???<?AA6?=B?BBBBCC??@BBD>?>?>5?D<BBBC?B?ACC>C?CA@A@?@8ABAAAAA@>9>:>>>>>>=<<>>==<AAAAAA';<4<6:5:<@???A;==A;;;>>>7>A>>8::@>=BBCC=@@=?=@AB@CBBB@ABB@C=@@@DCCC1@@C=CCCBB?CCC?@@@@?AA??@BBCC=A>??CEF9>?>BB=ABB?
@6HNMW:00703:05941
TACGGAAGGTGCGAGCGTTATCCGGATTCATTGGGTTTAAAGGGAGCGTAGGCGGAGCGCCAAGTCAGCTGTGAAATCCCGCGGCTCAACCGTGGAACTGCAGTTGAAACTGGCGCCCTTGAGTGCACATGAGGATGGTGGAATTCGTGGTGTAGCGGTGAAATGCTTAGATATCACGAAGAACTCCGATTGCGAAGGCAGCTGTCTGGGGTGCCACTGACGCTGAGGCTCGAAAGTGCGGGTATCAAACAGG
+
C@CB=@=@>AA@ACBBAA<ABB?C@BB@B@@=@B<BB=BB=CB>BBBBBBB?AB@AABAB@C@ABAA???CAAAD>BBB=BBB@AAAA=@>@@A>A@BBBB@@?:88848==8A===6==>::;=>>>BBA>>:=<<5::;@<@8>>:;7:AAAA==:=CBC:888B<AA@@@>>>???;??:>=A==997:://+/6;<>@?>>>////)///)/6;>>B???@??;?@@>>>7=888:;19885>>399=8
@6HNMW:00705:05958
TACGTAGGGTGCGAGCGTTAATCGGAATTACTGGGCGTAAAGCGTGCGCAGGCGGTTTTGTAAGACAGATGTGAAATCCCCGGGCTCAACCTGGGAACTGCGTTTGTGACTGCAAGGCTAGAGTGCGACAGAGGGGGGTGGAATTCCACGTGTAGCAGTGAAATGCGTAGAGATGTGGAGGAACACCGATGGCGAAGGCAGCCCCCTGGGTCGTAACTGACGCTCATGCACGAAAGCGTGGGGAGCAAACAGG
+
CCBBCCCC=@@@AAAA;;9;?BAB=A7;79@BDD>BBBBB<BAA@BBBB??=?B>BCC9BA@=@BBBBBBBABBA9@?@?6@B:??CF?B?BBB=B79:B???F=BB@>>====;@386>?>;;;;889<<888888%8:5;:>:>=;;;>>>AAB==<ADD:@@<>>A===@CBBB>::6:=@@@=AA??<>??;?<@CDDDHD5A@@:;;;AA>BAAA@>??@A@:;9@;98*8<;?A?@6BBBCE=BBB?
@6HNMW:00710:05925
TACGGAGGATGCGAGCGTTATCCGGATTTATTGGGTTTAAAGGGAGCGTAGGTGGGATATTAAGTCAGCTGTGAAAGTTTGGGGCTCAACCTTAAAATTGCAGTTGATACTGGTTTCCTTGAGTACGGTACAGGTGGGCGGAATTCGTGGTGTAGCGGTGAAATGCTTAGATATCACGAAGAACTCCGATCGCGAAGGCAGCTCACCGGGCCGGAACTGACACTGATGCTCGAAAGTGCGGGTATCAAACAGG
+
ECCC?CC@CCB@@@BB@@=@CC@C@CCC=CB?BB=BB=ED?DK@BBAAA;;7;CD?DFDD@B@BCB@@BBBBCCC>CCD<BBB:AA@?=?;@;?@?2@6;;AAB@CBCBCBC=??9>9=;??@@ABC@CCBAA=@AA<AA?C@E@AAA@<@BBBBBB?BBBB<BBBB?BBBC=>>CCCC?CCACBB@BCCCBBBB<@;@:;:BBBB=@@;@?B?C@CBCCCCCBBBCBBCA?>=7>A999D>A???AA;AAA>
@6HNMW:00712:05941
TACGGAGGGTGCAAGCGTTACTCGGAATCACTGGGCGTAAAGGACGCGTAGGCGGATTATCAAGTCTCTTGTGAATCTAACGGCTTAACCGTTAAACTGCTTGGGAAACTGGTAATCTAGAGTAAGGGAGAGGTAGATGGAATTCTTGGTGTAGGGTAAATCCGTAGAGATCAAGAAGAATACCCATTGCGAAGGCGATCTACTGGAACTTAACTGACGCTAATGCGTGAAAGCGTGGGAGCAAACAGG
+
999@;;;;,5:@<:?@@B@CBB:96:9;BBB;:9.;A;;;.:;>B@<<<00+00+00)0C;<4;A?<00)0@00+/;7;289398.9.98=?5;;7;BCAA5;;.;:.99:29?;?BBEDDC@@-00+0=00,0>>BAB6;6;>@@?B?AAB:;;0;<;0::4:AABBCDBBB?AA=AA=A<;<0;@=@CDD:;;;CCCBBAB;<5;5;B=A?ACBBIJMBB>BB;;;;;;0;BB;<;0;A;;;0;@A<
@6HNMW:00713:05938
TACGGAGGGTGCAAGCGTTACTCGGAATCACTGGGCGTAAAGGACGCGTAGGCGGATTATCAAGTCTTTTGTGAAATCTAATGGCTTAACCATTAAACTGCTTGAGAAACTGATAATCTAGAGTGAGGGAGAGGCAGATGGATTGGTGGATGTAGGGTAAATCGTAGAGATCACCAGGAATACCATGCGAAGGCGATCTGGCTTGGAACTTAACTGACGCTAATGCGTGAAAGGCGTAGGGGAGCAAACAG
+
5955.599)544939=?>;?555<7:5::44433(4;455)5.59=>7:=<8>>)0/277/5.599999+9999;044572//)//)/)/)//2990;<===165<<;)5577//)///7999;;;=<)4444./////5+--063--(-//----(-//(///////444<44.49)/)/--(----//)/)/8///--(-,(,(-(--(-(/98//444:.4454:99=3727////::+999:91966
@6HNMW:00664:06005
TACGGAAGGTGCGAGCGTTATCCGGATTCATTGGGTTTAAAGGGAGCGTAGGCGGAGCGCCAAGTCAGCTGTGAAATCCCGCGGCTCAACCGTGGAACTGCAGTTGAAACTGGCGCCCTTGAGTGCACATGAGGATGGTGGAATTCGTGGTGTAGCGGTGAAATGCTTAGATATCACGAAGAACTCCGATTGCGAAGGCAGCTGTCTGGGGTGCCACTGACGCTGAGGCTCGAAAGTGCGGGTATCAAACAGG
+
A@@B=C<@=@AAABBBBBACCC?C?A@?AED?CC;@@5@>8>>=CBBCFCB?BB@BBABB@C?BAA:::@CCBBB=BBC>BBB>BBAA494::@:@?C999@???BBC>C??;???B=@=>==>C??====8818>>:;;3;5;1:???;?B>>>=A<?;;;3;?>>:?;;;;;;=<=<8<>;>>><>:=7;;//*/5::99:<///7;;---/,//99;;;;67//)/;<7770;><:;;39:AAAD8>;;5
@6HNMW:00671:05974
TACAGAGGGTGCGAGCGTTAATCGGATTTACTGGGCGTAAAGCGTGCGTAGGCGGCTTATTAAGTCGGATGTGAAATCCCCGAGCTTAACTTGGGAATTGCATTCGATACTGGTGAGCTAGAGTATGGGAGAGGATGGTAGAATTCCAGGTGTAGCGGTGAAATGCGTAGAGATCTGGAGGAATACCGATGGCGAAGGCAGCCATCTGGCCTAATACTGACGCTGAGGTACGAAAGCATGGGGAGCAAACAGG
+
BDDCDCDC>@@@@BBA;:6;;@DC?BBC=CCBCD?B?A@C<@AB;::AAAA?BB?BB>BB>B>B@@AAC9;;DCD=@@@@7@BB;;:;@CD@DD>D@D@CCCB@BCBCCBBB@@@ABBECCBBBABBB<BBBB>BCB>B?@@@E@E@??<>B@@BBB>BBBB>BBBBBBBCBBAAAB<??=@>BBB@@@BB@CBB>@<@BBB>BBBB@>@?BB@BDBBBBB>==C9949A@@@B<BCBCCBC9AA?BC<C@@?
@6HNMW:00672:06009
TACGGAAGGTCCGGGCGTTATCCGGATTTATTGGGTTTAAAGGGAGCGCAGGCGGCACTTCAAGCGTGACGTTAAATCTCGGGGCTCACCCCCGTTTTGCGTCGCGAACTGTCGTGCTTGAGTAGGCGGCAGGGAGGCGGAATTCGTGGTGTAGCGGTGAAATGCTTAGATATCGCGAGGAACTCCGATAGCGCAGGCAGCCTCCCGTTGCCTTACTGACGCTCATGCTCGAAGGTGCGGGTATCGAACAGG
+
IFAA=@9:6:B=@>:>;:6:CC?B?BAB<@@=AC>CC>DC>CF?DDBBA00+00+0><=9@@:0;;BCBB@A4::5;BABBBB:BCDBBBAA1BAEE8B@AABBAAA>???BCCBBAB>BBBB@@<AB=BDCC=895:?:??B?BBA@>>>>??@?>@CCD<>>>B?ABBBBBBB=>>@<@=AAA;AA@@@@A97939=<=8<=<4==8==:DIDGCCCAABBBCCCCEFBB?B?ACBCC>CCCCGEACCC@
@6HNMW:00676:05990
TACGGAGGATCCGAGCGTTATCCGGATTTATTGGGTTTAAAGGGAGCGTAGGCGGGCGCTTAAGTCAGCTGTGAAAAGTTTGGGGCTCAACCTTAAAATTGCAGTTGATACTGGGTGCCTTGAGTGCAGTATAGGCAGGCGGAATTCGTGGTGTAGCGGTGAAATGCTTAGATATCACGAAGAACTCCTATTGCGAAGGCAGCTTGCTGGAGTGTAACTGACGCTGATGCTCGAAAGTGTGGGTATCGAACAGG
+
;;;;5;C7@?B@B=CBBB@BA@>@@???6<=:<>4;:4:=1:<3:999:4404/:1/---(-(-5779>4444444&499)5>>.>?00)/)/)---&-0685-/)/:688333(333-3.3;;<::433999616//(/6(/(/39;B>?CCAA888;>=>?6=<==5>?>>?>A?@@D?;;69==8>@A=?@9:292599;<7?>>:4554<<=.5///////97977<:555)5;:<;<3///::<6<=@<
@6HNMW:00677:06003
TACGGAGGGTGCAAGCGTTACTCGGAATCACTGGGCGTAAAGGACGCGTAGGCGGATTATCAAGTCTTTTGTGAAATCTAATGGCTTAACCATTAAACTGCTTGAGAAACTGATAATCTAGAGTGAGGGAGAGGCAGATGGAATTGGTGGTGTAGGGGTAAAATCCGTAGAGATCACCAGGAATACCCATTGCGAAGGCGATCTGCTGGAACTTAACTGACGCTAATGCGTGAAAGCGTGGGGAGCAAACAGG
+
A;@B@BCD?@A@@>AD;0+00//86:688;<<;D=BA@AE>G@BBBCCCBC@::9:D?BBAA<A@AAFL;BBBBB<;;;C?CB?BC9<7<>BB?CF>CBBBD@BBCBB>CCBBBDDCCBCBCAACCEE>DC@A>ACBBCC>@?A@C?CB?@@@9999-9@AA6BB?BBBBBAA@CCC@CD@C?CBBB<AA>BABB<?<?999AAACBB@C@BB@E@CBAA@@@AC?BB@?@BCB=CBBBBCC6@A;99-:@@=
@6HNMW:00683:05969
TACGTAGGGTGCGAGCGTTAATCGGAATTACTGGGCGTAAAGCGTGCGCAGGCGGTTTTGTAAGACAGATGTGAAATCCCCGGGCTCAACCTGGGAACTGCGTTTGTGACTGCAAGGCTAGAGTGCGACAGAGGGGGGTGGAATTCCACGTGTAGCAGTGAAATGCGTAGAGATGTGGAGGAACACCGATGGCGAAGGCAGCCCCCTGGGTCGTAACTGACGCTCATGCACGAAAGCGTGGGGAGCAAACAGG
+
CCBBBCGF>@@?BABBBB@BACCD?B?B?BBCCC>CCBBB>CCBAA@BB>><>>:>DC8B@B?BCCB===BBBBC=ABCA9BA;BBBB=@=@CC<C>BBBBBBB>B>>@A<<>A=A;>>>>?>:;;>>?=>>>A@@@)@@;@7:7;=AB?AAA@@@>>==??7AA???@@>>=BBBB?BB@B@BBD@BA@D?BBC>@>@CCCCCC1@?C=CCBBB?BCC;;;AAAAAA@@@99959AABBBB:>?>BB>BBB@
@6HNMW:00687:06009
TACGGAAGGTCCGGGCGTTATCCGGATTTATTGGGTTTAAAGGGAGCGCAGGCGGCACTTCAAGCGTGACGTTAAATCTCGGGGCTCACCCCCGTTTTGCGTCGCGAACTGTCGTGCTTGAGTAGGCGGCAGGGAGGCGGAATTCGCGGTGTAGCGGTGAAATGCTTAGATATCGCGAGGAACTCCGATAGCGCAGGCAGCCTCCCGTTGCCTTACTGACGCTCATGCTCGAAGGTGCGGGTATCGAACAGG
+
CD@@<@<>9=?2:90;@>?ABB>B?@@?;>><??9?B<BC>BB>BBBBA>>:00,0@A?=@F<0:;CAAAAB<@A<ACBBBCC:BBA@ADDD3BBCB:BBBCBBBBB>BBBBB@???A?ABBBCC@BB?BA@?;7838?:?=A>ACA@<@@?<==B@BBCC>BA@B?BCBBBAAA>>>A;A:>?A9>>??@?@==><A???;?AD6<<:@C:C?CCCBCCCCCCCBBCCCDG?B?BBBCC>CCCCCC@CCC?
@6HNMW:00689:05982
TACATAGGGGGCGAGCGTTGTCCGGAATGACTGGGCGTAAAGGGTGTGTAGGCGGTTTGTTAAGTTAGAAGTGTAATACCCAGAGCTTAACTCGGGTGCTGCTTCTAATACTGATGAACTTGAGTGTAGGAGAGGATGATGGAATTCCCAGTGTAGCGGTGGAATGCATAGATATTGGGAGGAACACCAGAGGCGAAAGCGATCATCTGGACTACAACTGACGCTGAGGCACGAAAGCGTGGGGAGCAAACAGG
+
CECCCBBBB@0@B9;;;;9CBB?B@C@BBB?>?F>B???B=AC>AAAAB@A<>=8;@3?>=@>@A?CAB?B@A@D?BBBB>BBBBBB?B?BBB@B:;;;>CCC?CBD@ABBCCBBBB@CC=@@BBCCBB?BBBA>AB?>>B@D>A>AD>BBABBBB>><>D@D?CAA@ABBBBBB<>>89949;B>>9;;55/5555(7==>@@@>>>A<?>::;@<ABA==;?;@7728>>888*9>>@BBB:B>>CB:;8:;
@6HNMW:00691:05961
TACGTAGGGGGCAAGCGTTATCCGGATTTACTGGGTGTAAAGGGAGCGTAGGTGGCGATGCAAGCCAGAAGTGAAAACCCGGGGCTCAACCCCGCGGACTGCTTTTGGAACTGTGTTGCTGGAGTGCAGGAGAGGTAAGTGGAATTCCTAGTGTAGCGGTGAAATGCGTAGATATTAGGAGGAACACCGGTGGCGAAGGCGGCTTACTGGACTGTAACTGACACTGAGGCTCGAAAGCGTGGGGAGCAAACAGG
+
BBBCBCCIGG5BB?CBBB?BBB@C@CDC=CBBCC>BA@@?:?A:AABBAAA=AC=@;;:::B@DCAE?@=ACBBCC9BC>BEG:BBAA>ACC9CCC?B@@?>>?>5?@D>AABAAA>A=AA<BBBCB8838@<<:>@:>??:?=@?B?BBCBBB>?>@>AAAB>@??DC;?>B??=BB<=<597:<<=D<;:6>AA;@>AB?BC>AAA?=@>576@=BCABBBB@@8947<<;<<7=A>>>AA5@=??D;@@@<
@6HNMW:00692:05998
TACGGAGGGTAGCAAGCGTTACTCGGAATCACTGGGCGTAAAGGACGCGTAGGCGGATTAATCCAAGTCTCTTGTGAAAATCTAACGGCTTAACCGTTAAACTGCTTGGAGTAAACTCGGATAATCTAGGCAGTGAGGGAGAGGCAGATGGAATTGGTGGTGTAGGGGTAAAATCCGTAGAGATCACCAGGAATACCCATTGCGAAGGCGATCTGCTGGAACTTAACTGACGCTAATGCGTGAAAGCGTGGGGAGC
+
5555.55<2456<<8:6658<<5557>:9::<;=<499555)589955555:7<=9=;)/)//)-(----//5;:/---&////)/7)//6<7<0555:;2:9/--(-(---,2,,,-5(-//)/7633-338:;;==333382779877,3,3,3,38178::===+3///&/646//---/////5==484877;)33,3337,3,255557<98;4;8<</7/7;333;::?5><8387>>7;>?@@@@2:98
@6HNMW:00693:05980
TACGTAGGGGGCAAGCGTTGTTCGGAATTACTGGGCGTAAAGCGCACGCAGGCTGGCCGTTAAGTCTGTCGTCAAAGGCGGAGGCTCAACCTCCGTTCTACGATAGATACTGGCGGCCTAGAGTATGTGAGAGGGAAGTGGAATTCCCGGTGTAGCGGTGAAATGCGTAGATATCGGGAGGAACACCAGTGGCGAAGGCGCTTCCTGGCACACAACTGACGCTCATGTGCGAAAGCCAGGGCAGCGAACGGG
+
CCBBBCCDDD2BB@BBA@=@D?AA?B8:7;B@@@;@BAAC<BAAABDAA;;9;AC?B>BA>A=@@BBCCCCCBBB=C@BB?BB>BCCE?B?BC@CC@BBBBCCCCCCCBBBB??>;?=@DCABAD??>BBBBBB>B?BBB?C?C?@@9@:>>BDD::58AAC:AA<=;AABA===>>9>B=A<?@@=A@>>:=@@;@899::7:=@@<>>>@@A=C?==>@>><=<<>>>=;A:AA<>=>7<A@@<=8=>?5
@6HNMW:00694:06009
TACGTAGGGTGCGAGCGTTAATCGGAATTACTGGGCGTAAAGCGTGCGCAGGCGGTTTTGTAAGACAGATGTGAAATCCCCGGGCTCAACCTGGGAACTGCGTTTGTGACTGCAAGGCTAGAGTGCGACAGAGGGGGGTGGAATTCCACGTGTAGCAGTGAAATGCGTAGAGATGTGGAGGAACACCGATGGCGAAGGCAGCCCCCTGGGTCGTAACTGACGCTCATGCACGAAAGCGTGGGGAGCAAACAGG
+
BCABACCC>@@?@BBBBB@C@EBB?B<@6;;A@A9@A@??9=A@;;:9@:92::3:BA6AAC@BBCBB@BBCBBB=ABCD9CC9B>???C?BBD>B?B>??>=>7?BBAA@?==1737?AAA>>>:;:==;766666%6>8>:>:>=BBBAA8:;=AA>===7>CBBB??8:8AABB@BB@B@BDG@DBBB@BB@6999BBBFFG5BCC>BBBCC@CBBB@AABBBBCACABCC=B?A?CCC9:;:BB=BBB@
@6HNMW:00701:05964
CACGTAAGTTGCGAGCGTTGTTCGGAATTATTGGGCGTAAAGGGTATGTAGGCGGCTGCGAAAGCTTGGCGTGAAAGGCGGGGGCCCAACCCCCGGACTGCGCTGAGAACTGCGCGGCTTGAATTGCTGAAGGGCAGCCGGAATTCCAGGTGTAGGGGTGAAATCTGTAGATATCTGGAAGAACACCAATGGCGAAGGCAGGCTGCTGGCAGACGATTGACGCTGAGGTACGAAAGTGCGGGGAGCAAACAGG
+
DCBAAA=?949;9>@AB@=AB?BC@C@BABB>BB<@@?CB>BE?ED?@@BB???=?@=<==?5>>>6;7=BBBBD<?<>DDDA2AD9B?BBBA3A>AA@@A@?A@>><>A>>>BBB>@>:<A=A?AAB>>9>A299@@<@=@>@?A?>?;?@@<><<2<<<?8?BBBCBABBBC@<@=@=@A?A??:><DC@BBB<>;>??=A?????<@===@:::<>@??AAA;;8;AA???:@@===DD5:::BB:>>>=
@6HNMW:00709:05968
TACGGAAGGTCCGGGCGTTATCCGGATTTATTGGGTTTAAAGGGAGCGCAGGCGGCACTTCAAGCGTGACGTTAAAATCTCGGGGCTCACCCCCGTTTTGCGTCGCGAACTGTCGTGCTTGAGTAGGCGGCAGGGAGGCGGAATTCGCGGTGTAGCGGTGAAATGCTTAGATATCGCGAGGAACTCCGATAGCGCAGGCAGCCTCCCGTTGCCTTACTGACGCTCATGCTCGAAGGTGCGGGTATCGAACAGG
+
AAAC>B7;7;C?@@5@00,/>@;A=@CC<@?;=B.::,;;0:<6499AA?@<;;5;AA@>@?;:;9@@<;989==<.><<BCCC9BCA@@CA?,7;::*48<98=?@@9<?A9989=9927==>??;@@:??@?;??8?A>B>B?BCBB?BA@@@?<8<899*9::A?CC???DEBBAAB=B7<;><>??AAA==;;6;;::====8<@5:;;B?BAABCCCCDCDCCAAABB=A=;:9@=5@BCCCEA;;=@
@6HNMW:00665:06012
TACGTAGGGGGCAAGCGTTGTTCGGAATTACTGGGCGTAAAGCGCACGCAGGCTGGCCGTTAAGTCTGTCGTCAAAAGGCGGAGGCTCAACCTCCGTTCTACGATAGATACTGGCGGCCTAGAGTATGTGAGAGGGAAGTGGAATTCCCGGTGTAGCGGTGAAATGCGTAGATATCGGGAGGAACACCAGTGGCGAAGGCGCTTCCTGGCACACAACTGACGCTCATGTGCGAAAGCCAGGGCAGGCGAACGG
+
AA@ABAABBB0A@>AA;;5:;29:5:.5.5@@==4;A9:945<<<BCBBCCACBB8<5::5:3945544::94444&549<8<<8@A@@=A;@A655255;77700//////>6//(/3666;8333833398881;49;8486>8>>27:778<7669=555,5558;A:977777;3;;4<479745727178849*//57386/5.59997=:9567<7677:::755555(575===3822,26:,22=
@6HNMW:00665:06020
TACGTAGGGTGCGAGCGTTAATCGGAATTACTGGGCGTAAAGCGTGCGCAGGCGGTTTTGTAAGACAGATGTGAAATCCCCGGGCTCAACCTGGGAACTGCGTTTGTGACTGCAAGGCTAGAGTGCGACAGAGGGGGGTGGAATTCCACGGTGTAGCAGTGAAATGCGTAGAGATGTGGAGGAACACCGATGGCGAAGGCAGCCCCCTGGGTCGTAACTGACGCTCATGCACGAAAGCGTGGGGAGCAAACAGG
+
BBBBABBB=ABB@A@A;;4;29?=:C?C?CCBCC=BCCDD=BBDCBAAA@?9<=1777-8??<@CAA@@999BEE>BBBB8AB:@@AB?B?BCD=C?CCD@@AB>B?;;::;99)/(/565=A9<>?@?@===FDED);;773:596<//*/89;8A@??AAA:A@@@>>>@@@@@@C?@@=@?ABB@BBBB?BAC?B@BCCCDDD5BBB<A@@BA=BAB;:9?BCB@??B?9993:AABDDD:;::CC=BAC?
@6HNMW:00678:06014
TACGTAGGTGGCAAGCGTTATCCGGATTTACTGGGTGTAAAGGGCGCGTAGGCGGGGATGCAAGTCAGATGTGAAATCTATGGGCTTAACTCATAAACTGCATTTGAAACTGTATCTCTTGAGTGCTGGAGAGGTAGACGGAATTCCTTGTGTAGCGGTGAAATGCGTAGATATAAGGAAGAACACCAGTGGCGAAGGCGGTCTACTGGACAGTAACTGACGCTGAGGCGCGAAAGCGTGGGGAGCAAACAGG
+
<?;;@B=7;;0545::9A=B@B@D@DCC?BBAAA<ABAAB<AA=BAA@B::69?AA6C::9A=ABAAABBBBBCD=:::CCDC>BB<?<>;>A>=81<>??BBC<AAB>BBBBBABBBB>AABBBBCC?@?@C@B;>>8949<@:A>B>ABB@@@:97:CCA===678AAA<9::3:5:;>?;@AA:>>8818<>0808;6=A>>>BC<>>>@@@<@AAAA?AAC6666@@@AA:@>>8878,8<;>A:AAA=
@6HNMW:00680:06056
TACGGAGGATCCGAGCGTTATCCGGATTTATTGGGTTTAAAGGGAGCGTAGGCGGGCGCTTAAGTCAGCTGTGAAAGTTTGGGGCTCAACCTTAAAATTGCAGTTGATACTGGGTGCCTTGAGTGCAGTATAGGCAGGCGGAATTCGTGGTGTAGCGGTGAAATGCTTAGATATCACGAAGAACTCCTATTGCGAAGGCAGCTTGCTGGAGTGTAACTGACGCTGATGCTCGAAAGTGTGGGTATCAAACAGG
+
BBDCAFC@BCC@C:;9BA?ABB=@=ACB=BC@CB<AB6;;6:=6=@ABA@@=@BA=A;;;@B=B@ABBC;;;CCC;AA@;AAB:BBCC@C?B>AAA9A=A@AAA=AAAABBCC>BBB@B?BBB@A@BBBB==>?BBB?BC?B>A=AC8949BA<=:;5;===7>BBB;??@@@AABBBD@BB?BCC@CCC?BA9:89@B@@<=9<;CD;<<<==?:=BB=>996=<<<=BBCGL>DBCCDF>BBBBBB>BCC@
@6HNMW:00697:06011
TACGTAGGGGGCAAGCGTTGTTCGGAATTACTGGGCGTAAAGCGCACGCAGGCTGGCCGTTAAGTCTGTCGTCAAAGGCGGAGGCTCAACCTCCGTTCTACGATAGATACTGGCGGCCTAGAGTATGTGAGAGGGAAGTGGAATTCCCGGTGTAGCGGTGAAATGCGTAGATATCGGGAGGAACACCAGTGGCGAAGGCGCTTCCTGGCACACAACTGACGCTCATGTGCGAAAGCCAGGGCAGCGAACGG
+
BBBBA@@AAA0AD=AA;;2;A=@@=@?A@BBCBD=B@@@@9@AABBAAABB7;?@<>=?@?A?CCCBBBBBABBB=B?BC?;;:;CCC?C?BB=AA?AAACCBC@AADDC?<78939?ABBBDCBABBBBBBBB>B?BBB?@;?<??6<8>?>>>?A<?@?A:AAA@@@@>>>;;;B9@@<?<@CB;>;;;6;:C;@7;::;1:6<;8<B;;;A=BB???B@@>:888====>8>>;>BB:AA@@@@7;;A
@6HNMW:00669:06079
TACGGAAGGTGCGAGCGTTATCCGGATTCATTGGGTTTAAAGGGAGCGTAGGCGGAGCGCCAAGTCAGCTGTGAAATCCCGCGGCTCAACCGTGGAACTGCAGTTGAAACTGGCGCCCTTGAGTGCACATGAGGATGGCGGAATTCGTGGTGTAGCGGTGAAATGCTTAGATATCACGAAGAACCCCGATTGCGAAAGGCAGCTGTCTGGGGTGCCACTGACGCTGAGGCTCGAAAGTGCGGGTATCAAACAGG
+
A@CCACAF@@@@B;99AA>BBD?A?@@>ABDADE=BB6;<6;@<ABBDBBA>@>9:;;99;>577>@985?BAAA<A?@:@AA?BBBB@C?BBC@B?B===BBB>BBB;A=A<B>>?9><A;::@??>><@<<8<==7;>694<:>=>>=>>>??@@<@AAD;DA>>:>>>AAA>=>=B;::7;>>2;;;:<6///(/)/::<A@?>?ACC:999@BBEC?@?A>=00-0>=@@A9A==999/:?@=??9@AA>
@6HNMW:00677:06074
TACGGAAGGTCCGGGCGTTATCCGGATTTATTGGGTTTAAAGGGAGCGTAGGCGGGCGCTTAAGTCAGCTGTGAAAGTTTGGGGCTCAACCTTAAAATTGCAGTTGATACTGGGTGCCTTGAGTGCGGTATAGGCAGGCGGAATTCGTGGGTGTAGCGGTGAAATGCTTAGATATCACGAAGAACTCCGATTGCGAAGGCAGCTTGCTGGAGCGTAACTGACGCTGATGCTCGAAAGTGTGGGTATCAAACAGG
+
;;@@;:6;6;D?AB>@@==B@B>@<@@@<AB:?=.::,;;0;?6:949944.44;2::4505599@9:;B@@@BB=CGG?EJJ9DCCC;@;>7<==0=266:<;.455;;:<>8;;;:C<?999;:?;@AA@A>ABB?AA>A@D>?B::9*8>@=:;;)//66.967;6<:;@@<;BBDCACC?BAB=A@C=A@BB>B>BA@@@<ABB@@A@;;:919B@@BBBBB@:99??>>?8?B@CCC?CC?==A900/6
@6HNMW:00681:06072
TACGGAGGGTGCAAGCGTTACTCGGAATCACTGGGCGTAAAGGACGCGTAGGCGGATTATCAAGTCTCTTGTGAAATCTAACGGCTTAACCGTTAAACTGCTTGAGAAACTGATAATCTAGAGTGAGGGAGAGGCAGATGGAATTGGTGGTGTAGGGGTAAAATCCGTAGAGATCACCAGGAATACCCATTGCGAAGGCGATCTGCTGGAACTTAACTGACGCTAATGCGTGAAAGCGTGGGGAGCAAACAGG
+
BCBC>;;;/9A@A=ABAA?BBAAB?B@@@@BAAA9A@;:96;?CCCCBBBCAAA?@D@BCCC>BBAAB@;@@;;;0;@@C@ED>@@?A>A?AA<@@;@ABAB?CC@@@;@;<;CF@CBBDBBBAAABC>BBBB?B@ABAD?C?C?C<A@>CCBAA@@5?ABB5BB@BBBBBBBCCCC@AA>@?A=>>189=@@CC>A>A899BBAABB?B?BB>A>ABBBB@@@B@BBAAAABD=BAC>>>=2?@@@@;AA@>
@6HNMW:00684:06082
TACGGAGGGTGCAAGCGTTACTCGGAATCACTGGGCGTAAAGGACGCGTAGGCGGATTATCAAGTCTTTTGTGAAATCTAATGGCTTAACCATTAAAACTGCTTTGAGAAACTGATAATCTAGAGTGAGGGAGAGGCAGATGGAATTGGTGGTGTAGGGGTAAAATCCGTAGAGATCACCAGGAATACCCATTGCGAAGGCGATCTGCTGGAACTTAACTGACGCTAATGCGTGAAAGCGTGGGGAGCAAACAGG
+
=:=@<;CA=:;;B>@000)/9::>9=7:8B;;98.9999=4;5;==;>;?>;;;:>A9=>9925555@@2?666=4545<8::477*/)/277)///&/55555)5;555)555555.5555::<554=<)444429?ACAB:=:C5923818=;9889*8<??2<;4<89555<BBCC@CC@C@CDCD>BB@BAAA=@=@99:ABDABB@E?BC>@=@CBBB@@@A>AA?@A@@@8@A@;:::-:=?AC>AA@;
@6HNMW:00690:06065
TACGTAGGTGGCAAGCGTTGTCCGGATTTACTGGGTGTAAAGGGCGTGTAGCCGGAGAGACAAGTCAGATGTTGAAATCCGACGGGCTCAACCCGCGAACTAGCAATTTGAAACTGATTTCCCTTGAGTATCGGAGAGGTAACCGGAATTCCTAGTGTAGCGGTGAAATGCGTAGATATTAGGAAGAACACCAGTGGCGAAGGCGGGTTACTGGACGACGAACTGACGGTGAGGCGCGAAAGCGTGGGGAGCAAACAGG
+
=>=@<<;<??:;?466==:<<@8;59AA,;58@<4?@;B>7>?8>B;98?>=<A9>::<<<=7443877733./;;2886----5,5-//(22'22..(....//)55)5:;1<<///<3<<3947755----(-/<=7;<:>9<7;7:7<7::448?BB@@=;:;;0:=>>@@AAAB@:>:7?<<<:5888B>??9>>?6:99CD>D<<?90+0>0/0006<=>?/0+5;;;7:;7333(388:<>>2<<<@B<BBB?
@6HNMW:00695:06072
TACGTAGGGGCAAGCGTTACTCGGAATTACTGGGCGTAAAGCGTGCGTAGGTGGTTATTTAAGTCCGTTGTGAAAGCCCTGGGCTCAACCTGGGAACTGCAGTGGATACTGGATGACTAGAATGTGGTAGAGGGTAGCGGAATTCCTGGTGTAGCAGTGAAATGCGTAGAGATCAGGAGGAACATCCATGGCGAAGGCAGCTACCTGGACCAACATTGACACTGAGGCACGAAAGCGTGGGGAGCAAACAGG
+
CCBBB::::-9C;@;6;ADBBBB>A>A?BB::90;A>@@:>@ABA>?>??<9847;<>@;@=ABB?BB?BBBCB;==B;<<<:>BBB?A?DDC=B?B>>>?AAB@BBAACB>AAABABBBB?@@AB>A:?55616<<@B?D?A<A?CB?AA<<>BBBAAAA9@?@@@@@=<;>>9929:4:4;;:>;???<>>>595:==>??@=AA;??<A<AAA=AA@=866//)/;<<<@6@>??ABF;?@>>>6===;
@6HNMW:00711:06094
TACGTAGGGGGCAAGCGTTGTTCGGAATTACTGGGGCGTAAAGCGCACGCAGGCTGGCCGTTAAGTCTGTCGTCAAAGGCGGAGGCTCAACCTCCGTTCTACGATAGATACTGTCGGTCTAGAGTATGTGAGAGGGAAGTGGAATTCCCGGTGTAGCGGTGAAATGCGTAGATATCGGGAGGAACACCAGTGGCGAAGGCGCTTCCTGGCACACAACTGACGCTCATGTGCGAAAGCCAGGGCAGCGAACGGG
+
>A;;<>;999(99499495?@:=>89.4.4:4444&44444(488//////=:==?:>2668;5:5558:89////(/5::4:<466=>:>;<<788477///877:=:=::@@9??A>><<8?777A>>9@?;;3:)//9(/(..33,328:8;;<@;?===7=@@A>=>@><///6.6:5:1666/3---(-,2,3(-/77(/(/6.5AAAAA8:6<:////:;<<:9:655(55-5=?7AB::;?:>=D9
@6HNMW:00666:06131
TACGTAGGGGGCAAGCGTTATCCGGATTTACTGGGTGTAAAGGGAGCGTAGACGGCAAAGCAAGTCTGAAGTGAAAGCCCCGGGCTCAACCCGGGAATTGCTTTGGAAACTGTTTAGCTAGAGTGCAGGAGAGGTAAGCGGAATTCCTAGTGTAGCGGTGAAATGCGTAGATATTAGGAGGAACACCGGCGGCGAAGGCGGCTTACTGGACTGTAACTGACGATTGAGGCTGCGAAAAGCGTGGGGAGCAAACAG
+
CCCBBBBBBB2BA;@@@@7;:B@G@CCC>CCBBB=A@@CD>CC>@?@BBCCCBB@BCC>CCC?@@BB@@>ACBBB<@???6?C>AAAD;??5::5:>A;A999);=BB=BBBBC>AAACCCCBBAA:949=?@<@A<?@D<?=?@B@BCBBBAA@:93:>@@;@BC???@???@=@@=A@?B????@E@CC?AAA=A=AC?BB?BBBB>===>=<9888::87649994=;;82522&23889;;.9887:2:::
@6HNMW:00674:06134
TTACGGAGGAATCCGAGCGTTATCCGGATTTATTGGGTTTAAAGGGAGCGTAGGCGGGCGCTTAAGTCAGCTGTGAAAGTTTGGGGCTCAACCTTAAAAATTGCAGTTGATACGTGGGTGCCCTTGGAGTGCCAGGTATAGGCAGGGCCGGAATTCGTGGTGTAGCGGTGAAATGACTTAGATATCACGAAGAACTCCTATTGCGAAGCAGCTTGCTGGAGTGTAACTGACGCTGATGCTCGAAAGTGTGG
+
5.555.55.5.496;;<5669<<<5:5:<?4@D?BD=BA9??6@A8;4444997444)44458;4/////777//44)44;0999.99;=.4.4.3333$3-3398846889///66.5668183868---50--(/56--(////(/(/4:3858:<;6883227735556/65555.55.....3355/22+4993>=86:8..(---//;69444.49455<8<:::88334444:::333(3:9866
@6HNMW:00678:06131
TACGGAAGGTCCGGGCGTTATCCGGATTTATTGGGTTTAAAGGGAGCGCAGGCGCACTTCAAGCGTGACGTTAAATCTCGGGGCTCACCCCCGTTTTGCGTCGCGAACTGTCGTGCTTGAGTAGGCGGCAGGGAGGCGGAATTCGCGGTGTAGCGGTGAAATGCTTAGATATCGCGAGGAACTCCGATAGCGCAGGCAGCCTCCCGTTGCCTTACTGACGCTCATGCTCGAAGGTGCGGGTATCGAACAGG
+
FFBB?B@C@CGABB>?@@?DDC?B=:9909@;AA8@@:@C=CE?@AADB@@?000>?>:>>909;@A@@BB?CC?CB@9999&9@<?@BBB2BBDC9AAAAABAAA@BBBBA@AA9999BBCCC?BB=?>=?6?<9<?:@<@?B99:?BAAAAA@<@@??:@AAB?BBBBBCA@=<::5;;@AA=???@@@??::5;=>=:>?>7>>7;;=KACCCDABABBBBBBBCCCB6;5;CAAA=BCCDDGEBAA@
@6HNMW:00679:06132
TACAGAGGGTGCGACACGTTAATCGGAATTACTGGGCGTAAAGCGCGCGTAGGTGGCTAATTAAGTCGGATGTGAAATCCCCGAGCTCAACTTGGGAATTGCATACGATACTGGTTAGCTAGAGTATAAGAGAGGAAGGTAGAATTCCAGGTGTAGCGGTGAAATGCGTAGAGATCTGGAGGAATACCGATGGGCGAAAGGCAGCCTTCTGGCTTAATACTGAACGCTGAGGTGCGAAAGGCATGGGGAGCAAACAGG
+
6;==<==@6=::,,,,,,,(-37996;@D8:?DD?8@AABB<A<BB><<:::48>7<?A;A<?6;733,33733/6.6888./..<//5:==5;909494999444444:4457;28::5449977//)////83;7;7<;87171713945<<<544.445<2554:45455<554<.44.43444.49444)444;)4.55599?066<2558<7:777//)/;:/444.4/////(/)/--999&////:(//;4
@6HNMW:00682:06118
TACGGAGGATCCGAGCGTTATCCGGATTTATTGGGTTTAAAGGGAGCGTAGGCGGGCGCTTAAGTCAGCTGTGAAAGTTTGGGGCTCAACCTTAAAATTGCAGTTGATACTGGGTGCCTTGAGTGCAGTATAGGCAGGCGGAATTCGTGGTGTAGCGGTGAAATGCTTAGATATCACGAAGAACTCCTATTGCGAAGGCAGCTTGCTGGAGTGTAACTGACGCTGATGCTCGAAAGTGTGGGTATCAAACAGG
+
<;;>:==:BBB?B:9;:;>BCC@E@@A@<@B=CB9?;(44)4;2;;:::;;7>@B;=:9;4924=@@A@>9=9:;/;;;/;A@7@AAB6;699=><5?6::BAA<@?AAADCC>99:<?=AABCBBBB>????;?AB?BB?B?D@CCBB@AA>@AAA=A???9?AAA=??????;A@DE?BB?CBB?ABA=@@??2:4:?>@D?@@EE@BBBDDC@DCCBBBCGDEDCCCBCFD>BACBBB=BCC;;;9;CF@
@6HNMW:00683:06124
TACGGAGGATCCGAGCGTTATCCGGATTTATTGGGTTTAAAGGGAGCGTAGGCGGGCGCTTAAGTCAGCTGTGAAAGTTTGGGGCTCAACCTTAAAATTGCAGTTGATACTGGGTGCCTTGAGTGCAGTATAGGCAGGCGGAATTCGTGGTGTAGCGGTGAAATGCTTAGATATCACGAAGAACTCCTATTGCGAAGGCAGCTTGCTGGAGTGTAACTGACGCTGATGCTCGAAAGTGTGGGTATCAAACAGG
+
DECC@CC?BCC@D@?@BA?ABB@B@BBB?BB@CC=DF=BB=AB<BBBCDBB=ADE>D?::6;5;CDBBBBCBBBD<@@@=@DG;BBBC?B@C?ACC8@<@?@A@=ABBBBBCD>999@D@BAA@BBBBBBBBB>AAA>AA<A<B>BBAA>BCBBB=84<AAA<>>>A<@>@A?@ABBBA>BB?BBC?BCC@CAAA<@<@ABBC@CCCC?CBBCCC@EC@AABBBBBCCBCCBBB:@BA???:?@@ACE>BBCB
@6HNMW:00696:06116
TACGTAGGGGGCAAGCGTTGTTCGGAATTACTGGGCGTAAAGCGCACGCAGGCTGGCCGTTAAGTCTGTCGTCAAAGGCGGAGGCTCAACCTCCGTTCTACGATAGATACTGGCGGCCTAGAGTATGTGAGAGGGAAGTGGAATTCCCGGTGTAGCGGTGAAATGCGTAGATATCGGGAGGAACACCAGTGGCGAAGGCGCTTCCTGGCACACAACTGACGCTCATGTGCGAAAGCCAGGGCAGCGAACGGG
+
CCBBBBBBBB2AA=A@A@<@@;?B5;29.44:;<4;>@?>3>:<>;858>@8<00)/3:98;;ABCBAA?A@@AA;@=AB=>A<A@@@?B=A@::?7:<=BCCCCCDBBA==900*06;;<@@@C899CBBBBF>B@BAA?A<>;>D:B;??A@@@@<@@@A9>>C>>=>A?;;::=0:::?<@AB=????:>::3;9::;;5;:>?;>;878>:>AA@@898=;::766;;<3894888)8=<>BB=?@?8
@6HNMW:00698:06122
TACGGAAGGTCCGGGCGTTATCCGGATTTATTGGGTTTAAAGGGAGCGCAGGCGCACTTCAAGCGTGACGTTAAATCTCGGGGCTCACCCCCGTTTTGCGTCGCGAACTGTCGTGCTTGAGTAGGCGGCAGGGAGGCGGAATTCGCGGTGTAGCGGTGAAATGCTTAGATATCGCGAGGAACTCCGATAGCGCAGGCAGCCTCCCGTTGCCTTACTGACGCTCATGCTCGAAGGTGCGGGTATCGAACAGG
+
CCCC@CAC@CGACC>BBB?ABB=A=;::0:>9?A8@@9AA;BD=@@@@?<<:000=?=;>?00:;?BBBBB?CC>B@@:9993:DCCDCCC2BBCC:BBAABAAAA@BBBBBB>>=B?BCBCBB@A@=?CEE>BA>AB?B?D?BBBB@BB@@AAA>ACCC>CCBB=@@BCCCB@@888=A;??@<?>?>>>A>7717==><AA@9??388;C?BBBBCBCBDAAACCBBCB=@;:;;;;7;BBBBB?AABA
@6HNMW:00708:06112
TACGGGGGGTGCGAGCGTTAATCGGAATAACTGGGCGTAAAGGGCACGCAGGCGGTTGTTTAAGTGAGGTGTGAAAGCCCCGGGCTTAACCTGGGAATTGCATTTCAGACTGGACAACTAGAGTACTTTAGGGAGGGGTAGAATTCCAGCGTGTAGCGGTGAAATGCGTAGAGATGTGGAGGAATACCGAAGGCGAAGGCAGCCCCTTGGGAATGTACTGACGCTCATGTGCGAAAGCGTGGGGAGCAAACAGG
+
AA;;;;;;%5A?@@@@;;498@>@<?:>C;CBC>4999991=;9:;@AAAA?999:@AAE=B?BDBCB@BCA@@@:@ABB9BC?CB@B@B@CC@5@5?054>><5=B;??<<:>>=558===BBDAAA:@@<6;?;=0;;;<28.74>@BBBBBBCBB?BAAA;@@@@857@>>8===<>?<><ABB:<<6:5=:?4=3<=8987(34;=2:4=<777978A><<BB985@@@AA:@?????@3==@AA9>>C7
@6HNMW:00710:06156
TACGTAGGGTGCGAGCGTTAATCGGAATTACTGGGCGTAAAGCGTGCGCAGGCGGTTTTGTAAGACAGATGTGAAATCCCCGGGCTCAACCTGGGAACTGCGTTTGTGACTGCAAGGCTAAGAGTGCGACAGAGGGGGGTGGAATTCCACGTGTAGCAGTGAAATGCGTAGAGATGTGGAGGAACACCGATGGCGAAGGCAGCCCCCTGGGTCGTAACTGACGCTCATGCACGAAAGCGTGGGGAGCAAACAGG
+
65=BBBBA=@;:;:<<@B?B@CCC@C@C>@=@@A00/:?:1::/98??A=?;?=:;??5?BC>BBAA@A:89AAB;BABA8BB;==00*00966166;=>=>AA8?:8/777/-)-(---(.8759=A??@;;<BBBB)@@7;7;<A<>>=?>?>>;:<>>CB9AAB;:;;:;=BAAA?;;:;@CBB>@A@@@B@@=@=AABBCCB2A@?;@BBBB@BBBA;:;CAAABBBAA@@9@???ABB6@AA@@;?<?:
@6HNMW:00665:06198
TACGTAGGGGGCAAGCGTTGTCCGGAATGACTGGGCGTAAAGGGTGTGTAGGCGGGCTCGCAAGTTGGATGTGTAATCACCCAGAGCTTAACTCGGGTGCTGCATCTGAAACTACGAGTCTTGAGTGTCGGAGAGGTAAGTGGAATTCCTAGTGTAGCGGTGGAATGCGTAGATATTAGGAGGAACATCAGTGGCGAAGGCGACTTACTGGACGATAACTGACGCTGAGGCACGAAAAGCGTGGGGAGCAA
+
BBBBBBBDDD3DD@B@@@@BCC@C@C@CBAAACD=A:9:@9@A=?>?B>;?????8?=<=<<577278=><==:;70//9919668886;177333(3339;8833366:088<@==>??@8>;;:>===8<>:;4:@:>>?:>:>;>;B::<8876..).649477777=222:;4:;6<<9==?@?@A9::6963)-(----7278::158<8A@786<99///=@@7=>97767'79:8889-77699
@6HNMW:00682:06205
TACGGAGGGTGCAAGCGTTACTCGGAATCACTGGGCGTAAAGGACGCGTAGGCGGATTATCAAGTCTCTTGTGAAATCTAACGGCTTAACCGTTAAACTGCTTGGGAAACTGGTAATCTAGAGTAAGGGAGAGGTAGATGGAATTCTTGATGTAGGGGTAAAATCCGTAGAGATCAAGAAGAATACCCATTGCGAAGGCGATCTACTGGAACTTAACTGACGCTAATGCGTGAAAGCGTGGGGAGCAAACAGG
+
CDCC?CCC>@??@<@AAB?BCC??<?<?@BCCBC<BABBD<A@BBDDBBBC@BB>BB>ABB@:@AA@;;5;ABAA<AAAA@A@>AD?B?B?AA6;;6;AABC?BB=BB=BBB@BC@BBBCCACCC@CC>BBA@>@?BBBC@C?B@CC?BBBBCCBCB=CCMI<CC@CICCBBBBBB?BCACC@CBBB<@@<@BBB6;7;BABBBBA@@=@=AB@C@CAAACBBBC@BBGBBBDC=CBBBBBB7AA@BB=BBA>
@6HNMW:00692:06191
TACGTAGGGGGCAAGCGTTGTTCGGAATTACTGGGCGTAAAGCGCACGCAGGCTGGCCGTTAAGTCTGTCGTCAAAGGCGGAGGCTCAACCTCCGTTCTACGATAGATACTGGCGGCCTAGAGTATGTGAGAGGGAAGTGGAATTCCCGGTGTAGCGGTGAAATGCGTAGATATCGGGGAGGAACACCAGTGGCGAAGGCGCTTCCTGGCACACAACTGACGCTCATGTGCGAAAGCCAGGGCAGCGAACGG
+
CC;:;BBBBB0;;6;A@@8;;@BB?B>@3<<<<<0>>@>;5;;=??:9:AB=@>B9=54929.4;:8:@BA=>@>6=5>?555099@C>B@BA?CFAD@??CCCBBBBBBBB?BA?B?CBBAAAB999@ABBCE:?<?AA<A=A<<>4=5;::;;//,/=<=1:=;:;>A;;;=6888(8>:>:>?>7;;>A8=65/5379:9.515A49;>888;?99:??>>>@??BA::;@8?>;>>@:@@@<;;6778
@6HNMW:00712:06170
CACGGGGGATGCGAGCGTTATCCGGATTCATTGGGTTTAAAGGGAGCGTAGGCGGCCCGACAAGTCAGCGGTAAAAGACTGCAGCTAAACTGTAGCACGCCGTTGAAACTGCCGGGCTAGAGTGCAGACGAGGTTGGCGGAACAGGTGAAGTAGCGGTGAAATGCATAGATATCACCTGGAACCCCGACAGCGAAGGCAGCTGACCAGGCTGTAACTGACGCTGATGCTCGAGAGCGTGGGTAGCGAACAGG
+
CCDDDDD3ECBBB@@@BB@BCC?B>BD@B?>4;;.;>8BE@IF>A@@BBBB@99;;G?FDCC>BACCBB@;:9::6:CBCCCBBBGDD>CCDD@@@CCCC?BB?BCE=CBBB@BC=BBBBBAAAABAACA??<>;>:?@;??A897:???BB@A@@>@BBB<BCCCBABC???BBB>BB=A=ABB:BBBBBBBC5757>===?=?88859CBBB?BABBAA@A?A?@===BBBBBBB<<<7<==>AB@BBB?
@6HNMW:00673:06217
TACGTAGGGTGCGAGCGTTAATCGGAATTACTGGGCGTAAAGCGTGCGCAGGCGGTTTTGTAAGACAGATGTGAAATCCCCGGGCTCAACCTGGGAACTGCGTTTGTGACTGCAAGGCTAGAGTGCGACAGAGGGGGGTGGAATTCCACGTGTAGCAGTGAAATGCGTAGAGATGTGGAGGAACACCGATGGCGAAGGCAGCCCCCTGGGTCGTAACTGACGCTCATGCACGAAAGCGTGGGGAGCAAACAGG
+
CDBBBCCF>@@@@ABB;97;?BBC@B?B=@?@@@9@A@>?9@A?@?<=>9939:5:CC9A?B?ABBCBB789?AC=BBCC:BC>CBBB@B@BBC>C?BBBB???8@?;?>>>>D;><>><=?A:;;>>===656565%5:1;;@<A:A@>>>B>>>@>>>>C:AAAAA>>>>=BBBD@BB?B@BCC@CDBB@BBB<?;>A@@@@@0@@B=CCCCC@CBCBBCBCCCB@?@CCCC=@??7899-9:9>?9?@A?
@6HNMW:00674:06243
TACGTAGGGTGCGAGCGTTAATCGGAATTACTGGGCGTAAAGCGTGCGCAGGCGGTTTTGTAAGACAGATGTGAAATCCCCGGGCTCAACCTGGGAACTGCGTTTGTGACTGCAAGGCTAGAGTGCGACAGAGGGGGGTGGAATTCCACGTGTAGCAGTGAAATGCGTAGAGATGTGGAGGAACACCGATGGCGAAGGCAGCCCCCTGGGTCGTAACTGACGCTCATGCACGAAAGCGTGGGGAGCAAACAGG
+
>@CDCCCC=@ABC;9<69.57=;95;.506<<<>7@@999(44<;9;;;;<6<<8=@@6@@C?ABBCBB:99=>C<=CAC9CC>>?@B?B@CCC>F@D::9BCC8??A???A>:5:=@;;;BB>?>>=========<&<<1818:=;@9927;::5::@@AE;?????><=:9:99@;>=:>=>@>8BBBB?ABB?A?@CDCCCC5CCC=AB;;;>ABA;55???=>A;;:@BB<B;9;:::*;79?A<D?@=
@6HNMW:00678:06222
TACAGAGGGTGCGAGCGTTAATCGGATTTACTGGGCGTAAAGCGTGCGTAGGCGGCTTATTAAGTCGGATGTGAAATCCCCGAGCTTAACTTGGGAATTGCATTCGATACTGGTGAGCTAGAGTATGGGAGAGGATGGTAGAATTCCAGGTGTAGCGGTGAAATGCGTAGAGATCTGGAGGAACACCGATGGCGAAGGCAGCCCCCTGGGTCGTAACTGACGCTGAGGCACGAAAGCGTGGGGAGCAAACAGG
+
CBBA@@AA=A;;;BBBBB?B=A@@;;;:)9A>>?;?A<?949:9AABBBBB???=@B>AB>@;?A9;7:AA?BCC><<>>9>?ABC@D@DC?BB<B?B@CC@A>ABC@@?AA>@AABBBBCBBBAAAB>BA??=>BB@CCBD=?=??8858A??A>>;>@AA;999??ABBBBBBB@>>>;>>BAA?C>>>=@AA;>8<=9::::'977)7<8=?8BBAACCDBB8878@=<>?5===;:::/888::1:<<8
@6HNMW:00697:06219
TACGTAGGGAGCGAGCGTTGTCCGGAATTACTGGGTGTAAAGGGAGCGTAGGCGGGAAGGCAAGTTGGATGTGAAAACTGTGGGCTCAACCGACAGACTGCATTCAAAACTGTTTTCTTGAGTGAAGTAGAGGCAAGCGGAATTCCTAGTGTAGCGGTGAAATGCGTAGATATTAGGAGGAACACCAGTGGCGAAGGCGGCTTGCTGGGCTTTTACTGACGCTGAGGCTCGAAAGTGTGGGGAGCAACAGG
+
BB@@@;;;/9>:><A:5589994;495:;;@@@@;?A@CB>CC>CAAABBC@BEB<A<@<@@:@@=A=:87<7733&3333;;5<BBB?B99:BBCAA::9>>;9999&873737&3;1;9;>>656667/-)-9-3--(-08.50556>?;;;??:>===5=>?668AA?<>:=>9<<5:5;>>5:;>=:===8=;??;@B:=>>==48888)8:;;?@?>?A8818>>==?4<<<////&/8//(.3:2
@6HNMW:00665:06291
TACGTAGGTGGCGAGCGTTGTCCGGAATGACTGGGCGTAAAGGGAGCGTAGGTTGCAATTTAAGTTAAATGTGAAAGCCCGTGGCTCAACCACGGAATTGCATTTAATACTGGATAGCTAGAGTACAGGAGGGGTGAGTGGAATTCCTAGTGTAGCGGTGGAATGCGTAGATATTAGGAAGAACACCGGAGGCGAAGGCGGCTCACTGGACTGCAACTGACACTGAGGCTCGAAAGCGTGGGGAGCAAACAGG
+
BJDD@@@<@@9@A9;;BC;BAB?@?@@BABBBAB=CAACB<AB=AAABBBC@C=??E?AA<@;???BB>BBBBFE>A@?:==;6;A@<9>=CBB:?;?:==888*74:>?==:=B==>==??@@@@?A:8888)8<<=>@;?;?;?;?A==<><<<=8=?<A=<;;>>BBAAAA:>>=@<?A>D??;?:7709@@9?;?A<@@AAABB??????>6;;AA@=>=C??;?A???B9@==9888)8:<>>1;:=9
@6HNMW:00686:06274
TACGTAGGGTGCGAGCGTTAATCGGAATTACTGGGCGTAAAGCGTGCGCAGGCGGTTTTGTAAGACAGATGTGAAATCCCCGGGCTCAACCTGGGAACTGCGTTTGTGACTGCAAGGCTAGAGTGCGACAGAGGGGGGTGGAATTCCACGTGTAGCAGTGAAATGCGTAGAGATGTGGAGGAACACCGATGGCGAAGGCAGCCCCCTGGGTCGTAACTGACGCTCATGCACGAAAGCGTGGGGAGCAAACAGG
+
DCAAABCC<;;;@A@CCC::;;DD@E?C@BBDBC>AABAC<AAA@@@999:39=:=AB6??B?A@AAAAABBCCC>BBBB9BC<ABAA>A@CBB?B989BBA@C<B??:>=;;;5;8<<??;;:=577=8896;;;;'9:6:<A<A=B888BBB@@=///9<4555AAC@==>CCAD@BB@CBEHD@CCCB@CCD@B@BCCCCCC2BBB=BBBBB@BBBAAAA;;;@@@@;::D=????BBB9AAABB>CBB?
@6HNMW:00690:06264
TACGTAGGGGGCAAGCGTTGTCCGGAATGACTGGGCGTAAAGGGTGTGTAGGCGGGCTCGCAAGTTGGATGTGTAATACCCAGAGCTTAACTCGGGTGCTGCATCTGAAACTACGAGTCTTGAGTGTCGGAGAGGTAAGTGGAATTCCTAGTGTAGCGGTGGAATGCGTAGATATTAGGAGGAACATCAGTGGCGAAGGCGACTTACTGGACGATAACTGACGCTGAGGCACGAAAAGCGTGGGGAGCAAACAG
+
A@@@A@@@@@0AD?CBAA@CCB?B@C@EC@@@AA<AAAAC<BB>?@@BB?>9>>>8?BDFDD>AB?B>?:::????9:9B=AAA@BB;?;?CAAB=BCB=ACBAAAADD:?<<=AA>>9819?<:;;;;6;CBC=??<??@=@=B;@;ABD???@?==:=>;@:==>=<==<9;9477177186=<666@@@<A==191/9///5::?@;?=;::@787=A=98887729995555&5888;;;*//77909<<
@6HNMW:00708:06268
TACGGAGGATGCGAGCGTTATCCGGATTTATTGGGTTTAAAGGGAGCGTAGGTGGGATATTAAGTCAGCTGTGAAAGTTTGGGGCTCAACCTTAAAATTGCAGTTGATACTGGTTTCCTTGAGTACGGTACAGGTGGGCGGAATTCGTGGTGTAGCGGTGAAATGCTTAGATATCACGAAGAACTCCGATCGCGAGGCAGCTCACCGGGCCGGAACTGACACTGATGCTCGAAAGTGCGGGTATCAAACAGG
+
>>9;69;:9=::595;;?=CCC?B?CCI>BB@CE>CD=BC=BC>BBBBBBA=AAA;;;;C?A?BBC@?AGCBCBA;@@@8@BB7@@@?:?2:5:::-98<>?B@><A:99CA9@@9A=@<AABBBBE@BBBAA=AAA;@B=A=@=??9978CAAA??<>@BD=BBBB@BBBBBAABBBC@CB?BBC@BAA<>000/)/:::75655;<2=5;7;6;=;;;=<:::::44/876.69////(///69;5;;;<
@6HNMW:00709:06281
TACGGAAGGTCCGGGCGTTATCCGGATTTATTGGGTTTAAAAGGGAGCGCAGGCGCACTTCAAGCGTGACGTTAAATCTCGGGGCTCACCCCCGTTTTGCGTCGCGAACTGTCGTGCTTGAGTAGGCGGCAGGGAGGCGGAATTCGCGGTGTAGCGGTGAAATGCTTAGATATCGCGAGGAACTCCGATAGCGCAGGCAGCCTCCCGTTGCCTTACTGACGCTCATGCTCGAAGGTGCGGGTATCGAACAGG
+
JCCC?C@CACB@CD?BBB@BCC@C?CBC=BA=@@8A@0;;;&;<;9:@B=AB@;::A@@;00,00/:;;;:;?BD?BA@????6?BCBCCCC3BBAA9@@???????9:9:A9::?@@<@BB@?????9<::9,8=1<@8@>A?AAAB?BBBBBBB@BBBD=BBBB?BBBBCCBB@:::<@<A@@<@?>>>@@A;;6;??>;>?D;>>;>>=I?ABCCCCBBDHDBBCCCBB<A=@AABC>CCCCCCABBB@
@6HNMW:00684:06327
TACGGAAGGTCCGGGCGTTATCCGGATTTATTGGGTTTAAAGGGAGCGCAGGCGGCACTTCAAGCGTGACGTTAAATCTCGGGGCTCACCCCCCGTTTTGCGTCGGCGAACTGTCGTGCTTGAGTAGGCGGCAGGGAGGCGGAATTCACGGTGTAGCGGTGAAATGCTTAGATATCGCGAGGAACTCCGATAGCGCAGGCAGCCTCCCGTTGCCTTACTGACGCTCATGCTCGAAGGTGCGGGTATCGAACAGG
+
CCBB@B@B>A@5;;,99@4>=?<@;??:094.4;08839>3;;3::9994;4;D@@A;;5:A<;99A@@@A@>A@6;9?8:::+<@9:33333#3;;>/:95344.38<7>900;<;..-0---85507;6:@@B9>A>??<?@D=?>AA<@>BBA994:@@@;AB@@:@@@:9:BBBDBB?B>A=>=A???@??>::5:<;;5;>>4==:>?:CAICCBCC==;BBCC;;;AA?@?@;;;B<BCECGCABAB@
@6HNMW:00696:06322
TACGGAAGGTCCGGGCGTTATCCGGATTTATTGGGTTTAAAGGGAGCACAGGCCGGCTGTCAAGCGTGTTGTGAAATGTAGGGGCTCAACCTCTGAACTGCAGCGCGAACTGACGGTCTTGAGTGCGCACAACGTTGGCGGAATTCGTCGTGTAGCGGTGAAATGCTTAGATATGACGAAGAACTCCGATTGCGAAGGCAGCTGACGGGAGCGTTACTGACGCTTAAGCTCGAAAGTGCGGGTATCGAACAGG
+
BA@A=@=B?CC@DG?AA@@BCC@C@BBB<A@;@@9@?;AD=BB=BAB@@@@<@=A>A@@@AA>@@@AA@;@@>>A:9:9>@@@5::CC?C>AABBB@BBBBB@???8719ABBAB?BCB?BBABBA@@BAA=@AB3939A3959?AABBBBBBCA9979>>A=BBAA=@B>>>>BBBBC>A@?AAC>BCC>AABA>>:>@@@@ABBBB=A???@;@AA>>>@?@=A;ABBBBBC>DCC??>8>@@BBB?BBB?
@6HNMW:00698:06335
TACGGAGGGTGCAAGCGTTACTCGGAATCACTGGGCGTAAAGGACGCGTAGGCGGATTATCAAGTCTTTTGTGAAATCTAATGGCTTAACCATTAAACTGCTTTCAAAACTGATAATCTAGAGTGAGGGAGAGGCAGATGGAATTGGTGGTGTAGGGGTAAAATCCGTAGAGATCACCAGGAATACCCATTGCGAAGGCGATCTGCTGGAACTTAACTGACGCTAATGCGTGAAAGCGTGGGGAGCAAACAGG
+
==>@;;@@6>:;4.555:@CBBCC?B@BAAADDF@CBBBB<A>@@;;;CBC@CCABC@CCCC@CBBABA3@@;;;0;?@B?BB=@@49667<<8@C>C999CA;9:;;.9:;<BA=ACBBBCCCCA@?8=>;;4;B@?@C@D<@;>39918;;;88=.=?AB8BB?B869ACBBBCB@BC@D@;;;E?BB@A@@@5:3:=??@BBCDD@C>BBGM?AAA@BBCCD@DCAAA;;;7;ABBBCB6AA;;;09<<8
@6HNMW:00673:06369
TACGGAGGATGCGAGCGTTATCCGGATTTATTGGATTTAAAGGGTGCGTAGGTGGCACGGAAAGTCAGGGGTGAAAAGCTGTAGCTCAACTATAGTCTTGCCTTTGAAACTTCCGAGCTTGAGTTTAATGGAGGTAGGCGGAATATGTGGTGTAGCGGTGAAATGCATAGATATCACATAGAACTCCGATTGCGAAGGCAGCTTACTATATTATTACTGACACTGAAGCACGAAAGCGTGGGGATCAAACAGG
+
CDCC@CB=A;:;?=:@@A=AAA?B?BAB=@@=?:;;9/9<4<>864/<=00+00,0>>@<BB89;CBBAA6@====2@@AABBBABAC@BBB@??BBB<?@?AA:??C=BA?B?BAAAA<??@@A2948B?BC?CCD?BA5959@???B?BC????<9<999,989><978>:9<CBCBB;;8;AC@BBM<<<DD?B?@@@CC?BBBBBBB>AA?CB:::BDAABC9::ACAAA9??@==??5?<>AA598C>
@6HNMW:00677:06371
TACGGAGGATCCGAGCGTTATCCGGATTTATTGGGTTTAAAGGGAGCGTAGATGGATGTTTAAGTCAGTTGTGAAAGTTTGCGGCTCAACCGTAAAATTGCAGTTGATACTGGATATCTTGAGTGCAGTTGAGGCAGGCGGAATTCGTGGTGTAGCGGTGAAATGCTTAGATATCACGAAGAACTCCGATTGCGAAGGCAGCCTGCTAAGCTGCAACTGACATTGAGGCTCGAAAGTGTGGGTATCAAACAGG
+
CCBB?@@<@CE@CCBBBC@AAA;>:>?@8@A>AC>CE>DD6;;6:?@CABBBBB?BB@@@;@?ECCCBB>@?ABD>BBB=BAA?BBBB?C?BBBBB:B?BA998>AAADD976;CCCBB?B@@@BBA@@6;;;6;AA>AF@F?B@CBBB?BBA@A@@=@@AA<BCBB@BCD999BBBCB?BB?BCB?AA@=@>>>2939@@A@BBAAB@C@898939C@BBBB?A8949A?==?3=9===>7>=<=??9?@@<
@6HNMW:00680:06388
TACGTAGGGTGCGAGCGTTAATCGGAATTACTGGGCGTAAAGCGTGCGCAGGCGGTTTTGTAAGACAGATGTGAAATCCCCGGGCTCAACCTGGGAACTGCGTTTGTGACTGCAAGGCTAGAGTGCGACAGAGGGGGTGGAATTCCACGTGTAGCAGTGAAATGCGTAGAGATGTGGAGGAACACCGATGGCGAAGGCAGCCCCCTGGGTCGTAACTGACGCTCATGCACGAAAGCGTGGGGAGCAAACAGG
+
>>@@ABBB;;;9:::>@B?B@@;;:;@C@DBA@<5;<;;;4:>@:9:3;;828738??0>??;=9>@793:?>>?17:99+9<3;<<?8?4==C;B>A778<<;37858::777/7.26=AA:88A====888AA?/?>7</5+2062522566777<==>7=:<<<<99<<BBBC>;<5<9@;;5:@@B?B;:69;@@CFDDD3;;;6;@@AA=@@A@@@BBAAADB?:::B9AB987;;.=>??@8@:92
@6HNMW:00684:06365
TACGGAAGGTCAGGGCGTTATCCGGATTTATTGGGTTTAAAGGGAGCGTAGGCCGCCGGTTAAGCGTGTTGTGAAAAGCAGTGGCTCAACCACTGTCGTGCAGCGCGAACTGTCCGGCTTGAGTATCATGAAAGGTTGCGGAATTCGTGGTGTAGCGGTGAAATGCTTAGATATCACGAAGACCTCCGATTGCGAAGGCAGCAGCCTGTGTGTTCACTGACGCTGAAGCTCGAAGGTGCGGGTATCGAACAGG
+
FDBB>B>A?BCCBB=BCC@CCC@CABCB<AA<@@9@C=DD?DI?@@@BB@@<@6;:>@>?>@>A;;:BC=AA>>=>3:8??AB?BAA@9>8>@>>>BB999BAABBBB@B@BBB@B>BC@C@A@BBBB788C=A?B597=<@;@<@BAC>ACA@@8858@AC>ABBC@BA@AA@BBCCB=??B>BB=<<>:>>>>6868<>=;=>=>>>A>><<<<<9::<=<=@C>BBECBB@B=AA:996:AAABB>@AA?
@6HNMW:00701:06373
TACGGAGGGTGCAAGCGTTAATCGGAATAACTGGGCGTAAAGGGCACGCAGGCGGACAGTTAAGTGAGATGTGAAATCCCCGGGCTTAACCTGGGAACAGCATTTCAGACTGGCGGTCTAGAGTATTCTAGGGAGGGGTGGAATTCCACGTGTAGCGGTGAAATGCGTAGAGATGTGGAGGAATACCGAAGGCGAAGGCAGCCCCTTGGGGAGATACTGACGCTCATGTGCGAAAGCGTGGGGAGCAAACAGG
+
CCA@;@@@:@B@A?BBBA?A@CCD@D?BC@CCBB=BA@@@9?@7?A@AA9949@;@AABC?B>A??@DCAA@BBB=AADC8BB<AA<A=A=AFD>F@DBAAABB<C=?>BBB?>><?BBB@@@@AA=BBAAA6;:;:/:=9@=A=@?BBBBBB@@@B?BCCC=>>:DCAA@@@??>><>@<A=B@>;>><@=>>><>8<999991:;ADD5>>>?>>>>>>???===>=====A9@???@@@2=;:;@:@A@;
@6HNMW:00702:06379
TACGTAGGGTGCGAGCGTTAATCGGAATTACTGGGCGTAAAGCGTGCGCAGGCGGTTTTGTAAGACAGATGTGAAATCCCCGGGCTCAACCTGGGAACTGCGTTTGTGACTGCAAGGCTAGAGTGCGACAGAGGGGGTGGAATTCCACGTGTAGCAGTGAAATGCGTAGAGATGTGGAGGAACACCGATGGCGAAGGCAGCCCCCTGGGTCGTAACTGACGCTCATGCACGAAAGCGTGGGGAGCAAACAGG
+
CCCCCDDD>B@@@CBBBB?B?AAA=@<@>AA;::6;BBBD>BAAAA@AA?@<9838??3?>B?BBBCBB@??@@C;BBBB5<<7<@@B@B?AAC=C?@@A@@BC9B???CAA??05.5<A<<=>>8::A==65555'8=;A687:<A9:;?>>>@@A@=<=7=????@@A?@CBBB?AA>B?CCC@CBBB?BCC?A=?B:9999*;@@9ABBBB?BCCBBBB@AAA:9:CCCC>A@@=<<<2====?7?@@<
@6HNMW:00737:05786
TACGTAGGGTGCGAGCGTTAATCGGAATTACTGGGCGTAAAGCGTGCGCAGGCGGTTTTGTAAGACAGATGTGAAATCCCCGGGCTCAACCTGGGAACTGCGTTTGTGACTGCAAGGCTAGAGTGCGACAGAGGGGGGTGGAATTCCACGTGTAGCAGTGAAATGCGTAGAGATGTGGAGGAACACCGATGGCGAAGGCAGCCCCCTGGGTCGTAACTGACGCTCATGCACGAAAGCGTGGGGAGCAAACAGG
+
B>@@A@A@;@A>A99;;;5;49>>:C?@9;BEDK?B@A@C>CCBBCBBBBB>BB@CDC8???;99:AA?:799:929CCC:CD>CAAA>A>@AA;B;??@?BAF9:9??=<=88085;@AA:;;=>===<<<<;<;<'=?:?8>:<8<>:;;?AABB???AD9@@>=<<;;;8;;CC@CD@C@CDH>@@DE?B@A?@?CCCCCCC2A@@;@A@@@?BA@@@@ABCD;;;BBBAB=BBA@@AB89;9CH>BAA<
@6HNMW:00742:05771
TACGGAGGATACGAGCGTTATCCGGATTTATTGGGTTTAAAGGGAGCGTAGGCGACATGGGTAAGCGTGTTGTGAAATGCGGGTGCTCAACATCCGGACTGCAGCGCGAACTGCCGTGCTTGAGTGCATTGAAGGAAGGCGGAATTCGTGGTGTAGCGGTGAAATGCTTAGATATCACGAGGAACCCCGATTGCGAAGGCAGCTTTCCGCGCTGTTACTGACGCTGAAGCTCGAAGGTGCGGGTATCGAACAGG
+
BBB@:>B?BBB@AABBDD@CBE?C?BCC=BB=@A,99(44)4;244/77//)/8<8=933(3828334::9=>=>=6<>7<;3;==3748=<<=/3,3?<8338<??@B=BA@@>@@@DH?CBECC999<AB>B?C:<8;A=A=A?AACC?BBAAAAA>AAA@:AAAA?A@AA??>C?>?B<>;?CC8AA=8@@>?<?=A@????8;*00///66//55>;;8888<>=<343:6?488>:A3>=:88=9=?A=
@6HNMW:00747:05798
TACGGAGGATCCGAGCGTTATCCGGATTTATTGGGTTTAAAGGGTGCGCAGGCGGGATGTTAAGTGCGGCCGGTGAAATTTTGCGGCTCAACCGTAAAAGTGCCTTCGATACTGGCGTCCTTGAGTTATGGATGAAGTAGGCGGAATTTGTGGTGTAGCGGTGAAATTGCTTAGATATCACGAGGAACTCCGATTGCGCAGGCAGCTTGCTAGGCCATAACTGACGCTCATGCACGAAGGCGTGGGGATCAAACAGG
+
@?DEAB@;@0.)-5--/98=;?:D@CCC=A?<AA9AB6;;8<G;@?@@@AA>ACE>C@@=<@=@0//9)/)/47>AC:A@@6::928;86161///;;+////5938-//996828:;;6;8;@::17??<@=8=>;<:<5//+/48908583<=<:;;838665(/(/:<2778ABCF?@>>>:>:>AA=ABB688?@?B=@@@AA8;;@>>:>8;;A>B788@><<><;;;AAAA=B;?>=<<<2<>??@:@@?<
@6HNMW:00733:05813
TACCCGCAGCCCAAGTGGTGGTCGATTTTATTGAGTCTAAAACGTTCGTAGCCGGTTTGGTAAATCCTTGGGTAAATCGAGAGGCTTAACCTTTCGAATTCCGAGGAGACTGCCAAACTTGGGACCGGGAGAGGCGAGAGGTACTTCTGGGGTAGGGGTAAAATCCTGTAATCCTAGAAGGACCACCGGTGGCGAAGGCGTCTCGCTAGAACGGATCCGACGTGAGGGACGAAGCCCTGGGTCGCAAACAGG
+
A@@B29;;9;@69.9==:=EADD;::HF9:88C98:ABAAB8BBB?BBB@>>?BAEF<A=???8?A=A=@A89::,:???A??<?C?A@C@CB>BBB?A=A>A::6:@@A?@??BB=BB@CE>BB?CC=CC@@<@@@@@@=@CCC<@@ABA8ABBCC:CCHD;CD?BBBD?BBABBAB?B@BB?BB>A???8?@@3:4:@???BA???@A>99399817>=;77322'29772666)25;299///6.69<2
@6HNMW:00714:05864
TACGTAGGGTGCGAGCGTTAATCGGAATTACTGGGCGTAAAGCGTGCGCAGGCGGTTTTGTAAGACAGATGTGAAATCCCCGGGCTCAACCTGGGAACTGCGTTTGTGACTGCAAGGCTAGAGTGCGACAGAGGGGGGTGGAATTCCACGTGTAGCAGTGAAATGCGTAGAGATGTGGAGGAACACCGATGGCGAAGGCAGCCCCCTGGGTCGTAACTGACGCTCATGCACGAAAGCGTGGGGAGCAAACAGG
+
<A@@A;;;,5@A?9>@@@5;45994:8=9=CCCE;;:973(3::454???@;@@=?@@-99917==@@BBCBBBB=BBDC9BC>ABBB?B<>?C>C?B?????C8??=>>==>D6;7;<==;;9::>>==7766666%//)/39/6.53555;<>>@@@???9?===>?<<//000>::979:=BC@;;;B=B?@6:4:BBCFDD5CCE?DD;00?@@@000/:::<=<<A???9===>=;>3?>??B<AB@=
@6HNMW:00718:05902
TACGGAAGGTCCGGGCGTTATCCGGATTTATTGGGTTTAAAGGGAGCGCAGGCGCACTTCAAGCGTGACGTTAAATCTCGGGGCTCACCCCCGTTTTGCGTCGCGAACTGTCGTGCTTGAGTAGGCGGCAGGGAGGCGGAATTCGCGGTGTAGCGGTGAAATGCTTAGATATCGCGAGGAACTCCGATAGCGCAGGCAGCCTCCCGTTGCCTTACTGACGCTCATGCTCGAAGGTGCGGGTATCGAACAGG
+
FDCC@C?B@BC?CC=CBB?BBB?C@A@@9==:@@9@B<BB<@@;@AABDAA=::5??A:<A8659BAAAA@>A@9?@@@@A@6ACAAACCC3CBBB898::::AA@;@A@>?????B?AAB?9949?8?AA>;<<;?A=A=A=ABBB?BBB@@8827>?A8@@AC?BBBBBB@@==>A<A<>>>=>>>@@@@@>>:>;;;<@@D:AA7;;=D@BBDDCCCCCCBCCCCBBB;>9=?9;;0;AAACC@BBB@
@6HNMW:00720:05862
TACGTAGGGTGCGAGCGTTAATCGGAATTACTGGGCGTAAAGCGAGCGCAGACGGTTTGTTAAGTCAGATGTGAAATCCCCGAGCTCAACTTGGGAACGGCGTTTGAAACTGGCAAGCTAGAGTATGTCAGAGGGGGGTAGAATTCCACGTGTAGCAGTGAAATGCGTAGAGATGTGGAGGAATACCGATGGCGAAGGCAGCCCCCTGGGATAATACTGACGTTCATGCTCGAAAGCGTGGGTAGCAAACAGG
+
CCBBBCCF@@@?AAB@@@=@@CBC?B?A=A@?@?:?A@AB<AADCBA@@@BAAA?DD=BB?B>AABBA?9;:???9?AAB8AAAABBB@BC>AA<A@BB=AACD=CCC>BAA>AD?BBCBB@BBB788CBA======'=ACF?B?B@BBAAABB??AA@@@A:687>>?@@=>>AAA<??;?=?>>:>>=<8;@A.536>>>BBA/==<7<=<:=>9;=>:;;<@@??===ADD;A=>=>?5=<=9:939@@<
@6HNMW:00731:05908
TACGTAGGTGGCAAGCGTTATCCGGATTTACTGGGTGTAAAGGGCGCGTAGGCGGGGATGCAAGTCAGATGTGAAATCTATGGGCTTAACTCATAAACTGCATTTGAAACTGTATCTCTTGAGTGCTGGAGAGGTAGACGGAATTCCTTGTGTAGCGGTGAAATGCGTAGATATAAGGAAGAACACCAGTGGCGAAGGCGGTCTACTGGACAGTAACTGACGCTGAGGCGCGAAAGCGTGGGGAGCAAACAGG
+
==BBBBB@BC@BB<ABBA>BBCADABBG=BB@@@;@BBAA39:3:@@@@CD@CBBC:BAA??<?@@@A@@>@:::,989BBAC;?@?@<@0//6:;5:<<=:99(73;3;@BBC@??AA:>?@???AA>BBBB>A@@@::4:>A=A<A=@@@@@AAA>ABDC=:4527???BCCE;>;>>@@;@@D:>:8818::191772558<9@A:;;:>;;5:==;::79<77.69;=AA:A???BGE6;:=??5>>?;
@6HNMW:00733:05885
TACGGAGGGTGCAAGCGTTACTCGGAATCACTGGGCGTAAAGGACGCGTAGGCGGATTATCAAGTCTTTTGTGAAATCTAATGGCTTAACCATTAAACTGCTTGAGAAACTGATAATCTAGAGTGAGGGAGAGGCAGATGGAATTGGTGGTGTAGGGGTAAAATCCGTAGAGATCACCAGGAATACCCATTGCGAAGGCGATCTGCTGGAACTTAACTGACGCTAATGCGTGAAAGCGTGGGGAGCAAACAGG
+
<=BF>@AM?AA;;4;;9:7?@CBB?B@BBBBBBB<A?@@@:@9@C;;;CBB>;;:;E@CIGC@BBBBBC6;<AAB<;::9=@@8BB79797???BB<BA@@B@BAAAC=DB;;;B?<;;B:;9>>@@@99:;@>ACDCCC>@>@>@?=A=ABBCECC6BBDH9DA=A:;0:00//883;;7<9===C=??<?:::9?9?99:AAA>@=04249395<;<<A<<@C@BCBBBFCE<@@C;;;;.;A@AC?BBB?
@6HNMW:00749:05903
TACGGAAGGTCCGGGCGTATCCGGATTTATTGGGTTTAAAGGGAGCGTAGGCGGCATGGTAAGCGTGTTGTGAAATGCGGGTGCTCAACATCCGGACTGCAGCGCGAACTGCCGTGCTTGAGTGCATTGAAGGAAGGCGGAATTCGTGGTGTAGCGGTGAAATGCTTAGATATCACGAGGAACCCCGATTGCGAAGGCAGCTTTCCGCGCTGTTACTGACGCTGAAGC
+
@@:;599>9>B>B:9000/:?7?:;BB=?A@CB8=>(;;0:<,45===<==@B?CCBA?::5:=>=99.4:949(4899944><=??;>>?A=A=99:A@ACCCBDC<::BC@AAABB<A@:99@99299;@<@?@<@=8=+0)/<::8<;;AA99294;>8?@???A@@???>=?=99391988(7883<<884=6;=777=3;577;;==<:@999@?878<?;<6
@6HNMW:00750:05908
TACGTAGGGTGCGAGCGTTAATCGGAATTACTGGGCGTAAAGCGTGCGCAGGCGGTTTTGTAAGACAGATGTGAAATCCCCGGGCTCAACCTGGGAACTGCGTTTGTGACTGCAAGGCTAGAGTGCGACAGAGGGGGGTGGAATTCCACGTGTAGCAGTGAAATGCGTAGAGATGTGGAGGAACACCGATGGCGAAGGCAGCCCCCTGGGTCGTAACTGACGCTCATGCACGAAAGCGTGGGGAGCAAACAGG
+
CCCBBCCE?BBBBAABBA>A?BBB@B7;7;AAAA=BBCCE<?@BCA@@@?=399:=@@6??E@DCBBBBBBBBBE:?@CC:BE>D99:?B?BBC<B?BAAABBB>BC???>>>><?<?A@A<======><<888888%861528586=9?>>;;;A;;:888)8<::;<>::;CBAA=@@;@?BCC@@AAC@A@A8:89BBACCC1BBD>CCCCC@CBBBBBB@??C::9?AAA<AAAAACC5???@@9@AA>
@6HNMW:00761:05902
TACGGAGGATCCGAGCGTTATCCGGATTTATTGGGTTTAAAGGGAGCGTAGGCGGGCGCTTAAGTCAGCTGTGAAAGTTTGGGGCTCAACCTTAAAATTGCAGTTGATACTGGGTGCCTTGAGTGCAGTATAGGCAGGCGGAATTCGTGGTGTAGCGGTGAAATGCTTAGATATCACGAAGAACTCCTATTGCGAAGGCAGCTTGCTGGAGTGTAACTGACGCTGATGCTCGAAAGTGTGGGTATCAAACAGG
+
BBBB@CC@CCC@C@@@@@<@BB@CABBB=BC@CC;CC<BC=CD<BBBBCBB=BBB=BCCD?D>A@A?@@;;;AAB:@@D<BAB8BBAB?C@C@CDD9A=@@@:95:BBCBBBB;???=@=@@@ABA>>>CCCD?BCB@AA>A@C?BBCC?BBB????7:;@@8=>>@<@??:::=AA@@<@B>BBC?A@@?CBBB?B@CBBBC;;;CC?AAAC@@<@BBAAABABBCGDCCGDH?IAAABB>BCCBCC>BBD@
@6HNMW:00761:05903
TACAGAGGGTGCGAGCGTTAATCGGATTTACTGGGCGTAAAGCGTGCGTAGGCGGCTTATAAGTCGATGTGAAATCCCCGAGCTTAACTTGGGAATTGCATTCGATACTGGTGAGCTAGAGTATGGGAGAGGATGGTAGAATTCCAGGTGTAGCGGTGAAATGCGTAGAGATCTGGAGGAATACCGATGGCGAAGGCAGCCATCTGGCCTAATACTGACGCTGAGGTACGAAAGGCATGGGGAGCAAAACAGG
+
655;:544)4444:<0/0)/279:699<5><@@<6?A?@<5;<AA@@?A??;:0,0;600/38//44::;988(4444&4<?@BAE@@A><C:>;?=@A?@:;?@@A?==9?::;;==88788333(39;;-34827788-4046996;773333,39>=5==888;@@ABBABB?BC@C?A<;6;7352>9>67.57<<:?8339496::49888888;;A=441/==;;>*0)069888*773787&7/83
@6HNMW:00721:05953
TACGGAGGGTGCGAGCGTTAATCGGAATAACTGGGCGTAAAGGGCACGCAGGCGGATTGTTAAGTGGGATGTGAAAGCCCCGGGCTTAACCTGGGAATTGCATTTCAGACTGGCAGTCTAGAGTATTTTAGGGAGGGGTAGAATTCCACGTGTAGCGGTGAAATGCGTAGAGATGTGGAGGAATACCGAAGGCGAAGGCAGCCCCTTGGGAATATACTGACGCTCATGTGCGAAAGCGTGGGGAGCAAACAGG
+
BBBC@;;;6;B@AA@@@@<A@DDD@B?CB@BCCC>::;BE>CB<A@??EED@AB>BB=AA9?;?:=@9?@??@>>9==??5?@8@@79597DC?6>7A;??AAA8AABB=?>?BBBBBBDC9:9;::7,9=:45888'8=;>2;7;:>>ABBB???A>AAAB=BBBBBAA>>=@@??;?B?B@BBB?AA=A<>>?4:59AAAEC9B?BD=B?BDCBBBB;;;>===;;:AA:::3:>>??AA5>>>>>7>??<
@6HNMW:00738:05912
TACAGAGGGTGCGAGCGTTAATCGGATTTACTGGGCGTAAAGCGTGCGTAGGCGGCTTATTAAGTCGGATGTGAAATCCCCGAGCTTAACTTGGGAATTGCATTCGATACTGGTGAGCTAGAGTATGGGAGAGGATGGTAGAATTCCAGGTGTAGCGGTGAAATGCGTAGAGATCTGGAGGAATACCGATGGCGAAGGCAGCCATCTGGCCTAATACTGACGCTGAGGTACGAAAGCATGGGGAGCAAACAGG
+
BBBCCDCC?BBABAA?@@>A@CBC@CCC=BA:::.9?=>@9@A@:::::AA=??=?@=@C?B=>>BB@B;;<CCC>CCCC;AA@;;7;?BD>AA=A=A?BBBB@AAABB@AA?AABCCCBBAAACDDD>CC?>:<>>9=BAA@B?B?BB<@@BBB@A=BB@A7>>>?>CCCCABBBB??><>?ABB?ABCA<BBC<:7:BAA>AAA??<??BB?BB??>AA?@@@A@=@C@@@A<@AA@@AA6@@@@?:@@@<
@6HNMW:00745:05955
TACAGAGGGTGCAAGCGTTAATCGGAATGACTGGGTTTAAAGGGAGCGCAGGCGGGAATGCAAGTCAGATGTGAAATCCAAGGGCTCAACCCTTGAACTGCATTTGAAACTGTATTTCTTGAGTACTGGAGAGGCAATCGGAATTCCTAGTGTAGCGGTGAAATGCGTAGATATTAGGAGGAACACCAGTGGCGAAGGCGGATTGCTGGACAGCAACTGACGGTGAGGCGCGAAAGTGTGGGGAGCAAACAGG
+
CCCBBBEE>BBAA=AABB@D@CCB@B?BBCBBBD<AA<@=6=?6:4:>@@?=ACC9?=:89?8::>BBBBAABCC=CA?A?CC=CBBB?CC>C?BB@CAA@?><488A9?;?=?>>8>@?AA@@@=00+0;00*8>:=<<8<8<:?=A;?>B?:;@@=@BBB<@@:::BBC;;;=?C=AB@C?BBC@CC9979A?9;9>@:@@?AABB?BAAB??=?CBBBC@CBBB;@>>9992:AAAABB4::?BB=BBB?
@6HNMW:00716:05980
TACGTAGGGTGCGAGCGTTAATCGGAATTACTGGGCGTAAAGCGTGCGCAGGCGGTTTTGTAAGACAGATGTGAAATCCCCGGGCTCAACCTGGGAACTGCGTTTGTGACTGCAAGGCTAGAGTGCGACAGAGGGGGGTGGAATTCCACGTGTAGCAGTGAAATGCAGTAGAGATGTGGAGGAACACCGATGGCGAAGGCAGCCCCCTGGGTCGTAACTGACGCTCATGCACGAAAGCGTGGGGAGCAAACAGG
+
CCCAA@HD?;;;BACABA>A<A@@;@-0,/>>>@>CBBBB=B;;;BABB@?=@F@CCD9999>A@@BBBA@@CDF>???=*:9,339>8?7;=<6=444B=B=>6BA9>>>>89496:997652255565559AAAA'25;@;A6;8<>??>==AABB?<;;1;;///;...887:57*..27(...(-,--(---(--29>>A??+:::3::<::699::0//?;?;>BBB9::,9977;77+8;;AD979A>
@6HNMW:00721:05994
TACGGAAGGTCAGGGCGTTATCCGGATTTATTGGGTTTAAAGGGAGCGTAGGCCGCCGGTTAAGCGTGTTGTGAAAAGCAGTGGCTCAACCACTGTCGTGCAGCGCGAACTGTCCGGCTTGAGTATCATGAAAGGTTGCGGAATTCGTGGTGTAGCGGTGAAATGCTTAGATATCACGAAGACCTCCGATTGCGAAGGCAGCAGCCTGTGTGTTCACTGACGCTGAAGCTCGAAGGTGCGGGTATCGAACAGG
+
DCBC@F?@?@CCCC>ABB?CCG@C@@@>9<?9?@;@C<BC<AA<@@@AD@@=@5;:=@<@?B?A@@?AA<??>>??3:99??D?BDCC?B<@>A?B<==>>BBBBBBB@B@@@B@B@AA:ABBB@@@B=<=B8:5<6:8?=D=D<A@>><>@?A@9979CDD>BBA@<?BBAA@CCBBA8>>A;AA;@>>688>>:>;CAAA8::<8::A>>><@?><>?A@@@@C?CCCCBB<>;<::99.9@@AAA?????
@6HNMW:00727:06004
TACGGAAGGTCCGGGCGTTATCCGGATTTATTGGGTTTAAAGGGAGCGCAGGCGGCACTTCAAGCGTGACGTTAAATCTCGGGGCTCACCCCCGTTTTGCGTCGCGAACTGTCGTGCTTGAGTAGGCGGCAGGGAGGCGGAATTCGCGGTGTAGCGGTGAAATGCTTAGATATCGCGAGGAACTCCGATAGCGCAGGCAGCCTCCCGTTGCCTTACTGACGCTCATGCTCGAAGGTGCGGGTATCGAACAGG
+
CFDB?B@D@BC=>>:=;96:BB@C@CCC=AA?AB=CD>CC>CC=@@@BAAB=9:6;@?A<@@95::AA?@<@4;;0;@@@@AA6ABAAABBB3BCCC5::?@AAAAB????BBA>>?>9?AAA??:99/8<=;5894:A?B?B?BDA@<@@A>><=:=ABD;>>>><>BBCBBBB?>>>;>988:=AAAAABAA5505=>=:??A9==:>@=EACCBBCBBBBBCCCAAA@@=@=>@@BB>BCDECCACCC@
@6HNMW:00729:05998
TACGGAAGGTGCGAGCGTTATCCGGATTCATTGGGGTTTTAAAAGGGGAGCGGTAGGCGGAGCGCCAAGTCACTGTGAAATCCCGCGGCTCAACCGTGGAACTGCAGTTGAAACTGGCGCCCTTGAGTGCACATGAGGATGGCGGAATTCGTGGTGTAGCGGTGAAATGCTTAGATATCACGAGAACCCCCGATTGCGAAGGCAGCTGTCTGGGGTGCCACTGACGCTGAGGCTCGAAAGTGCGGGTATCAAACAGG
+
55555:5:7559@?>8..*--,(,022(-//)///&///&/77&///&-9--(---)-/5956,,(,(,,,-5--///9(//;177:533/839(//:59066333771222'28826555-54:9822.77....3.3350556;494555939873...).7;;099550...7...79...7(....$255+22253;5AD@@@@;:8ABA6?>><>8889:;<>@?B<>?A:::5:@@@AB<ABCBBB>BAA?
@6HNMW:00733:05976
TACGGAGGGTGCAAGCGTTACTCGGAATCACTGGGCGTAAAGGACGCGTAGGCGGATTATCAAGTCTTTTGTGAAATCTAATGGCTTAACCATTAAACTGCTTGAGAAACTGATAATCTAGAGTGAGGGAGAGGCAGATGGAATTGGTGGTGTAGGGGTAAAATCCGTAGAGATCACCAGGAATACCCATTGCGAAGGCGATCTGCTGGAACTTAACTGACGCTAATGCGTGAAAGCGTGGGGAGCAAACAGG
+
97>>459>959955:9:=:==BBB>@69959>==4?<;<<,0+0@@B;;;A=AB?AC@BBBB=A;;;DC3?@;;;0;==?<A@=?A=@;A299:@A9BAB;;5;@:;:6:::;DFADDCFBBBHCBBC;B@;;6;A@>?;7;7;4814:6=;<B==C8BBBB8??;@@B@@@CBCCB?BD@C?CCBC:8879=>>6;7;000>@::AA<A=@B@B<@@@@BCBBB@CDCBBAA@;@A@@?@@2?AA@@9?<=9
@6HNMW:00742:06005
TACGGAGGATCCGAGCGTTATCCGGATTTATTGGGTTTAAAGGGAGCGTAGGCGGGCGCTTAAGTCAGCTGTGAAAGTTTGGGGCTCAACCTTAAAATTGCAGTTGATACTGGGTGCCTTGAGTGCAGTATAGGCAGGCGGAATTCGTGGTGTAGCGGTGAAATGCTTAGATATCACGAAGAACTCCTATTGCGAAGGCAGCTTGCTGGAGTGTAACTGACGCTGATGCTCGAAAGTGTGGGTATCAAACAGG
+
DDCE@BA>ACC=B:;:@@@CCD?C?CCC=BB?BD:@@59:.;@9AABBCAA>AAA;@:;;<@=ABBBCCCBC;;;0;??8??A5A@@C<@<?;?=>5=1:9A@A=ABBCBBBD=>>?@B?BAAABBBCCDB@B?BCC=??;?<?=@BCC@BBB>;;<6:655.6@@@<@AD???@BBBC@BB@CCB>BBB?ABCC=B>B@@@D@BBBE@BBACED?BCDBB:;:@BAABAA@@@:@BC@@A<@AABCL>CCC@
@6HNMW:00757:06003
TACGGAGGGTGCAAGCGTTACTCGGAATCACTGGGCGTAAAGGACGCGTAGGCGGATTATCAAGTCTCTTGTGAAATCTAACGGCTTAACCGTTAAACTGCTTGGGAAACTGGTAATCTAGAGTAAGGGAGAGGTAGATGGAATTCTTGGTGTAGGGGTAAAATCCGTAGAGATCAAGAAGAATACCCATTGCGAAGGCGATCTACTGGAACTTAACTGACGCTAATGCGTGAAAGCGTGGGGAGCAAACAGG
+
CC?>:>=>:@AAA@C;;;?ABBBB@B@CCCBAAC<@@@@G=D?AABBBCCCDCC@BC@CCCF?BABBBB?BBCED>?@?C?AA?CC?B?B?BD@DD>BBBBB?CE=BB=BBB?BB?BBBBBCCCC@AC<BBAA>@@@@BB?C?C=AA?B>BBA>?>>4>@@@9BC@CCBCBCBCCB@BF@CC@CCCC?BB>@D>@6;6;AABBAAABFFF?CCACACBBBCCCCC@BBBBBCCE>BBCBBBB7@ABCD>CBB@
@6HNMW:00758:05992
TACGTAGGGTGCGAGCGTTAATCGGAATTACTGGGCGTAAAGCGTGCGCAGGCGGTTTTGTAAGACAGATGTGAAATCCCCGGGCTCAACCTGGGAACTGCGTTTGTGACTGCAAGGCTAGAGTGCGACAGAGGGGGGTGGAATTCCACGTGTAGCAGTGAAATGCGTAGAGATGTGGAGGAACACCGATGGCGAAGGCAGCCCCCTGGGTCGTAACTGACGCTCATGCACGAAAGCGTGGGGAGCAAACAGG
+
BBA@@;;;0559949;9;?B<BAA=B?A=??@?>:?@>?D<AACBAABA??;=@39::-9@A8@ABBBA?==CDD;ABBB8BC>A>=@?B@BCC>F?C>?>ACD>B@@@>><@?5:4:===<=??>>;;;@@@@@@@(==7=;A;@<@8829=<>@===>=>6>>>EB???;:ACBB?CD?C@BBC?BB@@>@@@:@9>B@A@@@,???8@AA@A?BCB999AB@AAAC@@===5;>=<<>>5=@ACC=BA@:
@6HNMW:00732:06026
TACGGAGGGTGCAAGCGTTACTCGGAATCACTGGGCGTAAAGGACGCGTAGGCGGATTATCAAGTCTCTTGTGAAATCTAACGGCTTAACCGTTAACTGCTTGGGAAACTGGTAATCTAGAGTAAGGGAGAGGTAGATGGAATTCTTGGTGTAGGGGTAAAATCCGTAGAGATCAAGAAGAATACCCATTGCGAAGGCGATCTACTGGAACTTAACTGACGCTAATGCGTGAAAGCGTGGGGAGCAAACAGG
+
BCBB?BB@8@@=>9?;;;5;@AAB@B@DCBABCD>BBBCI>C>AB@AAAAB?BC@BC?CC<;7;;BCCDAFA@@B=@@@CAFF?CB@C@C?BB=@>A@@@G@CC?DC?AAA@BB?BECBBAAAA?AC:@@??<?BDBBC?A?B=??=??AABABCB<BGED<FC?AADCBBCBBB>BE@CC@CBBB;@@=@BBB=@=@BBBBBAABB>B?BC?CACBCBCCCBB?CB:;:CEG=BBDAAAA9ACCDD=CCDA
@6HNMW:00749:06013
TACGGAGGATCCGAGCGTTATCCGGATTTATTGGGTTTAAAAGGGAGCGTAGGCGGGCGCTTAAGTCAGCTGTGAAAGTTTGGGGCTCAACCTTAAAATTGCAGTTGATACTGGGTGCCTTGAGTGCAGTATAGGCAGGCGGAATTCGTGGTGTAGCGGTGAAATGCTTAGATATCACGAAGAACTCCTATTGCGAAGGCAGCTTGATGGAGTGTAACTGACGCTGATGCTCGAAAGTGTGGGTATCAAACAGG
+
B>CD@BC@A@@9>669994777)/)///(/:5:;3<<(444&44)4999:??<@>>8<.-.*-(-7::<<<:;444)4990=?>0<</0*/1749;:0<+07777-788==BBB<BCB=A=@@@?;<?:@@=88;>@@;89078>8?>77.7>>9959.556=7:<;;7;A>>>BAA@;;6;B>B<<5;@A8@@AA;@=AA@?@;@@@B?BBAAAC@CCCCCGCC@@@CC@ABBF?CBCBFF>JD;;;E?;;;@
@6HNMW:00715:06103
TACGGAGGATCCGAGCGTTATCCGGATTTATTGGGTTTAAAGGGAGCGTAGGCGGGCGCTTAAGTCAGCTGTGAAAGTTTGGGGCTCAACCTTAAAATTGCAGTTGATACTGGGTGCCTTGAGTGCAGTATAGGCAGGCGGAATTCGTGGTGTAGCGGTGAAATGCTTAGATATCACGAAGAACTCCTATTGCGAAGGCAGCTTGCTGGAGTGTAACTGACGCTGATGCTCGAAAGTGTGGGTATCAAACAGG
+
CCCD?CB@BCB=A@@?@@=@BA>@?@EE?CA?CD>CC>DE>BB>CB@@@;;7;AA<A@@@?D?@@C@@@CCBBCE<@@C9???5@@@A?C@B@CDC:B?AAAAA=AACABBBB>BBB>B?CBBB@@>?>BBBB?BBB?CC?C?C@BB@@<@@:;=:97:=@A9??DD=A>>>>>;ABBB?BB?BBB?CCB@BCBB@C@BBBCC@CBBB<@@@BBB@CEBBBBBDECCCCCBBBC8@@@9996:BB@BB>BDFB
@6HNMW:00726:06080
TACGGAGGGTGCAAGCGTTACTCGGAATCACTGGGCGTAAAGGACGCGTAGGCGGATTATCAAGTCTTTTGTGAAATCTAATGGCTTAACCATTAAACTGCTTGAGAAACTGATAATCTAGAGTGAGGGAGAGGCAGATGGAATTGGTGGTGTAGGGGTAAAATCCGTAGAGATCACCAGGAATACCCATTGCGAAGGCGATCTGCTGGAACTTAACTGACGCTAATGCGTGAAAGCGTGGGGAGCAAACAGG
+
BCCA=9994;A@A?CDCD@CBBBA=@=A@@AAAC>BBBEE>D?BBBBBC;;5<<5;B?CCCDABBBBBB7@A;;;0;@@@>BB?BE?A?A>CB6;<9;BCDE@BAABC>DCCCCG@AAAC;;;CA@@@8@@;;7;BABCC>@=@>@<9:5:?=:99:-:999-9=6=?=>CCCBB@@<@@<>=B9::.9>;@ACE>B>BBBBBBBBBB@C?BC@C@BBBBBBABA=@?@ABCCB=B@@;;;;5;ABCE=BBC@
@6HNMW:00732:06085
TACGGAAGGTGCGAGCGTTATCCGGATTCATTGGGTTTAAAGGGAGCGTAGGCGGAGCGCCAAGTCAGCTGTGAAATCCCGCGGCTCAACCGTGGAACTGCAGTTGAAACTGGCGCCCTTGAGTGCACATGAGGATGGCGGAATTCGTGGTGTAGCGGTGAAATGCTTAGATATCACGAAGAACCCCGATTGCGAAGGCAGCTGTCTGGGGTGCCACTGACGCTGAGGCTCGAAAGTGCGGGTATCAAACAGG
+
DCDC@D@CABBABAA@@@?CBC@C@CD?BBB@AD<@C>BB<BE?CCBCBBB?:989A@@C?B?BBC???BAA@@@9:97*99949BBC@C9:8B>@?C988>?>@DCC>C<>7898A9;59///<<=???@@@<@;;588279@;=?>@<@@A9:::7;@@@:;;:C<??@====>>@@=AB7:::1:<=:==;<4:5:BABBCBBBBCA3?995:ADCBBBBCC;:89CC?@B<BBBBBB>BCBADC=CCC?
@6HNMW:00742:06105
TACGGAGGATCCGAGCGTTATCCGGATTTATTGGGTTTAAAGGGAGCGTAGGCGGGCGCTTAAGTCAGCTGTGAAAGTTTGGGGCTCAACCTTAAAATTGCAGTTGATACTGGGTGCCTTGAGTGCAGTATAGGCAGGCGGAATTCGTGGTGTAGCGGTGAAATGCTTAGATATCACGAAGAACTCCTATTGCGAAGGCAGCTTGCTGGAGTGTAACTGACGCTGATGCTCGAAAGTGTGGGTATCAAACAGG
+
CCCDABB>ABC@CBB999?BCE?B?BEE=BB=>>8>A<BE?EI>BBBBBBB?CDD=B::;<@?BBBBBCA@@DCE<@?B<@@A8@AAB?C@B?BDD9C?BB??>>ABBBCBBB<ABB@C?BCBBBB=>=BBBB?ACC@BB>B?B?@A==:=A>><5538A?D9===C=C@?><==BB@@=AC@CCF@CCB?ABBB?B@CECCD@CDCB@;;;BBG@CCCCBBBCCBCCBBBAAA;ABC;;;7;CC;;;7;@A=
@6HNMW:00745:06101
TACGTAGGGTGCGAGCGTTAATCGGAATTACTGGGCGTAAAGCGTGCGCAGGCGGTTTTGTAAGACAGATGTGAAATCCCCGGGCTCAACCTGGGAACTGCGTTTGTGACTGCAAGGCTAGAGTGCGACAGAGGGGGGTGGAATTCCACGTGTAGCAGTGAAATGCGTAGAGATGTGGAGGAACACCGATGGCGAAGGCAGCCCCCTGGGTCGTAACTGACGCTCATGCACGAAAGCGTGGGGAGCAAACAGG
+
CGAAACFM?BBBBAB:;;AC@CCCAD?A?ABEDD=BA@??9@AB@?=?>9939929@A5??B?BBDBB@7:9AA@;BABA:BB<A@AA?B?BCC>C@A@?A===498>>99889*/,/=<<>?888>>C<=877787%6>9@=@;@=AAA>??>?A>?<<<D9AA=>>>>:;;CABB@BB=@>ABBGIECB?AA@698:CCBFGF5BBB=BCCCBAAABB;;;CCC@@@@BAAA<BAAA@CC99:9AA<ACC?
@6HNMW:00747:06100
TACGTAGGGTGCGAGCGTTAATCGGAATTACTGGGCGTAAAGCGTGCGCAGGCGGTTTTGTAAGACAGATGTGAAATCCCCGGGCTCAACCTGGGAACTGCGTTTGTGACTGCAAGGCTAGAGTGCGACAGAGGGGGGTGGAATTCCACGTGTAGCAGTGAAATGCGTAGAGATGTGGAGGAACACCGATGGCGAAGGCAGCCCCCTGGGTCGTAACTGACGCTCATGCACGAAAGCGTGGGGAGCAAACAGG
+
BBBBB@@@:@;:9;;;9;.:.555.4.439<>CC>C;;:@/84:?@;@?CC<?;6:::00/0)/6666788888<5;;>?1==6==?>8==989,78=?BBCCC>C@?:88757+2+2577;797;<<;=875::::&=;6946/5.225266677:95222'295......7?<:;?@=;>;0//)/:::5:44.4.4<>>>:>(944)49444.4889;;;;;;555;555=6=:::<==.44733,3A>6
@6HNMW:00757:06082
TACGTAGGGTGCGAGCGTTATCGGAATTACTGGGCGTAAAGCGTGCGCAGGCGGTTTTGTAAGACAGATGTGAAATCCCCGGGCTCAACCTGGGAACTGCGTTTGTGACTGCAAGGCTAGAGTGCGACAGAGGGGGGTGGAATTCCACGTGTAGCAGTGAAATGCGTAGAGATGTGGAGGAACACCGATGGCGAAGGCAGCCCCCTGGGTCGTAACTGACGCTCATGCACGAAAGCGTGGGGAGCAAACAGG
+
BB;9=EEE?;;;BCC;;;6;;;;4:=A:@@AAA=@@@AA9??@;;;@?=?=::6:AA5??B?ABCBBBAAACCC9<<=<5<C:A>>>;><?BC>C?BBAB@@@8??A@@==<<18057989/./;///57588888%8:8;28:8;==;;;@???>>:;:B:@@@@B@;;:;CABI@AA?A@BCC@BAA@:=00+09<>AFFEF2CCC>CB;;;?CAA;;:;AABBBBBBBBB<@@>====29::CC>CCB@
@6HNMW:00762:06077
TACGGAGGGTGCAAGCGTTACTCGGAATCACTGGGCGTAAAGGACGCGTAGGCGGATTATCAAGTCTCTTGTGAAATCTAACGGCTTAACCGTTAAACTGCTTGGGAAACTGGTAATCTAGAGTAAGGGAGAGGTAGATGGAATTCTTGGTGTAGGGGTAAAATCCGTAGAGATCAAGAAGAATACCCATTGCGAAGGCGATCTACTGGAACTTAACTGACGCTAATGCGTGAAAGCGTGGGGAGCAAACAGG
+
EDFC@CBB=;;:A=A;;;@CBB@@=@@BA@A98859AAAC>C=@@@ABD;;9;C@CBACHCC@CC;;;B>BBBBE>;;;B@AA>@@=@>A?BC?BB=B@@@A<@@;@B<BBC@BB@BBBBCCBCB=@?8=>7848ACCCD?C>A=?>=A<@@>9;;;6;CCC<CD?BBCCBBBB@@?ACAEHBECCC>BB>ACBB7;8;C@@@000@A;B@CC@CAGAAABBAADACCC@;;9@8ACCCCCC:CCBBB=ABB<
@6HNMW:00729:06139
TACGTAGGGTGCGAGCGTTAATCGGAATTACTGGGCGTAAAGCGTGCGCAGGCGGTTTTGTAAGACAGATGTGAAATCCCCGGGCTCAACCTGGGAACTGCGTTTGTGACTGCAAGGCTAGAGTGCGACAGAGGGGGGTGGAATTCCACGTGTAGCAGTGAAATGCGTAGAGATGTGGAGGAACACCGATGGCGAAGGCAGCCCCCTGGGTCGTAACTGACGCTCATGCACGAAAGCGTGGGGAGCAAACAG
+
<<;>@AAA:@AA;;99BB?C@ACB<B-0,/=::>8:99@@8@B@@???@::39<2777*79<8@833??:337;;3;89;.;?3>@@@<@;><C<C?BCBBBBB=BAA;;;>AA6?8888?699977755566@;A;'9857-.).4../3697;:?AA>?>9>D@AAA5626<@??8<<8@055:5:8885:44.45;:>;???+==E6??@;:5:??:9949:343;8=333(399;:??1;AAAA8::7
@6HNMW:00733:06122
TACGTAGGGGGCGAGCGTTGTCCGGAATTACTGGGCGTAAAGGGTGCGTAGGCGGCCTGGTAAGTTTTGGAGTGCAAAGTCCTGCTTTTAAGGTGGGAATTGCTTTGAAAACTGGCTGGGCTTGAGTGCAGGAGAGGTAAGTGGAATTCCCGGTGTAGCGGTGAAATGCGTAGAGATCGGGAGGAACACCAGTGGCGAAGGCGACTTACTGGACTGTTACTGACGCTGAGGCGCGAAAGTGTGGGGAGCAAACAGG
+
<::=<99999$9=0////)/9:38696;7<;:;<5553<<(33(3389//=:00*04>>:<=90:9:&47//////:3<::6:44444&4595<=;4<.4.4444)//0/&///)////(/9)/5;;=<=<7////)/:39:74<9@<??9?5899;>8:90?@?800/=>>@>998??>8??8?9<>A?ABBA8;80)/)00//606//3499///(/.//45499;5616@@@=>7====AAA,0/7<<3<992
@6HNMW:00735:06154
TACGGAGGGGTGCAAGCGTTAATCGGAATCACTGGGCGTAAAGCGCACGTAGGCTGTTATGTAAGTCAGGGGTGAAATCCCACGGCTCAACCGTGGAACTGCCCTTGATACTAGCGACGACTTGAATCCGGGAGAGGGTGGCGGAATTCCAGGTGTAGGAGTGAAATCCGTAGATATCTGGAGGAACATCAGTGGCGAAGGCGGCCGACCTGGACCGGTATTGACGCTGAGGTGCGAAAGCGTGGGGAGCAAACAGG
+
6=BC;;;;;*9999.4554.4.49;5<7<=>;;:>5;455<19:544<54/-3--,,(,,,,918678:;;+3333(37<2:<=8BBBC?>;<=>;>:=?===5=8=9;://-----2---6233.35.55,52225'--(-727-2-569>:8869<8;>>AFK:>>;:9:=;;97:;;6;>:?=;;;A562:,22:5837948)---022-3=/5055:6<?75/;9//*/9::?@:@@?>>=</88888)8878
@6HNMW:00738:06128
TACGGAGGATCCGAGCGTTATCCGGATTTATTGGGTTTAAAGGGTGCGTAGGCGCCTTTTAAGTCAGCGGTGAAAGTCTGTGGCTCAACCATAGAATTGCCGTTGAAACTGGGGGGCTTGAGTATGTTTGAGGCAGGCGGAATGCGTGGTGTAGCGGTGAAATGCTTAGATATCACGCAGAACCCCGATTGCGAAGGCAGCCTGCCAAGCCATGACTGACGCTGATGCACGAAAGCGTGGGGATCAAACAGG
+
CB@@<@A<ACC<@???@@>ABB@B?BBB=BC?AB5::,;=5>>=A?@AAAA<00/;:>:7=9=@@A?@B?AAAA<A?@?A@@>AA@A>A99:BBB?A>A@?CG@@>>7<999999%9?3::AAAAABD=BAB>A@A>AB?B?999@@A?BBBBFBA=@>>;3>A?@?B;=<===BBBBAAB>BCB9@@@588AA8=9>:;9?CBD?B?BB@B999BA@AB999?B999B???G>CCBBBAA6@@@@@;@@@:
@6HNMW:00744:06146
TACGTAGGTGGCAAGCGTTGTCCGGAATTATTGGGCGTAAAGCGCATGTAGGCGGTTCCTTAAGTCGGTCGTGAAAATGCGGTGCTTAACGCCGTATGGCGATCGAAACTGGGGGACTTGAGTGCAGGAGAGGAAAGGGGAACTCCCAGTGTAGCGGTGAAATGCGTAGATATTGGGAAGAACACCGGTGGCGAAGGCGCCTTTCTGGACTGTGTCTGACGCTGAGATGCGAAAGCCAGGGTAGCGAACGGG
+
BBCBB@@<@@<@B=AAAA@BBDAC@B>A=;;4;9,:B@<B6?@AA@8::@A>@A=@?B=@=@=@BBB?BB;;;ABB7BBBB@CBBB?B?CCE@BBGDD@G:;;C;99)5A@BBB5BCC?BBBBBBCD@BBAA<??9?BB:B@BBCC>CGA@@BA@@?ABBE?CBBBBAA@@?@=@A<B?CC@CCD@C?BC?ABC?B?BBC@CC=CCD?BA999??>?BAA?@@BBBBBABBBC>CDAAAA=A?@@BB?BBD>
@6HNMW:00761:06119
TACGTAGGGTGCGAGCGTTAATCGGAATTACTGGGCGTAAAGCGTGCGCAGGCGGTTTTGTAAGACCGATGTGAAATCCCCGGGCTCAACCTGGGAACTGCATTGGTGACTGCAAGGCTGGAGTGCGGCAGAGGGGGATGGAATTCCGCGTGTAGCAGTGAAATGCGTAGATATGCGGAGGAACACCGATGGCGAAGGCAATCCCCTGGGCCTGCACTGACGCTCATGCACGAAAGCGTGGGGAGCAAACAGG
+
CBBBB@@@:;;;ABB;;:@C@CBB@B@C@CBBBB>BBCCB>BCCCB@A?A@=@A=ABB9@?C?CCC?CB787BBC>BBDC9AA;ACCC>B>ABB<B<@;C???7;49<9<<>BA<A<??B?A@@@9;4;=<<>A@@/@CC@C<><>;??A;;;==BCAAAAA3<<@@C???;;;;;;8>=:><>@@;@A887:>?;@<@A9>?DF6:::6:;=??AAAA?:;;>>@;;<A@A@A9?:;;:::/;::>C:AAB<
@6HNMW:00762:06152
TACGTAGGGGGCAAGCGTTATCCGGATTTACTGGGTGTAAAGGGAGCGTAGACGGCGACGCAAGTCTGGAGTGAAAGCCCGGGGCCCAACCCCGGGACTGCTTTGGAAACTGTGCTGCTGGAGTGCAGGAGAGGTAAGTGGAATTCCTAGTGTAGCGGTGAAATGCGTAGATATTAGGAGGAACACCAGTGGCGAAGGCGACTTTCTGGACCGTAACTGACGCTGAGGCTCGAAAGCGTGGGGAGCAAACAGG
+
DDBB?:::::*;A5:;;:>BCC@C@CCC<BBBDD<BBBCB>BC>CCCCCBBBBC?BBBCA@@<?A>??=???ABB:??A<AAB9BC<A?ABB:BD>B>>????8>?BB>BBB?>>BCCCC?BB>==BB>BB@@?AC;>=C?A:@=B?==>@><990/00@??7@?BBBAAABBB?@A>AB@C@BAB@CBB@=???7><>CEBBA7>>@:>><@BC@CB@ACCCBBAA>ABBAAA=AB===AA5==;;;3;@@;
@6HNMW:00721:06187
TACGTAGGTGGCGAGCGTTGTCCGGAATTATTGGGCGTAAAGGGAGCGCAGGCGGGTCGCAAGTTGGAGGTGAAAGCTGTGGGCTCAACTCACAAACTGCCTTCAAAACTGCCGATCTTGAGTGGTGTAGAGGTAGGCGGAATTCCCGGTGTAGCGGTGGAATGCGTAGATATCGGGAGGAACACCAGTGGCGAAGGCGGCCTACTGGGCACTAACTGACGCTGAGGCTCGGAAAGTGTGGGGAGCAAACAGG
+
BBBBA@@;@>:>A@@@@@<@BD@D@C@C?BA@DD=ABBBD=BB=:85BB@?;88839AAAD=@?>A>@A>@DDF=BBCC:9:5:B@@=AB@@???8?BBB?B?????6?@AB@BBBBB=@???B?BBBBB>><>BA>BB?B?C?CC=C?BBBBB995:@>A>CBCBBBBCCCBBBB>AA=A?BAB?BBBB?ABA4747?:@;?>AAAA8?89;;78A@AA???@97/7;77,7;3=<77;==-22299099A6
@6HNMW:00730:06207
TACGGAAGGTCCGGGCGTTATCCGGATTTATTGGGTTTAAAGGGAGCGCAGACGGGCTGTTAAGCGTTGACGTGAAATCCGGGGGTCTCAACCTTCGGCTGCGTCGCGAACTGGCGGCCTTGAGTGGACGGTAGGCAGGCGGAATTCGTGGTGGTAGCGGTGAAATGCTTAGATATCACGAAGAACCCCGATTGCGAAGGCAGCTTGCCGCAGTCTTACTGACGTTCATGCTCGAAGGTGCGGGTATCGAACAGG
+
55559=:@ACC>A<<<A>:>=<5:.44:)945:<)44(5909<)545994555==4==<<5949955.59:;<<<<5<;)////$//7::8=:=955049444=;::5504:9499-3-368886836//)///597747:494:4:7::4//(/;;;=:BBBB;@ABB?B000000;;=>88918<=0;;<10000+01:7:;<7<<7::;:::<8555=::;@8>:=@@????<@?CCCCC::99?9938<>5
@6HNMW:00738:06167
TACGGAAGGTCCGGGCGTTATCCGGATTTATTGGGTTTAAAGGGAGCGTAGGCGGCATGGTAAGCGTGTTGTGAAATGCGGGTGCTCAACATCCGGACTGCAGCGCGAACTGCCGTGCTTGAGTGCATTGAAGGAAGGCGGAATTCGTGGATGTAGCGGTGAAATGCTTAGATATCACGAGGAACCCCGAATTGCGAAGGCAGCTTTCCGCGCTGTTACTGACGCTAGAAGGCTCGAAGGTGCGGGTATCGAACCGAGG
+
:6<?8=?C@BB>BD=@@A;;9C?C?CCD>CC=@@;@@6@@;@?2@@A@979600+/88:6996:44449<???AC=<;5<<2:98---)--7:6<8<<5554:;<:;;7<<55.555;;.54>>>@@=9==:=6:6:,//6:4969@>@<A?@@<>;;;?==98>999@DCCCAA=33373-77:::.7828499::)/+0;99;=+0,/3887;;2333;<<;:>>7703496668)/(/////(/88885).).272
@6HNMW:00753:06171
TACGTAGGGTGCGAGCGTTAATCGGAATTACTGGGCGTAAAGCGTGCGCAGGCGGTTTTGTTAAGACAGATGTGAAATCCCCGGGCTCAACCTGGGAACTGCGTTTGTGACTGCAAGGCTAGAGTGCGACAGAGGGGGGTGGAATTCCACGTGTAGCAGTGAAATGCGTAGAGATGTGGAGGAACACCGATGGCGAAGGCAGCCCCCTGGGTCGTAACTGACGCTCATGCACGAAAGCGTGGGGAGCAAACAGG
+
FDCCB;;;09@==>@BA@>AAFEE?B?A?ACCCD=CBBDE<?@BBA?>=??;>A=@CD:BB?B@BBBBBB8:4===5:@>>1BB9BBCC@B@BAA;B599B@CBC59/667///:4948>>>=<9::<=:;:;<<<<<'=A<A;A<@7:;@>>@>99=>>>@@7;;;<8>>>88;@@@?BB@B@BBC?AABD@DCC>@>?BBCEEE5BBB=BCBAA=AB@@;99?=?=>?>@???9?B@A@BB1889A@;??>>
@6HNMW:00754:06170
TACGTAGGGTGCGAGCGTTAATCGGAATTACTGGGCGTAAAGCGTGCGCAGGCGGTTTTGTAAGACAGATGTGAAATCCCCGGGCTCAACCTGGGAACTGCGTTTGTGACTGCAAGCTAGAGTGCGACAGAGGGGGGTGGAATTCCACGTGTAGCAGTGAAAGCGTAGAGATGTGGAGGAACAGCGATGGCGAAGGCAGCCCCCTGGGTCGTAACTGACGCTCATGCACGAAAGCGTGGGGAGCAAACAG
+
BBCC=>>>8=A>@;<;//)/)///)/)/)//444(488;=7=><:5943734::4:==/:88:;???:99<=733,3=>?1AB<@>9:48/33;/9.3378337.3==;666//(/....222283333./.;;;;&5507(.(..35669997779555>3;222537../7774==7;7;>>>>;?=::0/+/6;;>>>>>+<<<3@@949;<>;999:39743377333(373//99+///88/865
@6HNMW:00758:06163
TACAGAGGGTGCGAGCGTTAATCGGATTTACTGGGCGTAAAGCGTGCGTAGGCGGCTTATTAAGTCGGATGTGAAATCCCCGAGCTTAACTTGGGAATTGCATTCGATACTGGTGAGCTAGAGTATGGGAGAGGATGGTAGAATTCCAGGTGTAGCGGTGAAATGCGTAGAGATCTGGAGGAATACCGATGGCGAAGGCAGCCATCTGGCCTAATACTGACGCTGAGGTACGAAAAGCATGGGGAGCAAACAGG
+
ACCA@AED=BB;<;:;:;<@=ABB?BBC=BBBBD=CBBBC<CAB;99999939A?@A>BC@C?BCCC<@;;<@@@;9:::-9>=@A=B?BB@CC>C@C;:;A@<@;;:>>>>;BABBCFCBAA@????5=A9:6:A@<@:::?A?D>??<?@@AA?<8=999,:99>>?883<:=?@?AA>A?BBB?BACC@C7758>=@AB>AAAAA=A=@@399999AAAAAA9939==9::9(:??ABBC9AA=??8??@9
@6HNMW:00740:06247
CACGGGGGATGCGAGCGTTATCCGGATTCATTGGGTTTAAAGGGGAGCGTAGGCGGCCCGACAAGTCAGCGGTAAAACGACTGCAGCTAAACTGTAGCACGCCGTTGAAACTGCCGGGCTAGAGTGCAGACGAGGTTGGCGGAACAGGTGAAGTAGCGGTGAAATGCATAGATATCACCTGGAACCCCGACAGCGAAGGCAGCTGACCGAGGCTGTAACTGACGCTGATGCTGCGAGAGCGTGGGTAGCGAACAGG
+
>>=B>>>+>;A<CCB>>?466;9=8<>5999.44)4;2;<)555&555:;<<8==8<D6AA<@7666555/)/777&/////55999555)5777/////7:4>>;595)499=8=>45444944884333333046<6:;7;243=749578;;;/0)/99:199;447BBCCAA9927;173889.9888>A@@<@9?>;?=@;:)---(---99167::9::987333378:933377333(3399::+/--3
@6HNMW:00748:06252
TACGGAGGGTGCGAGCGTTAATCGGAATAACTGGGCGTAAAGGGCACGCAGGCGGATTGTTAAGTGGGATGTGAAAGCCCCGGGCTTAACCTGGGAATTGCATTTCAGACTGGCAGTCTAGAGTAATTTTGAGGGAGGGGGTAGGAATTACCACGTGTAGCGGTGAAATGCGTAGAGATGTGAGGAATACCGAAGGCGAAAGGCAGCCCCTTGGGAATATACTGACGCTCATGTGCGAAAAGCGTGGGGAGCAAAACAGG
+
<:55.555)54444455/*02///)/)/7289>D>?@ADD9??9?A@=:@??CC=@@;?=9=9?;;=4;555:9:198>;58<3>?66060///(/(/(///691:888:3314===?;:999/.(.55&/.6;..2222$2330527)..).-8....955.5222'267778885537...8370-,,0--(-(--46.72675555&2+22'.044-------33889225667755&2252222&252222&2332
@6HNMW:00753:06235
TACGGAGGGTGCAAGCGTTACTCGGAATCACTGGGCTGTAAAGGACGCGTAGGCGGATTATCAAGTCTCTTGTGAAATCTAACGGCTTAACCATTAAACTGCTTGAGAAACTAGATAATCGTAGAGTGAGGGAGAGGCAGATGGAATTGGTGGTGTAGGGGTAAAAATCCGTAGAGATTCACCAGGAATACCCATTGCGAAGGCGATCTGCTGGAACTTAAACTGACGCTAATGCGTGAAAGCGTGGGGAGCAAACAGG
+
9>5619DD8?@BB>BAAA4:666<7@?C>?>0//(///666.64:;<<;;;<9?A<?>05655.5995557<<===4;;;95::)//)/)/5>>)00*/889=05/<;;5=///<-.(--//6::::;:==4333:48;>>@A<=;=?C>BB@@@>?>A?299999'786<;@=<=00)0=;9??:A<@BBC>BB>BB9848:>>=:;;??BD?B<??=@@9@@>77788;68=889333(7337;;<2887>;9;?:4
@6HNMW:00753:06252
TACGGAGGGTGCAAGCGTTAATCGGAATCACTGGGCGTAAAGCGCACGTAGGCTGTTATGTAAGTCAGGGGTGAAATCCCACGGCTCAACCGTGGAACTGCCCTTGATACTGCACGACTTGAATCCGGGAGAGGGTGGCGGAATTCCAGGTGTAGGAGTGAAATCCGTAGATATCTGGAGGAACATCAGTGGCGAAGGCGGCCACCTGGACCGGTATTGACGCTGAGGTGCGAAAGCGTGGGGAGCAAACAGG
+
955579;9499;?<@;;;4;49;=:?:=BBAACD>A@>??5=@99:DDCCF?BB><4;;>=?>?B?@ABB:>?>C79:D<@AB?BBBB=;59:=595:<888-857:<>=AB@885;:;9??=?A<AD;??;;:3;>:88/849.719635759=7=9==@@<=?:???==;;;?>?;>>:=<??;:7;250878-7488/89>>8==:==5;5;?@<ABBBAA?;;:>A;;;=1;;888CD2=;;:>3;;:9
@6HNMW:00755:06233
TACGGAGGATCCGAGCGTTATCCGGATTTATTGGGTTTAAAGGGAGCGTAGGCGGGCGCTTAAGTCAGCTGTGAAAGTTTGGGGCTCAACCTTAAAATTGCAGTTGATACTGGGTGCCTTGAGTGCAGTATAGGCAGGCGGAATTCGTGGTGTAGCGGTGAAATGCTTAGATATCACGAAGAACTCCTATTGCGAAGGCAGCTTGCTGGAGTGTAACTGACGCTGATGCTCGAAAGTGTGGGTATCAAACAGG
+
CCCC@BB?BDD@DBBB@@?@CC@C@CCD>BB?AA<AA=BD>BC>CBAA@?>:>@@<A@@@@C@BBDBBB?@@CCC<@@@:@@A9ABBD?A>A?ABB9B<?>AA@>ADDBDBBB==>>>B>B@A@BB>??BBBB?ACA>AA<@<B?BB==;=B@@A8848:<?9@@@A<A>>>>>>BCCC?CB@CBB?CAB@BBBC@C?CBBCC?BABA?@@@BBC@CGDCBAACCBBCCCCCCC>CBBBBC>BCCCDD>CCCA
@6HNMW:00760:06232
TACGGAGGGTGCGAGCGTTATTCGGAATTACTGGGCGTAAAGCGCACGCAGGCGGTTATTTAAGTCAGATGTGAAAGCCCCGGGCTTAACCTGGGAACTGCATTTGAAACTGGATAGCTAGAGTATGTTAGAGGAAGGCGGAATTTCCAGTGTAGCAGTGAAATGCGTAGATATTGGAAGGAACACCGATGGCGAAGGCAGCCTTCTGGGGCAATACTGACGCTCATGTGCGAAAGCGTGGGTAGCAAACAGG
+
DCGCACCC>CCCBBA@@@=@C@CE@C@C@CCABC=BA?==5?A@?A9:9BB<?@<A?CCF=A>ACBBBBBAA??><@BEE;DA;BB?B>A>ABB;A9::?>=;?1??>6@AA=BBCAAACDBABBBAA?BBBC@C=@<A@<@<AA<A?BCBAABBCBCDCCE?AAACDCCCBCC@D@C@C?B?@;;8;BCB?CBB?B?BA@A>B>CCCCJ<CB@BDCE@@ABBBCB;;;CC;;;6;ABCBE?D@AACE<@@@?
@6HNMW:00715:06263
TACGGAAGGTCAGGGCGTTATCCGGATTTATTGGGTTTAAAGGGAGCGTAGGCCGCCGGTTAAGCGTGTTGTGAAAAGCAGTGGCTCAACCACTGTCGTGCAGCGCGAACTGTCCGGCTTGAGTATCATGAAAGGTTGCGGAATTCGTGGTGTAGCGGTGAAATGCTTAGATATCACGAAGACCTCCGATTGCGAAGGCAGCAGCCTGTGTGTTCACTGACGCTGAAGCTCGAAGGTGCGGGTATCGAACAGG
+
B@@A=A@C@DCCCC=BBB@CBB<@<@A@8@B=AA<AB<BC<BB=BBBBB@@=@;???A?B@C?BBBBBB@B888BB598@A?@=@@BA<@=@@BABAA@AA@@@AB@A>ABBCC?B?B@8??BBCCCCBBBB8>89.668<B<A=A=??<?AAAA>><?AAA<>?>C?BAAACBBBBBB?>?>?AA<>>>:==??:=:<@>?===;>@@A>>>=@??>>>A>>=@C>ABBBBB@A=??:::59AACBB?BCC?
@6HNMW:00718:06303
TACGGAGGATCCGAGCGTTATCCGGATTTATTGGGTTTAAAGGGAGCGTAGGCGGGCGCTTAAGTCAGCTGTGAAAGTTTGGGGCTCAACCTTAAAATTGCAGTTGATACTGGGTGCCTTGAGTGCAGTATAGGCAGGCGGAATTCGTGGTGTAGCGGTGAAATGCTTAGATATCACGAAGAACTCCTATTGCGAAGGCAGCTTGCTGGAGTGTAACTGACGCTGATGCTCGAAAGTGTGGGTATCAAACAGG
+
CCAA?BKAFDF@B:;:BC@BCE@B>BCE>CC@BB<BD;AA<BA9?=@A@@@<@BC=AB;;9;?DCBBBBA@@CDD>CBC=BBB9;<<A>A>AACCC:C?AAA@@=@AA@A:995:??=C?BBBABB999CC9999BB@CC@C<A<ABAA?AA@BB>?=??DC>CBB>:>=>?>?;AACC@DC@BBCABA@>@BBB?B?BDDBB?@@CC:;<<DDC@DCCC;;;BFEEHCCCBCC=CBCBBB>BBBAAB=@AA@
@6HNMW:00727:06264
TACGGAGGATGCGAGCGTTATCCGGATTTATTGGGTTTAAAGGGTGCGTAGGTGGCACGGAAAAGTCAGGGGTGAAAAGCTGTAGCTCAACTATAGTCTTGCCTTTGAAACTTCCGAGCTTGAGTTTAATGGAGGATAGGCGGAATTATGTGGTGTAGCGGTGAAAATGCATAGATAGTCACATAGAACTCCGATTGCGAAGGCAGCTTACTATATTATTACTGACACTGAAGCACGAAAGCGTGGGGATCAAACAGG
+
555:.5/2777/////9<8@>=8=8?>@8@=7<<5<<099)44)4:996669=C4:995.555&599::<<.<<;;;+4444889:;>>;>BBBBAAAA0//6;;388;5;;:>04434454445=2:7:6166)////)/84:-3-38333,3977733.33;;;/::----,,2---/68<555=8;;:-3/6169//)/16788;-33;8833-334;::::88887717333:::3:888999&/////(/-/3
@6HNMW:00731:06273
TACGGAAGGTCCGGGCGTTATCCGGATTTATTGGGTTTAAAGGGAGCGCAGGCGGCACTTCAAGCGTGACGTTAAATCTCGGGGCTCACCCCCGTTTTGCGTCGCGAACTGTCGTGCTTGAGTAGGCGGCAGGGAGGCGGAATTCGCGGTGTAGCGGTGAAATGCTTAGATATCGCGAGGAACTCCGATAGCGCAGGCAGCCTCCCGTTGCCTTACTGACGCTCATGCTCGAAGGTGCGGGTATCGAACAGG
+
DDDDAC?B@BC?A@<A;;6;AC>B?BBA;@?:??8??8??8?@=A@@BBCC@BB@BCDB?AA=;:;AACC?@>@E?CCC:8993:ACBBBBB2BADD9?A???B?@??BBBBBB@AAB>A@A?==888/8?@>;?@<???B@D@BB@@<?A@?@AA>ACDE=AAAC>BBBBBC@A=???<?=@@A8=>ADD<=;6616:;;;>>>9>C<A@<CACCBBCCCCCCDBBCBAAA5;5;;;:@=BCCECC@BCCA
@6HNMW:00736:06268
TACGTAGGGGGCAAGCGTTATCCGGATTTACTGGGTGTAAAGGGAGCGTAGACGGCATGGCAAGCCAGATGTGAAAGCCCGGGGCTCAACCCCGGGACTGCATTTGGAACTGTCAGGCTAGAGTGTCGGAGAGGAAAGTGGAATTCCTAGTGTAGCGGTGAAATGCGTAGATATTAGGAGGAACACCAGTGGCGAAGGCGCTTTCTGGACGATGACTGACGTTGAGGCTCGAAAGCGTGGGGAGCAAACAGG
+
CCAA@BBBBC2AA=@;;;5;AB>B@CFC>CBCDC?BBACC>DD=BABBBCBC@@=@AAA?BD@EC@CAAA@CCCE=AAC>CCD;CBBA?BEE8BB>AA@AC???<??C?BBBBBAA=ABA@@BBBBBB?BBCC;>>7>>@=>=A<A=>>>>>@>>BB?@?==5688=>?@@@BB=>>:>>:><@@@<AAAA<@@@:>:668AA:>>:7<9///===@@@@@A>A::8;>CBBD9@@>:999-9;9==9?@@<
@6HNMW:00749:06267
TACGGAGGATCCGAGCGTTATCCGGATTTATTGGGTTTAAAGGGTGCGCAGGCGGGATGTTAAGTCGGCGGTGAAATTTTGCGGCTCAACCGTAAAAGTGCCTTCGATACCGGCGTCCTTGAGTATGGATGAAGTAGGCGGAATTTGTGGTGTAGCGGTGAAATGCTTAGATATCACGAGGAACTCCGATTGCGCAGGCAGCTTGCTAGGCCATAACTGACGCTCATGCACGAAGGCGTGGGGATCAAACAGG
+
CBDD?DC?BCC@CAA9:9ADEE?B@BBB=BB<@@:>>9?A;AA=BBBBBBB?BBB<AC?><>>BA@@>??=@BBB>BCD599?<?@@?;?8<8888(9>=?<B@BBBBBB>A=@ACC?B:>>BBCBB?BBBB>BB@C?9848<?@:@AB?BBB@B@@<@BBB<@>@A:=;??BB@@@@>>:==@@@<AAA:==@@@A<A???A<AAAAA:>068@=@@A@@=>=AA:;:=BAD=A=>>==@@2?@BBB=BBC@
@6HNMW:00752:06281
TACGGAAGGTCCGGGCGTTATCCGGATTTATGGGTTTAAAGGGAGCGCAGGCGGCACTTCAAGCGTGACGTTAAAATCTCGGGGCTCACCCCCGTTTTGCGTCGCGAACTGTCGTGCTTGAGTAGGCGGCAGGGAGGCGGAATTCGCGGTGTAGCGGTGAAATGCTTAGATATCGCGAGGAACTCCGATAGCGCAGCAGCCTCCCGTTGCCTTACTGACGCTCATGCTCGAAGGTAGCGGGTATCGAACAGG
+
5;;@=@8B?AA4:9,99=4=>=686:::5///;3995=>6>>6=?;9;9939:8?;:=:>@4558:;:434.444&444:<>>144:88899+9<>>2=<555<;:96444989<=88589>99;.336::;=377133,3486333>6777338;8888?6@::>977333;?;;==:5:1522+2555553......50666/69+22/;6;666>>==>>>666<;<<5;5//////)/:/56;6;<B7
@6HNMW:00724:06335
TACGGAAGGTCCGGGCGTATCCGGATTTATTGGGTTTAAAGGGAGCGTAGGCGGGCGCTTAAGTCAGCTGTGAAAGTTTGGGGCTCAACCTTAAAATTGCAGTTCGATACTGGGTGCCTTGAGTGGCAGTATAGGCAGGCGGAATTCAGTGGTGTAGCGGTGAAATGCTTCAGATATCGCGAGGAACTCCGATAGCGCAGGCAGTCCTCCCGCATTCGTCTTACGACGCTCATGCTCGAAGGCTCGGGTATCGAACAGG
+
;<@C@C:C@BB>AA;=9954>:>.56>6;;:>@7>>6=@6@A:AA==AAA:>:>)444/)/)///////9;99>)555)///'////27497<<<,-(////7)/---,--66(---(-(/////)3::967//)///)//(/)/5/3333-3:<=4448=;;;,////(///6663//6///(/(/8425--...3322+25522+.33,2---(,,,,2(*,*,,6---55..2522+2.5578;0995555.5552
@6HNMW:00749:06325
TACGGAAGGTCCGGGCGTTATCCGGATTTATTGGGTTTAAAGGGAGCGCAGGCGGCACTTCAAGCGTGACGTTAAATCTCGGGGCTCACCCCCGTTTTGCGTCGCGAACTGTCGTGCTTGAGTAGGCGGCAGGGAGGCGGAATTCGCGGTGTAGCGGTGAAATGCTTAGATATCGCGAGGAACTCCGATAGCGCAGGCAGCCTCCCGTTGCCTTACTGACGCTCATGCTCGAAGGTGCGGGTATCGAACAGG
+
CCB@=@<>;>B>AA=BBC?BBB?A?;;<8;C=BA<BB5;;8;B;ABBDC@B?00+0:8868:0-0/<::;:;=BB=BBB9;;;&:@?:9999)9;;;*98:?ACBBC@BBBAAA@AAA?BBBBA@=9849@AA;>?<?@<@>B?BBBB?CBBBB>>9>@@@:@AAA?BBDBBBBCDACA<@;>>@<@@@???@C==:>;;:=@??8>=:>A:B@CCCCCBBBCCBBBCCCAA=@=@;;;A8ABBBCCA;;;A
@6HNMW:00756:06323
TACGTAGGGGGCAAGCGTTGTTCGGAATTACTGGGCGTAAAGCGCACGCAGGCTGGCCGTTAAGTCTGTCGTCAAAGGCGGAGGCTCAACCTCCGTTCTACGATAGATACTGGCGGCCTAGAGTATGTGAGAGGGAAGTGGAATTCCCGGTGTAGCGGTGAAATGCGTAGATATCGGGAGGAACACCAGTGGCGAAGGCGCTTCCTGGCACACAACTGACGCTCATGTGCGAAAGCCAGGGCAGCGAACGGG
+
BCCCC@@@@>,>@<@@AB@BC@BB=B4929?@@?9@@AAC<ABAB@@@?;;6;AC?B?BB?B=BBC@@@BBBCEE=B?BC@CC@CBCC?C?BB?CC?BBCCCBABBBBBBBB>==<>@CDBABBBABABBBBBC;@<@@A?B?B?BA9=:;<<?A7666BAD:@@;;:>>>@??@AB:@@<><?AA;@>6616=A3949<9939=<<6=?>>>?<A@>>>===@@@@@==;;;19818CC7?>@?>>:=AD6
@6HNMW:00762:06335
TACGTAGGGGGCAAGCATTGTTCGGAATTACTGGGCGTAAAGCGCACGCAGGCTGGCCGTTAAGTCTGTCGTCAAAGGCGGAGGCTCAACCTCCGTTCTACGATAGATACTGGCGGCCTAGAGTATGTGAGAGGGAAGTGGAATTCCCGGTGTAGCGGTGAAATGCGTAGATATCGGGAGGAACACCAGTGGCGAAGGCGCTTCCTGGCACACAACTGACGCTCATGTGCGAAAGCCAGGGCAGCGAACGGG
+
CCBBBCCCCC5BC@BBBC@BB?CC;@6:49?=?@<@CCEE?CBAAC??>BB=@AA>A=AA=D?BDDAAABBBCCD<@<>@=@@;@BBA?B@CC?AA?BCCBBABBBBBBB@B>7757?BBBBBBB@A?@ABBCC;B>BBB?B@B@BD<?9<=;A?8858>>>7@>;>;=;A>==>>C98828;ACC;>><<;>AA<A<668B=C<AA<A>>>@A=CAAA==>@@@?>===>?C7>?9@AA68:>>AA=@@@8
@6HNMW:00716:06360
TACGTAGGGTGCGAGCGTTAATCGGAATTACTGGGCGTAAAGCGTGCGCAGGCGGTTTTGTAAGACAGATGTGAAATCCCCGGGCTCAACCTGGGAACTGCGTTTGTGACTGCAAGGCTAGAGTGCGACAGAGGGGGGTGGAATTCCACGTGTAGCAGTGAAATGCGTAGAGATGTGGAGGAACACCGATGGCGAAGGCAGCCCCCTGGGTCGTAACTGACGCTCATGCACGAAAGCGTGGGGAGCAAACAGG
+
@BBBBDCD>;;;A@>ABB?CAHDD?C@C@CCCCD=CBBBB4;9<000/9;8000*0>>)0/:59:;B@B?>?AAA9?AAA9AD>BBBB?B?BCC>C?BAAABCC>BBA@@;;;C=A=A>>>BA??>788==888888%8:496>5855>@==>@@@@AA@@@:@>>>@A@=>>BBBC@@@>@@C;:9;BAC@CCC::::CBAAA@09996:AABA?ACBAA@@@@@A??=@:::5:A?@@AA6@@@AA=AAA>
@6HNMW:00718:06399
TACGGAGGATCCGAGCGTTATCCGGATTTATTGGGTTTAAAGGGAGCGTAGGCGGGCGCTTAAGTCAGCTGTGAAAGTTTGGGGCTCAACCTTAAAATTGCAGTTGATACTGGGTGCCTTGAGTGCAGTATAGGCAGGCGGAATTCGTGGTGTAGCGGTGAAATGCTTAGATATCACGAAGAACTCCTATTGCGAAGGCAGCTTGCTGGAGTGTAACTGACGCTGATGCTCGAAAGTGTGGGTATCAAACAGG
+
7<>B;;;5;9@:@AAA@@?BBB;@<AA@;@B@DD=BB<A@<@A;A99;BCC?@@@6;::;=A>;;:BAB@>@??@8??G/;;<.;??A?B?B?CBB:C8::::;?@@999:::/:998?9?<??74486>?00*/:;500,06@=BB>?;>@@@@@@<??BE>B?>D=@@===C>BBBB<@@=A@A=AAA?B???5;6;@A@B?BB@@<@@@@@D@CBBBBCBBBCB@@@BBBB<BCCBBB<BAAACC=BBC@
@6HNMW:00723:06372
TACGAAGGTCCGGGCGTTATCCGGATTATTGGTTAAAGGAGCGCAGGCGGCACTTCAAGCGTGACGTTAAATCTCGGGGCTCACCCCCGTTTTGCGTCGCGAACTGTCGTGCTTGAGTAGGCGGCAGGGAGGCGGAATTCGCGGTGTAGCGGTGAAATGCTTAGATATCGCGAGGAACTCCGATAGCGCAGGCAGCCTCCCGTTGCCTTACTGACGCTCATGCTCGAAGGTGCGGGTATCGAACAGG
+
67.0/6939;277)449.4;:)0+00*/0)-(/)/;)/)/99;=;@=@A<@@@?9@?<@@@@@@@BC@CC>BA?8:;;&9<787;;;)?AAA6BBA@@A@:979??DAA@B::5:?:98=8:?<ABBB>CB<@@5949<A????:999AAC?CCCC>?@?C?BBB@@@BBBBBA9=8=::59<<>@@@>>=;?>::5;::/9=7<=8B?BAAABBBBBBBBCBAA<<5:9>=9<@<ADCCCJG;==?
@6HNMW:00724:06366
TACGGAAGGTCCGGGCGTTATCCGGATTTATTGGGTTTAAAGGGAGCGCAGGCGGCACTTCAAGCCGTGACGTTAAATCTCGGGGCTCACCCCCGTTTTGCGTCGCGAACTGTCGTGCTTGAGTAGGCGGCAGGGAGGCGGAATTCGCGGTGTAGCGGTGAAATGCTTAGATATCGCGAGGAACTCCGATAGCGCAGGCAGCCTCCCGTTGCCTTACTGACGCTCAATGCTCGAAGGTGCGGGTATCGAACAGG
+
@BA@<@<@<@?;CD8C:;79=?;@;9:9,:B=@?9=<0?@6?>8999;:<<555.4:6:6;=:00)/:6667:4:>3=<=9877&7==@BFDD.>>:<+;8378<;77384;>>??>9737<8837133,377;.33,37273>4799@=AABBCBB@BBBB=BCCC?CCAAAAAA=898=B<@?A=ABA@@<<<8818=<<8>AA5<=9==:D=BA@ABB@@@00)/0/779<6;6?BBBE>CBCBBB?;;;@
@6HNMW:00731:06373
TACGGAAGGTCCGGGCGTTATCCGGATTTATTGGGTTTAAAGGGAGCGCAGGCGGCACTTCAAGCGTGACGTTAAATCTCGGGGCTCACCCCCGTTTTGCGTCGCGAACTGTCGTGCTTGAGTAGGCGGCAGGGAGGCGGAATTCAGCGGTGTAGCGGTGAAATGCTTAGATATCGCGAGGAACTCCGATAGCGCAGGCAGCCTCCCGTTGCCTTACTGACGCTCATGCTCGAAGGTGCGGGTATCGAACAGG
+
CCCC@B>@=@B?AA=CBC@DEH@B>BCC>BB@BC=BB;A@;@B=CCBBA@<900+0@@@<A@<0;;AA@ABC>AA>ACBCCCC:CBBBBBBA/@@@@7?@@ABB???<?@>@??>??B?CCCDDD@BB??@@>600*0=::6@<000>@<;??99:?;???H>CCBB?BBBCBB@A;??@<A<>>>=AA>>>===<=:=>===BBD:==587;CAEDCCCCCBBBB:;:AAA@59.9=995)5CCCAA?::;?
@6HNMW:00736:06372
TACGGAGGATGCGAGCGTTATCCGGATTTATTGGGTTTAAAGGGTGCGTAGGTGGCACGGAAAGTCAGGGGTGAAAAGCTGTAGCTCAACTATAGTCTTGCCTTTGAAACTTCCGGGCTTGAGTTTAATGGAGGTAGGCGGAATATGTGGTGTAGCGGTGAAATGCATAGATATCACATAGAACTCCGATTGCGAAGGCAGCTTACTATATTATTACTGACACTGAAGCACGAAAGCGTGGGGATCAAACAGG
+
BBCC@CC@B:;;BBBBBB@CBC?C@BCE>BB?AD>DD=@@<@C<AA@@@@>;::6:AAA9@@:@@BBBHE;BBBCC9CCBBBBBBDCC?CABBBBBBB;@@?BC:??A=AA>A=A?7??9????A;A=@@=9959==9??<??BCBCBB@BCC@@>>;>?AA=>>>BBBBACCBBCDCCCCC?BBD@CBB?@@@@;?=@BAAB>BBBBCCD@CD@BC@@@A@@@A@=@?AABCC>C??????5?@@BB?BBB?
@6HNMW:00743:06378
TACGGAAGGTCCGGGCGTTATCCGGATTTATTGGGTTTAAAGGGAGCGTAGGCGGCATGGTAAGCGTGTTGTGAAATGCGGGTGCTCAACATCCGGACTGCAGCGCGAACTGCCGTGCTTGAGTGCATTGGAGGAAGGCGGAATTCGTGGTGTAGCGGTGAAATGACTTAGATATCACGAGGAACCCCGATTGCCGAAGGCAGCTTTACCGTGCTGTTACTGACGCTGAAGCTCGAAGGTGCGGGTAATCGGAACAG
+
7@0:6;=A=@@9@@5@A@5;;@9>=>?=099.44)4;(5525=2==666:?==>455<:7@A;B;?@@@=AAA@@4;9>?@59954334454?8<8665@?=;::>@@9>:::=BAAA@;?@@@AB@@<@7;;5;5;5;B?B=A=BBBB?C;;:@:;6;=<@6;0000*0099@BBC990<680888,..-(--(/9392777///(//5:;<999;04444;445;:<7<<>@@?=@9878?=5;?<@99209;;>
@6HNMW:00744:06374
TACGGAAGGTCAGGGCGTTATCCGGATTTATTGGGTTTAAAGGGAGCGTAGGCCGCCGGTTAAGCGTGTTGTGAAAAGCAGTGGCTCAACCACTGTCGTGCAGCGCGAACTGTCCGGCTTGAGTATCATGAAAGGTTGCGGAATTCGTGGTGTAGCGGTGAAATGCTTAGATATCACGAAGACCTCCGATTGCGAAGGCAGCAGCCTGTGTGTTCACTGACGCTGAAGCTCGAAGGTGCGGGTATCGAACAGG
+
DC;:8:?A=ABBBB<BBB<BBB>A>@@:0<@7>;6@@5AD=BB<BCCCAB@<@-009<;@=@=@@?@?>8=<8898-9:BBBK>BBCC<?<?@A>@@@@AABAAAA==899:AA@C>@>199=?@BCC@??C=B?B576A<?;@=AABB?BBAAA9999CCC>AABB?BA@ACCDBBBB?BBB@DB;==><<<AA<@<@:::@?@<@@A>>>?;?<<:;;=>><8;6;ACABB?B?BAAAB>BBBEDC>AAA?
@6HNMW:00748:06395
TACGGAGGGTGCAAGCGTTACTCGGAATCACTGGGCGTAAAGGACGCGTAGGCGGATTATCAAGTCTCTTGTGAAATCTAACGGCTTAACCGTTAAACTGCTTGGGAAACTGGTAATCTAGAGTAAGGGAGAGGTAGATGGAATTCTTGGTGTAGGGGTAAAATCCGTAGAGATCAAGAAGAATACCCATTGCGAAGGCGATCTACTGGAACTTAACTGACGCTAATGCGTGAAAGCGTGGGGAGCAAACAGG
+
CBBC?BBB<@@@C?B@AA@DBCCB@C@BBBCAAA<@@@@C<B>AABBBBCBACCADC?BB;;6;<BB@@8;0@@@9000@;==;>B?B?C?@AGII>CCCCC@BC=BD=BBB@CC@DDCBBCCBB@CC>CB??<?@AA@A=@=A7;:@C?@@?9;;;.;DDD<CC@BBCEDCBBBC?AAACHAECCC=AA=@BBB=@=@BBBCCCCDC@C?AA?A@CCCBBBCBA=ACBBBBCD=B@@::::.:AABC>CCC@
@6HNMW:00763:06366
TACGGAGGGTGCAAGCGTTACTCGGAATCACTGGGCGTAAAGGACGCGTAGGCGGATTATCAAGTCTTTTGTGAAATCTAATGGCTTAACCATTAAACTGCTTGAGAAACTGATAATCTAGAGTGAGGGAGAGGCAGATGGAATTGGTGGTGTAGGGGTAAAATCCGTAGAGATCACCAGGAATACCCATTGCGAAGGCGATCTGCTGGAACTTAACTGACGCTAATGCGTGAAAGCGTGGGGAGCAAACAGG
+
AB@@=:::0;@?B>B@@@=AABCC@C@EBAA??@5>?>AA;A;@@@@;;;;5;@?AA=BECC?CCBBBB9BBBDB>@@@C?AB?;;9;@D@CC@BC>DEDED:;;DEE>DBBBAA=ABBBEBB:;:;;/:@>?<@BBAAB=@=@<@>::6:DA9:::-:?@@9BC?BBBAB@@ABBB@BB?A@AAAB<CA=??CC@G?BAAABBCCCC@C@BB?B?@;;:@@@@@@DCC@C@CC=B@@;<<<.;BAAA<ABB?
@6HNMW:00787:05789
TACGGAGGATCCGAGCGTTATCCGGATTTATTGGGTTTAAAGGGAGCGTAGGCGGGCGCTTAAGTCAGCTGTGAAAGTTTGGGGCTCAACCATAAAATTGCAGTTGATACTGGGTGCCTTGAGTGCAGTATAGGCAGGCGGAATTCGTGGTGTAGCGGTGAAATGCTTAGATATCACGAAGAACTCCTATTGCGAAGGCAGCTTGCTGGAGTGTAACTGACGCTGATGCTCGAAAGTGTGGGTATCAAACAGG
+
CCCC@AA?@CC=BABB@@<@BB?B@BBB>BC@CD?FE=CA<@C;AABBBBA>AA@9;;;;=B?DBCCA@@BDA?>6::;6;DD;BBBB=@9=8999-::==@??<?ABBBBFG=AAB=@>A>>>BCDCBBB860:??;;:6:=B=BCAA?ACBBB:;7;BBB<BCBC@CCBCDBBCCDDACC@DDC?@AA?ABCC@C@CCCCC?BBDD@CBACCC@BBBBBBBCCCCEBBB:998:BBCCD>CCBBBB>BBB?
@6HNMW:00792:05803
TACGGAGGATCCGAGCGTTATCCGGATTTATTGGGTTTAAAGGGAGCGTAGGCGGGCGCTTAAGTCAGCTGTGAAAGTTTGGGGCTCAACCTTAAAATTGCAGTTGATACTGGGTGCCTTGAGTGCAGTATAGGCAGGCGGAATTCGTGGTGTAGCGGTGAAATGCTTAGATATCACGAAGAACTCCTATTGCGAAGGCAGCTTGCTGGAGTGTAACTGACGCTGATGCTCGAAAGTGTGGGTATCAAACAGG
+
CCCC?9999CC?C@@@@?>BBB?B?@?@<?C@CD<@A8;;7;E<BBBBBBC@DDE@A::;=A=AAA;;;@A@CDC;@??.;;;.;@BA?B?B?AAA9A<??BBB>B@@@BBBB<A@A@C@B>>=>>BAAAA8839??8?B>A?B?BBCC?BBBB<55.7<9=4?;>=;>@@@@@?BBBB@BB@BBC@BBB?A?@?4969@@@C@DDCC@@@@CBE@CCCBBBBB@@@BCBBCCG>AABAAA>ABCDHM?CCCA
@6HNMW:00796:05775
TACGTAGGGTGCGAGCGTTAATCGGAATTACTGGGCGTAAAGCGTGCGCAGGCGGTTTTGTAAGACAGATGTGAAATCCCCGGGCTCAACCTGGGAACTGCGTTTGTGACTGCAAGGCTAGAGTGCGACAGAGGGGGGTGGAATTCCACGTGTAGCAGTGAAATGCGTAGAGATGTGGAGGAACACCGATGGCGAAGGCAGCCCCCTGGGTCGTAACTGACGCTCATGCACGAAAGCGTGGGGAGCAAACAGG
+
;9::955505B<?>=?99.5.55<7=.504988:04443;1:;;::94//50--(-99&--605669337>37/:16:::*/0)////)/*/8=3=/44///==(//3333355+2+25979522796669==>>??(?B:=:=:>6;522556666<9959.5369/..557@BBB@BB@C@BBB@A;:;>B;;598<=99949$4<<4;666>:;;;:5545:;<;;;;:>>7>??<@<</>;;>;/33<6
@6HNMW:00811:05794
TACGGAAGGTCCGGGCGTTATCCGGATTATTGGGTTTAAAGGGAGCGCAGGCGGCACTTCAAGCGTGACGTTAAAATCTCGGGGCTCACCCCCGTTTTGCGTCGCGAACTGTCGGTGCTTGAGTAGGCGGCAGGGAGGCGGAATTCGCGGTGTAGCGGTGAAATGCTTAGATATCGCGAGGAACTCCGATAGCGCAGGCAGCCTCCCGTTGCTTACTGACGCTCATGCTCGAAGGTGCGGGTATCGAACAGG
+
BB@A=@?A>AC>@B8:4;.9/:5>:00*/83<>8@@3<<4?@9A>=>>==5:<9<=93-39488593::;<8:88+<<=<=99+;<837333$3444&3::99::;=8<97833,37786999;//(/;:;;9=2>?:?E@C@C?999B?A@@@@>?9>ABB=???B>@@9:9???;:@A272777/5252:;8825.5869266=,530../)///7/66===;;999@95267<9;?;3;B@B9;6:@@<
@6HNMW:00792:05851
TACGTAGGGTGCGAGCGTTAATCGGAATTACTGGGCGTAAAGCGTGCGCAGGCGGTTTTGTAAGACAGATGTGAAATCCCCGGGCTCAACCTGGGAACTGCGTTTGTGACTGCAAGGCTAGAGTGCGACAGAGGGGGGTGGAATTCCACGTGTAGCAGTGAAATGCGTAGAGATGTGGAGGAACACCGATGGCGAAGGCAGCCCCCTGGGTCGTAACTGACGCTCATGCACGAAAGCGTGGGGAGCAAACAGG
+
CCCBCCDE>;;;@??<;:7;>ABB=A>B=@@AAA<BBCBD=BBBBBBBBBB@BB>BCB:CCC?AAABBC=====>:?BBB:BC>BBAA?B?CCC;C?CBB>==B9B@><=;=;?9>9@@?>>=><<::;A@@@CCDD)>>;><@=A=@@@@@>>>>>>>>>B:BA???BB@@>BBDC@CC@D@CCC?BBBC@CBB=@<?BBDDDD1CCC>CC@A@?CDABBBBBACB:9<ACCD=BBBAAAA6???CF>BAA?
@6HNMW:00796:05833
TACGGAGGATGCGAGCGTTATCCGGATTTATTGGGTTTAAAGGGAGCGTAGGTGGGATATTAAGTCAGCTGTGAAAGTTTGGGGCTCAACCTTAAAATTGCAGTTGATACTGGTTTCCTTGAGTACGGTACAGGTGGGCGGAATTCGCGGTGTAGCGGTGAAATGCTTAGATATCACGAAGAACTCCTATTGCGAAGGCAGCTTGCTGGAGTGTAACTGACGCTGATGCTCGAAAGTGTGGGTATCAAACAGG
+
FCCC@BB>@?@@BBBCAA>BBB?B@CBD=BB>AB9@@/;;0;D;@@ABBA@>ADE=BBBB@C@CCBBBCCBBBBA=AAA<ACC;A@AB<@=@>AAA7@<@@AAA?AABCBCD?BB=B?A?B?98:CA????CB?BBD>:97:>@=ABBB?BCBBABD?CCCC>CCAB@BB>>>@@AC@A=AB?AAB?B;;:;BBC7;7;@@@A=@AAB?CBBBCC@CGDCB;;;;ABBBCCBBB>B@@@BB=ACCBBB=BBB?
@6HNMW:00803:05813
TACGTAGGGGGCGAGCGTTGTCCGGAATTACTGGGCGTAAAGGGTGCGTAGGCGGTCTGGTAAGTTGGATGTGAAATACCCGGGCTTAACTTGGGTGCTGCATCCAATACTGTCGGACTTGAGTGCAGGAGAGGAAAGCGGAATTCCTAGTGTAGCGGTGAAATGCGTAGATATTAGGAGGAACACCAGTGGCGAAGGCGGCTTTCTGGACTGTAACTGACGCTGAGGCACGAAAGCGTGGGGAGCAAACAGG
+
BBAA@CBCCB0BB;;;?A3=>B:<;@6;65@>@D>AAABE@GC<AA@@ABB@@A=ADCC?CC@AB>A@CBBACCC9>:::5;B;@C>A=>=<@@9@0//;;;AA<@<BBBABBBB?CDC<??CCCCA@>ABAC?CB<??@=?=@=@?BBBBAA<<:@?C@?:5=88<BBAAACC?BB?BB>A>AAB??@??;B>>5;58818AA9???=;;:A==:=@ABBBAAA7748?@?@B=BBBBBBB:AAAAB9>>?;
@6HNMW:00767:05862
TACGTAGGTGGCAAGCGTTGTCCGGAATTATTGGGCGTAAAGCGCATGTAGGCGGTTCCTTAAGTCGGTCGTGAAAATGCGGTGCTTAACGCCGTATGGCGATCGAAACTGGGGGACTTGAGTGCAGGAGAGGAAAGGGGAACTCCCAGTGTAGCGGTGAAATGCGTAGATATTGGGAAGAACACCGGTGGCGAAGGCGCCTTTCTGGACTGTGTCTGACGCTGAGATGCGAAAGCCAGGGTAGCGAACGGG
+
BCDDCCB@BC=AA<@@@@<;;96@:@<>:=>4;;6:@@>>6@AAAB:;9?@<;;8;;A>C9;9;IBB=ABBB;;;<.;;<B<B=AB?B?CCC;=;BBFGCCCBCCCD=BBBDEF5CBB@BBB@@@@@=@AB?9>;6<=<2?=@@BB<BBBBABA;;8;CBC<@@@BABBBBBB7<<6<?BB?@@@?B;;;4;@?5;9;CD?CC=BAB>AB:::A999@@A:::AAAA@AA@@@;@C?CCE>B:::@?;;=<6
@6HNMW:00784:05868
TACGTAGGGGGCAAGCGTTGTTCGGAATTACTGGGCGTAAAGCGCACGCAGGCTGGCCGTTAAGTCTGTCGTCAAAGGCGGAGGCTCAACCTCCGTTCTACGATAGATACTGGCGGCCTAGAGTATGTGAGAGGGAAGTGGAATTCCCGGTGTAGCGGTGAAATGCGTAGATATCGGGAGGAACACCAGTGGCGAAGGCGGCTTCCTGGCACACAACTGACGCTCATGTGCGAAAGCCAGGGCAGCGAACGGG
+
;ABB@;::::*:A>AACD@CC@CC?C@B@CC?@@;@BAAA:@??@ABCABB@BBB?C@CB@B@BBCBCBABBCCC=B=@@?@@=@CBA>B@BB@CE@BBBABBABBBABA?>;>A;A?BAA@BBBAB?<<>?@A=B<>?B?@<?;?A:A<@@@A?>>:>?>?8?@<=;>:;:@@?DD:CB7:7;A@=A?;;6:=<7<7//+/95;5::5:987@D>A???>>>???=<=@???A:@?;:::3:A?@?@<@AC9
@6HNMW:00796:05903
TACGTAGGGGGGCAAGCGTTGTTCGGAATACTGGGCGTAAAGCGCACGCAGGCTGGCCGTTAAGTCTGTCGTCAAAGGCGGAGGCTCAACCTCCGTTCTACGATAGATACTGGCGGCCTAGAGTATGTGAGAGGGAAGTGGAATTCCCGGTGTAGCGGTGAAATGCGTAGATATCGGGAGGAACACCAGTGGCGAAGGCGCTTCCTGGCACACAACTGACGCTCATGTGCGAAAGCCAGGGCAGCGAACGGG
+
>CBBB;;;;;;#95.4;<<?CB?CC?B>@@AAAB>BAAEE>BA@A@?>?BB=>00,/,//6:27//48<8444::1:39:4/0)/779<B=@@>A<7;;::;===>=:>>><48<8=8=8=<@?=;;737@?DD>B=@@C>?36.7=)807<<==9<79788*8::>:::@=;78;=3<>6A;<>><@A>>;>>>;>:>>;;5;:==9=>>>>@7;;;;E=>=@;;;@===>>7=>9888-8=>><=8===4
@6HNMW:00804:05871
TACGGAGGATGCGAGCGCTTATCCGGATTTGATTGGGTTTAAAGGGAGCTGTAGGTGGGGATATTAAGTCAGCTGTGAAAAGTTTTGGGGGCTCAACCTTAAAAATTGCAGTTGATACTGGTTTCCTTGAGTACGGTACAGGTGGGCGGAATTCGTGGTGTAGCGGTGAATGCTTAGATATCACGAAGAACTCCGATCGCGAAGGCAGCTCACCGGGCCGGAACTGACACTGATGCTCGAAAAGTGCGGGTATCAAACAG
+
=>5945949554;<@565:7:77,/)/:;)///277.7:*//(--(-5*(((((((,,,&,-/34944////////4444&4444&4;;;)555;8<8=9<<<<):498/00*0//6667177.71717733388288<<@>BBB<BB7B?C>B@BB?BBBB?>?;@00+0/65.7;=<<87@;<<800+0>?7=<@@@??@?A=@ABAAA9:39<6<:A?B?BCCG???9:9BBA@@A@@A8@ABAAA;??=<<<5888
@6HNMW:00808:05869
TACGGAGGATCCGAGCGTTATCCGGATTTATTGGGTTTAAAGGGTGCGTAGGCGGCCTTTTAAGTCAGCGGTGAAAGTCTGTGGCTCAACCATAGAATTGCCGTTGAAACTGGGAGGCTTGAGTATGTTTGAGGCAGGCGGAATGCGTGGTGTAGCGGTGAAATGCTTAGATATCACGCAGAACCCCGATTGCGAAGGCAGCCTGCCAAGCCATGACTGACGCTGATGCACGAAAGCGTGGGGATCAAACAGG
+
BACCACC@C@@=@BB@@@@CCC?B@DDD>BB=@A<AA=AC=CD?BBABBA@=:96;?ACC9B>@A@DCDC@EBCB=BCBAAAC@CC??9;-00>>>=A0007>=8?@?9??@@8CA<AB=@;;<FCBBC=CBB?BBB>AA<?<::9@AB?BCBBBBB?BAAA;@@>=9=?AA???BBBBBDC>A@@6@AA;?>BB>@>BAAA@BBB@G?BB?BBBBBAAACBB>?>@@AABCFE>BBAAACC8AABBB>BBB?
@6HNMW:00812:05863
TACGTAGGGTGCGAGCGTTAATCGGAATACTGGGCGTAAAGCGTGCGCAGGCGGTTTTGTAAGACAGATGTGAAATCCCCGGGCTCAACCTGGGAACTGCGTTTGTGACTGCAAGGCTAGAGTGCGACAGAGGGGGGTGGAATTCCACGTGTAGCAGTGAAATGCGTAGAGATGTGGAGGAACACCGATGGCGAAGGCAGCCCCCTGGGTCGTAACTGACGCTCATGCACGAAAGCGTGGGGAGCAAACAGG
+
BBCCCBBB::;;;49559=@<=@=8<+0/7//0+:;;@A89:@@@??ACA?AB?ABA6::949;;9;>><>;??8??@A5@C<@@BB=?>?DD8?>??AABCC59::;:9=55-2+25559;=9;<9///..8888%53072639555;:AAAA@@>>===8=?>>?===>;CBDD@FC@C?DDC?9;:@<ACC7;9;;;:CDC5BBB=BB@?A>AAA:;9?AD@@@A@@?@@9????BBB9?@?@A<@@B7
@6HNMW:00772:05937
TACGGAGGATCCGAGCGTTATCCGGATTTATTGGGTTTAAAGGGTGCGCAGGCGGGATGTTAAGTCGGCGGTGAAATTTTGCGGCTCAACCGTAAAAGTGCCTTCGATACTGGCGTCCTTGAGTATGGATGGAAGTAGGCGGAATTTGTGGTGTAGCGGTGAAATGCTTAGATATCACGAGGAACTCCGATTGCGCAGGCAGCTTGCTAGGCCATAACTGACGCTCATGCACGAAGGCGTGGGGATCAAACAGG
+
CBCEADB@BBC?@@@@@@?AAB6;6;BB=BCADE=BB>CC=BC>AA@BGCC?BDD>CBCC?C>BAAA>??8====6=?@349>:?@@@<@377>>>0@973482;?AA@@@?;=>>C@C?BBABA00*000*0;=;9858=9<8>>198@;@A>=>?;.67?>7>@>><>???AA;;;???8<:>@@8:::5;;;;AA=??@@@<>>>?>:=188;5:=>?@?@?===?===??;?<>>>>ED2>>;;;3;=>:
@6HNMW:00778:05913
TACGGAAGGTCCGGGCGTTATCCGGATTTATTGGGTTTAAAGGGAGCGCAGGCGGCACTTCAAGCGTGACGTTAAATCTCGGGGCTCACCCCCGTTTTGCGTCGCGAACTGTCGTGCTTGAGTAGGCGGCAGGGAGGCGGAATTCGCGGTGTAGCGGTGAAATGCTTAGATATCGCGAGGAACTCCGATAGCGCAGGCAGCCTCCCGTTGCCTTACTGACGCTCATGCTCGAAGGTGCGGGTATCGAACAGG
+
BCCD@C@D@AB=<;5000)0:>:@<0:9/9B9@@9@A8A?8?@9;;;AB@C>;;6;ABB?CF?9<;A@?@99299,9;<;??>+=@899787$3444&38<ACCBAA<?:99::???A<>?BBBB?BB?BBCC>989:B?B?B@BABC?:99@@A@>ABBF@CCBB?BBBBBBCA:;:=:<8==A=A???@@??;;7:==B7;;B;BC<AA=CACAAABBBBBBBBBBBB::6;?@BBDC?HCIEFEALDC?
@6HNMW:00785:05911
TACGGAGGATCCGAGCGTTATCCGGATTTATTGGGTTTAAAGGGAGCGTAGGCGGGCGCTTAAGTCAGCTGTGAAAGTTTGGGGCTCAACCTTAAAATTGCAGTTGATACTGGGTGCCTTGAGTGCAGTATAGGCAGGCGGAATTCGTGGTGTAGCGGTGAAATGCTTAGATATCACGAAGAACTCCTATTGCGAAGGCAGCTTGCTGGAGTGTAACTGACGCTGATGCTCGAAAGTGTGGGTATCAAACAGG
+
BBBB?@@>@CC=A?@9;:?BEE@D@CCC>AA?AA<@C<BA=AG=BBBCB::49<<69;;;@E?BBGBAABBBCBB;@?A;@AA8AAAC?A=@?B@@9A799ABA>BBBBB???8=>?>B?CBAA@@ABBBB@?<?@?=?@=@=@<@A@A>BB?;;8847<?>8@@>><>A>>>A=BBBB@BC@CAA?BBB?BBA@;?<?;;;C@BBCB@A@ABBC@CECCCBBBCCCCCCBBBC>CDC@AA=@BCCCC>DCCB
@6HNMW:00808:05935
TACGGAGGATCCGAGCGTTATCCGGATTTATTGGGTTTAAAGGGAGCGTAGGCGGCACTTCAAGCGTGACGTTAAATCTCGGGGCTCACCCCCGTTTTGCGTCGCGAACTGTCGTGCTTGAGTAGGCGGCAGGGAGGCGGAATTCGCGGTGTAGCGGTGAAATGCTTAGATATCGCGAGGAACTCCGATAGCGCAGGCAGCCTCCCGTTGCCTTACTGACGCTCATGCTCGAAGGTACGGGTATCGAACAGG
+
CCBB@BB?AAA?BAAA@@=AAB<A<@BB=BC@CC>CC8;;6;>;99;BC@@>@A=AB;;59?9>?:855=B=>BB<DABAA<</@@>>>>>>.==??385>>?>>?A<?989ABBBBC?A@@:9:3:928=<?8??6=><A;@<AA@@:<=;999?;?CDC=??:81/9<///=@;9>=<?<?AA=AA???>>;::585254===7=?58::B?BDECBBCBB::;B@@;9:6=<B<9:949BACCC?AAA@
@6HNMW:00811:05944
TACGGAGGATCCGAGCGTTATCCGGATTTATTGGGTTTAAAGGGAGCGTAGGCGGGCGCTTAAGTCAGCTGTGAAAGTTTGGGGCTCAACCTTAAAATTGCAGTTGATACTGGGTGCCTGAGTGCAGTATAGGCAGGCGGAATTCGTGGTGTAGCGGTGAAATGCTTAGATATCACGAAGAACTCCTATTGCGAAGGCAGCTTGCTGGAGTGTAACTGACGCTGATGCTCGAAAGTGTGGGTATCAAACAGG
+
==?@<=B:BBB=A@@@AB@CDC@C@CCC>CB?BF>CC495/4909===??>9>::4??@B@CACCDBBC;;;BBB;A@B=BBB:;;<D@C@C@DDC6?<??@>@=AABCCBBG>BAA?BB@@@AB?:@BBBA?A@?<?A<?@B@BBBB>BBC997939<<=6>@@@=BAAA???BBBE?BB?BBA<@@B?BAAA6;8;BBBEACDBB>@A@BCB@CCCDABBCCDDEDDC::98;CCCCC>CCCCCC>CECB
@6HNMW:00769:05974
TACGGAAGGTCCGGGCGTTATCCGGATTTATTGGGTTTAAAGGGAGCGCAGGCGGCACTTCAAGCGTGACGTTAAATCTCGGGGCTCACCCCCGTTTTGCGTCGCGAACTGTCGTGCTTGAGTAGGCGGCAGGGAGGCGGAATTCGCGGTGTAGCGGTGAAATGCTTAGATATCGCGAGGAACTCCGATAGCGCAGGCAGCCTCCCGTTGCCTTACTGACGCTCATGCTCGAAGGTGCGGGTATCGAACAGG
+
BBBB?B@B@DC@AA<@00-0::3:0.//(/0)0:1<:3;;3:>6;?@AC@A>;;4:48;6342555>993;<.95/5;;?CCC:CCCCCCCC2CDEE9;;8@@?A@A=AAADAA??::689??<=8<;9<@@B=BC?BA>B7:19BBB>BA@99:?8?ACC>???C499@::999?896<A<=>;;A=;;>BCA;;7:===8;;;1;=8==<EBCCCBC;;:CBCCCBCBCB=@<@@@AA;B;<;:<6<CC?
@6HNMW:00780:05961
TACGGAAGGTCCGGGCGTATCCGGATTTATTGGGTTTAAAGGGAGCGCAGGCGGCACTTCAAGCGTGACGTTAAATCTCGGGGCTCACCCCCGTTTTGCGTCGCGAACTGTCGTGCTTGAGTAGGCGGCAGGGAGGCGGAATTCGCGGTGTAGCGGTGAAATGCTTAGATATCGCGAGGAACTCCGATAGCGCAGGCAGCCTCCCGTTGCCTTACTGACGCTCATGCTCGAAGGTGCGGGTATCGAACAGG
+
CCCEAC?DAEE?AA<;;;5=C9B9BB>29;.99(4:1:<4<>455555:?<?@<@A::6:A<;;994=><@8;;6:ACDDCC9BAACCCED3BBCA8@??@@@?@?=@??>ABBBBB?BBB@;;5;=500/:1//*/89?=A>B????::999@@>BBBD>???B?BBACBB:98===8=<@@A=@@>===<7--)---60555-552885CACBBBCCCBB@@969BC>>;C7;;<<<5>>>>??:===:
@6HNMW:00785:05960
TACGTAGGGGGGCAAGCGTTATCCGGATTTACTGGGTGTAAAGGGAGCGTAGACGGCGACGCAAGTCTGGAGTGAAAGCCCGGGGCCCAACCCCGGGACTGCTTTGGAAACTGTGCTGCTGGAGTGCAGGAGAGGTAAGTGGAATTCCTAGTGTAGCGGTGAAATGCGTAGATATTAGGAGGAACACCAGTGGCGAAGGCGGCTTACTGGACTGTAACTGACGTTGAGGCTCGAAAAGCGTGGGGGAGCAAACAGG
+
::559999999#5:5<666?BCB?B<@BC;@@@@C0::999,4;2:496944@994:999@@@?BB@@@?@>=99838AC=CAC588*7-777&77*389;;<<3;288187788::::==6@@?@?=>9??;;<@>5;00)/2;3;58786666633-333;188:93/////<5:>7@?;A877337733,333,36<<6884558837552226...3---0---25533555)52222222$25222)2882
@6HNMW:00793:05980
TACGTAGGTGGCAAGCGTTATCCGGAATTATTGGGCGTAAAGAGTGAGCAGGCGGCAGTTTAAGTCTGAGGTTAAAGCGTGGGGCTCAACCCCATAAAGCCTTGGAAACTGAACAGCTAGAGTACGAGAGAAGTAAGCGGAATTCCATGTGTAGCGGTGAAATGCGTAGATATATGGAGGAACACCAGTGGCGAAGGCGGCTTACTAGCTCGAAACTGACGCTCAGTCACGAAAGCGTGGGTAGCAAATAGG
+
C?==@00)//)/;)455<7<@C@CAC@C@BC@BC<:::B<5@AA@AAA=:95:=8>ACBB<B>BBBBBAA>A?BB>BAABCFG:BBBB?BBB9@AAA:@??A;?<?B=BBAA?CBBBBBB>>>>>CBBBBB<??B;@??9>;@;@?B897>=;;>>;?BBB>BDCBBAABBCCAA@<>=8>;==>?C?@><BBB;<67818A<@@BBC>>=888-8>??@BBBCCD@;;;>=A:A>>==<4<<===>7>>><
@6HNMW:00795:05966
TACGTAGGGTGCGAGCGTTAATCGGAATTACTGGGCGTAAAGCGTGCGCAGGCGGTTTTGTAAGACAGATGTGAAATCCCCCGGGCTCAACCTGGGAACTGCGTTTTGTGACTGCAAGGCTAGAGTGCGACAGAGGGGGGTGGAATTCCACGTGTAGCAGTGAAATGCGTAGAGATGTGGAGGAACACCGATGGCGAAGGCAGCCCCCTGGGTCGTAACTGACGCTCATGCACGAAAGCGTGGGGAGCAAACAGG
+
BBCCB;;;09:94;9=9;5549::9>2666AADD>BBBBA;@;;:;:B@??@BB@CED9::8>@<ACBB:99A@?88:999$7968<>=4843872389==;0000&//3...35528,22;=A765=;::97:99:9:%::5;9>8><@@@:88>>>@B>>>B:A@>=<?<525@::98<@?C@DCC<BACC@ABC=@<@;;;CCC5@AH?CC::;?DBB;;;@@@@@B?@?ABB:A>?@>>>278<==68<82
@6HNMW:00795:05976
TACGGAGGATCCGAGCGTTATCCGGATTTATTGGGTTTAAAGGGAGCGCAGGCGGCACTTCAAGCGTGACGTTAAATCTCGGGGCTCACCCCCGTTTTGCGTCGCGAACTGTCGTGCTTGAGTAGGCGGCAGGGAGGCGGAATTCGCGGTGTAGCGGTGAAATGCTTAGATATCGCGAGGAACTCCGATAGCGCAGGCAGCCTCCCGTTGCCTTACTGACGCTCATGCTCGAAGGTGCGGGTATCGAACAGG
+
5955.5A?AAA<@@@@@A=@DD?BA@A@<AD?CC>CB<BB=AB=<<;CB?=:994:@@@<@@<000;==@@@4?:4>A>;<>>5>CBBACCC2CCCC8A>>>C=>>B>@?@@888A@B?BBBB@@=9859BDA=<>9>>7>=A?BBBB>BB@??7758@AC>AA=@<??=@@AAAA>>>=C=ABB=888@@@AA::7:;;;9==A8>=7;;=C@CBABBCBBBBBBBBCCCA=?:9;;@@;@CAACC?AAA@
@6HNMW:00795:06006
TACGGAAGGTCCGGGCGTTATCCGGATTTATTGGGTTTAAAGGGAGCGCAGGCGGCACTTCAAGCGTGACGTTAAATCTCGGGGCTCACCCCCGTTTTGCGTCGCGAACTGTCGTGCTTGAGTAGGCGGCAGGGAGGCGGAATTCGCGGTGTAGCGGTGAAATGCTTAGATATCGCGAGGAACTCCGATAGCGCAGGCAGCCTCCCGTTGCCTTACTGACGCTCATGCTCGAAGGTGCGGGTATCGAACAGG
+
BCBC@C?C@CF@BB>BBB?BBB@B@BBC=CB@BD<BB>BB<BE>BBB@>>?;::6;@BB>?@;:;:@???9;4;9.4::;ABA9BBCBBDDD2BABB8@@A???ABB?AAAA@@AAAA>ACBA??;?A=AACC=:959A=@?B@BBBB?=>=899949AAB=BBAA>ABBBBAAA>@@@<A=@??;AABAA@@@::5:==<9;<<1;;5;;8B?CABBCBBBCECAAACCBB<@;;;;;;7<EECCC@CCC@
@6HNMW:00767:06022
TACGGAAGGTCCGGGCGTTATCCGGATTTATTGGGTTTAAAGGGAGCGTAGGCCGTGGATTAAGTGTGTTGTGAAATGTAGGCGCTCAACGTCTGACTTGCAGCGCATACTGGTCCACTAGAGTGCGCGCAACGCGGGCGGAATTTGTCGTGTAGCGGTGAAATGCTTAGATATGACGAAGAACCCCGATTGCGAAGGCAGCTCGTGGGAGCGCAACTGACGCTGAAGCTCGAAAGTGCGGGTATCGAACAGG
+
@CDDAD@C?@@AA@9@00,/>@9>6;<:(9:.9:6::3<<4<>:;@ACCBC@C?A;;5;B6:8;ABABB?A@99:/;9:?><?CBAAA>A::;AB@@@?B;::;@@AAAAAA<;;-00@???C@A:9:AAB;@@:::,9=2928?9?=@><<<AA@A>AABF=CCCDACCCCC@A@AAB>AC>BBB7A?A@CCBCAD@CBBA>@A?AA=;;;B@@=@AAAA::;;;49@@>:00+0>000>,00???>;A?@=
@6HNMW:00767:06033
TACGTAGGGGGCAAGCGTTATCCGGATTTACTGGGTGTAAAGGGAGCGTAGACGGCGACGCAAGTCTGGAGTGAAAGCCCGGGGCCCAACCCCGGGACTGCTTTGGAAACTGTGCTGCTGGAGTGCAGGAGAGGTAAGTGGAATTCCTAGTGTAGCGGTGAAATGCGTAGATATTAGGAGGAACACCAGTGGCGAAGGCGGCTTACTGGACTGTAACTGACGTTGAGGCTCGAAAAGCGTGGGGAGCAAACAGG
+
CFCBBBCCCC5CC=A@BB?BCB@B@BCE>A?@AE@CBBBC>BC>AAABB@?@9949:;;AAC?A@;;;<@@@ACC=AAA<ACA6AB7:9:DD6DB>???@??=5=3::,9@@:::BBBBB?BC??>AB=BAA@=@B;??A>=<B?B?BA@@@>;::979BBD>?>>BBABAA@A>@@=@@>@?AAA@C@BB?C<=0829@<@@?@@<=9=>>===5;886=65,5:>6;=92555&288;;AB6>>>AD;AAA;
@6HNMW:00776:06016
TACGTAGGGGGCAAGCGTTGTTCGGAATTACTGGGCGTAAAGCGCACGCAGGCTGGCCGTTAAGTCTGTCGTCAAAGGCGGAGGCTCAACCTCCGTTCTACGACAGATACTGGCGGCCTAGAGTATGTGAGAGGGAAGTGGAATTCCCGGTGTAGCGGTGAAATGCGTAGATATCGGGAGGAACACCAGTGGCGAAGGCGCTTCCTGGCACACAACTGACGCTCATGTGCGAAAGCCAGGGCAGCGAACGGG
+
BBBBA::999*:D>A@@@;@B?BB?B?A=@B?@@<@CCDC<BBCCCAA@AB>ABB>B?AB?A8<;ACBBBCCBBB:?:>B=AA<ACBB?B?BC@BB?BBBBCBB?A?AA?9708919:??BAAABBBBCBB@B?8?=?AB>A:A=DD7=5566>@@@<@@@C::::>>@AAAA???A:=<:<<@>>9>@::49?=394::;<9<97818A@@@B<@>>>@@=>>>>>>>?;;;6;D<>>>9>@AABB<AAA:
@6HNMW:00781:06027
TACGTAGGTGGCGAGCGTTGTCCGGAATGACTGGGCGTAAAGGGAGCGTAGGTTGCAATTTAAGTTAAATGTGAAAGCCGTGGCTCAACCACGGAATTGCATTTAATACTGGATAGCTAGAGTAGCAGGAGGGTGAGTGGAATTCCTAGTGTAGCGGATGGAATGCGTAGATATTAGGAAGAACACCGGAGGCGAAGGCGGCTCACTGGACTGCAATGACACTGAGGCTCGAAAGCGTGGGGAGCAAACAG
+
AA@B<==959.4;;9=@B;<@A:A9B?@>@955<38:::;1:;/334:3347:46:>59:)/(/8066178989:(--(-55(//55+2+2593816+22222'2.57798177775725/66///;;6;==0:;:;:C7;9>9=8<<===<<<<;*//5.32...42---,,.(.2,227735..*.4994;:9.3.3;6:::==;;28333854976.-----505899;<2:8:6899)---27.77;
@6HNMW:00801:06019
TACGTAGGGTGCGAGCGTTAATCGGAATTACTGGGCGTAAAGCGTGCGCAGGCGGTTTTGTAAGACAGATGTGAAATCCCCGGGCTCAACCTGGGAACTGCGTTTGTGACTGCAAGGCTAGAGTGCGACAGAGGGGGGTGGAATTCCACGTGTAGCAGTGAAATGCGTAGAGATGTGGAGGAACACCGATGGCGAAGGCAGCCCCCTGGGTCGTAACTGACGCTCATGCACGAAAGCGTGGGGAGCAAACAGG
+
CDDGCBBB=AB@A@@?BB?@@CBA=@;?<@BCCB>BAAAG>AAA:::AAAA??=8==<2?AB?CBBBBB@A@BBB=A?A?5=?8?@@A<@=??>:??BBBBBBC;A<<>>:::A9=:>??A@<;:8??@?@:99787%7728=A;A<A@>>>A@@@><>AAD;>>?>>>B;;;CBBB?BB>B@BBC@CCCD?BBA<?;>B@@@@?,9::.:B@@@@BBBC@@@A@@9;:ACCCK:99??==>299:?@8ABB?
@6HNMW:00803:06011
TACGTAGGGGGCAAGCGTTGTCCGGAATGACTGGGCGTAAAGGGTGTGTAGGCGGGCTCGCAAGTTGGATGTGTAATACCCAGAGCTTAACTCGGGTGCTGCATCTGAAACTACGAGTCTTGAGTGTCGGAGAGGTAAGTGGAATTCCTAGTGTAGCGGTGGAATGCGTAGATATTAGGAGGAACATCAGTGGCGAAGGCGACTTACTGGACGATAACTGACGCTGAGGCACGAAAGCGTGGGGAGCAAACAGG
+
CCBBBABBBB2AD=A@@@=@BC@F@C@A@@CCFD>@@@@@9@A=AAABAAA:98829>>@??;?C?B@ACBB@@C?B?@@8@AAABC?B?BCCCC>CAA699BBB???>7=>@A>@B>;;5<>>8::AA=B>>=9<<6;<<8=;?<A<;;;====?>>;>@<A<888==@?????;?B<>>;>=>>>@AA@@<@AA;?;>789;;>?AA<>>;<;A<@@>>>AAA@>>:=?A???9?>>>@DD588:@A9@??=
@6HNMW:00769:06097
TACCTGCAGCCCAAGTGGTGGTCGATTTTATTGAGTCTAAAACGTTCGTAGCCGGTTTGGTAAATCTTTGGGTAAATCGGGGGGCTTAACTCTCCGACTTCCGAAGAGACTGCTGAACTTGGGACCGGGAGAGGCTAGAGGTACTTCTGGGGTAGGGGTAAAATCCTGTAATCCTAGAAGGACCACCGGTGGCGAAGGCGTCTAGCTAGAACGGATCCGACGGTGAGGGACGAAGCCCTGGGGTCGCAAACGGG
+
CCC@CCCAABD>D?AAC?CE@CB@@?DD:CC?BBBB88:A@3@@@=ACB??><@<@A<B?BBB?BBBB>BB;>?A8@9;;;;;%:@>A?ACBBB=AACC@C>AB?BBBBBBBBAAA?AA@CD>AA<??7?@AA?AAABBB?BBCC?BABBB:B@@AA9AFFD;BB?BCCC@BB?BBBA=@=;616=7>9//-/>>5=:=@===?????;;5;>:>>>;>>BB;>>;;;1;;;:====.7899*8=887B9@?B8
@6HNMW:00778:06074
TACGGAGGATCCGAGCGTTATCCGGATTTATTGGGTTTAAAGGGAGCGTAGGCGGGCGCTTAAGTCAGCTGTGAAAGTTTGGGGCTCAACCTTAAAATTGCAGTTGATACTGGGTGCCTTGAGTGCAGTATAGGCAGGCGGAATTCGTGGTGTAGCGGTGAAATGCTTAGATATCACGAAGAACTCCTATTGCGAAGGCAGCTTGCTGGAGTGTAACTGACGCTGATGCTCGAAAGTGTGGGTATCAAACAGG
+
;>CK@CDGCBB@BDBABB@BBB@B@@@@;@A<BA<@D:??8@?>=BBCBCC;;;F?C@AB6:6;BABBD;;;@@@9@DE?CDD;BBBB@C@B@CBB8B9?>A9:4:AAAAAAA<ABB?B@BA@ABB999BBBB?CBA>AA?B?B?BCCC>AA=====:>>>B:@;;;=F@>?>B@CBBB?BB?BBC>ACC@BBCA7;7;@A@A=@@DC@BBBBBA>B@AABHCCCCAAABCBBB9<;AAAL>CCCCCB>CCC?
@6HNMW:00785:06097
TACGTAGGTGGCAAGCGTTATCCGGATTTACTGGGTGTAAAGGGCGTGTAGGCGGGAGTGCAAGTCAGATGTGAAATCTCCGGGCTTAACCCGGAAACTGCTTTTGAAACTGTTGCCCTTGAGTATCGGAGAGGCAGGCGGAATTCCTAGTGTAGCGTGAAATGCGTAGATATTAGGAGGAACACCAGTGGCGAAGGCGGCCTGCTGGACGACAACTGACGCTGAGGCGCGAAAGCGTGGGGAGCAA
+
BBAA@CB@;;5;@59;@?;:9:;?8@A=7B>CDE>@??@A;AA<BBABABB?AAA<AAAACB@BBAA99977;;=6477A;@@8;=*0*//(/388(//66699.88818<=?8>BB9B?@@A@@@AA9==;;5;=>9::18187<7=;>:/------222-33999;;=>55.5;6<<4<6=::4:?>?=>>><@8<=8>8==>:;5:<<;::4:>>=>8//6//)////;A7A:;6;<;2/--==
@6HNMW:00793:06071
TACGTAGGTGGCGAGCGTTGTCCGGAATGACTGGGCGTAAAGGGAGCGTAGGTTGCAATTTAAGTTAAATGTGAAAGCCCGTGGCTCAACCACGGAATTGCATTTAATACTGGATAGCTAGAGTACAGGAGGGTGAGTGGAATTCCTAGTGTAGCAGTGGAATGCGTAGATATTAGGAAGAACACCGGAGGCGAAGGCGGCTCACTGGACTGCAACTGACACTGAGCTCGAAAGCGTGGGGAGCAAACAGG
+
:;:>@@A@AB>@A?BBBC@A@A@B?C?B;:6BB>7B@?>@4973:@:::BB>A533;177(7/334<<9=;<389,999*7<<6<<AA7@365<8;;A655:>:3>7;;9>A9@????B;;;@A?=<<8888)8<9965.5:A8<:=?<>>A@;;;>==8=:;;;;;@?@?@?<@@;?:==;>AA8=:=<7@@>;>3:9:?AABBCC@BBB???=AA>>??>;@000::>>?7>=A?@@A8A>8>@///;5
@6HNMW:00770:06130
TACGGAGGATCCGAGCGTTATCCGGATTTATTGGGTTTAAAGGGAGCGTAGGCGGGCGCTTAAGTCAGCTGTGAAAGTTTGGGGCTCAACCTTAAAATTGCAGTTGATACTGGGTGCCTTGAGTGCAGTATAGGCAGGCGGAATTCGTGGTGTAGCGGTGAAATGCTTAGATATCACGAAGAACTCCTATTGCGAAGGCAGCTTGCTGGAGTGTAACTGACGCTGATGCTCGAAAGTGTGGGTATCAAACAGG
+
CFCC?998:DD=A9;;@@>ABC@D>BBB=BB?BB=BC=DE>CC>A@@A@?>;:;:0;:;A>D?BBBCBCBBBAA@8???/9:9.;@@B?B=B5999*9299>BB=AA:::9:9/:>=<@=@@AA???@00000*09:5:;793@:@B??;?AAA>8819887*9@8818;;;??ABBBB@BB?BA@=@AA=B@??4:4;@@@A@BC@A>AA@CKE@BBCFCCBBBDBB@@A;;;0;;;<;;0;@@BBB>BCJA
@6HNMW:00771:06138
TACGGAGGATGCGAGCGTTATCCGGATTTATTGGGTTTAAAGGGAGCGTAGGTGGGATATTAAGTCAGCTGTGAAAGTTTGGGGCTCAACCTTAAAATTGCAGTTGATACTGGTTTCCTTGAGTACGGTACAGGTGGGCGGAATTCGTGGTGTAGCGGTGAAATGCTTAGATATCACGAAGAACTCCGATCGCGAAGGCAGCTCACCGGGCCGGAACTGACACTGATGCTCGAAAGTGCGGGTATCAAACAGG
+
C>?@<>@=AAAABCBBCC?A@D@C?BBB<@@=AB=BD<@@<AD;;9;::9=:>CC=B@:;8;?ABBBBBBBABBC<BAA8@AA3@@:0,0<@:@=>0<*///8:39:;:;;<49919498<999:7:60///-(-//(//(/)/(/;33.399;3771;377(3339,339888:<<<<.55.55949:=666<<7;677//////4993;8=7><=<==;997/////777:;+/5555=7<;<;<;43336
@6HNMW:00775:06124
TACGGAGGATCCGAGCGTTATCCGGATTTATTGGGTTTAAAGGGAGCGTAGGCCGCCGGTTAAGCGTGTTGTGAAAAAGCAGTGGCTCAACCACTGTCGTGCAGCGCGAACTGTCCGGCTTGAGTATCATGAAAGGTTGCGGAATTCGTGGTGTAGCGGTGAAATGCTTAGATATCACGAAGACCTCCGATTGCGAAGGCAGCAGCCTGTGTGTTCACTGACGCTGAAGCTCGAAGGTGCGGGTATCGAACAGG
+
BB;94;B?AAB?BBBBCC>BAB@CABBB<;;8;A9BG0;;09959:@@@>@<@-00;=6=4<;>;>>00*.:.....'//8;;;<<<BC8B=?>AA@BABBBBA@AB7829><=?9>8>A;@@BA@@A>:877(87<7==A=A=@=A>BB?BCCCB@?9=877)9==<5??@ABBBBB=>:>?@=AB=8785;;;=7=6;;@AA??;===;:;;5;=>>;;;===;@=A@ABAA<@<@B@?@<@ABABC@BBB>
@6HNMW:00778:06147
TACGGAGGGTGCGAGCGTTAATCGGAATGACTGGGCGTAAAGGGCACGCAGGTGGCGAGATAAGTTGGATGTGAAATTCCCGTGCTTAACATGGGGACTGCATCCAAAACTGTTGAACTGGAGTACTGTAGAGGGAGGTAGAATTCCACGTGTAGCGGTGAAATGCGTAGAGATGTGGAAGAATACCAGAGGCGAAGGCGGCCTCCTGGACAGATACTGACACTGAGGTGCGAAAGCGTGGGTAGCAAACAGG
+
;;AA=@BB;A@@@;9;BB=A>@@@=A@B;9:BCD>CCBAA<AA:AB@>>00-0<<@?BBBCC?CB@B?C9::@@@9@=@?9=?A@A<@8?<@@@>4?>@BDAB?:?A@4?@@@?CC>B=C:?;?959999@???9??;????4:5:>BBBBB??@8;5;373(3;7888;;87...6050.2+266.55673788;?:;=;>8=@;8838??>>A868<<79596694222222'288899/878555,5577
@6HNMW:00784:06147
TACGGAAGGTCCGGGCGTATCCGGATTTATTGGGTTTAAAGGGAGCGCAGGCGGCACTTCAAGCGTGACGTTAAATCTCGGGGCTCACCCCCGTTTTGCGTCGCGAACTGTCGTGCTTGAGTAGGCGGCAGGGAGGCGGAATTCGCGGTGTAGCGGTGAAATGCTTAGATATCGCGAGGAACTCCGATAGCGCAGGCAGCCTCCCGTTGCCTTACTGACGCTCATGCTCGAAGGTGCGGGTATCGAACAG
+
<<<C@C<C@AA<@>30//9<@9>;;>9049.44)4;4?@8@?86554444.44.444438:2:?;@<ABAA7;;6:@<<@=<.99897::;)45=>/566A@@A::8;BAACD::::69=C???=883:<<=3;74;<1>9?9?@AA?BBBACCB?B?>>8??AA=?>>>>A888?99429>=A0525589@A>>:=855(...'...372>8><?>>>=B<<<<5555;;6<8<<<<?466>>><6<<:
@6HNMW:00787:06127
TACGGAGGATCCGAGCGTTATCCGGATTTATTGGGTTTAAAGGGAGCGTAGGCGGGCGCTTAAGTCAGCTGTGAAAGTTTGGGGCTCAACCTTAAAATTGCAGTTGATACTGGGTGCCTTGAGTGCAGTATAGGCAGGCGGAATTCGTGGTGTAGCGGTGAAATGCTTAGATATCACGAAGAACTCCTATTGCGAAGGCAGCTTGCTGGAGTGTAACTGACGCTGATGCTCGAAAGTGTGGGTATCAAACAGG
+
A>BB?A@=@BD?B:;:BA?BBD@DACBC=BC@CE>CC<@@:@C=@@ACBAA=@??9?@=@<@<@BCABBBBAAAA:@?@<@DD;BBBC=A=@;?>?6?<A?BBB<?>BBBABB=?>?@C@BAA?AABCBAB>><>BD@BA=B?C?BB@B>BBB@=6719=<=5===@=AAA@@@ABBBC@BB@BBB?BCC?BBCD?B@CBBBC?@@ADACCBBBD@CCCDDABBCCBBBCAAAC<BAB;;;6;?@ABB>BCC@
@6HNMW:00787:06146
TACGGAGGGTGCAAGCGTTACTCGGAATCACTGGGCGTAAAGGACGCGTAGGCGATTATCAAGTCTTTTGTGAAATCTAATGGCTTAACCATTAAAACTGCTTGAGAAACTGATAATCTAGAGTGAGGGAGAGGCAGATGGAATTGGTGGTGTAGGGGTAAAATCCGTAGAGATCACCAGGAATACCCATTGCGAAGGCGATCTGCTGGAACTTAACTGACGCTAATGCGTGAAAGCGTGGGGAGCAAACAGG
+
JFBB?BCJ>CCB@;A;;;:@@@CG@D?CABABBA8?@;;;6:?A;;;BCEC@;;:B?CA<<5;AA@@@.;;>>@9;:998A?8>A;>:><@A4;::*:999><@@>A@9@:99A@=CCCCCGC;;;CE>BB@>;><B@000/6>;;6:?6984>@<@8BBCC:AA>AB@@@AABCAA?AC@C@CCDF@@?<??=>:>9=>?@AB@?AC?B>@@AF@BCCCC;::A=@B@9:9/9/97///;;.;;<??:::>8
@6HNMW:00773:06176
TACGTAGGTGGCGAGCGTTGTTCGGATTTATTGGGCGTAAAGGGTCCGTAGGAGGTTGGTTAAATTTGGGGTGAAATCCCGGAGCTCAACTCCGGAACTGCCTTGAAGACTGATCAACTAGAGTACTGGAGAGGTAAGCGGAATTCCGAGGTGTAGCGGTGGAATGCTTAGATATCTGGAAGAACACCGAAAGCGAAGGCAGCTTACTGGCCGGTCACTGACTCTCATGGACGAAAGCGTGGGGAGCAAACAG
+
BBBCCCB?@@:@A@@@B@?DC@CD?CBD>BB?BB?ABCCD>DC=CC?A@:949:2:=?;@?BB=BD<BBB9BBBG>BCB>B=@@?DCC?AAC?C?B@>>>A@D@BA>AACCCB?@@<A>;>>;>?>>>;>>AB=??<>::6:1616)//<793/////)7<6<5444:6:<<<?<>>?<@:9929<?=@@A:@===+0*0>==@=BBBA=A3919::<@???BBAABAA<@??;>7===CAAA2=<888*888
@6HNMW:00776:06203
TACGGAAGGTCCGGGCGTTATCCGGATTTATTGGGTTTAAAGGGAGCGTAGGCGGCATGGTAAGCGTGTTGTGAAATGCGGGTGCTCAACATCCGGACTGCAGCGCGAACTGCCGTGCTTGAGTGCATTGAAGGAAGGCGGAATTCGTGGTGTAGCGGTGAAATGCTTAGATATCACGAGGAACCCCGATTGCGAAGGCAGCTTTCCGCGCTGTTACTGACGCTGAAGCTCGAAGGTGCGGGTATCGAACAGG
+
CFCC?C@C?BC=@B<:;:?BBC>@>@A@9>?=??8??9@?:?A<@@@CCAA?@@<@BBC@CC>BB@@@A?BBBBD>BCBBC>BBBBDB@AABC@D?CB???BBBBBBC@CCCC@CCCCC@CBBBBCCB?BB@E?C>@>@B?B=A=AFAA?BBBCB;;8;BAC=AA@C@BCCDBBBBBB??<?<@@@6@@@;??CC=?=??@989.9=AAABBBB?BBBCCBAACBB>A@@@@A:>;<<999+9>?ACC?BBB@
@6HNMW:00792:06165
TACGGAAGGTCAGGGCGTTATCCGGATTTATTGGGTTTAAAGGGAGCGTAGGCCGCCGGTTAAGCGTGTTGTGAAAAGCAGTGGCTCAACCACTGTCGTGCAGCGCGAACTGTCCGGCTTGAGTATCATGAAAGGTTGCGGAATTCGTGGTGTAGCGGTGAAATGCTTAGATATCACGAAGACCTCCGATTGCGAAGGCAGCAGCCTGTGTGTTCACTGACGCTGAAGCTCGAAGGTGCGGGTATCGAACAGG
+
CCCC?A>A@BCDCF?EBB>A@@=A?BCE=CA@CC>CC>BB=BD=C@@ABAA=A6;:>A>C?A?A::;A@=;;@@AA000@@:;:>BAA<A499BADAB:99AA@@@0000@@@C=C>@>:BAAA@::9???C>C@C>@;:<@;?;????;?@@@A9949ABA;BA@@=A@ABAAA:9:?:?AB=AB?@@@:>>=A<A=BA???@@:<<<::9;6999888:8657>:>@AABC=<:<0000(/:9::?:000<
@6HNMW:00792:06208
TACGGAGGGTGCAAGCGTTACTCGGAATCACTGGGCGTAAAGGACGCGTAGGCGGATTATCAAGTCTTTTGTGAAATCTAATGGCTTAACCATTAAACTGCTTGAGAAACTGATAATCTAGAGTGAGGGAGAGGCAGATGGAATTGGTGGTGTAGGGGTAAAATCCGTAGAGATCACCAGGAATACCCATTGCGAAGGCGATCTGCTGGAACTTAACTGACGCTAATGCGTGAAAGCGTGGGGAGCAAACAGG
+
@@BA=;;;0;;;B=@@AD?B@@@A>A?A;;;CCD=AAAAA<A=BBBB;;;C?AA?AE@CCAA=AABBCD<BBBAD=;;;@@BA=AB@C@C=BB8;;9;BCCE@CC@@@:@B;;;JBCCCCDDBBBDDE=CB@@=@AABAB?B?A?A=?A9=<<9989-:>>@6AC?BBBBBCCGJBA>BE@K@AAAC>CCADBBB=A=@???BBBBCC@B?CC@C?BBCCB??@B@ACAABCCE?CGCBBBB8@@@AA;ACB?
@6HNMW:00795:06172
TACGGAGGATCCGAGCGTTATCCGGATTTATTGGGTTTAAAGGGAGCGTAGGCGGGCGCTTAAGTCAGCTGTGAAAGTTTGGGGCTCAACCTTAAAATTGCAGTTGATACTGGGTGCCTTGAGTGCAGTATAGGCAGGCGGAATTCGTGGTGTAGCGGTGAAATGCTTAGATATCACGAAGAACTCCTATTGCGAAGGCAGCTTGCTGGAGTGTAACTGACGCTGATGCTCGAAAGTGTGGGTATCAAACAGG
+
@BBB?BC?CBC>AABABB>BCB:@5>@@9@C;A>,9:,:>5>>6=>>?@BB@BCC=A;;;=@=@AABCCBCBBCE?DFC?CDC;BDAA>A>A@BBB7A8::ACC?BBCDAABB=AAB?A>AAAAA@B@AAA::5:@A<>?;>8@6;<@@=@?AA?88/9=?@;>;::<77766629>9:29424==3=@@8>>9:49=BBBCC@CCCC@BBBBBA@BB@BBBABBDDD@AABBC<BAB:;;.;;:>@A;A;:4
@6HNMW:00798:06203
TACGGAGGGTGCAAGCGTTACTCGGAATCACTGGGCGTAAAGGACGCGTAGGCGGATTATCAAGTCTTTTGTGAAATCTAATGGCTTAACCATTAAACTGCTTGAGAAACTGATAATCTAGAGTGAGGGAGAGGCAGATGGAATTGGTGGTGTAGGGGTAAAATCCGTAGAGATCACCAGGAATACCCATTGCGAAGGCGATCTGCTGGAACTTAACTGACGCTAATGCGTGAAAGCGTGGGGAGCAAACAGG
+
<BBB>BCD>BBCB=;;;@:=@B@@=A@DBBB@@@;@@@@B>C=@@;0000A;00-0@;@@<;7;<AABB<BBBBI?A@@D@DFACC@A?A@CC<AA<ACCBC?@A@@@9@@@AAA<ABBBCCBBB;;;0;;;;5;CCCCC?B?B?A?::6:?@@ABB:BKKG;BA?BBCC@@@BBBB@AB?A?BBCB>CB@BAA@9?9>:99ABBBBC@C@DC?D@DACAAB@@@?AABBA;;;6;B;;;DE9AA@@@;?BB?
@6HNMW:00799:06173
TACGGAGGGTGCAAGCGTTAATCGGAATTACTGGGCGTAAAGCGCACGCAGGCGGTTTGTTAAGTCAGATGTGAAATCCCCGGGCTCAACCTGGGAACTGCATCTGATACTGGCAAGCTTGAGTCTCGTAGAGGGGGGTAGAATTCCAGGTGTAGCGGTGAAATGCGTAGAGATCTGGAGGAATACCGGTGGCGAAGGCGGCCCCCTGGACGAAGACTGACGCTCAGGTGCGAAAGCGTGGGGAGCAAACAGG
+
BBBB@BBA=?A;<5:99?8@:??A>B?C<@????8AA@BF=BBABBCCAAA?BE@DC<AA?A=@A:>==0//9:=2?@?@6?=8;900=@=@@@8@0//=?==@;997@?7754=377;6<888888:::444>>=?&=<33/3496;=8=====8815222'2855595555877>:==<A8;;;:=9>?177>8967718999(991::;:29<>A885<<=5554587>==3=>:7:<<2<==?@6===:
@6HNMW:00764:06231
TACGGAGGGTGCAAGCGTTACTCGGAATCACTGGGGCGTAAAGGACGCGTAGGCGGATTATCAAGTCTCTTGTGAAATCTAACGGCTTAACCGTTAAACTGCTTGGGAAACTGGTAATCTAGAGTAAGGGAGAGGTAGATGGAATTCTTGGTGTAGGGGTAAAATCCGTAGAGATCAAGAAGAATACCCATTGCGAAGGCGATCTACTGGAACTTAACTGACGCTAATGCGTGAAAGCGTGGGGAGCAAACAGG
+
>:9=9595,54443955439:9::8<8::8;4877&9:>::)5.5:;///9<8<<:=D<B?CC?C996@@=@A>@@600//)/739<7<9>7<<5::09;>=?4;:.9C:AAB@BA?BA:::@@A?;;:5:=00+0>=@>@4:4::<<;?::=:3555&5:::+9;6;;?>?666@@?CC@CC=C<;;0;A=@;;;?B@BBBCBBBBBCAF?AAAC?BBAAACBCE@;;9CBCCC>CBAAACC;BBB@D6>594
@6HNMW:00771:06222
TACGGAGGGTGCAAGCGTTACTCGGAATCACTGGGACGTAAAGGACGCGTAGGCGGATTATCAAGTCTTTTGTGAAATCTAATGGCTTAACCATTAAACTGCTTGAGAAACTGATAATCTAGAGTGAGGAGAGGCAGATGGAATTGGTGGTGTAGGGTAAAATCCGTAGAGATCACCAGGAATACCCATTGCGAAGGCGATCTGCTGGAACTTAACTGACGCTAATGCGTGAAAGCGTGGGGCAGCAAACAG
+
066A=@>=7;::924954.99@>;6;:=0--8<<)--9///)5;;<=@@B9929;2:9.9@BA;@?9999*9==993445=7;;@CE8@=@:6616D4@@?@@:=>@@@8??;>==:>@BA9000//0+////)4>4448.4.45:54503;;733(3333&3:69:;;;;<<<==9>>;>:CBAA:==9=>>?>B?BBBABBB9;;?B?BB@C@BBAAA@@@@?@@:9:BCC8A<<0000)//7766.833
@6HNMW:00783:06231
TACGGAGGACCCGAGCGTTATCCGGATTTATTGGGTTTAAAGGGTGCGTAGCCGGATTAGTAAGTTAGAGGTGAAAGCTCGATGCTCAACATCGAAATTGCCTCTGATACTGTTAGTCTAGAGTATAGTTGCGGAAGGCGGAATGTGTGGTGTAGCGGTGAAATGCTTAGATATCACACAGAACACCGATTGCGAAGGCAGCTTTCCAAGCTATTACTGACGCTGATGCACGAAAGCGTGGGGAGCGAACAGG
+
DCDD@@@;:9:0;>?A@@?ABB@C@CCE=BB@CC>CC=BB=BC=@@><@000)/)/@;?BBC@CB@CCBA>ABBE<BABBBBBA??>C?BBBA@??8?499?BBBBBAAABBB?BBBDBBB?A;>>A@@7;:A<A4:5:959:687A=<8<<;:@??=@CCE@B?>><>@>B@@@>>>>@AA<>>>8<<<;;999*/+/<<:::2:9B8;;@@E;?>?@A@>>?>>===>=<<A4=<<9898)8<;;;=@@A;
@6HNMW:00813:06245
TACGTAGGGTGCGAGCGTTAATCGGAATTACTGGGCGTAAAGCGTGCGCAGGCGGTTTTGTAAGACAGATGTGAAATCCCCGGGCTCAACCTGGGAACTGCGTTTGTGACTGCAAGGCTAGAGTGCGACAGAGGGGGGTGGAATTCCACGTGTAGCAGTGAAATGCGTAGAGATGTGGAGGAACAGCCAGACTGGCGAGGACGAGCCCCCTGGGTCGTAACTGACGCTCCATGCACGAAAGCGTGGGGAGCAAACAG
+
CCCCBCCF>9;9AABBBA?B?BAB?B=@=@B@@?<@BABE=DCABBAA?8838939CD9A?A?BBBBBCBB@@?A:@@@@8@B<B?>??C@CCD9979AA@@@@;A>??A???@;A9=?@@AA::8><;;;767686%6>8>1817;A???AA>>>@>>>AA:AA???A?@>>@00.*.8080----(//,,,,(,,,,(,,,,/////$/;=3;=@8858==;;<A::6:;;9<7333(3723288+322==3988
@6HNMW:00767:06277
TACGGAGGGTGCAAGCGTACTCGGAATCATGGGCGTAAAGGACGCGTAGGCGGATTATCAAGTCTCTTGTGAAATCTAACGGCTTAACCGTTAAACTGCTTGGGAAACTGGTAATCTAGAGTAAGGGAGAGGTAGATGGAATTCTTGGTGTAGGGGTAAAATCCGTAGAGATCAAGAAGAATACCCATTGCGAAGGCGATCTACTGGAACTTAACTGACGCTAATGCGTGAAAGCGTGGGGAGCAAACAGG
+
A@;;90@=50/0<36<0.----/+/5//9<;;3@@>=@:@<@BC@AACJ@CB@BB=BC::6;AAA;;5;A;;;7;A@C?BB?@@<@?C>AA@CH>CBB;;7;C;AB?BBB>;;9;DECCDCAA?AA9@<=>9>>??BC<?27177-35333355506AAA0>>666==999955.5945516ABD=CB@CCA@<@;@?@???@@AB@C?CCBGACBBBBAAAB?B;;::96D7CC>C@AA9CBBBD>BAC:
@6HNMW:00773:06271
TACGGAAGGTCCAGGCGTTATCCGGATTTATTGGGTTTAAAGGGAGCGTAGGCGGACGACTAAGTCAGCGGTTAAAGCGTGTGGCTCAACCATACATTGCCGTTGAAACTGGTTGTCTTGAGTGCACACAGGGATGCTGGAACTCGTGGTGTAGCGGTGAAATGCTTAGATATCACGATGAACTCCGATCGCGAAGGCAGGTGTCCGGGGTGCTACTGACGCTGAGGCTCGAAAGTGTGGGTATCAAACAGG
+
CCCM?B?AACC@BB>A@B<BBB?B?BAB<AA?BB=BC>DC>CC>BBBCCBB?BB?AA9;;AAGFHCCD::39288-;BAABAA?ADBB?B?BBBBA@=@?9>>9>>A<ABB?B@C???@CBB>>>BACBBBC>B>>>AA?B?BBCBBB?BBBBB==;=@CA:BBBB?B@BBB@AAB>>>BC?CBB?AAABCCDD?B@BBA=@<<>:>BB5=====@@@BC;;;C;;7<BCAAA>AAA@@B;@BBCED=BBC@
@6HNMW:00775:06306
TACGGAGGGTGCAAGCGTTAATCGGAATTACTGGGCGTAAAGCGCACGCAGGCGGTTTGTTAAGTCAGATGTGAAATCCCCGGGCTCAACCTGGGAACTGCGTTTGTGACTGCAAGGCTAGAGTGCGACAGAGGGGGGTGGAATTCCACGTGTAGCAGTGAAATGCGTAGAGATGTGGAGGAACACCGATGGCGAAGGCAGCCCCCTGGGTCGTAACTGACGCTCATGCACGAAAGCGTGGGGAGCAAACAGG
+
AAA@;:::0;;;>8>@@@<@@BBB?B>A<@A;;:,:;<881988:>74899.44.3919:8=9======<<;333(3888+9<4<==?9<9::@8@?BBBABAD<AABBCBBAB9979BCD@@@A=8;>><899999%9:398?9=7>>AA@@>>>>@@CAA7=>@@@??:::BBAA?;;8;@CCC@DDCC>B?@:A<AB>@@@@1@CD?CCBCCADCBA;;<BBECBBCD:994;ABABCA7AA?@@;@CC@
@6HNMW:00778:06294
TACGGAGGATCCGAGCGTTATCCGGATTTATTGGGTTTAAAGGGAGCGTAGGCGGGCGCTTAAGTCAGCTGTGAAAGTTTGGGGCTCAACCTTAAAATTGCAGTTGATACTGGGTGCCTTGAGTGCAGTATAGGCAGGCGGAATTCGTGGTGTAGCGGTGAAATGCTTAGATATCACGAAGAACTCCTATTGCGAAGGCAGCTTGCTGGAGTGTAACTGACGCTGATGCTCGAAAGTGTGGGTATCAAACAGG
+
CCBB@FC?CCD@B?A@BB@BFE?B?BDE=B@=@@;@D>GC=CD=BBBBC@@=@BB=A@@A@DACCCCCDBBBBCC=BBC<@@@8@BBB?A@C@?A?3A?BBB9879BABBBBB<=>?@B@B?@@BC@A@BBBB<BBB?BC=A?B@CBBB?AB?;=997:>@A:@??D=AA?><=;AACC?99;9AB?BBB@BBBB>@?@CCBC@CBAA<@@@BBC@CCBBBBBDCCCCCCCCCC=BAB:::8:AA@BB>BBCA
@6HNMW:00778:06298
TACGTAGGGGGCAAGCGTTATCCGGATTTACTGGGTGTAAAGGGAGCGTAGACGGCGACGCAAGTCTGGAGTGAAAGCCCGGGGCCCAACCCCGGGACTGCTTTGGAAACTGTGCTGCTGGAGTGCAGGAGAGGTAAGTGGAATTCCTAGTGTAGCGGTGAAATGCGTAGATATTAGGAGGAACACCAGTGGCGAAGGCGGCTTACTGGACTGTAACTGACGTTGAGGCTCGAAAGCGTGGGGAGCAAACAGG
+
6;;;<ABCCC3AB=@:5;:@CC?B?BCB=BCCCB=A@:::,:?8@ABCCCBCCC@C@@@CAB?ACBBB?AA@?>>7>?@<ACC6?A8:4:==/AA97338377,78<>6777333;7;8;2;<8<8@A;>A8848A;@AC?@:B>A?B@=;:8//00)///8)//89;;@B@?@>=>;??=?>A??;??=:9:00*/)/9385.856842./..3(....977177:67555::-55778==2;779:.5673
@6HNMW:00790:06289
TACGGAGGATCCGAGCGTTATCCGGATTTATTGGGTTTAAAGGGTGCGCAGGCGGGATGTTAAGTCGGCGGTGAAATTTTGCGGCTCAACCGTAAAAGTGCCTTCGATACTGGCGTCCTTGAGTATGGATGAAGTAGGCGGAAATTTGTGGTGTAGCGGTGAAATGCTTAGATATCACGAGGAACTCCGATTGCGCAGGCAGCTTGCTAGGCCATAACTGACGCCATGCACGAAGGCGTGGGGATCAAACAGG
+
BBBD@CC@DCC?B:;:@@?ABB?B?BBC=BG@CC>BD=BB=BB?BCBAAAA>@CC>A;;;<@;@AAB=@@<?:99/9;<0;?>8<@=<8<399;==0:>87.349;BBAAAC?CBBB@B@BBBDBBB?CB??;?B@@===8A@:AC:;;B:==?>>8817===6>??A<?@???A===7686=7>??=AAA:=:;;@?;@@===;>=<895:*//<599;<=:;166567655181:788>>1<>>??9>@@5
@6HNMW:00791:06279
TACGGAGGATGCGAGCGTTATCCGGATTTATTGGGTTTAAAGGGAGCGTAGGTGGGATATTAAGTCAGCTGTGAAAGTTTGGGGCTCAACCTTAAAATTGCAGTTGATACTGGGTGCCTTGAGTGCAGTATAGGCAGGCGGAATTCGTGGTGTAGCGGTGAAATGCTTAGATATCACGAAGAACTCCGATTGCGAAGGCAGCTTACTAAACTGTAACTGACATTGATGCTCGAAAGTGTGGGTATCAAACAGG
+
BCCC@BA=A:;;9=9=;;7;BC<A=@BB;<<6;C9=?,:9)4<2<<@@@AA=@BB=B@@@6;5:>@AABBBBBBB=ACC=BCB;BBCC?A>A>@@A6A6;:AAA?BBBCBBBF>CAA>B@BCBBAA>????CB?@::39=;>6B>????;?AA???C:????8?AA>=AAA@A??BBAA;::6;BB@CBA@@@@@,0+0<<@B?CCAAA<ABBBC?ACCEBCC@BA@@AAA;;;0;?>9::.7<;:<><AA?;
@6HNMW:00797:06306
TACGTAGGTGGCGAGCGTTGTCCGGAATGACTGGGCGTAAAGGGAGCGTAGGTTGCAATTTAAGTTAAATGTGAAAGCCCGTGGCTCAACCACGGAATTGCATTTAATACTGGATAGCTAGAGTACAGGAGGGGTGAGTGGAATTCCTAGTGTAGCGGTGGAATGCGTAGATATTAGGAAGAACACCGGAGGCGAAGGCGGCTCACTGGACTGCAACTGACACTGAGCTCGAAAGCGTGGGGAGCAAACAGG
+
5=;@@BB<;;4;=?:@BB<@@C@C@DACBBBBCC>BB>CC=BB>BBABBAA>A987?>AA7933317;3=>><>@8900+000+00@A=F=B>=:=:>9==;;;1;:??>>D=AAB888=>>>>@@@A<AAAA5BB>>>?;?8=8=5;:=>>?;;;;6;A<A:>=;;;===>>>=@@<@===:>>>:?;881:@@4959@?A???CBA?BB???A798@??>?7;000>:::?7>8<<<:?0>;:7:07795
@6HNMW:00804:06309
TACGTAGGTGGCGAGCGTTGTCCGGAATGACTGGGCGTAAAGGGAGCGTAGGTTGCAATTTAAGTTAAATGTGAAAGCCCGTGGCTCAACCACGGAATTGCATTTAATACTGGATAGCTAGAGTACAGGAGGGGTGAGTGGAATTCCTAGTGTAGCGGTGGAATGCGTAGATATTAGGAAGAACACCGGAGGCGAAGGCGGCTCACTGGACTGCAACTGACACTGAGGCTCGAAAGCGTGGGGAGCAAACAGG
+
CCBBCCC@;:6:A@AAAC?CBC@C?C??@@BBBE?CCCCC>CC=???CC??=?8:9A?DB<B977>CC=AAABCA;988+9<<8<?@@<@>A==8==@7;;@@F9>;>AC>=:=@@?????=>=A@==88887,7><=>B:>9=;?<@AABAA>>>@=@@<@;A@===>BDA@@<@@=@=@@<@??;?:==8@AA:=;<>9>BBBBBB>BBBBAB?BBC?@=A==8748BCDDE>D999DDD9AA?BB9>>?:
@6HNMW:00809:06287
TACGGAGGATGCGAGCGTTATCCGGATTTATTGGGTTTAAAGGGTGCGTAGGTGGCACGGAAAGTCAGGGGTGAAAAGCTGTAGCTCAACTATAGTCTTGCCTTTGAAACTTCCGGGCTTGAGTTTAATGGAGGTAGGCGGAATATGTGGTGTAGCGGTGAAATGCATAGATATCACATAGAACTCCGATTGCGAAGGCAGCTTACTATATTATTACTGACACTGAAGCACGAAAGCGTGGGGATCAAACAGG
+
CCCC@BB@AAA@@?@@@@=@BC@C?BBD>CC?CC=CC;CC>DD?BBAAB;;5;;4;BCB?BC<@@BBBEC7A:;:;.;>BAAABBBBB@BBBBB@<>>5::?CC=CBC>BB>A?BF>BB=??AAD>B?BB???=?BB>BB?C?CCCAAA>BBB??<>9>>@C>AAACCBBBCCCBCCCCCCC?CCC?CCB9;:BB4;6;AAACABBBCCCD@DE?BB;;;BBA@@@7;;@AAAA=A>===?=2=@>>>6999<
@6HNMW:00810:06296
TACGTAGGGGGCGAGCGTTGTCCGGAATTACTGGGCGTAAAGGGTGCGTAGGCGGGCTCGCAAGTTGGATGTGTAATACCCAGAGCTTAACTCGGGTGCTGCATCTGAAACTACGAGTCTTGAGTGTCGGAGAGGTAAGTGGAATTCCTAGTGTAGCGGTGGAATGCGTAGATATTAGGAGGAACATCAGTGGCGAAGGCGACTTACTGGACGATAACTGACGCTGAGGCACGAAAGCGTGGGGTAGCAAACAGG
+
6<;@A:::::*5A=?;9;.4;B?C>A7;9;:BCF????BB5A>689;BAA@?;;;7;BBABB@CCAD@BBBBBBA?BBBA<A>>???>A>ABBBC>AAABBBAA@AABB@BCDCAAA????BBBBCDBB>BBBB>CB>@AB@C?B>A?BAAA:::AAA<AA<A<;;;===A@>=>4::3;:9@;>>>>A>?>=>??9=8===<=8>=::4:=788B=A:;;>?>==>=8=>=888)7:75665&29=AA;3A@@9
@6HNMW:00812:06269
TACGTAGGGTGCGAGCGTTAATCGGAATTACTGGGCGTAAAGCGTGCGCAGGCGGTTTTGTAAGACAGATGTGAAATCCCCGGGCTCAACCTGGGAACTGCGTTTGTGACTGCAAGGCTAGAGTGCGACAGAGGGGGGTGGAATTCCACGTGTAGCAGTGAAATGCGTAGAGATGTGGAGGAACACCGATGGCGAAGGCAGCCCCCTGGGTCGTAACTGACGCTCATGCACGAAAGCGTGGGGAGCAAACAGG
+
DC@@ACCC=:;;B;;<;;?A?CCC@C>B>@@BAB<BBBBC=B@@:;:AA@@<9:49??6@?A?BCBBBB898BBC=BBBB:BD<ABBB>A>ABB>B?B@@?9982:AAB@@@@@696:@??>A>>>@@@@>>>AAAA'<>8>7:5:;?878@@>>>@>==AA8;;;>>CCDAACBAA<@A=B?BCC>A@BA<@@B?A?DBBBBBB5BEG?CBAAA@CBB@;:;??B@@@?@@@?6==<9988-787<73;AA6
@6HNMW:00780:06317
TACGTAGGTGGCAAGCGTTGTCCGGAATTATTGGGCGTAAAGCGCATGTAGGCGGTTCCTTAAGTCGGTCGTGAAAATGCGGTGCTTAACGCCGTATGGCGATCGAAACTGGGGGACTTGAGTGCAGGAGAGGAAAGGGGAACTCCCAGTGTAGCGGTGAAATGCGTAGATATTGGGAAGAACACCGGTGACGAAGGCGCCTTTCTGGACTGTGTCTGACGCTGAGATGCGAAAGCCAGGGTAGCGAACGGG
+
CC;;:BB?@@<@A4;;A@7;;C?C?C?B>BB?BC?CBBBE=@@BBC@@ACE@BB@B?B=B>A?ADFFACA@A;:;;.;<;@<>A<B>B?CCCACCDFDAECCCCBBB=BCCCCD5BBB=@@@;;;CG@CBCD?BC<BCC;C?AAA@:@B;;;CB;;6;@@?:@AAAA@@@@@A@BB=B@AA=A;;7;>ACAAAA=@=@BB?BB=B@@=AAAAAB???BA9::@AAABA@@?>@;@A=@CC>BCCBAC=@@@:
@6HNMW:00780:06322
TACGGAAGGTCCGGGCGTTATCCGGATTTATTGGGTTTAAAGGGAGCGTAGGCGGCATGGTAAGCGTGTTGTGAAATGCGGGTGCTCAACATCCGGACTGCAGCGCGAACTGCCGTGCTTGAGTGCATTGAAGGAAGGCGGAATTCGTGGTGTAGCGGTGAAATGCTTAGATATCACGAGGAACCCCGATTGCGAAGGCAGCTTTCCGCGCTGTTACTGACGCTGAAGCTCGAAGGTGCGGGTATCGAACAGG
+
BBBA>B::6:C>@>;>;:7;CC@C@;;;0;:4;;0;=,99/9>6<BCBABA=@@=@@AA?@><@BAAAA?BBBBC=CB@@@<@@@BBB?BAAB?C@DD999?@@ABBD@CBCC@BAAABACBBBBBBB>?@@C@C?B?BB@C>A=@CBB>BBBBB999:BAD>BBBC?CCCCBABDCD??=??BCC9BBB?A=@?4948??99938>A@A@BBB?CCCABBBBBBB?BAB?@A9=8<<;>=8=AABBB?BBC?
@6HNMW:00790:06344
TACGGAGGGTGCAAGCGTTACTCGGAATCACTGGGCGTAAAGGACGCGTAGGCGGATTATCAAGTCTTTTGTGAAATCTAATGGCTTAACCATTAAACTGCTTGAGAAACTGATAATCTAGAGTGAGGGAGAGGCAGATGGAATTGGTGGTGTAGGGGTAAAATCCGTAGAGATCACCAGGAATACCCATTGCGAAGGCGATCTGCTGGAACTTAACTGACGCTAATGCGTGAAAGCGTGGGGAGCAAACAGG
+
B<@@@BBE=BD;;6<A@A?BCBAB@C?AAABCBE>CBCBC>B@CBBBBBBCA;;;;E?CCAA=AABBCC<BBBBB;@A@C?CG?CDAH@C@CCBCC?CAAAC?AADCC>CBBBCC@CECCCC@@@999,9=9:4;@@@BB@C@C?A?@?<@@A99::-9@AA9BC?BBCCBCBBBBC@BC?B?AAAK=BB@BBAA=A=A???BCBCCC@B@BB@B@BBBA@BBBD?BAA@ADDD=BB@=<@@5000AA9A@B?
@6HNMW:00795:06333
TACAGAGGGTGCGAGCGTTAATCGGAATTACTGGGCGTAAAGCGCGCGTAGGTGGCTAATTAAGTCGGATGTGAAATCCCCGAGCTCAACTTGGGAATTGCATACGATACTGGTTAGCTAGAGTATAAGAGAGGAAGGTAGAATTCCAGGTGTAGCGGTGAAATGCGTAGAGATCTGGAGGAATACCGATGGCGAAGGCAGCCTTCTGGCTTAATACTGACGCTGAGGTGCGAAAGCATGGGGAGCAAACAGG
+
CCCCCB@@<@A@DBBBBB@B@DDD>A?A<AA9::-;@<=?7>AAB???BCC@BB>BBB?B>@?BBBB?BBBBBBB=BDCC9B@@CCCD?BC@DD>D?C?BCCCCB@?@CCCC@C?@@ACCCBBBBCC?BA@@B=B=B?BBCC?B?B>AC?BBBBBCC?BCCC=:99BBBBCDBAAAA9;;@C@CCC@CCBB?:::7:7;CBB?B@DBB?BD@C@CCBBBCCBBCC;;7;@@ABC<BBCBBBC9AABDF>AAA?
@6HNMW:00803:06316
TACGTAGGGTGCGAGCGTTAATCGGAATTACTGGGCGTAAAGCGTGCGCAGGCGGTTTTGTAAGACAGATGTGAAATCCCCGGGCTCCAACCTGGGAACTGCGTTTGTGACTGCAAGGCTAGAGTGCGACAGAGGGGGGTGGAATTCCACGTGTAGCAGTGAAATGCGTAGAGATGTGGAGGAACACCGATGGCGAAGGCAGCCCCTGGGTCGTAACTGACGCTCATGCACGAAAGCGTGGGGAGCAAACAGG
+
65:99555)5:5549///4:)//<2727279///(////;599;/59AACC>@=6?>>+0//)//66699@>79:,8>=?0@>3;//(/06069;5;178=@AAB>AAAB?A;::1:4857:=88<887898//////%/.(.05.3.372.....3397999-5522222222---6*.-(-0577+/5/:4:;7*/)/7////&///)/:///7<;;;;/59@>@@AAABBB=A?@=><<2???<C<BBB=
@6HNMW:00807:06335
TACAGAGGGTGCGAGCGTTTAATCGGAATTACTGGGCGTAAAGCGCGCGTAGGTGGCTAATTAAGTCGGATGTGAAAATCCCCGAGCTCAACTTGGGAATTGCATACGATACTGGTTAGCTAGAGTATAAGAGAGGAAGGTAGAATTCCACGTGTAGCGGTGAAATGCTTAGATATCACGAAGAACTCCTATTGCGAAGCAGCTTGCTGGAGTGTAACTGACGCTGATGCTCGAAAAGTGTGGGTATCAAAACAGG
+
=<<<@=B@<=:65:<@>@@7@@CCD@D@D@@??>80;<=:?9?<:68////959:6:99484:5888<688333777+3333&3779<<<9=>9==7<7<7:///66//49:;;8<9<=<?>:>??ABC@AAA@@3:398<<<>9??B8BB=B>3944429499,9B:<065?::4449::4::48<;9;;94:<::176==>>:>6658<<555<79666/////77:;<<>===/;44//91///////&/895
@6HNMW:00809:06335
TACGTAGGGTGCGAGCGTTAATCGGAATTACTGGGCGTAAAGCGTGCGCAGGCGGTTTTGTAAGACAGATGTGAAATCCCCGGGCTCAACCTGGGAACTGCGTTTGTGACTGCAAGGCTAGAGTGCGACAGAGGGGGGTGGAATTCCACGTGTAGCAGTGAAATGCGTAGAGATGTGGAGGAACACCGATGGCGAAGGCAGCCCCCTGGGTCGTAACTGACGCTCATGCACGAAAGCGTGGGGAGCAAACAGG
+
==?C;;9E=BBB@AABBBADACCD@C@C@BBDCE>BBBB=6B=BA@?>???;AC:@@@588?;AA898@BAAAAA<AACC6BB<??@E@FABBB<A597@ABBE99:@@===<</8/22559>BA???A=<887878%688=1817:<5559777;AA@A@B9??AAAA?:;:BBBCAEEAC@BBC@BBCB<@@@<?;?C;;;;;*;@C<BBBCB?@@A955>899:3737373*38799<<.489AA;@AA?
@6HNMW:00812:06314
TACGTAGGGGGCGAGCGTTGTCCGGAATTACTGGGCGTAAAGGGTGCGTAGGCGGTCTGGTAAGTTGGATGTGAAAGCCCGAGGCTTAACCTCGGTTCGTCTTAGAAACTGGTAGACTTGAGTGTGGTAGAGGCAAGTGGAATTTCTAGTGTAGCGGTTAAATGCGTAGATATTAGAAGGAACACCAGTGGCGAAGGCGGCTTGCTGGGCCATTACTGACGCTGAGACACGAAAGCGTGGGGAGCAAATAGG
+
GCAAACCCCE5BBA@:;;099D@C@C@C?BBCFC=@@AAA5??99<=@==@900+0@<<9@C?AA?B@CCAB999,;@@9?::4:@=@=A>ADB?C>AAA@?:?@=<6???;?BA>A@=@>=>@@@=@AA@?:;;6;DB;A?AC<BBCBBBBAAAA=A=BB;;;;BBAABBBC?BBB@B@BBCCC?BBBE@CGD@B@BC?BD>BBA>>5>6;;?CBBCCG;=;CBBBCCCBBC<A@AAAAA7;;;BC>BBE?
@6HNMW:00777:06378
TACGAAGGGTGCAAACGTTGCTCGGAATCATTGGGCGTAAAGCGCACGTAGGCGGCGATCTAAGTCGGATGTGAAATCCCTCGGCTCAACCGAGGACGTGCATCCGAAACTGGATTGCTCGAGTATGGAAGAGGGTCGCGGAATTCTCGGTGTAGAGGTGAAATCGTAGATATCGGGAGGAACACCAGTGGCGAGCGGCTCCTGGCACACAACTGACGCTCATGTGCGAAAGCCAGGGCAGCGAACGG
+
;;555.5=9@BB@?69<;.4:::@=@?BB;;66?8?C>C>666=>@@@B::6:9187?99;=479AA=@:999:9+388/9A?03388276822.56=;>@>==;>>:3>;=4//(.....5555594<8<8;;055558382626677,226555527.//'..3...7889///(/.(..333.5552(,,,*(((((*(,502225..(.3325...3555378267(6:4855'2577550256
@6HNMW:00778:06383
TACGGAGGGTGCAAGCGTTACTCGGAATCACTGGGCGTAAAGGACGCGTAGGCGGATTATCAAGTCTTTTGTGAAATCTAATGGCTTAACCATTAAACTGCTTGAGAAACTGATAATCTAGAGTGAGGGAGAGGCAGATGGAATTGGTGGTGTAGGGTAAAATGCCGTAGAGATCAACCAGGAATACCCATTGCGAAGGCGATCTGCTGGAACTTAACTGACGCTAATGCGTGAAAGCGTGGGGAGCAAACAGG
+
DCAA?@CD<:;;B?BBCC@CCB@@>AACC@@@DD>FCBAA:@=>@@B@@A@7;;>BC@CCCGACCCCCC7@@:00+0000*/93//,69<.55.//)////;7<:;<;455556=7=>@<;;<95555)49=@5;;><<:04.4::89?:=;9///(////&///177788879//)/)/8396==>A6AB>???A;=9<<77339;//)/)/75:6877:::99;74449;<<<6=;;;===1=B>CD<??>:
@6HNMW:00790:06362
TACGTAGGGTGCGAGCGTTAATCGGAATTACTGGGCGTAAAGCGTGCGCAGGCGGTTTTGTAAGACAGATGTGAAATCCCCGGGCTCAACCTGGGAACTGCGTTTGTGACTGCAAGGCTAGAGTGCGACAGAGGGGGGTGGAATTCCACGTGTAGCAGTGAAATGCGTAGAGATGTGGAGGAACACCGATGGCGAAGGCAGCCCCCTGGGTCGTAACTGACGCTCATGCACGAAAGCGTGGGGAGCAAACAGG
+
BBBBBCDC>AAAA:<;;;6;@CAB@B?B>BECFC=CBBBB=A@@00000;=69919@@3:;D?CBA@AB@A@CBB;BBCC5==7>>?C9>;>AA;A?B998BBB?BB@@A???A<A;@@AA@@><=>>><:666565%6=9>4:673;7888>A@@A@==<D;E>>==>@@?AAA:;4:?4;7;DB?CC@@<@@@:?=>AA@@BB5BBE>CBACB@CAB:;;;CCCCCCAAA@@:@AAABCC6:99::2:A@<
@6HNMW:00804:06396
AACGTAGGGGGCAAGCGTTATCCGGAATTACTGGGTGTAAAGGGTGAGTAGGCGGCATGGTAAGCCAGATGTGAAAGCCCGCAGCTTAACTGCGGGACTGCATTTGGAACTACTAAGCTAGAGTACAGGAGAGGTAAGCGGAATTCCCAGTGTAGCGGTGAAATGCGTAGATATTGGGAAGAACACCGGTGGCGAAGGCGGCTTACTGGACTGAAACTGACGCTGAGGCACGAAAGCGTGGGGAGCAAACAGG
+
<0;666BBAA1A@:=@>A9;;D@C@C@D@AA@BB<BBBDH?EE>;;;;;CB?BC?BBBD???=BC?BCC;;;BBC<BBB;ABAAAA?C@@A?ABC=ABBC@??C=A=A?A9:;BB=?ADCCBBBB@>=9000:168384924.505>5;;;A::4>9489:;49::BAAAB@?@=@@9?;;=:=00,0,0:6>0/)/)/83881333=69::::92:??ABA>;;00*00/699.7;73337(7;8??:>8;2
@6HNMW:00809:06365
TACGTAGGGTGCGAGCGTTAATCGGAATTACTGGGCGTAAAGCGTGCGCAGGCGGTTTTGTAAGACAGATGTGAAATCCCCGGGCTCAACCTGGGAACTGCGTTTGTGACTGCAAGGCTAGAGTGCGACAGAGGGGGGTGGAATTCCACGTGTAGCAGTGAAATGCGTAGAGATGTGGAGGAACACCGATGGCGAAGGCAGCCCCCTGGGTCGTAACTGACGCTCATGCACGAAAGCGTGGGGAGCAAACAGG
+
@ABCBCJE?AA@@@@@A@?A?@CB=@=@=AA@@@9@A@?A=A@?@@>?>@?=7717>=3>@DABBBCBBAAACBC>BBCC:AA:@9::>A>???8?>???CCCC>BBB@>?>;;1516<;;<<<<<>=A?>999999%:<1:5;395=9>>>=??=;;;==>7?A@@>>>@@;CCCB?BB@C@CGE@DBBB@BBB@C@BBBAAAA,;;;6;CCCC@CCC;;;CBBBBA@@CECC<A@A99:9-97977(7@<6
@6HNMW:00817:05784
TACGTAGGGTGCGAGCGTTAATCGGAATTACTGGGCGTAAAGCGTGCGCAGGCGGTTTTGTAAGACAGATGTGAAATCCCCCGGGCTCAACCTGGGAACTGCGTTTTGTGACTGCAAGGCTGAGAGTGCGACAGAGGGGGGGTGGGAATTCCACGTGTAGCAGTGAAAATGCGTAGAGATGTGGAGGAACACCGATGGCGAAGGCAGCCCCCCTGGGTCGTAACTGACGCTCATGCACGAAAAGCGTGGGGAGCAAACAG
+
BDDBBBCL>BBBBCAB::6;>AAB?B?B;99BBA9A@:99(388?AAAAAA9>=;>>>6@@B?BBBBCBBBBA@@899999$89693734949?A:=<>A?=9999*9==>=><@@<@<@988B?;:;;;;<::8988888#688(808-506222252222225667&2757559?==AA;;66A8@8::940:00*/983839;994449#49909?<<<9<<><@=>>>>>?<<<8788&7333777+333==2=89
@6HNMW:00819:05761
TACGGAAGGTCCGGGCGTTATCCGGATTTATTGGGTTTAAAGGGAGCGCAGGCGGCACTTCAAGCGTGACGTTAAATCTCGGGGCTCACCCCCGTTTTGCGTCGCGAACTGTCGTGCTTGAGTAGGCGGCAGGGAGGCGGAATTCGCGGTGTAGCGGTGAAATGCTTAGATATCGCGAGGAACTCCGATAGCGCAGGCAGCCTCCCGTTGCCTTACTGACGCTCATGCTCGAAGGTGCGGGTATCGAACAGG
+
BDBB>B?@<@B=A@<A@?>ADD?B@A>?9:96:A<AC>CB>BD?AA@BA@@<@@;@@@>:<<,000?>;;<<+::5;AAA@@A9@BBBBBBB1BBEE8A???BBAAA?CBBAB@@@@B@BABBBB???8=?==8?>:?A=A>B@BBBC@CCB>>>@=@???8ABBC?BAABBA>>>557=A=@@@=A@@@A@>>5516<=<9<=<7=>;>><B?CC@ABCBCCCC@BAC@BA2929;;;;/;CCCCB@CCC@
@6HNMW:00821:05795
TACGTAGGGTGCGAGCGTTAATCGGAATTACTGGGCGTAAAGCGTGCGCAGGCGGTTTTGTAAGACAGATGTGAAATCCCCGGGCTCAACCTGGGAACTGCGTTTGTGACTGCAAGGCTAGAGTGCGACAGAGGGGGGTGGAATTCCACGTGTAGCAGTGAAATGCGTAGAGATGTGGAGGAACACCGATGGCGAAGGCAGCCCCCTGGGTCGTAACTGACGCTCATGCACGAAAGCGTGGGGAGCAAACAGG
+
CCCBC@BB;@@?@A@A;;5;;A@>;A6;29BCCE>CCBBB>CCBBBBAAAB???=?CC9?>??AA::9BAA@AA@;@@@@6@@;A???@C?CBD=B?BCC??>A498>===@@@=A:>=@=<988877;;;678787%8<:>>D<?<@>>>A@@@>>>>??B:BB=::89877CC;;9;;8;?CBB?BBCD@BBB>@=@CBBBBB,@@A;BAABC?DCB;99?BAA@@@@A?=@:@CAAACC:AAABB=AAA>
@6HNMW:00831:05766
TACGGAGGATCCGAGCGTTATCCGGATTTATTGGGTTTAAAGGGAGCGTAGGCGGGCGCTTAAGTCAGCTGTGAAAGTTTGGGGCTCAACCTTAAAATTGCAGTTGATACTGGGTGCCTTGAGTGCAGTATAGGCAGGCGGAATTCGTGGTGTAGCGGTGAAATGCTTAGATATCACGAAGAACTCCTATTGCGAAGGCAGCTTGCTGGAGTGTAACTGACGCTGATGCTCGAAAGTGTGGGTATCAAACAGG
+
59//)/0*/775;>>599495<9@8@A@8::3<@(95(4<)44/444<44405@<;BAAA>B@ACBB@;;;BBBE=BBB=BBB7AB@A=@=??BBC:B@AA??@>AAABB?@@9:99;><A=>?=7//5.---*-993--+/6<6;<?@<?@=;><=8<;=>3;;=>:=>>?>>=AA;;7;A<?;;7;@@=@DCC7;5;>;;:4:@AA@CB@@@@:@@;:;;;;;@@@EDCBBB<B;;;@C;A;;;BB<BAA=
@6HNMW:00836:05790
TACGGAAGGTCCGGGCGTTATCCGGATTTATTGGGTTTAAAGGGAGCGTAGGCGGCATGGTAAGCGTGTTGTGAAATGCGGGTGCTCAACATCCGGACTGCAGCGCGAACTGCCGTGCTTGAGTGCATTGAAGGAAGGCGGAATTCGTGGTGTAGCGGTGAAATGCTTAGATATCACGAGGAACCCCGATTGCGAAGGCAGCTTTCCGCGCTGTTACTGACGCTGAAGTTCGAAGGTGCGGGTATCGAACAGG
+
CCCC@C@C?CC@DC=?@@<@BB?B?BBB<AB?AB<BB>CC>CG>::9BBBB?BB?AABB?BA=A@@@BA?BCAA@<@;:;D>BCCCCC=CAAC=C@CC????@?@@CC@CCCC@DAAAB=A@AABABA@DD?D?C?B?A@=@=A=ACCC?BCB@@9949@@@<BCDD?BBBB???BBC@?8=6;;;0;?A>BBBB:?<?AAACC>B<>>AABBB@BBCBBB@BBBB=A??BBB<?8;;;;=7=??@BB@BCC?
@6HNMW:00846:05782
TACGGAGGATCCGAGCGTTATCCGGATTTATTGGGTTTAAAGGGAGCGTAGGCGGGCGCTTAAGTCAGCTGTGAAAGTTTGGGGCTCAACCTTAAAATTGCAGTTGATACTGGGTGCCTTGAGTGCAGTATAGGCAGGCGGAATTCGTGGTGTAGCGGTGAAATGCTTAGATATCACGAAGAACTCCTATTGCGAAGGCAGCTTGCTGGAGTGTAACTGACGCTGATGCTCGAAAGTGTGGGTATCAAACAGG
+
CDCC?BB::;C>ACB;;;@BAA?B?BAA=BD@CD>FD>CC=BB=BBABB@@=@BA<B;;;5;4:=?;:;::;@AC;@@B=BBC;BBBA?B?B?CCC9@4::>=>=@AAAACBB=???=A??@@@99:??BCBB@BBB?BB?B?C@CC@B?BB@=A5636:9C:@???<>>>A===B?@??CB?BBC<AA@=B9::4;=AAAAC=BBA@=;;;BBCACCCCBBCBBCDCBBA:9:,;AA@CC=BB;;=H?HDIA
@6HNMW:00863:05806
TACGGAAGGTGCGAGCGTTATCCGGATTCATTGGGTTTAAAGGGAGCGTAGGCGGAGCGCCAAGTCAGCTGTGAAATCCCGCGGCTCAACCGTGGAACTGCAGTTGAAACTGGCGCCCTTGAGTGCACATGAGGATGGCGGAATTCGTGGTGTAGCGGTGAAATGCTTAGATATCACGAAGAACCCCGATTGCGAAGGCAGCTGTCTGGGGTGCCACTGACGCTGAGGCTCGAAAGTGCGGGTATCAAACAGG
+
BCA@=@=@=@AAABDBBB@CCC?B?AB?AA?9<<6=>8?A8@A;<;;BBBC@BB@CB?@@?B?ACC??>?DB???9???9@AB<@@AC;>;???9??BA@@>??<>>C:@?<8>?>A=@8>>@>><@A?;;>A:<<>9;;7<;?6:7;;3:>=;<8716>@@:@@AA<>>A===A?@@A=??;>AA2AAA8<9993949@@@ABBCBBDD:AAA@999BBBBADC::8:BBACD>BBAAA@<ABBBCC=BBB?
@6HNMW:00816:05817
TACCCGCAGCCCAAGTGGTGGTCGATTTTATTGAGTCTAAAACGTTCGTAGCCGGTTTGGTAAATCCTTGGGTAAATCGAGAGGCTTAACCTTTCGAATTCCGAGGAGACTGCCAAACTTGGGACCGGGAGAGGCGAGAGGTACTTCTGGGGTAGGGGTAAAATCCTGTAATCCTAGAAGGACCACCGGTGGCGAAGGCGTCTCGCTAGAACGGATCCGACGGTGAGGGACGAAGCCCTGGGTCGCAAACGGG
+
CBCC=@?@@@A<A?A@?;;:4:B::;BB:@A?B??>C>>?>5???9?AA???@B?BC;D?BAB=AC>C?CB<@??8>???@:;6:@<A>B?BF>????BAD?CAA>?AABAAA?BA;??>AB;BB=BB=BBBB@BBBCCB@BDCE@CBBBB:BBBBB8AAAA8AB?BBBE@BB?BBBB>A=@@=@@=A=9959AA3979@@@ABBDBBBB?AA>ABB?DEBB=@@:::29A@D<??C8>BC?AA@@@@=@@@9
@6HNMW:00817:05818
TACGGAGGGTGCAAGCGTTACTCGGAATCACTGGGCGTAAAGGACGCGTAGGCGGATTATCAAGTCTCTTGTGAAATCTAACGGCTTAACCGTTAAACTGCTTGGGAAACTGGTAATCTAGAGTAAGGGAGAGGTAGATGGAATTCTTGGTGTAGGGGTAAAATCCGTAGAGATCAAGAAGAATACCCATTGCGAAGGCGATCTACTGGAACTTAACTGACGCTAATGCGTGAAAGCGTGGGGAGCAAACAGG
+
BBBA=@@>::;:B?B@@A@B;;;@=@?AABBBBB=BABAA<A=@@@?ACBB?BC@BC@BCCC?CCBBBC@BBBCL>CBCC@BB?BB?B@C?BB@DD>BBBBA=AA;AB<BBC@CC@CCCCCCBBB=@@8?@<?=?ABAAA?A?B?BB?B?A??ABAB7BBBB7BB?CBCBB;;;@@<@@<@C?BBCHIBB?AABB7;8;@@@@@@@;;4;>BBAD@CBABAAAAC?BBB@@@AD>GCCCCCC<JCCCD>;;;=
@6HNMW:00823:05828
TACGTAGGGGGCAAGCGTTGTTCGGAATTACTGGGCGTAAAGCGCACGCAGGCTGGCCGTTAAGTCTGTCGTCAAAGGCGGAGGCTCAACCTCCGTTCTACGATAGATACTGGCGGCCTAGAGTATGTGAGAGGGAAGTGGAATTCCCGGTGTAGCGGTGAAATGCGTAGATATCGGGAGGAACACCAGTGGCGAAGGCGCTTCCTGGCACACAACTGACGCTCATGTGCGAAAGCCAGGGCAGCGAACGGG
+
CCCDD99999*:C=A@@@?BB@BB@C@B?AA99:0;A;;:(5=>@??==9:8:BC?C<@@@C@CCC?@?CCCBCC6949?;;;8;DCC@C@BB?BB@BBBBCCB>??DBA@A>8858?BBB@AABBB@@??<<<7<<>?B?B?B?DD9@<=;9998858AAA9;;;;;=<>=>A===7:868;AAC;A<>>;>>>:?;668A:>:;;5:===@D=B>?>@@@?@?@@@@@AAA:AA<@>?3@AAAAA<???9
@6HNMW:00840:05819
TACGTAGGTGGCAAGCGTTATCCGGATTTACTGGGTGTAAAGGGCGCGTAGGCGGGGATGCAAGTCAGATGTGAAATCTATGGGCTTAACTCATAAACTGCATTTGAAACTGTATCTCTTGAGTGCTGGAGAGGTAGACGGAATTCCTTGTGTAGCGGTGAAATGCGTAGATATAAGGAAGAACACCAGTGGCGAAGGCGGTCTACTGGACAGTAACTGACGCTGAGGCGCGAAAGCGTGGGGAGCAAACAGG
+
>=>@B;;6;;5;A69;BB?AAB?B>A@@;@BBBB=BA@@D5::5;A?@A;;59>;<3>??>B@CEBABBAAAAAB=BBBBBCC>CC?B@BBBBBBB9>??A??=2==;3@AABCCCBBB>AAB@BA9949A@@<@@?>8949=B?E?C@DBBBAA7848B@@9>@@??BBA???C6868;??;A@A68;=<8<=<8=8<=8=B>>>>A=AA>?>B>A=>=@:::9;=9>CB===8=>>>>>>2=<<<>9>@@=
@6HNMW:00856:05854
GACGTAGGTGGCAAGCGTTACTCGGAATTACTAGGCGTAAAGCGCGCGTAGGCGGAATGTTAAGTCTGTTGTGTAATCTCTGGGCTCAACCCAGAAACTGCAACAGAAACTGGCGTTCTTGAGTGAGGCAGAGGAAATCGGAATTCCTAGTGTAGCAGTGAAATGCGTAGATATTAGGAGGAACACCGGTGGCGAAGGCGGATTGCTGGACAGTAACTGACGGTGAGGCGCGAGAGCGTGGGGAGCAAACAGG
+
BCA@A@C?;;7;A=@A@@<@@@AA=A?B?BBD??;?@?@@:@:;;BB@@@C?CC@C@BBB>B=BBD???@BBBBB@ABACBBB<BBBB=@B=:;:B>CABAG@CBBBD>BBB?BAB@BB?BBCCB::9:AAAC@CC<AAB?B?B?B@BBBBBBBCCBBBBBB<??ABCBBBDCC@DE@CC@B?ABB@C?CD?BBDAD@CC@CE?ABCC@CCFCCB?BBBDBA=A@>>:?>>?@@@@@@@AAA5?@???:?AC?
@6HNMW:00858:05823
TACGGAGGGTGCAAGCGTTATCCGGATTTATTGGGTTTAAAGGGTCCGTAGGCTGATTTGTAAGTCAGTGGTGAAATCTCACAGCTTAACTGTGAAACTGCCATTGATACTGCAAGTCTTGAGTGTTGTTGAAGTAGCTGGAATAAGTAGTGTAGCGGTGAAATGCATAGATATTACTTAGAACACCAATTGCGAAGGCAGGTTACTAAGCAACAACTGACGCTGATGGACGAAAGCGTGGGGAGCGAACAGG
+
DCCC@CCE=@@@B>ABBB?BBC@C?CCD>CC<??:@A<BC>BE=BB>ABBC@BCBA@@3:9;:>@A;;9CADAAA<A???DC@@?A@E?B:9:?AA;AAADADD@CCDCCBB;;4;@;;5;AAA@A=@@?BB@CC@CACB?B?BB?BBA@@BBAAAA>AAAB=::;ABCCBAAB?BBBABBB?BBB@C?B?A???5959AA=A?BB9:59AA<AB>A@@B:99???BB@BBBKG@B::9A@@6A@@BB>@??:
@6HNMW:00861:05843
TACGGAAGGTCCGGGCGTTATCCGGATTTATTGGGTTTAAAGGGAGCGCAGGCGGCACTTCAAGCGTGACGTTAAATCTCGGGGCTCACCCCCGTTTTGCGTCGCGAACTGTCGTGCTTGAGTAGGCGGCAGGGAGGCGGAATTCGCGGTGTAGCGGTGAAATGCTTAGATATCGCGAGGAACTCCGATAGCGCAGGCAGCCTCCCGTTGCCTTACTGACGCTCATGCTCGAAGGTGCGGGTATCGAACAGG
+
CC@@;?8949B=A@<?@@=ADD@B?BCE>BB?BD>CC<BB<BB=BDBA@@>;>>:>@@?;??=:::BAAA@@2::5;AACCCC9BBAAAAAA1BCDD8??AAAAAAB?AAABCCAB=><>ABBAA?BB?=@@>7/0,0;7;=D@BB==:<@??AAB?BBCC;AB@@=@BBBA@>AAA??:?9>>>9>>>>>=@@997:====ABA8==<@@=C@CCBBBBBBEDCBBCCCCC?B?@@@@A>ACCGFCABB@@
@6HNMW:00816:05880
TACGGAAGGTCCGGGCGTTATCCGGATTTATTGGGTTTAAAGGGAGCGCAGGCGGCACTTCAAGCGTGACGTTAAATCTCGGGGCTCACCCCCGTTTTGCGTCGCGAACTGTCGTGCTTGAGTAGGCGGCAGGGAGGCGGAATTCGCGGTGTAGCGGTGAAATGCTTAGATATCGCGAGGAACTCCGATAGCGCAGGCAGCCTCCCGTTGCCTTACTGACGCTCATGCTCGAAGGTGCGGGTATCGAACAGG
+
A@@B@B?D@BB=BB<BBB?BBA;>;000+00)0>*0/+5<2<=6;@@AC@@<;;6;@@@=AA=:;;?>>><=4;:.988;A==1BCCCDDDD1::@>2=99?>AAAB>AAB?>?999B?CA??BB@DC?BBBB=AB=@@;A=A=BBBB?BBB@@?>:=<=<3899A<AAC???A>>>>><@;>>C=B>>=?>>>@@;@898:>>D1566;9+946;<=;;<<<=BBBBCCAA=A>;;;@A9ABAABE@BCC=
@6HNMW:00821:05870
TACGGAGGGTGCAAGCGTTACTCGGAATCACTGGGCGTAAAGGACGCGTAGGCGGATTATCAAGTCTCTTGTGAAATCTAACGGCTTAACCGTTAAACTGCTTGGGAAACTGGTAATCTAGAGTAAGGGAGAGGTAGATGGAATTCTTGGTGTAGGGGTAAAATCCGTAGAGATCAAGAAGAATACCCATTGCGAAGGCGATCTACTGGAACTTAACTGACGCTAATGCGTGAAAGCGTGGGGAGCAAACAGG
+
BBBB?@@@:@@@@=@;;:>@AC::6:=AABCCCC=@@@@A<A?BAABBBCCAEGAFF@CCCC?BB;;;A>BBHEE?BC@B@CD@ED?A?B?BB?BD=BCBBB@CE>CC>BBB@CC@CCCCCAAAC@BB=?@9858?AABC@C@D?CC?B?@>>9;;;.;;;;.<C?@ACBBBBBCB@BC@CC@C<;;7;A=ABAB>A?BA@@@BBADDAC?DB?C@CCCBCCCCC@CGBBBAAB;BB;;;CF9CBACC>CDDA
@6HNMW:00828:05877
TACGGAAGGTCCGGGCGTTATCCGGATTTATTGGGTTTAAAGGGAGCGTAGGCGGCATGGTAAGCGTGTTGTGAAATGCGGGTGCTCAACATCCGGACTGCAGCGCGAACTGCCGTGCTTGAGTGCATTGAAGGAAGGCGGAATTCGTGGTGTAGCGGTGAAATGCTTAGATATCACGAGGAACCCCGATTGCGAAGGCAGCTTTCCGCGCTGTTACTGACGCTGAAGCTCGAAGGTGCGGGTATCGAACAGG
+
@@AA?B:@<@B2;;,;9@@DDE@C?CBB=A@>@C;@@<@E?CC>C@@@@??=;;5;ABB?CC>AABBBA>AA>@?9:;:;;0:??ABB@AACD?C?CB?@@@AAABBB?BBCC?BBBBB9;;CCBBBC@CC?A=A<@;@A=A6:7:BBB?BBBAC;;:;BBE?BCCC@@@@B???BAA::69<?AB8BCC9::BB?B?ABAAAB<A?BAABBBB?BBBBBBBBBBB=??BA?A2819<<=A;ABBBBB?BBB?
@6HNMW:00828:05899
TACGTAGGTGGCGAGCGTTGTTCGGATTTATTGGGCGTAAAGGGTCCGTAGGAGGTTGGTTAAATTTGGGGTGAAATCCCGGAGCTCAACTCCGGAACTGCCTTGAAGACTGAATCAACTAGAGTACTGGAGAGGTAAGCGGAATTCCAGGTGTAGCGGTGGAATGCTTAGATATCTGGAAGAACACCGAAAGCGAAGGCAGCTTACTGGCCGGTCACTGACTCTCATGGACGAAAGCGTGGGGAGCAAACAGG
+
CC@A@BA=@@;@A;99<@<BC@BB@EIH=@@7<;6;BBAC>BC=BA68:99::@7A=@:>18738=8@=C1>??B=BCC<B?@AADCD@BA@=A9?489@?8><@=>A@@@//(///38<9;<72525909;88167052:5=5;3715:7;878933.3=6;,3333,3887::9::*/)/8(///(/773;>771789997:4977;6</6.69::99///8;89>D=???BB8>=<8989)8=<<=5===8
@6HNMW:00846:05897
TACGTAGGTCCCGAGCGTTGTCCGGATTTATTGGGCGTAAAGCGAGCGCAGGTGGTTTCTTAAGTCTGGAGTAAAAGGCAGTGGCTCAACCATTGTATGCTCTGGAAACTGGGGAACTTGAGTGCAGAAGGGGAGAGTGGAATTCCATGTGTAGCGGTGAAATGCGTAGATATATGGAGGAACACCGGTGGCGAAAGCGGCTCTCTGGTCTGTAACTGACACTGAGGCTCGAAAGCGTGGGTAGCGAACAG
+
9<<@A@A=@@>3@A@>;?8?@?5:255=4<<7<<4544<<3<;;548<>::59A=?A8;=8<383333,373333&349888=48888587<<8:;=:97665:179/222;;.;3775:===:::882899+888222,3.36;,339//....3.356=/8775556986656949:6@688?3;57717777.5253865...62335:993998855.66..)-7--.9.855553,5552:A4668
@6HNMW:00851:05871
TACGGAGGATCCGAGCGTTATCCGGATTTATTGGGTTTAAAGGGAGCGTAGGCGGGCGCTTAAGTCAGCTGTGAAAGTTTGGGGCTCAACCTTAAAATTGCAGTTGATACTGGGTGCCTTGAGTGCAGTATAGGCAGGCGGAATTCGTGGTGTAGCGGTGAAATGCTTAGATATCACGAAGAACTCCTATTGCGAAGGCAGCTTGCTGGAGTGTAACTGACGCTGATGCTCGAAAGTGTGGGTATCAAACAGG
+
@@A@=AB>BBB?AAA@;;7;BB?B@BBA<@@?AC=BB6<<6;C;>@CBBBB?@@?9@A@@=A<@@ABBA@@@;<;0;?C;ABB:A@AB6:49=AA@9A8::DBB?BCCBB???:999?B>@??99:ABBABA@=@??97748>?;A@994:>@=>==:=>>?8:::A=>>>AAA?BCDC?BB@BBB?BAA>B@AA5;5;;;;C=AA@@<@@@AAF@CBCCCBCBCAAACCCAAA<ABCBBB=@@@BCD?CCC@
@6HNMW:00851:05888
TACGTAGGGTGCAAGCGTTAATCGGAATTACTGGGCGTAAAGCGTGCGCAGGCGGTTTTGTAAGACAGAGGTGAAATCCCCGGGCTCAACCTGGGAACTGCCTTTGTGACTGCAAGGCTAGAGTACGGCAGAGGGGGATGGAATTCCGCGTGTAGCAGTGAAATGCGTAGATATGCGGAGGAACACCGATGGCGAAGGCAATCCCCTGGGCCTGTACTGACGCTCATGCACGAAAGCGTGGGGAGCAAACAGG
+
A@BBBBAA<;;;A?BABA@BABCC@C?A=AAAA@9@A@@A:@@@::9BA?=;9929=<2<?A>A@????=9?@@@;@BBB:BC:??@@<@<@AA:A==>>==CD;?@@???AB@=@<>=A?=:;;@A=><;:::::*9><9>:>:><;;;A@>>>@@@@@BB:>>>AAAB:;:>>==888087<:;5;>?A9=>?<?<@@:>>@@5@@B:@<@AA;;;@>=;;;A?;;;?;;;?9>?===<<-;;;@B:>>>=
@6HNMW:00856:05893
TACGGAAGGTCCGGGCGTTATCCGGATTTATTGGGTTTAAAGGGAGCGCAGACGGGCTGTTAAGCGTGACGTGAAATCCGGGGGCTCAACCTTCGGCTGCGTCGCGAACTGGCGGCCTTGAGTGGACGGTAGGCAGGCGGAATTCGTGGTGTAGCGGTGAAATGCTTAGATATCACGAAGAACCCCGATTGCGAAGGCAGCTTGCCGCAGTCTTACTGACGTTCATGCTCGAAGGTGCGGGTATCGAACAGG
+
ECCD?D?D@DD@BB>ABA@BBC?A=???;>A9=@9>?9A@;AC<ABCBBCCCBCB>BAAA?B?B@@@CCCCCEHE=CC5;;;;*;CCCGE@D@;;7;@@?@CA99:BAAAA?::89?C:@AB?>9??@<A@@<?AA>BB>B@B>BBBB>BCB@@7757BBC<CC@@>@@@BBBBBBBC>AA>CCC;CBB@BBBA@C@BABAA=@@6::BAA??=?AAABBBB?BBBCBAABB?C@CC@@@<?@?@CC>AAB?
@6HNMW:00860:05865
TACGGAAGGTCCGGGCGTTATCCGGATTTATTGGGTTTAAAGGGAGCGTAGGCGGGCGCTTAAGTCAGCTGTGAAAGTTTGGGGCTCAACCTTAAAATTGCAGTTGATACTGGGTGCCTTGAGTGCAGTATAGGCAGGCGGAATTCGTGGTGTAGCGGTGAAATGCTTAGATATCACGAAGAACTCCTATTGCGAAGGCAGCTTGCTGGAGTGTAACTGACGCTGATGCTCGAAAGTGTGGGTATCAAACAGG
+
=BBB>A:A8AD5@>8>:A=ACD@C@@@@;@>=?C<AA?BL>CD?@@ADCCB@@@@9@?=?4;6;BBAC@BBBBCB>BCE=CBB7BB@@=@@C=@@@7@=AAA;;7;ABCBDBC=:;;@B@BBCA@??@@@@::8:AA?AB>A@C?BBCC?CCCBB@@=>?>@:@@@C@C???BBBCCBB?@@<@@@>ABB?AB?@5;5;ABCDADDBB?;<;@@D@DDDCCC;;;BBCBBBAAA<ABBBBC:;;CCCD=CCD@
@6HNMW:00862:05875
TACGTAGGGGGCGAGCGTTGTCCGGAATTACTGGGGCGTAAAAGGGTGCGTAGGTGGCACTTTAAGTTGGATGTGAAATCCCCGTGCTTAACATGGGAGCTGCATCCAATACTGGAGAGCTAGAGTGCAGGAGAGGTAAGCGGAATTCCTAGTGTAGCGGTGAAATGCGTAGATATTAGGAGGAACACCAGTGGCGAAGGCGGCTTACTGGACTGTAACTGACACTGAGGCACGGAAAGCGTGGGGAAGCAAAC
+
77:;000000*/0//7//,/=<7>7;38.433444&333333&33(3888<<@=@A;@A9;9.924::>;ABBBBCD=;;;;6;<C=?<@;@?@?B0;;99::<==9=:666><?CBBCAAAA:99BBBB@BBBC?BB@BA@;=:>;@;?CABBBBB::89BAA9999:9@B==::29919<8=9?=>9;=;:3:995;=@=9<=+///.0563559165558::825538:33-3=8==?=:;:&/*/6::3:
@6HNMW:00816:05915
TACGGAAGGTCCGGGCGTTATCCGGATTTATTGGGTTTAAAGGGAGCGCAGGCGCACTTCAAGCGTGACGTTAAATCTCGGGGCTCACCCCCGTTTTGCGTCGCGAACTGTCGTGCTTGAGTAGGCGGTAGGGAGGCGGAATTCGCGGTGTAGCGGTGAAATGCTTAGATATCGCGAGGAACTCCGATAGCGCAGGCAGCCTCCCGTTGCCTTACTGACGCTCATGCTCGAAGGTGCGGGTATCGAACAGG
+
CCCC@C@C@CC@CC=;9;=ABB>B?BBB=@@=@A8@?6A@;@D;ABCCABA@;::A@A<>>7000?:::??@CC>CBB??==5=?@@@AAA.>@?@-78:?A@BBB?99:DDFAAAD?BBBB?>99949?>=;>?9?A?B?B?BBBB?BB@@@@@<?ABB>BBBC?>>>??@@@A===;><?AA=AB>>?B@@>?7;:::7=<>1673994B?BCAACCCCBBBBCBA>@@+0,000//)5<CA9;;;BB?
@6HNMW:00818:05944
TACGGAAGGTCCGGGCGTTATCCGGATTTATTGGGTTTAAAGGGAGCGCAGGCGCACTTCAAGCGTGACGTTAAATCTCGGGGCTCACCCCCGTTTTGCGTCGCGAACTGTCGTGCTTGAGTAGGCGGCAGGGAGGCGGAATTCGCGGTGTAGCGGTGAAATGCTTAGATATCGCGAGGAACTCCGATAGCGCAGGCAGCCTCCCGTTGCCTTACTGACGCTCATGCTCGAAGGTGCGGGTATCGAACAGG
+
@BBC@C>B>AC>AA<@@>=ABBAD@ECC=;;6;@9AA<AB=BB<A@@@AAA?;;5?==9<A9000<<9:9;<AE=A@@:999&799:?BAA1=?>>3==????AAA=AA@BBB9:9?;????@@<@A<AA@C=>?=?A<A;@:?@>>9>C@@ABB?BBBB=BBBB@BFBBBBA>>AAA<A<@@A<@@@@??=<9939;:::===5==8==;CACDCCHBBBBDBBBBBBCB>A>>@:;<0;BCCCC@CBC@
@6HNMW:00822:05915
TACGGAAGGTCAGGGCGTTATCCGGATTTATTGGGTTTAAAGGGAGCGTAGGCCGCCGGTTAAGCGTGTTGTGAAAAGCAGTGGCTCAACCACTGTCGTGCAGCGCGAACTGTCCGGCTTGAGTATCATGAAAGGTTGCGGAATTCGTGGTGTAGCGGTGAAATGCTTAGATATCACGAAGACCTCCGATTGCGAAGGCAGCAGCCTGTGTGTTCACTGACGCTGAAGCTCGAAGGTGCGGGTATCGAACAGG
+
CBBA<@<@?BBBBA=A@@>?CC:B?BCB7BC9BD>>>29:6:=6>??@??CAE8::=@;?692:<@:89;>>99:9-38><78/7;37,79;?979A?889A@=>=00*00/;=9?8==2:>>?AB???B>B3;7;<???;@7:5;=AA?BBAAABA?A???8???B<?????A???AB;?;>=A@<@==8=;;:7=8888>=9818===@A@:?;;888===>8;7;BAACG@A>AB@??9???=?A>>?>?
@6HNMW:00830:05930
TACGTAGGGGGCGAGCGTTGTCCGGAATTACTGGGCGTAAAGGGTGCGTAGGTGGCACTTTAAGTTGGATGTGAAATCCCCGTGCTTAACATGGGAGCTGCATCCAATACTGGAGAGCTAGAGTGCAGGAGAGGTAAGCGGAATTCCTAGTGTAGCGGTGAAATGCGTAGATATTAGGAGGAACACCAGTGGCGAAGGCGGCTTACTGGACTGTAACTGACACTGAGGCACGGAAAGCGTGGGGAGCAAACAGG
+
@=@BAA@BBB,@C>@;4:.4:@>@=B7?<??BAD<AA@??7?D=??@BBAA;:94;;;CC;@>AB@B@ECCBBAC>CCCD8AAA;;6;=;:;BB<;:999:@@B>B?BB@@@<@BAAACDADCAABBC@GBBB?AB=A@@=?<?=A?CCCDCBBBBB@BBBB7:9999AB@@98/733<?;A>===66/..05885@=>=:>?;>>??;=>;::;6<:;9;899244./6//)/838:::888/8===>;B@A;
@6HNMW:00831:05940
TACGGAAGGTCCGGGCGTATCCGGATTTATTGGGTTTAAAGGGAGCGCAGGCGCACTTCAAGCGTGACGTTAAAATCTCGGGGCTCACCCCCGTTTTGCGTCGCGAACTGTCGTGCTTGAGTAGGCGGCAGGGAGGCGGAATTCGCGGTGTAGCGGTGAAATGCTTAGATATCGCGAGGAACTCCGATAGCGCAGGCAGCCTCCCGTTGCCTTACTGACGCTCATGCTCGAAGGTGCGGGTATCGAACAGG
+
<666;?<C:=A@A=8=00/;?7;69;;144.5;2;;/55/5=4:??BAAB?;;5?@<7<?255:>::?B>?BCC2CC@??==/A?;79888)3:::*7338=?9??574;333888:6:;==<<?AA<:===6<B>AC49445:;<B>BB?@???:989?89777,337789>9:><<8=387A:?:8:;;;;=A;A>>>9555-562781<8<<=;666====>==>;;;7;9===>>6>966<<7<AA9
@6HNMW:00842:05919
TACGTAGGTGGCAAGCGTTATCCGGATTTACTGGGTGTAAAGGGCGTGTAGGCGGGACTGCAAGTCAGATGTGAAAACTATGGGCTCAACCCATAGCCTGCATTTGAAACTGTAGTTCTTGAGTGTCGGAGAGGCAATCGGAATTCCGTGTGTAGCGGTGAAATGCGTAGATATACGGAGGAACACCAGTGGCGAAGGCGGATTGCTGGACGTAACTGACGCTGAGGCGCGAAAAGCGTGGGGAGCAAACAGG
+
BBBBDCD@BBABD=@ABA@BCB?D?BAA<AAAAA<ACABB<BE>CBBBCBB?BBE>BBAAAB;???>?@A@AAACC9?@ABBC<@?CC?AA;:99??6;<<ABC<AAB=BBBBAAB=@@?ABB788GG<??=>:=A;:;;=A;A5838@A;=>?<;=8=8991///:9===>:78786//(//588(6575(.--(-022(--256665:::9949;755/-----27869777,7<<>>CC2??8:8.8888
@6HNMW:00816:05968
TACGGAGGATCCGAGCGTTATCCGGATTTATTGGGTTTAAAGGGAGCGTAGGCGGGCGCTTAAGTCAGCTGTGAAAGTTTGGGGCTCAACCTTAAAATTGCAGTTGATACTGGGTGCCTTGAGTGCAGTATAGGCAGGCGGAATTCGTGGTGTAGCGGTGAAATGCTTAGATATCACGAAGAACTCCTATTGCGAAGGCAGCTTGCTGGAGTGTAACTGACGCTGATGCTCGAAAGTGTGGGTATCAAACAGG
+
CCDC@CBACAA>B;;;@A=@DD?B@BBB=BC?CC>BB<BB=BB=BAABA;;:;BC>A;;;AE@BCCBBB;;;CBC=BBB=ABB;BBCD?A>@?BDD:B@BAAAB=BBBBBBBB<@@@@B?BBB@@@>?>BBBB@CBB@BB?B?B?CC7848?;<??>:?=>=6>?=>;>?@@AA@CCCC?BB@CCC?BBE>BBBDADABBBBB?BBBC@;;;DDC@CDAABBBCDDCDBBBCCE>CBCCGC>BBBBCC>CCC>
@6HNMW:00816:05983
TACGGAGGGTGCAAGCGTTACTCGGAATCACTGGGCGTAAAGGACGCGTAGGCGGATTATCAAGTCTCTTGTGAAATCTAACGGCTTAACCGTTAAACTGCTTGGAAACGTAGTAATGCTAGAGTAAGGGAAGGAGGTAGATGGAATTCTTGGTGTAGGGGTAAAATCCGTAGAGATCAAAGAAGAATACCCATTGCGAAGGCGATCTACTGGAACTTAACTGACGCTAATGCGTGAAAGCGTGGGGAGCAAACAGG
+
ABBCACCC=CC;;7;@@B?BBEBC@B?AB;95::08?>@>;@?DCBCCC;;9;C>BA>BABJ@CBBBGH?AACCC;;;;@>;;4:>4:49699.44)44/8868377(--,,,,,(,,,,--/766)//(/)/)/9)//-68938)/)//4917/43888+8888+8:5::9///0////(/:54404:::1::499::494:=9:?B>>AC@C?BC<@=>????:89><??99:>>>5>@?>===6>858C<@?B=
@6HNMW:00817:05981
TACGTAGGGTGCGAGCGTTAATCGGAATTACTGGGCGTAAAGCGTGCGCAGGCGGTTTTGTAAGACAGATGTGAAATCCCCGGGCTCAACCTGGGAACTGCGTTTGTGACTGCAAGGCTAGAGTGCGACAGAGGGGGGTGGAATTCCACGTGTAGCAGTGAAATGCGTAGAGATGTGGAGGAACACCGATGGCGAAGGCAGCCCCCTGGGTCGTAACTGACGCTCATGCACGAAAGCGTGGGGAGCAAACAGG
+
CCCCCBBB<?@?@BBCCC@C?DCC?B?C?BB@@@9?@:9:(3=?:;:@@@A=@@=@AA6@AB@BCCBBBBB@B@B=@??@5@C=@AAA=@?AAB=B?BBBBB@C<BA<<>>==@:=8<@AA??=>;;9<=<98:898%8:3:;?<@=AAA@@?AAAAA?;=A7A@>>>A@===CBCC@BB>A?BBB@BBCF@CBB<@<@AACDFF5CCC>BBCBBACBBCBBBBBBB;:;BFDE<AAAABBB9AA@BA;A@A>
@6HNMW:00817:05985
TACGTAGGGTGCGAGCGTTAATCGGAATTACTGGGCGTAAAGCGTGCGCAGGCGGTTTTGTAAGACAGATGTGAAATCCCCGGGCTCAACCTGGGAACTGCGTTTGTGACTGCAAGGCTAGAGTGCGACAGAGGGGGGTGGAATTCCACGTGTAGCAGTGAAATGCGTAGAGATGTGGAGGAACACCGATGGCGAAGGCAGCCCCCTGGGTCGTAACTGACGCTCATGCACGAAAGCGTGGGGAGCAAACAGG
+
CCCBBCCC<B:;;ABA;96;=@DB:D?@>?BECE>CBAAA;@@B:;9@?<<99:6:BB:CCD?BBBBB?798??A=BBCC:AA=ACBB?A;AAC;B>BBBABBB<AAA9:9;;=5;5;?A???@@==>A>==?CDDC)@@<@:>:==A@@=====?@@>>=D:BA??????A>AAAD@DD@C@CCC@CCCB@CCC>C?AAADEDD3CCD>BBBCB?ABBB;<<@@@CAAAC???:?@@@ABB:AA@BB<AA@?
@6HNMW:00814:06031
TACGGAAGGTCCGGGCGTTATCCGGATTTATTGGGTTTAAAGGGAGCGTAGGCGGCATGGTAAGCGTGTTGTGAAATGCGGGTGCTCAACATCCGGACTGCAGCGCGAACTGCCGTGCTTGAGTGCATTGAAGGAAGGCGGAATTCGTGGTGTAGCGGTGAAATGCTTAGATATCACGAGGAACCCCGATTGCGAAGGCAGCTTTCCGCGCTGTTACTGACGCTGAAGCTCGAAGGTGCGGGTATCGAACAGG
+
CCBC?C;:6;C<@>;@@@<@CC@C@;:;0;>:>@8@@6@C8AA;A@@@???>::5:@AA=BC<@@@@@?<@ACCC<@@@BB=BAACCC?B>?@@C?BB?@@@AAABBC@CCDD@BBCCC9;:BBCCCC?CC<?;>:>:>@=@=C?CCCCACCCBD;:8:AAB=BBBCABBCABBBBBB??<>>???5@?@=@?A@=?=?AA???9>>ABBACCC?CCCCABB@@@A<@@??>A8>8<999B=BABB??>?CD@
@6HNMW:00817:06039
TACGGAAGGTCCGGGCGTTATCCGGATTTATTGGGTTTAAAGGGAGCGCAGGCGCACTTCAAGCGTGACGTTAAATCTCGGGGCTCACCCCCGTTTTTGCGTAGCGAACTGTCGTGCTTGAGTAGGCGGCAGGGAGGCGGAATTCGCGGTGTAGCGGTGAAATGCTTAGATATCGCGAGGAACTCCGATAGCGCAGGCAGCCTCCCGTTGCCTTACTGACGCTCATGCTCGAAGGTGCGGGTATCGAACAGG
+
DCDD@D998;C=BA<A?@<@AA?B@@@@<@A?AD<BB<BB<BC>@@AA?;<5;:44:;7;;055::99@9:05<4?=?8:99&9?=?@C@@,9;;;;$3:::9@:::=::8>>>98:8;>;==;?8=;7;8<;139.7=;@>C?BBBB?CABAA??;??@B8????:?=>>9:?::8>=;A<;;;8=>=>=>97//)//77098:/;9258:C?BBBBAA@ABCB;<;CB@@=@<;;;<<0;ABCBB>BBB?
@6HNMW:00826:06010
TACGGAGGATGCGAGCGTTATCCGGATTTATTGGGTTTAAAGGGAGCGTAGGTGGGATATTAAGTCAGCTGTGAAAGTTTGGGGCTCAACCTTAAAATTGCAGTTGATACTGGTTTCCTTGAGTACGGTACAGGTGGGCGGAATTCGTGGTGTAGCGGTGAAATGCTTAGATATCACGAAGAACTCCGATCGCGAAGGCAGCTCACCGGGCCGGAACTGACACTGATGCTCGAAAGTGCGGGTATCAAACAGG
+
CCCC@BA<@AAABBBCBB@BCC?A???@;?B?BC>CD<@@<@A;ABAAACC?CCD=CAAA>A=ABCBACBB@@@B;AAA:>@>3?AAA@B@C@CDD;E:;;BAA>AAAAA@A<@@;@=@?BAAABBB?BBB@@=ABB>BD>B@B?ABBB@BC@??8707???9@B@A>ABBCCBBBCCE?CC@CCC@BCCBBBBB=B>BBAABBDD>BB=B?B?C@BBBBCCCCCCCCCBCBBB=BAAAAB=BBB???:?AA>
@6HNMW:00844:06030
TACAGAGGGTGCGAGCGTTAATCGGATTTACTGGGCGTAAAGCGTGCGTAGGCGGCTTATTAAGTCGGATGTGAAATCCCCGAGCTTAACTTGGGAATTGCATTCGATACTGGTGAGCTAGAGTATGGGAGAGGATGGTAGAATTCCAGGTGTAGCGGTGAAATGCGTAGAGATCTGGAGGAATACCGATGGCGAAGGCAGCCATCTGGCCTAATACTGACGCTGAGGTACGAAAGCATGGGGAGCAAACAGG
+
CBCCDA@@;@A@::;>@B?B?BBD?AAB=CCCCA<@>??=2=55;CAAB??=?B?BB>@@>@<??AB?BBBAA@D=AAAA8AAABB@B@AA6::.;:?<@ABB?BBBCCCBB>BBBBBBCBA@??98829A?A=B@@<?=??3849<>?9???ABBB>A@AA<AACB??@CAAABAA<@@<@<@@A?BBBA?CBB>B?A@8879BB@A?B?BA?BBBBBBB999A9949B@@@A:@@@????5?BBBB>BBB?
@6HNMW:00844:06053
TACGTAGGGTGCGAGCGTTAATCGGAATTACTGGGCGTAAAGCGTGCGCAGGCGGTTTTGTAAGACAGATGTGAAATCCCCGGGCTCCAACCTGGGAACTGCGTTTGTGACTGCAAGGCTAGAGTGCGACAGAGGGGGGTGGAATTCCACGTGTAGCAGTGAAATGCGTAGAGATGTGGAGGAACACCGATGGCGAAGGCAGCCCCCTGGGTCGTAACTGACGCTCATGCACGAAAGCGTGGGGAGCAAACAGG
+
BBBBB@@@8;;;9;?B@@=@@BBC@D@D?BBBB@9@@;;;,7@A@@@?A?@=AA=@AB9AAA@CCBBBB@@BBBB<@@=@0==5;00)/6949::2:8?CBBBFE:::B????==5<6<;?=>>>>>>@A@@@AAAAA)AD<>:=:=;=>>?@=>>?BA@>>>9>@A<88;97:AAAB>;:197@=>@CCBC@CCC@B?BCCCDCC2;::6:@@@@<@AAA;;;CDBBBAAAAAA<AAAABFE9BBAA@9@@C:
@6HNMW:00853:06049
TACGTAGGGTGCGAGCGTTAATCGGAATTACTGGGCGTAAAGCGTGCGCAGGCGGTTTTGTAAGACAGATGTGAAATCCCCGGGCTCAACCTGGGAACTGCGTTTGTGACTGCAAGGCTAGAGTGCGACAGAGGGGGGTGGAATTCCACGTGTAGCAGTGAAATGCGTAGAGATGTGGAGGAACACCGATGGCGAAGGCAGCCCCCTGGGTCGTAACTGACGCTCATGCACGAAAGCGTGGGGAGCAAACAGG
+
DCCCCCFF?AAABAAB@@=@>BDE@D@C>@ADDD>BAAAC9?@@@@@BBAA>>>2987-9=A?BBBBBBB@@@@C;BBDD6=>7>=<>@D?BAC>C@AA@A?>>8?@<=@@@@@;@=AA??:;;;;888>>======'=A;@;><>:;=@@B<;;@@@@@@@6==88899=<>BCJLADC@C@C@@>ABCB@ECC?C?BB@@@@@1@BD>CC@A@=ABAB@AA@@?@:99@99:/9?<@?<<1AAABC>BBB?
@6HNMW:00818:06066
TACGGAGGGTGCAAGCGTTAATCGGAATTACTGGGCGTAAAGCGCACGCAGGCGGTTTGTTAAGCAGGATGTGAAATCCCCGGGCTCAACCTGGGAACTGCGTTCTGAACTGGCAAGCTAGAGTGTGTCAGAGGGGGGTAGAATTCCACGTGTAGCAGTGAAATGCGTAGAGATGTGGAGGAATACCGATGGCGAAGGCAGCCCCCTGGGATAACACTGACGTTCATGCTCGAAAGCGTGGGTAGCAAACAGG
+
ECCC@@@@;@AAA>BA@@=@@BBBAC@C?CBCDC>BAAAH>BBBBB::9@@=AA?AD<AB>B>ABBB?BBCBBBB>BB==1B=6B999>A<ACC=B?BBBAAB>AAAB@BBB@CC?AAABB>>>@@?>=<;655555%6=>?:=:;;@AAAA@@@@@>>>@?3;:=;;:A<888===:>B<A<AA?;@@@@=@@@:=9=A=;<==.=@D:@@@;?868>>><@=@;;<>>>EDD:A@>777-7<>;;<5=<=:
@6HNMW:00824:06088
TACGGAAGGTCAGGGCGTTATCCGGATTTATTGGGTTTAAAGGGAGCGTAGGCCGCCGGTTAAGCGTGTTGTGAAAAGCAGTGGCTCAACCACTGTCGTGCAGCGCGAACTGTCCGGCTTGAGTATCATGAAAGGTTGCGGAATTCGTGGTGTAGCGGTGAAATGCTTAGATATCACGAAGACCTCCGATTGCGAAGGCAGCAGCCTGTGTGTTCACTGACGCTGAAGCTCGAAGGTGCGGGTATCGAACAG
+
9999.5.549====6<:93944057<>A6<<9>>5>C;CE=CB.4900///)/)//)438382994<998;>8899-37;;786886:06)//66666/77A=;==00+/;88>8=79923879@AA?????7>:>5;797:16(//==9<@@AAAB?ABBA;A??=4:9>>>978??C=>>7799499<9=>8/+/67---3--(-4667..(....3372.../)/9//45.46<8433(333:::5998
@6HNMW:00835:06094
TACGGAGGGTGCAAGCGTTACTCGGAATCACTGGGCGTAAAGGACGCGTAGGCGGATTATCAAGTCTCTTGTGAAATCTAACGGCTTAACCGTTAAACTGCTTGGGAAACTGGTAATCTAGAGTAAGGGAGAGGTAGATGGAATTCTTGGTGTAGGGGTAAAATCCGTAGAGATCAAGAAGAATACCCATTGCGAAGGCGATCTACTGGAACTTAACTGACGCTAATGCGTGAAAGCGTGGGGAGCAAAACAGG
+
BFA@?@BB=9;:B?@@@B>BDCCC@D@CBBB@@A<AABCC>C@BBBB@AAE?BC@BB@BCCC?BBBBBA=@@BBC<;;;@?BA>BC>@?C@CC@BC=CBA@D4::.;;0;?@;@B?BCCBBAADD=@?9?A9:59?@@;:7:?A?BB?B?@A?BEEC7;;;;6;C@CCCCAB;;;A5;;@@A>CCFD>AA=BAAA=@=?@@999@AA@=B=ABACACCBBBCBBB@CCBBB;;;0;AA@@@@3;;;;;;*;BB=
@6HNMW:00838:06068
TACGTAGGGGGCAAGCGTTATCCGGATTTACTGGGTGTAAAGGGAGCGTAGACGGCATGGCAAGCCAGATGTGAAAGCCCGGGGCTCAACCCTGGGACTGCATTTGGAACGTGTCAGGCTAGAGTGTCGGAGAGGAAAGCGGAATTCCTAGTGTAGCGGTGAAATGCGTAGATATTAGGAGGAACACCAGTGGCGAAGGCGGCCACCTGGACCGGTATTGACGCTGAGGTGCGAAAGCGTGGGGAGCAAACAGG
+
?:<CB;;;;;$9949545;@>@>A?BCC=AA?@>9>@@@<6<>3>:=@@?@@?A=@AAC@CC89;?@>>??>>><09;7*00/&--.-(-9/88817779:///(/)/)///556//(/98/3377733,3;33,3;3;<91:0708498<<855577,2889422299@<<@@F<@@8;<<@<@@@<@>>>67880718;5;5;;<>>:>>8<6788=A@@@A868?:>>>===4<888=;;.778@D7;;;3
@6HNMW:00839:06082
GACGTAGGTGGCAAGCGTTACTCGGAATTACTAGGCGTAAAGCGCGCGTAGGCGGAATGTTAAGTCTGTTGTGTAATCTCTGGGCTCAACCCAGAAACTGCAACAGAAACTGGCGTTCTTGAGTGAGGCAGAGGAAATCGGAATTCCTAGTGTAGCAGTGAAATGCGTAGATATTAGGAGGAACACCGGTGGCGAAGGCGGATTTCTGGGCCTTTACTGACGCTAAAGTGCGAAAGCCAGGGGAGCAAACGGG
+
DCBAA@A=:;4;B69;BB@BEBBA@D?B;<<DEE>BBAAA=C;;;A;;;AB?BA?C@<<;@D?CCBAAA?B??>C?@@@@<@@<@CBC?CC>CDCD>CCBCB@B??>@9@>>9>??;AA>AAAAB@?;??:::?BC=CCB?B?B?C@BBBBC@@?BBA@;;:7000AB<<<DHJABB>BC>B@BCCAF@BB?B@@;A?AA=BEJ=DCBC<B=AA<ACBCCDBAADD=@@A@CCC=CC?;;;;-:9;995:BA=
@6HNMW:00839:06109
TACGTAGGGGGCGAGCGTTGTCCGGAATTACTGGGCGTAAAGGGTGCGTAGGCGGTTAATTAAGTTGGATGTGAAATTCCCGGGCTTAACTTGGGAGCTGCATTCAAAACTGGTTAACTAGAGTTCAGGAGAGGGAAGCGGAATTCCTAGTGTAGCGGTGAAAATGCGTAGATATTAGGAGGAACACCGGTGGCGAAGGCGCTTTCTGGACTGACACTGACGCTGAGGCACGAAAGCGTGGGGAGCAAACAGG
+
EDBBA@@@>>,>?>AAAA;AAA?B?B?C?AAAEC>CCBBB5@D<?9<5?BB?BA>B=?<@7:6<B?C@CBBBCBG?C@CB=BB<AD>B?BB?BB=BBA;<;@@9@@@@0@AA=A@CACCCBBA@=AAA>ABBBD?D?BAB>B?C?B>ABBABBCAA@=A;;;;&55599<<=<@A=AA=AB>B?BAA;@;;;5;AD<@=;;:AB<BCC@CBBCCCBBBCAA@BAC;;5;@@;;;6;A@AFEF:A@@BD=A@A=
@6HNMW:00843:06088
TACGTAGGGTGCGAGCGTTAATCGGAATTACTGGGCGTAAAGCGTGCGCAGGCGGTTTTGTAAGACAGATGTGAAATCCCCGGGCTCAACCTGGGAACTGCGTTTGTGACTGCAAGGCTAGAGTGCGACAGAGGGGGGTGGAATTCCACGTGTAGCAGTGAAATGCGTAGAGATGTGGAGGAACACCGATGGCGAAGGCAGCCCCCTGGGTCGTAACTGACGCTCATGCACGAAAAGCGTGGGGAGCAAACAGG
+
CBBBBABB<;;;@::@@A>B?BBB9@5;.49?=@<AC>BB>BBB;;:@@?=8=@29::-9@A>A@BBBAAAAABC>ACCA5??5977?8<1899294::8899;*//9.---.3(.(-2--.33335555588AAAA';;9@9>5>577558:;;::?@ACE7:6533...55<=AA<AB=B=@???CCCC?B@@=@?BBDBCAA0@@@8??;;;=A?=:99:=:3937373333&39334<<1<?;;@8>>=2
@6HNMW:00846:06094
TACGTAGGGTGCGAGCGTTAATCGGAATTACTGGGCGTAAAGCGTGCGCAGGCGGTTTTGTAAGACAGATGTGAAATCCCCGGGCTCAACCTGGGAACTGCGTTTGTGACTGCAAGGCTAGAGTGCGACAGAGGGGGGTGGAATTCCACGTGTAGCAGTGAAATGCGTAGAGATGTGGAGGAACACCGATGGCGAAGGCAGCCCCCTGGGTCGTAACTGACGCTCATGCACGAAAGCGTGGGGAGCAAACAGG
+
CC;=;BBC=A@@BBBBBB?@?BBA=A?B?BBCCC>CCCBB=BAA@@????B=@@=@DC6@@B>BB@@@@000?@?7?FDF9BA<ABBB?B@CCF=A99:BAA@A:??>>>??==1819>@<9////7667;;@CBAB(>>:>=A=A=AAB:;;@?@>>>AAA9@@:::;???=CBCC?A@=@?BAA=A@A@?BA@>A?CECCDDD5CCC>CCC@C<@@@0000>>>?<>:B;::59??AACB8???AB<ABB?
@6HNMW:00847:06096
TACGGAGGATCCGAGCGTTATCCGGATTTATTGGGTTTAAAGGGAGCGTAGGCGGGCGCTTAAGTCAGCTGTGAAAGTTTGGGGCTCAACCTTAAAATTGCAGTTGATACTGGGTGCCTTGAGTGCAGTATAGGCAGGCGGAATTTGTGGTGTAGCGGTGAAATGCTTAGATATCACGAAGAACTCCTATTGCGAAGGCAGCTTGCTGGAGTGTAACTGACGCTGATGCTCGAAAGTGTGGGTATCAAACAGG
+
CCCC@BA>ACG?CBAABA@DBB?B@BBB<BC@DD=BB<BB:AA<@@BBBBB?BGE=@@@@=@<@DCBBBBA?:::6;AC>DDE;CCCC?B@B@BBD9B=@@@9:7:CCCDBBA<:99?A<@>?>AAAAAAA7848@=9@@8?;?C>CBB?BBBBBB@:<9991:==@;?>>>@@?????:?A<??@<::;<??;;7=;=>>;<2<>?=9;==@@D=A><<<>>@AA>@@AA@@@9><>;::39=<==<5;<=8
@6HNMW:00852:06062
TACGGAAGGTCCGGGCGTATCCGGATTTATTGGGTTTAAAAGGGAGCGCAGGCGGCACTTCAAGCGTGACGTTAAATCTCGGGGCTCACCCCCGTTTTGCGTCGCGAACTGTCGTGCTTGAGTAGGCGGCAGGGAGGCGGAATTCGCGGTGTAGCGGTGAAATGCTTAGATATCACGAGGAACTCCTATTGCGAAGGCAGCTTGCTGGAGTGTAACTGACGCTGATGCTCGAAAGTGTGGGTATCAAACAGG
+
@AAD=@=@=@A?>@9@000@A<A@@A=59:8;C;BB0;;;&;9049>A=@A>@C=BA;:8:A?@@@BAA?@A5;;09::@BBB8BBBCCCED3@@?>38<9=?@@@B<:::AA@@A::69@@@@C=?><?@AA=::79B>A?C=??BC?CBBECBB@CBAA<A???=@@@@?@A@AABB=A?@AD@FCB?CCDD>B?ABB@B?BCCD@BBBBBB@BCBCBCBBABBBBBB<;;7;BBBCC?;;;;FE<BBB>
@6HNMW:00852:06100
TACGAAGGGGCTAGCGTTGTTCGGAATTACTGGGCGTAAAGCGCACGTAGGCGGATCGGTTAGTTGGGGGTGAAATCCCAGGGCTCAACCCTGGAACTGCCTCCAATACTGCCGGTCTAGAGTTCGAGAGAGGTGAGTGGAATTCCGAGTGTAGAGGTGAAATTCGTAGATATTCGGAGGAACACCAGTGGCGAAGGCGGCTCACTGGCTCGATACTGACGCTGAGGTGCGAAAGCGTGGGGAGCAAACAGG
+
BB@@@5;;;.9BAAACC?BA@CCAD?B@BC??@9@>@@@5>?A@AAAAAB?BB?BDCC?C@A@@9????1>CCC=AAA<ABB=BDBB?BA;@@:=<?///8@@=>9>>>;??=@>A???AAAA?@@>>:;;>:<A<99=8<8=:=;?;;;;;BA>>:=@CE=@?@EC@A@CAA>AC?BB@B?@@A@CBCC?BBC?A>:959A@@@AA>ACACA???CAAA???A@?<@ABBCB?BABBDFF9@@?BB>BCC?
@6HNMW:00858:06072
TACGGAGGATCCGAGCGTTATCCGGATTTATTGGGTTTAAAGGGAGCGTAGGCGGGCGCTTAAGTCAGCTGTGAAAGTTTGGGGCTCAACCTTAAAATTGCAGTTGATACTGGGTGCCTTGAGTGCAGTATAGGCAGGCGGAATTCGTGGTGTAGCGGTGAAATGCTTAGATATCACGAAGAACTCCTATTGCGAAGGCAGCTTGCTGGAGTGTAACTGACGCTGATGCTCGAAAGTGTGGGTATCAAACAGG
+
D9;9@BB@CBC@BBBBBEACBC@D@AAA;@@;?>8>>6=B7C@<C=;;;AA>@AA9A@@A@CAECCCCCDCC;;;8;CD?CCC:BBBC@EAD>AAA7@9==>;:39<<?>@@A:????C?B@?>BBBBB???C?BBB?BC?B>C@BCBA>ABBAA?;7?BCC>C>??;?A@9::>BBBBACC@BBB=A@@<@AA@<@<@BBBB>BAAA=@@@BAB?BBAB@AAA@@CCCBBBCC>CCCBCB>BCBBBD?CCC@
@6HNMW:00816:06120
TACGGGGGGTGCGAGCGTTAATCGAAATAACTGGGCGTAAAGGGCACGCAGGCGGTTGTTTAAGTGAGGTGTGAAAGCCCCGGGCTTAACCTGGGAATTGCATTTCAGACTGGACAACTAGAGTACTTTAGGGAGGGGTAGAATTCCACGTGTAGCGGTGAAATGCGTAGAGATGTGGAGGAATACCGAAGGCGAAGGCAGCCCCTTGGGAATGTACCTGACGCTCATGTGCGAAAGCGTGGGGAGCAAACAGG
+
55555555#95;=494<@8@>@;;>>3<A4:5;=4:9899(33(3889:888?C?C?A@@<@:?=A?@6;9>>AA9>>@@6@D=BB@C<@<@@@9@4:.4::<<4?<907/0)/:>;::;CA@@A:99-9<<39:99.9<@A7999@?@@A@@@@@@<@@@@;AA:86@>8;?BBB@9=;,/,0B@;@A7;7;@C;@<@@@@DD9B?BE>C>AA::98=8738883338;333;=144====>18888A9>;:5
@6HNMW:00817:06115
CGGAAGGTCCGGGCGTTATCCGGATTTATTGGGTTTAAAGGGAGCGTAGGGCGGCATGGTAAGCGTGTTGTGAAATGCGGGTGCTACAACCGATCCGGCAGCTGCAGCGCCGAAACTGGCCGTGCTTGAGTGCATTGGAAGGAAGGCGGAATTCGTGGTGTAGCGGTGAAATGCTTAGATATCACGAGGAACCCCGATTGCGAAGGCAGCTTTCCGCGCTGTTACTGACGCTGAAGCTCGAAGGTGCGGGTATCGAA
+
//)5.559=2:4,494.4:;7;745;4;A=BB<BB-;;0;=6=@944444)4838;88.4329;999@.44888044444(43388::-3-3335.459///////-///)-88/---(/16689:59655<<<=04.4.4.57;5;A0804-739=49A@@ACC>@@@@;????:????AA::8>>>4:1888)898/8777,3,325222'..34-----,2366898888@=@A@;;:9=6::??>88858773
@6HNMW:00828:06130
TACGGAGGGTGCAAGCGTTACTCGGAATCACTGGGCGTAAAGGACGCGTAGGCGGATTATCAAGTCTTTTGTGAAATCTAATGGCTTAACCATTAAACTGCTTGAGAAACTGATAATCTAGAGTGAGGGAGAGGCAGATGGAATTGGTGGTGTAGGGGTAAAATCCGTAGAGATCACCAGGAATACCCATTGCGAAGGCGATCTGCTGGAACTTAACTGACGCTAATGCGTGAAAGCGTGGGGAGCAAACAGG
+
BABBACDI?BA@@@BABB?BCAAA?B?AAACA@A<AABBF>B?BBBC@AADACC?BDAECBB?BBBBBB8BBCCC>ABBC@CC@CC?B?C?CCABD?EB@A@>B@@AC>CCBCCJ@CBBBCCBBAAA@8???B?BCCCCD@D?B=@<?=9>ABBBDD;CCCC6AA?CBCBBBAABBA>AC?B?BBCD>A?>ACDD@B>B@@@BBBBCC>@<@B=@=AA@AB@@@B?BCCABBDE>BA@@ABB8BBCBF>BBB@
@6HNMW:00828:06132
TACAGAGGGTGCGAGCGTTAATCGGAATTACTGGGCGTAAAGCGCGCGTAGGTGGCTAATTAAGTCGGATGTGAAATCCCCGAGCTCAACTTGGGAATTGCATACGATACGTGGTTAGCTAGAGTATAAGAGAGGAAGGTAGAATTCCAGGTGTAGCGGTGAAATGCGTAGAGATCTGGAGGAATACCGATGGCGAAGGCAGCCTTCTGGCTTAATACTGACGCTGAGGTGCGAAAGCATGGGGAGCAAACAGG
+
599@>>BD;@A@BCB;;;=@>ABB<A?B??@CBB;;:887(3888<5::@@;8:59BD>B?@<@@00,0@99?B=6=CDF9??AA;;;?BB?CB=B>A=AC@@@>::::0//6696;BB>BC@AACBB?BA???:?<@:???@3:4::<B?B;;:A@A=B?@A:666====659?:>;7:>5>=@@A?BBBA=@::4:8====8>:>?@;>@5:5:@@??000//<9:299:444(44888<</9:;<<3;::6
@6HNMW:00835:06146
AACGTAGGGTGCAAGCGTTGTCCGGAATTACTGGGTGTAAAGGGAGCGCAGGCGGATTGGCAAGTTGGGAGTGAAATCTATGGGCTCAACCCATAAATTGCTTTCAAAACTGTCAGTCTTGAGTGGTGTAGAGGTAGGCGGAATTCCCGGTGTAGCGGTGGAATGCGTAGATATCGGGAGGAACACCAGTGGCGAAGGCGGCCTACTGGGCACTAACTGACGCTGAGGCTCGAAAGCATGGGTAGCAACAG
+
;09BC@@@6;;;;5:@@@:AAC?B:C@C@CCCCB?B@@@B8AA;@@@CABB>AA?AC@C=???::89A8???:44(444586D=BBBB?CE>AAAE>B?BBBB<BBAA5?937;79733.3777717>AA@@?8;77-7;5;5;5;7.86:8;<8888=?8=887977;996899980:80507?@:8::;7:>;/61//)/57///==5=ABAA=>==AA:00=00*/6//6>(569777.58;//)/77
@6HNMW:00846:06147
TACGGAAGGTCCGGGCGTTATCCGGATTTATTGGGTTTAAAGGGAGCGTAGGCGGCATGGTAAGCGTGTTGTGAAATGCGGGTGCTCAACATCCGGACTGCAGCGCGAACTGCCGTGCTTGAGTGCATTGAAGGAAGGCGGAATTCGTGGTGTAGCGGTGAAATGCTTAGATATCACGAGGAACCCCGATTGCGAAGGCAGCTTTCCGCGCTGTTACTGACGCTGAAGCTCGAAGGTGCGGGTATCGAACAGG
+
<ABC@B8B7;;:B@456:75@A:C?ABC=CD?BA0;;-;;04;04459=444;;5;;:<?>C?@@@ABC?BABA@3>5:5<3;;@?@B?BBBCAC?AAA;;9>@>>>A=AA9:89?@AD;@:::A?@<@BB?B?C>@?AC@CAG@CA::7:ABB@?@<??@?8?@@A>ABBCCBBBDCCC?B?BCC:BBA9;:00,0:=<<?@?9>6;:9/0//)/9>:;<>>==B>BBA@@>2:3989?A=BBBDDC?DCC@
@6HNMW:00852:06130
TACGTAGGGTGCGAGCGTTAATCGGAATTACTGGGCGTAAAGCGTGCGCAGGCGGTTTTGTAAGACAGATGTGAAATCCCCGGGCTCAACCTGGGAACTGCGTTTGTGACTGCAAGGCTAGAGTGCGACAGAGGGGGGGTGGAATTCCACGTGTAGCAGTGAAATGCGTAGAGATGTGGAGGAACACCGATGGCGAAGGCAGCCCCCTGGGTCGTAACTGACGCTCATGCACGAAAGCGTGGGGAGCAAACAGG
+
@<=BA@@C=;:;BC>BBB@A=@@@,0+0)/98883??:?;2:;9.-----5(//)333&3384:::;;;748>BD;BBBB:BD>>??B<@=?==5<8<<=<999,57:755=55155=9=;::88;966995555555#5646+2+2.5552229:::::::C3998852222244=?6;A4905@@;AB@?9>A>;?<=C@@?@?,?@?9?A;00<::88.-,,55,-////33,399;<<<+37377.3347
@6HNMW:00862:06139
TACGGAGGATCCGAGCGTTATCCGGATTTATTGGGTTTAAAGGGAGCGTAGGCGGGCGCTTAAGTCAGCTGTGAAAGTTTGGGGCTCAACCTTAAAATTGCAGTTGATACTGGGTGCCTTGAGTGCAGTATAGGCAGGCGGAATTCGTGGTGTAGCGGTGAAATGCTTAGATATCACGAAGAACTCCTATTGCGAAGGCAGCTTGCTGGAGTGTAACTGACGCTGATGCTCGAAAGTGTGGGTATCAAACAGG
+
CB@@;00-0@@:@>AA@@@@A@@C@BBB>BB>AD;@@;@C=AB=@@@BBBB@BAB<@;;;?C?BCCCAA@BBAAA:@?@9@BC;CCCF<@;@49893:198A9:7:ACBCBBD>????C@BBB@AABCBAB>><>AA?@?<?>?=?ABB>BBB@A993=:::3:BAC<?>>>?@ABBBC?CC@BCB@BCB?CCCD>@>@BCCC?BCCG@BBABBG@BBDD@ABBCCCCCCC;::8;BBBBC>CABBCC=BAA=
@6HNMW:00819:06171
TACGTAGGGTGCGAGCGTTAATCGGAATTACTGGGCGTAAAGCGTGCGCAGGCGGTTTTGTAAGACAGATGTGAAATCCCCGGGCTCAACCTGGGAACTGCGTTTGTGACTGCAAGGCTAGAGTGCGACAGAGGGGGGTGGAATTCCACGTGTAGCAGTGAAATGCGTAGAGATGTGGAGGAACACCGATGGCGAAGGCAGCCCCCTGGGTCGTAACTGACGCTCATGCACGAAAGCGTGGGGAGCAAACAGG
+
BBBBBDFD@A@@A@@?@>:@=AAB>B>B:<;CCC>CCBBB<AA@9:8A???=8959CA6A@A>ABBAAB899BAB=A@AA9AC>B@AA>A>ACE>D;@@CDBBB;@@?>>@>==495:>AAA>>>>99:<<:9::::%;>5:8;=F>A<==>>@@?AAAA@A7??AAACAAA<BBAC?BB>B@CDD@CAA@?A@@;@=@CCDDDD3CCC?BBBBC?ACC@;:;AABAAA@@:::5:??@FDF:BBBBB=ABA;
@6HNMW:00821:06195
TACAGAGGGTGCGAGCGTTAATCGGATTTACTGGGCGTAAAGCGTGCGTAGGCGGCTTATTAAGTCGGATGTGAAATCCCCGAGCTTAACTTGGGAATTGCATTCGATACTGGTGAGCTAGAGTATGGGAGAGGATGGTAGAATTCCAGGTGTAGCGGTGAAATGCGTAGAGATCTGGAGGAATACCGATGGCGAAGGCAGCCATCTGGCCTAATACTGACGCTGAGGTACGAAAGCATGGGGAGCAAACAGG
+
DCFBCBBB=BB@A@@9;;AB@DCD?DBE>DDAAA>AAABE<BBB????A??;??<?B?BC?C@BCAB?B@@@@@A<ABAB8A@@AB?B@EE?AB=C@C?BBBB?BCBCCBBB>AA>?>BBBBBBC>=<7=?==9<??<B>??@B?A?<>9>@???==8====8???BBCDBBBBCBB>==:=>BBB?CAB@<CAA>=:?@BB>@BB999:>BA?BBBBBCC899A9949BAAAB=BAABAAA8AAACE>>>>?
@6HNMW:00822:06187
TACGGAGGGTGCAAGCGTTACTCGGAATCACTGGGCGTAAAGGACGCGTAGGCGGATTATCAAGTCTTTTGTGAAATCTAATGGCTTAACCATTAAACTGCTTGAGAAACTGATAATCTAGAGTGAGGGAGAGGCAGATGGAATTGGTGGTGTAGGGGTAAAATCCGTAGAGATCACCAGGAATACCCATTGCGAAGGCGATCTGCTGGAACTTAACTGACGCTAATGCGTGAAAGCGTGGGGAGCAAACAGG
+
BCC@?AB@8@@994;AAB=BAAAB9;8;DDDCBB>AABAC<@<AC@@:;:A;;;7;B@FDAB=AA;:;:.9?CDD>;;;AABB?CC=A>A=AB=AB;A;;:A=A@;;;0;BBBBBFBBBBBCCCE;;;0;?;;5;ABBBC@C>@=????;?AABAEH;BBDB9BC?BBBBAABBBBB?BC?C?@BBB?BB@CAAA=A=AA@@CB>@@CAD?BB>@>ACBCDA@AF@CAAABCCM?BBBBAAA7;;;BD<AAA?
@6HNMW:00842:06165
TACGGAGGATGCGAGCGTTATCCGGATTTATTGGGTTTAAAGGGAGCGTAGGTGGGATATTAAGTCAGCTGTGAAAGTTTGGGGCTCAACCTTAAAATTGCAGTTGATACTGGTTTCCTTGAGTACGGTACAGGTGGGCGGAATTCGTGGTGTAGCGGTGAAATGCTTAGATATCACGAAGAACTCCGATCGCGAAGGCAGCTCACCGGGCCGGAACTGACACTGATGCTCGAAAGTGCGGGTATCAAACAGG
+
CCCC@BB?CBBBDBBBA@?@DC@D?CCD?CD?BB=CD=CC?CE=;;;@@BBADDD<GGCD@C?AABBABBB@@@C>CCC=CDD;CCBB?A=A9=<<0?4;:@@A=A@BCCBB?AC=C?C?BBBBAAB@??>CC@BBB=BB?B@C?AA@C?AAB>>=A>ABBB>BBBB@BBBBBB>@@BB>BB@CCC@CBCBCCCC?B>BBAABCCC@CC=C@D@C@BBBBBCCCBAAAAACDCC<??899?8?>??@@:@@@:
@6HNMW:00844:06172
TACGGAGGGTGCAAGCGTTACTCGGAATCACTGGGCGTAAAGGACGCGTAGGCGGATTATCAAGTCTCTTGTGAAATCTAACGGCTTAACCGTTAAACTGCTTGGGAAACTGGTAATCTAGAGTAAGGGAGAGGTAGATGGAATTCTTGGTGTAGGGGTAAAATCCGTAGAGATCAAGAAGAATACCCATTGCGAAGGCGATCTACTGGAACTTAACTGACGCTAATGCGTGAAAGCGTGGGGAGCAAACAGG
+
@;<B=@B@;@AAC7:;:;?BBBCB?D?AA@A@??9@@@@B8;8;ECCFBCB@BB>BC<@ABB?ABBA@@>@BBBC8;;@@>AC7::;@5;4;?5:;6:@?@@@CC9@@6???<@B?BBCBBBB;:8:A9@@?@=@>@@AA>A?B?BB?C?9999;;;.<CCC7;<ACCCCAA@A@@699@EC@DCCC>BA9@@00+0+000<<AAA@A:@>BB>CACCBBECABB=BA;;;;ID=DBBBHLK<BAA@@;@BC?
@6HNMW:00854:06171
TACGTAGGGGGCAAGCGTTGTTCGGAATTACTGGGCGTAAAGCGCACGCAGGCTGACCGTTAAGTCTGTCGTCAAAGGCGGGGGCTCAACCTCCGTTCTACGATAGATACTGGCGGCCTAGAGTATGTGAGAGGGAAGTGGAATTCCCGGTGTAGCGGTGAAATGCGTAGATATCGGGAGGAACACCAGTGGCGAAGGCGCTTCCTGGCACACAACTGACGCTCATGTGCGAAAGCCAGGGCAGCGAACGGG
+
CCCCCCCDED5BB@A@@??@@;><:@+0)/9;><5;BCBC<??@9898:AA?BDCCC@CDAD?BBBCCCAAA;;<0;<;9444$4<>::;7>A<>?7;<@??@AAB@@@@@@;>@=@=@BBBBCDBABCCB@@@;@?B;;5;5;5;D>C@BCDCBAA=@??=8=>=>>>=A@99999+9A:A?BBC?AAAA<@971717:66/647==9899//(/8@@AAAAC??>??====7>?>BCC=ABBCBB=@>?6
@6HNMW:00819:06233
TACGGAGGGTGCAAGCGTTACTCGGAATCACTGGGCGTAAAGGACGCGTAGGCGGATTATCAAGTCTTTTGTGAAATCTAATGGCTTAACCATTAAACTGCTTGAGAAACTGATAATCTAGAGTGAGGGAGAGGCAGATGGAATTGGTGGTGTAGGGGTAAAATCCGTAGAGATCACCAGGAATACCCATTGCGAAGGCGATCTGCTGGAACTTAACTGACGCTAATGCGTGAAAGCGTGGGAGCAAACAGG
+
@<<=<@CC=BA;;7;@@A:@ABAD@B=@?A@@;>7>@AAA8@=A;;;BAAB?BA9;:@CCDDABBBCCC9@@BBC=;;;A>;;6:B>B?B?CC6;;7:ABAD>A@@AA9@A::9<6556;<<555444)44>@;??>@>>::7:59538-3887898.9;??8AB=A?@?AAA@@BC<@??A>??>A798?A@@A>?=@AA@@@AABC@C@BC8;8;A?BAA@@B??;:8@>=@4:9@>>>9000<<8;=?:
@6HNMW:00824:06229
TACGGAAGGTCCAGGCGTTATCCGGATTTATTGGGTTTAAAGGGAGCGTAGGCGGACGCTAAGTCAGCGGTTAAAGCGTGTGGCTCAACCATACATTGCCGTTGAAACTGGTTGTCTTGAGTGCACACAGGGATGCTGGAACTCGTGGTGTAGCGGTGAAATGCTTAGATATCACGATGAACTCCGATCGCGAAGGCAGGTGTCCGGGGTGCTACTGACGCTGAGGCTCGAAAGTGTGGGTATCAAACAGG
+
CECC?C?@<@C?;;:;CC?BBB?B@@@?3??;AA9@>8AA=BD=CCCCBBB@BB@ACDCDD@BA@999929@DD?CBBBBCC?BBCB@B?BBCC??9??299>@@@<AAA=A>AAAA;????BBBDBBBBC>BBBA@@<?<?ACABB?BBA@@::89BBD>?@?C9::BBBAAA@000;;:@CC?AAABBBBB?B?BA@?BCCC;99929AAB@BCCBB:;:C;:7;BBFDJ?BAAABB=BCCDDD>BBB@
@6HNMW:00845:06242
TACGGAGGATGCGAGCGTTATCCGGATTTATTGGGTTTAAAGGGAGCGTAGGCGGGCGCTTAAGTCAGCTGTGAAAGTTTGGGGCTCAACCTTAAAATTGCAGTTGATACTGGGTGCCTTGAGTGCAGTATAGGCAGGCGGAATTCGTGGTGTAGCGGTGAAATGCTTAGATATCACGAAGAACTCCTATTGCGAAGGCAGCTTGCTGGAGTGTAACTGACGCTGATGCTCGAAAGTGTGGGTATCAAACAGG
+
==?@<>>:?665<<A;;;>BCC@D@BBB=BB?BB;B@0;;0:<6:>AAA;;5<;;0;000+0*/9@<>@949999,9>>6>B@3=>??;>:??BBB:B>@:::@=ACABCBBB=:::@D?CC99::@?@BBBC?BAA>AB:?;?;@A@A<??AB>>>:A?>>4>=;;6;??AA=8;;BBACC@CBC@CDC>BA;;6;?BBBBFACCCCAABABBB?BCDD;;;ABBBCBAA;;;0;BCAAA=;=;BBJ<BBAA
@6HNMW:00845:06250
TACGTAGGGTGCGAGCGTTAATCGGAATTACTGGGCGTAAAGCGTGCGCAGGCGGTTTTGTAAGACAGATGTGAAATCCCCGGGCTCAACCTGGGAACTGCGTTTTGTGACTGCAAGGCTAGAAGTGCGACAGAGGGGGGTGGAATTCCACGTGTAGCAGTGAAATGCGTAGAGATGTGGAGGAACACCGATGGCGAAGGCAGCCCCCTGGGTCGTAACTGACGCTCATGCACGAAAGCGTGGGGAGCAAACAGG
+
CBBBC;;;0;AAAA@;:::B:@;;8@6:05><?A<B;98:2:8:@@??;=;:00)08;)00/387373873788=5;@?@0@>,///95:6;;;17189<>9999(8<975567<8>589=//*/://8>999566666$85/50647288:;2..26----59.9779222888566=9==:>9<<<:==BB?BBC=@=@@@@@@?0>>>8=@;996::9844448;88889373(3873877(333;;33435
@6HNMW:00859:06245
TACGGAGGGTGCAAGCGTTACTCGGAATCACTGGGCGTAAAGGACGCGTAGGCGGATTATCAAGTCTTTTGTGAAATCTAATGGCTTAACCATTAAACTGCTTGAGAAACTGATAATCTAGAGTGAGGGAGAGGCAGATGGAATTGGTGGTGTAGGGGTAAAATCCGTAGAGATCACCAGGAATACCCATTGCGAAGGCGATCTGCTGGAACTTAACTGACGCTAATGCGTGAAAGCGTGGGGAGCAAACAGG
+
BBBC@CDD>BBCB@AABB?BBBBC@C?BBCCBBB=BABBC=C?BBAB@AAC@::8:A=ACA@=AAA@A@7@BBBD<AAA@?BC?BC?B>C:<=GHIGFBBBB@CCCCC>D;;;FJ@CCCCCCBCDAAA<@?>><@@ABBB?A??;=;9829@@99::5:ACD:CC?CBBAACBBCCC?BBAD@AAAA;??<?A?A=A=@>>>BBBABB>B?BB?B=A@CCC@@@B??@@ABBDD>CBBAABB8@@@CC<ABB?
@6HNMW:00818:06306
TACGTAGGGTGCAAGCGTTAATCGGAATTACTGGGCGTAAAGCGTGCGCAGGCGGTTTTGTAAGACAGAGGTGAAATCCCCGGGCTCAACCTGGGAACTGCCTTTGTGACTGCAAGGCTAGAGTACGGCAGAGGGGGATGGAATTCCGCGTGTAGCAGTGAAATGCGTAGATATGCGGAGGAACACCGATGGCGAAGGCAATCCCCTGGGCCTGTACTGACGCTCATGCACGAAAGCGTGGGGAGCAAACAGG
+
96<@CBIH?;;;A=AA@A@E@BBA=B?B=AAAAA<AAA@B=AAAAAA??@A?AA>ADD9A?><?BAAABB?BBBB>BBAA5@@;A?;;?B<@BF<A0//752791@>:>655<75;<=;;;==<===188AAADCD/>AD@B7;7;:==???@@??>>>888-8;>=>>@@@>>>@@<AA;?=AAA<????<?AF8;7;A88888,8?A9@<@A@???7////=<;;:==>;;;1;888:::/:;;BB:=897
@6HNMW:00829:06282
TACGGGGGATCCGAGCGTTATCCGGATTTATTGGGTTTAAAGGGAGCGTAGGCGGGCGCTTAAGTCAGCTGTGAAAGTTTGGGGCTCAACCTTAAAATTGCAGTTGATACTGGGTGCCTTGAGTGCAGTATAGGCAGGCGGAATTCGTGGTGTAGCGGTGAAATGCTTAGATATCACGAAGAACTCCTATTGCGAAGGCAGCTTGCTGGAGTGTAACTGACGCTGATGCTCGAAAGTGTGGGTATCAAACAGG
+
>>@CCCC1>@<5;5599A?AAB>BACMH>CCACB<BA6::6;C;ABACBBC?BBC;A;;<>A>ABBBBBBBBA@@:@AA<BEE;DBBB@B?A<@?@8@5;:C@@=@BCBBCGC>999=C=AABBBBBBBBBBB?BCC?BB7979?BBBC@DBA??>>9>BBB>BBBB?CCCCBBBBBBB@BBACAA=AAA=AABC<@?@CCCC?A@BB?ABBB@@>@CDCCCBBBBBDBDDCDL>BAA;;;0;BB;;;0;AA>
@6HNMW:00829:06301
TACGTAGGTGGCAAGCGTTATCCGGATTTACTGGGTGTAAAGGGCGCGTAGGCGGGGATGCAAGTCAGATGTGAAATCTATGGGCTTAACTCATAAACTGCATTTCGAAACTGTATCTCTTGAGTGCTGGAGAGGTAGACGAATTCCTTGTGTAGCGGTGAAATGCGTAGATATAAGGAAGAACACCAGTGGCGAAGGCGGTCTACTGGACAGTAACTGACGCTGAGGCGCGAAAGCGTGGGGAGCAAACAG
+
;;<@@:;6;A<@@<?>;@5>><<@<>A>1?==::/44=??4A?8>BBBAA@<<=;=0=837>044=:888BBBBF<@@??><>677.348;;?>8:29889888*//9;16788:::8873/////988(33:;<?===00/38491616;88888=7=9:=3222::=//.---(-0527;4557322550655-2222+27222776;;99>>:>@>>885<=570855557.7596666+6666:/:::
@6HNMW:00838:06302
TACGGAGGATCCGAGCGTTATCCGGATTTATTGGGTTTAAAGGGAGCGTAGGCGGGCGCTTAAGTCAGCTGTGAAAGTTTGGGGCTCAACCTTAAAATTGCAGTTGATACTGGGTGCCTTGAGTGCAGTATAGGCAGGCGGAATTCGTGGTGTAGCGGTGAAATGCTTAGATATCACGAAGAACTCCTATTGCGAAGGCAGCTTGCTGGAGTGTAACTGACGCTGATGCTCGAAAGTGTGGGTATCAAACAGG
+
CCCC@BB?BBB>BABBBB?BEEAE?BBB=BB@CC>CD=CC?CD=@@@BBBB?BBC=@??@;@<@CCBBBBBBBBB<BAB=BBB;BCBB?A=A=@??3?3:9@??;?AAABBBB>?>?@C@B@@@??>?>AB>>9>9878C?C?B?BBBB?BBB?95638?AA:>??B=A===?CACCCD?BB@DCC@CCC?BBBB6:8;AAAC?BABB>BBBCBBAJCBBBBBCCCCCCCCCCD>CCCCCC=CCCCCD>BCC@
@6HNMW:00839:06292
TACGTAGGGGGCAAGCGTTGTCCGGAATGACTGGGCGTAAAGGGTGTGTAGGCGGGCTCGCAAGTTGGATGTGTAATACCCAGAGCTTAACTCGGGTGCTGCATCTGAAACTACGAGTCTTGAGTGTCGGAGAGGTAAGTGGAATTCCTAGTGTAGCGGTGGAATGCGTAGATATTAGGAGGAACATCAGTGGCGAAGGCGACTTACTGGACGATAACTGACGCTGAGGCACGAAAGCGTGGGGAGCAAACAGG
+
BBAA@BCCCC1BB<@@BB@CCC@C?B>AAA@??>8==<=@8@?9@A???AD;9992:A9:9B?AA?B?BABCCCC??=;;3;=???B?B?BBBBC9B??;CCBBCCB>@7;;B>>>@>>?7??==B???:<<:959@:=<=:=8<8=;>AA@??>>>A<A@<@<ABAA?@@A>>>;;;5;=9=:==AAAA8868==;?;?C><<;??@@:=<788;8=;=<A;;:<8818B@@@D;A<=<CDD2>=@AA7@AA=
@6HNMW:00850:06265
TACGGAGGATGCGAGCGTTATCCGGATTTATTGGGTTTAAAGGGAGCGTAGGTGGGATATTAAGTCAGCTGTGAAAGTTTGGGGCTCAACCTTAAAATTGCAGTTGATACTGGTTTCCTTGAGTACGGTACAGGTGGGCGGAATTCGTGGTGTAGCGGTGAAATGCTTAGATATCACGAAGAACTCCGATCGCGAAGGCAGCTCACCGGGGCCGGAACTGACACTGATGCTCGAAAGTGCGGGTATCAAACAGG
+
BCGC@DC@CCBBD9<;AB?BELAB@BDC=BB@BB=BC>CB=CK?CBBBA;:7;CC=CBBB@B@BCEAABBCBBCB>BCC>CEE;BAAB>A?B?CCC;C>AABBC@BCBBDBB>AA<A?B?BBBBBBB?999AA?@AA<A@<A?C;??BB?BBACC9879A@?9@@>>;>BBBBBABBBB?;;;;CC@CBCBEHBC>C@B;;;BABB5;;;.;=@;A<A@@A@@@A@@ACBBBCBD>CBC???9?@??CB>BCC@
@6HNMW:00857:06275
TACGGAGGGTGCAAGCGTTACTCGGAATCACTGGGCGTAAAGGACGCGTAGGCGGATTATCAAGTCTTTTGTGAAATCTAATGGCTTAACCATTAAACTGCTTGAGAAACTGATAATCTAGAGTGAGGGAGAGGCAGATGGAATTGGTGGTGTAGGGGTAAAATCCGTAGAGATCACCAGGAATACCCATTGCGAAGGCGATCTGCTGGAACTTAACTGACGCTAATGCGTGAAAGCGTGGGGAGCAAACAGG
+
ICBB@CDF>BBBB@B9;;@BBBCD>A=AA@@@AA9AB;;;7;;@ACCDDDE@;;9;B?BCCC?BBBBFF;BBBCG?@AAD@BBABB?C:<7;C5;;9;BBBC@@@:;;6;ABBBC@DCDCCDCDD;;;.:???;@@;;<CAFAD=@=@B?AAACCGF9BBBB:CD@AACCBBBBCBB?BC@C=A@@@:@@=@A??<??A999BBBBBB@C@BE@F@BBAAABBBB?BBDABBAA<AAA@BBB9AAAAC<@AA>
@6HNMW:00858:06291
TACGGAAGGTCCGGGCGTTATCCGGATTTATTGGGTTTAAAGGGAGCGCAGGCGGCACTTCAAGCGTGACGTTAAATCTCGGGGCTCACCCCCGTTTTGCGTCGCGAACTGTCGTGCTTGAGTAGGCGGCAGGGAGGCGGAATTCGCGGTGTAGCGGTGAAATGCTTAGATATCGCGAGGAACTTCCGATTAGCGCAGGCAGCCTCCCGTTGCCTTACTGACGCTCATGCTCGAAGGTGCGGGTATCGAACAGG
+
CCC>9@9@@CD@DC=A@@=@BC>B@CDD=AA>AC8@?0::.;C;:;;BB;;8;@=@CCC?@@;@?@@?==74444(445<B>>2>BBAAAAA2@ADE9BBA?@??@?=A@@A@AAAAA?@AA???>?A>B@A@9><9=?8?>A?BB@@>?>==?>>9>@@C>BBBB?AAB>=>>CC>A>5;5;;186:770588:;66.699;<@@?6::1785C?BBCCCBABBCCDDCEGIK?A=@AA@@:@BBBBB@BBCA
@6HNMW:00820:06332
TACGTAGGTGGCGAGCGTTGTTCGGATTTATTGGGCGTAAAGGGTCCGTAGGAGGTTGGTTAAATTTGGGGTGAAATCCCGGAGCTCAACTCCGGAACTGCCTTGAAGACTGATCAACTAGAGTACTGGAGAGGTAAGCGGAATTCCAGGTGTAGCGGTGGAATGCTAGATATCTGGAAGAACACCGAAAGCGAAGGCAGCTTACTGGCCGGTCACTGACTCTCATGGACGAAAAGCGTGGGGAGCAAACAGG
+
CCAA@AB>@@=@A@>ABB>AC@EDACBC=@@=@A9A@;;94::4<C=?@CC?CC@C@B=@187-89/9AA6BABA<ABB=B@CBBCBB?BC@=@:=7;;00,08;;=A>ABA?=<=7;;??;;;;;;=;AA;;7;C188<1718/6-5829:888884896;6::/0/==>@<;8<.3,3;1333/37?9?A9949:>79?A;><>A:<7<8:887@AA>===>=?>9<;7788(8885=A@2=<?<;19995
@6HNMW:00827:06332
TACGGAGGGTGCAAGCGTTACTCGGAATCACTGGGCGTAAAGGACGCGTAGGCGGATTATCAAGTCTTTTGTGAAATCTAATGGCTTAACCATTAAACTGCTTGAGAAACTGATAATCTAGAGTGAGGGAGAGGCAGATGGAATTGGTGGTGTAGGGGTAAAATCCGTAGATATCACGAAGAACTCCTATTGCGAAGGCAGCTTGCTGGAGTGTAACTGACGCTGATGCTCGAAAGTGTGGGTATCAAACAGG
+
CCDC@FBH>A@@C?BBBB=AAA@A?B=@@@@BBB=BAABD<@;?@@9;:AA>;;9;C?BC;<7;B;;;;.;@?@B=A@@B@CC?DC?B?A=CA@BB>CBBBC@CBCBD?BBBBCD@BBAABBAAA;;;0;@??<@CCCDD?A?A?B???<???899938@AC:BB?BBCBBCCCCCCAB?BC<??CADBB=@@BB?A?BBBBD?BBBB?CBCDDD@CCCCCBAACCCCCCB???9?@?:::69AAACC>CCC@
@6HNMW:00842:06318
TACGGAAGGTCCGGGCGTATCCGGATTTATTGGGTTTAAAGGGAGCGCAGGCGCACTTCAAGCGTGACGTTAAATCTCGGGGCTCACCCCCCGTTTTGCGTCGCGAACTGTCGTGCTTGAGTAGGCGGCAGGGAGGCGGAATTCGCGGTGTAGCGGTGAAATGCTTAGATATCACGAAGACCTCCGATTGCGAAGGCAGCAGCCTGTGTGTTCACTGACGCTGAAGCTCGAAGGTGCGGGTATCGAACAGG
+
C669?B?B?CC?@@5000/7;2749:>8=A>AA;?@5?G0;;6999=>/0*0//9661683-/////89:)//(4;;====1A?4338888$8:<<.445<;;;<C=998;;>778=5;:><7808;29778*38,39384>6A99:>AAABAAA:???A9@@@@599BB@>?D;;;2999;@A=BBC46999499=:9959@;@@@AAAB@DCCCB:;;;;;;@CCBC::6:<@@@@D>B@@9969=@@=
@6HNMW:00854:06317
TACAGAGGGTGCGAGCGTTAATCGGATTTACTGGGCGTAAAGCGTGCGTAGGCGGCTTATTAAGTCGGATGTGAAATCCCCGAGCTTAACTTGGGAATTGCATTCGATACTGGTGAGCTAGAGTATGGGAGAGGATGGTAGAATTCCAGGTGTAGCGGTGAAATGCGTAGAGATCTGGAGGAATACCGATGGCGAAGGCAGCCATCTGGCCTAATACTGACGCTGAGGTACGAAAGCATGGGGAGCAAACAGG
+
DCCDCCCC=B@?@BB;;9?A?BAA?CDE@DCBBB>AACCC@BBBB@??BBB?BB?BB?BB>B@C??AAC;;;BCB=BCCC;DBBBB=@?AC@CD?EAE@C@BC@;;;ACCBB>ABCBBCCCBA@@???7@B;;6:::5:BDC@C>@=??<??@????=?BBB>BCAAACBBBB>>=A8?>;>?BBC?BBBB?BBB@B>??@@9@@AAA?A<??=@>??ABB?=>?7729@@BBD>BBB9888*9@AAA=BBA>
@6HNMW:00854:06355
TACGTAGGGTGCGAGCGTTAATCGGAATTACTGGGCGTAAAGCGTGCGCAGGCGGTTTTGTAAGACAGATGTGAAATCCCCGGGCTCAACCTGGGAACTGCGTTTGTGACTGCAAGGCTAAGAGTGCGACAGAGGGGGGTGGAATTCCACGTGTAGCAGTGAAATGCGTAGAGATGTGGAGGAACACCGATGGCGAAGGCAGCCCCCTGGGTCGTAACTGAGCTCATGCACGAAAGCGTGGGGAGCAAACAGG
+
6=<BBA@>9=00/999=C900/:;5;,/)/998<+95<<>4:;:55399994:A?ABA3::927AAABB???BDD;CCAD5BB=999B?B?AB@8?8?@@>?>?3782775522+2+222+26697555557755555%7>9>;A25133......689555=3555779922255559995;7;;:7;<==266;7;9>>>>@@?+?@@7><554.49::<<<<<666<<:::3:99<<==1<=::919994
@6HNMW:00861:06317
TACGTAGGGTGCGAGCGTTAATCGGAATTACTGGGCGTAAAGCGTGCGCAGGCGGTTTTGTAAGACAGATGTGAAATCCCCGGGCTCAACCTGGGAACTGCGTTTGTGACTGCAAGGCTAGAGTGCGACAGAGGGGGGTGGAATTCCACGGTGTAGCAGTGAAATGCGTAGAGATGTGGAGGAACACCGATGGCGAAGGCAGCCCCCTGGGTCGTAACTGACGCTCATGCACGAAAGCGTGGGGAGCAAACAGG
+
HLCCBBBC>@@@AAA@A@=A?CCC?C<@>ABBBE=CAABC>B@A9:9@@AC?BB?ADC:B??>BBCBAAB@BBBB<BECD5@?:?@@@<@=@AA=B@BBB???F>B@???==<A3738AAAA?>>>@>=<=777777%7:8:17167>//,/;=::>:;;?@@:@@@AAAA>>>CCCC@BA?@@BBB?BBBB?CCD?B<>>9::::*;CG=BBBBA@CCDA:;;A@@@BAAACCC?BBBBABA9AAABB@BBB?
@6HNMW:00829:06368
TACGGAAGGTCCGGGCGTTATCCGGATTCATTGGGTTTAAAGGGAGCGTAGGCGGAGCGCCAAGTCAGCTGTGAAATCCCGCGGCTCAACCGTGGAACTGCAGTTGAAACTGGCGCCCTTGAGTGCACATGGGGATGGCGGAATTCGTGGTGTAGCGGTGAAATCGCTTAGATATCACGAAGAACCCCGATTGCGAAGGCAGCTGTCTGGGGTGCCACTGACGCTGAGGCGTCGAAAGTGCGGGTATCAAACAGG
+
<=<<8<1506<8<>4=;;7;=?:?;>>8=>=<??0;;.;B9BB;AAAA@BC?BC@C@@AA@C?BBC@@?BBBBBB<A@?9==<=@@@@?C9::B?C?B>>>?A@?BBB=BCC@>?>C=A=AB@>>9;;;6676)8<<788087=:@>7818=;:;<=:=AAA:A999<5:;?=>=>@@??<??=BFD9?;D7;:;;5;5;ACBBBA@;;;;.;;;5;;BCCDCBBB;;6;:<DBDD?CCC;;;7;??>@@:;;;?
@6HNMW:00837:06395
TACGGAGGATCCGAGCGTTATCCGGATTTATTGGGTTTAAAGGGAGCGTAGGCGGGCGCTTAAGTCAGCTGTGAAAGTTTGGGGCTCAACCTTAAAATTGCAGTTGATACTGGGTGCCTTGAGTGCAGTATAGGCAGGCGGAATTCGTGGTGTAGCGGTGAAATGCTTAGATATCACGAAGAACTCCTATTGCGAAGGCAGCTTGCTGGAGTGTAACTGACGCTGATGCTCGAAAGTGTGGGTATCAAACAGG
+
DCBB?CC?CDGAB9:9AA=ABC@C@BBB>BC?@A<AA<AC?CD?BBBCCA@>?EE=C@@@@C@BBB@A@@@@BBB<BB@<BBB;BBBC?C?A9?==6=6<>@A@=@BAAB???9>>?@C?BBBAAAA@@AABC>B?@=@B>B?B?CC<><>?=>A9:8:@@B:>>=A<AAA<<<?CCCC@AB?BCG?BBB@B???<@>@BBCC@CCBB?@@@CCC@DDBB@@AECBBBBBBCCD>CCCA@@=@BBBCC=CCCA
@6HNMW:00841:06363
TACGGAAGGTCCGGGCGTTATCCGGATTTACTGGGTGTAAAGGGAGCGTAGGCGGTTATGCAAGTCAGATGTGAAAGCCCGGGGCTTAACCCCGGGACTGCATTTGAAACTGTGTAACTAGAGTGTCGGAGAGGTAAGTGGAATTCCTAGTGTAGCGGTGAAATGCGTAGATATTAGGAGGAACACCAGTGGCGAAGGCGGCTTACTGGACGATAACTGACGCTGAGGCTCGAAAGCGTGGGGAGCAAACAGG
+
?@BB@E?@=@B<@A8@;;6;CC?B?@@@<@BBBE<BA@@@;@D=BAAA@00+00+06<:>BB<>>???@;;;CBB9@@B0;;;-;A<A5;;;-;:-:333:::=4;;;2:44588B>BC>??@99990)0=00)0;59//+56C@E@AA@888??@B@BACC<99:A=<==873288233,31;;>=AABC?A@@4838>8;;7>@@A=@8675C7>>>:8=?AC>>9>?<>@C>A?=<AAA6?==@@9@@@<
@6HNMW:00865:05762
TACGTAGGTGGCAAGCGTTGTCCGGAATTATTGGGCGTAAAGCGCATGTAGGCGGTTCCTTAAGTCGGTCGTGAAAATGCGGTGCTTAACGCCGTATGGCGATCGAAACTGGGGGACTTGAGTGCAGGAGAGGAAAGGGGAACTCCCAGTGTAGCGGTGAAATGCGTAGATATTGGGAAGAACACCGGTGGCGAAGGCGCCTTTCTGGGACTGTGTCTGACGCTGAGATGCGAAAGCCAGGGTAGCGAACGG
+
599<A@@=:;8:A=ACBB>@@D=A6;29=::.5;2==444(4488:359>=8<;8::>8<*0*/977295555999*555<9=56;2<59994;;=<<9=>>AA?>9)55::::+5559555>>=:;7?;<<5=>*733&3-77=?4@@ADDBBCC?A;:;,:=>?<AAABA?<>>5>25539993:8<:3<77)/)///)/:.6333(38333=3339873339999988444(4838:;3;<<:992898
@6HNMW:00865:05807
TACGGAGGGTGCAAGCGTTACTCGGAATCACTGGGCGTAAAGGACGCGTAGGCGGATTATCAAGTCTTTTGTGAAATCTAATGGCTTAACCATTAAACTGCTTGAGAAACTGATAATCTAGAGTGAGGGAGAGGCAGATGGAATTGGTGGTGTAGGGGTAAAATCCGTAGAGATCACCAGGAATACCCATTGCGAAGGCGATCTGCTGGAACTTAACTGACGCTAATGCGTGAAAGCGTGGGGAGCAAACAGG
+
CBBC@BCC>:;:B@CCBC?@CC@@=@?@:::BBC>BBCCC>C@CBA9::::4;;5;C@BEBB>BBBB@@9@BCCD?@@@B@BD?BB?B>B7;;?BB=BBBBB@BBCDD?DBBBCC@;;;BBBBBB@@A8@A;;6:A@@BC>@??=B?AA>ABB@@A@6<<<<2??<@@AAACCCCCC?BB@C@CBBB=BC?BBCC7959999??BBCC@C@CC@C@BBBB?;;;;5:@=9;:AA8ABABCEC9AA@??9?BA?
@6HNMW:00868:05798
TACGTAGGGTGCGAGCGTTTAATCGGAATTACTGGGCGTAAAGCGTGCGCAGGCGGTTTTGTAAGACAGATGTGAAATCCCCGGGCTCAACCTGGGAACTGCGTTTGTGACTGCAAGCTAGAGTGCGACAGAGGGGGGTGGAATTCCACGTGTAGCAGTGAAATGCGTGAGATGTGGAGGAACACCGATGGCGAAGGCAGCCCCCTGGGTCGTAACTGACGCTCATGCACGAAAGCGTGGGGAGCAAAC
+
@@B@@000,000/99:5;;):5>;=9=:=:=A>??:?==AD559<:99@A>>;971778(3793::666///6///(/888+88(///8388;;;5:58878333(222885225-5225522262257779;????';=5:18,24667::555;::;5660/..99-...555>;>>;B<<;;9;>ED?BA?:>:9:9>=>=0>AB9@<94424444/98------8//3=2773//88+///6919
@6HNMW:00881:05794
TACGTAGGGTGCGAGCGTTAATCGGAATTACTGGGCGTAAAGCGTGCGCAGGCGGTTTTGTAAGACAGATGTGAAATCCCCGGGCTCAACCTGGGAACTGCGTTTGTGACTGCAAGGCTAGAGTGCGACAGAGGGGGGTGGAATTCCACGTGTAGCAGTGAAATGCGTAGAGATGTGGAGGAACACCGATGGCGAAGGCAGCCCCCTGGGTCGTAACTGACGCTCATGCACGAAAGCGTGGGGAGCAAACAGG
+
FFAA@CCC>;;;ABAAA@?B?@BB>A?A=AA@?@;@BAAC=BAB@@?BA?><?A=AAA6A@B?BABB@?89:AAB;BBAA29929AAA?B?CEC>C=AABAAAA:??A?@:;:@9=8=>;;;A?????><;667676%6<4<8==@;@A@@B??????AAAA9>>@;;;A@@;AACG@DC@C>@AD@BBBC@BBB=@;=C:;;;;*;CC=BB;;<@BBC@;:;@@@A997@999/8=<>@>>0999AB>BCD?
@6HNMW:00890:05784
TACGTAGGTGGCAAGCGTTATCCGGATTTACTGGGTGTAAAGGGCGTGTAGGCGGGACTGCAAGTCAGATGTGAAAACTATGGGCTCAACCCATAGCCTGCATTTGAAACTGTAGTTCTTGAGTGTCGGAGAGGCAATCGGAATTCCGTGTGTAGCGGTGAAATGCGTAGATATACGGAGGAACACCAGTGGCGAAGGCGGATTGCTGGACGATAACTGACGCTGAGGCGCGAAAGCGTGGGGAGCAAACAGG
+
CCCCCCD@BB>AB>BBBB?CDC@C@CBD?BCAAA<AAAAA<AB=C@@?@==:9::5:CCBBA?ABBBBB787BBFF8AABBBD<?@A@;@B8??AAA?BBBBBB<BBB<B=<<==;5991::;:;==@;?>>>:==<>==;>;@<?<?AACAA==>>8>;<;7>?=>>??@@@A@@@=>><><?AA=>>>>;>AD:=9=A<@@8::>=8<=688?;?@<;;@@@A::5:>=;<<5<::;?BB6???AA:AAA;
@6HNMW:00892:05797
TACGTAGGGTGCGAGCGTTAATCGGAATTACTGGGCGTTAAAGCGTGCGCAGGCGGTTTTGTAAGACAGATGTGAAATCCCCGGGCTCAACCTGGGAACTGCGTTTGTGACTGCAAGGCTAGAGTGCAACAGAGGGGGTGGAATCCACGTGTAGCAGTGAAATGCGTAGAGATGTGGAGGAACACCGATGGCGAAGGCAGCCCCCTGGGTCGTAACTGACGCTCATGCACGAAAGCGTGGGGAGCAAACAGG
+
>>???>?@8655994555.58666:@7;9<;CAA8=44.44(3844444;::633-333&///3///98867?>;>17777(3;1;:::6:6;;9(3,333877818;<6;9522276@99958722>5:<:55577,5:4;*/.03335555579:;9:A9??==765::<BAAB@BB@BACCJADDBA=A@@<@<@BBBCCC5AAI>CCCCDAGDC;;;BDBAB;;:B@??7?>>?BBB8BBCFE<BAA9
@6HNMW:00893:05801
TACAGAGGGTGCGAGCGTTAATCGGATTTACTGGGCGTAAAGCGTGCGTAGGCGGCTTATTAAGTCGGATGTGAAATCCCCGAGCTTAACTTGGGAATTGCATTCGATACTGGTGAGCTAGAGTATGGGAGAGGATGGTAGAATTCCAGGTGTAGCGGTGAAATGCGTAGAGATCTGGAGGAATACCGATGGCGAAGGCAGCCATCTGGCCTAATACTGACGCTGAGGTACGAAAGCATGGGGAGCAAACAGG
+
FCCCCHEG>;;;B@@@AB@B@CCC@CBB<AA::;6:A?CC@CCBB>???9949>9>?=AB?B>BB@B@B9;;BCC>CCFD;CCCBB=@=@CADD=C@D@BBBC?BBBCCBBB?CC???CBBBBBCBAB<BC97388839ACC@A?A?BB>@@C??><7=AAA<BBBCBBBBBBAA@A?BB?B?BBB?BDBB?BAA=@=@BBB?BBBBC@C?AA>ABBDCCB=>>BBB?AAA><>7>AAABCC:CCBBB<@@?<
@6HNMW:00896:05785
TACGTAGGGTGCGAGCGTTAATCGGAATTACTGGGCGTAAAGCGTGCGCAGGCGGTTTTGTAAGACAGATGTGAAATCCCCGGGCTCAACCTGGGAACTGCGTTTGTGACTGCAAGGCTAGAGTGCGACAGAGGGGGGTGGAATTCCACGTGTAGCAGTGAAATGCGTAGAGATGTGGAGGAACACCGATGGCGAAGGCAGCCCCCTGGGTCGTAACTGACGCTCATGCACGAAAGCGTGGGGAGCAAACAGG
+
CCCBBCCD=:;;;@@;;94;>ABA=B=A<@A@@@<@CCCD>B@A@BCAAAC@DC>@@@6?CB@BBCB@@=>>BBB>BCDC8@A;A=>=@B@BBB>B>BBBA><>:?@AAC@@@A<>:??@A@@??@@A>=::9::::&9=6=;?;?<@?@;;;B@@@A@:886;AAAAAA??;AABB?;:::@CCD@BBBB@BBB?@=?CA@@@@,=>=8>@@@@?B@@;;;BBBCB@@ABBBF>B@@=<<<2>?>DC>BBB@
@6HNMW:00911:05790
TACGGAGGGTGCAAGCGTTACTCGGAATCACTGGGCGTAAAGGACGCGTAGGCGGATTATCAAGTCTCTTGTGAAATCTAACGGCTTAACCGTTAAACTGCTTGGGAAACTGGTAATCTAGAGTAAGGGAGAGGTAGATGGAATTCTTGGTGTAGGGGTAAAATCCGTAGAGATCAAGAAGAATACCCATTGCGAAGGCGATCTACTGGAACTTAACTGACGCTAATGCGTGAAAGCGTGGGGAGCAAACAGG
+
B=GC@CCH?CBBB>BBBB?BCCBB?B?BCCAAAC=@@?BB<B?BBBBBBBC@BB?AA=ABCD?BB;;:A<@@BCE>;;;B@DD@CB?A>A=@?5;;6:?ABC@CC=BB<@@A?@@>@DCBBBBBB@BE>BAAA=A?@@@B?A@C?BB?B<=<;3555&5;<<4=B9A@BCB=A9992557>DACCCC>A@;==00+0)/777<6:9=@<>:=?<@:>?><<BBA@<@B::995=4@@;999:6:@@CC>CFE?
@6HNMW:00913:05784
TACGTAGGTGGCAAGCGTTGTCCGGATTTACTGGGTGTAAAGGGCGTGTAGCCGGAGAGACAAGTCAGATGTGAAATCCGCGGGCTCAACCCGCGAACTGCATTTGAAACTGTTTCCCTTGAGTATCGGAGAGGTAACCGGAATTCCTAGTGTAGCGGTGAAATGCGTAGATATTAGGAAGAACACCAGTGGCGAAGGCGGGTTACTGGACGACAACTGACGGTGAGGCGCGAAAGCGTGGGGAGCAAACAGG
+
CCCBABB?;;6;A>@ABB=@ACAC@CCC?CBAAA=A@>@B/9:-:?@ABBBB@B@??>@>CB>BCB@BBBB@CCC;@?<??@@:AB>><?D9>>>?8=<=BCCJ?CCC>CDEML=@@;@<@ABCCBAA=ABBB@BE@C@C@B?B?B@BBCCCABB;;7;BBC>CBBCCCBCCCC@AA>@@CC@CCC@BBBB>CAB<@<@BB=C@CCCC@BA;<;@=@BAABB=AB:949@@AAD>C@@<;;;-;@;;;7:AB?
@6HNMW:00865:05838
TACGGAGGGTGCAAGCGTTAATCGGAATCACTGGGCGTAAAGCGCACGTAGGCTGTTATGTAAGTCAGGGGTGAAATCCCACGGCTCAACCGTGGAACTGCCCTTGATACTGCACGACTTGAATCCGGGAGAGGGTGGCGGAATTCCAGGTGTAGCGGTGAAATGCATAGATATCACTTGGAACCCCGATAGCGAAGGCAGCTTCCCAGGCTCGTTCTGACGCTGATGCGCGAGAGCGTGGGTAGCGAACAGG
+
<<>@:@DD=BCCB?B@A@?B>BAD?B=AB@AABG@BBAAC>BB??@@A?::78BAC@CC@@?<@@ACCCC9CCDD=ABB=BAA?BA=>=B688C=A;@:;;>5<7=====>======;;5;>:=?6;;3:@>?D;8838>:=4:4:9=>:?>>>=8818<>D7;;CA@;<=///6;;>;A:=:>BB6>==?>?>D6;3;9788.6=3<;27655;7=>@@@AA>=>757A:;8?@<>>@>@7?????@7;9>6
@6HNMW:00880:05825
TACGGAAGGTCCGGGCGTATCCGGATTTATTGGGTTTAAAGGGAGCGCAGGCGCACTTCAAGCGTGACGTTAAATCTCGGGGCTCACCCCCGTTTTGCGTCGCGAACTGTCGTGCTTGAGTAGGCGGCAGGGAGGCGGAATTCGCGGTGTAGCGGTGAAATGCTTAGATATCGCGAGGAACTCCGATAGCGCAGGCAGCCTCCCGTTGCCTTACTGACGCTCATGCTCGAAGGTGCGGGTATCGAACAGG
+
CBBB@D@D@CC@AA<A000@A;@;?C>6;@=@B<?B4;:79>=>BBBBAA=00/;::6:?605:A?<;88.44(5:;BCCD;BB@@@@@@.@AAA5??AAABBBB@AA@>999=>=:>?@?CC=9949@A@;9:39?=>=@=AA@B>AABBA@A????E>@??E@AAABB????;;;:>:>>?:=<<=77::9<6<788:;;;1;9-//4A>AABBBCABCD;;;CGCCB?A=;;;BA<BBBCCC@BCC@
@6HNMW:00892:05812
TACGGAAGGTCCGGGCGTATCCGGATTTATTGGGTTTAAAGGGAGCGCAGGCGCACTTCAAGCGTGACGTTAAATCTCGGGGCTCACCCCCGTTTTGCGTCGCGAACTGTCGTGCTTGAGTAGGCGGCAGGGAGGCGGAATTCGCGGTGTAGCGGTGAAATGCTTAGATATCGCGAGGAACTCCGATAGCGCAGGCAGCCTCCCGTTGCCTTACTGACGCTCATGCTCGAAGGTGCGGGTATCGAACAGG
+
CCCC?B@D@CD@AA9>000?A;@;@B>6?@>@C>BD>CC=BD=:;;CB@B?00/=<616;3/55><;;88599,9?BBDDD;DCCBBAAA2AAAA9BCCBBB?@?@???BBBBBBB?AA@A??<?@;@9::,9=8==2=;B;BB??<?AA@@??:9:9A=BBBF@BBBBBAB?@888=A<BAA<===AA@@@7758>>A<???9>>:>?;C@BBDDGDCDC@@ABAA>B@+0+0=000,9BDCBC@BBB@
@6HNMW:00902:05834
TACGGAAGGTCCGGGCGTTATCCGGATTTATTGGGTTTAAAAGGGAGCGCAGGCGGCACTTCAAGCGTGACGTTAAATCTCGGGGCTCACCCCCGTTTTGCCGTCGCGAACTGTCGTGCTTGAGTAGGCGGCAGGGAGGCGGAATTCGCGGTGTAGCGGTGAAATGCTTAGATATCGCGAGGAACTCCGATAGCGCAGGCAGCCTCCCGTTGCCTTACTGACGCTCATGCTCGAAGGTGCGGGTATCGAAGCAG
+
@B?@<@>@>A>4:;0:::.4::8=8999(48.44(4;(444&4;2;::94;9.48.445;7:;7555;@@ABB?BB<A@@@@==.:>::=?>=+:??>033-39:848@?B@AAA@>>??9???ABC?BD?B@AD=BB@AA=@4:09?=A:<<;ABAB>@@BC799@@7;000>;;77755-5179:5<AAA857525+5255166;/673;;:CACBBBBAA@BBBBBBBBCC@C?AA;;:05/////)//:;
@6HNMW:00903:05834
TACGGAGGGTGCAAGCGTTACTCGGAATCACTGGGCGTAAAGGACGCGTAGGCGGATTATCAAGTCTCTTGTGAAATCTAACGGCTTAACCGTTAAACTGCTTGGGAAACTGGTAATCTAGAGTAAGGGAGAGGTAGATGGAATTCTTGGTGTAGGGGTAAAATCCGTAGAGATCAAGAAGAATACCCATTGCGAAGGCGATCTACTGGAACTTAACTGACGCTAATGCGTGAAAGCGTGGGGAGCAAACAGG
+
BABC@BBD;@@:;5:>>A=AAB@@>@@CBBBCDE<@@???0;5;AC@;;;B@;<9;C>BBIC?CCBB@B8;;B@@;@@@A>BB?A@@C@B?BD?BB>CCBDC@CC>BB>CCC@CC@DBBBBA@??699.9>>?<?CCAAA6;6;?AA?B=@?ABDCD<CCCG<DC;;;FFBBBBBB>BB?BB>@>>>500+0@B@-00;@A@BBBBBC@B?BCBIACCDBCFCAA?@BBBABBB;AABBGGG<CCCBD;;;C@
@6HNMW:00907:05849
TACGTAGGGTGCGAGCGTTATCCGGATTCATTGGGTATAAAGGGTGCGTAGGCGGCCCCCCAAGTCAGCGGTGAAATGTCCGGGCCCAACCCGGAGGTGCCGTTGATACTGGGGGGCTGGAGTACGGACGCCGGCGGAGGAATGAGTGGTGTAGCTGTGAAATGCATAGATATCACTCAGAACACCGATTGACGAAGGCATCCGCCGAGGCCGTTACTGACGCTGAGGCACGAAAGCGTGGGGAT
+
CBBAC@@@;@@@BCDAA@@CDD@D?BB?CCC@DD:@@@DD=CC?@@@A@@@;0.*.6868$8(-.-6687:;;EC9@>97-3819=7=9?:/;5//(/9:6;=9;:@@@::::::%:<?<@BB>>??BAAA>>9::*..(-(.-66@A<::9/.///.88@08>>>>899>9?A>>>?;;;6//.05572.67==460><@A<?@3899/78=>6<=8<ABB><><>:>BCDDC:@@BCCDF:BB
@6HNMW:00869:05875
TACGGAGGGTGCAAGCGTTACTCGGAATCACTGGGCGTAAAGGACGCGTAGGCGGATTATCAAGTCTTTTGTGAAATCTAATGGCTTAACCATTAAACTGCTTGAGAAACTGATAATCTAGAGTGAGGGAGAGGCAGATGGAATTGGTGGTGTAGGGGTAAAATCCGTAGAGATCACCAGGAATACCCATTGCGAAGGCGATCTGCTGGAACTTAACTGACGCTAATGCGTGAAAGCGTGGGGAGCAAACAGG
+
@A@D@CBC=A@?@=AA@A=ABBEE@C?CBCCBBC>CBBCC>BABCB@A><>800+0@:@ACC@CBBCDC7;;@AC;;;;@>BC?BCAE=A=AB=AA;BA@AB>BCBBC>CCCCDDABCBEFBB@@@@@:@??A?AC@@@B?B?C>A???;?D@9:9:-9999-:@;@@A@BBBBCCC?AD@D@BBBB=BB=@???4949???ABBB<;:;@BB?B@BCBAA@@@@=@A@@ABAA;A@@@AAA7AAACC:A??=
@6HNMW:00870:05905
TACGTAGGGTGCGAGCGTTAATCGGAATTACTGGGCGTAAAGCGTGCGCAGGCGGTTTTGTAAGACAGATGTGAAATCCCCGGGCTCAACCTGGGAACTGCGTTTGTGACTGCAAGGCTAGAGTGCGACAGAGGGGGGGTGGAATTCCACGGTGTAGCAGTGAAATGCGTAGAGATGTGGAGGAACACCGATGGCGAAGGCAGCCCCCTGGGTCGTAACTGACGCTCATGCACGAAAGCGTGGGGAGCAAACAGG
+
BBAA@CCE=BB@@:<;B@=@@CCC@E@B@CCCCC?ACBCD<AAA@@?CC??=?B?BDD8?>?;?@AAABBBBBBA97777.9A=ABBB?B?CCD>C?AAAAAAF989@@>?>BC<>7>=;;8@>@>>>==:6677777#6747497638550599999:8:>>>7>?=B;;:@ABAA@E@BA?B=@@B6;;AA>BAA>A?ABBCDDD5CCC>CCCCC?C@@@AAAA::::::A@@@9?AAABBB6999??8?BB>
@6HNMW:00877:05905
TACGGAGGGTGCAAGCGTTACTCGGAATCACTGGGCGTAAAGGACGCGTAGGCGGATTATCAAGTCTTTTGTGAAATCTAATGGCTTAACCATTAAACTGCTTGAGAAACTGATAATCTAGAGTGAGGGAGAGGCAGATGGAATTGGTGGTGTAGGGGTAAAATCCGTAGAGATCACCAGGAATACCCATTGCGAAGGCGATCTGCTGGAACTTAACTGACGCTAATGCGTGAAAGCGTGGGGAGCAAACAGG
+
CBBB?CCJ>B99;@BBBB@B@A@B?B@BBA@ABC<CBCCC=C?BBCBAA@A=BA=AD?@B:96;@A@CC;CCBBA=;;;CADD@CC@B?B@BC7;;7;BBBCACCBBD>CCCCCC@BBBCBB@AA;;;/:;:;5;ABBCE@B?B?C?9:8:BBABCA6??>>3??;?BBCCCCCCCC?BB@B?A@@?8@@<@>?@19299:9BBCCBB@D@CC@B>BABCBBCBD@CB??@ABA<BBBBCDC8;;:??9?AB@
@6HNMW:00888:05881
TACGGAGGGTACAAGCGTTAATCGGAATCACTGGGCGTAAAGCGCACGTAGGCTGTTATGTAAGTCAGGGGTGAAATCCCACGGCTCAACCGTGGAACTGCCCTTGATACTGCAGACTTGAATCCGGGAGAGGGTGGCGGAATTCCAGGTGTAGGAGTGAAATCCGTAGATATCTGGAGGAACATCAGTGGCGAAGGCGGCCACCTGGACCGGTATTGACGCTGAGGTGCGAAAGCGTGGGGAGCAAACAGG
+
CCC@<99:0;???29;BB>A?BBC?C?CC9;;@D<@ABBC=BBB99;BAA@@BBBA?CBCBB?BBBAAA@5?@?A9BAA;A??<>A>?<?:?DD=E<><///)/3/..58888:777A<@@;>>:>D:BB>=;09<6660618/9<@@;>>>>><>>>AAA9<<;AA?658A>>==888189;;:<>=<<;A;;591855>;??<>><>>:=>B>>:=CBA@@@0000@@@DD>>;;9988):::=>7>?@:
@6HNMW:00865:05957
TACGGAAGGTCCGGGCGTTATCCGGATTTATTGGGTTTAAAGGGAGCGTAGGCGGCATGGTAAGCGTGTTGTGAAATGCGGGTGCTCAACATCCGGACTGCAGCGCGAACTGCCGTGCTTGAGTGCATTGAAGGAAGGCGGAATTCGTGGTGTAGCGGTGAAATGCTTAGATATCACGAGGAACCCCGATTGCGAAGGCAGCTTTCCGCGCTGTTACTGACGCTGAAGCTCGAAGGTGCGGGTATCGAACAGG
+
CDCC?B9989A=AB;@;:6;BB?B@CCC>BB@BD=CB<BB<@A<A@@A@??;>>;>@AB=BC=@@B@@@?AABBD>@A?@A<ABBCCB?BBAB?D@CC?????AABBC@CBBB?CBCCE@C@BABBCBACC@B?B>A>AB@C?A=AC@@>ABAAD999:CCD>BCAC?BBBBBABBBCA@=@>@?@5BBB<??@A5979@@@@A<A?ABCB>>>?CCB?@BBBBBB<?>B@A?1728<;<=7=?@@BA?BCD@
@6HNMW:00867:05943
TACGTAGGGTGCGAGCGTTAATCGGAATTACTGGGCGTAAAGCGTGCGCAGGCGGTTTTGTAAGACAGATGTGAAATCCCCGGGCTCAACCTGGGAACTGCGTTTGTGACTGCAAGGCTAGAGTGCGACAGAGGGGGGTGGAATTCCACGTGTAGCAGTGAAATGCGTAGAGATGTGGAGGAACACCGATGGCGAAGGCAGCCCCCTGGGTCGTAACTGACGCTCATGCACGAAAGCGTGGGGAGCAAACAGG
+
CDCCCA@@89;9AAABBB?B?BAA=B<?<@C@@@<@?=@@9@@@;:9@A>>9?@;@AB8>=D?CAA?ABBBBA@@<AABB5BB<BABA?C?AAB;B>BBB@@@@8B>>@A<==?9>9>>@A??@@?>>><<777777$77176;9>=D@@>AAAAA=?=AAA7@@>@>@@@@@DCCB???>?@CCC@BBBB?BBB=?=?CCCDDD1BBB=BBBBB@CBB?@@BBAABB@AACCC=B899CCC8=>>BB=B@A>
@6HNMW:00889:05940
TACGGAGGATGCGAGCGTTATCCGGATTTATTGGGTTTAAAGGGAGCGTAGGCGGGCGCTTAAGTCAGCTGTGAAAGTTTGGGGCTCAACCTTAAAATTGCAGTTGATACTGGGTGCCTTGAGTGCAGTATAGGCAGGCGGAATTCGTGGTGTAGCGGTGAAATGCTTAGATATCACGAAGAACTCCTATTGCGAAGGCAGCTTGCTGGAGTGTAACTGACGCTGATGCTCGAAAGTGTGGGTATCAAACAGG
+
CDBB@BB?B?@@@B@@BB@CCC@C>BB@<AD@BC>BD<BB>BC<BBBBBBB?BBC=C@@@@B@BBDC@@@BCDCE=@?C:AAA8@@AB?C@C?CDD:C9:9AAA?BBCAA88829@?=B?B??>BB???BBBC>@@C?CB?C?B@CCB@=A@<;>;;:;>AA:?>>A=A>>@@@8@@CD?@A?@CD@CCC@DBBB9;9<BCAC@BCCE@BBBCED@DDBCCAAACDCCCCCCCC>B@A@??8=BB9::6;CC@
@6HNMW:00910:05933
TACGGAAGGTCCGGGCGTTATCCGGATTTATTGGGTTTAAAGGGAGCGCAGGCGCACTTCAAGCGTGACGTTAAATCTCGGGGCTCACCCCCGTTTTGCGTCGCGAACTGTCGTGCTTGAGTAGGCGGCAGGGAGGCGGAATTCGCGGTGTAGCGGTGAAATGCTTAGATATCGCGAGGAACTCCGATAGCGCAGGCAGCCTCCCGTTGCCTTACTGACGCTCATGCTCGAAGGTGCGGGTATCGAACAG
+
B=CCAD@B@CBA@B9@0.(.::).(-//(/:)00(4;(44)4:1456;:=>:5:5<@<<;?<9955::;;>055/4:88:<</::<<<<<;)8:8:+88:3448883/0/;;;==BD?BBBBBB?BC?C?=?89929@;??C9>?9:39==979?;?CCB=@???<@@99:BA@:9;;3;3:CC7;;AB?>>>=?:>:::8;::/7:17:3@<@BB@A:99B>@?<;;;>=8:597///)///7794:==
@6HNMW:00911:05934
TACGGAGGGTGCAAGCGTTAATCGGAATCACTGGGCGTAAAGCGCACGTAGGCTGTTATGTAAGTCAGGGGTGAAATCCCACGGCTCAACCGTGGAACTGCCCTTGATACTGCACGACTTGAATCCGGGAGAGGGTGGCGGAATTCCAGGTGTAGGAGTGAAATCCGTAGATATCTGGAGGAACATCAGTGGCGAAGGCGGCCACCTGGACCGGTATTGACGCTGAGGTGCGAAAGCGTGGGGAGCAAACAGG
+
CCCC?BAA=BBAA>AB;;6;@CDC?B@CCCBBCB>BBBBD<??::9:79;;278>?8ABBBB?BBCBBBB5=>=C>BAB=BBB@BDBA;?<>>>:>:@8::A9@9@AAA@?:::=<?AA<@@=??;?@9>>@AA8<<49:49395:8=A<@@@@@;>>=@AA8>><@AAC@>>>@@A<AA<B;??@ABC==:<AA5;6:;5;:>?===8==:><@AA<>AACCC@AA<??>???8>>>??@>6=>>CD;<<=<
@6HNMW:00913:05912
TACGTAGGTGGCAAGCGTTATCCGGAATTATTGGGCGTAAAGAGTGAGCAGGCGGCAGTTTAAGTCTGAGGTTAAAGCGTGGGGCTCAACCCCATAAAGCCTTGGAAACTGAACAGCTAGAGTACGAGAGAAGTAAGCGGAATTCCATGTGTAGCGGTGAAATGCGTAGATATATGGAGGAACACCAGTGGCGAAGGCGGCTTACTAGCTCGAAACTGACGCTCAGTCACGAAAGCGTGGGTAGCAAATAGG
+
DCBBBBB@BB>BC>BBBC?ACC?A?A@C@CC?BB=AABD>8CCCCCBAA;;6:@=@A@@A:@<?@ABBBB?B@BC<@@@@BDD9CCAA=ADD:BA@@<@A>B@B?BE>B>@=?BBBBBBBA@ABBBBB@BB?BBC=AAD@B@B@B=AA<=<==>AB?BCCC=BBBBBBBBBBA@@@?@?<A=@AB@CA@@<BBB;<6::5:@;@AA:::@@>>>9>???>>?>BBBA>>>??A:@@@@@D:AA>>>@9=<=:
@6HNMW:00913:05915
TACGGAAGGTCCGGGCGTTATCCGGATTTATTGGGTTTAAAGGGAGCGCAGGCGGCACTTCAAGCGTGACGTTAAATCTCGGGGCTCACCCCCGTTTTGCGTCGCGAACTGTCGTGCTTGAGTAGGCGGCAGGGAGGCGGAATTCGCGGTGTAGCGGTGAAATGCTTAGATATCGCGAGGAACTCCGATAGCGCAGGCAGCCTCCCGTTGCCTTACTGACGCTCATGCTCGAAGGTGCGGGTATCGAACAGG
+
BCCD@IAC@@@<<B5@00)/9<3979?:3>A>A@9AB9AA;AA6>>@?@??::;5;<00*00)///;///9:*99(48;<BCB:CAAADDDF1?@BB6@@A:849=929><733<<?><?ACA9959?9==<>399,77,36>9@AAB>AAAAA:929>?@8>>BA>BBBBBC>:;?@@:?;87649;;<9968//(/....557/5505;6C@DC@@AB995;99;:5555494555>?6<<<<65.5;;5
@6HNMW:00873:05996
TACGGAGGATCCGAGCGTTATCCGGATTATTGGGTTTAAAGGGAGCGTAGGCGGGCTGCTTAAGTTCAGCCTGTGAAAAGTTTGGGGCTCAACCTTAAAATTGCAGTTTGATACTGGGTGCCTTGAGTGCAGTAATAGGCAGGCGGAAATTCTGTGGTTGTAGACGTAGAAATGACTTAGATATCACGAAGAACTCCTATTGCGAAGGCAGCTTGCTGGAGTGTAACTCGACGCTGATGCTCGAAAGTGTGGGTATCAA
+
///72/5.544.449555265<7;.54.4:.44(44(44)44)44/7///7:;;3;/444.4.48596//)///////&3380888.:::86;38(///&/0//////(/--9///;5///8;667883//6//(/./(/44023(..'.(...-8.2(---,,,2,,,45'----726......2.333.-(,*,(,,,(,5--(-(.///838.33,555//<7<///7885-//--8-///7.7/4444)////<6
@6HNMW:00878:05965
TACGGAGGATCCGAGCGTTATCCGGATTTATTGGGTTTAAAGGGTGCGCAGGCGGGATGTTAAGTCGGCGGTGAAATTTTGCGACTCAACCGTAAAAGTGCCTTCGATACTGGCGTCCTTGAGTATGGATGAAGTAGGCGGAATTTGTGGTGTAGCGGTGAAATGCTTAGATATCACGAGGAACTCCGATTGCGCAGGCAGCTTGCTAGGCCATAACTGACGCTCATGCACGAAGGCGTGGGGATCAAACAGG
+
BBBH@BB@BBB=A@@@@A=ABB?C@CBC>CB=@A<AA<AC?CG>CCBBBA@=<::3<000=D=@@@@6988;==<6===2<=>>AAA?<@7;;@CC;DBBB@B@BBBBCCCD?BBCC@C@CBBBC@?=@A@@=A@?@=@@9?5;;0;??;?CBBCAB?BCCC>BBBC?AAABBBCCCCCC@B?BCC@CCC?CCCBBA?ABBBC?BBBCB@C@CBB@BCCBBBCCDCBBBBBBB?A?@CA@BB7@BABB=BBB@
@6HNMW:00907:05999
TACGTAGGGTGCGAGCGTTAATCGGATTTACTGGGCGTAAAGCGTGCGTAGGCGGCTTATTAAGTCGGATGTGAAATCCCCGAGCTTAACTTGGGAATTGCATTCGATACTGGTGAGCTAGAGTATGGGAGAGGATGGTAGAATTCCAGGTGTAGCGGTGAAATGCGTAGAGATCTGGAGGAATACCGATGGCGAAGGCAGCCATCTGGCCTAATACTGACGCTGAGGTACGAAAGCATGGGGAGCAAACAGG
+
;;9BBBBM>BBBBBAA;98;@CCD?CCD@BBBBB>BDBBB=A@@??>??@A???=?D?BB?B>AAEG?BBBB@@@;@BBB8C@@@B?B>BG@BB=B@C@AAAB?C@@@AA@B=??AABAAAAAAAAAA;@A?><>?A<?>?B>A?B@BB>BCA??7720===5000@@=@BBBBBBA>A@=@=AAA>ABA<9ABB??<?BBB?B???A=A?BB?BCCBBBB@@@@9838BBBCC>CBBBBBB5BBBBB<BBC?
@6HNMW:00899:06023
TACGTAGGGTGCGAGCGTTAATCGGAATTACTGGGCGTAAAGCGTGCGCAGGCGGTTTTGTAAGACAGATGTGAAATCCCCGGGCTCAACCTGGGAACTGCGTTTGTGACTGCAAGGCTAGAGTGCGACAGAGGGGGGTGGAATTCCACGTGTAGCAGTGAAATGCGTAGAGATGTGGAGGAACACCGATGGCGAAGGCAGCCCCCTGGGTCGTAACTGACGCTCATGCACGAAAGCGTGGGGAGCAAACAGG
+
DBBCBCFK@AA@@@>AA@6;8;CC?C@FABBBCC=CCAAA;?@=>;;9>>>;::6:AB6@?D?BBBBBB?>=BBB=AACA9AC;A=>=>?=ABB>B@CBBBBBC9@@@A?AAAA6868=;@>>8:8@>@A@AAAAAA'>@:@6:7:=@@>>>@C>>>@AAAA:A>>>?????ACCCB@BB?B?BAB>BBCB?BBB>A?ACCGFFG1BBB>BCCBB?CCCB?@?A@A@@@@BAAA<BBAABBB9???BC=BBB?
@6HNMW:00864:06090
TACAGAGGGTGCAAGCGTTAATCGGAATTACTGGGCGTAAAGCGCGCGTAGGTGGTTATTTAAGTCAGATGTGAAAGCCCCGGGCTTAACCTGGGAACTGCATCTGATACTGGATAACTAGAGTAGGTGAGAGGGAAGTAGAATTCCAGGTGTAGCGGTGAAATGCGTAGAGATCTGGAGGAATACCGATGGCGAAGGCAGCTTCCTGGCATCATACTGACACTGAGGTGCGAAAGCGTGGGTAGCAAACAGG
+
BBDBBBCC<@@@B=@@BB?B@CCBAC@D?BABCF>??@BC;@:::::@@BD??>3829?@5=4779@BE?>>BBE=BBBB:BC>CC<=<>@CCD=B>BBB>>?AAA@999BB?BBB>A@>?:;;>A?AA@@???9?<@@ACC>B?B@BB?ACABBCB?@@@@8000@@A@BABA@><89939?CCD>AABC?CAC?C@AA?>??B?>><>BCBABBB>>>BBA?B9938?>@@A;@BC@@A<=>>?CC>C=?8
@6HNMW:00870:06079
TACGTAGGGTGCGAGCGTTAATCGGAATTACTGGGCGTAAAGCGTGCGCAGGCGGTTTTGTAAGACAGATGTGAAATCCCCGGGCTCAACCTGGGAACTGCGTTTGTGACTGCAAGGCTAGAGTGCGACAGAGGGGGGTGGAATTCCACGTGTAGCAGTGAAATGCGTAGAGATGTGGAGGAACACCGATGGCGAAGGCAGCCCCCTGGGTCGTAACTGACGCTCATGCACGAAAGCGTGGGGAGCAAACAGG
+
DD@BBCFG?:;9BAB@@@?@?BBB?B>A?ACBBB>BCA??8??>?@?@@@B>??9???3??@=ABBBBBAABBBC<AADD:BB<BA@A?B?BBD>C>BBBBBBB>BB>>>>>??7;7;>@@@>@??===AAAAAAAA';<5=7:6:=A;:;>===@???A@A:@>>?:::@?>BBCB?BC?B@BBB?BCCC?BBC?C?ABCCCDC1CCD=BBBCC?BBBBBBBBBBBA?@A9::5:AABBBB:BBACC>B@B?
@6HNMW:00890:06097
TACAGAGGGTGCAAGCGTTAATCGGAATTACTGGGCGTAAAGCGCGCGTAGGTGGTTATTTAAGTCAGATGTGAAAGCCCCGGGCTTAACCTGGGAACTGCATCTGATACTGGATAACTAGAGTAGGTGAGAGGGAAGTAGAATTCCAGGTGTAGCGGTGAAATGCGTAGAGATCTGGAGGAATACCGATGGCGAAGGCAGCTTCCTGGCATCATACTGACACTGAGGTGCGAAAGCGTGGGTAGCAAACAGG
+
@BCBCCCC=BCAC<@;;;>A?BED@C@C?CCCCD<???AC9:;:?@@AA?@>@A=A=AAA7>6??@???A@???B>BCBC5AA<??;?<@<???8?>ABBBBCBBBBBBBBA>BBB>A@BBDDB=A>BCCD???:>>?BBCB@B?B@BB?BBB?>?B?BBBF>??@BBBB?????9959@=@>AAD?BBCC?BBB=@=@AAAB>@=>>?BBCCCBBB>??BAAAA9949??@@C59:@?BF>BBBCCC>DBB?
@6HNMW:00891:06096
TACGGAGGGTGCAAGCGTTACTCGGAATCACTGGGCGTAAAGGACGCGTAGGCGGATTATCAAGTCTCTTGTGAAATCTAACGGCTTAACCGTTAAACTGCTTGGGAAACTGGTAATCTAGAGTAAGGGAGAGGTAGATGGAATTCTTGGTGTAGGGGTAAAATCCGTAGAGATCAAGAAGAATACCCATTGCGAAGGCGATCTACTGGAACTTAACTGACGCTAATGCGTGAAAGCGTGGGGAGCAAACAGG
+
BBFC@BCB=:;;A>A;;;?BBCCC@B@BBBCCBB>BBBBD=C?BCCCDCCC@CC>BC@@C@@4:;;;@A=@@BBB=;;;A<@@?BA=A?A9;;?DB=BBBBB@EM>BB>CCC@GC@CCBABAA@?:?=6=A@@=AABADC@D?B=?@6:5:??ACCH=CCEE<HE@CBGBBCAB@C?BC@CC@GCBB=;;8;CCC>B@BBBBBA@ABC@C@BCAGACCCEJBAAC@CFDBBBBB<BBCEGLH=BCBDH?ECB?
@6HNMW:00895:06079
TACGGAAGGTCCGGGCGTTATCCGGATTTATTGGGTTTAAAGGGAGCGCAGGCGGCACTTCAAGCGTGACGTTAAATCTCGGGGCTCACCCCCGTTTTGCGTCGCGAACTGTCGTGCTTGAGTAGGCGGCAGGGAGGCGGAATTCGCGGTGTAGCGGTGAAATGCTTAGATATCGCGAGGAACTCCGATAGCGCAGGCAGCCTCCCGTTGCCTTACTGACGCTCATGCTCGAAGGTGCGGGTATCGAACAGG
+
BBBB?BAC?CD?CD<BBB@BCC>@<?@?9>B?@A;AB6;;7;D=@@@DCCC?AA=@@@B?AC?::;@?CBAA>AC=BB@9:99*:@@97777)8;;;*94:??AABB@?>?BAAABBB?BBBBAB?AA>ABBC=AA>>>:=@B@BBBB>BBBBBBB>BBBB=BCBB?BBBBBBBB?A??;?8<>A=@@?>>>@>995:::@9==H8==<>?;CABAABCCBBCCCBBBBBCB>B?ABAAA;@BBCCC@CCC@
@6HNMW:00896:06066
TACGGAAGGTCCGGGCGTATCCGGATTTATTGGGTTTAAAGGGAGCGCAGGCGGCACTTCAAGCGTGACGTTAAATCTCGGGGCTCACCCCCGTTTTGCGTCGCGAACTGTCGTGCTTGAGTAGGCGGCAGGGAGGCGGAATTCGCGGTGTAGCGGTGAAATGCTTAGATATCGCGAGGAACTCCGATAGCGCAGGCAGCCTCCCGTTGCCTTACTGACGCTCATGCTCGAAGGTGCGGGTATCGAACAGG
+
FCBB?B9979C;<<9000/>@:>6=@@6@C@CD<A@6;;0;B<BAACB00+00,0=00*0=:0;:AAAABC@CC>CA?89::.9@@@@BBB3BBDD8@??BBAB??>@CDDDC@@@B?BBCB>><>B<??AA;9939<;?:A;AA@@;>?>AA9959@?@:ACCC?BBAAACBBC678;><>AA=??A>?>@@7718===:???6;;<??=L@CBCCC;;;CCBBABCECCAC@C;;;C=BDCCCDACBB@
@6HNMW:00899:06086
TACGTAGGGTGCGAGCGTTAATCGGAATTACTGGGCGTAAAGCGTGCGCAGGCGGTTTTGTAAGACAGATGTGAAATCCCCGGGCTCAACCTGGGAACTGCGTTTGTGACTGCAAGGCTAGAGTGCGACAGAGGGGGGTGGAATTCCACGTGTAGCAGTGAAATGCGTAGAGATGTGGAGGAACACCGATGGCGAAGGCAGCCCCCTGGGTCGTAACTGACGCTCATGCACGAAAGCGTGGGGAGCAAACAGG
+
CCBBACCC>B@@AAA;;;<@=BCB?C?@>@CDCC?CCAAA9@AA@@@@>=<;?>8<??398A?BBBBB?>?>>>C>CBCC:CD=B?>@@B@BBE<A>BCC@@@@:>>AAA>>>>:>;;;:=<===@>>=@@DDADDD);;7;:=:>=BCB=>=@@@@@>??D:888?AA<>=8;;BC?BC@C?CBB?BBDCACCD@C?BCFEEIK5CBB=BA@>A<@@@00/0<9</69<ABAD>A:9:DKH;AABBC>::86
@6HNMW:00912:06072
TACAGAGGGTGCGAGCGTTAATCGGATTTACTGGGCGTAAAGCGTGCGTAGGCGGCTTATTAAGTCGGATGTGAAATCCCCGAGCTTAACTTGGGAATTGCATTCGATACTGGTGAGCTAGAGTATGTGAGAGGATGGTAGAATTCCAGGTGTAGCGGTGAAATGCGTAGAGATCTGGAGGAATACCGATGGCGAAGGCAGCCATCTGGCCTAATACTGACGCTGAGGTACGAAAGCATGGGGAGCAAACAGG
+
BBBBB@@@;@@?CCDABA@B@DCB?BCE>CBA@A<A@??A8??CBBAAABA?::9;C?AB8:6:@>A>AA@:;;E?EEEE;BBBCCACACC@BB=B?C;;;DD@BBBCDBBB?BBBABCBCBBBBAAABBBBC?AAA?BBBC?A?B?AA?BAAAA994:?AA8>>BBB@A??????B?BC?C@CBB?BB@>6@?>;:5:BBB@CAA995:>BB@BCCCBBB???@:949@@@AB<BABAA@@6@ABBB<AAB>
@6HNMW:00866:06127
TACGGAAGGTCCGGGCGTTATCCGGATTTATTGGGTTTAAAGGGAGCGCAGGCGGCACTTCAAGCGTGACGTTAAATCTCGGGGCTCACCCCCGTTTTGCGTCGCGAACTGTCGTGCTTGAGTAGGCGGCAGGGAGGCGGAATTCGCGGTGTAGCGGTGAAATGCTTAGATATCGCGAGGAACTCCGATAGCGCAGGCAGCCTCCCGTTGCCTTACTGACGCTCATGCTCGAAGGTGCGGGTATCGAACAGG
+
CC@@=@9;5;D5;90;;;5;BB@D@;;;0;>5;;0;?6?@:@G>;;;A@??<;:4;AA?<?A6;::ABADA@<AC>CA?9:;;&9>>99999)9@@@7@AA@BBBBB@BBBBAA@@AB>AADCBA?7757?A?:8949?6>?A?BB??<????@@@=ABBB=AAAA>ABAABBAA=@@A;>;>@@<@B@@@BAA:868??=8?>>6==9=@=HAEBBBAAACDCBBBCCCCC?B=>@9:;0;BCCAB?ABBA
@6HNMW:00870:06133
TACGGAAGGTCCGGGCGTTATCCGGATTTATTGGGTTTAAAGGGAGCGCAGGCGCACTTCAAGCGTGACGTTAAATCTCGGGGCTCACCCCCGTTTTGCGTCGCGAACTGTCGTGCTTGAGTAGGCGGCAGGGAGGCGGAATTCGCGGTGTAGCGGTGAAATGCTTAGATATCGCGAGGAACTCCGATAGCGCAGGCAGCCTCCCGTTGCCTTACTGACGCTCATGCTCGAAGGTGCGGGTATCGAACAGG
+
CCCCAD?DAFC?BA=@@@=@CC?B?BBA<A@?AA<AA9@@;@D=A@ABA>@<00/=8868=1000@@?@??=CC>CB?8:;;&9?>=<===,=@AA7ABABCBBBB?>??BB?>>994:AAABC?AB<@ACA;>>;>?8?9><>BBC@BB@>>>>;>ABC>BBBB?BBBBACCCA<==<A<??A<?>>BAAB@==8=;:;;??D9;;8;>=FAFCBBDBBBBBBBBBCCCC8;6:@:;;8;BCBCDACCC@
@6HNMW:00879:06116
TACGTAGGGGGCGAGCGTTGTCCGGAATTACTGGGCGTAAAGGGTGCGTAGGCGGTCTGGTAAGTTGGATGTGAAATACCCGGGCTTAACTTGGGTGCTGCATCCAATACTGTCGGACTTGAGTGCAGGAGAGGAAAGCGGAATTCCTAGTGTAGCGGTGAAATGCGTAGATATTAGGAGGAACACCAGTGGCGAAGGCGGCTTTCTGGACTGTAACTGACGCTGAGGCACGAAAGCGTGGGGAGCAAACAGG
+
CCDBB@@@@@,>C>?;;;5>=B?B?C?B?@C?@@9@@?@A<AA<A@@@BBB?;:::BB@@BB>@@?B@EBBBCCD>@@@C>DD=A?>A?CF@DC=?:85;;<BC?B@>@?BAC7759AB?A@@?@@;;6:BBB?CC>B@@=@?B?B@BBBBBBBCBB>BBBB;>??9:9AABAB@BB@BB@B?AAA?BBB?:A??;>6//*/==6=;@<?>>>AB<@AABBBBAC8857BBABB>BBBBBBB:BABBB:?9=8
@6HNMW:00886:06134
TACGGAAGGTCCGGGCGTATCCGGATTTATTGGGTTTAAAGGGGAGCGCAGGCGCACTCAAGCGTGACGTTAAATCTCGGGGCTCACCCCCGTTTTGCGTCGCGAACTGTCGTGCTTGAGTAGGCGGCAGGGAGGCGGAATTCGCGGTGTAGCGGTGAAATGCTTAGATATCGCGAGGAACTCCGATAGCGCAGGCAGCCTCCCGTTGCCTTACTGACGCTCATGCTCGAAGGTGCGGGTATCGAACAGG
+
;=?C@D7@;@:3=?4>:::>@;=6<::1//)/7.7:.=9)444&444::<A?AA><00/83//--799//+/;1///7888.9;;<<<::'3333&33333398923733338833,333333,3717333(3;433136=6474=<:=;;777,7387*7<994:=77362225::39499=355555559::3/....36902202=5>9>666<;;;>;;;>>@>=9.9.9==>>7???>@@<669?
@6HNMW:00894:06157
TACGGAGGGTGCAAGCGTTACTCGGAATCACTGGGCGTAAAGGACGCGTAGGCGGATTATCAAGTCTCTTGTGAAATCTAACGGCTTAACCGTTAAACTGCTTGGGAAACTGGTAATCTAGAGTAAGGGAGAGGTAGATGGAATTCTTGGTGTAGGGGTAAAATCCGTAGAGATCAAGAAGAATACCCATTGCGAAGGCGATCTACTGGAACTTAACTGACGCTAATGCGTGAAAGCGTGGGGAGCAAACAGG
+
CCCC@CBB=?@>A>@@@A=ABBBBAD?BBA@?>?7?@@@A<B@BDGDAB@B@DGABC@BCCC?@BB@@@6;;BBB<;;;B>BB?BD?D?B>AB?BB>CCCCC?AB:@>8@AA?BC@CCCBBBBAA;??9?CCB?BBCCCC@D@C=???B=AAACCDD;BBBB8BC>AACCBAAB;;6;B@GG?BCHL>;;:;B@A6;6;BAABBAACC?A?AC?C?CAAACCBBBACCBBBBBC=B;;<BBB9AABGL>DCC@
@6HNMW:00896:06113
CACCGGCAGCTCTAGTGGTAGCAGTTTTTATTGGGCCTAAAGCGTCCGTAGCCGGTTTAATAAGTCTCTGGTGAAATCCTGCAGCTTAACTGTGGGAATTGCTGGAGATACTATTAGACTTGAGATCGGGAGAGGTTAGAGGTACTCCCAGGGTAGAGGTGAAATTCTGTAATCCTGGGAGGACCGCCTGTTGCGAAGGCGTCTGACTGGAACGATTCTGACGGTGAGGGACGAAAGCTAGGGGCGCGAACCGG
+
EJD499:@BABBBBC@@<@A@ABAAAAA19:?A;0<.444(4:88;3489:>9B8CC9:59A<@@???A@;@BBB<BA>9:9?AAC?B@EDD><<7=:=:?>@@:??>@@@BBB>AABAA<@:;:>>>B:==>>:=:999:5:888CD:CCD9@@@;;7;AAC:A:>?AAA=??:898-8=:=>:>?=;;;:=>@A=A=BAAA@@?>>>:=6<8885;>>::;;>:9:;1:9;;;5<BDDDDE;@<::D=A=A=
@6HNMW:00896:06134
TACGGAGGATCCGAGCGTTATCCGGATTTATTGGGTTTAAAGGGAGCGTAGGCGGGCGCTTAAGTCAGCTGTGAAAGTTTGGGGCTCAACCTTAAAATTGCAGTTGATACTGGGTGCCTTGAGTGCAGTATAGGCAGGCGGAATTCGTGGTGTAGCGGTGAAATGCTTAGATATCACGAAGAACTCCTATTGCGAAGGCAGCTTGCTGGAGTGTAACTGACGCTGATGCTCGAAAGTGTGGGTATCAAACAGG
+
>>BD@@@=@CA=A@B;;;@CCCAD@A@?9?A9?<5<;(45/5=4==ACBBD@DCF>@@@@7;6:ADDCCBBB;<;9;BG<BBB;CABB@B?B@DEF9B>??BBC@BBGDC?>>:>?>?C;?>?>??AAACBBB?BBA=AA=A=@<@00/5?999;77///>>2;7;;;?>==;BBLCBB@?@<@BB>B@@=@AAA6;8;BBCE?A@BB@BBBCCC?CC;;;A@BCCBBBBBBBI>CDCCBB>CCCCGG?CCC@
@6HNMW:00910:06114
TACGGAGGGTGCGAGCGTTAATCGGAATAACTGGGCGTAAAGGGCACGCAGGCGGATTGTTAAGTGGGATGTGAAAGCCCCGGGCTTAACCTGGGAATTGCATTTCAGACTGGCAGTCTAGAGTATTTTAGGGAGGGGTAGAATTACCACGTGTAGCGGTGAAATGCGTAGAGATGTGGAGGAATACCGAAGGCGAAGGCAGCCCCTTGGGAATATACTGACGCTCATGTGCGAAAGCGTGGGGAGCAAACAGG
+
=CCC?A@B>BBCCCA;:;?B:C>B<E@CA>@@AA<BBBCB>BB8AA@@?>?9??;=?>BA?C?:97;3?;<A???7?BCC9BB=BB@C?A9:9:)7,8,33=@C;CC=A@@@6<;;>?=;76665555)222'2666+625206/22.558444<<<;7===<4888::@ABA=::00)095956<86;@<@:><A?B@AAABDC9C@CC9948?@A?@???@===>>>>888:D6;:?BBDE6;:;>@:@AA=
@6HNMW:00912:06112
TACGGAGGGTGCAAGCGTTACTCGGAATCACTGGGCGTAAAGGACGCGTAGGCGGATTATCAAGTCTTTTGTGAAATCTAATGGCTTAACCATTAAACTGCTTGAGAAACTGATAATCTAGAGTGAGGGAGAGGCAGATGGAATTGGTGGTGTAGGGGTAAAATCCGTAGAGATCACCAGGAATACCCATTGCGAAGGCGATCTGCTGGAACTTAACTGACGCTAATGCGTGAAAGCGTGGGGAGCAAACAGG
+
CCDD@DCC>;;;@<?@;;5;@AAA>A?@A@BBBE=BABBD?D?AADCCCCCIBA?BDACBAA<A@@@@@7@ABCB=BBBC@CC?AB>A>B>BG@BB>BDCCF@BBCCD?CBBBCC@CCDBBBCCCBBA:@@>>;?BBBBC@C?B@B?CC?BAA@AAA9ABEE:BB@BBAAABCBCCC?BB?B@BBBC=BB?BBAB=@=?999ABBBCC?B?BC@E@BAAABBCBB?BBBBBBCC=CBAACDD;AAABB=BBA=
@6HNMW:00912:06138
TACGTAGGGTGCGAGCGTTAATCGGAATTACTGGGCGTAAAGCGTGCGCAGGCGGTTTTGTTAAGACAGATGTGAAATCCCCGGGCTCAACCTGGGAACTGCGTTTGTGACTGCAAGGCTAGAGTGCGACAGAGGGGGGTGGAATTCCACGTGTAGCAGTGAAATGCGTAGAGATGTGGAGGAACACCGATGGCGAAGGCAGCCCCCTGGGTCGTAACTGACGCTCATGCACGAAAGCGTGGGGAGCAAACAGG
+
BBABB@B@;@A@?=?@::049<::7<.4.4=8<@<@CBDD>BBB@??@??B>@=5888-..(-(-6--/==BBBEB999EE:BB978CC?B????8?=@@AA@AA;===;;:>994<475:555==;587::;@DDDD)??;?<?<A<@@>>>>???A@A???9==>==>>::9;;??;?A;A=A@?6;:@@<?:944.7@::;;;):>C999:59<BA>?:::9===;?=853;5>>?????1999DC;@@@8
@6HNMW:00875:06185
TACGGAAGGTCCGGGCGTTATCCGGATTTATTGGGTTTAAAGGGAGCGTAGGCGGCATGGTAAGCGTGTTGTGAAATGCGGGTGCTCAACATCCGGACTGCAGCGCGAACTGCCGTGCTTGAGTGCATTGAAGGAAGGCGGAATTCGTGGTGTAGCGGTGAAATGCTTAGATATCACGAGGAACCCCGATTGCGAAGGCAGCTTTCCGCGCTGTTACTGACGCTGAAGCTCGAAGGTGCGGGTATCGAACAGG
+
BCBB?B9969A=A?<AAA=BBB?B@BBC=BA?@A<@@<AA;AC<;;;A@@@<@@=@BDF?CB@BBAABA?ACCCC<AA;;;6;=;>@@;???@@C@CD<<;@ABBCCC@CCCC@C::9GACAA?@@DD?CC?C@C?@?@C@C>A=ACAB>BBAAB:98:CCD>BBAA?ABBCBABBBB>=;=?BCB:BBB>A@BB>A>ABBBBD<><?AAACDD?BA@BBBBBBBB<>?AAAA3939=<@@<ABCFCC>AAA>
@6HNMW:00885:06168
TACGGAAGGTCCGGGCGTTATCCGGATTTATTGGGTTTAAAGGGAGCGCAGGCGCACTTCAAGCGTGACGTTAAATCTCGGGGCTCACCCCCGTTTTGCGTCGCGAACTGTCGTGCTTGAGTAGGCGGCAGGGAGGCGGAATTCGCGGTGTAGCGGTGAAATGCTTAGATATCGCGAGGAACTCCGATAGCGCAGGCAGCCTCCCGTTGCCTTACTGACGCTCATGCTCGAAGGTGCGGGTATCGAACAGG
+
CCCD?D894;B=@?<@@@?BDC?B?@@@9::6;A<AB<AA6@>469;@@@@<000>00)/:3/55<9:9?<=@@995477:9+990/----$--88&///9:??CC=??;;:000//)/9898:5?A<A>>>:?B?BB>B?B?CCCB?BB@@A??;?BBD>BB@A=?A@@@AAA<<<<8<5:9A=A788@?AB9868BAA<???8==<?@<C?AABB;;;BBBBBBBCBBB8;5;@AA=5:95;;?;@<D@
@6HNMW:00899:06176
TACGGAAGGTCCGGGCGTTATCCGGATTTATTGGGTTTAAAGGGAGCGCAGGCGGCACTTCAAGCGTGACGTTAAATCTCGGGGCTCACCCCCGTTTTGCGTCGCGAACTGTCGTGCTTGAGTAGGCGGCAGGGAGGCGGAATTCGCGGTGTAGCGGTGAAATGCTTAGATATCGCGAGGAACTCCGATAGCGCAGGCAGCCTCCCGTTGCCTTACTGACGCTCATGCTCGAAGGTGCGGGTATCGAACAGG
+
CBA@=@7;5;B<@?:A?B=BCC>A?;;:0:?=AB>AE?FF?BB=AA@BB;;5<:4:AA@=@D=;:;CCCCBB@BC>BBB8:;;&9?>=<???.?BBC9AAAABAAAB@???BBBAAAA?AAAD@@<9949?AA99:79A=A@C@BB==:<?>=?9979BBD>CCCC?BBB@@@BBCACA;?;@AA<>>=>>===8818>>>;?@A7;;;>>=D@CCBBBCBCDDDBBBCCCC8:4;@;;;/;BCCBCACBB?
@6HNMW:00883:06256
TACGGAGGGTGCAAGCGTTACTCGGAATCACTGGGCGTAAAGGACGCGTAGGCGGATTATCAAGTCTTTTGTGAAATCTAATGGCTTAACCATTAAACTGCTTGAGAAACTGATAATCTAGAGTGAGGGAGAGGCAGATGGAATTGGTGGTGTAGGGGTAAAATCCGTAGAGATCACCAGGAATACCCATTGCGAAGGCGATCTGCTGGAACTTAACTGACGCTAATGCGTGAAAGCGTGGGGAGCAAACAGG
+
BBBB?;;;7;;;>;?@@@<@AC;;5;<@A@@@AA<AABBD?C@C@@ACFBB@BC@BB?BCBB=AA@@@@7@ABBD>@@@B?BB>BE?A?C?BB5;;7;CBBC@CDCCC?CCCCCCACCCCCCEDCBBB<AAAB?BCBBAB=@<?=@;:989CCCCCC:BBBB:BB?BBCCBBCCCBB?BB@C@BCBC>BB?BBBA>A=>?=??>@ABC>A>AA5<7;ABAABBBB?ACAABBAA;A?@@@@@7@@@CC=BBC@
@6HNMW:00891:06211
TACGGAGGGTGCAAGCGTTACTCGGAATCACTGGGCGTAAAGGACGCGTAGGCGGATTATCAAGTCTCTTGTGAAATCTAACGGCTTAACCGTTAAACTGCTTGGGAAACTGGTAATCTAGAGTAAGGGAGAGGTAGATGGAATTCTTGGTGTAGGGGTAAAATCCGTAGAGATCAAGAAGAATACCCATTGCGAAGGCGATCTACTGGAACTTAACTGACGCTAATGCGTGAAAGCGTGGGGAGCAAACAGG
+
=<;;7;@A4;9:B@B;;;?B@@@B?C?BBAABCB>@@ADC?CACCCBBBCB@DB@CG?CABD8;;9::;49@??A;@????BD9<@<A=>:?@49:49:>@C?BA<AA799;8:>7:;B@@@C??9=<6;;7717;<>::4:>@599<?17737999&9@CD9CC>BA99:AAA@@;>?<@C@CCDC7;;7;>AB<@>@BBBBB;::C?C@CC@C?DCDCBCAADABB@@000=8>ACCCDD:BA@@@;@@B>
@6HNMW:00897:06212
TACGGAAGGTCCGGGCGTTATCCGGATTTATTGGGTTTAAAGGGAGCGCAGGCGGCACTTCAAGCGTGACGTTAAATCTCGGGGCTCACCCCCGTTTTGCGTCGCGAACTGTCGTGCTTGAGTAGGCGGCAGGGAGGCGGAATTCGCGGTGTAGCGGTGAAATGCTTAGATATCGCGAGGAACTCCGATAGCGCAGGCAGCCTCCCGTTGCCTTACTGACGCTCATGCTCGAAGGTGCGGGTATCGAACAGG
+
5B:;5;4;5;@;?A;A;;:;ED?B?BBA;@@:@@8@@0;;0;?6=>@B@@@@@@=@AAA>AC?;;;BBAA@A<?@5>AA9;;;&38;39999$9??>5@@=?A????;:::ABA@?::6:?9:==64444<<;133,3318287====8=<<;;;:6:::<6=8888==BBBB999>DD<?:?@A<B??@?>?>8818A??<?@D6=>8:;5AAGCDDCCCDCCCFDDFGIF7;5;;;;;.;????A=ABB?
@6HNMW:00905:06217
TACGTAGGGTGCGAGCGTTAATCGGAATTACTGGGCGTAAAGCGTGCGCAGGCGGTTTTGTAAGACAGATGTGAAATCCCCGGGCTCAACCTGGGAACTGCGTTTGTGACTGCAAGGCTAGAGTGCGACAGAGGGGGGTGGAATTCCACGTGTAGCAGTGAAATGCGTAGAGATGTGGAGGAACACCGATGGCGAAGGCAGCCCCCTGGGTCGTAACTGACGCTCATGCACGAAAGCGTGGGGAGCAAACAGG
+
BDCCCCBB=:;:DABBBB>A@BBB@B@C?@@@@@0;:=>=6=>?@??@@==:=>3:99-:?D>BBBBBB799BBB=BBCC9BB=B==>@C@BBB=B@CBAA@??487<====88088=@???@=>;8::<>977777'7A<B=D:?=?>8::@@@@@AAA?@7>><=88:@>9AAAA<@B@B@CCC?CDBB?CBB?B?CCCDDCC1CCC>DC?@@?@AA@;;;BBBB@@@A@@@;@AAABCC::::CC<AAB?
@6HNMW:00905:06236
TACGTAGGTCCGAGCGTTGTCCGGATTTATTGGGCGTAAAGCGAGCGCAGGGCGGTTAGATAAGTCTGAAGTAAAAGGCAGTGGCTCCAACCATTGTCATGCTTTGGAAACTGTTTAACTTGAGTGCAGAAGGGGAGAGTGGAATTCCATGGTCGTAGCGGTGCAAATGGCGTAGATGATATGGAGGAACACCGGTGGCGAAAGCGGCTCTCGTGGCTCTGTAAGCTGACGCTGAGGCTCGAAAGCGTGGGTAGCGA
+
775////4//)/79//57<<;9>7;;>6;:8<<4<8348(43;8///////(/6(/(35544.4444458;:::9&/)/////3899)/)/)/-(-------//(/38:2:877:36688)--6---5663888+8773335:6:8=8=8823///....27--.3'..(.32224------54;;,.*.8526)..(....'26605553...6263222,,(,,,,,6523.22033...908866690898975
@6HNMW:00906:06253
TACGGAGGATCCGAGCGTTATCCGGATTTATTGGTTTAAAGGGAGCGTGGCGGGCGCTTAAGTCAGCTGTGAAAAGTTTTGGGGCTCAACCTTAAAATTGCAGTTGATACTGGGTGCCTTGATGCAGTATAGGCAGGCGGAATTCGTGGTGTAGCGGTGAAATGCTTAGATATCACGAAGAACTCCTATTGCGAAGGCAGCTTGCTGGAGTGTAACTGACGCTGATGCTCGAAAGTGTGGGTATCAAACAGG
+
>=<;7;B?@AA=?0/0==7=?@595000(0:)/)/:(//)/;)//<<??=@=>3<0/0*/4//4::<4444499&9994&9<<3>AA?)0+0*0/0&0*//8//)/<;;8433(399;A>BCA@>=///78;5;8:/336:6=8=888/338888:2::<<6;797.557::;;A@@@=@C@DBB?BBE?;;:A4;6:;@@C?CCCB@:9:BBC?BACB@:9:?>>CB999GD>CCBBBB;;;:@@@8@A@=
@6HNMW:00912:06221
TACGGAAGGTCCGGGCGTTATCCGGATTTATTGGGTTTAAAGGGAGCGTAGGCGGCATGGTAAGCGTGTTGTGAAATGCGGGTGCTCAACATCCGGACTGCAGCGCGAACTGCCGTGCTTGAGTGCATTGAAGGAAGGCGGAATTCGTGGTGTAGCGGTGAAATGCTTAGATATCACGAGGAACCCCGATTGCGAAGGCAGCTTTCCGCGCTGTTACTGACGCTGAAGCTCGAAGGTGCGGGTATCGAACAGG
+
@DCC@D@C?AC5;;0;>?<ACC@C@CCC>CB?BB<AA<BB=BC=;;;AA@?5;;5;A?@>AA>AAAAAA=AAAA?<ABBBB<AA???A?BCBC@C?BA;;;;;;@AAA6;;;;?C;;;C@CC@@AB@@<@A=@5;5;=AA?B@B@BDBCACDCBC;;:;CBC>BCCC@CDBBBA@@A@9939:==<2<AA7::DE?B?A@@999/9<?AABB>?;?A?@@AA???@=@@A@992939999C>???BBB@????
@6HNMW:00873:06276
TACGGAAGGTGCGAGCGTTATCCGGATTCATTGGGTTTAAAGGGAGCGTAGGCGGAGCGCCAAGTCAGCTGTGAAATCCCGCGGCTCAACCGTGGAACTGCAGTTGAAACTGGCGCCCTTGAGTGCACATGAGGATGGCGGAATTCGTGGTGTAGCGGTGAAATGCTTAGATATCACGAAGAACCCCGATTGCGAAGGCAGCTGTCTGGGGTGCCACTGACGCTGAGGCTCGAAAGTGCGGGTATCAAACAGG
+
<ACCAC@C@@AACCDBBB?@@@6;7;B?BLG@CD;?@;@B<BD>ABBC@@@=@A=@@@BB?C?ABBA:9:BBBBB=BAB<AAA?BBBB?B?BBB@C@A@@@999?@@@<@@@<???@;@;>999;;?>ABB??<?>=877078<=<>>@:>9=76//+/===6;<:;7;>>=AA@==<<69:7;CB6A@A;@@;;6;<>BAAAA;;;AAA6:::=@@@?:9:AAD;;6;BA?@@;?:::CC=ACAAAA=ACB?
@6HNMW:00874:06266
TACGGAGGGTGCAAGCGTTAATCGGAATCACTGGGCGTAAAGCGCACGTAGGCTGTTATGTAAGTCAGGGGTGAAATCCCACGGCTCAACCGTGGAACTGCCCTTGATACTGCACGACTTGAATCCGGGAGAGGGTGGCGGAATTCCAGGTGTAGGAGTGAAATCCGTAGATATCTGGAGGAACATCAGTGGCGAAGGCGGCCACCTGGACCGGTATTGACGCTGAGGTGCGAAAGCGTGGGGAGCAAACAGG
+
CCDC?CDE=BB??<@ABB?B@CCD@C@C@AACCD>CBBAA<A??>A==>9949@@=>>>??D@BBBBBA@5BBAA;78829@@=AAAA<<:>??;?;A==>A9>9?>AA?=>=@>>>>?:>=<<A8<<5=====8=A=@@<@;>:>;<>:=?>=<8688==>4?@:>>?AAAAAA==6<>:=;@@@@AA>>:==A=B=@?;>6;;;@@=@@<@<ABA:?ABBA>;;;599=9<<6;;;6666(8::=C:AAA<
@6HNMW:00880:06293
TACGTAGGGGGCAAGCGTTGTCCGGAATTATTGGGCGTAAAGGGTGCGTAGGCGGCCGATCAAGTCAGGTGTGAAAGACCCGTGCTTAACATGGGGGTTGCACTTGAAACTGGTTGGCTTGAGTATGGGAGAGGCAAGCGGAATTCCCGGTGTAGCGGTGAAATGCGTAGAGATCGGGAGGAACACCAGTGGCGAAGGCGGCTTGCTGGACCAAAACTGACGCTGAGGCACGAAAGCGTGGGTAGCAAACAGG
+
BBBCB@@@@A,>A>A@>@=@>@:?:B?C?CC@CD?BBCCC?BC>CBCCCBB@BB@B?BBC;;7;BABC@BBABAB;B:88/9??994:;@AABDDF3C=????>8>?A8@AB?B?B?BB>B@C@DCCD@CB??<??;@994:<@;@B:@=AACBB@@=A@@A;???CC?@?DCBBBB=AB@D@ABB?CBBB>===*0+00+0@<@BDC???;?HD;989==::;;8818@;;;;3:===BB:@@@=>=8=AA=
@6HNMW:00882:06272
TACGGAGGGTGCAAGCGTTACTCGGAATCACTGGGCGTAAAGGACGCGTAGGCGGATTATCAAGTCTTTTGTGAAATCTAATGGCTTAACCATTAAACTGCTTGAGAAACTGATAATCTAGAGTGAGGGAGAGGCAGATGGAATTGGTGGTGTAGGGGTAAAATCCGTAGAGATCACCAGGAATACCCATTGCGAAGGCGATCTGCTGGAACTTAACTGACGCTAATGCGTGAAAGCGTGGGGAGCAAACAGG
+
;;<;7///)///9395448>944:7<7;:::433*4999D>C?BD9/////)//)/:49<==466;;@@2<<<==2455949:.667;9<599.59)599;<7;;<<<5<=<@@A;ABCCBBBBBAAA=;;;@>BB;:94.43828233-3337888.8;;;.;;7:9:55590<>=+//39+//BA<@A<?<==3839<<989;;@?:?:9:69:==A>?999>84949:444)4::::;:+8888809996
@6HNMW:00899:06304
TACGAAGGGTGCAAGCGTTACTCGGAATTACTGGGCGTAAAGCGTGCGTAGGTTGGTTATTTAAGTCCGTTCTGAAAGCCCTGGGCTCAACCTGGGAACTGCAGTGGATACTGGATGACTAGAATGTGGTAGTAAGGGTAGCGGAATTCCTGGTGTAGCAGTGAAATGCGTAGAGATCAGGAGGAACATCCATGGCGAAGGCAGCTCTCTGGCATCATACTGACACTGAGGTTCGAAAGCGTGGGGAGCAAAC
+
7<955.5<2999A4:5543999<<05057::??>5@@A@@6B99:90::::)/)/)-3555,20---058(--///)55<25//)/://)-3889,/,/:77455:8445:5505>@<>?=/0+0//=:;70/-(-5,5--//)/5;6=466:>=<<9///879:1//--------//9;7;=8=:;::9+///3///,5.9@?>@>A@@@<@BBBBCAAACAAAB:99C<?<@@BB9?=;3377(77//;2;
@6HNMW:00900:06260
TACGTAGGGTGCGAGCGTTAATCGGAATTACTGGGCGTAAAGGGCATGCAGGCGGTTCATCAAGTAGGATGTGAAATCCCCGGGCTCAACCTGGGAACAGCATACTAAACTGGTGGACTAGAGTATTGCAGGGGGAGACGGAATTCCAGGTGTAGCGGTGGAATGCGTAGATATCTGGAAGAACACCAAAGGCGAAGGCAGTCTCCTGGGCAAAATACTGACGCTCATATGCGAAAGCGTGGGTAGCAAACAGG
+
BBB;:;CC>;;;DBCBCBAD?A@A<A=@<@@@@E>CBBBD:??;?CCCCBB?BB?B<=::00*///638454BDC>CCED5??8978A=B<>=B<B>BBB777>A???8??@>@<4?>>?A???BC?BB==>>=/==8885;9>9<158433/8///(.3.3375528=>=?866==:>;><16//)/:(/(////637:888==9576(5655&5:9;<B;>?>8869;=;;:91:=>>@D8>=888B9@@D<
@6HNMW:00906:06307
TACGTAGGTGGCAAGCGTTATCCGGATTTACTGGGTGTAAAGGGCGCGTAGGCGGGGATGCAAGTCAGATGTGAAATCTATGGGCTTAACTCAATAAACTGCATTTGAAACTGTATCTCTTGAGTGCTGGAGAGGTAGACGGAATTCCTTGTGTAGCGTGAAATGCGTAGATATAAGGAAGAACACCAGTGGCGAAAGGCGGTCTACTGGACAAGTAACTGACGCTGAGGCGCGAAAAGCGTGGGGAGCAAACAG
+
AB@@;;98@A=@@::A>@;@BC@CACCC=C@;;:-:@:99/93(4::;<<:6399:&833394:9///88/3399298<8;?A644/36<<89/7>:3:833333(39>3393=<;7<33,33333///0///906687887:@@<?=@0/099;837399=8?89///6/233<1:3;9:85///+/.7904...'.0..(.53335305..(.3335559;A8857717977799+97552:;.>;;7A/965
@6HNMW:00908:06268
TACGGAGGGTGCAAGCGTTACTCGGAATCACTGGGCGTAAAGGACGCGTAGGCGGATTATCAAGTCTTTTGTGAAATCTAATGGCTTAACCATTAAACTGCTTGAGAAACTGATAATCTAGAGTGAGGGAGAGGCAGATGGAATTGGTGGTGTAGGGGTAAAATCCGTAGAGATCACCAGGAATACCCATTGCGAAGGCGATCTGCTGGAACTTAACTGACGCTAATGCGTGAAAGCGTGGGGAGCAAACAGG
+
B:;;;@@A8;;;A@BA@@;@A@@B?BACCCBCAC9@>?@@8@=BA@@BCCC@BA?ALFAAAC@CBBBBB7?B;;;0;;;@=BB?BCAGAGAEDACF>CCDCC:;;@AB=BCCCBCACCCCGBABA@?>6:;;A?ACBBBB=@<?=@???=?CC@BBB9BBDD9AA?BABBBBCDCCC>@@;?;=>??9?A=?AAA6:89BBBBAA@AB>@=@D?B@BAAABBABA?A@?>>;;;0;;;;;;;.;>@AEGBBB?
@6HNMW:00869:06338
TACGGAGGATGCGAGCGTTATCCGGATTTATTGGGTTTAAAGGGAGCGTAGGTGGGATATTAAGTCAGCTGTGAAAGTTTGGGGCTCAACCTTAAAATTGCAGTTGATACTGGTTTCCTTGAGTACGGTACAGGTGGGCGGAATTCGTGGTGTAGCGGTGAAATGCTTAGATATCACGAAGAACTCCGATCGCGAAGGCAGCTCACCGGGCCGGAACTGACACTGATGCTCGAAAGTGCGGGTATCGAACAGG
+
===B??@=@;9;B<@BCB=AAG@C@CED=BB@CC<AA<BC?CD?BB@@@@@@DED>CBCC?C?BBCBBCBCDDDD<AAD=CCC;CC@@>@?A@CBB9A8;:ABB?CBBCCCA=AA:C?C?A@AACBB?BBBAA?ABB=@@<>@D?BBAA>ABABBAA=@CCD9BBCC=AABBDBBBBAB?BB?BCC@BCC;;<CD@C?BBBBBBBB>BB=A?A?B@BBBCCCCCBBCCCAA???9?AABBE>BA@@994:@A>
@6HNMW:00871:06315
TACGTAGGGGGCAAGCGTTATCCGGATTTACTGGGTGTAAAGGGAGCGTAGACGGCGAAGCAAGTCTGAAGTGAAAACCCAGGGCTCAACCCTGGGACTGCTTTGGAAACTGTTTTGCTAGAGTGTCGGAGAGGTAAGTGGAATTCCTAGTGTAGCGGTGAAATGCGTAGATATTAGGAGGAACACCAGTGGCGAAGGCGGCTTACTGGACGATAACTGACGTTGAGGCTCGAAAGCGTGGGGAGCAAACAGG
+
AACCB;::::*;?>@@@@=ABB?B?BBC@CCCCD>CCAAA<AC=BBBCBBCDBB?BAA6;;A<@@AABB@CCCBBC:CD>BBB;@@AB5;;7<CC=BABDBDE<A=BB9;;CJDD;A;;;BCBBCCBC@BBCLABA?A??;?>A>B@GAAAA@@@A@=ABBC>DDF:::BA@>?:9947A<>6<=A7;;6708>>9><8838?;?=>><;;999B?CFDCCBB@B??<???BBD:?@@??BB9BBBCC>CCC?
@6HNMW:00882:06336
TACGTAGGGTGCGAGCGTTAATCGGAATTACTGGGCGTAAAGCGTGCGCAGGCGGTTTTGTAAGACAGATGTGAAATCCCCGGGCTCAACCTGGGAACTGCGTTTGTGACCGCAAGGCTAGAGTGCGACAGAGGGGGGTGGAATTCCACGTGTAGCAGTGAAATGCGTAGAGATGTGGAGGAACACCGATGGCGAAGGCAGCCCCCTGGGTCGTAACTGACGCTCATGCACGAAAGCGTGGGGAGCAAACAGG
+
CBBBA;;9,;@?;9;;;;@A@AA@;@,0,//;;;8;?:=>556=B><BAAB=@@=@@@5@?A?BBCBAAABAABC>CEDD:BA;@99718,333(34;=?@AAF>AB=AA<?>=3:088=>@==;868;:7755555$68685=68059@BF??<=>@@>>>3888===<==8;;??7;>:>:<<<@B:9:>ABB7;7:A@AABB1<<F7AAA=B?A@@954489334:98558).----99+-/44=3>?;6
@6HNMW:00890:06350
TACGTAGGGTGCGAGCGTTAATCGGAATTACTGGGCGTAAAGCGTGCGCAGGCGGTTTTGTAAGACAGATGTGAAATCCCCGGGCTCAACCTGGGAACTGCGTTTGTGACTGCAAGGCTAGAGTGCGACAGAGGGGGGTGGAATTCCACGTGTAGCAGTGAAATGCGTAGAGATGTGGAGGAACACCGATGGCGAAGGCAGCCCCCTGGGTCGTAACTGACGCTCATGCACGAAAGCGTGGGGAGCAAACAGG
+
EECBB:::/;A?@AAA;;6;:>AA=B8;04?>=@8@@;9:/999;<899994//)//0&00/(/87::==@ACCC<>?CD;DF<>>>?:=9977*7/33:333<2985555578388>>>=6//////357::;:::%52-2+2+2066577?????>;:8C7>>55588>?@CBBE>;;4;.9::;@B@?:?;;2949@ACGEF5BB@8>>@9;599;;455<===BCBBBBB=B@??>99.9=@AA9?::3
@6HNMW:00891:06329
TACGTAGGGGGCAAGCGTTGTTCGGAATTACTGGGCGTAAAGCGCACGCAGGCTGACCGTTAAGTCTGTCGTCAAAGGCGGGGGCTCAACCTCCGTTCTACGATAGATACTGGCGGCCTAGAGTATGTGAGAGGGAAGTGGAATTCCCGGTGTAGCGGTGAAATGCGTAGATACGTGGGAGGAACCACCAGTGGCAGGAGGCTGCTTCCTGCACACAACTGACGCTCATGTGCGAAAGCCAGGGCAGCGAACGGG
+
>CCBBBDFFE3CD>@@;;500+0<:<,0)/>>>:8;ABAC>AAGAAAAAAA=BCA@A<=A7;7;>>??@DC@ACC=B?BBBBB2BABB=@>@C@CBDDCCAAACBCACBDCC@CC@C@BGGHHEEBBCBD@@AK>C@BBB?B=@;@B9A=:9:BBBC?B??@9@A???@;88..,,,5(*,(,,5(,,(,,**,**(((()((((*(,0,--72222+22339;;::::<:>:<<A8??8???8===;??<??@9
@6HNMW:00902:06352
TACGGAGGGTGCAAGCGTTACTCGGAATCACTGGGCGTAAAGGACGCGTAGGCGGATTATCAAGTCTTTTGTGAAATCTAATGGCTTAACCATTAAACTGCTTGGGAAACTGGTAATCTAGAGTAAGGGAGAGGTAGATGGAATTCTTGGTGTAGGGGTAAAATCCGTAGAGATCAAGAAGAATACCCATTGCGAAGGCGATCTACTGGAACTTAACTGACGCTAATGCGTGAAAGCGTGGGGAGCAAACAGG
+
B?CC@CML?@@@@;@@@@?BCBBC?B?BCCBCBC>C?@@C>B?BCBBBBCD@CFADD?BACC=AA@@@@6;;CCD<;;;@?BB>BB@C?D@BB@BB=BAAAB?BB=AB=BBB@BC@CECBBCCBB@DE?BB;;6;ABBCC@C?B7;;<@?;;;CCCF=FKHH<DC@CCCGBBBDBB?BGAHFGCCBB>BB?AB;;4;5;CC@A@@@AA=C?BBBFAB;:;@;;=DADFDB;;6?8>?;A>CB4999@@:>@@<
@6HNMW:00907:06320
TACGGAAGGTCCGGGCGTTATCCGGATTTATTGGGTTTAAAGGGAGCGCAGGCGGCACTTCAAGCGTGACGTTAAATCTCGGGGCTCACCCCCGTTTTGCGTCGCGAACTGTCGTGCTTGAGTAGGCGGCAGGGAGGCGGAATTCGCGGTGTAGCGGTGAAATGCTTAGATATCGCGAGGAACTCCGATAGCGCAGGCAGCCTCCCGTTGCCTTACTGACGCTCATGCTCGAAGGTGCGGGTATCGAACAGG
+
BCBC>A<@=@B?BG>CCC@BBB294;;;0;;2;A9@@9@@;@C=CCCDBAA?;:8;CBB?DD>;:;CABABA<@@8@>=;<;=+===9999:)7>>=-338=@@????BAA99:AA@@=@:89?@>@B<>:9:,7=5<>,317/////(///6637,77<=5987<<@@@@A@??;8889A378:;<<>;55/=//(/556/666,6<:?@;F?BABBBBB@@996><@@@@2;5;D;;9)99995649BB=
@6HNMW:00910:06331
TACGGAGGGTGCAAGCGTTACTCGGAATCACTGGGCGTAAAGGACGCGTAGGCGGATTATCAAGTCTTTTGTGAAATCTAATGGCTTAACCATTAAACTGCTTGAGAAACTGGTAATCTAGAGTAAGGGAGAGGTAGATGGAATTCTTGGTGTAGGGGTAAAATCCGTAGAGATCAAGAAGAATACCCATTGCGAAGGCGATCTACTGGAACTTAACTGACGCTAATGCGTGAAAGCGTGGGGAGCAAACAGG
+
BBBCADCL>@@?@=@@;;6;AAAA=A=ABCBBBB<B@AAB<@=BCCBBBCFACC@BC=BBAA;ABBBBC<CBBCC<;;;C?CC@CE8;7;9@@;AA>ABBBC?B@BBB<BCC@CDBHIDCCBCAA5;;0;A;;5;?A@@@=@?B@BC?C>BBBBBBB:BCCC;CC@BBDBBCBBCB@CE@CC?BBCL?CC@BCBB=B>BBABBAAABB?B?BB?B?AABABBCBC@AAACCBCC=BCAAADD<AAACC>BBB>
@6HNMW:00875:06371
TACGGAGGGTGCAAGCGTTAATCGGAATAACTGGGCGTAAAGGGCATGCAGGCGGTTCATCAAGTAGGATGTGAAATCCCCGGGCTCAACCTGGGAACAGCATACTAAACTGGTGGACTAGAGTATTCGCAGGGGGGAGACGGGAATTCCGAGTGTAAGCGGTGGGAATGCGTGGATATCTGGAAGAACACCAAAGGCGAAGGCAGTCTACCTGGGCAAATACTGACGCTCATATGCGAAAGCGTGGGTAGCAAACAGG
+
00/94/5;/:AAA;:;;;595>:;5:5:;7;<;;3484:;4;=7>B9::BD?BD?B<@==00*/988*/3;;<<=6=>;;.9;5;000)/6>>>1:+//;;::BBBAA;???;:=6:::<==;:;?.255688888#27778908492725:9=>;827/-(---(-0--.338(226668=>B@B?<=;7179.946550552/.98/./)/.5....'.28753333:::;<;::88<3;>>9:9+557866'5772
@6HNMW:00879:06380
TACGGAAGGTCCGGGCGTTATCCGGATTTATTGGGTTTAAAGGGAGCGCAGGCGCACTTCAAGCGTGACGTTAAATCTCGGGCTCACCCCCGTTTTGCGTCGCGAACTGTCGTGCTTGAGTAGGCGGCAGGGAGGCGGAATTCGCGGTGTAGCGGTGAAATGCTTAGATATCGCGAGGAACTCCGATAGCGCAGGCAGCCTCCCGTTGCCTTACTGACGCTCATGCTCGAAGGTGCGGGTATCGAACAGG
+
@BEC@C>A=@A=AA8?;;6;AB=B?BBB5>?;@@;@C;BC<@?<?=AAC@@<;:5A@B<>?9:;;A@>?@@=AA9>>=999/3<939788$7444&3;88=A@A@??@?ABA999C@9::C9:3:929=?@9AB79:?B>A??>?@=AABBAAA?B??>7>AAB=AABBBBBB@>==;@;8887=<=>@AAA:858;=<<??B:AA:AA=F@BBA@BBBCDBBBCABADD;>:9;:AA;AAAAAA?ACC?
@6HNMW:00880:06376
TACGGAGGATCCGAGCGTTATCCGGATTTATTGGGTTTAAAGGGAGCGTAGGCGGGCGCTTAAGTCAGCTGTGAAAGTTTGGGGCTCAACCTTAAAATTGCAGTTGATACTGGGTGCCTTGAGTGCAGTATAGGCAGGCGGAATTCGTGGTGTAGCGGTGAAATGCTTAGATATCACGAAAGAACCCCGATTGCGAAGGCAGCTGTCTGGGGTGCCACTGACGCTGAGGCTCGAAAGTGCGGGTATCAAACAGG
+
><9=:>@<@AA=@@@BA@8<BC8@8;;>3>@:?::;>6>>7>?7;;<<=;;7;>;08///)/)/--5////////(6=>7@>@2>=;;<>=@29:9-7<==?:978A@@CBBC=A==3939=<<;=9::;3736;77.7938,3.37;;17//////(/78;4558:6<:88887?>===5992999*4;;054<<.505<;;==555999+555296@?956;99:;055><<<6=666>C:=BAACC=CCC9
@6HNMW:00885:06376
TACGTAGGGGGCAAGCGTTATCCGGATTTACTGGGTGTAAAGGGAGCGTAGACGGTTTAGCAAGTCTGAAGTGAAAGCCCGGGGCTCAACCCCGGTACTGCTTTGGAAACTGTTAGACTTGAGTGCAGGAGAGGTAAGTGGAATTCCTAGTGTAGCGGTGAAATGCGTAGATATTAGGAGGAACACCAGTGGCGAAGGCGGCTTACTGGACTGTAACTGACGTTGAGGCTGCGAAAGCGTGGGGAGCAAACAAGG
+
BBCCBA@A@A2@B@CBCB?CEE?B@CCC>CA?AA<ACDDD>CC>9:;B@@@CEC@CC=BCAA=AA;;;A>AAAA@9;;;6:AA9BBBC9<<<-929@AAABBB=C>AC>BABC@C?@AF=@?DAA???;@@:939A?ABB>C49598?AACBA?>:94989?9@@@@:98??@@>AA=AB=@;?::39=??;=9827/7;39>=AA@A?BBB@>?68:=??@:657758///::;*//:7777+7:566.//(/3
@6HNMW:00901:06361
TACGGAGGATCCGAGCGTTATCCGGATTTATTGGGTTTAAAGGGAGCGTAGGCGGGCGCTTAAGTCAGCTGTGAAAGTTTGGGGCTCAACCTTAAAATTGCAGTTGATACTGGGTGCCTTGAGTGCAGTATAGGCAGGCGGAATTCGTGGTGTAGCGGTGAAATGCTTAGATATCACGAAGAACTCCTATTGCGAAGGCAGCTTGCTGGAGTGTAACTGACGCTGATGCTCGAAAGTGTGGGTATCAAACAGG
+
B=AF?9;9;@A?A;<;@A>BBC?C?@@?8?@5;;.:;6?@6AB8@?AABBB@B@A<<000;>8==CCCB@>?:;;0;@@8@BA6BB;;6;?A?BBC:B=??AAA=??CCAABB>BCC@D?BAAA@@@@?=>993:@@<AE?B@B@???B=999==<>;?>==5<99959:=>AA?BBCC@CB@BBB@CBB@AAAA7;9;C@@@?BCDEAAAACBB?BBBBBBBBCCCBBBBBGD>BA@;;;0;AA@AA9;<DA
@6HNMW:00909:06374
TACGTAGGGGGCGAGCGTTGTCCGGAATTACTGGGCGTAAAGGGTGCGTAGGCGGTTAATTAAGTTGGATGTGAAATTCCCGGGCTTAACTTGGGAGCTGCATTCAAAACTGGTTAACTAGAGTTCAGGAGAGGGAAGCGGAATTCCTAGTGTAGCGGTGAAATGCGTAGATATTAGGAGGAACACCGGTGGCGAAGGCGCTTTCTGGACTGACACTGACGCTGAGGCACGAAAGCGTGGGGAGCAAACAGG
+
;;559<@<@<1<B<ABBB>BBC@DAE<@9?BCDC=BCDDD=A@::::5;CC@BCAC@B?B=@>@C?D>CAD@@@D=D@CD>CD?DD>@<AB5;;09A=ADCBB?;:::6:BC@D@B@BBBBBBB?BAA=@@@@@<@;??C>B?B?B=A@?949544=3=:9;/:55:@B=@@;<7;C@BC@B>BBB=@=@B=?AB5;5;;;;:.9>?<ABBBBB@@@CCC;;;B;;5;BD;;;6;:99@BB3::9>>389?<
@6HNMW:00916:05781
TACGGAAGGTGCGAGCGTTATCCGGATTCATTGGGTTTAAAGGGAGCGTAGGCGGAGCGCCAAGTCAGCTGTGAAATCCCGCGGCTCAACCGTGGAACTGCAGTTGAAACTGGCGCCCTTGAGTGCACATGAGGATGGCGGAATTCGTGGTGTAGCGGTGAAATGCTTAGATATCACGAAGAACCCCGATTGCGAAGGCAGCTGTCTGGGGTGCCACTGACGCTGAGGCTCGAAAGTGCGGGTATCAAACAGG
+
CBBC@C>B@B@@@BCBBB?CBB?A@@@>@@G@CC@CC;@@;@C>@@ABBBC@CC?BA@@@<?<??D@??@CBAAD=999,9:949DAC?D9:8A<@?A898???=A>@:@AA<786A:A=A?@>>>?>><<=>;>>>:@A<@8<;<A:868;:89//,/<;<2==?@=?788@@@A>>>>A?59992:AA=A===5959@@?ABBBBDCC9???<?@@BABBBBC@A<?BB?AB<A@??>B=ABBCDC>999@
@6HNMW:00922:05781
TACAGAGGGTGCGAGCGTTAATCGGATTTACTGGGCGTAAAGCGTGCGTAGGCGGCTTATTAAGTCGGATGTGAAATCCCCGAGCTTAACTTGGGAATTGCATTCGATACTGGTGAGCTAGAGTATGGGAGAGGATGGTAGAATTCCAGGTGTAGCGGTGAAATGCGTAGAGATCTGGAGGAATACCGATGGCGAAGGCAGCCATCTGGCCTAATACTGACGCTGAGGTACGAAAGCATGGGGAGCAAACAGG
+
BB@@@?CB<B@@@B@;;;>A?BDD@ECD?CC@@>59:9=@8?:9:A@@@??<?B?BCACC?C?B@AB@B:;;BBB;;;;;.;@=AA?B?BFADD>D@C?@?BC?BBBBBDCE@?@@@@CCCCCBBBBA;@B?<;>BB?BDDD?A?B@BB<A?A@@@B?BBCC>899DDAAACEBBBB>AA?C@BBC@B?;:=CBA7:6:AAA?BBBBB?B?BC?BBB@AA@@@@A9959BBBBB=AAB@@AA8ACBBB<??C@
@6HNMW:00935:05786
TACGGAAGGTCCGGGCGTTTATCCGGATTTATTGGGTTTAAAAGGGAGCGCAGGCGGCACTTCAAGCGTGACGTTAAATCTCGGGGCTCACCCCCGTTTTGCGTCGCGAACTGTCGTGCTTGAGTAGGCGGCAGGGAGGCGGAATTCGCGGTGTAGCGGTGAAATGCTTAGATATCGCGAGGAACTCCGATAGCGCAGGCAGCCTCCCGTTGCCTTACTGACGCTCATGCTCGAAGGTGCGGGTATCGAACAGG
+
CCCB?B>@=@D?AA;@;:;):@@6<9=A<6=B@BB;BB0;;;&9<746:B=DE@<9:9@@?<<><000@?????@CC<@?=9:44+7>?==??=,<AAB7?>A@BBBBB>>>>@>>>A@A>AA@@??:9929@BA=>?<?B=B?B?BCCB?BC???7707?>?8@AAA>AA@@@B???@AB<A;A??:=>>>@===6617>==9;;:/::5:;9C@CBCCCBBBCCDAABCBBB7;5;;;;;/;AAB>DAAAA@
@6HNMW:00943:05769
TACGGAAGGTCCGGGCGTTATCCGGATTTATTGGGTTTAAAGGGAGCGTAGGCGGCATGGTAAGCGTGTTGTGAAATGCGGGTGACTCGAACATCCGGACTGCAGCGCGAACTGCCGTGCTTGAGTGCATTGAAGGAAGGCGGAATTCGTGGTGTAGCGGTGAAATGCTTAGATATCACGAGGAACCCCGATTGCGAAGGCAGCTTTCCGCGCTGTTACTGACGCTGAAGCTCGAAGGTGCGGGTATCGAACAGG
+
6?BB?B<@<@A=@C6=95054>9>:>>>5:?:@?8??-99,4909;====A:BB?ABBB>;:39:=>==58>595/5<:7;+0---5,,,0,--739)///////49:<<9<<@B9A?@AA79:CCCCCB=;:69=?=@?BB@C@C@CDBA=??==@8717;;71898828<<87373;;994=/777(255.79::5:>??;;;9)7,27569::4777;;78;6/0*/658>>)/)/./99../28::,2224
@6HNMW:00948:05771
TACGTAGGGTGCGAGCGTTAATCGGAATTACTGGGCGTAAAGCGTGCGCAGGCGGTTTTGTAAGACAGATGTGAAATCCCCGGGCTCAACCTGGGAACTGCGTTTGTGACTGCAAGGCTAGAGTGCGACAGAGGGGGGTGGAATTCCACGTGTAGCAGTGAAATGCGTAGAGATGTGGAGGAACACCGATGGCGAAGGCAGCCCCCTGGGTCGTAACTGACGCTCATGCACGAAAGCGTGGGGAGCAAACAGG
+
D;:;@@@@8:;;;?>@:;69:CCA>D6:055;:A=BAAAF<?@CCBABC??9<@1999-9>B3:9>?CB:99BBC<BBBB:BB>CAAA?A=AAA;@<???=@@@268?>?===?5959<<<=?<<<>>=@?<<=<<<(=A<A:=<?<A658??C?=:;:==?9@@A>>>AA;;ACCC?BB@B@BBB?BCCC@BBC?B>ACBBA@A,;;;0;@A?D@CC?;965@@B?::99:77(3898889.9ABBC>B??;
@6HNMW:00950:05789
TACGTAGGGTGCGAGCGTTAATCGGAATCACTGGGCGTAAAGCGCACGTAGGCTGTTATGTAAGTCAGGGGTGAAATCCCACGGCTCAACCGTGGAACTGCCCTTGATACTGCACGACTTGAATCCGGGAGAGGGTGGCGGAATTCCAGGTGTAGGAGTGAAATCCGTAGATATCTGGAGGAACATCAGTGGCGAAGGCGGCCACCTGGACCGGTATTGACGCTGAGGTGCGAAAGCGTGGGGAGCAAACAGG
+
C@BBBEML>AA@AAAA@@=@?ACD@B?BBBBCCC>CBBBC9?:::@999AA:@???>BABBC?BBBABBB9BBBB9<??8;??9>A@A8>386B=B=A>>>>9>;??A@>>>>8889<?9==8<<8==5=?>?K;BB:>>;?6:5::;;5;>=>?;==>AAB:AA:==>>>A@@@==:=?<?=A????A@@;>CD=A<<<9;388=CB<AA<A=@@@:@><>>AA;;7;A>@@B:A><>=::.788AA9A==:
@6HNMW:00950:05792
TACGGAGGGTGCAAGCGTTACTCGGAATCACTGGGCGTAAAGGACGCGTAGGCGGATTATCAAGTCTCTTGTGAAATCTAACGGCTTAACCGTTAAACTGCTTGGGAAACTGGTAATCTAGAGTAAGGGAGAGGTAGATGGAATTCTTGGTGTAGGGGTAAAATCCGTAGAGATCAAGAAGAATACCCATTGCGAAGGCGATCTACTGGAACTTAACTGACGCTAATGCGTGAAAGCGTGGGGAGCAAACAGG
+
CCBB@;9;6;;:B=AA@@<@BB;;;;?CBBDBBB<B?@@E?C@CBBB@AAA=AC@CG@CCBB>BBBB@@8;;DEE>;;;;?@@<@@?B>A?AA=AB=BBCCC@DG=BB=BDD@BB@AAAAABBBC=@?8?@9959@AAEC@D@C>AA?B=@?@:;;;.;CDD<FE@CCBBAABCCB?BB>BB>CCBA;AB>AB;;5;<A;;;B;;:CC<C@CC@C@CBB@BAAAC?BBBBBBCC>BBA;;<;.;AACG?DBB@
@6HNMW:00962:05774
TACGGAAGGGTCGGCGTTATCCGGATTTATGGGTTAAAGGGAGCGTAGGCGGGTATTAAGTGCAGTTGTGAAATCGTTGGGTCTCGAACCTAAATTGCATATTGATACTGATATTCTGAGGTGCACATAGCATGTGATGCGATGGTGTAGCGTGAAATGCTAGATATCGACGAAGAACTCCTGATTGCGAGGCAGCTGTCTGGGGTGTGACTGACGCTGGAAGGCATCGGAAAAGTGTACGGGTAA
+
:>00+.(..(.--(--/4:;;4847::300/;383;:3:;,//;7<4505AA8?==<:<=.---8838;=;;///?:689(--,,,,02(-,,(*(,,,--70,-///56,---(--555.5599////-----,---------(////4444559099555//////////5.55.599)////)-,,,,(,,,,,-/7----&,,,,,***,-----(/)/)559//)///&////79;<5<;6
@6HNMW:00917:05811
TACGTAGGGGGCGAGCGTTGGTCCGGAATTACTGGGTTTAAAGGGAGCGTAGGCGGGCGCTTAAGTCAGCTGTGAAAGTTTGGGGCTCAAGCCTTAAAATTGCAGTTGATACTGGGTGCCTTGAGTGCAGTATAGGCAGGCGGAATTCGTGGTGTAGCGGTGAAATGCTTAGATATCACGAAGAACTCCTATTGCGAAGGCAGCTTGCTGGAGTGTAACTGACGCTGATGCTCGAAAGTGTGGGTATCAAACAGG
+
@BBBBBBCCB3C@@@?@@4<4;B?B?C?C:55<@B6==.44(4;2<<655;;5::<4<:;@@B@BCBABBBBBCCD=BBE>BBC:AACD;8:=B4000)0*/////)///3=;;;3::9492788>733::===>8;?@;?>7<=A>CC>?<85533./)/5994;=55+5666668==BB?CB@CCB@DCC@CCBB?B@BCCCCACCCC@DDBBBB@CCCCCCCBCDDCBBDCBB=BBBCGC>BAABEC>AAA>
@6HNMW:00918:05814
TACGTAGGGGGCAAGCGTTGTTCGGAATACTGGGCGTAAAGCGCACGCAGGCTGACCGTTAAGTCTGTCGTCAAAGGCGGGGGCTCAACCTCCTGTTCTACAGATAGATACTGGCGGCCTAGAGTATGTGAGAGGGAAGTGGAATTCCCCGGTGTAGCGGTGAAATGCGTAGATATCGGGAGGAACACCAGTGGCGAAAGGCGGCTTCCTGGCACACAACTGACGCTCAATGTGCGAAAAGCCAGGGCAGCGA
+
9<;;?@@BBB1BA?AA@:55505>8=9;;;ACB;;9444(4;;9>:;;<=:;;:::5:9693::///:;==@@>5=544444$//76(-(-7(---0566/////////8977233,31889888:>9>>;;775.51697/5.5+222&206:9988826666/6853/....78222'22+20655/568827225'2+22+29.715:4888555/5522277622,289922222&26388=/622255
@6HNMW:00958:05850
TACGGAGGATGCGAGCGTTATCCGGATTTATTGGGTTTAAAGGGAGCGTAGGTGGGATATTAAGTCAGCTGTGAAAGTTTGGGGCTCAACCTTAAAATTGCAGTTGATACTGGTTTCCTTGAGTACGGTACAGGTGGGCGGAATTCGTGGTGTAGCGGTGAAATGCTTAGATATCACGAAGAACTCCGATCGCGAAGGCAGCTCACCGGGCCGGAACTGACACTGATGCTCGAAAGTGCGGGTATCAAACAGG
+
CCBC@BB?BBBBAAA>@?<@CC@C?BCC=CD89:8:D=CC=BE@BBCCBBB@DDD>CCCC?B>BCBBBBAAA@@@8@@@8>>?5?A@@@C@B@BCC;C8:9@AA?BBBBD@@<??9?=B?BBBBCBB?ACDCC?77717?8??C@BBBB>BBA??7757BBC;AAAA<A@ABBBBBCCC@CC@BCD@CBCCFCBB>A=@A@AACCC@CE?C@C@C@CCCBCCCCDCBCBBBCCC>CBB?>>7=>????:?BB?
@6HNMW:00918:05874
TACGGGGGGTGCGAGCGTTAATCGGAATAACTGGGCGTAAAGGGCACGCAGGCGGATAGTTAAGTGAGATGTGAAAGCCCCGGGCTTAACCTGGGAATTGCATTTCAGACTGGCTATCTAGAGTATTTTAGGGAGGGGTAGAATTCCACGTGTAGCGGTGAAATGCGTAGAGATGTGGAGGAATACCGATGGCGAAGGCAGCCCCCTGGGTCGTAACTGACGCTCATGCACGAAAGCGTGGGGAGCAAACAGG
+
BBBBBBBB)@@?ABBBBB@B@CCC@C@BB?ACDD>BBCBB>CD<BBBAA@@>@A;>?BBBAF@DCCBBBBCBBBC<A?EE;CB=BA?B?B@CCC?D@C@BBBBC=BBBBB;;:;CDABB????>::9929BD8:99929@@A<>>>?BBBBBBBB==;=DCC<@@BBBBB@B@BB<<:=?<?@BBB>BC=<7<<728:<AAA?A?/?AC9><<>>;?AA8::@@@@8::@B>@@9@>>>=?=19::<<5<>>;
@6HNMW:00931:05900
TACGTAGGTGGCGAGCGTTGTTCGGATTTATTGGGCGTAAAGGGTCTGTAGGAGGTTCGTTAAAATACGAGGTGAAATCCCGAAGCTCAACTTCGGAACTGCCTTGTAGACTGACGGACTAGAGTACCGGAGAGGTAAGCGGAATAGCCAGGTGTAGCGGTGGAATGCGTAGATATCTGGTAGAACACCAATAGCGAAGGCAGCTTGCTGGACGGAAACTGACTCTGAAAGACGAAAGCGTGGGGAGCAAACAGG
+
A=@BAAA=;;4;?A?;;;8;@=@@<@AA<@@<@C=DCCCC>DB<B@@:BA@=?>9<;>==3:9:&8899;:<>;<>7@A@9==469AAC?CC?BB?C<?9547<7<=@@AB<;<00*/669:::::=665600/388)/-60838///6:93;;83333177173877888773333333933318886;6888888496:<88;4::99.338288078333779333(398333(39999::/88;>?6<;<?
@6HNMW:00932:05882
TACGTAGGGGGCAAGCGTTATCCGGATTTACTGGGTGTAAAGGGAGCGTAGACGGCGAAGCAAGTCTGAAGTGAAAACCCAGGGCTCAACCCTGGGACTGCTTTGGAAACTGTTTTGCTAGAGTGTCGGAGAGGTAAGTGGAATTCCTAGTGTAGCGGTGAAATGCGTAGATATTAGGAGGAACACCAGTGGCGAAGGCGGCTTACTGGACGATAACTGACGTTGAGGCTCGAAAGCGTGGGGAGCAAACAGG
+
DBBBCBCGGG5BB@BAA@=AAB?B>A@C<AA?@@8@A@AA<AD>?@ACCCCCBB@CAA=;;;=??@DB<7<@9999*;;/;=?9@=<@299,9@C8@AB@@@@:@:?@:ACAAAA7@ABBBAAAAA@@<???@=AC?BBA?B?A>A@EAAACEDB:939:99,:B9:9AABABA?AA>??=A>?AA;;;;=4666387//*/=7999:6>=????<?BBCBBA<>?@>AAACCC=A???BDD;BCCCB>BBC=
@6HNMW:00918:05920
TACGGAGGGTGCAAGCGTTACTCGGAATCACTGGGCGTAAAGGACGCGTAGGCGGATTATCAAGTCTTTTGTGAAATCTAATGGCTTAACCATTAAACTGCTTGAGAAACTGATAATCTAGAGTGAGGGAGAGGCAGATGGAATTGGTGGTGTAGGGGTAAAATCCGTAGAGATCACCAGGAATACCCATTGCGAAGGCGATCTGCTGGAACTTAACTGACGCTAATGCGTGAAAGCGTGGGGAGCAAACAGG
+
BBBBACCE=BA@@=@;:;8@@@B?;>:>00/9::2:;<@=:?=@CC>><<>800,0=:=ABBADCBBCB9AABAB;A@BB>@@;@@<A>B@CGAGK?EBA@B=BA@A@;ACCBBB@BDCBBBBAA;;;0;BBC?BACCCCAC@B=?;::39><9989-9<<=2??=A@ABBCCBB@@=@B?@>A9995:@<@B@@6:6:A?>?BBBCC@D?BB@C@CCBBCCFBB@BBBBBBBE>C@@@AAA9BCCBC>@?>9
@6HNMW:00919:05949
TACGGAGGGTGCAAGCGTTACTCGGAATCACTGGGCGTAAAGGACGCGTAGGCGGATTATCAAGTCTTTTGTGAAATCTAATGGCTTAACCATTAAACTGCTTGAGAAACTGATAATCTAGAGTGAGGGAGAGGCAGATGGAATTGGTGGTGTAGGGGTAAAATCCGTAGAGATCACCAGGAATACCCATTGCGAAGGCGATCTGCTGGAACTTAACTGACGCTAATGCGTGAAAGCGTGGGGAGCAAACAGG
+
@@@C?AAB8@@?@;>BAB>BBB@@>@?CCBBA@@9=8;;;0;<@ACAAACC?BB>BB?BAA@=@A@@@@7@BCBB=@@@@=AC@EC=A=A=@@5;;0;BBBC@BB@@A;ABBBCCACCCCDCBBAAAA8?@9;6:AABBC?B?B@G?A@=:::??AA3:898-7817>;?ABCMCDB?AD@D@AAAD<AA<?>AB<?=>>??@@BA@@>@?BH@D@E;<;A@@@D@CDBABBBB;@@@@@AA2AAA@?;@@?;
@6HNMW:00921:05941
TACAGAGGGTGCGAGCGTTAATCGGATTTACTGGGCGTAAAGCGTGCGTAGGCGGCTTATTAAGTCGGATGTGAAATCCCCGAGCTTAACTTGGGAATTGCATTCGATACTGGTGAGCTAGAGTATGGGAGAGGATGGTAGAATTCCAGGTGTAGCGGTGAAATGCGTAGAGATCTGGAGGAATACCGATGGCGAAGGCAGCCATCTGGCCTAATACTGACGCTGAGGTACGAAAGCATGGGGAGCAAACAGG
+
CCEECBCB>@@@?@@A@><@=AAB?BCC=CC@A@<@BCCF>BAAA????@@=AA?BA>BB>B>A??@?B;<;@@A>CDEE9A@@BC@D=@@@DD=B?B9<9CCGBBBBBBBB????BBCCBBBBBBCC:AACB>BA@=@BCB?B?C@BB=>>?BBBC?CBBB>BBAAAAABBBBCCD<>>>A?@BC?ABAA;B>B8:4:A@?9>?A@C?B=??<?BBBCBB>>?EBC?BBBBBC>BBBBBBB:BB@@@<AAA?
@6HNMW:00921:05958
TACGGAAGGTCCGGGCGTTATCCGGATTTATTGGGTTTAAAGGGAGCGTAGGCGGCATGGTAAGCGTGTTGTGAAATGCGGGTGCTCAACATCCGGACTGCAGCGCGAACTGCCGTGCTTGAGTGCATTGAAGGAAGGCGGAATTCGTGGTGTAGCGGTGAAATGCTTAGATATCACGAGGAACCCCGATTGCGAAGGCAGCTTTCCGCGCTGTTACTGACGCTGAAGCTCGAAGGTGCGGGTATCGAACAGG
+
DCBC@D>B@BJABB>B@@>@ED?B@BBB<@B=@@8?B5:96;C;@@@@@DD@BB?BCCC@CC@BBBBBA<@@BCC<B@A@C>CBBABD?BBAB@D@CCA???BBBCCC?B@@A?BBBBC9;:BBCBBB?BB@C@B@B@B@?B>@?ACCC@BBBBB;;6;BAB=BDCC?BBCCAAABAA@@>A>BCC9BBA599AA<?=?AD???<>?CBBBBBC<>>CBBBBBCBB=BBB@@A>A=@@@AA<ABBBBC?ABC?
@6HNMW:00923:05923
TACGGAGGATCCGAGCGTTATCCGGATTTATTGGGTTTAAAGGGAGCGTAGGCGGGCGCTTAAGTCAGCTGTGAAAGTTTGGGGCTCAACCTTAAAATTGCAGTTGATACTGGGTGCCTTGAGTGCAGTATAGGCAGGCGGAATTCGTGGTGTAGCGGTGAAATGCTTAGATATCACGAAGAACTCCTATTGCGAAGGCAGCCTCCTGGGACATAACTGACGCTCAGGCTCGAAAGCGTGGGGAGCAAACAGG
+
BBBA>@@?@BC@B@@@@@;@AA=@=@BB=BB?BC=AA9@@0;;0999ABBB@BAB;;;;;>A>BBCBBBBAA;;;6;AA=BEF9AA@@<?=A?BAB9B<??@::7:CABBBBB=BBB?C?DCB=>=@@??>>?>?A@<AC>A>A?BB?><:<>>@;;:=@@@7@A@@<@@@@AA@CDCB?BB@BBC@AAB>@@BB=@?@CCC?BB?BBD?CCAAA>AAABBBBDCCC@BBBBBB=BCBBFDD9@@@BB<AAA?
@6HNMW:00928:05938
TACGGAGGATCCGAGCGTTATCCGGATTTATTGGGTTTAAAGGGCGCGTAGGCGGGACGTCAAGTCAGCGGTAAAAGACTGCAGCTAAACTGTAGCACGCCGTTGAAACTGGCGCCCTCGAGACGAGACGAGGGAGGCGGAACAAGTGAAGTAGCGGTGAAATGCATAGATATCACTTGGAACCCCGATAGCGAAGGCAGCTTCCCAGGCTCGTTCTGACGCTGATGCGCGAGAGCGTGGGTAGCGAACAGG
+
CDDC@BB>BDDAG9:9@@@CCC@BAAAA=@B?BC>CC>CC?CC?BCCCCBB?BCD>DDBBBB?BCCCAAB@CBBB8CCCCCBBBBBBB=BCCCCCCBBBB?AA=A@A=ACB?BBBA<AABBBBBBBBBCB@??8=?8?@<@>BB=BAAA=@A=?>>9>@@A=BBBBBBBBBB@ABBA?A?>8=AA3;;A@@@=<8<88787718<48818===B=A@@@@>>>?>>>>>>AAC@@:::==6<<<<::5;::5
@6HNMW:00929:05919
TACGTAGGGGGCGAGCGTTGTCCGGAATTACTGGGCGTAAAGGGTGCGTAGGCGGTCTGGTAAGTTGGATGTGAAATACCCGGGCTTAACTTGGGTGTGCATCCAATACTGTCGGACTTGAGTGCAGGAGAGGAAAGCGGAATTCCTAGTGTAGCGGTGAAATGCGTAGATATTAGGAGGAACACCAGTGGCGAAGGCGCTTTCTGGACTGTAACTGACGCTGAGGCACGAAAGCGTGGGGAGCAAACAGG
+
AA;;;;;;;;$9;=9:BB?ABC6:8:<A8BBBBD>CCBBB>BE>AAAABBB=;:6:BBA?BC@BB>A?@9;:BBC=CBBA<BA<AB=@=AB?BA<BB?;?CBC?C?BBBBBBAA>AAC6???@@??C?BABB>@B=@?@=@?B?B@B??????88<8=:98)777<??<<BBB?BC?9878?BAB?A@AA<BB@<@<569BD7;;==B@@@@@<@A=AAA@@@0000>>@CC>CAAABDC;999@@9<9;5
@6HNMW:00950:05927
TACGTAGGGTGCGAGCGTTAATCGGAATTACTGGGCGTAAAGCGTGCGCAGGCGGTTTTGTAAGACAGATGTGAAATCCCCGGGCTCAACCTGGGAACTGCGTTTGTGACTGCAAGGCTAGAGTGCGACAGAGGGGGGTGGAATTCCACGTGTAGCAGTGAAATGCGTAGAGATGTGGAGGAACACCGATGGCGAAGGCAGCCCCCTGGGTCGTAACTGACGCTCATGCACGAAAGCGTGGGGAGCAAACAGG
+
CCDBBBCD>@;;;?>@@@=@?BDD@C@B@CBCCC>CCAAA5:;A;;:@B@@=@@;???3::A>ABBBBBCBBBBC>@@@@6AA;AAAA>A?ACC>C?CBBBBBB7=>@@@@@@@<@:@@@@A?>>;<;BAAAACCDD)??;=6;8<:<<=>?=>>???>>>A:@A@@@AA>>=BBAA>;;:;@DDD@BBBB@CCC@B@BCDDDCC1CCD=C?@AB@CBBBBBBCBBBB@@@:::5:ABBDCC:BB@BC>CAA>
@6HNMW:00956:05957
TACGGAGGATCCGAGCGTTATCCGGATTTATTGGGTTTAAAGGGAGCGTAGGCGGGCGCTTAAGTCAGCTGTGAAAGTTTGGGGCTCAACCTTAAAATTGCAGTTGATACTGGGTGCCTTGAGTGCAGTATAGGCAGGCGGAATTCGTGGTGTAGCGGTGAAATGCTTAGATATCACGAAGAACTCCTATTGCGAAGGTAGCTTGCTGGAGTGTAACTGACGCTGATGCTCGAAAGTGTGGGTATCAAACAGG
+
DDBA=9949AA=AAB@@@@CEE?B?BCD=BB?BD=BB69:6;D=@AACCCC?BBC=B@@@>A>AA;;;ABBBCBB>CCC?CDD;BBAA>A@CACDD:C7:9???;?BBBFBCB>AAA>A=A??>???BBBA?><>@@;@@<@@B@BBB@=BBCCA8:7>?DD:A@@@<@@@@>><ABAB?BB?BBB@BCC?CBBA=B?BBBBC@CDDF@BCBBBD@DDCBBBBBBBBBCCCBBB=AA@CBB<B@BAB@:@A?;
@6HNMW:00923:05998
TACGGAGGGTGCAAGCGTTACTCGGAATCACTTGGGCGTAAAGGACGCGTAGGCGGATTATCAAGTCTTTTGTGAAATCTAATGGCTTAACCATTAAAACTGCTTGAGAAACTGATAATCTAGAGTGAGGGAGAGGCAGATGGAATTGGTGGTGTAGGGGTAAAATCCGTAGAGATCACCAGGAATACCCATTGCGAAGGCGATCTGCTGGAACTTAACTGACGCTAATGCGTGAAAGCGTGGGGAGCAAACAGG
+
-857)///)///72///;3//5:938688:5504<2;;==>7@<>?>?6666:>>:<=>::9C<A@CCCC9@AAAB000==900-:@;@.9.59.955&59595.549;;3;<<<;A7;@@@=699>:94)9;94.5==4557:383;67713733333&3:??/858@?=::999@990559>456>>49:7:999-4-79;7338799.9.4:5<5::=<???CC599@=>::;0;>===??5@?>@@90003
@6HNMW:00928:05996
TACGGAGGATCCGAGCGTTATCCGGATTTATTGGGTTTAAAGGGAGCGTAGGCGGGCGCTTAAGTCAGCTGTGAAAGTTTGGGGCTCAACCTTAAAATTGCAGTTGATACTGGGTGCCTTGAGTGCAGTATAGGCAGGCGGAATTCGTGGTGTAGCGGTGAAATGCTTAGATATCACGAAGAACTCCTATTGCGAAGGCAGCTTGCTGGAGTGTAACTGACGCTGATGCTCGAAAGTGTGGGTATCAAACAGG
+
BBBC@CC?CBB=@@BBCCABBD@B?BEE=AB?CB<AC>CC>CD>CCBBBBB?;::59=<@?B?BCBBBBA@@BBD=CCB>BDD:BA@@;@>@<@AA9A?ABA9:7:DABBBBF>@???B?BB@@?=89:9ABB?BBB??><>?A?A@8979@;==::7;>>C:A@@@<@;::<<=ABBB@BB@BBB?BCC?BBBA?C@BBCDD?CB@@=@AAABB?@@AAAACCCBBBCCC<;;:;BCCCD=CBBCDD>CCC@
@6HNMW:00930:05975
TACGGAGGGTGCGAAGCGTTACTCGGAATCATTGGGTGCGAGTAAAGGACGCGTAGGCGATTATCGAGTCTTTTGTGAAATCTAATGGCTTAACCATTAAACTGCTTGAGAAACTGATAATCTAGAGTGAGGGAGAGGCAGATGGAATTGGTGGTGTAGGGGTAAACCGTAGAGATCACCAGGAATACCCATTGCGAAGGCGATCTGCTGGAACTTAACTGACGCTAATTGCGTGAAAAGCGTGGGGAGCAA
+
77::.555)5444434554.447994:)////)--(//8//////(/1/34554:;53344.43955555/;;.:9///(//6647;6<<7=8>7==7<<3:::<?6884;<5;;;===8=>>>377;;333(399<2333888,2,227389322...//&...'.(.963.22897<6;8173<737(3.(....(.(.5533572447;7;=9=7<=;886///(/(//993333&3333<=<+77333
@6HNMW:00930:05998
TACGGAAGGTCCGGGCGTTATCCGGATTTATGGGTTTAAAGGGAGCGCAGGCGGCATCTTCAAGCGTGACGTTAATCTCGGGGCTCATCCCCGTTTTGCCGTCGCGAACTGTCGTGGCTTGAGTAGGCGGCAGGGAGGCGGAAGTTCGCGGTGTAGCGGTGAAAATGCTTAGATATCGCGAAGGAACTCCGATAGCGCAGGCAGCCTCCCGTTGCCTTACTGACGCTCATGCTCGAAGGTGCGGGTATCGAACAG
+
999;55.5.4;.//)/77)//;7;7887.444:(44(4<)44)444:>@=9<=600//838816------68(-(///6666.99;<<???0====+//(/667333177///6//(//(////885:B;>=BB>BB><7.8)--(--793/3356664:5555&2225.555755363..(.(.(.240,,,----54803...277;135058,3,3337883448==<88898,3,3333:4;99933.377
@6HNMW:00932:05979
TACGGAAGGTCCGGGCGTTATCCGGATTTATTGGGTTTAAAGGGAGCGCAGGCGCACTTCAAGCGTGACGTTAAATCTCGGGGCTCACCCCCGTTTTGCGTCGCGAACTGTCGTGCTTGAGTAGGCGGCAGGGAGGCGGAATTCGCGGTGTAGCGGTGAAATGCTTAGATATCGCGAGGAACTCCGATAGCGCAGGCAGCCTCCCGTTGCCTTACTGACGCTCATGCTCGAAGGTGCGGGTATCGAACAGG
+
GDAB?B>A;@A49969@@@CCC@B@A@@<>?:>?9@@9@D=BB>BBAAA@@=@ABBCB>BC=;;;BBABBB>AA<AB@::::&8>;9:999$7999&448<8?=@A?AAAC:99AAA?BBCCBB?BB<>>AB;:939>;@<A>B@@@>A@@@@@@;@98929A@@=???AAAAA===>:>;?>>9@AA@@@A@9:58:::=@@@9>>;?A<CADCBBCBBBCBBBCCCCFD?A;@@:;;0;AABBC?C;;9
@6HNMW:00939:05995
TACGTAGGGTGCGAGCGTTAATCGGAATTACTGGGCGTAAAGCGTGCGCAGGCGGTTTTGTAAGACAGATGTGAAATCCCCGGGCTCAACCTGGGAACTGCGTTTGTGACTGCAAGGCTAGAGTGCGACAGAGGGGGGTGGAATTCCACGTGTAGCAGTGAAATGCGTAGAGATGTGGAGGAACACCGATGGCGAAGGCAGCCCCCTGGGTCGTAACTGACGCTCATGCACGAAAGCGTGGGGAGCAAACAGG
+
BBCBBDCD>:;;BBBBBA=A?BBB@B=@=@@DDD>AABBE=BABBA?A?9858?:>BB8A@C?BBBBBCBA?@?@8@@AA8AB>BBCC?C?BBB;B>BBBBBBB=?@>?=;;;;7=<@@A??>>><88:>@@ADDDD(??;@=B<@9>>>:::A@@@AAAAC7??;;;>A???BBAA=@?>??BCC@CBCC@A@@8968CCBCCC1?@D>BA9;:?AAA@;;;??BC@??@@?@9@@@@@BB5??@AA8>?@<
@6HNMW:00940:05961
TACGTAGGGTGCGAGCGTTAATCGGAATTACTGGGCGTAAAGCGTGCGCAGGCGGTTTTGTAAGACAGATGTGAAATCCCCGGGCTCAACCTGGGAACTGCGTTTGTGACTGCAAGGCTAGAGTGCGACAGAGGGGGGTGGAATTCCACGTGTAGCAGTGAAATGCGTAGAGATGTGGAGGAACACCGATGGCGAAGGCAGCCCCCTGGGTCGTAACTGACGCTCATGCACGAAAGCGTGGGGAGCAAACAGG
+
BCBBABCD>AB@@;59<@=B@AAA:B><:=AAA?:@AAA@8>>@@@<=>00-0@<=@A5@AC@DBBBBBBBBBBC=BACC9CC>CB@@9>;>AC=B?BBB???D5:9BB@@@@@<A:=>AA@@@>>=>@@99;;;::%893:9=:?:>=AAAA:;:@?888?9?@===??;;;BAAC@A@=@>BBB@DBBC?AAA<@?@CCCEDD1CCC>B@@@B?AAB@;:;BBC@A@CDDDE>A@@??>>3?AABB=BBB?
@6HNMW:00954:05968
TACGGAGGGTGCAAGCGTTAATCGGAATCACTGGGCGTAAAGCGCACGTAGGCTGTTATGTAAGTCAGGGGTGAAATCCCACGGCTCAACCGTGGAACTGCCCTTGATACTGCACGACTTGAATCCGGGAGAGGGTGGCGGAATTCCAGGTGTAGGAGTGAAATCCGTAGATATCTGGAGGAACATCAGTGGCGAAGGCGGCCACCTGGACCGGTATTGACGCTGAGGTGCGAAAGCGTGGGGAGCAAACAG
+
;=BB?BBB<6;;B7;;@@=B?BBB@C@CCCCBBB=?>798-388884:9?A6?BB=>BAA@@8<=>9999+337=6739+3;<2;?@@4;6:;<7;6<>;:;1:9<;;;======>===5::788169/9=>AC9==:>B<A<@=@<@?<@>=>><?=>888)8:8=:;;><;::881896><A@AAAAAD8::>08087178<<8<;99;5;;@??<>BBA>=>;:4:=====6=;;;???2;;;@@8><<
@6HNMW:00955:05990
TACGGAGGGTGCGAGCGTTAATCGGAATAACTGGGCGTAAAGGGCACGCAGGCGGTTATTTAAGTGGTATGTGAAATCCCCGAGCTCAACTTGGGAACTGCATATGCAGACTGGATAACTAGAGTACTTTAGGGAGGGGTAGAATTCCACGTGTAGCGGTGAAATGCGTAGAGATGTGGAGGAATACCGAAGGCGAAGGCAGCCCCTTGGGAATGTACTGACGCTCATGTGCGAAAGCGTGGGGAGCAAACAGG
+
BBBB?BBB<@@>AA@@@@<@?BCB@C@CD@EBBA<?@@AB>BC>CAAAA;;59929>99:3:?ABB?BCB?A88829A@@6@A8:8@@>@A>??8??B???CAA::7===BBC>CAA==@858>==;??7?AA89:9:19>?A;?<?=A@@@A>=;870388=6<><=?CCBBBAAAA@AA>A9?9:3:@4959@:6C@B>>?CC8A>BC?B@BBBAAA???A@??>??<?@>>A192;5788)8;769)8<:9
@6HNMW:00958:05988
TACGGAAGGTCCGGGCGTTATCCGGATTTATTGGGTTTAAAGGGAGCGCAGGCGGCACTTCAAGCGTGACGTTAAATCTCGGGGCTCACCCCCGTTTTGCGTCGCGAACTGTCGTGCTTGAGTAGGCGGCAGGGAGGCGGAATTCGCGGTGTAGCGGTGAAATGCTTAGATATCGCGAGGAACTCCGATAGCGCAGGCAGCCTCCCGTTGCCTTACTGACGCTCATGCTCGAAGGTGCGGGTATCGAACAGG
+
CCBB?A@B@BDADD?CCA?@CC?A?;:;0;=9=?9?@9@@;@D>;;;BA<=:00,0:;=:@?:/;;ACCBCE?BB>CC@????9?CCCBCDD3BBBB8AAABBCBBB@??>B>>>BBB>BBBBBA?>=:=@CC=9949@<@=A@BBBB@@BBAAAA>ABBC=BB@@?ABBBBBB@??>>=A<AAA<@@@?@??=7717==;:???8??8>=9BACCBCCBBBECDCBCCCCC:>9=;;<<0<BBC>FFAAA@
@6HNMW:00918:06027
TACGGAAGGTCCGGGCGTTATCCGGATTTATTGGGTTTAAAGGGAGCGCAGGCGCACTTCAAGCGTGACGTTAAATCTCGGGGCTCACCCCCGTTTTGCGTCGCGAACTGTCGTGCTTGAGTAGGCGGCAGGGAGGCGGAATTCGCGGTGTAGCGGTGAAATGCTTAGATATCGCGAGGAACTCCGATAGCGCAGGCAGCCTCCCGTTGCCTTACTGACGCTCATGCTCGAAGGTGCGGGTATCGAACAGG
+
BBBB?B=@<@B?AA<A@@=@AD?B@BBB=@@<?@8=@9@@8@@;;;;BABB?;99AA?<?@:000A?=??>0;:7:DBBBCC:AAACCDDC3BCCC8??@:9:=@A?::9BCB@A??:?@@@@B?A@<@?<<8?>:?B?C<><?B>=9>?AAA>><>BBB=BBAA>ACBBBBB@=>;;:;<>@A==>>AA?==8807==>8==B8=>;?A=DADCCCABBCCDBBCAABBB6:4:@;;;8;BCCCDBFBA>
@6HNMW:00944:06017
TACGGAGGGTGCAAGCGTTACTCGGAATCACTGGGCGTAAAGGACGCGTAGGCGGATTATCAAGTCTTTTGTGAAATCTAATGGCTTAACCATTAAACTGCTTGAGAAACTGATAATCTAGAGTGAGGGAGAGGCAGATGGAATTGGTGGTGTAGGGGTAAAATCCGTAGAGATCACCAGGAATACCCATTGCGAAGGCGATCTGCTGGAACTTAACTGACGCTAATGCGTGAAAGCGTGGGGAGCAAACAGG
+
:;;B?@B@;@CAB<@@@@>ABB@@>@ABBBCCCC?@@ABC>C?@@DBBBBB@;;9;C=AA;<5;@;;;;.:@@AB=BBBD@DGADC?B?A?AA=AA<ABBBB?@@CCB=BBBBBCGCCDBHCCBB@@@:@A@B?BCFDDD>@=@>@=@?<>@@?AAA9ACDC9CC?CC@@@BBBB@@?@C?C@CECD=BA?CBBA=?=?BBBBBCC;;;;=@@>C>BBCBC<;;B?AAA=@;;;0;?@@ABB6AA@??9?AC=
@6HNMW:00952:06030
CACCGGCAGCTCTAGTGGTAGCAGTTTTTATTGGGCCTAAAGCGTCCGTAGCCGGTTTAATAAGTCTCTGGTGAAATCCTGCAGCTTAACTGTGGGAATTGCTGGAGATACTATTAGACTTGAGATCGGGAGAGGTTAGAGGTACTCCCAGGGTAGAGGTGAAATTCTGTAATCCTGGGAGGACCGCCTGTTGCGAAGGCGTCTGACTGGAACGATTTCTGACGGTGAGGGACGGAAAGCTAGGGGGCGCGAACCGG
+
<DD@G@B;:;DCBBAAB?A@@@;59>>>+<@>@>5<<@@@;@ABCB?CCBBA583:A;@?CC>AABBA@@=@>>>8>C=@BC989A=A6:8888818=A<BA=A=@>>?BBB??<;A=;;6;;;;:99A3=>;=9<=?>>>9=77222)2::0;;=88/67;:.917575;.524<;;477077(..233328555271555778///;5:397522'2553..(.....'...(..'28843333$33339-4048
@6HNMW:00931:06070
TACGGAGGATGCCGAGCGTTATCCGGATTTATTGGGTTTAAAGGGAGCGTAGGCGGGCGCTTAAGTCAGCTGTGAAAGTTTGGGGCTCAACCTTAAAATTGCAGTTGATACTGGGTGCCTTGAGTGCAGTATAGGCAGGCGGAATTCGTGGTGTAGCGGTGAAATGCTTAGATATCACGAAGAACTCCTATTGCGAAGGCAGCTTGCTGGAGTGTAACTGACGCTGATGCTCGAAAAGTGTGGGTATCGAACAGG
+
:AAB9;;?C;9:>B>=@@A<A@A=A4;9:1:;.44(44(44)4:1:<@ABBB?AAA<ABCCAD@BCE@>>>@000>1<<;3;;;)944:5:5948==0;177339=ABB?ACCD>999?A?BBAABBA???CBB?BAA=A@<@:?:?A??;?A=>@8818;>?6>?:;6;===A?@CCCC@CC?@@@?ABC?BBAA=@@A@@CC?BB@A=@@@BBB?CCBCCAAABCAAAAA;;;;.;AA;;;0;BBBBC@BCC?
@6HNMW:00933:06102
TACGTAGGGGGCAAGCGTTGTCCGGAATGACTGGGCGTAAAGGGTGTGTAGGCGGGCTCGCAAGTTGGATGTGTAATACCCAGAGCTTAACTCGGGTGCTGCATCTGAAACTACGAGTCTTGAGTGTCGGAGAGGTAAGTGGAATTCCTAGTGTAGCGGTGGAATGCGTAGATATTAGGAGGAACATCAGTGGCGAAGGCGACTTACTGGACGATAACTGACGCTGAGGCACGAAAGCGTGGGGAGCAAACAGG
+
AAA@BCBBBB5BC@CBBA?AAA=@<@@AA@CBBA<AA@AB=AA;:::AABA?:8929A?@<B?BB?B?C@?@BAC?@?@D=BBAAAB?B?BBBBB=BBB>BBBAA@>>>5>:;:@A@A@@<B8::==??<??@@<??<?>?;@7:7;<?>>>>>CAAA;??=A7;::?@@AAB@@<@A<?>9=:>;;;>A>>9>>>9><=:::?<@@@@===;;;@6;;@A???@A?@<>>>@@@9??==<>=/::888-8AC>
@6HNMW:00934:06078
TACGGAAGGTCCGGGCGTTATCCGGATTTATTGGGTTTAAAGGGAGCGCAGGCGGCACTTCAAGCGTGACGTTAAATCTCGGGGCTCACCCCCGTTTTGCGTCGCGAACTGTCGTGCTTGAGTAGGCGGCAGGGAGGCGGAATTCGCGGTGTAGCGGTGAAATGCTTAGATATCGCGAGGAACTCCGATAGCGCAGGCAGCCTCCCGTTGCCTTACTGACGCTCATGCTCGAAGGTGCGGGTATCGAACAGG
+
LFCD@C?B@BCACC<B;;6;BC>B=<;9(:A>BC?CD=@@>@E<BBBCBAA=995:AA?>AA=;;;ACCCBB>AA<AAABCBB:BBBBBBAA.<=>>.:8=?BBAAA>AA@@???@@@=@BBBCB?CC?BBEE>??<?@<@4958BBB?BAA@@994:AAC?CCBB>??CBBBB;;;BA:>9=?B=@@>;=<>>:;5;<<=;@@A:??;>>;B@CCFDEAAAEDCCCBC@::4;>@;995)5@;;;:::557
@6HNMW:00936:06083
TACGTAGGGTGCGAGCGTTAATCGGAATTACTGGGCGTAAAGCGTGCGCAGGCGGTTTTGTAAGACAGATGTGAAATCCCCGGGCTCAACCTGGGAACTGCGTTTGTGACTGCAAGGCTAGAGTGCGACAGAGGGGGGTGGAATTCCACGTGTAGCAGTGAAATGCGTAGAGATGTGGAGGAACACCGATGGCGAAGGCAGCCCCCTGGGTCGTAACTGACGCTCATGCACGAAAGCGTGGGGAGCAAACAGG
+
BB;:;CCC>;;;;A@;9;?D?DCC@B?C8:;ABB<@@@=?6==@@;::BA@=AA=AAA9BBB@BBAAAABBBBBA7><??1>C:??AA?C?AAA<A>ABAACEB>C?@;??>==6;7;ABBAAAA@@@B@@;=;;;;'667<*/)/388658???@@@?==>7==AAC>>>@=BBBB@;;;;@BCE@BBBCACCC>A>@BAABBB5AAA<A@000?AA@<<<AA?BBABBCCAD=B@??BDE;BBAAA<ACC?
@6HNMW:00941:06107
TACGGAAGGTCCGGGCGTTATCCGGATTTATTGGGTTTAAAGGGAGCGTAGGCGGCATGGTAAGCGTGTTGTGAAATGCGGGTGCTCAACATCCGGACTGCAGCGCGAACTGCCGTGCTTGAGTGCATTGAAGGAAGGCGGAATTCGTGGTGTAGCGGTGAAATGCTTAGATATCACGAGGAACCCCGATTGCGAAGGCAGCTTTCCGCGCTGTTACTGACGCTGAAGCTCGAAGGTGCGGGTATCGAACAGG
+
BBBA=A6:4:B@BC=:;;4:AB<B@BBB<BA?AC<BB6:9/:A;A@@AAAA=@?;?B@@<AC>BBBBBA?BBAAC;@@A@@9@???AB@BCCCACACC;;;BACBBBB=@ABB>BBBBC8;;BBBBDC@CC@D@C@B@BB?B>B?BECC@BCABA9969?>?8@@@C@CCBC??@BBBAA>A?BBB:BA@8?>::5:?BBCBCC>D@B@??????CB@AB?9::::3:AA@?>;?=998AB=@ABAA@?BBB?
@6HNMW:00956:06104
TACGTAGGGGGCAAGCGTTGTCCGGAATGACTGGGCGTAAAGGGTGTGTAGGCGGGCTCGCAAGTTGGATGTGTAATACCCAGAGCTTAACTCGGGTGCTGCATCTGAAACTACGAGTCTTGAGTGTCGGAGAGGTAAGTGGAATTCCTAGTGTAGCGGTGGAATGCGTAGATATTAGGAGGAACATCAGTGGCGAAGGCGACTTACTGGACGATAACTGACGCTGAGGCACGAAAGCGTGGGGAGCAAACAGG
+
BCCCBCCCCC5CD=@>@@<AAB?C@C@CDBBBBD=???@D>CD>9:9AABB?BBB=BBBBBB?BB@B?BBB>?>D?ABAD>C@>>=C@B?@ABBC;<<<;A@BBB@@AC7>>>>9999//,/:=>>>>>;>==>7;<;>9:7;=A=B<A???>>=<<>;>?<?=788>>>>>AAA<@?<?>:?;<<<?>9996966)/)/<;<?;?AAA=BB787A7;;>>>=>=@@A:>>>@@A:AC=6555,7<<<=8A663
@6HNMW:00915:06137
TACGTAGGGTGCGAGCGTTAATCGGAATTACTGGGCGTAAAGCGTGCGCAGGCGGTTTTGTAAGACAGATGTGAAATCCCCGGGCTCAACCTGGGAACTGCGTTTGTGACTGCAAGGCTAGAGTGCGACAGAGGGGGGTGGAATTCCACGTGTAGCAGTGAAATGCGTAGAGATGTGGAGGAACACCGATGGCGAAGGCAGCCCCCTGGGTCGTAACTGACGCTCATGCACGAAAGCGTGGGGAGCAAACAGG
+
CCCCBCEF>@@@A@A@;:6;?BAB>A>@<ABBDE>BBBBB<BBBCBBA?@@=>>9=AA8AABABBBABBBB???B;CBAA9BB;B@@@>B>BBB;B?BBA>>>>7;>??A==;@=A;?AA@>;;;;;9<:;655555%68084<8<5>8>>C?????A>>>A9??;:;@A>=>BBBA?@@=@?BBB@CAAC@CBB<?;>A@ABBC1ABC>CBBBB@CCCBBBB???B??>@::95:@@ABCC9:99CC>BBB@
@6HNMW:00919:06131
TACGGAAGGTCCGGGCGTTATCCGGATTTATTGGGTTTAAAGGGAGCGTAGGCGGCATGGTAAGCGTGTTGTGAAATGCGGGTGCTCAACATCCGGACTGCAGCGCGAACTGCCGTGCTTGAGTGCATTGAAGGAAGGCGGAATTCGTGGTGTAGCGGTGAAATGCTTAGATATCACGAGGAACCCCGATTGCGAAGGCAGCTTTCCGCGCTGTTACTGACGCTGAAGCTCGAAGGTGCGGGTATCGAACAGG
+
<<;@;>.;4;;49=5=49.5AB=A>;;;(;@8@A<BB<BC:BA=@@AA?;;2::5:?<8:>?=BC@??A;>?:;;6:@BDD>AABAAA>???B?BABBBABCDCDCDG>BBAA=ABBBB<A@B;;;DC@CC?C@B@B?BC5;5;;@;;::@BBA@9969ABB;B:::@BBABA000>;::6<6;;;+;77,7799-3-3;333=18289337;8688;?;8333;83887?>=6;68;<;>9<>>BAC?A?@;
@6HNMW:00924:06146
TACGTAGGTGGCAAGCGTTGTCCGGATTTGACTGGGTGTAAAGGGCGTGTAGGCGGAGAAGCAAGTCAGAAGTGAAATCCATGGGCTTAACCCATGAACTGCTTTTGAAACTGTTTCCCTTGAGTATCGGAGAGGCAGGCGGAATTCCTAGTGTAGCGGTGAAATGCGTAGATATTAGGAGGAACACCAGTGGCGAAGGCGGCTTACTGGACTGTAACTGACGTTGAGGCTCGAAAGCGTGGGGAGCAAACAGG
+
BBBBBBB?;;6;A6:;AB=@@B?C=BBC869CCC>8688==19=5<:949==59=0888<==?=??????<??BBB=AA38999,:>;A49929998/88::;:;-6770/--99488--,/<><?A@B>AA??<@@?9?@=@>B?C@CBBBBBBBAA=?88929@@ABBBCBBB?BB?BB?B?BBB?ACCC@CBB4949@<@?=@AAA<AA>>=A<ABAAA::7:;:5:>>888-8::::::/::;=?:?DD=
@6HNMW:00939:06114
TACGGAGGATCCGAGCGTTATCCGGATTTATTGGGTTTAAAGGGAGCGTAGGCGGGCGCTTAAGTCAGCTGTGAAAGTTTGGGGCTCAACCTTAAAATTGCAGTTGATACTGGGTGCCTTGAGTGCAAGTATAGGCAGGCGGGAATTCGTGGTGTAGCGGTGAAATGCTTAGATATCACGAAGAACTCCTATTGCGAAGGCAGCTTGCTGGAGTGTAACTGACGCTGATGCTCGAAAGTGTGGGTATCAAACAGG
+
9755.55.444.449;5405==9@>???3?A:=<(44(4909909>9::<;6=;;300//67378/0/<///=DE7@@?3@>?4==@>;<;<=?>>0:,/0:::6?B?>>998.7778<270/88//*/666;<133;3333(33949;33,333379:4:888/555:35559976@A??8==899435448<555395555:<7456505==>==:=:<<:///:<;::<?;==30////<.<455=@066;9
@6HNMW:00939:06139
TACGGAGGATCCGAGCGTTATCCGGATTTATTGGGTTTAAAGGGAGCGTAGGCGGGCGCTTAAGTCAGCTGTGAAAGTTTGGGGCTCAACCTTAAAAATTGCAGTTGATACTGGGTGCCTTGAGTGCAGTATAGGCAGGGCGGAATTCGTGGTGTAGCGGTGAAATGCTTAGATATCACGAAGAACTCCTATTGCGAAGGCAGCTTGCTGGAGTGTAACTGACGCTGATGCTCGAAAAGTGTGGGTATCAAACAGG
+
566;8==:>>>9A;:999,//;4:3///(4:7<<7<>4;;3:=9:?@@@??>:00*////5;499;;:9444494)5=@6BCC8A@@?171717738$3499;<<7:::9:9991788,349334A::::@=77,3377(37/3,31777712227666,2255-555;253...3379//)//)/;;85//3:;/-(-0-----(--/;3/44:45.599995655:;<<555555&5:::<=4;;556>4;;;:
@6HNMW:00963:06144
TACAGAGGGTGCGAGCGTTAATCGGATTTACTGGGCGTAAAGCGTGCGTAGGCGGCTTATTAAGTCGGATGTGAAATCCCCGAGCTTAACTTGGGAATTGCATTCGATACTGGTGAGCTAGAGTATGGGAGAGGATGGTAGAATTCCAGGTGTAGCGGTGAAATGCGTAGAGATCTGGAGGAATACCGATGGCGAAGGCAGCCATCTGGCCTAATACTGACGCTGAGGTACGAAAAGCATGGGGAGCAAACAGG
+
@?EAA@BB=@@@AAA;;;=@=@BB?BDE>CBCCC>BBACD=BCCCAA@B?@=??<?B?AB@D=???B?B;;;BAA<BBCB9B@@AC@CACC?CL>D?B:;;BA7;<=@?A==:=>=;:;:876///:;2;===9<<>:=;;;:>9=9<=9=@@;A:>4:>?A9B@@<;;=773487768848>BCC>BBBA=@>A<A=AA??=A?988:<<?=.3773337333;;><<=<7877&3773333&39<?@9999:
@6HNMW:00925:06208
TACGTAGGGTGCGAGCGTTAATCGGAATTACTGGGCGTAAAGCGTGCGCAGGCGGTTTTGTAAGACAGAATGTGAAATCCCCGGGCTCAACCTGGGAACTGCGTTTGTGACTGCAAGGTCTAGAGTGCGACAGAGGGGGTGGAATTCCACGGTGTAGCAGTGAAATGCGTAGAAGATGTGGAGGAACACCGATGGCGAAGGCAGCCCCCTGGGTCGTAACTGACGCTCATGCACGAAAGCGTGGGGAGCAAACAGG
+
BBBA>>AA895:4<@:;;6;?;:67?:>:>9//:.7////(/78889?9==:44-4;;&383.3788;;6337<@B3@@?@0@=8@0009<6;;;(/(-6///;;*//998595;27055585576222569:55777(2<4<08,69=?A5:22255678:??988:853--(--0<<@<;<8;?AAA:;;BB?@@?9<2:9@=C?C+=9>3==0//5978887:9600////=CC>????;;;+=<===3=??9
@6HNMW:00929:06200
TACGGAGGATCCGAGCGTTATCCGGATTTATTGGGTTTAAAGGGAGCGTAGGCGGGCGCTTAAGTCAGCTGTGAAAGTTTGGGGCTCAACCTTAAAATTGCAGTTGATACTGGGTGCCTTGAGTGCAGTATAGGCAGGCGGAATTCGTGGTGTAGCGGTGAAATGCTTAGATATCACGAAGAACTCCTATTGCGAAGGCAGCTTGCTGGAGTGTAACTGACGCTGATGCTCGAAAGTGTGGATATCAAACAGG
+
BCBB?@@<?AB@CBBBBB?ACC@C@BBD?CC?AC<CB>BE?DD?@AABB@@=@BA;;;;;;@;AAABAB@@@?A@8@@?8???7@BBD?A>A>A@A9@7:9?@??BBCBBBBA=BBB?B?BBBBBBB>>>C@A=A@A???:?=A>BBBC@FBB@<<<098??6>>;;6;??>>==A@;:6;C?ABC@CCB@CCEL?A?ABBBD?BCDE@A@ABBC?CBCBB;;;AB@BBCCCCC=CABADACBBA@@@;@@@=
@6HNMW:00932:06170
TACGTAGGGTGCGAGCGTTAATCGGAATTACTGGGCGTAAAGCGTGCGCAGGCGGTTTTGTAAGACAGATGTGAAATCCCCGGGCTCAACCTGGGAACTGCGTTTGTGACTGCAAGGCTAGAGTGCGACAGAGGGGGGTGGAATTCCACGTGTAGCAGTGAAATGCGTAGAGATGTGGAGGAACACCGATGGCGAAGGCAGCCCCCTGGGTCGTAACTGACGCTCATGCACGAAAGCGTGGGGAGCAAACAGG
+
DDCBBBAA<AA?AA@9;:?B@CBC@C?C?BA@@?:?A??@9@@@:99@@>?=9:7:DD8?=D?BBDBBB@@@BBB<BCBB5@@8?@>?<@>BBB>B?B???@BC;A999C>@>@8:7:BAA>==>>>>A@@777777$7=6>;?;>;B::;???@@@@>?AA7>>;==>>>A>@@@@<@B?B@CCC@BBBB@BBB?C?BCCCCCC1CCB=CBBBB@BBBACACCBBBBBBBA?@<?899BBB89:9BB=A@B?
@6HNMW:00955:06171
TACGGAAGGTCCGGGCGTATCCGGATTTATTGGGTTTAAAGGGAGCGTAGGCGGCATGGTAAGCGTGTTGTGAAATGCGGGTGCTCAACATCCGGACTGCAGCGCGAACTGCCGTGCTTGAGTGCATTGAAGGAAGGCGGAATTCGTGGTGTAGCGGTGAAATGCTTAGATATCACGAGGAACCCCGATTGCGAAGGCAGCTTTCCGCGCTGTTACTGACGCTGAAGCTCGAAGGTGCGGGTATCGAACAGG
+
56;;9><C:@A700,000/77)/+/;>4;=099(9:1::)44)5<=B?>C:9:69@AA>AD<@@@@??<:9::9,9444;14/////)//;>:>;>CA999?@??:945>;=9>>>>?:=@@A9:9@?AB=A>A=@;@B5;49;>>99255555<<9;<?>>DB9969A?>?::;0000*/5:;?.0//*////)/48::989(3,3733377,333873<88763//////(/48////(/:966717772
@6HNMW:00957:06187
TACGTAGGGGGCAAGCGTTGTTCGGAATACTGGGCGTAAAGCGCACGCAGGCTGGCCGTTAAGTCTGTCGTCAAAGGCGGAGGCTCAACCTCCGTTCTACGATAGATACTGGCGGCCTAGAGTATGTGAGAGGGAAGTGGAATTCCCGGTGTAGCGGTGAAATGCGTAGATATCGGGAGGAACACCAGTGGCGAAGGCGCTTCCTGGCACACAACTGACGCTCATGTGCGAAAGCCAGGGCAGCGAACGGG
+
CCCCBCCCCC1BB@??@B=@?;:;5;5;4<><83:A@AA<BAAABC?>;;6;AD@C7;<=@<@@ACBB?AACCC=C@BC@BC@BEED@G?BC?BB>AABCCCC@??BB@=<999395?AAABBC>>>BBBABB=B?BAA>>;>:>A7>:>>@@@>>:>@DC9=;=?>A@@@??>>>9>B<@;>DD=@=>>:=AA5:5::;>;>=@@<>>>>=<9=@???AAAAAA????@@D:AA=:::3:>@;;;;>AA:
@6HNMW:00914:06248
CACGTAAGGTGCGAGCGTTGTTCGGAATTATTGGGCGTAAAGGGCATGTAGGCGGAAGCGCAAGTCCGGTGTGAAATCCCGTGGCTCAACCACGGGGCTGCGCCGGAAACTGCGTAACTAGAATCACTGAGGGGGAACCGGAATTCCAGGTGTAGGGGTGAAATCTGTTAGATATCTGGAAGAACACCAATGGCGAAGGCAGGTTTCCAGCAGATGATTGACGCTGAG
+
9;99;>:=755;99?=@>599755269=8<<9<>5556>>7<>6=<=5544633-4047?>>8=;;1;2333333(333(3;;6;:::79,33333&3779996;4;;3;77737357777;497877333999'7,3,3186=8=8B?;=0///;;.:665,//---(/::<88836494./*.984859>588:4705..(.9.5053559;;;==6555552222
@6HNMW:00917:06248
TACGTAGGGGGCGAGCGTTGTCCGGAATTACTGGGCGTAAAGGGTGCGTAGGTGGCACTTTAAGTTGGATGTGAAATCTCCGGGCTTAACCCGGAAACTGCTTTTGAAACTGTCGCCCTTGAGTATCGGAGAGGCAGGCGGAATTCCTAGTGTAGCGGTGAAATGCGTAGATATTAGGAGGAACACCAGTGGCGAAGGCGGCCTGCTGGACGACAACTGACGCTGAGGCGCGAAAGCGTGGGGAGCAAACAG
+
A;;;9>=9=9,9::@;:55:=A9@<B;D=AA:;;59@?@B.:9(33485658;@9@@::9/58<<8=?C@@A;;;0;;;@=@A5??:?500,0;@@3>000///&/88/999::<=?8?6::;4439848733.3::7::49-7-44:::88899972888:3:;::333733318828;7:5:9=288885:==6<639/7/7778;48;9937,3373>;;;;77/7;7738.7793333(377893937
@6HNMW:00930:06256
TACGGAGGGTGCAAGCGTTACTCAAGGAATCACTGGGCGTAAAGGACGCGTAGGCGGATTATCAAGTCTCTTGTGAAATCTAACGGCTTAACCGTTAAACTGCTTGGGAAACTGATAATCTAGAGTGAGGGAGAGGCAGATGGAATTGGTGGTGTAGGGGTAAAAATCCGTAGAGATCACCAGGAATACCCATTGCGAAGGCGATCTGCTGGAACTTAACTGACGCTAATGCGTGAAAGCGTGGGGAGCAAACAGG
+
BABB>;;;0:?BB=B@?@>AAAAB=A?A?B@A@998*:;9;;4<8;@ACBBBB?;:6;A>ACBB?BABA::8:DBCC@BAAA@BC?AA;?8<89929=5=?@??>?D<AB>BBABBB?BCCCCBAAABBC;@@<<;>>>>CB?A<A<A;@@<??<<9;:+55555(7:4:A::9ABADBB?BB?B?BBCC>CC>AABB=A>A@A@?>??BB?B?BB?B@BAAA>?>BB?CCB@@@CC>BBBBBBB:>??BB>BAA<
@6HNMW:00931:06252
TACGGAAGGTCCGGGCGTTATCCGGATTTATTGGGTTTAAAGGGAGCGTAGGCGGCATGGTAAGCGTGTTGTGAAATGCGGGTGCTCAACATCCGGACTGCAGCGCGAACTGCCGTGCTTGAGTGCATTGAAGGAAGGCGGAATTCGTGGTGTAGCGGTGAAATGCTTAGATATCACGAGGAACCCCGATTGCGAAGGCAGCTTTCTGCGCTGTTACTGACGCTGAAGCTCGAAGGTGCGGGTATCGAACAGG
+
>@9;69;@:@C=BA;;9;;@AG?B?9;:/:?3>=6<?,;;/;;0;9;:95:9=C:>C5965@=@99:=A>;99==5944::2<@:;5>??=9;695><5599B>:99:29>@@>A@A@@>B@?AABBB?CEAE?C@B?AB=B?B>BAAA=B@<995905<<=4B@AA?CCCCB???@??=<@3999-7333;9:;9=9======7=::@@>?>@;@@@00/676-/)/---//595:8::<333333948884
@6HNMW:00935:06213
TACGTAGGGTGCGAGCGTTAATCGGAATTACTGGGCGTAAAGCGTGCGCAGGCGGTTTTGTAAGACAGATGTGAAATCCCCGGGCTCAACCTGGGAACTGCGTTTGTGACTGCAAGGCTAGAGTGCGACAGAGGGGGGGTGGAATTCCACGTGTAGCAGTGAAATGCGTAGAGATGTGGAGGAACACCGATGGCGAAGGCAGCCCCCTGGGTCGTAACTGACGCTCATGCACGAAAGCGTGGGGAGCAAACAGG
+
A@?@?@BB<ABAA@@ABC@B@BAA<B6;29=9;;09?<=:4:;;>@@====65505==/47@;??=?ABAAABBB=B@>>*00*0///064/////8;=BB>>?5425555956162855579@=A766655555555"5238+2+2+225566999;;9...'....533355;;;>:==<=<===;====9<@A@C?BB@@>@?1?CD>DC000<>>>0//:///9433;89=7;?>@A@A59978?6=B=8
@6HNMW:00938:06214
TACGTAGGGTGCGAGCGTTAATCGGAATTACTGGGCGTAAAGCGTGCGCAGGCGGTTTTGTAAGACAGATGTGAAATCACCGGGCTCAACCTGGGAACTGCGTTTGTGACTGCAAGGCTAGAGTGCGACAGAGGGGGGTGGAATTCCACGTGTAGCAGTGAAATGCGTAGAGATGTGGAGGAACACCGATGGCGAAGGCAGCCCCCTGGGTCGTAACTGACGCTCATGCACGAAAGCGTGGGGAGCAAACAGG
+
CCBBBCDC?A@@AAA;;:=@>ABA<A>A?A@@@B<B@??D=AAA;::@AAC@BB?BDD9AAB?BCBAAAAAABBB>BBBB?CC>BBBB?A?>??:??BAAABBC<A@BBA???B?C?BBBBBBBAAAAAAA>?@@@@'@@<@=A9;5;==>AA@@C>=>ABD;=>=@@;;;;>===?=BB=A;>>B:==>=8>==8=:>A???>>/<=<4=>===;??===><988>??????B:CB?<99<.;;<?>1<9:5
@6HNMW:00941:06230
TACGGAAGGTCAGGGCGTTATCCGGATTTATTGGGTTTAAAGGGAGCGTAGGCCGCCGGTTAAGCGTGTTGTGAAAAGCAGTGGCTCAACCACTGTCGTGCAGCGCGAACTGTCCGGCTTGAGTATCATGAAAGGTTGCGGAATTCGTGGTGTAGCGGTGAAATGCTTAGATATCACGAAGACCTCCGATTGCGAAGGCAGCAGCCTGTGTGTTCACTGACGCTGAAGCTCGAAGGTGCGGGTATCGAACAGG
+
ABB@<?<@?DCCCH?CCB@BFDAC@CCB=BB6;;6;A=BC>CI?CDCCA>>9<,006<6<:@;@@?@AA;=;====-00>@000:CAA<A499@@???99:???ABBB?AA???<A@A=:AAAABBAABBBC5958188?:?8=7<=::4:AABB??;?@@@;AAAA>ADFBAABBA8879@C<>>;>AA:>><<6<:9:::9:>;;;;@@@A=B>>=>>?889>B?BACA;;70;@000?<??@@@B@999?
@6HNMW:00949:06224
TACGTAGGGTGCGAGCGTTAATCGGAATTACTGGGCGTAAAGCGTGCGCAGGCGGTTTTGTAAGACAGATGTGAAATCCCCGGGCTCAACCTGGGAACTGCGTTTGTGACTGCAAGGCTAGAGTGCGACAGAGGGGGGTGGAATTCCACGTGTAGCAGTGAAATGCGTAGAGATGTGGAGGAACACCGATGGCGAAGGCAGCCCCCTGGGTCGTAACTGACGCTCATGCACGAAAGCGTGGGGAGCAAACAGG
+
CCBBBCBC=B@@AA@@A@@BAECD@C?@>ABBAA<ABAAA9@@A:;:@@=>=??;?AA6??C@BBCBBB9:9AAB=BCFC9AB=ABBB?B>@@@<B?BB@????8@@CC>>>;;7;8=A@>>@<<===A<<;AAAAA'AA9>9>=>:>>>>>>?AAA@@<;<7<???<==>>>CCIEACC@C@AAB?CCCC?CCC<A<@AAACCC1AAA=BCCCF@CCCABABBBCB??@BAAB=AAA====38:9AA=@@A?
@6HNMW:00949:06252
TACGGAAGGTCCGGGCGTTATCCGGATTTATTGGGTTTTAAAGGGAGCGTAGGCGGCATGGTAAGCGTGTTGTGCAAATGCGGGTGCTCAACATCCGGACTGCAGCGCGAACTGCCGGTGCTTGAGTGCATTGAAGGAAGGCGGAATTCGTGGTGTAGCGGTGAAAATGCTTAGATATCACGAGGAACCCCCGATTGCGAAGGCAGCTTTTCCGCGCTGTTACTGACGCTGAAGCTCGAAGGTGCGGGTATCGAACGAGG
+
599949=>5?=8@@6;?;8=@@8<8<<A<@@9=@-9;:*94,4<29:55444.4/+/:::5//)/7:78;:<>:9980:554;2:44439)----(-0569;;;<<>>DD?B?@>,0,000=:>AA>?9;429>8@<A=@??>:?9>9;::@>@@???9:39999:*9<;?9?>@=BBBBA@>>;?=AABB3;:;7999?8:4988////&/(.5..222+222333332:<7BBAABBAE:>:97;.7//9//)/89=4
@6HNMW:00931:06284
TACAGAGGGTGCGAGCGTTAATCGGATTTACTGGGCGTAAAGCGTGCGTAGGCGGCTTATTAAGTCGGATGTGAAATCCCCGAGCTTAACTTGGGAATTGCATTCGATACTGGTGAGCTAGAGTATGGGAGAGGATGGTAGAATTCCAGGTGTAGCGGTGAAATGCGTAGAGATCTGGAGGAATACCGATGGCGAAGGCAGCCATCTGGCCTAATACTGACGCTGAGGTACGAAAAGCATGGGGGAGCAAAACAGG
+
<==<;;?B=@AABB@;;;5;29>@<DDC:@ACBD>BBBCC=AA@@;::??@?BC?@A=::69:?<8:6599;@A@8@?A?7>?@;;5;49;7==6=8=7;;;>:=BBCBBBB?AA@@A@@>@??@???9@@@@?ABB>@?AA?C?C@BD?BBAAB::59=>>5:99AABBBBBBBBB;;;9=9??C?CCBB?BBC;?;?A@@=AAAAA>B>B?>ABB@:;;>=<==;5;988999&8>>37777$779=@A8?AA<
@6HNMW:00940:06281
TACGGAGGATGCGAGCGTTATCCGGATTTATTGGGTTTAAAGGGTGCGTAGGTGGCACGGAAAGTCAGGGGTGAAAAGCTGTAGCTCAACTATAGTCTTGCCTTTGAAACTTCCGAGCTTGAGTTTAATGGAGGTAGGCGGAATATGTGGTGTAGCGGTGAAATGCATAGATATCACATAGAACTCCGATTGCGAAGGCAGCTTACTATATTATTACTGACACTGAAGCACGAAAGCGTGGGGATCAAACAGG
+
CD@@<@C?BBCCCAABBB@CCD?D?CCC>BC@CC=CB=BC<BB=B@@@BB@=;:6;BCD@DD=BBCCCCC9CBBAA8BBCCCBBBCBB>BBBB@@@BB<@@@EF<BAA:??>A@BBBBB?BCCBD=B?BB???=?BA=@@<@=?ABBAA=BBAAB>=<=BBB;899BBBBABBBBFCCCCCB?CFDADCC?@ABB<@=@ABACACCCCCBC>B@<?@@@@AA@@BB:;;CCCCC>AAAABBB:BCBBB>BBB?
@6HNMW:00942:06303
TACGTAGGGTGCGAGCGTTAATCGGAATTACTGGGCGTAAAGCGTGCGCAGGCGGTTTTGTAAGACAGATGTGAAATCCCCGGGCTCAACCTGGGAACTGCGTTTGTGACTGCAAGGCTAGAGTGCGACAGAGGGGGGTGGAATTCCACGTGTAGCAGTGAAATGCGTAGAGATGTGGAGGAACACCGATGGCGAAGGCAGCCCCCTGGGTCGTAACTGACGCTCATGCACGAAAGCGTGGGGAGCAAACAGG
+
CDCCCBBB=9;:DAA;;:=@=A@@9@7;5;@AAA<A@@@C=BCBBCBCCBB?AB9@@A9ABC@CBBBBB:9:???7=CCE:CB>BAAB?C?BBB>B?B@AABBB>BCC877;:=5;5;==>====>><=57666667%8915.5465::A>>>??@@A@===8=A@A????>><;;B?A@<@?BBB?BCBB>A?@6;5;B;;;<;*;@A8AB@@B@CBA@@AAAABBBAABBBC<A>?7777-7>>?@:A@A?
@6HNMW:00925:06339
TACGTAGGGGGCGAGCGTTGTCCGGAATTACTGGGCGTAAAGGGTGCGTAGGCGGTCTGGTAAGTTGGATGTGAAATACCCGGGCTTAACTTGGGTGTGCATCCAATACTGTCGGACTTGAGTGCAGGAGAGGAAAGCGGAATTCCTAGTGTAGCGGTGAAATGCGTAGATATTAGGAGGAACACCAGTGGCGAAGGCGCTTTCTGGACTGTAACTGACGCTGAGGCACGAAAGCGTGGGGAGCAAACAGG
+
ABAAAAA@@@,@A@@>;;.4;@>B=A6:05<ACC>CCCCC>DC?CAAAA;:4:;4;;;<>BA?BD?B@CBCCCCC=CBAC>EE>?>:?=@@:@<4BB=<<;=C?B>A>88:@AB?BBD??AABCBCC@BCBB?BC>A@@=?8B7A>A?>?CC?833/8>>;3>8<@BABCCBB?BB?AA>A@BBB?BBB@;@@?8:4888=A:AAB<??@@@@<?==BBBAAA9979CDCCC>BBBBAA@8899BC5::=8
@6HNMW:00933:06316
TACAGAGGGTGCGAGCGTTAATCGGATTTACTGGGCGTAAAGCGTGCGTAGGCGGCTTATTAAGTCGGATGTGAAATCCCCGAGCTTAACTTGGGAATTGCATTCGATACTGGTGAGCTAGAGTATGGGAGAGGATGGTAGAATTCCCAGGTGTAGCGGTGAAATGCTTAGATATCACGAAGAACTCCTATTGCGAAGGCAGCTTGCTGGAGTGTAACTGACGCTGATGCTCGAAAGTGTGGGTATCAAACAGG
+
;6==BAAB<@A@ABD;;:@C?B@@<;;;,;@??A;A;:9A4?@@;::???A?@?=?A=@@?A=AB>@<?;;:ABA;@;@<3@99;C?B?BB<@@9?<A<@@CC?8;5<5544-39:9::=<<<<::::2;;<=9===:::::69)/0(0/46///37717898/9;994:88:<<<<<<>9=B<>==8897/7<8<,/(/8889///;;5888899.3338;;;344:=<<====3:78222'2898892///5
@6HNMW:00938:06334
TACGTAGGTGGCAAGCGTTGTCCGGAATTATTGGGCGTAAAGCGCATGTAGGCGGTTCCTTAAGTCGGTCGTGAAAATGCGGTGCTTAACGCCGTATGGCGATCGAAACTGGGGGACTTGAGTGCAGGAGAGGAAAGGGGAACTCCCAGTGTAGCGGTGAAATGCGTAGATATTGGGAAAAACACCGGTGGCGAAGGCGCCTTTCTGGACTGTGTCTGACGCTGAGATGCGAAAGCCAGGGTAGCGAACGGG
+
CCBBBBB>BB?@A=@@;;6;AB?C@CAG?BB<??6>:;:;3;@@@<000@@;@@=A=B>B8::;GFD?CBAA;:9:-::;57=>=C:CBFIC?CBCBB>BB@BCAAA>ABBIID5BBB?B@@@@@AA>ABA@<@?<@BA6A<??AA<ADBBA@@994:@@@:@@BCCBBBAA@>BG0;<<;*;CB@E?CC@CCC;;9;BB>BB=BBA>???BBBABAA@?;;;BAAAAA???A=A@=ABB=B:::BA>?@@;
@6HNMW:00939:06339
TACGGAGGGTGCAAGCGTTACTCGGAATCACTGGGCGTAAAGGACGCGTAGGCGGATTATCAAGTCTTTTGTGAAATCTAATGGCTTAACCATTAAAACTGCTTGAGAAACTGATAATCTAGAGTGAGGGAGAGGCAGATGGAATTGGTGGTGTAGGGGTAAAATCCGTAGAGATCACCAGGAATACCCATTGCGAAGGCGATCTGCTGGAACTTAACTGACGCTAATGCGTGAAAGCGTGGGGAGCAAACAGG
+
>BBB?@A@;@;;;;?@;;5;AABBACAFCCDCCC>AABBC<B@BBBC@A@C?;;8;B>ABAA<@BA@@@7@ABBD>BBBB@BC?BB?A=A>CA5;;;-<AABC@BBBBB=BBBCBD?BBBBBBCDBBCC=DB;;:;BBBAA?A@C@C@@@=?D@9:::-:BAC:CC@B?AAAFBBBBB?BD@D?BBBB<AA?BBBB?B?B999ACCCBBAB?AA=@>@CCCBBBBB@CCEABBBB=ABBBAAA9AAACC>BBB?
@6HNMW:00941:06337
TACGGAAGGTCCGGGCGTTATCCGGATTTATTGGGTTTAAAGGGAGCGCAGGCGCACTTCAAGCGTGACGTTAAATCTCGGGGCTCACCCCCGTTTTGCGTCGCGAACTGTCGTGCTTGAGTAGGCGGCAGGGAGGCGGAATTCGCGGTGTAGCGGTGAAATGCTTAGATATCGCGAGGAACTCCGATAGCGCAGGCAGCCTCCCGTTGCCTTACTGACGCTCATGCTCGAAGGTGCGGGTATCGAACAGG
+
CCBB?A=A@BB@A@9B00-0>@;@;?B?>?@>@B<AA<AC<AA=@@@@@@?=;;9>=>:;>,00/=?;??<=BC?CBB8:;;&9>;@ADCD2BBCC8@@?AAAAAA????BBBBBBB?DBBB><:<A<@@CC<>>;?B?B?B?BCA@<@BBBBA@;@???:@@BC@BBBBCCBBB>BA=A=A@@<@@>>?A<<//+/99:7?AA:??=??;C@CBBBBBBBBBBDCCCBBB=A6:;A@A=AAA>CC?BAA@
@6HNMW:00945:06324
TACGGAGGATCCGAGCGTTATCCGGATTTATTGGGTTTAAAGGGAGCGTAGGCGGGCGCTTAAGTCAGCTGTGAAAGTTTGGGGCTCAACCTTAAAATTGCAGTTGATACTGGGTGCCTTGAGTGCAGTATAGGCAGGCGGAATTCGTGGTGTAGCGGTGAAATGCTTAGATATCACGAAGAACTCCTATTGCGAAGGCAGCTTGCTGGAGTGTAACTGACGCTGATGCTCGAAAGTGTGGGTATCAAACAGG
+
CCCC@CC?CCC?B@@@AB<ACC@B?BDD>CC?BB=BD=CC>CC=CCCBCBB@BCB=A9::;@=BBBBCCBCBCCC=AAC=CDD9CCAA?A?B@DDD9B<?>B?>=?BCCDBBA=>>?>B?BBB@BBBBBBCBC?AAA<AB>A>B>CBBB>@A@BC886=>BB<>>>@:>>>????BBBB?CC@BBC?BAA>BBBB?C@CBCCC?CCCC@???BBB?BBCCCCCCCCCCCCCA@@:?@@??@=?CCCCC>CCCA
@6HNMW:00960:06352
TACGTAGGGTGCGAGCGTTAATCGGAATACTGGGCGTAAAGCGTGCGCAGGCGGTTTTGTAAGACAGATGTGAAATCCTCGGGCTCAACCTGGGAACTGCGTTTGTGACTGCAAGGCTAGAGTGCGACAGAGGGGGGTGGAATTCCACGTGTAGCAGTGAAATGCGTAGAGATGTGGAGGAACACCGATGGCGAAGGCAGCCCCCTGGGTCGTAACTGACGCTCATGCACGAAAGCGTGGGGAGCAAACAGG
+
===?9:5=3555<>;9@A60-0@@;A00/:>>>,:;:8:(45<???A>9:5:@;>@@6A@A?BCBBBBAAA999,:>9@?>?9@AAB?B?BBD?C99:?===?599@@@??>A:@<@@@???@@>997877<<<<<&<;17/7,34:778=>@A===AEHH8888<<<=>>>;;;@:>==A=@@@8;;>A8==>9=8<>?@@@@/???6=<>==7<<752255559<:::88818/..599+..587(8983
@6HNMW:00961:06330
TACGGAGGATGCGAGCGTTATCCGGATTTATTGGGTTTAAAGGGAGCGTAGGTGGGATATTAAGTCAGCTGTGAAAGTTTGGGGCTCAACCTTAAAATTGCAGTTGATACTGGTTTCCTTGAGTACGGTACAGGTGGGCGGAATTCGTGGTGTAGCGGTGAAATGCTTAGATATCACGAAGAACTCCGATCGCGAAGGCAGCTAACCGGGCCGGAACTGACACTGATGCTCGAAAGTGCGGGTATCAAACAGG
+
D=BBACB?B:;;BBCA@@@BBD@C@BBD>BA?AD>CC>CD?BB=B@@@BAA<@@A:BBCC?C?AABA@AACBBAD;;;;:;EE;DDCC>@;?4;;;5;9@@ABB<@@ABAAC@CC=C@D@?;::?????@?BC?CCC>BB?B?B?BBBB?BBBAA@A=ABBB>BBBC?CBBBBBABA@A?AC?BCC@@AABCCCC=A=A;<;FKAC@CH>B?B>B?BBBCCCBBBBBBAAABBB<AAABCC>BDEDEF@BBA>
@6HNMW:00918:06366
TACGGAAGGTCCGGGCGTTATCCGGATTTATTGGGTTTAAAGGGAGCGTAGGCGGCATGGTAAGCGTGTTGTGAAATGCGGGTGCTCAACATCCGGACTGCCAGCGCGAACTGCCGTGCTTGAGTGCATTGAAGGAAGGCGGAATTCGTGGTGTAGCGGTGAAATGATTAGATATCACGAGGAACCCCGATTGCGAAGGCAGCTTTCCGCGCTGTTACTGACGCTGAAGCTCGAAGGTGCGGGTATCGAACAGG
+
;;;>:>=B?AB>A?8?;9244>5:5:::4;B@DD?DE<AB;A@;>@::@?::<@7?@AB?AA>BBBBDB7;:>@>8>@@@@;@AAADG@BBBC@B6;0000+0==@@B@9?;@B?BBEGD?AACCCBBD@CB@B=B<A<AA=A5;4;C:;49;;;;;<8=???8>C998;A@@@@AA?@>>9>4:::-9<;-49AA:?=?@>BBB4969999@CC@CCCDBCCCDCC@CCCBBB?B?ACB@A;A;;;BC?BCC@
@6HNMW:00924:06376
TACGTAGGTGGCAAGCGTTATCCGGATTTACTGGGTGTAAAGGGCGTGTAGGCGGGAGTGCAAGTCAGATGTGAAAACTATGGGCTCAACCCATAGCCTGCATTTGAAACTGTACTTCTTGAGTGATGGAGAGGCAGGCGGAATTCCCTGTGTAGCGGTGAAATGCGTAGATATAGGGAGGAACACCAGTGGCGAAGGCGGCCTGCTGGACATTAACTGACGCTGAGGCGCGAAAGCGTGGGGAGCAAACAGG
+
FCCCC::9:@:?C=@@BB>BCC?C@@@@;>@==>0//:;;2::2;;>>A8858?=8=A???C<@@??@A788>???5@ABCCD>CCA?387-8<9::>BAA>>>8>@@9@AAAAAF?BB=@ABBCA@;577774:<=8=B<?<?<??9>==>A???@<@CCA:<=>AA<=9::;>>>9??<?=A@?;?>>?=???=D;@@<A<AB>>>:=>>><>=AAAAA>>99//+/:::AA9??===??2>>>>>7?>=:
@6HNMW:00938:06365
TACGGAGGGTGCAAGCGTTACTCGGAATCACTGGGCGTAAAGGACGCGTAGGCGGATTATCAAGTCTTTTGTGAAATCTAATGGCTTAACCATTAAACTGCTTGAGAAACTGATAATCTAGAGTGAGGGAGAGGCAGATGGAATTGGTGGTGTAGGGGTAAAATCCGTAGAGATCACCAGGAATACCCATTGCGAAGGCGATCTGCTGGAACTTAACTGACGCTAATGCGTGAAAGCGTGGGGAGCAAACAGG
+
<==>:BBC=@@@@>AB;;8:A@@@=A=A9;;BCE?CCBBB=B=@@@;;;BB?CC?BC?BB<;5;A;;;;.;@??A8;:9@@BB?BBADAE@BD@BB?CBBBC>B@@@@;ABBBCDAHCCCBA@A@>@@6;;:@=@BCBDD>?=@?B>8:5:A@=??A9ADDG:BB>AACCBBBBCCB@BB@B?CBBE>AA@BBBB>A?@???999@CC>B>BA=A=@BAABCCCC@CC;;;BDC=A@@;<;<.;?@AA<@???
@6HNMW:00938:06373
TACGTAGGGGGCAAGCGTTATCCGGATTTACTGGGTGTAAAGGGAGCGTAGACGGCGATGCAAGCCAGATGTGAAAGCCCGGGGCTCAACCCCGGGACTGCATTTGGAACTGCGTGGCTGGAGTGTCGGAGAGGCAGGCGGAATTCCTAGTGTAGCGGTGAAATGCGTAGATATTAGGAGGAACACCAGTGGCGAAGGCGGCCTGCTGGACGATGACTGACGTTGAGGCTCGAAAGCGTGGGGAGCAAACAGG
+
BD@B@CCECD5BA?BA;;6;AA=BABBB>BCBBB><;;ED>CF>AA@AABBCCCADBB@?@B@CC@CCBBA@@@?5;:B9@AA9AACC?ABA6A@;A@ABAAAB=B?C?BBBBBBB?BCB?BDAAABB?AB?>9>@A;??<??B@C?BBC=>=BA8818<<<4=>=>>>;;;;;:8818;4:9>;;6;@@@<@A@7;6;>9=:888:>:>;:;=;;;=<=97505==7=>9>>?7>996756'6;89;1;>?:
@6HNMW:00955:06361
TACGGAAGGTCCGGGCGTTATCCGGATTTATTGGGTTTAAAGGGAGCGTAGGCGGCATGGTAAGCGTGTTGTGAAATGCGGGTGCTCAACATCCGGACTGCAGCGCGAACTGCCGTGCTTGAGTGCATTGAAGGAAGGCGGAATTCGTGGTGTAGCGGTGAAATGCTTAGATATCACGAGGAACCCCGATTGCGAAGGCAGCTTTCCGCGCTGTTACTGACGCTGAAGCTCGAAGGTGCGGGTATCGAACAGG
+
CBA@<@8;6;D>BA>@@@?BBB@C>BAA;@?=?A9@@9@D<BA<:;:;:??<@@=@ABC@CD?BDCCBA8;:BDD>C@@@D>CCA@AC@BBAB?B@CC?@@CBC@@@A>BBBB?B;;;C<@@AA;;;;?AA?B?C@C@CC?B:;:;CCCACCCCEBB@BBBE@BBBC@CCCDAABCCA??=?>ABB:BCC<@?CC;?;?==9::59=@AA@9::?AABCBBDAA??<?AAAAB8959AAAB>BBBABB?999?
@6HNMW:00960:06386
TACGTAGGGGGCGAGCGTTGTCCGGAATTACTGGGCGTAAGCGCGCGCAGGCGGAAGAATAAGTCTGATGTGAAAGCCCTCGGCTTAACCGAGGAACTGCATCGGAAACTGTTTTTCTTGAGTGCAGAAGAGGAGAGTGGAACTCCATGTGTAGCGGTGGAATGCGTAGATATATGGAAGAACACCAGTGGCGAAGGCGGCTCTCTGGTCTGCAACTGACGCTGAGGCTCGAAAGCATGGGTAGCGAACAGG
+
HCAB@BCCBB2BD@@;;;3==@?C?C@C?BA@@>5=>00,///0897<@B?BC?B=@@@BC?BBCBBBBBA??>8=>=7?@A>BB?B>A>ACC>B>@@@@@@CC@BB=BAABBBA2AA=AABBCDBB@<@AA;>>>===6;4?=<7><<9A???6636B=B=A@@@@@@@A??@?@<A;??<AAA<@@>=:<>A:A;::78AA>@>>:==<>>@9889@@:::D;;6;@BAAC>BBBAAA<AAAA@@=?BC@
@6HNMW:00966:05792
TACGTAGGGTGCGAGCGTTAATCGGAATTACTGGGCGTAAAGCGTGCGCAGGCGGTTTTGTAAGACAGATGTGAAATCCCCGGGCTCAACCTGGGAACTGCGTTTGTGACTGCAAGGCTAGAGTGCGACAGAGGGGGGTGGAATTCCACGTGTAGCAGTGAAATGCGTAGAGATGTGGAGGAACACCGATGGCGAAGGCAGCCCCCTGGGTCGTAACTGACGCTCATGCACGAAAGCGTGGGGAGCAAACAGG
+
ABA@AHEE>@@@A;::9;60-0==8<-0)/:<8>9ACDDC>C@@;::BA??<?@;@DC9?>B@BBCBB>??AAA@8987729A;CBCB<?<?@@:A@BBBFCCC:?888==8878=8==??;;;>??==;;;BBBBB(;;<A5;5:6;;<9;???@@@BAAB9525>978?==BCCC?BB?B>BAB?BCAA>ABB@B@BCCCECC0@@@9@AAAB@BDB@@@@A9::99:@?@@9??ABBCF::::CC=B:95
@6HNMW:00968:05762
TACGTAGGGTGCGAGCGTTAATCGGAATTACTGGGCGTAAAGCGTGCGCAGGCGGTTTTGTAAGACAGATGTGAAATCCCCGGGCTCAACCTGGGAACTGCGTTTGTGACTGCAAGGCTAGAGTGCGACAGAGGGGGGGTGGAATTCCACGTGTAGCAGTGAAATGCGTAGAGATGTGGAGGAACACCGATGGCGAAGGCAGCCCCCTGGGTCGTAACTGACGCTCATGCACGAAAGCGTGGGGAGCAAACAGG
+
CBCBCBBB=@;9;B@@@@ABFDCC@D;;:;BBBA<A@@AA;ABC:;9:9893:@9=@@5??C>BBBBAB99:???7<ACC:BB>B:99=B;>=B<B>BBA?<?>8>AA@@@>>=0818=>A>>?A??<;;;6767676#8515+2.2566<;8;AA@@@@@@@9>;;;BA>?=ACCCJBA@?@@BBB?BBBC?A::6<=@BBBKJK5BBB=;;;BC?A@@;:9@@@@A@@?;998.8?<>?<<1BCBCC>B@@=
@6HNMW:00969:05767
TACGTAGGGTGCGAGCGTTAATCGGAATTACTGGGCGTAAAGCGTGCGCAGGCGGTTTTGTAAGACAGATGTGAAATCCCCGGGCTCAACCTGGGAACTGCGTTTGTGACTGCAAGGCTAGAGTGCGACAGAGGGGGGTGGAATTCCACGTGTAGCAGTGAAATGCGTAGAGATGTGGAGGAACACCGATGGCGAAGGCAGCCCCCTGGGTCGTAACTGACGCTCATGCACGAAAGCGTGGGGAGCAAACAGG
+
CCBBBBAB=@@?AABBBA>A@CBC@B@D@CBACD?DCBAA;@@@::9?A??;??;=@?5?<B@BBBAACBBBBBA9<<<<5<C<C=><?B?CAA;A>BB??777.9=<=BAA><8<;ACBA?@>>;=>CAA<99999&9?9?<A:@;@><>@@@@A??===C7@@=>>=A>>>BCCC@BB?B?BBB?BBBC?BBB?A=?@?????0@@A<BBBBC@CCC@@@A@??C??@A???9?@@@ABB8??>BB>BBB?
@6HNMW:00969:05768
TACGGAGGATCCGAGCGTTATCCGGATTTATTGGGTTTAAAGGGAGCGTAGGCGGATTGTTAAGTCAGTTGTGAAAGTTTGCGGCTCAACCGTAAAATTGCAGTTGATACTGGCAGTCTTGAGTGCAGTAGAGGTGGGCGGAATTCGTGGTGTAGCGGTGAAATGCTTAGATATCACGAAGAACTCCGATTGCGAAGGCAGCTCACTGGAGTGTAACTGACGCTGATGCTCGAAAAGTGTGGGTATCAAACAGG
+
CCCC?B@?AA@<AAAA@A=@CC@D@CCB>CB@DF>CC8:<69>;@BBCABB@BC@CC?BB?A=AA@?@@7::A@@99::/7<?9?@:928177799+78;;;<A<:AB@@>><CCCCBC?CCBCCCC??@ABA?BCF?BB?B@C@CBBC?BBDBB?>9>=??<>@?B588A@@>?>ABB?AA>ABD?CAA79:@@<@>A:::BA@ACC@BBBBBB?BAAAA@A@AAA@@@@9999(9>?@@A=BAAACC>CCC@
@6HNMW:00973:05764
TACGTAGGGTGCGAGCGTTAATCGGAATTACTGGGCGTAAAGCGTGCGCAGGCGGTTTTGTAAGACAGATGTGAAATCCCCGGGCTCAACCTGGGAACTGCGTTTGTGACTGCAAGGCTAGAGTGCGACAGAGGGGGGGTGGAAATTCCACGTGTAGCAGTGAAATGCGTAGAGATGTGGAGGAACACCGATGGCGAAGGCAGCCCCCTGGGTCGTAACTGAGCTCATGCACGAAAGCGTGGGGAGCAAACAGG
+
AA@EDDCC=@@@@<;;@A=A>AAA?B5;49955>8>:;:>4::;55:@@AA;=;1799*83>8>ABCDBBBBBBA89:::+9<37838494:;;5<488;:?>>87:8888822,22788887952/658//.33333#37(..'.27.3599<=>=;9:;666(2587575:589BCD@CC@B@BAC?BAAA?AAA;@;??>=?>?,>==,49888.//78///666933/666(//66666.7888?5<;B8
@6HNMW:00973:05806
TACGGAGGATGCGAGCGTTATCCGGATTCATTGGGTATAAAGGGTGCGTAGGCGGCCCCCCAAGTCAGCGGTGAAATGTCCGGGCCCAACCCGGAGGGTGCCGTTGATACTGCGGGGCTGGAGTACGGACGCCGGCGGAGGAATGAGTGGTGTAGCGGTGAAATGCATAGATATCACTCAGAACACCGATTGCGAAGGCATCCGCCGAGGCCGTTACTGACGCTGAGGCACGAAAGCGTGGGGATAGAACAGG
+
DCCC@@@>?CA@A@AABC?CCC?D?CC?BBB?BC>CD???;@C=@@@@@;;5;:2:@?@?'@=AAC?AA?@BCBB>>?>B9@@<@B<C@CC>B?A@A;ABB@BC?BBBBBBB@@??6?>>9?BBBBC@CABB?B>>>?BB?B?CCB@@>;???==;949;<<6=AAA?>==><<<===AAAA;AAA8<<=066AA:?<????<><9>76166996<@??>>@>=>6515<<;<A7A=>>ABB6@>A>>:=@A9
@6HNMW:00975:05792
TACGGAAGGTCCGGGCGTATCCGGATTTATTGGGTTTAAAGGGAGCGCAGGCGGCACTTCAAGCGTGACGTTAAATCTCGGGGCTCACCCCCGTTTTGCGTCGCGAACTGTCGTGCTTGAGTAGGCGGCAGGGAGGCGGAATTCGCGGTGTAGCGGTGAAATGCTTAGATATCGCGAGGAACTCCGATAGCGCAGGCAGCCTCCCGTTGCCTTACTGACGCTCATGCTCGAAGGTGCGGGTATCGAACAGG
+
A@CC@D@CACC?@@<@000>@;<;<>:3>A>AC=BC<BB<AA=;;;BAAA=@@@BB??;?@<;;9BA??<?5;;09<9?ABB:BCCBCCCC2AADD:A@B??@DAA=ABC??@@??C@FCBB::79A>BBBC>985:B>@=A@BBBA?CFC>??>9<<=?8?BBD?BAABB???AA??<?:==B=>>>BB>>=>><>@@@=AAC9==:>=<C@CCBAACGCDAAAEECCCC7;5;@;;9,:B@BBC@BBB@
@6HNMW:00987:05776
TACGTAGGGGGCAAGCGTTGTTCGGAATACTGGGCGTAAAGCGCACGCAGGCTGGCCGTTAAGTCTGTCGTCAAAGGCGGAGGCTCAACCTCCGTTCTACGATAGATACTGGCGGCCTAGAGTATGTGAGAGGGAAGTGGAAGTTCCCGGTGTAGCGGTGAAATGCGTAGATATCGGGAGGAACACCAGTGGCGAGGCGCTTCCTGGCACACAACTGACGCTCATGTGCGAAAAGCCAGGGCAGCGAACGG
+
>@@A@:;;;;':>6<@?;9<<86505>::;AAA;9;44:1:9::?>?>==:=@D@A@AA?@;0///8::::49:)56;;954.4944258==9<;=@43354<<ABC@?:937>:>99<<00/////:<<;;C<B=BAA==:;:),,),),,,,6692::::-556;755285555=39902,27727:26-556565552+206828855594==;:=<@65556555....&..(.580:<5557378=
@6HNMW:00987:05796
TACGGAGGATCCGAGCGTTATCCGGATTTATTGGGTTTAAAGGGAGCGTAGGCGGGCGCTTAAGTCAGCTGTGAAAGTTTGGGGCTCAACCTTAAAATTGCAGTTGATACTGGGTGCCTTGAGTGCAGTATAGGCAGGCGGAATTCGTGGTGTAGCGGTGAAATGCTTAGATATCACGAAGAACTCCTATTGCGAAGGCAGCTTGCTGGAGTGTAACTGACGCTGATGCTCGAAAGTGTGGGTATCAAACAGG
+
;55;65949<<8=A=;@@<@@@?C<@AA6@A<@?<@A9AB=BB=BCA@A;;7;DB8?;;;5;:@@AB;;;A@?AB=BCC=CDC:CCCB?B?B?ADC:D=??@??:?@AABBCF>:::?B?BAAABBBDCBAAB?CBB?BB@B@C>ABA=9<8899//,/<<>6;<<>;>@@@AA?BBBB@?@<::;?BAB@A;;;6;6;BBAC@DB;;7;;;@@B?CBCCBCCDC@@BCCBBBB6;;A@@@=ABBBFD>BBB>
@6HNMW:00991:05797
TACGTAGGGTGCGAGCGTTAATCGGAATTACTGGGCGTAAAGCGTGCGCAGGCGGTTCATCAAGTAGGATGTGAAATCCCCGGGCTCAACCTGGGAACAGCATACTAAACTGGTGGACTAGAGTATTGCAGGGGGAGACGGAATTCCAGGTGTAGCGGTGGAATGCGTAGATATCTGGAAGAACACCAAAGGCGAAGGCAGTCTCCTGGGCGAATACTGACGCTCATATGCGAAAGCGCGGGGAGCAAACAGG
+
CCA@@A@@8>@??@>A;;4;=@AA>B?B?BCBCC>CBBBB=A@?::9?A?@<::6:=@@ABB?BBBB?BAA@???<?@AA6>>8>99:>B<@AA<A?BBBC???BBAA=B9949A=AAAA>>==@@8;;AACCC.==?CC@C@C?B?AA?CBABA;;7;A=A?AA;;;CCBAAABBB?IAEFACCCAEC>A?@CD=@>@@@@CBB?AA@<@@@=???CDC::9BBBDBA@@:::,:9939:>1<==BG@CBB?
@6HNMW:00997:05782
TACGGAGGGTGCAAGCGTTACTCGGAATCACTGGGCGTAAAGGACGCGTAGGCGGATTATCAAGTCTTTTGTGAAATCTAATGGCTTAACCATTAAACTGCTTGAGAAACTGATAATCTAGAGTGAGGGAGAGGCAGATGGAATTGGTGGTGTAGGGGTAAAATCCGTAGAGATCACCAGGAATACCCATTGCGAAGGCGATCTGCTGGAACTTAACTGACGCTAATGCGTGAAAGCGTGGGGAGCAAACAGG
+
CAAA?BBB9B@;;5;B;;6;CAAA>A=BCBBCDD>CCCCC<B?CCCCBBBC@CC@CD@CCBB=A@:;;;.;B??@9A@@A<BA<BA=A?A=AC5<;0;BCBCACCAA@=ACCCCD@BBACCBBBB;;;0;??@>AB@@@D@B?B?B?9:4:??:999-9@@A6BB=BBBCCCBBBBC@CD@C=AADD<??@CB?B=@=?999ABBCCC@D@CB@B@BAA@CBBAB?BCBBBBCE>AA@;;;;.;@?@B<@??=
@6HNMW:01009:05773
TACGTAGGGTGCGAGCGTTAATCGGAATTACTGGGCGTAAAGCGTGCGCAGGCGGTTTTGTAAGACAGATGTGAAATCCCCGGGCTCAACCTGGGAACTGCGTTTGTGACTGCAAGGCTAGAGTGCGACAGAGGGGGGTGGAATTCCACGTGTAGCAGTGAAATGCGTAGAGATGTGGAGGAACACCGATGGCGAAGGCAGCCCCCTGGGTCGTAACTGACGCTCATGCACGAAAGCGTGGGGAGCAAACAGG
+
CFAA@DDD?;;;AAA;;:8;?CCD@E?@=@@>@@9?A?@A=@@?::9?>>?;::3:AA5?>C>AABBBB798@>D=A@A@9@B=BBBB?B?BBC>B=B@?>???276<<AAA?@.5.5;;;=?==>@@@<<;9;9;9'<><A=A<A<>>===>>>A;:;AAD9??==>@@@?>BBCB@CC@C@BBB@CBAA?@A@?A@BDCDDEE5AAA<@A@@A?BAAA:;9BCBBBCB??=>7>???AFF;999BE>CBB?
@6HNMW:00966:05834
TACGAAGGGTGCAAGCGTTGTTCGGAATTACTGGGCGTAAAGGGCATGTAGGCGGATATCTTAGTCAGGAGTGAAATCCCGGGGCTCAACCTCGGAACTGCTTTTGAAACGGGATATCTAGAGTGTGATAGGGGACAATGGAATACCCAGTGTAGAGATGAAATTCGTAGATATTGGGTGGAACACCAGTGGCGAAGGCGGCTTGCTGGGCCATTACTGACGCTGAGACACGAAAGCGTGGGGAGCAAATAGG
+
DDDBB<?>:>?=A=@@@@>BB@CD@C@C;?=977-8@?@A=BD<BBCB@>>:>?;@@AABB?@@AABB@BCBBAC>CCC<@@@8?@BB??<?AA<A:@>=8778,8;@7AAA7;;?>>>A???=====?<==<2<<=:>A=B<AAAB9A===?AA@>>>AAD9?;>>>AAAAAA<??9??<?<AAA<A@@>:@AA8:8:A;??8;;@?@9@7::<@@@@AA>>>@>>>@@AAAA9?>;6655)///;@66666
@6HNMW:00975:05847
TACGGGGGATGCGAGCGTTATCCGGATTTATTGGGTTTAAAGGGCGCGTAGGCGGGACGTCAAGTCAGCGGTAAAAGACTGCAGCTAAACTGTAGCACGCCGTTGAAACTGGCGCCCTCGAGACGAGACGAGGGAGGCGGAACAAGTGAAGTAGCGGTGAAATGCATAGATATCACTTGGAACCCCGATAGCGAAGGCAGCTTCCCAGGCTCGTTCTGACGCTGATGCGCGAGAGCGTGGGTAGCGAACAGG
+
BBCCCDD5D@@@A@@@@@=AEC@C?CCC=CC@CD;??9@D9BA=BAAAADCACCC?DCABBD@BCBBBBC@CCDB9CDDCCDA@@:9979CCCBBBABCC>AA=;::7:BB=>::;0:@@AABBCCBABBBBC>>><>>9=<AA<??BA?AA>?9979AAA=BBBCCBBBBBBBBBB?B<><>DD:BABACCCD>A=?==<=8<<39939@AAB@B??BBCB@@A==<<<=<<<=@@???8:::<=<8=?>:
@6HNMW:00981:05818
TACGTAGGGTGCGAGCGTTAATCGGAATTACTGGGCGTAAAGCGTGCGCAGGCGGTTTTGTAAGACAGATGTGAAATCCCCGGGCTCAACCTGGGAACTGCGTTTGTGACTGCAAGGCTAGAGTGCGACAGAGGGGGGTGGAATTCCACGTGTAGCAGTGAAATGCGTAGAGATGTGGAGGAACACCGATGGCGAAGGCAGCCCCCTGGGTCGTAACTGACGCTCATGCACGAAAGCGTGGGGAGCAAACAGG
+
CCBBBDCL?A@AB@@@@@?B@BCC@C:;:;BCCD@CBBBB<B?@??>CDCC>@A>ADB:BBB?BBBBBB>>>BBB=B@A@8@A9B889?A?ABB=B?BBAB@@@8;:?;;;>>?6;5;>===??==>>==8678787%7=9=:>;>;A>=>>@>>>?<>>AB:BA===???A;BBCC@BB@C@BGE@CCCC@BBB>@=@DGDDDD5BBB>BCBCC@CCB;;;BBACBBBBBBBA<ABACADD9ABBCC>B>><
@6HNMW:00984:05848
TACGTAGGGGGCAAGCGTTATCCGGATTTACTGGGTGTAAAGGGAGCGTAGACGGACTGGCAAGTCTGATGTGAAAACCCGGGGCTCAACCCCGGGACTGCATTGGAAACTGTCAGGCTAGAGTGTCGGAGAGGAAAGTGGAATTCCTAGTGTAGCGGTGAAATGCGTAGATATTAGGAGGAACACCAGTGGCGAAGGCGGCTTTCTGGACGACAACTGACGGTGAGGCGCGAAAGCGTGGGGAGCAAACAGG
+
BBBBBABBBB0AA=@;;;?CBB@BACCC>CCCCC>AA@@@9@B;;8:DCBAACCACBCD@CC?@@BBCCCCCCBBB5;;6;DD<GCCC@CCF;DD?DCDBDCB=?=@D=AAAABAB?BBCCCBBBA>>9>>=>188*9=@;@?C?C@CCABAB@AAA8=89929??@=BDBBBC@BB>===@<@@@:>>?@:99;7=7//-/=@6=:;6>888;;5:<=;;?;@>00,0@@>>>8>A@AAAA6???BB@CBB@
@6HNMW:00994:05826
TACGGAGGGTGCAAGCGTTAATCGGAATCACTGGGCGTAAAGCGCACGTAGGCTGTTATGTAAGTCAGGGGTGAAATCCCACGGCTCAACCGTGGAACTGCCCTTGATACTGCACGACTTGAATCCGGGAGAGGGTGGCGGAATTCCAGGTGTAGGAGTGAAATCCGTAGATATCTGGAGGAACATCAGTGGCGAAGGCGGCCACCTGGACCGGTATTGACGCTGAGGCTCGAAGTGCGGGTATCAAACAGG
+
CCCC@@?@:@@?@=AABB?B?BBB@B?BA@@99959C?CD>CBBBB@@@BB?BBBB?BBBBB>@?BCCCC9@A?A;ABC;BBB?BB>>;A<>>@=A<A<=>A7>7=;@AA>;;;>>??B=@@<@A9@@9@>>AC9>>:>=7=:=;>;?@<??>==9@>?<<<5<@;<>=AAA:;;>@;@A<?<?A@AAA=;59=;4945515<AA;>>9@><>;?AA9>ABBB>>;;6799//(/9//8=4=<>?@@9@@@=
@6HNMW:01010:05829
TACGTAGGTGGCAAGCGTTATCCGGAATTATTGGGCGTAAAGAGTGAGCAGGCGGCAGTTTAAGTCTGAGGTTAAAGCGTGGGGCTCAACCCCATAAAGCCTTGGAAACTGAACAGCTAGAGTACGAGAGAAGTAAGCGGAATTCCATGTGTAGCGGTGAAATGCGTAGATATATGGAGGAACACCAGTGGCGAAGGCGGCTTACTAGCTCGAAACTGACGCTCAGTCACGAAAGCGTGGGTAGCAAATAGG
+
=@@CCAA>;;5;?29;996:CC?C@D@C>@@@BA9@@AB@<BBCCBAA@@?:8:7:A@@C=B>AA@@BAB?A?AA7;:@?DFF9AABC?CCD:AA@B7::=A?B?CB>CCCC@???BAC???AABBAABAB=AAA59:A>B=D=D=A/////<=9:49@@@:?>>A?A@A??>@@?<>>8>:@@@;<<<<:B??=?=>>:>@5:;>==:::;:;1;===A:9:??A>==///@6<<7/88-8@>;;;1;==8
@6HNMW:00965:05882
TACGTAGGGTGCGAGCGTTAATCGGAATTACTGGGCGTAAAGCGTGCGCAGGCGGTTTTGTAAGACAGATGTGAAATCCCCGGGCTCAACCTGGGAACTGCGTTTGTGACTGCAAGGCTAGAGTGCGACAGAGGGGGGGTGGAATTCCACGTGTAGCAGTGAAAATGCGTAGAGATGTGGAGGAACACCGATGGCGAAGGCAGCCCCCTGGGTCGTAACTGACGCTCATGCACGAAAGCGTGGGGAGCAAACAGG
+
9555555:1955499:59.5;;:54924.5<=<C;BB:::38@AAAAB@@@@DC?CCC:@???B989@==;;799(399909=3>0--69*--9(-(-68788<,335552226.5+22722222227552.......".9)/(..3.3..25559888:5555*5775557;2266669<:5;5;;:8<<:?7;>>=@4:9:9999(59:1955//3:;9////99:8;;;BBBB>BA?@@@@2=<999(7<;4
@6HNMW:00970:05903
TACGTAGGGTGCGAGCGTTAATCGGAATTACTGGGCGTAAAGCGTGCGCAGGCGGTTTTGTAAGACAGATGTGAAATCCCCGGGCTCAACCTGGGAACTGCGTTTGTGACTGCAAGGCTAGAGTGCGACAGAGGGGGGTGGAATTCCACGTGTAGCAGTGAAATGCGTAGAGATGTGGAGGAACACCGATGGCGAAGGCAGCCCCCTGGGTCGTAACTGACGCTCATGCACGAAAGCGTGGGGAGCAAAC
+
<@@965==4565A;;@AB=@>AA?=@44.4;44;048433(3:8::?@??>9??;?AA39:B<@848CB?=>=<<37877(33(33786;7<BB7<9>7;7733(//8.....-2823...765577;9<8865555$67791635/5536...7855:;>=4;;522===;266>?9<<2605;>:CCBB<BBB?@;?B::;;;*9>@6@955:5:<=====><<<555;:;=5??44388.34/;;2;
@6HNMW:00976:05898
TACGGAAGGTCCGGGCGTTATCCGGATTTATTGGGTTTAAAGGGAGCGCAGGCGACACTTCAAGCGTGACGTTAAATCTCGGGGCTCACCCCCGTTTTGCGTCGCGAACTGTCGTGCTTGAGTAGGCGGCAGGGAGGCGGAATTCGCGGTGTAGCGGTGAAATGCTTAGATATCGCGAGGAACTCCGATAGCGCAGGCAGCCTCCCGTTGCCTTACTGACGCTCATGCTCGAAGGTGCGGGTATCGAACAGG
+
CDCB@C@B>BE?BB<B@@?ADD@C?;::0:=:?A9@A9BB<BD<@@AAA;;5;B@A@@A=@@;;;;BCCCCB7<;8;BBBDDD;CCB@@@??,?A@A8AACDCCBAA?B?@?DBBBBB?CBBBBB?A@;?:9:,9>;@C@D>A>BBAA>>@@@AB@<?88828AAB?CCBB>?AAAA>=:=:ABB@DABBBB@>><:9A==977718>9@@<B?BBBBBAACCCBAAA>>CA:>:999BA=BA@@@B=B<=:
@6HNMW:00984:05874
TACGGAGGATCCGAGCGTTATCCGGATTTATTGGGTTTAAAGGGTGCGCAGGCGGGATGTTAAGTCGGCGGTGAAATTTTGCGGCTCAACCGTAAAAGTGCCTTCGATACTGGCGTCCTTGAGTATGGATGAAGTAGGCGGAATTTGTGGTGTAGCGGTGAAATGCTTAGATATCACGAGGAACTCCGATTGCGCAGGCAGCTTGCTAGGCCATAACTGACGCTCATGCACGAAGGCGTGGGGATCAAACAGG
+
CDBB?;:8;BB?BBBBBB?BDB@C?BAC=CD?BC=BB0;;0;>8>>@BBBC?CCD>C@@@@B>AAC@9??=ABCD>DED5:9?=?CBA?B9::@DD9AA??;>;@ADBBCBB???=?:@:=???A=A>ABB@;>>>@;?A7;7;>7===9898@@8918<<>4;;9<279@A888A8;576;5:9:6:::1558955.2778><??@=<9=-/.84888<@>>>??;;:>===8=8====>>5>AAAD:B@@<
@6HNMW:00990:05893
TACGGAAGGTCCGGGCGTTATCCGGATTTATTGGGTTTAAAGGGAGCGCAGGCCGTCGATTAAGCGTGACGTGAAATGCCGCGGCTCAACCGTGGAAGTGCGTCGCGAACTGGTTGACTTGAGTGCGCACGAGGAAGGCGGAATTCGTGGTGTAGCGGTGAAATGCTTAGATATCACGAAGAACCCCGATTGCGAAGGCAGCCTTCCAGGGCGTAACTGACGCTAAAGCTCGAAAGTGCGGGTATCGAACAGG
+
CCB@?B8979B?AG>@A@?@CC@C@CCC<A@@CD=AA5;:6;D;BBBBA@A@A?CCB:::=@=ABBBCBBBCCCC>??>;??@<@A@A?B=>==7<?B>>=BBCBBB@>BBB>B>BBB>9=<<888>>>>@@@<?<?=AA<A:>:>>>B<@@ABB==:=AAA7>>>>9>>>>>>=>?AA<>><?@@3@@@;??AA7:7:=>><?<A=<==7>>>A>@@@??8;;BG9@>@ABBB:A==666-7>>:;;=@AA<
@6HNMW:01001:05865
TACGGAAGGTCCGGGCGTTATCCGGATTTATTGGGTTTAAAGGGAGCGTAGGCGGCATGGTAAGCGTGTTGTGAAATGCGGGTGCTCAACATCCGGACTGCAGCGCGAACTGCCGTGCTTGAGTGCATTGAAGGAAGGCGGAATTCGTGGTGTAGCGGTGAAATGCTTAGATATCACGAGGAACCCCGATTGCGAAGGCAGCTTTCCGCGCTGTTACTGACGCTGAAGCTCGAAGGTGCGGGTATCGAACAGG
+
=BBC?A?@@CC?DB=A<:7;BB>A?::9(9;.:?6?@(::,9909ACCC?@?AB=AA;;5;@;A?@?;;5;;@@A;559AA:>?BBBD?CBBDAE@C<;;;@@@@AAD?CDAA9>000@<>A@BB@A@<AA=@;@=B>BB?C=A?BBDE@BBDBB@A=@=>>.999@<AABA???:::??8;7;==0=00*0=::6=9===;;;2=4:=>>????BBCBCB???AA?ABBCBB?B<??AAC>CCBBBB?BAA<
@6HNMW:01002:05870
TACGTAGGGGGCAAGCGTTGTTCGGAATACTGGGCGTAAAGCGTGCGCAGGCGGTTTTGTAAGACAGATGTGAAATCCCCGGGCTCAACCTGGGAACTGCGTTTGTGACTGCAAGGCTAGAGTGCGACAGAGGGGGGTGGAATTCCACGTGTAGCAGTGAAATGCGTAGAGATGTGGAGGAACACCGATGGCGAAGGCAGCCCCCTGGGTCGTAACTGACGCTCATGCACGAAAGCGTGGGGAGCAAACAGG
+
DBBB@@ACCB2CA=A@@@?AB=AB?B=@@BABC>BBBCC<A?855;<ACC>AA?BCC:BBB>AABBCB==<:::(3;;;.881;3337=8:DD8D?AAAB???8;;;::::?A?A7;<??A>>>??CCBAA@AA@@(AC?B@B@B?BBBAABAAAAA@AAA;AAA@@@@@??@AAC@CB@CADCC@CCCCACCC:;9;BBBBBB3BBB>BBBBB@C@AA;9;BB;::A@@;;;6:A@ABCC:BBBBA<AAC?
@6HNMW:01003:05904
TACGGAGGGTGCAAGCGTTAATCGGAATCACTGGGCGTAAAGCGCACGTAGGCTGTTATGTAAGTCAGGGGTGAAATCCCACGGCTCAACCGTGGAACTGCCCTTGATACTGCACGACTTGAATCCGGGGAGAGGGTGGCGGAATTCCAGGTGTAGGAGTGAAATCCGTAGATATCTGGAGGAACATCAGTGGCGAAGGCGGCCACCTGGACCGGTATTGACGCTGAGGTGCGAAAGCGTGGGGAGCAAACAG
+
6>=C>BCB=BC;;7<;9:7@7?>>5>=?@@>>>80;77380888377333303:>>6A?B:9299>??AB699:>6333,3=A>BB<=17,//826267979.7157;>755:<8;;;@3;;675+222&25558066.55+2+206022,299BE=>=>889*67179::5259:7:19949;=;:8752515994967;5;3:>/689<=3;59@A8<AB?;;>=>:;;:>>>4==96656'58798.856
@6HNMW:00973:05923
TACGTAGGTGGCAAGCGTTATCCGGATTTACTGGGTGTAAAGGGCGCGTAGGCGGGGATGCAAGTCAGATGTGAAATCTATGGGCTTAACTCATAAACTGCATTTGAAACTGTATCTCTTGAGTGCTGGAGAGGTAGACGGAATTCCTTGTGTAGCGGTGAAATGCGTAGATATAAGGAAGAACACCAGTGGCGAAGGCGGTCTACTGGACAGTAACTGACGCTGAGGCGCGAAAGCGTGGGGAGCAAACAGG
+
DCBBB@@<@@;?@<@AA@=BCD@CACCD=BBCCC>CA><?/:9-;?>>@::59@?@6A::9B?BBCABBAAABBC<788A>??:?B?C@CCBBBBB=A???@A@8A?A:A:89BBBBBB?BA@>??A@<@A@@<?;=>@@<@?B?B?B@CBB@@@8878@>A:A<>>>BB>>AAA0505:<C<@@A<@>>><@AB=@<;>7;>=>>>@<@@=<<A=DA@@@?==<8617;;BBH;>>>ABBB5===?A:ABB>
@6HNMW:00979:05913
TACGTAGGGTGCGAGCGTTAATCGGAATTACTGGGCGTAAAGCGTGCGCAGGCGGTTTTGTAAGACAGATGTGAAATCCCCGGGCTCAACCTGGGAACTGCGTTTGTGACTGCAAGGCTAGAGTGCGACAGAGGGGGGTGGAATTCCACGTGTAGCAGTGAAATGCGTAGAGATGTGGAGGAACACCGATGGCGAAGGCAGCCCCCTGGGTCGTAACTGACGCTCATGCACGAAAGCGTGGGGAGCAAACAGG
+
C=@@@;;;09;9@@B@@@>@=;957<8<8<=>CC=BBBDC<AAA:::???B?@@>@FD9BBB?BBB?>A8:9??B=BABA6@A;@AAB>A>ADD>D=AAADBBB<B>>888C;=.517=<;9=;::??@AAA>>>CC)AA;A<@<@:>>?>CA>>=A>>>BB9>>=======>BCEE@CB@C@CCC@CBBC@CAA=A@AD:;;;;*;@B=BC@@@=@BB@;::?<?@::8@@@@;A?>>AAA8AAABB>AAA?
@6HNMW:00988:05942
TACGTAGGGGGCGAGCGTTGTCCGGAATTACTGGGCGTAAAGGGTGCGTAGGCGGTCTGGTAAGTTGGATGTGAAATACCCGGGCTTAACTTGGGTGCTGCATCCAATACTGTCGGACTTGAGTGCAGGAGAGGAAAGCGGAATTCCTAGTGTAGCGGTGAAATGCGTAGATATTAGGAGGAACACCAGTGGCCGAAGGCGGCTTTACGTGGACTGTACTGGACGCTGAGGCACGAAAGCGTGGGGAGCAA
+
BCA@:99999$5444;BA=@:9.43838.33333(3338818;3:3///0/39;3/56<7>B=?>0569?>@@@@6@@??9?A9BB=@<>A?CC<?:;<<;:::6:6?><8:::@997A6A@:;:>>97;B=C@CC;?97158>9=8===;B888887<@==6::?@9:8>><<5<:500*0*096(--55(.(.3.30562788)//...(.-...--24(--866633,38383=3>737;;;0;7755
@6HNMW:00994:05959
TACGGAGGGTGCAAGCGTTACTCGGAATCACTGGGCGTAAAGGACGCGTAGGCGGATTATCGAGTCTTTTGTGAAATCTAATGGCTTAACCATTAAACTGCTTGAGAAACTGATAATCTAGAGTGAGGGAGAGGCAGATGGAATTGGTGGTGTAGGGGTAAAATCCGTAGAGATCACCAGGAATACCCATTGCGAAGGCGATCTGCTGGAACTTAACTGACGCTAATGCGTGAAAGCGTGGGGAGCAAACAGG
+
<<BBADDF=AA::6;BAA>BB@BB>@@@BBB:;;0;@;;;0;5;BBB000<800+0=8<0<;CBB;<<;.9AAAC=B;;;=AC@BB@B@D@CB@CD>BCACC@BCBBB>A@@A:9::CCBBBAB@:::-8<8817??@90,06;*0+00)0>>=@@=5;?AA6BB?BBCCCCBA?89399393:>=A=??;?@?=3:3:99:??@B@@6:69><@>BBBBBC@AA@BBAAAAA@;??@>>??5>??AB>AAA>
@6HNMW:01007:05918
TACGTAGGGGGCAAGCGTTGTTCGGAATACTGGGCGTAAGCGCACGCAGGCTGGCCGTTAAGTCTGTCGTCAAAGGCGGAGGCTCAACCTCCGTTCTACGATAGATACTGGCGGCCTAGAGTATGTGAGAGGGAAGTGGAATTCCCGGTGTAGCGGTGAAATGCGTAGATATCGGGAGGAACACCAGTGGCGAAGGCGCTTCCTGGCACACAACTGACGCTCATGTGCGAAAGCCAGGGCAGCGAACGGG
+
BBA??99999*;C49;A@?AB>BA=@4:9=000(/=00*/::;ACA@::8;AC@C:;;?B?ABB@@@@;;;AB<C@DDABC?BBBD?C?BC@CC@BBCBBBBBBBBBBAA?9979?BBBBAAA@A?A?>777.9=@AB@B=B<>>8=9=>===7616=@?9@B===?:;;?;;;A3;:5:4:<;7=:::9<>@;A588??9=7881888==?5;;==@@>>>B@@@@;;:>7=@<;:;3;=>;;;5;:<4
@6HNMW:01011:05911
TACGTAGGGTGCGAGCGTTAATCGGAATTACTGGGCGTAAAGCGTGCGCAGGCGGTTTTGTAAGACAGATGTGAAATCCCCGGGCTCAACCTGGGAACTGCGTTTGTGACTGCAAGGCTAGAGTGCGACAGAGGGGGGTGGAATTCCACGTGTAGCAGTGAAATGCGTAGAGATGTGGAGGAACACCGATGGCGAAGGCAGCCCCCTGGGTCGTAACTGACGCTCATGCACGAAAGCGTGGGGAGCAAACAGG
+
CCBCBCCD>;;;;BBBDD?B?BCDAD?B>BBAA@<AAAAC<A@A;::ABA@?0000@?000A=@?@BBB=?>BBD>BBBB9BF=BAAD@D?ABB=B?BBBBBBB?@@>>>788?<>=A@A@@@:;:==?;;;=>==>(??:>:?:>:>=>==>>><=>???D7=;>><<<99:@@@D>AB?B?BDD?BADD@CBB=A=@BABBBB2A@A;@@@@@?@AA@@@CAAAB?>?AAAA=BBCBDDD9AAAAD:@BB?
@6HNMW:00971:05996
TACGTAGGGGGCAAGCGTTGTCCGGAATGACTGGGCGTAAAGGGTGTGTAGGCGGGCTCGCAAGTTGGATGTGTAATACCCAGAGCTTAACTCGGGTGCTGCATCTGAAACTACGAGTCTTGAGTGTCGGAGAGGTAAGTGGAATTCCTAGTGTAGCGGTGGAATGCGTAGATATTAGGAGGAACATCAGTGGCGAAGGCGACTTACTGGACGATAACTGACGCTGAGGCACGAAAGCGTGGGGAGCAAACAGG
+
EDBBABBDDD5CD?B;;;=@CCAC@D@BB@@@BE>CBBBC>CB>???A@==9998,:@@ABC@CF>><?BCBBBB@BBBA:<><@AB?B@BBBBB>>>>6:9@@>>888-8>====>===8@<<<>??A:>>>><8829>=8<7:5;;@@A@@AAA>>;>@<?=68888CBBA?>:>><>@<@<A=<<<<9947:9395:A???>==>><>@@@?@:>=A99:;;;7717>>>?A9??ABAAA5AAAAA7A::7
@6HNMW:00978:05992
TACGGAAGGTCCGGGCGTTATCCGGATTTATTGGGTTTAAAGGGAGCGCAGGCGGCACTTCAAGCGTGACGTTAAATCTCGGGGCTCACCCCCGTTTTGCGTCGCGAACTGTCGTGCTTGAGTAGGCGGCAGGGAGGCGGAATTCGCGGTGTAGCGGTGAAATGCTTAGATATCGCGAGGAACTCCGATAGCGCAGGCAGCCTCCCGTTGCCTTACTGACGCTCATGCTCGAAGGTGCGGGTATCGAACAGG
+
@B;;6;7;4;B>BA=BCC@CCC?B?99959>=@C>AD<@@;@B<A@@BA??=:95;BBA>AA<::;ACCCBB@BC=AAA99::39B@@@@@@2@BBB8????CAAAB@BAABBBBBBB?CBBBBA>==:<?A?97849@;@?B?BBBB>BBB@@==;=BBB<BBBB?AAABBBBACAAA:>;>>><@AAAA@@@9828>>><??D7::7:@;CACCCBBCCBBCCCCABACC;>:=:;;@;ACAA?A>AAB@
@6HNMW:00982:06000
TACGGAGGGTGCAAGCGTTACTCGGAATCACTGGGCGTAAAGGACGCGTAGGCGGATTATCAAGTCTTTTGTGAAATCTAATGGCTTAACCATTAAACTGCTTGAGAAACTGATAATCTAGAGTGAGGGAGAGGCAGATGGAATTGGTGGTGTAGGGGTAAAATCCGTAGAGATCACCAGGAATACCCATTGCGAAGGCGATCTGCTGGAACTTAACTGACGCTAATGCGTGAAAGCGTGGGGAGCAAACAGG
+
CBCC=;9;0:@@@;AACC@BCBBB?B@BB@@9993:AAAC>C@CCCE@AAC?AA<AB=BCAA;@AA@@@6<;CCD?;;;C@DC?AA?B?C@CD=AA<ABBBB@BABBC=CCCCCCABBBDDDCCCBBB=BB@@>@CCDCC?C??9>=9959>@99::5:ADE;CC?CCBBCCCCBBB?BD@C@BBBB>CD@A@>>3948AAABBBBCD@D?BB?A=AAABC@A@BACDAABBCG>BABACDD;CBBBB=AC@>
@6HNMW:00994:05982
TACGGAGGATCCGAGCGTTATCCGGATTTATTGGGTTTAAAGGGAGCGTAGGCGGGCGCTTAAGTCAGCTGTGAAAGTTTGGGGCTCAACCTTAAAATTGCAGTTGATACTGGGTGCCTTGAGTGCAGTATAGGCAGGCGGAATTCGTGGTGTAGCGGTGAAATGCTTAGATATCACGAAGAACTCCTATTGCGAAGGCAGCTTGCTGGAGTGTAACTGACGCTGATGCTCGAAAGTGTGGGTATCAAACAGG
+
CDCC@BB@BBB<A@@@@A@CDG@D?;::6;@>BB>BC>BD>EG?BB@A@@@>AAA<A000<A=AADAAABBCCCC@BBB=BCC;BBCC?A>A?A@A8@9>?@A@=ABBBBBBD>>>?@B?>???BABABBB9979AA=BB?B?CABAAA?BB>>>8717=<<5>::;=BAA;;;@BCCC@CC??>@=A;:5;@@@>A>BBBCE?BCCD@BBBBCB?CABBC;;;BBBCDCB;;;6<BBCCE?DBBBBB>BCC@
@6HNMW:00995:05980
TACGTAGGGTGCGAGCGTTAATCGGAATTACTGGGCGTAAAGCGTGCGCAGGCGGTTTTGTAAGACAGATGTGAAATCCCCGGGCTCAACCTGGGAACTGCGTTTAGTGACTGCAAGGCTAGAGGTGCGACAGAGGGGGGGTGGAATTCCACGTGTAGCAGTGAATGCGTAGAGATGTGGAGGAACACCGATGGCGAAGGCAGCCCCCTGGGTCGTAACTGACGCTCATGCACGAAAGCGTGGGGAGCAAACAGG
+
=AA;;;BD>;6;BAA@A@:@8<::2<*0)//::@-;:?@?8?>=@?43388289-333&38;2;889;A88<?AB8??BB9AB<997<>A488=6<5:9>;000+//0:6699771715677./)///.6695.//////#/.(.4926255.68<872533./+/666799?97<BBB@;;6;?BAA=B@A@?C@@>AGCBBCDDD5CCB=@????;?AA;96@A@AA@@@AACC>CBBBBCC6@??>=1=?>;
@6HNMW:00997:05981
TACGGAAGGTCCGGGCGTTATCCGGATTTATTGGGTTTAAAGGGAGCGTAGGCCGCTTGGTAAGCGTGTTGTGAAATGTACCGGCTCAACCGGTGACGTGCAGCGCGAACTGCCTGGCTTGAGTGTGCGGTAGGCAGGCGGAATTCATGGTGTAGCGGTGAAATGCTTAGATATCATGAGGAACCCCGATTGCGAAGGCAGCCTGCTGGACTGTAACTGACGCTGATGCTCGAAAGTGTGGGTATCAAACAGG
+
CCBB@B@C@CB@DE>DAA=BCE@C@AAA<@@<@B<BB=BB=BC=BBBBBAA>A799C@C?CC>AABBAA<??BBD>???CC?C?AAAB>B?B?BB>??@@@???@>>?<?@@A:>>=@@;>>>>>A???=???>BBB?BE?B>B>BCBB?CBBBB??<?ABA;ACAA<=;;;;;;;;>=D=B<CCD:B>?;><>>1829:>?=ABCEF?AAABBB?BAAAABBBBBCCBAACCC9@?;;AD:@BABBC>@AA@
@6HNMW:00998:06004
TTACGGAAGGTCCGGGCGTTATCCGGATTTATTGGGTTTAAAGGGAGCGTAGGCGGCATGGTAAGCGTGTTGTGAAATGCGGGTGCTCAACATTCCGGACTGTAGCGCGAACTGCCGTGCTTGAGTGCATTGAAGGAAGGCGGAATTCGTGGTGTAGCGGTGAAATGCTTAGATATCACGAGGAACCCCGATTGCGAAAGGCAGCTTTCCGCGCTGTTACTGACGCTGAAAGCTCGAAGGTGCGGGTATCGAACAGG
+
0)///)/,58<A;@;5495499;7<8<>>8>D@CC9>@-;;0;;0:A@?=::5::5:8:>599;@?<95558///;3/0-59(--///-35//)/)/)/444444:==>>:<<;:7???@A>A@A;9:=8344.58=9>;==6;.9.559>9>???A=@;@99;.9=44.44::=:555<;;4?<>BC8>?B=<<444(3-39334=2:55469869(///0/9/33344(38<;;9497<@?@@:?=;=;?9?==8
@6HNMW:01005:05961
TACAGAGGGTGCAAGCGTTAATCGGAATTACTGGGCGTAAAGCGAGCGTAGGTGGCTGCTTAAGTCAGATGTGAAATCCCCGGGCTTAACCTGGGAACTGCATCTGATACTGGGTGGCTAGAGTTAGGTGAGAGGGAAGTAGAATTCCAGGTGTAGCGGTGAAATGCGTAGAGATCTGGAGGAATACCGATGGCGAAGGCAGCTTCCTGGCATCATACTGACACTGAGGTTCGAAAGCGTGGGTAGCAAACAG
+
?5959449)449;5:>;;5;24::8=:=7::99834;;;=5;;999>484:777.78<<@8@;@@:99BBBCBBB=?>=>4?A;BC;>;?8?>A:@:@>??ABAAB@B?88:=3<>;>9;;<//).62699A>>?7>5:7:992;=C7>>;?>:8587+522=/7;:>>><5//////4;;7=8=>:;00/86;885?6?@88>?A>;B>B=8=A?<>00///..988487;<<=6<;:579*//;/22'226
@6HNMW:00964:06054
TACGGAGGGTGCAAGCGTTACTCGGAATCACTGGACGTAAAGGACGCGTAGGCGGATTATCAAGTCTCTTGTGAAATCTAACGGCTTAACCGTTAAACTGCTTGGGAAACTGGTAATCTAGAGTAAGGGAGAGGTAGATGGAATTCTTGGTGTAGGGGTAAAATCCGTAGAGATCAAGAAGAATACCCATTGCGAAGGCGATCTACTGGAACTTAACTGACGCTAATGCGTGAAAGCGTGGGGAGCAAACAGG
+
FDCC?CCL>A@@B=A?@@=ABBCB?A@AAAB?>9==>@@A;A?BCCCCCDDACC@CC@BBAA;@@BB;;8;ABBB=@@@@?BB>BB@C@F?BB?BE@GCCAB=@@<@C=C@@>@C@BBACCCCCC?BC=A@9:5:?@@AA>A=@7::?B>>>>:;;;.;CCD<GE@BCEFBBBCBB@BCAFE@BDCG>AA?@BBB9;8;BBBB@@@CC@C?BBACACCCBCAAAB?BBBBBBKE>CCDAAAA3AAA@@;@BC@
@6HNMW:00970:06018
TACGTAGGGAGCAAGCGTTGTCCGGATTTACTGGGTGTAAAGGGTGCGTAGGCGGCTTGGTAAGTCAGATGTGAAATGTAGAGGCTCAACCTCTGAACTGCATTTGAAACTATTGAGCTTGAGTGATGTAGAGGCAGGCGGAATTCCCTGTGTAGCGGTGAAATGCGTAGAGATAGGGAGGAACACCAGTGGCGAAGGCGGCCTGCTGGGCATTAACTGACGCTGAGGCACGAAAGCGTGGGTAGCAAACAGG
+
DBCBBAAB<;;;:699<=?BCC@B?BCC<BBBCD=@??>?38939A@?AAB@CC>BB>B<AA@CCBAAA?>?@AA=AA@AA9:49<<?<A?BBBBC?C??=:992:?A9AA>?9:988=9=ABBCCEEBBBBB@BCC?@?;@6;6;D=DCCDC@@;;5;>@@9@BAAAABBA??:9:/9@;>;@??9?A@@:??@4;4;@=A@CCFIIE?BCCAC@BBBBDBAAB;<7;BBBCE=B;;;CI?HA@ABC=BBB@
@6HNMW:00977:06059
TACGGAGGATCCGAGCGTTATCCGGATTTACTGGGTTTAAAGGGAGCGTAGGCGGGCGCTTAAGTCAGCTGTGAAAGTTTGGGGCTCAACCTTAAAATTGCAGTTGATACTGGGTGCCTTGAGTGCAGTATAGGCAGGCGGAATTCGTGGTGTAGCGGTGAAATGCTTAGATATCACGAAGAACTCCTATTGCGAAGGCAGCTTGCTGGAGTGTAACTGACGCTGATGCTCGAAAGTGTGGGTATCAAACAGG
+
CBCGA@@??BB;@AB:;;@CGE?A>@@@;?ABAA=BB>BD>CC>BBA@ABA@CCC>???@>B?DBCBBA;;;BBC=BBB<AAB:BBCC?B?AACEF:C7::@?@;?CCCCBBB=BAA>A=@A@@@AAAABA>>;?@@87758?C?CB@A>A?@>@>>;>@>B9=;;@9<<@>>=AFCCC>A@@CCB?BBC@C>@@4:4:;AAB?CCBB?@@@BAB>CCECBCCCCCCBBBBCFF>CA?:::0;AA@BB=BBB@
@6HNMW:00990:06059
TACGTAGGGTGCGAGCGTTAATCGGAATTACTGGGCGTAAAGCGTGCGCAGGCGGTTTTGTAAGACAGATGTGAAATCCCCGGGCTCAACCTGGGAACTGCGTTTGTGACTGCAAGGCTAGAGTGCGACAGAGGGGGGTGGAATTCCACGTGTAGCAGTGAAATGCGTAGAGATGTGGAGGAACACCGATGGCGAAGGCAGCCCCCTGGGTCGTAACTGACGCTCATGCACGAAAGCGTGGGGAGCAAACAGG
+
9<@BBBBB=BB@A?AB;;6;?CCD@E@B>BCDDD>DBBBB<A?C:;9@?8939:3:==2@?C?BBBBBB>?>A@@9@??>5<<5????>B?@@@<@?@AABBBB>BBAAA877>1617?>>;>677>>==>::::::&:=:@;?;?=?F???@>>>BB@?==7?AAAAAA??=DCCC@CC@C@ABB@CBBA<??@4949BA@AB@0>@@=@CCCC@CCCA;;;B@@@CBBBBAA;A???ACC99:9AA=ABC@
@6HNMW:00998:06021
TACGTAGGTGGCGAGCGTTATCCGGAATCATTGGGCGTAAAGAGGGAGCAGGCGGCCGTGAGGGTCTGTGGTAAAAGACTGAAGCTCAACTTCAGTGAGCCATGGAAACCGGACGGCTGGAGTGCGGCAGAGGATCGTGGAATTCCATGTGTAGCGGTGAAATGCGTAGATATATGGAGGAACACCAGTGGCGAAGGCGACGGTCTGGGCCTGCACTGACGCTCATTCCCGAAAGCGTGGGGAGCAAATAGG
+
BCBBC;;7;A=AA;9;BHACCC@B>B>ABBB@BD?CACCD=A@;;4??A>?;::49;>?>;::5:@@BBD@BBEE:;:;BBB=?@ABB?BB?BAAAC899>@AA@AA=A6:69??4@BB?AB=BAA=@A?>?=AAAABB?B?B?B=??BBBABBBB=A@@@<@BBBCBBBA??6;;5//)/59661:::;;>===A:=>>=><AA===6<8=??======;;;=<<5;>5<=A7=;???DD5:::@B:AAA=
@6HNMW:00999:06028
TACGTAGGGGGCGAGCGTTGTCCGGAATTACTGGGCGTAAAGGGTGCGTAGGCGGTTAATTAAGTTGGATGTGAAATTCCCGGGCTTAACTTGGGAGCTGCATTCAAAACTGGTTAACTAGAGTTCAGGAGAGGGAAGCGGAATTCCTAGTGTAGCGGTGAAATGCGTAGATATTAGGAGGAACACCGGTGGCGAAGGCGGCTTTCTGGACTGACACTGACGCTGAGGCACGAAAGCGTGGGGAGCAAACAGG
+
CBBBBCCCCC5CBBA@@@=@@B=?<@?A?BBBBB<BAAAB7B=4;?@@@@A=;;5;<@>B>B?BF@C@CBBBBBD<A?@C>ED?ED?B@BB@CD>BCBBBBBB?BCCC9@@@<@;A=@AABC:<8:BB=BB;;;6;=B??=@@C@C@CCBBBABBA@<@;;;0;::>@@@BBHKABB?::6:>BAA;@=;;5;00,0900*0>;3AAC@CCBCBB;;;BBB@<<@00,0@>@BC>DBCBBBB8@@?AA9A::6
@6HNMW:01000:06049
TACGTAGGGTGCGAGCGTTAATCGGAATTACTGGGCGTAAAGCGTGCGCAGGCGGTTTTGTAAGACAGATGTGAAATCCCCGGGCTCAACCTGGGAACTGCGTTTGTGACTGCAAGGCTAGAGTGCGACAGAGGGGGGTGGAATTCTACGTGTAGCAGTGAAATGCGTAGAGATGTGGAGGAACACCGATGGCGAAGGCAGCCCCCTGGGTCGTAACTGACGCTCATGCACGAAAGCGTGGGGAGCAAACAGG
+
BCCCCBBC=@@@ABB;;;?B?CBA=B6:4;C;;:0;A?@@<BCDBA?@?9848>6<AA6AA@=ABA@>??@AA?>88777+9B8A>>>=@=?BB=B?BBCAAAC788A:67::>*/,/<::<@@>>>?AA>>>@A@@(@>4<4:6;===:@ABBBCJEDBBB<@@@??AA@CBBBBB@A@>@@CBB>AABB>CCB>B=>A99999):??;:::BB>BAA::9AA@@?9:8ABBC<@987:99+8889923336
@6HNMW:00978:06073
TACGTAGGTGGCAAGCGTTATCCGGATTTACTGGGTGTAAAGGGCGTGTAGGCGGGACTGCAAGTCAGATGTGAAAACTATGGGCTCAACCCATAGCCTGCATTTGAAACTGTAGTTCTTGAGTGTCGGAGAGGCAATCGGAATTCCGTGTGTAGCGGTGAAATGCGTAGATATACGGAGGAACACCAGTGGCGAAGGCGGATTGCTGGACGATAACTGACGCTGAGGCGCGAAAGCGTGGGGAGCAAACAGG
+
CCAAACDACC?BB6<;A@=@DD?D?BBA<BDBBB=A@??>7==;A@A@C??=?AA9???A@@=ACB@AA:99CCCC:@??ABC>CAAA@BB<BC>>>??@@???8?BC>BBBBAAC;??;?@@AB@@A=B@??<?@;>=><@=A<A<ACD@A@?===8<=<<5<<<==??:::A?>>;::59:?==8>@;;7;AA=A<AA;??<AA@@<@A688>;>AAA@@@@@@@<@???AA:A:::BDD29:9991:==8
@6HNMW:00997:06083
TACGTAGGGTGCGAGCGTTAATCGGAATTACTGGGCGTAAAGCGTGCGCAGGCGGTTTTGTAAGACAGATGTGAAATCCCCGGGCTCAACCTGGGAACTGCGTTTGTGACTGCAAGGCTAGAGTGCGACAGAGGGGGGTGGAATTCCACGTGTAGCAGTGAAATGCGTAGAGATGTGGAGGAACACCGATGGCGAAGGCAGCCCCCTGGGTCGTAACTGACGCTCATGCACGAAAGCGTGGGGAGCAAACAGG
+
CDBBBCCC>@@@A@@?@>:>=B@@<@7;29AA@?<@BAAE=BABAA?@?AB>@@=@BB8AAB?BCBBBC@?>BBE@BBBB8?@8@=>>=@>ACC=B<??BBBBF=BB>>>>>@@7:7:AAA@>=>;9:;<=<>@@@@)@A<A;>:>=@??>>>>>>@???@C:AA;;;???==BBBB@CC@D@BBB@DCBB?CCG??>?GCCCCC1CCC>BA@A@?CCEBBBBBBCA@?BB>=>9>@@@BBB99:9CC<@@B>
@6HNMW:01001:06105
TACGTAGGGTGCGAGCGTTAATCGGAATTACTGGGCGTAAAGCGTGCGCAGGCGGTTTTGTAAGACAGATGTGAAATCCCCGGGCTCAACCTGGGAACTGCGTTTGTGACTGCAAGGCTAGAGTATAAGAGAGGAAGGTAGAATTCCAGGTGTAGCGGTGAAATGCGTAGAGATCTGGAGGAATACCGATGGCGAAGGCAGCCTTCTGGCTTAATACTGACGCTGAGGTGCGAAAGCATGGGGAGCAAACAGG
+
DC@A@CCC>:;:AA@A@@=>=@AA>A<@<@A;;:7:A@@C:@@@;;9@==?;::3:?>2??D?BBCBBB787?>@<ACCC9@A<A??>?B?BBB>B@BBBBBBC9BB@A???AC6868==;<>>>@@=>@@@@:<9;5;@AA<A<@<;;7;>=9<<?8?===6>>>>>A=<=BAA>>8;;5;9>AD;A>AA;@??5858=?>;@:>8848?:><?AAAA?>=<;A55.5<9=>C:BA>>???6?AABA9;;==
@6HNMW:01002:06092
TACGGAAGGTCCGGGCGTTATCCGGATTTATTGGGTTTAAAGGGAGCGCAGGCGCACTTCAAGCGTGACGTTAAATCTCGGGGCTCACCCCCGTTTTGCGTCGCGAACTGTCGTGCTTGAGTAGGCGGCAGGGAGGCGGAATTCGCGGTGTAGCGGTGAAATGCTTAGATATCGCGAGGAACTCCGATAGCGCAGGCAGCCTCCCGTTGCCTTACTGACGCTCATGCTCGAAGGTGCGGGTATCGAACAGG
+
BAAD@C@C@CD@DD=BBB?BBC?B@BBB=;:8;D=BB>CB=BC<:;;B@@=;00/<<=:=>609;@AAA@A?BC=CA??@>>3?BBBBCCC1?@BB8?@AAAAAAA?AAAB???BAA>BEDBBC@AA=ABAB=AA?BA?B?A=999@=@CC@A??<?@AA>C>>>?BBBBCBB@@@>><>=A@@9==>>>>??;;6;<<>8>>F6677;;<DAFBCCCCBBBBCBABCBBB7;4;=955)5<<=>>@AAA@
@6HNMW:00966:06145
TACGAAGGGGGCTAGCGTTGTTCGGATTTACTGGGCGTAAAGCGCACGTAGGCGGACTATTAAGTCAGGGGTGAAATCCCGGGGCTCAACCCCGGAACTGCCTTTGATACTGGTAGTCTTGAGTTCGAGAGAGGTGAGTGGAATTCCGAGTGTAGAGGTGAAATTCGTAGATATTCGGAGGAACACCAGTGGCGAAGGCGGCTCACTGGCTCGATACTGACGCTGAGGTGCGAAAGCGTGGGGAGCAAACAGG
+
CCGCC=@@@@0@AAA@BB>@?@BB@CCC>ABBCC>CBBBD89:>??:9:?@;@@;@>>::3948?@BDCC5BBBB=AAD>EDD587;?2<;;0;;>3=35259;3;42277>7;@C@;@:=A59265=<=<;;7;;AA=>;C?B?B<A???AB@@@C?A;;;6;;AA@BBBBCC?AA@BDAFAFBB?AABB?CCC>B?AA=?@@AB::6:AA@@ABBBB;;;;;AAA=@@?@A?9@A???AA8BBCCF>BBB9
@6HNMW:00980:06114
TACGGAGGATCCGAGCGTTATCCGGATTTATTGGGTTTAAAGGGAGCGTAGGCGGGCGCTTAAGTCAGCTGTGAAAGTTTGGGGCTCAACCTTAAAATTGCAGTTGATACTGGGTGCCTTGAGTGCAGTATAGGCAGGCGGAATTCGTGGTGTAGCGGTGAAATGCTTAGATATCACGAAGAACTCCTATTGCGAAGGCAGCTTGCTGGAGTGTAACTGACGCTGATGCTCGAAAGTGTGGGTATCAAACAGG
+
CBBC@@@?@AD=A;;:@@?BDD@C@CCD;CB?BC>DD<BB=BC=A@;;;BB@CCD=B:;:<@<@BA@@@A@@CCC>AAC=CFD:BCBC?B?A?CCD8B7:9@@@=ABBBBBBB>BBB@B>BB@@BB@BB@BBB@BBB?BB?A?A?AABB?BB?==8878>AF9=;;A:??@@@@@BBBC?CC@BAA?ABB?B@B@;?;?@ABC@CCCC@AAACCD?CCCCCCCCCBBBCCCBBB<@@@>>>8>@BBCD>DDD=
@6HNMW:00984:06129
TACGGAAGGTCCGGGCGTATCCGGATTTATTGGGTTTAAAGGGAGCGTAGGCGGCATGGTAAGCGTGTTGTGAAATGCGGGTGCTCAACATCCGGACTGCAGCGCGAACTGCCGTGCTTGAGTGCATTGAAGGAAGGCGGAATTCGTGGTGTAGGGGTAAAATCCGTAGAGATCACCAGGAATACCCATTGCGAAGGCGATCTGCTGGAACTTAACTGACGCTAATGCGTGAAAGCGTGGGGAGCAAACAGG
+
A<CC?B?C@BB=<<5<00/<>5:5/94)4?3><9@D=CC=CE=CC00...*--(-6661886<=<;?>:>@=>?8:4000*/0////)/4358=055::4959???B@DF@B?ACBBB?BBBBBCCCADHAD?B?B@DD9;7;=BAAC?BBBBDDD7@@BB7AB?BA@?AC@@@CC@CC@C?:::@9AA?BBCB;?;?:98BBBCFD?B?AB<@<@AA@A?@@B?D:99:AAC<A@AABCC:BABBB>BAA?
@6HNMW:00991:06113
TACGTAGGGTGCGAGCGTTAATCGGAATACTGGGCGTAAAGCGTGCGCAGGCGGTTTTGTAAGACAGATGTGAAATCCCCGGGCTCAACCTGGGAACTGCGTTTGTGACTGCAAGGCTAGAGTGCGACAGAGGGGGGGTGGAATTCCACGTGTAGCAGTGAAATGCGTAGAGATGTGGAGGAACACCGATGGCGAAGGCAGCCCCCTGGGTCGTAACTGACGCTCATGCACGAAAAGCGTGGGGAGCAAACAGG
+
CDCCC;;;6;@BAA@9;:==<@AA;A00/;;;@9A;478(38:<;0000000A=CDF578>8=;>=;=?@A@@>8:88829A>CBAA?C?BBC;A598<;;;<0//::6//25-5+566;>??=;;:785///////"/50404(-(----5557;>=>>AA:>>>A@@????BBBC@;;:;?CAC@CAA@=@AAAB@CCBBFFL5BBC=CB@@@?BBA;99>>?>???977373&39;3333&38>?<6@BB?
@6HNMW:00999:06154
TACGTAGGTGGCAAGCGTTGTCCGGAATGACTGGGCGTAAAGGGTGTGTAGGCGGGCTCGCAAGTTGGATGTGTAATACCCAGAGCTTAACTCGGGTGCTGCATCTGAAACTACGAGTCTTGAGTGTCGGAGAGGTAAGTGGAATTCCTAGTGTAGCGGTGGAATGCGTAGATATTAGGAGGAACATCAGTGGCGAAGGCGACTTACTGGACGTAACTGACGCTGAGGCACGAAAGCGTGGGGAGCAAACAGG
+
BBBCCBB?@?;>A=ABBD@BBC?B@B@CCBCBBB=CBBCB=BB=BBBBBA@;>==5;?@@@B???<?=@@BBBBB??<>@<@ABCCC?B?AA77717CA=>=B;;:@@@9>>AAA:::==4::>>?;;;;>?;;7;A=ABD7:7:7:=@@@=>=@?8717>8<9=@@@::9A>8:5:A89947:>9::;:::5:>>9>;=:;;>;>;;;5;;>>?<@;;:ABA??8818>>===8=@@>>>>5>A@@@8@AA<
@6HNMW:01003:06140
TACGGAAGGTCCGGGCGTTATCCGGATTTATTGGGTTTAAAGGGAGCGCAGGCGGCACTTCAAGCGTGACGTTAAATCTCGGGGCTCACCCCCGTTTTGCGTCGCGAACTGTCGTGCTTGAGTAGGCGGCAGGGAGGCGGAATTCGCGGTGTAGCGGTGAAATGCTTAGATATCGCGAGGAACTCCGATAGCGCAGGCAGCCTCCCGTTGCCTTACTGACGCTCATGCTCGAAGGTGTGGGTATCGAACAGG
+
DC@@;@7:4:B=@><9;;<@CG=@>@AB=BB?BD>FE=CB>CC=CCAB@@?;9:5:AA?<?A=;:;ABBBCC@CC>CBB>?@@8?ABBBCCC1?@@?5@@??@DBBB????BBA>???>ABBACC?BB>BB??98939?9??B?BB@@<@BB===B>BBBC;???B=BBBBBBBB<<A?:>:>@A<AAAAA@@@997:===<AA@7;;8<;=HACCBBBBBBCCD9;:BBBB?B>;;::;7<DCCCC@CCC@
@6HNMW:01013:06150
TACGTAGGGGGCAAGCGTTATCCGGATTTACTGGGTGTAAAGGGAGCGTAGACGGTTTAGCAAGTCTGAAGTGAAAGCCCGGGGCTCAACCCCGGTACTGCTTTGGAAACTGTTAGACTTGAGTGCAGGAGAGGTAAGTGGAATTCCTAGTGTAGCGGTGAAATGCGTAGATATTAGGAGGAACACCAGTGGCGAAGGCGGCTTACTGGACTGTAACTGACGTTGAGGCTGCGAAACGTGGGGAGCAAACAGG
+
;69AA@=CEC0@@+00/0*0>@?C?BBC=BA@@@;@A@BB>BB=BCA@@BBAAB?BA<AB;;6;A@@00+0>>>><AAA<AFD;CCCC?BAA394:???BBBB>B?AE?DCAB@BC?@?@BBBACBBB@CBBA?BC=A:919/919<A??AB?@=::5:>@@;???AAAABABB?BB?BB>A>???=???A;?993:39?=AD>ABBB?ACAA==;?@;;:A>>;9968877<;;3955599,555::.5552
@6HNMW:00971:06197
TACGGAAGGTGCGAGCGTTATCCGGATTCATTGGGTTTAAAGGGAGCGTAGGCGGAGCGCCAAGTCAGCTGTGAAATCCCGCGGCTCAACCGTGGAACTGCAGTTGAAAACTGCGCCTTGAGTGCACATGAGGATGGTGGAATTCGTGGTGTAGCGGTGAAATGCTTAGATATCACGAAGAACTCCGATTGCGAAGGCAGCTGTCTGGGGTGCCACTGACGCTGAGGCTCGAAAGTGCGGGTATCAAACAGG
+
6==@7;7?9?B;0000--3877(-(/<39:;6:;3:</54)4<04555;;<05575:;@?4848;<<?@;;?ACC<@@?9>>==@;=C>B=@BC?B8==?78393////&-----,(,0,--3378855589;?8848=2858,2255/568788:3778=06755/369//.558;>7>C0257357725557,2,2@=6;7>??>A@27774///333887555.522222'266222'285./;0...3
@6HNMW:00984:06168
TACAGAGGGTGCGAGCGTTAATCGGATTTGACTGGGCGTAAAGCGTGCGTAGGCGGCTTACTTAAGTCGGATGTGAAACTCCCCGTAGCTTAACTTGGGAATTGCATTCGATACTGGTGAGCTAGAGTATGGGAGAGGATGGTAGAATTCCAGGTGTAGCGGTGAAATGCGTAGAAGATCTGGAGGAATACCGATGGCGAAGGCAGCCATCTGGCCTAATACTGACGCTGAGGTACGAAAGCATGGGGAGCAAACAGG
+
9799;9993:@?<?=///58(---3777+--8;;;5=;;;=33:54433888389)//1///)/)/6675;;;;99<)55555&454944.4.4<8>>6666=@@CC=BB5555547:;<>>:44;=9:;??5=:3/)///)/88947496440598<;;;7:@@A<0//556-/(/88:::6/0)00:;>69<56+7;;1:25<8;6::8>8=;7B=7<BBAABABA;;00)0://0/)7;79877&3889:3:::3
@6HNMW:00984:06181
TACGTAGGGTGCGAGCGTTAATCGGAATTACTGGGCGTAAAGCGTGCGCAGGCGGTTTTGTAAGACAGATGTGAAATCCCCGGGCTCAACCTGGGAACTGCGTTTGTGACTGCAAGGCTAGAGTGCGACAGAGGGGGGTGGAATTCCACGTGTAGCAGTGAAATGCGTAGAGATGTGGAGGAACACCGATGGCGAAGGCAGCCCCCTGGGTCGTAACTGACGCTCATGCACGAAAGCGTGGGGAGCAAACAGG
+
9::@=;;;0:9;?>@ABA>A=@AB;A6;69@BAD>B;?:=4;:::555<<B>AA?BDE:BAB?A<<;87338333(3777+893;9>=898;7718288A?@AB778=???>:=18179;;A:8:?><;;;879898%85153;98397==A99999:@@@@:@B;859777?BCBD?:;6;:@?>>?@@@;@AA6;6;ABAABB0ABB=DCCCD@CCCCBBBCDCBA@@A@@A<AAAAAAA6@@@AA;ABB>
@6HNMW:00985:06171
TACGGAGGGTGCAAGCGTTAATCGGAATCACTGGGCGTAAAGCGCACGTAGGCTGTTATGTAAGTCAGGGGTGAAATCCCACGGCTCAACCGTGGAACTGCCCTTGATACTGCACGACTTGAATCCGGGAGAGGGTGGCGGAATTCCAGGTGTAGGAGTGAAATCCGTAGATATCTGGAGGAACATCAGTGGCGAAGGCGGCCCACCTGGACCGGTATTGACGCTGAGGTGCGAAAGCGTGGGGAGCAAACG
+
555;65;;0;;;4.45547;6;5505<A;<;499,3;333(3899<BCCCF=>>@>7;>@:?<@AA????5>AAA9???8???8<@<9396::=:=:?=>>=-818>==<A;;;:>=>>:>>9<</77)5;9<90<>5:>9</5,238805555748;5555-5=;@@A@@@887:A<??:?<AAA@@@;;7;?C:=:88188)57057156276:AA>>>>>?=<65.57;?@D;A=;::>=/=>;;;1::
@6HNMW:00993:06184
GACGTAGGTGGCAAGCGTTACTCGGAATTACTAGGCGTAAAGCGCGCGTAGGCGGAATGTTAAGTCTGTTGTGTAATCTCTGGGCTCAACCCAGAAACTGCAACAGAAACTGGCGTTCTTGAGTGAGGCAGAGGAAATCGGAATTCCTAGTGTAGCAGTGAAATGCGTAGATATTAGGAGGAACACCGGTGGCGAAGGCGGATTTCTGGGCCTTTACTGACGCTAAAGTGCGAAAGCCAGGGGAGCAAACGGG
+
CCA;;;E=;;2;@>?A;;8;CBCD@B>B?BABBD@DBBBD=B;;<@A@@@B>=>4:29<<;=;ABBBBB@BBBBB?AB>?>DC?DCCD>BB=BDCC=CCCCE@CBBBG>CCC?BAA<@@<@ABBB;:8:@@>A?A@;???49498?<?BCBBABDBCBBBCD>;:;BBBBCCAA?AC@CC@D@;;;@C@BB?BBB8;9;B?BBB>AAAB=B?BB=BJBB@A;::BB=ABBA@?@6?<:999:-:<>?@;?CC?
@6HNMW:00996:06180
TACGGAGGGTGCAAGCGTTACTCGGAATCACTGGGCGTAAAGGACGCGTAGGCGGATTATCAAGTCTTTTGTGAAATCTAATGGCTTAACCATTAAACTGCTTGAGAAACTGATAATCTAGAGTGAGGGAGAGGCAGATGGAATTGGTGGTGTAGGGGTAAAATCCGTAGAGATCACCAGGAATACCCATTGCGAAGGCGATCTGCTGGAACTTAACTGACGCTAATGCGTGAAAGCGTGGGGAGCAAACAGG
+
A=CC@CCD=BBBB?BCBB@BBBBC@B?AA@@A@@9@@A@@;@@DBBBBBBC?;;7;B@BBCD?B;;;@@3>?>=?6;:9A=AB:A@=@:?9>@4;;/9A>;@@CBBBB=B@@ABB?BAACCCCCCBBB=BBBB>BBCAA@@C@E@C@?@=?DC@AAA6@ABB6AA;??@:;:@AA;:6:A=A?CBCE>CC@CBAA=@;??@9:9B?;;7:@@?=??AAAA@999A?AABBCCJD>EB@@@BB5;;;AA;ACC?
@6HNMW:01011:06186
TACGGAGGGTGCAAGCGTTACTCGGAATCACTGGGCGTAAAGGACGCGTAGGCGGATTATCAAGTCTTTTGTGAAATCTAATGGCTTAACCATTAAACTGCTTGAGAAACTGATAATCTAGAGTGAGGGAGAGGCAGATGGAATTGGTGGTGTAGGGGTAAAATCCGTAGAGATCACCAGGAATACCCATTGCGAAGGCGATCTGCTGGAACTTAACTGACGCTAATGCGTGAAAGCGTGGGGAGCAAACAGG
+
BBBGABAA<AA?A>A;;;>ACBBB?B@@@@CA?@9??@@@8@;@@@@@@@D@AA@AC@BBAA<AA;;;;.;AAAB=;;;B?CB?CC=A?A@DF@CC?CDCHJ@BBBBB=B@@@BC@CFCCCBCCC@@@:::9@?BDDDDC?C?B?B?:969CBACCC9BCCC:BB?BBCCBAAACCC?AA?C?CCCC<?A>BBBB9?9?899@@BBBB@B@BE@B@BBBCBCBBD@DCBABBEE>CBBBAAA8:;;CC>@???
@6HNMW:00964:06251
TACGTAGGGGGCGAGCGTTGTCCGGAATTACTGGGCGTAAAGGGTGCGTAGGCGGTCTGGTAAGTTGGATGTGAAATACCCGGGCTTAACTTGGGTGCTGCATCCAATACTGTCGGACTTGAGTGCAGGAGAGGAAAGCGGAATTCCTAGTGTAGCGGTGAAATGCGTAGATATTAGGAGGAACACCAGTGGCGAAGGCGCTTTCTGGACTGTAACTGACGCTGAGGCACGAAAGCATGGGGAGCAAACAGG
+
>>CBBBCDDF5CB@@;4:399B>?;A6:45;@BC>C;55<5?;4<?AABBB>AC>BBBD@BB=@@=A?ABBCCCB=ABAC>CD>CC?B??@;@@8<0////;?@>?=CCBBBBBB?BBB?CBBB@@AD@CCBB=@@9@?A=@9?;A=AAAAAC??<A=A@@@;?=?@@ABBCBB?BB?>><>?A@A?BBBA<BBB?B?668>>7>@@<??=;>>9>?<?A@>??8748A>>?B>BBCCEFF:999BB=968=
@6HNMW:00965:06236
TACGTAGGGAGCGAGCGTTGTCCGGAATTACTGGGCGTAAAGGGCGCGTAAGGCGGTGTTTCAAGTCGTCAGTAAAATAGTGAGGCTTAACCTCCATTAAGCAGACGAAACGTGGAATGACTGGAGGAACAGAGAGGCAGACAGAATTGCCTGGTGTAGCGGTGAAATGACGTAGATATCAGGAAGAATACCGGGTGGCGAAAGGCGGTCTGCTGGCTGTATTGCTGACGCTGAAGCGCGAAAAGCCAGGGGGAGCAG
+
;;;@ABBB=;:;@=>5557<==:><>@C>??<<<5<;<::177.79////)/)/:69;;D;::88><;;00/8989/8888///(-705050//(/6064:8////9>>3///838*..22880552745.....8.35:55366(/(//066166888886;:8818---2---84//778(-(--(-45(..'.3(-///(.2..(.7785..).8...3.3..222888//(.35355::+77155555'56655
@6HNMW:01006:06217
TACGGAAGGTGCGAGCGTTATCCGGATTCATTGGGTTTAAAGGGAGCGTAGGCGGAGCGCCAAGTCAGCTGTGAAATCCCGCGGCTCAACCGTGGAACTGCAGTTGAAACTGGCGCCCTTGAGTGCACATGAGGATGGCAGAATTCGTGGTGTAGCGGTGAAATGCTTAGATATCACGAAGAACCCCGATTGCGAAGGCAGCTGTCTGGGGTGCCACTGACGCTGATGCTCGAAAGTGTGGGTATCAAACAGG
+
A@AB=@=A@BBBE;9;BB=@@B?C?CC@BBB?BD<AA:@;3>>6566<;::7/0+0/0/7:96:::554479;;;5778/7;<4?788;@8?AB>?9????BBC@CCD=BBA;9::9,9;888=<<;<=>;775://+/==<9@9@@=>:><999//).68;0;688366952227955/561688+55:<>>AE;?9=B@@@BBB@@>>2=::387=??@???:99@;;;CCD>FBA:::5:AA@@C>BAA>
@6HNMW:00981:06263
TACGGAGGGTGCAAGCGTTACTCGGAATCACTGGGGCGTAAAGGACGCGTAGGCGGATTATCAAGTCTTTTGTGAAATCTAATGGCTTAACCATTAAACTGCTTGAGAAACTGATAATCTAGAGTGAGGGAGAGGCAGATGGAATTGGTGGTGTAGGGGTAAAATCCGTAGAGATCACCAGGAATACCCATTGCGAAGGCGATCTGCTGGAACTTAACTGACGCTAATGCGTGAAAGCGTGGGGAGCAAACAGG
+
BA@A?BAA9A;;;49;996<;994.4.44:84333&489993;:==A?=><@:00,0<;=ACD?BBBBEI<BDBBB<AA@@=@D>BB7;8;2:99@@5@@@BC@BBCEJ?DCAAAB?B<<9BBBAB@A@:@AAB?AB@?@@:<8;6=9=@<::5BBBC8BABB9@A<@??@@@AAAAA?AA?A@CCCD<BB?D?9929<@<=>?AA<CD<A=@@<@=A@@@@;;;C?BCBBCCCC>CBBACCC:BBCBD=A::6
@6HNMW:00981:06276
TACGGAAGGTCCGGGCGTTATCCGGATTTATTGGGTTTAAAGGGAGCGCAGGCGCACTTCAAGCGTGACGTTAAATCTCGGGGCTCACCCCCGTTTTGCGTCGCGAACTGTCGTGCTTGAGTAGGCGGCAGGGAGGCGGAATTCGCGGTGTAGCGGTGAAATGCTTAGATATCGCGAGGAACTCCGATAGCGCAGGCAGCCTCCCGTTGCCTTACTGACGCTCATGCTCGAAGGTGCGGGTATCGAACAGG
+
CCB@=A?B?BC?BD:@;;9;AB?C>;;;/;;4;@9@B9BB8@@;@A@BCBB?@?@AAA=?@:;:;A@@@BC?BC<AA?::;;&7=<?ABAA/@@@@8@ABABBBBB@AAACBBBABD?CBBA9979@=@AAA=985:B?A?B?BBCC??>>@ABB?BBCF=BA@@=>?>BBBAAABA?=C<BAB=BB>;;;==88089796<<@6>>368;C@CDBBCBBCCCCBAAABCC5;5;:;A@8ABCBCFACBB@
@6HNMW:01007:06307
TACGTAGGGGGCAAGCGTTGTTCGGAATTACTGGGCGTAAAGCGCACGCAGGCTGACCGTTAAGTCTGTCGTCAAAGGCGGGGGCTCAACCTCCGTTCTACGATAGATACTGGCGGCCTAGAGTATGTGAGAGGGAAGTGGAATTCCCGGTGTAGCGGTGAAATGCGTAGATATCGGGAGGAACACCAGTGGCGAAGGCGGCTTCCTGGCACACAACTGACGCTCATGTGCGAAAGCCAGGGCAGCGAACGGG
+
BBAAACDLIG5A@@;;;;5;?>@@=?6;25CCCC=CBCCC?DBA??@??;;8;CBDG<:<@C<@?FBBBBAA99:6;?ABDCD5FDCC@C?CC?BA?CBBCBBBABAACB::6:94:=BCCCDCC@@@CBBABB=B@CBB?B>@=@B<@<@@@BBAA<@BBC@B@BBBB@AAABBCF>BB>A>999?B:;<<?=>7<7//)/9595:<7<@===><@;??CBBBBBBBBBBBBD>BB@BBA<@AAAAA>A@A<
@6HNMW:01013:06284
TACGGAGGGTGCGAGCGTTAATCGGAATAACTGGGCGTAAAGGGCACGCAGGCGGATAGTTAAGTGAGATGTGAAAGCCCCGGGCTTAACCTGGGAATTGCATTTCAGACTGGCTATCTAGAGTATTTTAGGGAGGGGTAGAATTCCACGTGTAGCGGTGAAATGCGTAGAGATGTGGAGGAATACCGAAGGCGAAGGCAGCCCCTTGGGAATATACTGACGCTCATGTGCGAAAGCGTGGGGAGCAAACAGG
+
CBCC@BBB=BBABA@@@?;@=ACC>B@BB=@>?>5@???B=BC<@@;::@@>?B?BBBCC@D@DBBACBCDCBBB>B@CB:BB;BD?E@B????8@=A6::9CA5BB:8:CC?CDC999BC>8=BBBB9BDC>BBCC:B@@;<?<?<@@BAABCEBB???>B=@@>::;>B@@@A;:59>:>;;;;=DD=C:>>A>D=@888CB5A;??9@<AA@????8889<<======;::0;<>;:;:/88888,7>><
@6HNMW:01013:06308
TACGGAAGGTCAGGGCGTTATCCGGATTTATTGGGTTTAAAGGGAGCGTGGCCGCCGGTTAAGCGTGTTGTGAAAAGCAGTGGCTCAACCACTGTCGTGCAGCGCGAACTGTCCGGCTTGAGTATCATGAAAGGTTGCGGAATTCGTGGTGTAGCGGTGAAATGCTTAGATATCACGAAGACCTCCGATTGCGAAGGCAGCAGCCTGTGTGTTCACTGACGCTGAAGCTCGAAGGTGCGGGTATCGAACAGG
+
;;;=9=.:29===>7>???CCC;C;?;A<@C?CC>BB>CC?BF>A@@B@:5:.44.4.93<3<8:<00,/8000/&37=?=@>AA@@7;000@@@@A0:9ABA@@AA>>>?AB@D@DB<B???BBCBA@@B;@<@<A=@=A<A=BDA@=ACCA@9959AAA;???B?ABBB:9:AA??<@BC?BB@===588>A8<8;;888AA:==@>>>A=>=>>=@@>?>>B?AADCBB?B@B;;;A<ABBAAA<999=
@6HNMW:00966:06330
TACGTAGGTGGCGAGCGTTGTCCGGAATGACTGGGCGTAAAGGGAGCGTAGGTTGCAATTTAAGTTAAATGTGAAAGCCCGTGGCTCAACCACGGAATTGCATTTAATACTGGATAGCTAGAGTACAGGAGGGGTGAGTGGAATTCCTAGTGTAGCGGTGGAATGCGTAGATATTAGGAAGAACACCGGAGGCGAAGGCGGCTCACTGGACTGCAACTGACACTGAGGCTCGAAAGCGTGGGGAGCAAACAGG
+
BBBCCBC@;:6;AA?ACC?@ABABGF@CCCBCAB>ABCCC>CF>???DCA@>A9:9C?CD=A===@EF>BAA@AA9?=<3<8829AAA:?:=>@<@<B<>=>=A:A:888BF=A?>>>@;;;@??@@>:;;;;/:===>A<A;?:=:=>=>>=:;;;5;?;@==>>>>>@??@@<@@<A=>><>@@;?<?A<BBB>A?@@>@@A@ABA>BBAAAB<@>>>AAAAB8857AAAAB:@@@@???5>>CCD9>>>=
@6HNMW:00966:06358
TACGGAAGGTCCGGGCGTTATCCGGATTTATTGGGTTTAAAGGGAGCGCAGGCGGCACTTCAAGCGTGACGTTAAATCTCGGGGCTCACCCCCGTTTTGCGTCGCGAACTGTCGTGCTTGAGTAGGCGGCAGGGAGGCGGAATTCGCGGTGTAGCGGTGAAATGCTTAGATATCGCGAGGAACTCCGATAGCGCAGGCAGCCTCCCGTTGCCTTACTGACGCTCATGCTCGAAGGTGCGGGTATCGAACAGG
+
BA>@6:6;=A?:@@:@@B?BCE@B@BBB=BD@CC:@@5:96;D=@A@E@<<900*057:3--(-//888878;?A<BBBAD=?1?@983888'88<<.;:?>???AB??????>==::38778?@<:<@BCDD>?=<>A=@?B?BCCB?BB@@?=>8?<AA9BBBB>@@A999@A><;;7;<@AA=BAA;;;=966-627<6=9:1;;9?D>IBCCBBCCCCCCCCFCCCCC=@=@B;;;0<BBBBA?ABB@
@6HNMW:00991:06312
TACGTAGGGAGCGAGCGTTGTCCGGAATTACTGGGCGTAAAGGGCGCGTAGGCGGTGTTTCAAGTCGTCAGTAAAATGGTGAGGCTTAACCTCATTAAGCAGACGAAACTGGAATGCTGGAGGAACAGAGAGGCAGACAGAATTCCTGGTGTAGCGGTGAAATGCGTAGATATCAGGAAGAATACCGGTGGCGAAGGCGGTCTGCTGGCTGTATTCTGACGCTGAAGCGCGAAAGCCAGGGGAGCGAACGGG
+
;55::9:;0:;=A@@?@@7;;A?C@C@C@BBBCB;A;494(33(4;<<<<<?BB?BCCE>BB=?>AAABB@??CC9BB?ABAB=A@<@597:CBC?B=??BAA?BBB=BCC@C9::A=?=>><>=@?BBBBB?AB@@@@AA<A<@=AB@CBB@A<=9<;<<<855AA?>??A?BBB=A<>>78<?>C?@A?BBB?B=AA=A@@::::39ABBBA?ADBBBBBA@@=@@>?>>?9?=8;???3?>>>B?BBB>
@6HNMW:01001:06321
TACGTAGGGTGCGAGCGTTAATCGGAATTACTGGGCGTAAAGCGTGCGCAGGCGGTTTTGTAAGACAGATGTGAAATCCCCGGGCTCAACCTGGGAACTGCGTTTGTGACTGCAAGGCTAGAGTGCGACAGAGGGGGGGTGGAATTCCACGGTGTAGCAGTGAAATGCGTAGAGATGTGGAGGAACACCGATGGCGAAGGCAGCCCCCTGGGTCGTAACTGACGCTCCATGCACGAAAGCGTGGGGAGCAAACAG
+
CBCCCCCF>@;;;@>B;92;>BBB?D>A<@A@A@9@@@?@:AABBCB??@@<993999-9=>8=><>AAAAA==<59:::&7;(7333,3,3<=/=6?89387;)379333...(.27735555556679;2252525"2917173;39995655:>;558>>D9==;?A@@@;:ACCC?;;7;@A;;;;DDE@BCC@C?BBABAAA*;;;0;A;:;<>>=:94;;9.4=<8<888;3:;?ABAA-979<;08<8
@6HNMW:01002:06335
TACGGAGGATCCGAGCGTTATCCGGATTTATTGGGTTTAAAGGGAGCGTAGGCGGGCGCTTAAGTCAGCTGTGAAAGTTTGGGGCTCAACCTTAAAATTGCAGTTGATACTGGGTGCCTTGAGTGCAGTATAGGCAGGCGGAATTCGTGGTGTAGCGGTGAAATGCTTAGATATCACGAAGAACTCCTATTGCGAAGGCAGCTTGCTGGAGTGTAACTGACGCTGATGCTCGAAAGTGTGGGTATCAAACAGG
+
CB@@;::6;CC@B@ABDD@BBC?B?ABB=AA?AD=CC>BB<AC=;<;BCBB?BA@99::;<@<@ABBBA;;;A@@9@@?0;;;.;@@B?B?B=?@?5=3::AAA?BBBBBBBB>BBB?B?BBB@@BBCCCBBB?BBB?BC?C?B?BCBB>BBB@===:A@@A:???A<@@AAAAABBBC?CC@B@@<@@@<@ABB6:9:BABE@CCCE@@AA@BE@GF;;;CCCBBBBBBBBBB=BAA@@A;@AA@@A<ABD?
@6HNMW:00972:06389
TACGGAAGGTCCGGGCGTTATCCGGATTTATTGGGTTTAAAGGGAGCGCAGGCGCACTTCAAGCGTGACGTTAAATCTCGGGGCTCACCCCCGTTTTGCGTCGCGAACTGTCGTGCTTGAGTAGGCGGCAGGGAGGCGGAATTCGCGGTGTAGCGGTGAAATGCTTAGATATCGCGAGGAACTCCGATAGCGCAGGCAGCCTCCCGTGCCTTACTGACGCTCATGCTCGAAGGTGCGGGTATCGAACAGG
+
BBBB?B?B=@C5;90:;;5;CB?A?;:;0;=:?@9@@9@D<BB=ABA@@@C@@@@A@@:=@3;;5>555>>;>C7CCB0000)0>000888'////&478/00:==9@BBBBBBAAA?AAAA??;?@;>?BF>::9:B;@>B@BBBB@EB?????9>@?@8@?9949@@@AAAAA9988=9=??<>>>??BBA==7<<::4:;=.:::97>:>BBBCCCBBCB@BAA@BB5;5;;;AA:@BBBCIACBBA
@6HNMW:00988:06365
TACGGAGGATGCGAGCGTTATCCGGATTTATTGGGTTTAAAGGGTGCGCAGGCGGCGCGAAAAGTCAGCGGTCAAAGTTCCGGGCTCAACCCGGTGACGCCGTTGAAACTTTCGTGCTGGAGTTCGTGCGAGGGAGGCGGAATGCGTTGTGTAGCGGTGAAATGCATAGATATGACGCAGAACCCCGATTGCGAAGGCAGCTTTCCAGCACGCGACTGACGCTGAGGCACGAAAGCGTGGGGAGCGAACAGG
+
CCCC?BB@CCBBB@@ABA<BCD?B?99:9;C@BC=AA9@B6AA8@>??@<;5;@9@;::@@@3@@@?>;:7:@@A;B@=A5<;/9BBB4;;6;=@@AABA=AB>;;;6;AA;@A::;BC@CAA>ABB???BBB;??;?@<@?9:9AA>ACAAAA??;?@@A=BBBBBBCCCBAACCDECCC?CCC;CBB?ABAA4;5;;;;;;7;?BBBBBCBCCCAAABBBBCAA>@AA@@@:?>?8898-9>>AB?A@@=
@6HNMW:00988:06376
TACGGAGGGTGCAAGCGTTACTCGGAATCACTGGGGTGCGTAAAGGACGCGTAGGCGGATTATCAAGTCTTTTGTGAAATCTAATGGCTTAACCATTAAACTGCTTGAGAAACTGATAATCTAGAGTGAGGAGAGGCAGATGGAATTGGTGGTGTAGGGGTAAAATCCGTAGAAGATCACCAGGAATACCCATTGCGAACGGCGATCTGCTGGAACTTAACTGACGCTAATGCGTGAAAGCGTGGGGAGCAAACGAG
+
5555.5590999=3=5946999=9382448/////&/////9:3<7<::88843-33-447<;<<7433333&4::<>4666;8==9==.5.549:7<<5<==<<.55555)6<<:<<8///<957;:00+/99:+55;;;;6;39)/)//6///3333&3333&3:4888//)/7888>7<<8;7;><@990+0000+//(////7733495:8<>:=:<<9:>0///396/45<<<4:::4999&94::;444/6
@6HNMW:00996:06362
TACGTAGGGTGCGAGCGTTAATCGGAATTACTGGGCGTAAAGCGTGCGCAGGCGGTTTTGTAAGACAGATGTGAAATCCCCGGGCTCAACCTGGGAACTGCGTTTGTGACTGCAAGGCTAGAGTGCGACAGAGGGGGGGTGGAATTCCACGTGTAGCAGTGAAATGCGTAGAGATGTGGAGGAACACCGATGGCGAAGGCAGCCCCCTGGGTCGTAACTGACGCTCATGCACGAAAGCGTGGGGAGCAAACAGG
+
DBBBBBBE?;;;@C@A;96;=@BB;A>A<?@DDD>BBBCB;BA@000@@AA=CC?CCC:CBB?BBBBBA89:999)3><>0<<3;=<A>B?BBC;C?B??=:::29@>>?@@;6065:///899=>B=<::///////#//).26362678=;=>>>A>;;;=5=?AA>>>88;ABBB;9;7:?CBB@DBBB?A@@=@=@CCCCEC5BBLGCAA@BACBB;;;BCAA@@@@@>=?9?:8:AAA69::BB=AAA;
@6HNMW:00997:06394
TACGGAAGGTCCGGGCGTTATCCGGATTTATTGGGTTTAAAGGGAGCGCAGGCGCACTTCAAGCGTGACGTTAAATCTCGGGGCTCACCCCCGTTTTGCGTCGCGAACTGTCGTGCTTGAGTAGGCGGCAGGGAGGCGGAATTCGCGGTGTAGCGGTGAAATGCTTAGATATCGCGAGGAACTCCGATAGCGCAGGCAGCCTCCCGTTGCCTTACTGACGCTGAGGCTCGAAGGTGCGGGTATCAAACAGG
+
A===:=BC?BB6;;0995.4:B=A???=5:;4;:/9<0=@4@?869:CA@@?000=::6:=)/9948:<9;9;A8A>><>>>2<<;33333$3444&48;888333-373:987734-344;<<8=B?@@@=5/0(/8385=8@BBB?A@>0000*0===7@@@@=>????=000//.49389>2/22558>A8818755197<5:<3794B>BBBB;;;BB@;;7;A@AA=A;@>::9,9@:BCD=A@@?
@6HNMW:01018:05784
TACGTAGGGTGCGAGCGTTAATCGGAATTACTGGGCGTAAAGCGTGCGCAGGCGGTTTTGTAAGACAGATGTGAAATCCCCGGGCTCAACCTGGGAACTGCGTTTGTGACTGCAAGGCTAGAGTGCGACAGAGGGGGGTGGAATTCCACGTGTAGCAGTGAAATGCGTAGAGATGTGGAGGAACACCGATGGCGAAGGCAGCCCCCCTGGGTCGTAACTGACGCTCATGCCACGAAAGCGTGGGGAGCAAACAGG
+
B@@@@@BB<;;;ABABBB>A=ABB=@<A<@ABBA9@@@@@=@BAA???AAA=??1787-9<@:BCCCBBBAB@@>89999+9>5<<><8<8<==5=<?@@@AA@;>>;888=8818=@9@@@???@???AA?ACDDD(=<8=18-58;7729=999===888-58888=8=>?AAAB>BB<@=@AA=A@00,000,06<>;;9:9:#955)5@;4404?9::66@<<<00*0;;::7>?=?ABB:BBBCC>CAA>
@6HNMW:01030:05786
TACGTAGGGTGCGAGCGTTAATCGGAATTACTGGGCGTAAAGCGTGCGCAGGCGGTTTTGTAAGACAGATGTGAAATCCCCGGGCTCAACCTGGGAACTGCGTTTGTGACTGCAAGGCTAGAGTGCGACAGAGGGGGGTGGAATTCCACGTGTAGCAGTGAAATGCGTAGAGATGTGGAGGAACACCGATGGCGAAGGCAGCCCCCTGGGTCGTAACTGACGCTCATGCACGAAAGCGTGGGGAGCAAACAGG
+
DHBDDCCD=@@@@@@@@@<@@CBC?B?B@DDCCC>BABBD=DBB;:9A@@?<991998+:9@<CCBBBA798??A<BCDC:BB>BAA@=@>>DD?C?BAA@ABB576@>?>><<2949AAA?>><>??AAA>=>===':=5>7;7;=BAA=>;<<;<==@@@:@AAA@A>??=BBAB?BB@B@BCC?BBBB?CCC?A>ACCCCCC5BBB=BBAAA@DCCB:;::::?@A@AAA@<@???BCC:?@@BB>BBB?
@6HNMW:01030:05798
TACGGAGGGTGCAAGCGTTACTCGGAATCACTGGGCGTAAAGGACGCGTAGGCGGATTATCAAGTCTTTTGTGAAATCTAATGGCTTAACCATTAAACTGCTTGAGAAACTGATAATCTAGAGTGAGGGAGAGGCAGATGGAATTGGTGGTGTAGGGGTAAAATCCGTAGAGATCACCAGGAATACCCATTGCGAAGGCGATCTGCTGGAACTTAACTGACGCTAATGCGTGAAAGCGTGGGGAGCAAACAGG
+
B==C?=A@;=:;924:9929>@@??B?@@@AACC>DBBBB<A<A;;;@@@C=AB>?>9=@9929@:;:;69A@AD=CBBC@CE<@A6;5;2:;5;;/9@959<C=BB@>B;@@BC@CCCBBBB@@>@>6??@?:?AA@BA6525::59?4<??:999-9=>>3@@;AA@???:;;;;4:B:@<?@?@9::19@9:3949@:99??=??4:49A>A=@@@BB;;;D@BBAAAA@A6;<BABCC5;;;::/999=
@6HNMW:01047:05765
TACGTAGGGTGCGAGCGTTAATCGGAATTACTGGGCGTAAAGCGTGCGCAGGCGGTTTTGTAAGACAGATGTGAAATCCCCGGGCTCAACCTGGGAACTGCGTTTGTGACTGCAAGGCTAGAGTGCGACAGAGGGGGGTGGAATTCCACGTGTAGCAGTGAAATGCGTAGAGATGTGGAGGAACACCGATGGCGAAGGCAGCCCCCTGGGTCGTAACTGACGCTCATGCACGAAAGCGTGGGGAGCAAACAGG
+
CBBBCBBA<@@@AAA;;;?C@CCC@C@C?BBAAA<AAABB=ACBAAABBAC???<?AA6@AA=AACAAA9:9AAD=@?@@8?A;B889?B?BCC>C?BBBBBBB<?=<=::;89186<777@<>>?BAB@;8:@@@?)?C:?6;5:6<<>758<<;;;@?AA:>>>@@@@BB=CBDC@CB@B@CCC?BBCB?BBB?B?BDCCCCC1BBC=BB@@@>@@A:;;:A???CBB9:9B;A???AAA6::9BB=CCC@
@6HNMW:01049:05793
GACGTAGGTGGCAAGCGTTACTCGGAATCACTGGGCGTAAAGGACGCGTAGGCGGATTATCAAGTCTTTTGTGAAATCTAATGGCTTAACCATTAAACTGCTTGAGAAACTGATAATCTAGAGTGAGGGAGAGGCAGATGGAATTGGTGGTGTAGGGGTAAAATCCGTAGAGATCACCAGGAATACCCATTGCGAAGGCGATCTGCTGGAACTTAACTGACGCTAATGCGTGAAAGCGTGGGGAGCAAACAGG
+
CCCABBD@:96:A;@>@@?BBBBB@B?BCCABBD=@@AAE<@>@BBB?@@A=9:::A?AC??<?A????5ADBBB=@AAB@BCACCACAC@CC@CC>CBBCI@CCCCC>CCCCCC@BBBBBBC??999,0:00*0<??@A<A=C<?<??;?A?;???5?AAA9A@=ABBBABDDCBB?BB?B>BBBC<BB=A@@@<?<?B=>>>BBCC?C@CD=?<A@A@ABCBB>BBAABCCC>AACBBCB6=>>>=5?AA?
@6HNMW:01042:05818
TACGTAGGTGGCAAGCGTTGTCCGGAATTATTGGGCGTAAAGCGCATGTAGGCGGTTCCTTAAGTCGGTCGTGAAAATGCGGTGCTTAACGCCGTATGGCGATCGAAACTGCGGGACTTGAGTGCAGGAGAGGAAAGGGGAACTCCCAGTGTAGCGGTGAAATGCGTAGATATTGGGAAGAACACCGGTGGCGAAGGCGCCTTTCTGGACTGTGTCTGACGCTGAGATGCGAAAGCCAGGGTAGCGAACGGG
+
CBBB@@@=994:B=A@BB9;;C?C?B?B?BB?BD=AABB@25<ACB:::CC?CD997;?E=A?ACCC@B;;;BBBB9;<<CACCCC@B?BBD>BACCC?C9;;CCMK>EBBBCD?AA@@CBBBBBAB=A@@@>A@8ABB:B?BBCB>BBBBABC@?=?BBA=BC@@@AACCBC@CC?C@CC@@A@?B?@@<?@A;@=@BB?BB>CBB@BBAA988ABB@AAAAECBBCCBBBB=BB>BBB<BAABBC?BBB<
@6HNMW:01043:05847
TACGGAGGATCCGAGCGTTATCCGGATTTATTGGGTTTAAAGGGTGCGTAGGCGGACCCGTTAGTCAGTGGTGAAAGTTTGCAGCTCAACTGTAAAATTGCCATTGAAACTGCGGGTCTTGAGTGTAAATGAGGTAGGCGGAATGTGTTGTGTAGCGGTGAAATGCTTAGATATTACACAGAACACCAATTGCGAAGGCAGCTTACTGGGATACAACTGACGCTGAGACACGAAAGCGTGGGGATCAAACAGG
+
DCCC@@@=?AA=@@@@@@?BDE@D?AAD=CC?BC>CC>BI?CC>BABCCCB@BD@CBC>BB@CCBEA@@@?;;:H>BBE=BB???DCC@C@>;;;;2;8>?=@@>BBC;AA?CCC@=>>>ABAAAAAA<999A<@@@<@@=B@CA@:86:=>=<><=8=;::0:==@<@@@AAA=>>>>=><;<=<<?=?:;=@>6999898=:;<;;;6;????688==;=;D?><;A@>>>C3=;;;AAA5>;;?A9A>>9
@6HNMW:01014:05902
TACGTAGGGTGCGAGCGTTAATCGGAATTACTGGGCGTAAAGCGTGCGCAGGCGGTTTTGTAAGACAGATGTGAAATCCCCGGGCTCAACCTGGGAACTGCGTTTGTGACTGCAAGGCTAGAGTGCGACAGAGGGGGGTGGAATTCCACGGTGTAGCAGTGAAATGCGTAGAGATGTGGAGGAACACCGATGGCGAAGGCAGCCCCCTGGGTCGTAACTGACGCTCATGCACGAAAGCGTGGGGAGCAAACAGG
+
>BBBB@AB;;;:@AA:;;;@;@@A=A=@69;AA@6:;>A?9?>?@?=?=?A?AA>ABC:EBB?AAAA??99:@@@8@@@@6@?5<=<=8?8=AA<A=AAAAACD>B??AB::;>;?:>?>>=??=;;;>>;;;AAAA)==8:6;7<7=//+/78868===>>>9>B???>=;9;@BAA@@@=@?@@@?A@CC>B::6;:?A;;;;;*;A@9ABAAA?AAA;:;AA@@AAAABBBC;B??:99:*9<989,8B?<
@6HNMW:01015:05871
TACGTAGGTGGCAAGCGTTATCCGGATTTACTGGGTGTAAAGGGCGTGTAGGCGGGAGTGCAAGTCAGATGTGAAAACTATGGGCTCAACCCATAGCCTGCATTTGAAACTGTACTTCTTGAGTGATGGAGAGGCAGGCGGAATTCCCTGTGTAGCGGTGAAATGCGTAGATATAGGGAGGAACACCAGTGGCGAAGGCGGCCTGCTGGACATTAACTGACGCTGAGGCGCGAAAGCGTGGGGAGCAAACAGG
+
DGBBBBB=>>:>A=@ABBAECC?C@CCD=AB@@@;@@?CC<AA<AA?=A8979BC=>??BBA@BCBBBBB@ABBBB8CAAACC>DB?A<?>9<A?@@??@@:9929?A9A???BBB?BC;??AA=@@=8=?;:6;=<8<>9<3958=7=AAAA>>6636A?A7AA>@>:8:<AA666,66/6=A@@<@A:;5;==7<9881819:<:;5;A==:==ABA@?@?;9//*/666::/:99::::/:;;??:??@;
@6HNMW:01016:05880
TACGGAGGATGCGAGCGTTATCCGGATTTATTGGGTTTAAAGGGTGCGTAGGTTGTTCGGTAAGTCAGCGGTGAAAACTGAGCGCTCAACGTTCAGCGTGCCGTTGAAACTGCCGGGCTTGAGTTCAGTGGCGGCAGGCGGAATTCGTGGTGTAGCGGTGAAATGCATAGATATCACGAGGAACTCCGATTGCGAAGGCAGCTTGCCATACTGCGACTGACACTGAAGCACGAAGGCGTGGGTATCAAACAGG
+
BBDFADC@CBBBBAB;;;>AAA=B=BBB=BB?BC<A@0;;0;9.94;@CBB>B?@@<@A?AB@BCCBA::4:;:;;.;@@@ABBBCDC@BBB?BBBBBAA@9??599B=BBBB?DE>BA>AA@@8?><>@>BC@??>:@@8>;?:>>:959B@@@>?<?BAA:888?AA:::A@A@??8839>AAC>>??490;=*/(////;+//:<<:=9////0@;9:>@@?B@BAA=>=1818<898*8::::;1;>>9
@6HNMW:01025:05897
TACGTAGGGGGCAAGCGTTATCCGGATTTACTGGGTGTAAAGGGAGCGTAGACGGCAAAGCAAGTCTGAAGTGAAAGCCCCGGGCTCAACCCGGGAATTGCTTTGGAAACTGTTTAGCTGGAGTGCAGGAGAGGTAAGCGGAATTCCTAGTGTAGCGGTGAAATGCGTAGATATTAGGAGGAACACCGGCGGCGAAGGCGGCTTACTGGACTGTAACTGACGTTGAGGCTCGAAAGCGTGGGGAGCAAACAGG
+
BC:;;CBBBB1@@=?;9;6:BC@D@BBB?@@@CC>B@@@C=CD=??;<;A@@AB@BCL?CCCACB<;;D@A@BBB=BBCC:CC@CBAA?AA=AC>C?C?AAAA;A>@@=<;;@B<ABBAA=A;::@BC@CCCC@;:8;A@=A@C?B?BBCBBA@@??;?=@@;???@AABBBBB?BB@BB?A?999>@??><>AB?B@B?<?B387@?6;:@@>>;>BBBBAA>@::39>>9::29AABBCC9BBBBB>CEF?
@6HNMW:01027:05882
TACAGAGGGTGCGAGCGTTAATCGGATTTACTGGGCGTAAAGCGTGCGTAGGCGGCTTATTAAGTCGGATGTGAAATCCCCGAGCTTAACTTGGGAATTGCATTCGATACTGGTGAGCTAGAGTATGGGAGAGGATGGTAGAATTCCAGGTGTAGCGGTGAAATGCGTAGAGATCTGGAGGAATACCGATGGCGAAGGCAGCCATCTGGCCTAATACTGACGCTGAGGTACGAAAGCATGGGGAGCAAACAGG
+
CCCCCCDD?BBBB@@@BB>A@CBB@BBB=BBAAA<@@@@A;@@B?>>??9849?<?C?BB>B<@@AB?A@@@AAB;;;;;-;AAAB?B>AD?AB>A@E?BBBB@?@@CCBBB?BBBBBCBBBBBBBBC;BB8837>>9?BBB@C>A>AB?BBBBBBB?BA@C>>?>A@B???BABBB?BB@D?BBB=BBAA<B>>9<69@?><AAABC@B@BB?BBBCBB?899??B?BBCA@@;@BBBBBB1??>>>8@BB?
@6HNMW:01034:05894
TACGGAGGATGCGAGCGTTATCCGGATTTATTGGGTTTAAAGGGAGCGTAGGTGGGATATTAAGTCAGCTGTGAAAGTTTGGGGCTCAACCTTAAAATTGCAGTTGATACTGGTTTCCTTGAGTACGGTACAGGTGGGCGGAATTCGTGGTGTAGCGGTGAAATGCTTAGATATCACGAAGAACTCCGATCGCGAAGGCAGCTCACCGGGCCGGAACTGACACTGATGCTCGAAAGTGCGGGTATCAAACAGG
+
BA@B=;;5;;;;@CBBAA<ABC?C?BCC=CC?CC=CC6994:B8AA:;:??;;;;6:DCC@C?CCDBBBBBBCBD>CCD=CCD;CB::6;?B?AAA8A;??@AA=@?CBB@A>AB=B?B?C???BCC@>>?DC@BBB>BB?B@C@B@@A@BB?@B>>:=A@C>BA@B?CBABBBBBBBB@BBACCC@CCGCCC;;7;;A@AABBBB@BD?D@D@F?BA@@DDDCCCCCBBBBBB<?>CA@@7>=?==;7<@?<
@6HNMW:01035:05908
TACGGAGGATGCGAGCGTTATCCGGATTCATTGGGTTTAAAGGGAGCGTAGGCGGAGCGCCAAGTCAGCTGTGAAATCCCGCGGCTCAACCGTGGAACTGCAGTTGAAACTGGCGCCCTTGAGTGCACATGAGGATGGTGGAATTCGTGGTGTAGCGGTGAAATGCTTAGATATCACGAAGAACTCCGATTGCGAAGGCAGCTGTCTGGGGTGCCACTGACGCTGAGGCTCGAAAGTGCGGGGTATCAAACAG
+
CCCC?AAAH;9;BAABAB?ABCAH@BB@BCC@CD>CC<BD?DG>ABBBB@@=@C?ABCAA>B=@@@@::8@@???6787*38>:ABBB?B?CCC?B>A999@=<9=??8?@>:B;;;3::====??@=<<9<<4<<<9994:<@;??AA;??A><5516>?D;>>>>;===AAA>===>=BB:=<=5;:;5;;;;:>5;;;;;<<>8888)9>>:?@A;;;AAA;;<;>==788)8>>9888(8;=>>C58:@
@6HNMW:01038:05899
TACGTAGGGGGCGAGCGTTGTCCGGAATTACTGGGCGTAAAGGGTGCGTAGGCGGTCTGGTAAGTTGGATGTGAAATACCCGGGCTTAACTTGGGTGCTGCATCCAATACTGTCGGACTTGAGTGCAGGAGAGGAAAGCGGAATTCCTAGTGTAGCGGTGAAATGCGTAGATATTAGGAGGAACACCAGTGGCGAAGGCGGCTTTCTGGACTGTAACTGACGCTGAGGCACGAAAGCGTGGGGAGCAAACAGG
+
CD@@@@@@@@,@A>A@@@5:=B?B@D9C9CCCEC>B?A>=8C?6;AABCDB@@@=@BBB?BB@CC@C@DAA@BBA<B@@@9?@9@B?B?><7;:5:0//998@@:;:?CCBBABA?BBB?>@@AAA@@=?BB?=AA<??C?CAC?CACAAABA?@:979BCB>>??CB@@@B8879C?AB?B?A??<;??A<?;;)/)//)/<;1:;@;====>A=BBBCC999A9939@A@AB=ACCCBBB:B>>?C>>>><
@6HNMW:01039:05893
TACGGAAGGTCCGGGCGTATCCGGATTTATTGGGTTTAAAGGGAGCGTAGGCGGCATGGTAAGCGTGTTGTGAAATGCGGGTGCTCAACATCCGGACTGCAGCGCGAACTGCCGTGCTTGAGTGCATTGAAGGAAGGCGGAATTCGTGGTGTAGCGGTGAAATGCTTAGATATCACGAGGAACCCCGATTGCGAAGGCAGCTTTCCGCGCTGTTACTGACGCTGAAGCTCGAAGGTGCGGGTATCGAACAGG
+
CDBB?B?@=@C@@A<@00/;A;>6=?;5;A=AB8??,;;0;B;@@@BAAA=;:5:@BD@CB@DAA@BB=@@ACC=9<:CF?BBBAAA?B@AB?@?@CCBBACCCDBB@BDCC=AAAAA<A@@ABA@@?BB>@=A5;5;;5;5<5<CFEACECBB;;:;BBC=BB;;::@AB??????CC?B=@@@5??A4::AA>A@AABAAA;A;>?BBBBB@CBBBBBBCBBB?BB???A:=9=>999*8=>BCC@BAA>
@6HNMW:01042:05890
TACAGAGGGTGCGAGCGTTAATCGGATTTACTGGGCGTAAAGCGTGCGTAGGCGGCTTATTAAGTCGGATGTGAAATCCCCGAGCTTAACTTGGGAATTGCATTCGATACTGGTGAGCTAGAGTATGGGAGAGGATGGTAGAATTCCAGGTGTAGCGGTGAAATGCGTAGAGATCTGGAGGAATACCGATGGCGAAGGCAGCCATCTGGCCTAATACTGACGCTGAGGTACGAAAGCATGGGGAGCAAACAGG
+
B655;544)4444:<=DC?C?CCC@BB@<<<;;<5;;;==6=>BBAAAA??9>?<?@>AF@C?B@:;7;BABABB>BCGE;BBBBBAJ@BC@BB=B?B?@@@C@CBBCCCBB>A@@@@CBAABBBBBC?CBBB?B@?<@@BB?B=@<?A=ABBBCCC@BBBB>>?>ABB>??CA????CC@C?BCD?BAAA>@@@394999A;?>>>B?D>AB?BBB997A>>>BBB?B@@998*9>@@ABB9BCBA@98992
@6HNMW:01050:05881
TACGGAGGATACGAGCGTTATCCGGATTTATTGGGTTTAAAGGGTGCGTAGGCGGACATTTAGGTCTATGGTGAAATCGTTGTGCTCAACACAATTCAGCTGTAGAAACCGAGTGACTAGAATATAAGTGGCGCAGGCGGAATAAAGCATGTAGAGGTGACATTCATAGATATGCTTAGAACACCGATCGCGAAGGCGGCTTGCGAAGGTATGATTGACGCTAATGCACGAAAGCGTGGGTATCGAAACAGG
+
66=B?AA>B@@@A<@B@@=@DC?C=@@?8699D>7><3::099098::996?==8=>:::3=:69555<@7@;:=4??@<8==B@=:=7377>)/(/666///;9::)5.4999566<<<>;===>:B?@7?;>>@5:?;?;:BB4?;<;:8::5505;<;;<6::<<<<<766--(-66(--:6;;/44<;;6=58868848:::6:898;;33/388===;6////6636.695556/6222222)22;3
@6HNMW:01060:05894
TACGTAGGTGGCAAGCGTTATCCGGATTTACTGGGTGTAAAGGGCGCGTAGGCGGGGATGCAAGTCAGATGTGAAATCTATGGGCTTAACTCATAAACTGCATTTGAAACTGTATCTCTTGAGTGCTGGAGAGGTAGACGGAATTCCTTGTGTAGCGGTGAAATGCGTAGATATAAGGAAGAACACCAGTGGCGAAGGCGGTCTACTGGACAGTAACTGACGCTGAGGCGCGAAAGCGTGGGGAGCAAACAGG
+
AEAA@AC@BCABB>A@A@=@BB?CACCD?BB@>?9??>AA<AB>BCBBBCC?BBBB9BB?>??ABBBBB<>;;=;7=@@A@A@;@A3939<<?FCC9BA>>?@@;@@@:A>?>CCBAAA?A???BBAB@BBB@=A@;;00*06;3=3=5;999AB??<?:771;57??CB?>>>A<><>=AA<??@7;;@@=AAC<?<>>9==??>>>=A@@@@A<>>@@>=<;;//,/::<>@6>888@@?5;;;>B:==>;
@6HNMW:01019:05952
TACGTAGGGTGCGAGCGTTAATCGGAATTACTGGGCGTAAAGCGTGCGCAGGCGGTTTTGTAAGACAGATGTGAAATCCCCGGGCTCAACCTGGGAACTGCGTTTGTGACTGCAAGGCTAGAGTGCGACAGAGGGGGGTGGAATTCCACGTGTAGCAGTGAAATGCGTAGAGATGTGGAGGAACACCGATGGCGAAGGCAGCCCCCTGGGTCGTAACTGACGCTCATGCACGAAAGCGTGGGGAGCAAACAGG
+
B=@AB;;;09:9A@A@@@=@=@BD?E@G?CBBBB<B:;;D<@AAA;:;CCB?CC?CDE:B:859B@ABBBAABDD<A@DD:BB>BA@A>A?BBD>D>AAAAABC>CB><<788=:?;??@@A???<<;=:8888888%8949.5.2699@888<A898;@BD:AD;;;===>8;9?@=@B?C?BBBAECEC?BBB<@=@BBBCCC2@@@;@B@@@?BBBAABBBBAB;;;BBBD@CBBBBBB6@@@@@9@<?9
@6HNMW:01020:05914
TACGGAAGGTCCGGGCGTTATCCGGATTTATTGGGTTTAAAGGGAGCGCAGGCGGCACTTCAAGCGTGACGTTAAATCTCGGGGCTCACCCCCGTTTTGCGTCGCGAACTGTCGTGCTTGAGTAGGCGGCAGGGAGGCGGAATTCGCGGTGTAGCGGTGAAATGCTTAGATATCGCGAGGAACTCCGATAGCGCAGGCAGCCTCCCGTTGCCTTACTGACGCTCATGCTCGAAGGTGCGGGTATCGAACAGG
+
CCCC@B@C@CC@CC=BBB>BBC@C@BBB=BA>@A9@B0;;0;?;;;;A;;<=;;5;<>><>G9000>=;>00+;;0;?<?CBB9ABA???<<,9:::-9@AACCCBB>BBBB?@@BBB?CCCC7959C>ABCB<>=<>A?D?B?ABBB>CCCAA@B@BBBB>AAAB@BBAAAB=<<788:=<@BB=AA?>=====>;;;:A;;;;3;A5;;<CAECCCCCCCFCBBCCBABB?B=A;;;;.;CB><A;0007
@6HNMW:01027:05958
TACGGAAGGTCCGGGCGTTATCCGGATTTATTGGGTTTAAAGGGAGCGTAGGCGGCATGGTAAGCGTGTTGTGAAATGCGGGTGCTCAACATCCGGACTGCAGCGCGAACTGCCGTGCTTGAGTGCATTGAAGGAAGGCGGAATTCGTGGTGTAGCGGTGAAATGCTTAGATATCACGAGGAACCCCGATTGCGAAGGCAGCTTTCCGCGCTGTTACTGACGCTGAAGCTCGAAGGTGCGGGTATCGAACAGG
+
CBCC@C?CADC@CC?;;;@ABB=@<?BA5@?7@=9?@5AA;AD=@@@B@<=:00+0=<:68;69559<?>@@@@@9959<=6<CCCBB?@??A?B@DDC;;;@@BDBA>B;:;;A::;B6:9BB==BC?BB>A?B=@>@C?C7;8;B;;7;DBBC@@=ABCB=DBBMADBBBCC@??A??<??BFE9CBB?BBBC>@=?AAAAA<B@BCDBBBA?DCBBAABB>???AA@@AA6939>?AD>BBBBAA=@AB<
@6HNMW:01037:05910
TACGTAGGTCCCGAGCGTTGTCCGGATTTATTGGGCGTAAAGCGAGCGCAGGCGGTTTGATAAGTCTGAAGTTAAAAGGCTGCTGGCTCAACCATAGTTCGCTTTGGAAACTGTCAAACTTGGAGTGCCAGAAGGGGAGAGTGGAATTCCATGTGTAGCGGTGAAATGCGTAGATATATGGAGGACACCGTGGCGAAAGCGGCTCTCTGGTCTGTAACTGACGCTGAGGCTCGAAAGCGTGGGGAGCGAACAGG
+
;5=<<:?<99:)9449455::@?A?@@:38;2::39<9;;34339333<::6?:4:;18=::?AB878@;=>,799&98<73337,37<=9:6;B888=A=577,7177.5654223'--(-(----.3.225:>>5>;;:8;8<9A1837<<:997//.278:=./..33556=533794--)--44,2..(2...'../(/335579167867;6>9:799;9>9:78>>AAC5>>>>ABB5;;;@B=A@@:
@6HNMW:01053:05928
TACGTAGGTGGCAAGCGTTATCCGGATTTACTGGGTGTAAAGGGCGTGTAGGCGGGAGTGCAAGTCAGATGTGAAAACTATGGGCTCAACCCATAGCCTGCATTTGAAACTGTACTTCTTGAGTGATGGAGAGGCAGGCGGAATTCCCTGTGTAGCGGTGAAATGCGAAATAGTATAGGGAGAAGCACCAGTGGCGAAGGCGGCCTGCTGGACATTAACTGACGCTGAGGCGCGAAAGCGTGGGGAGCAAACAGG
+
DCBBB@@=@@8>A6<:BA?BCC@C@CBC>CCBBB>ACCBC=CC<BBBBB>?<?BC@BBCAAB?BBBBBCBBBBBBB:BBBBBB>BBAA9>>8>AAAA@=>>A@@;ABB=BBB@BBB>BB:=<><>@A?:>>>>;>?@<>>:><A<AC9AA??==>>?;>==A9@;;656,6;;;::6::1---)----(--.212553>;@@5859<9;;5;=;;5:5;>??@===>7818==?@B:A???@DD6@@===5<;;8
@6HNMW:01062:05957
TACGGAAGGTCAGGGCGTTATCCGGATTTATTGGGTTTAAAGGGAGCGTAGGCCGCCGGTTAAGCGTGTTGTGAAAAGCAGTGGCTCAACCACTGTCGTGCAGCGCGAACTGTCCGGCTTGAGTATCATGAAAGGTTTGCGGAATTCGTGGTGTAGCGGTGAAATGCTTAGATATCACGAAGACCTCCGATTGCGAAGGCAGCAGCCTGTGTGTTCACTGACGCTGAAGCTCGAAGGTGCGGGTATCGAACAG
+
DC;;9;?B=AACCC==@C?@@@?B>AAA5;97@@<BC>CE>BB>@@@AB@>;@89:?B@A@C?@@@@@B?BBB@CC9??@?9939=:;5;*//9///::77873378848888:6:6;=7<<8;879<877<69///'//.(.26266::6;:99=7958<>A:AAAA>@BAA>?>BBBB?C9838>:::;189::7<188>:::@=778B8785;:<==;<<=889@CCCCA@+0*0/0991::7:>A::;;
@6HNMW:01024:06004
TACGTAGGGTGCGAGCGTTAATCGGAATTACTGGGCGTAAAGCGTGCGCAGGCGGTTTTGTAAGACAGATGTGAAATCCCCGGGCTCAACCTGGGAACTGCGTTTGTGACTGCAAGGCTAGAGTGCGACAGAGGGGGGTGGAATTCCACGTGTAGCAGTGAAATGCGTAGAGATGTGGAGGAACACCGATGGCGAAGGCAGCCCCCTGGGTCGTAACTGACGCTCATGCACGAAAGCGTGGGGAGCAAACAGG
+
==ABBABB<:;99<@B;94;9>=>5><@24;:88084444(38:88;@B996:@8=AA6ABC@BBAAAB@@?>;;3>=?>8@C>BAAA?B@BCD=B?BAAA???290<;;///728.35;BD888>;::=>======'<=;@<@9@<889;;;<=<=>A===7>@@@B===>;AACB?A@?AGBBC@BBBB?A@@<?<?BAABBB5BCD>CBBBB?A@@;;:?>@A@9:9B;9:5:???@@@6??@DG>CBC?
@6HNMW:01027:05960
TACGGAGGGTGCAAGCGTTACTCGGAATCACTGGGCGTAAAGGACGCGTAGGCGGATTATCAAGTCTTTTGTGAAATCTAATGGCTTAACCATTAAACTGCTTGAGAAACTGATAATCTAGAGTGAGGGAGAGGCAGATGGAATTGGTGGTGTAGGGGTAAAATCCGTAGAGATCACCAGGAATACCCATTGCGAAGGCGATCTGCTGGAACTTAACTGACGCTAATGCGTGAAAGCGTGGGGAGCAAACAGG
+
DBBB?CBD>;;;A<?A@@<@BA?@<@<@@BCA@A<ACBDD>B@BBCB@@@@;@B>BCACICD@DCCCCC;CCDCC=9;;A?AA=BC?A?AABC=AA>AFDBB=@@@@B;B@@@AC?AABAAACCC;;;0;@;;7;BBBCC@C@B<@<:969??<???2===?5?B?BDBCBCCBBBC?CC@C?AAAB=BB@CCCC?C@B>>>@@BBCC?B>AA?A>BBBBCCBBB@DCA@@@EE>CAA;;;;.:A@CC>CCC?
@6HNMW:01027:05981
TACGTAGGGTGCGAGCGTTAATCGGAATTACTGGGCGTAAAGCGTGCGCAGGCGGTTTTGTAAGACAGATGTGAAATCCCCGGGCTCAACCTGGGAACTGCGTTTGTGACTGCAAGGCTAGAGTGCGACAGAGGGGGGTGGAATTCCACGTGTAGCAGTGAAATGCGTAGAGATGTGGAGGAACACCGATGGCGAAGGCAGCCCCCTGGGTCGTAACTGACGCTCATGCACGAAAGCGTGGGGAGCAAACAGG
+
CCCCCCBB=?@?A@@@BA:><@@A?C=A;@A;;:.:>===6;@=@???>?@<>=8;>>299B?BCCCCB@@??@C;BBAA9BC;B====@=@BC;B=A@@B@BC<A<<;;;>=A6:6:><:;::9<==>==:88888%;>;@=A=B=@??;;;>>>@@@AAA:>>===>;;;=AA@@?BCAC@CCC@CCCC?BBB<?<?CBBBAA0@@@;@CBBB@CCDA@AABBAAA@@??@@;AAABBAA:9:9BA=B?>;
@6HNMW:01030:05982
TACGGAGGGTGCAAGCGTTACTCGGAATCACTGGGCGTAAAGGACGCGTAGGCGGATTATCAAGTCTCTTGTGAAATCTAACGGCTTAACCGTTAAACTGCTTGGGAAACTGGTAATCTAGAGTAAGGGAGAGGTAGATGGAATTCTTGGTGTAGGGGTAAAATCCGTAGAGATCAAGAAGAATACCCATTGCGAAGGCGATCTACTGGAACTTAACTGACGCTAATGCGTGAAAGCGTGGGGAGCAAACAGG
+
BBAA=<A<<<BAB5;;;;4:@BCC?>?BBC@>>;3@9;;A:@;>ABB@AAC?CC>B@90000,0>@=>B?BA@@B:@@>>;@A<@@?B@C@DC@BB<A@BBDACF?DD;;;;=@A?BCCFDCCAA>@@99::969>AA;;9;@D>A@@B?@AAABGG9BBCC;BC;::CDBBBA::499;@A=CB@C:?@:>B@@<@=AAAAA;;:@B?A@AA@J000000099:49@//00/<399<<>>>0<665<4<==2
@6HNMW:01031:05968
TACGGAGGGTGCAAGCGGTACTCGGAATTCAACTGGGGTGCGTAAAGGACGGTCGTTAGGCGGATTATCAAGTCTTTTTGTGAAATCTAATGGCTTAACCATTAAACTGCTTGAGAAACTGATAATCTAGAGTGAGGGAGAGGCAGATGGAATTGGTGGTGTAGGGGTAAAATCCGTAAGAGATCACCAGGATACCCATTGCGAAGGCGATCTGCTGGAACTTAACTGACGCTAATGCGTGAAAGCG
+
?==<6555)49972///)//7/4/)-373-,(,****&***,--8/838::)/---(--(-,(-73--/:365-////$//:::1:333-347<=8=9=5436::2<:9:9+---57(--/9//)377779;;:::;2///9166-//9(/(/3805532225555)5566+55.523,3773//-70--(----6.67/5553.3.3...3766?B8A6:>17.39:9888::288;588>?5:8:
@6HNMW:01039:05979
TACGGAGGGTGCAAGCGTTAATCGGAATCACTGGGCGTAAAGCGCACGTAGGCTGTTATGTAAGTCAGGGGTGAAATCCCACGGCTCAACCGTGGAACTGCCCTTGATACTGCACGACTTGAATCCGGGAGAGGGTGGCGGAATTCCAGGTGTAGGAGTGAAATCCGTAGATATCTGGAGGAACATCAGTGGCGAAGGCGGCCACCTGGACCGGTATTGACGCTGAGGTGCGAAAGCGTGGGGAGCAAACAGG
+
BCCC?@?@8@@?A=A@@@=A?CCC@D?CACCCBB<CCBBB=BCAA????@@<@??>?A9:9B@BCCBBBB5BBBD<BBB=BBB?B@>>:>:>>B<@<@:;;F:@<???BAA@??>?>@@;@B=8:8;B:BCAAA7>=;9949898<<<<9<=??C=B?A@@@9@A<AB@A>>>>>>A=>><>:>>A@A@??:?>>:>==>;>7::=@?;?A<A<>@@<AC@@@A@>>;>@@@CA:B?>?AAA5::9<=7<??=
@6HNMW:01040:05990
TACGGAGGGTGCAAGCGTTACTCGGAATCACTGGGCGTAAAGGACGCGTAGGCGGATTATCAAGTCTTTTGTGAAATCTAATGGCTTAACCATTAAACTGCTTGAGAAACTGATAATCTAGAGTGAGGGAGAGGCAGATGGAATTGGTGGTGTAGGGGTAAAATCCGTAGAGATCACCAGGAATACCCATTGCGAAGGCGATCTGCTGGAACTTAACTGACGCTAATGCGTGAAAGCGTGGGGAGCAAACAGG
+
;DAA5;;9.9?@@?000=7:7;;:<@?B???9::/;99@<6=:BCB@;;9B4;:4::=BCCC?AABBCC;@ABBE>CBBB@CD@CC@C@C@CCADD=CBBBC>BBBBC=CBBBBDBECCCCCBBBBBB=AC@@>@BCDDC?B@C@D?AA????7898-8AAC:BB?BCCCBBABBBB@CC@C?AA@D>CC=BBCC9978A?@AB@A@@=@?BB@B@BBDDCAABB?ABBBBBBB=BAA????5?@ABB>BCC?
@6HNMW:01062:05994
TACGTAGGGTGCGAGCGTTAATCGGAATTACTGGGCGTAAAGCGTGCGCAGGCGGTTTTGTAAGACAGATGGTTGAAATCCCCGGGCTCAACCTGGGAACCGTGCGTTTGTGACTGCAAGGCTAGAGTGCGACAGAGGGGGGTGGAATTCCACGGTGTAGCAGTGAAATGCGTAGAGATGTGGAGGAACACCGATGGCGAAGGCAGCCCCCTGGGTCGTAACTGACGCTCATGCACGAAAGCGTGGGGAGCAAACAGG
+
=:;9?;;;0599?;?99=.4.49=8=6:06CCAC<@@:>90;::00/:9/0)4:69?=1::?6:<0006//(/(/66./333&38/8:76164666(/(/(//9/327)225555622,25:5558522222226557777&7849*.*.25552753/.....29=07788<;;52899@A?BB:D>AAD<999A<@@??A589@<<<<)<<=3::554.548:88933333383333(3333:==1<A;==6===8
@6HNMW:01016:06031
TACGTAGGGTGCGAGCGTTAATCGGAATTACTGGGCGTAAAGCGTGCGCAGGCGGTTTTGTAAGACAGATGTGAAATCCCCGGGCTCAACCTGGGAACTGCGTTTGTGACTGCAAGGCTAGAGTGCGACAGAGGGGGGTGGAATTCCACGTGTAGCAGTGAAATGCGTAGAGATGTGGAGGAACACCGATGGCGAAGGCAGCCCCCTGGGTCGTAACTGACGCTCATGCACGAAAGCGTGGGGAGCAAACAGG
+
<<@@@@@@69999:99<A:@;;:;5>.405<;<>8AA@@;2:;>;9:ABA@=?>3998-:9937;=?AB=CBBBF?AA@@5??8?AAA<@<??<5<27777;;818:==@;:;H:=:>><8::///...73222222#25.517275::@>:;:>:A>;;>@9>9855::9226>>=8<<7?7;>?:@;???A>>4949<ACAAA,::9,5>>=B?BBA@;69>@@<9948333(3999===0<<>=:2>@A6
@6HNMW:01031:06024
TACGTAGGTGGTGAGCGTTGTCCGGAATGACTGGGCGTAAAGGGCGTGTAGGTGGACTGATCAGTCGGATGTGAAAGCCCCAGGCTTAACCTGGGAACCGCATCCGATACGGTCAGTCTTGAGTGCGGGAGAGGGCAGTGGAATTCCCAGTGTAGCGGTGAAATGCGTAGAGATTGGGAGGAACACCAGTGGCGAAGGCGGCTGCCTGGACCGTAACTGACACTGAGCGCGAAAGCGTGGGGAGGCAAACAGG
+
>@=BBBA?:;6;A@:@DA=AAB?B?B@CCAAABD>AA??=.79/333388728>>ABBBA?==000>9=0..::9)/08;+;85:?8?<=?BBB9B;?;<?A@B>BBAA9998AAAACC676==<888*8<878*8998838:?=BC;?>>@@????388?A9=>>;;;AAAAC<??8??:??????B???<CAB7:7;@<@ABA;?@<=<8:;:5::=>@8/.../.6//29.9/.--66&--(---'-383
@6HNMW:01035:06026
TACGGAAGGTCCGGGCGTATCCGGATTTATTGGGTTTAAAGGGAGCGTAGGCGGCATGGTAAGCGTGTTGTGAAATGCGGGTGCTCAACATCCGGACTGCAGCGCGAACTGCCGTGCTTGAGTGCATTGAAGGAAGGCGGAATTCGTGGTGTAGCGGTGAAATGCTTAGATATCACGAGGAACCCCGATTGCGAAGGCAGCTTTCCGCGCTGTTACTGACGCTGAAGCTCGAAGGTGCGGGTATCGAACAGG
+
@CCB@B@C@CB@AA<000/:>3968:808@=A@8@@-;;0;G8@@;;0>@90000?@@<??:=BBCBB8:;@@>5:;@??988899=5?;:@;@8549=<:9;9@@@?BBBB:B999B;?965==5949:8=7;5;=59.6694=>?;6?99<;55.4444)/://)//::555<;;;<-3-388&377/9<<<1838=??=B<@779A?AAA>????@????@A>AAACAA=@<????@9@AA@??<?@@<
@6HNMW:01037:06031
TACGTAGGGGGCAAGCGTTGTTCGGAATACTGGGCGTAAAGCGCACGCAGGCTGACCGTTAAGTCTGTCGTCAAAGGCGGGGGCTCAACCTCCGTTCTACGATAGATACTGGCGGTCTAGAGTATGTGAGAGGGAAGTGGAATTCCCGGTGTAGCGGTGAAATGCGTAGATATCGGGAGGAACGACCAGTGGCGAAGGCGCTTCCTGGCACACAACTGACGCTCATGTGCGAAAGCCAGGGCAGCGAACGGG
+
:>;;=>@@@@+?D?BA<B???<?D?B;;9CCC?8;@@@@8>::;====CC<B<<<>2668=:===B@A>9999909655555$5<::5:755.443544944455;:@;//)/::77;;;<666>?>=>>4::.:29<?;<9=?<>7B40077///6/--8,-----/377888:=6;;6;5////38;59.526162669905258267../5.35@;<=<<<=553;9333(39178:,449999489<4
@6HNMW:01040:06053
TACGGAGGATCCGAGCGTTATCCGGATTTATTGGGTTTAAAGGGAGCGTAGGCGGGCGCTTAAGTGCAGCTGTGAAAGTTTGGGGCTCAACCTTAAAATTGCAGTTGATACTGGGTGCCTTGAGTGCAGTATAGGCAGGCGGAATTCGTGGTGTAGCGGTGAAATGCTTAGATATCACGAAGAACTCCTATTGCGAAGGCAGCTTGCTGGAGTGTAACTGACGCTGATGCTCGAAAGTGTGGGTATCAAAACAGGA
+
@<5:45@9@?A6;5A>@@?BCE@C@CAB=BB@BG=CC>BB=AD;A?@;=9:;444(48:;3:6://0<<;;:::;B=BCD>DDD8AACD@B?B?BEF9A?===9937;>A@???:?@@?C?C?:99997<;;;=7<BB>AB?B=A=BB??<;=<<=8838=AA6=>==17888<==BBBB?A@=@BB?BBC=BA;;5;=B@<<;?CABB@CCAB@LABBBCBBBA@@;;;AB;;;6:CABBB<ACA;;;;*;AB;:
@6HNMW:01034:06097
TACGGGGGGTGCGAGCGTTAATCGGAATAACTGGGCGTAAAGGGCACGCAGGCGGTTGTTTAAGTGAGGTGTGAAAGCCCCGGGCTTAACCTGGGAATTGCATTTCAGACTGGACAACTAGAGTACTTTAGGGAGGGGTAGAATTCCACGTGTAGCGGTGAAATGCGTAGAGATGTGGAGGAATACCGAAGGCGAAGGCAGCCCCTTGGGAATGTACTGACGCTCATGTGCGAAAGCGTGGGGAGCAAACAGG
+
CCDCCCDD*BAA@??=??7;:<::694//)/8883;<<>>8<A8BCCCCAA>9929499A=B;>?BIC?BA@ABB6@>>>7@A;AC<@<@>BB>8@8<8<695>5><<@@;;7:>>7;;::==<<<==455=4::=<1;;;?47089@979>@???A<@???8????77;;77289;388372<@@<>?492999398<>?@B>8>;>A8@<;@>>??AAABAAAAA@<<=989*8<<<;@?4?BBBB=>??;
@6HNMW:01038:06079
TACGTAGGGTGCGAGCGTTAATCGGAATTACTGGGCGTAAAGCGTGCGCAGGCGGTTTTGTAAGACAGATGTGAAATCCCCGGGCTCAACCTGGGAACTGCGTTTGTGACTGCAAGGCTAGAGTGCGACAGAGGGGGGTGGAATTCCACGTGTAGCAGTGAAATGCGTAGAGATGTGGAGGAACACCGATGGCGAAGGCAGCCCCCTGGGTCGTAACTGACGCTCATGCACGAAAGCGTGGGGAGCAAACAGG
+
CD@@@EGJ>A@ACCCCBB?B@CCC@C>B?BCBBB=BCBBB=@@A9:9?A?@=??=?BB6BBB?BBBABB897@@@<ABDF:BB<B@@@?B>BBC>B>A><<87828<<AD?=;9284:>?AB:;;>>>>>>:77777$7=7@<?9@=@@>>>>AAAAA@AAC7AAAA@??:;;@@BDAAA>A@CDC>BBBB@BBB?@;>>99999*:AA<BF@@@@DCB@:;;AABBAAAAAAA=A@AABBB:>>>BB>BBB?
@6HNMW:01057:06086
TACGGAGGGTGCAAGCGTTAATCGGAATCACTGGGCGTAAAGCGCACGTAGGCTGTTATGTAAGTCAGGGGTGAAATCCCACGGCTCAACCGTGGAACTGCCCTTGATACTGCACGACTTGAATCCGGGAGAGGGTGGCGGAATTCCAGGTGTAGGAGTGAAATCCGTAGATATCTGGAGGAACATCAGTGGCGAAGGCGGCCACCTGGACCGGTATTGACGCTGAGGTGCGAAAGCGTGGGGAGCAAACAGG
+
CCCC@CEE>;:9A=ABAA?B@BBD@D?CBAB99949@=DD=BAAA@:::??49???9?ABBB?CC@A@BB:BCCC=BBB9BBB>BBBB>?;?==8<:>8::>9><@@AAA@=B==>??B==>:>@<@A:A???>9>>9@@<@:>:=<AA:>>?=;5;>>>BD;::<AAA@>>>;;;>9>?=>=A>?>;>??;?><6;46506*//7<;6:=5;6;?B=?@@BBBB6717=<==>6>=:;;CB5<:;AA:;:;>
@6HNMW:01018:06159
TACGGAGGGTGCAAGCGTTACTCGGAATCACTGGGCGTAAAGGACGCGTAGGCGGATTATCAAGTCTCTTGTGAAATCTAACGGCTTAACCGTTAAACTGCTTGGGAAACTGGTAATCTAGAGTAAGGGAGAGGTAGATGGAATTCTTGGTGTAGGGGTAAAATCCGTAGAGATCAAGAAGAATACCCATTGCGAAGGCGATCTACTGGAACTTAACTGACGCTAATGCGTGAAAGCGTGGGGAACAAACAGG
+
BCDC@CDF>9:9B=A:;;>ABC;;8;<?@@B@@@;@@@AD=B@BBBCCCCC?::6:B?BBBB=A@A@@@7;;BCD>;;;A?@@>@@?B>A6;;5;;0:??@A6;;7;D<CBB?BE@BBDCBAC@@<@A<@C@B>A:;;@@=@@D=@??B;>>>:;;;.;CBC=CI@CCDEBBBB;;8;B@CC@CBCC=BB?BCBB6;6;A@BB@@@CC@C?BB?B@CABACBABD@CCBCBCDC=BCC;<<<.<=AAC;BBB?
@6HNMW:01024:06158
TACGGAGGATCCGAGCGTTATCCGGATTTATTGGGTTTAAAGGGAGCGTAGGCGGGCGCTTAAGTCAGCTGTGAAAGTTTGGGGCTCAACCTTAAAATTGCAGTTGATACTGGGTGCCTTGAGTGCAGTATAGGCAGGCGGAATTCGTGGTGTAGCGGTGAAATGCTTAGATATCACGAAGAACTCCTATTGCGAAGGCAGCTTGCTGGAGTGTAACTGACGCTGATGCTCGAAAGTGTGGGTATCAAACAGG
+
ECCB?BD@BCC?CBB@@@@CCC@B?BCC>BB?BB=CD>DC;CC=@BBCEBB@BAA;A:;;5;5;AABAABBAAAC;@@B>BFG;DCBB@B@B@CDE8A>BCCBB?BBBBBB@@9=><>A?BBBAAA?@?BBBB?ACD?CA;@?A?BCCB>=6578//*/:<@6B??@=A@@>>>>BDAB=BB@BBA?C::7:AA?;@<@ABBC?BBA@=;;;BBD@DCDCBBBBBCBBBBCA@A:BAA@@A<@BACEC=CHC@
@6HNMW:01046:06137
TACGGAGGGTGCAAGCGTTACTCGGAATCACTGGGCGTAAAGGACGCGTAGGCGGATTATCAAGTCTTTTGTGAAATCTAATGGCTTAACCATTAAACTGCTTGAGAAACTGATAATCTAGAGTGAGGGAGAGGCAGATGGAATTGGTGGTGTAGGGGTAAAATCCGTAGAGATCACCAGGAATACCCATTGCGAAGGCGATCTGCTGGAACTTAACTGACGCTAATGCGTGAAAGCGTGGGGAGCAAACAGG
+
BCBB@BCDGB;;;>ABBA>AA@@@>B?BBBCCCC>@ABBC=D@CBA@@@=?9:;6;D@DDBB>BA@@BB9AABCD=;;;;@BB=BB:;7;=AA?BB9A;;;@8;;CCB=C@@BBC@BCCDCBBBBABB=BBBC@CCBAAA>A?A=A=::8:AACDDD9BBCC:BB@CCCBBBCHBBB?AA?B<@@@A9??<??>?;?<????BCBBBB>B@CC@B@BBA@@@@@C?BBB@@@CD?CAA@BBB9A@BCD>BA@>
@6HNMW:01053:06152
TACGGAAGGTCCGGGCGTATCCGGATTTATTGGGTTTAAAGGGAGCGCAGGCGCACTTCAAGCGTGACGTTAAATCTCGGGGCTCACCCCCGTTTTGCGTCGCGAACTGTCGTGCTTGAGTAGGCGGCAGGGAGGCGGAATTCGCGGTGTAGCGGTGAAATGCTTAGATATCGCGAGGAACTCCGATAGCGCAGGCAGCCTCCCGTTGCCTTACTGACGCTCATGCTCGAAGGTGCGGGTATCGAACAGG
+
99;=5;797::6:;3////:>5<8<@=5?A=AE=AA0;;0;B;@BBDBA@<00/==868:+-//0:::///5>4@A?=@>>.??>?????.=@?@*99=???BDB?AAA@::9????BBBBBD???>?BBG;A@=@@:@=@;@A?@<ABAAA@@>@CCC>@AA@=@A???AAAA8:8<@<@BB<??>>>?@?;;5;97=7<<@9>><>>=FACHDBCCCBCDFEGCCBBB?A?AHIIF?DDCDCC@BAA<
@6HNMW:01057:06129
TACGTAGGGTGCGAGCGTTAATCGGAATTACTGGGCGTAAAGCGTGCGCAGGCGGTTTTGTAAGACAGATGTGAAATCCCCGGGCTCAACCTGGGAACTGCGTTTGTGACTGCAAGGCTAGAGTGCGACAGAGGGGGGTGGAATTCCACGTGTAGCAGTGAAATGCGTAGAGATGTGGAGGAACACCGATGGCGAAGGCAGCCCCCTGGGTCGTAACTGACGCTCATGCACGAAAGCGTGGGGAGCAAACAGG
+
BBCCDDGD?;;;AA>ABB<@@CBC@B@C@BBCCC=CBBBB=A@@@??A@??<>?9?@C6AAB@CBCBBBBB@B@B=BACC57859BAA?B@BBB=B?B@?=<<>6?99<>>@>C686;@?A?:::8::AA>>>ACAA);:7;<A=A>A;;;?@??@A@@===6=A===?@???CCAA=:96:?BCC@DCCC?CCC>@<=?99999*9??;@BBBB?CBB;;;CBBCC??AABED<AA@8899+:89<<1>AA?
@6HNMW:01058:06155
TACGGAGGGTGCAAGCGTTACTCGGAATCACTGGGCGTAAAGGACGCGTAGGCGGATTATCAAGTCTCTTGTGAAATCTAACGGCTTAACCGTTAAACTGCTTGGGAAACTGGTAATCTAGAGTAAGGGAGAGGTAGATGGAATTCTTGGTGTAGGGGTAAAATCCGTAGAGATCAAGAAGAATACCCATTGCGAAGGCGATCTACTGGAACTTAACTGACGCTAATGCGTGAAAGCGTGGGGAGCAAACAGG
+
9=0;5;@>8@@@@ADECC@B@?9:6:@BABCCA@8@?===:@;@BBBBBCC@CDABB>BBBC@BBBBBB=A@BBD<;;;;5<;7<D@D@B@DC@CE?DCBCA6:;6;@;A;;6;B@BCDABBCDF?CB=AA::79@A@::5:4:4:?8<9???BBBB9A@@A8AC@CGCCBBBBBB?BB?AA=ABBC=BB@BCBA8;8;CBBBBBBBB?B?CE@C@CCCDCICCC@CCC@@@BB;BAAABEC;;;;BC<B@@=
@6HNMW:01059:06158
TACGGAGGATGCGAGCGTTATCCGGATTTATTGGGTTTAAAGGGAGCGTAGGTGGGCGATTAAGTCAGTTGTGAAAGTTTGGGGCTCAACCTTAAAATTGCAGTTGATACTGATTGTCTTGAGTGCGTTAAAGGTGGGCGGAATTCGTGGTGTAGCGGTGAAATGCTTAGATATCACGAAGAACTCCGATTGCGTAGGCAGCTCACCGGGCCGTAACTGACACTGATGCTCGAAAGTGTGGGTATCAAACAGG
+
CAAA@BB?B9;;AC?@AA?@BC@C@;;<7<B>A@6:9/9<2@@6?>>@A@C=<;;0<@@@=?=?:>??=.8849=4<?=/888&7>795:=A=BAA8A4::?@?=BBBBCC???89:???CCEECECB;AA0;49@D499=B=@=BAAB?BC>@@?>2::::.995@:?>;?>>=BB@A>AC@B@@=@BB9;<BCBB?B<;;BCAB=AA;A7;;C@CFCCBBACCBBBCCBBBD<BBBBCC>CBBBCC>AAA?
@6HNMW:01061:06159
TACGGAAGGTCCGGGCGTATCCGGATTTATTGGGTTTAAAGGGAGCGCAGGCGCACTTCAAGCGTGACGTTAAATCTCGGGGCTCACCCCCGTTTTGCGTCGCGAACTGTCGTGCTTGAGTAGGCGGCAGGGAGGCGGAATTCGCGGTGTAGCGGTGAAATGCTTAGATATCGCGAGGAACTCCGATAGCGCAGGCAGCCTCCCGTTGCCTTACTGACGCTCATGCTCGAAGGTGCGGGTATCGAACAGG
+
@<BC?B6;5;A500,0/0/;:396=>:08A9@@8@B0;;8;D<BBBCB9:6:;4<::4:<795:@>8:9:494(9=?9:99-9A:::CBB19;DD9AABABBA@@=::9>=<<;=;8787<BB8BB??BBD>9:79C=A>A;??AB@BBBDABB69:BD=C??>8>==778><8888=A68:A<;85;>>=8889===?9>>A7>>48<9C9;;A?A@A@@@@@AACCCD7;2;>;:9)9@@@;A=;99:
@6HNMW:01018:06182
CACCGGCAGCTCTAGTGGTAGCAGTTTTTATTGGGCCTAAAGCGTCCGTAGCCGGTTTAATAAGTCTCTGGTGAAATCCTGCAGCTTAACTGTGGGAATTGCTGGAGATACTATTAGACTTGAGATCGGGAGAGGTTAGAGGTACTCCCAGGGTAGAGGTGAAATTCTGTAATCCTGGGAGGACCGCCTGTTGCGAAGGCGTCTGACTGGAACGTTCTGACGGTGAGGGACGAAAAGCTAGGGGCGCGAACCGG
+
CCC@D@CAAA@@@0000)07;<?;;;;;);?=?:3<9>:;3;BBCB=:9:CB=?9@@*9287277>;;=;<?<>>:>C<0000/0G=C=@>>???8??B=?@AC?>>>AAA99:?A==<=;>;;;===A7;;;>1808;;<8=888@E9??D5;;:;:5:==<5>;>>ECA<??<@AG9>>:;:19:177<.56==9=9@@A>??>===797</0*/0///8-3////(//////&/::9;<<1;<<<<8<9<9
@6HNMW:01023:06169
TACGGAAGGTGCGAGCGTTATCCGGATTCATTGGGTTTAAAGGGAGCGTAGGCGGAGCGCCAAGTCAGCTGTGAAATCCCGCGGCTCAACCGTGGAACTGCAGTTGAAACTGGCGCCCTTGAGTGCACATGAGGATGGCGGAATTCGTGGTGTAGCGGTGAAATGCTTAGATATCACGAAGAACCCCGATTGCGAAGGCAGCTGTCTGGGGTGCCACTGACGCTGAGGCTCGAAAGTGCGGGTATCAAACAGG
+
B@CC?A?AACAAA@@@@@?ABC@D@CCACCBACC9@A6;<0<C<;:;CBAB?@@<@@?>=29179;=>>:=A@>>999957>A=BBBB?A99:A@D?C:::AAC>BAD=B?@;A===5=:========@;;8808<<87716<A<=>>>;><;67//*/;<;69977.6C@=>>B??;:5;>:>>>2===5;;==8=8=BCAAAAB@AA@5;00,0::;:<>?ACCB@BBDEGF=A9::??6=@?:::5:A@=
@6HNMW:01031:06184
TACGGAAGGTCCGGGCGTATCCGGATTTATTGGGTTTAAAGGGAGCGTAGGCGGCATGGTAAGCGTGTTGTGAAATGCGGGTGCTCAACATCCGGACTGCAGCGCGAACTGCCGTGCTTGAGTGCATTGAAGGAAGGCGGAATCGTGGTGTAGCGGTGAAATGCTTAGATATCACGAGGAACCCCGATTGCGAAGGCAGCTTTCCGCGCTGTTACTGACGCTGAAGCTCGAAGGTGCGGGTATCGAACAGG
+
B<>=99.516B:@@<;/0/:9395/44)44.4;2:;(55)5909?;6;BB?BB?BBCE@FD?A@CB@@=@@@@A;99:8808554==7;;;=:=7<<666<<@?>=925555499=<<266==>A@A=;;4;5;40+00+0+0/:::,66;:://)/:>>3@B:;7;@@=>@?>??99292998*773,4333-3699;9::197;88<?@?>BBBBC?>=9778888>>:7=8:///>700///95:;;4
@6HNMW:01031:06200
TACGGAGGGTGCAAGCGTTACTCGGAATCACTGGGCGTAAAGGACGCGTAGGCGGATTATCAAGTCTCTTGTGAAATCTAACGGCTTAACCGTTAAACTGCTTGGGAAACTGGTAATCTAGAGTAAGGGAGAGGTAGATGGAATTCTTGGTGTAGGGGTAAAATCCGTAGAGATCAAGAAGAATACCCATTGCGAAGGCGATCTACTGGAACTTAACTGACGCTAATGCGTGAAAGCGTGGGGAGCAAACAGG
+
CB;;7;BA=ABAA5<;:;29;;=A9A@BBCCDCC<:;;CB=BACAAAAAAC@CC@CC@BC;;6;BBBBC?AA@@B-000<8;<9>A=A?C899;E@=>BBCK?BB=BD=CBB@CC@BBBABC;;;?CA=A@??<@BBBCB?C@B?A@@B?@A=9;;;.;CCC<CEAHCCAA@BA;;8:B@CD?BAA@8AA=@ABB>B>ADB:::?>99.94==;@:>A<<=>>>?@@>666<<?4;>=655949;?=?8;;;8
@6HNMW:01032:06197
TACGGAGGATGCGAGCGTTATCCGGATTCATTGGGTATAAAGGGTGCGTAGGCGGCCCCCCAAGTCAGCGGTGAAATGTCCGGGCCCAACCCGGAGGGTGCCGTTGATACTGCGGGGCTGGAGTACGGACGCCGGCGGAGGAATGAGTGGTGTAGCGGTGAAATGCATAGATATCACTCAGAACACCGATTCGAAGGCATCCGCCGAGGCCGTTACTGACGCTGAGGCACGAAAAGC
+
@;9A=;;7;@@ABBBCDD@;:;?D<00,/995;;5///99(//(/8:<9?@;;:244444#438455<<=@CBCC>98:=9<=.99/98880;1333(3:<:@A<>?:::;<?@?@6AAA>@??>AA<A@>>4;;=>*0/(/3;///;;6374233:28857-7:::;>>=>@=====<<:93::917>@::>?7;4<::7599(./5(/(.3.3.229555:99948558<@@.:7
@6HNMW:01057:06193
TACGGAGGGTGCAAGCGTTACTCGGAATCACTGGGCGTAAAGGACGCGTAGGCGGATTATCAAGTCTTTTGTGAAATCTAATGGCTTAACCATTAAACTGCTTGAGAAACTGATAATCTAGAGTGAGGGAGAGGCAGATGGAATTGGTGGTGTAGGGGTAAAATCCGTAGAGATCACCAGGAATACCCATTGCGAAGGCGATCTGCTGGAACTTAACTGACGCTAATGCGTGAAAGCGTGGGGAGCAAACAGG
+
@A@FABCB=BAA@;@AA@=ABBBB@C@CBBBDFG>A@@@A8@;@@@A;;;B=AA?AC?BBCC>AABBCB<BBBBC=;;:C=A@@CC?B?B=@A5;;0:@@@C@BBCDE>AAACBB?CCBBBBBBA;;;0;A<<7<CAABB@C:B?B=>?9?A@A@CC9BCCC9AA<@BAAACBBBCC>AA=@=@A@A9?@;??>@=@;@999@ABBCC@C@CC=@=@???@@@@A?@@@?@BBC=CBBBDDC9;;;BB;A@@?
@6HNMW:01015:06257
TACGTAGGGTGCGAGCGTTTAATCGGAATTACTGGGCGTAAAGCGTGCGCAGGCGGTTTTGTAAGACAGATGTGAAATCCCCGGGCTCAACCTGGGAACTGCGTTTGTGACTGCAAGGCTAGAGTGCGACAGAGGGGGGTGGAATTCCACGTGTAGCAGTGAAAATGCGTAGAGATGTGGAGGAACACCGATGGCGAAGGCAGCCCCCTGGGTCGTAACTGACGCTCATGCACGAAAGCGTGGGGAACAAACAGG
+
???@@;;;.9A@;;4@99;)57;<<8<0505<;<>8<<;::29:8>8;7777-7;8<AA-99727::>:@78:ABA899::+8>9BCCD@C@BAA<@499@000A00/;:9//55171957:::>>>>>;:;:99999%:<9=4;4;;?:8:>>>?><<<8888(8;;=;<9;9=BBAB=@B?B=BAA<A@AA=A;;7;?BBCJFMJ5BBB=BCBCB@GECCB@?@?@@::9=884/4<<;;<;.;69>=5=<;7
@6HNMW:01024:06252
TACGGAAGGTCCGGGCGTTATCCGGATTTATTAAGGGTTTAAAAGGGAGCGCAGGCGGCACTTCAAGCGTGACGTTAAATCTCGGGGCTCACCCCCGTTTTGCGTCGCGAACTGTCGTGCTTGAGTAGGCGGCACCCGGGAGGCGGAATTCGCGGTGTAGCGGTGAAATGCTTAGATATCGCGAGGAACTCCGATAGCGCAGGCAGCCTCCCGTTGCCTTACTGACGCTCATGCTCGAAGGTGCGGGTATCGAACAGG
+
BBBC?C@C@CB?BB<BAA=A@@:@=@CC>CC?C@DE<AC9@@@0@@095:@=@@>;95:AB@>AC=;;:DB>??B6;;6;A?@BAA1ABAAABBB3BCDE:@@@@EB???@BBBBBBBBBB@BCCBBB>;=5=9:9*87)3728;6=;@533:<5;;733;@>BBDD<B>>>8:789<9//////6>597729;/////8;;4<;:;:;:<6<=///7@000?BCCCB@?>AAAA:::20;0000;5????CE?BAA?
@6HNMW:01025:06236
TACGGAGGATGCGAGCGTTATCCGGATTTATTGGGTTTAAAGGGTGCGTAGGTAGCACGGAAAGTCAGGGGTGAAAAGCTGTAGCTCAACTATAGTCTTGCCTTTGAAACTTCCGGGCTTGAGTTTAATGGAGGTAGGCGGAATATGTGGTGTAGCGGTGAAATGCATAGATATCACATAGAACTCCGATTGCGAAGGCAGCTTACTATATTATTACTGACACTGAAGCACGAAAGCGTGGGGATCAAACAGG
+
CDA@>@A=B9;:BBCA@@>@BD>C?BCC=CC?CC=CD>DD<?@8@A9;;BB?BDBBBBC@DE=CB@BBEE9A@>>>5>?@CBCCBBBB>BBC@@@BBB5::?BB<BCB>BC?C?BA<AA<??CCD<A>AD?BA?CCC?BA?B?BCDBA@<@?>??7748@@D@CCCB@ABBBBB@CDDDDBB?BCC?BBC9;:AA=A>BBBCDADDCCBBB@CF@CC@@@BCA?A@6::A???F=B@AABBA9ACAAB=BBB@
@6HNMW:01030:06244
TACGTAGGGGCGAGCGTTGTCCGGAATTACTGGGCGTAAAGGGTGCGTAGGCGGTCTGGTAAGTTTGGATGTGAAATACCCGGGCTTAACTTGGGTGTGCATCCAATACTGTCGGTACTTGAGTGCAGGAGAGGAAAGCGGAATTCCTAGTGTAGCGGTGAAATGCGTAGATATTAGGAGGAACACCAGTGGCGAAGGCGGCTTTCTGGACTGTAAGCTGACGCTGAGGCACGAAAGCGTGGGGAGCAAACAGG
+
555?>;;;;.:;99;>>.9/;+0*0:=)//::?80988;(33(3:44;>>7:>.;999.4:5444(4.44<<<>E>BC@B/:9.9>3918:6;=7AB:88==D@C?BA;;78::*//7616;@;@B@@<@00/166(//0)03838)//6669899;6<8881;77?997@???197/99299??><A==>68/<7;6//)/66.//59=689//)//5.//6333771333999.9///<<;+;=768(7:<7
@6HNMW:01032:06250
TACAGAGGGTGCAAGCGTTAATCGGAATTACTGGGCGTAAAGCGCGCGTAGGTGGCTAATTAAGTCGGATGTGAAATCCCTGGGCTCAACCTAGGAACTGCATCCGATACTGGTTGGCTAGAGTAGGTGAGAGGGGAGTAGAATTCCAGGTGTAGCGGTGAAATGCGTAGAGATCTGGAGGAATACCGATGGCGAAGGCAGCTCCCTGGCATCATACTGACACTGAGGTGCGAAAGCGTGGGTAGCAAACAGG
+
B=<==:>>89;<?499:;6:=BBC?CAC@CBAAD=AABCB=C???BABCBC?CC?BAB4829=A?>??BA@@??>:?CC>A@@<@899@C@BBB@A688>>C@A7;;@E>>><A3636AA?A@ABB?BBCBBBCC:>>>A@A:@=A;>A@CCBBCCC@DDDD?CCBBBCCBBB@@AB@DC@B@DBB?@@BC=@<;5;5;;;;CCC=CCACDDCBBBDFBEC@@BB;;6;?@;;;8:BBBBC<@@@>??9?@?;
@6HNMW:01037:06224
GACGTAGGTGGCAAGCGTTACTCGGAATTACTAGGCGTAAAGCGCGCGTAGGCGGAATGTTAAGTCTGTTGTGTAATCTCTGGGCTCAACCCAGAAACTGCAACAGAAACTGGCGTTCTTGAGTGAGGCAGAGGAAATCGGAATTCCTAGTGTAGCAGTGAAATGCGTAGATATTAGGAGGAACACCGGTGGCGAAGGCGGATTTCTGGGCCTTTACTGACGCTAAAGTGCGAAAGCCAGGGGAGCAAACGGG
+
>>@:66<9<@6>@;;;9@:@@BCC@C@C<<;CDC?CBBBA6:;::?::99=7;;8<9????@>??>>>@=@@ABC@BBBBBCC?CCBB=@@;@BBB<BBBBB@CCBBE>CCE@@@@=@@<@BBAA;;8;?@?H@CB=?::8:?D?B?BBCBCBCBCBAACCF@BB;;;CCCCBC@BB?@@<@<@BA@DFBC@CBG@B@CF@BBD?CDJJ?J@BB>BCCCBBAB@BB;@@@CBBG=A@?@BCC;;;;CC=DBC>
@6HNMW:01046:06249
TACGGAGGGTGCAAGCGTTACTCGGAATCACTGGGCGTAAAGGACGCGTAGGCGGATTATCAAGTCTCTTGTGAAATCTAACGGCTTAACCGTTAAACTGCTTGGGAAACTGGTAATCTAGAGTAAGGGAGAGGTAGATGGAATTCTTGGTGTAGGGGTAAAATCCGTAGAGATCAAGAAGAATACCCATTGCGAAGGCGATCTACTGGAACTTAACTGACGCTAATGCGTGAAAGCGTGGGGAGCAAACAGG
+
BBCDADCC=@@>?;@;;;4;===95>:>>@@AAD<BABBB<B=ABBB;;;C@BB?BK@BCII;<<BBBB@BBCCC>BA@@?BC@BB?A?B>AA=AA;@CBCA7;;6;C<BCB@CC?BCCCCCCCC=@@6<?8949AAA@A?@@D?BA=A=???ACCC9BBBB<BCBCCCCCCBBBC@BB?BB@CCCJ?CCACCBB>B>AA@ABBBBAB=A?BB?C@C<;;ACBCB@FFFCBABA;@A;;<CC7<<;CD>BBB@
@6HNMW:01050:06230
TACGTAGGGTGCGAGCGTTAATCGGAATTACTGGGCGTAAAGCGTGCGCAGGCGGTTTTGTAAGACAGATGTGAAATCCCCGGGCTCAACCTGGGAACTGCGTTTGTGACTGCAAGGCTAGAGTGCGACAGAGGGGGGTGGAATTCCACGTGTAGCAGTGAAATGCGTAGAGATGTGGAGGAACACCGATGGCGAAGGCAGCCCCCTGGGTCGTAACTGACGCTCATGCACGAAAGCGTGGGGAGCAAACAGG
+
BBBBBCDD>BBBB;<:BD?B@CDB?B=@=@B?@?<@AABC=C;;;??@?9948>;>>?6?>C?CBBBBA@BBBCD=BBCC8BB=BBBB@C?@A?:>8>>?>BBC>B@AA;:::=9=8=A===>@@?@><:<888888%8::A;?=:9><>=====AAA???G:=>>>A@>===CAAB?@?<@?ACC@CB??<?CD<@>@CBBBBB1B@A<B@@@@ADDCAAAAABA???AC@BB<??A@AAA6???@@8@??<
@6HNMW:01052:06224
TACGGAGGGTGCAAGCGTTACTCGGAATCACTGGGCGTAAAGGACGCGTAGGCGGATTATCAAGTCTTTTGTGAAATCTAATGGCTTAACCATTAAACTGCTTGAGAAACTGATAATCTAGAGTGAGGGAGAGGCAGATGGAATTGGTGGTGTAGGGGTAAAATCCGTAGAGATCACCAGGAATACCCATTGCGAAGGCGATCTGCTGGAACTTAACTGACGCTAATGCGTGAAAGCGTGGGGAGCAAACAGG
+
A=CCABCC=;;:?<@A;;5;@@@@=A>@?AAA@@;A@AAC=@=@CC@@BBB@CCABC?CC::6;BA@@@3@@?AA8;99?;BB=@@6969:CFADD>ECCCB=A@;;;0;@@ABC@BCCCCBA@@9::.;??@<@@BAAC=?<?=>:89-7<8<9<=1=CCF:BB>BBBBBCACBED8;;>A>ABDC>CC>@@BC@C@D:::BCBABD@C>AA?D@BBAAAAAAA?AB;:;A@@:@ACAAAA5;;@BC>CBB?
@6HNMW:01014:06260
TACGGAAGGTCCGGGCGTTATCCGGATTTATTGGGTTTAAAGGGAGCGCAGACGGGCTGTTAAGCGTGACGTGAAATCCGGGGGCTCAACCTTCGGCTGCGTCGCGAACTGGCGGCCTTGAGTGGACGGTAGGCAGGCGGAATTCGTGGTGTAGCGGTGAAATGCTTAGATATCACGAAGAACCCCGATTGCGAAGGCAGCTTGCCGCAGTCTTACTGACGTTCATGCTCGAAGGTGCGGGTATCGAACAGG
+
BBDD?C?C@CC@CC=B@@>@CEAD@CCC?A?>?D;BB8;:6;D9AB@A@BCCCBC=BAA@;@<ABCCCCDHHBBB>BC@CCCC5CCCB@B<B?@?:??@?@ACBCCB@B@@=9839>A?CAABB?BBB@BBB?BBA>BB>A?A>BB>><=?>>?8728@?@<ABCC@DBABBBCDDCC=@A?DDE;B??=?@AA=A>ABBCC=@@@CC???BA?C@??>BBA?BAABABBDD=@;=>:::.9<=?@A>ACC?
@6HNMW:01028:06281
TACGGAGGATGCGAGCGTTATCCGGATTTATTGGGTTTAAAGGGAGCGTAGGTGGGATATTAAGTCAGCTGTGAAAGTTTGGGGCTCAACCTTAAAATTGCAGTTGATACTGGTTTCCTTGAGTACGGTACAGGTGGGCGGAATTCGTGGTGTAGCGGTGAAATGCTTAGATATCACGAAGAACTCCGATCGCGAAGGCAGCTCACCGGGCCGGAACTGACACTGATGCTCGAAAGTGCGGGTATCAAACAGG
+
CAAA?CC@F@@?@@@@@@?@BC=@>@BB=CD>BA=@C<BC=CC=CAABBBC@BCD>BACA>A?CBCBBB@A@@@@;@CC?CDE;CBA@=@?B@CCC;C9;:ABB?CA@@?BB=AB<A?A=AABBDDB?BABAA?ABC=AB?B?B?BBBB?BCA@@??499BB=BBBB@BBBBBCBCA@A@@@=@;;5;BBBBBCB?B>B<<<BBBC=AA;@=@@D@CBBC;;;BBBBAABB;99/8;778?9?<=;;;3;=><
@6HNMW:01045:06287
TACGTAGGGGGCGAGCGTTGTCCGGAATTACTGGGCGTAAAGGGTGCGTAGGCGGTTAATTAAGTTGGATGTGAAATTCCCGGGCTTAACTTGGGAGCTGCATTCAAAACTGGTTAACTAGAGTATCGGAGAGGAAAGCGGAATTCCTAATGTAGCGGTGAAATGCGTAGATATTAGGAAGAACACCAGTGGCGAAGGCGGCTTTCTGGACGACAACTGACGCTGAGGCGCGAAAGCCAGGGGAGCGAACGGG
+
><<<@@@<@<0>@=>A:;7;@@=@8A7<7;?@A@=@BDCC>GD;>?AADBC@@@=@6;6;>A>BB?C?BABBBBC?C@CD>BC=BA=@>AC@CC>BAA@CBBB@@@@@7AAA?B@C@CDCCCBB:;;A;@@;;6;A6A??<@?B?C?BC@;;;BBBB?BAA@9;;;AAAAAABB?BD@B?AA@CBB?BBBB>B>?9=;::39A?:ABA?@A;;;@=@@@@CBBCBBB@CBBBCD>BB@BBBA6?????;?BD>
@6HNMW:01052:06294
TACGTAGGGGGCGAGCGTTGTCCGGAATTACTGGGCGTAAAGGGTGCGTAGGTGGCACTTTAAGTTGGATGTGAAATCCCCGTGCTTAACATGGGAGCTGCATCCAATACTGGAGAGCTAGAGTGCAGGAGAGGTAAGCGGAATTCCTAGTGTAGCGGTGAAATGCGTAGATATTAGGAGGAACACCAGTGGCGAAGGCGGCTTACTGGACTGTAACTGACACTGAGGCACGGAAAGCGTGGGGAGCAAACAGG
+
CCBCBCDDDD3CCAA:;;7@>D?B?B>B>AC@@A<AABBC?CB>AAAA@00+00+07>@><C>@B@D@BAA@BCG>DDCD:BBBBB?C@DCCCE>B;;;AADEE@C@CBBBC@BBA@AA@ABBBCBBC@BBBB?BC>@@B?B>A>A?BCBBCBBBA@;@@@@8???A@AA@?><4<?7BB>A<=<<6;522/5:;1;58818C;?>AA;<=767A7;>><>::?99920;00+0>6@AB@;?>1=<<@B=B@B@
@6HNMW:01053:06284
TACGGAGGATACGAGCGTTATCCGGATTTATTGGGTTTAAAGGGTGCGTAGGCGGACATTTAGGTCTATGGTGAAATCGTTGTGCTCAACACAATTCAGCTGTAGAAACCGAGTGACTAGAATATAAGTGGCGCAGGCGGAATAAAAGCTGTAGAGGTGACATTCATAGATATGCTTTAGAACACCGATCGCGAAGGCGGCTTGCGAAGGTATGATTGACGCTAATGCACGAAAGCGTGGGTATCGAACAGA
+
>CB@=BB8;;BAA>@;;;=A@@?C@DBG?BB@BB<AA;BB<AA<:9;?BBB?BCABBBBB<BB?CCBBBB@BBCD?C;;;6::::9AC?::9>?A9?>AA737ABBB=B=@@@@?<<=<<@:?;;@=BAB?AAA@?;==20*-,66&,,,,2657:499?:;804;;;?@<AAAAAA<ABB?BCC?AA@<<;BC;>9?>58949?AB=A998B?AA?BAAABCB@BBABA?=?+::@@>=4==888;9;:78
@6HNMW:01017:06349
TACGTAGGTGGCGAAGCGTTAATCGGAATTACTGGGCGTAAAGCGCACGCAGGCGGTTTGTTAAGTCAGATGTGAAATCCCCGGGCTCAACCTGGGAACTGCATCTGATACTGGCTAAGCATTGAGTCTCGTAGAGGGGGGTAGAATTCCAGGTGTAGCGGTGAAATGCGGTAGAGATCTGGAGGAATACCGGTGGCGAAAGGCGGCCCCCTGGACGAAGACTGACGCTCAGGTGCGAAAGCGTGGGGAG
+
B;;599995;2;>>.999<:C@CDD@D:;7<@@>@8@:99?*399388:;??;998:?9?A<>99><=;>9:;=>>57333&37(339:4:5:AC6@=9:9=<97/6:---573---27///5:@894=CACBA::;;;;&///6(/(/(.7.......5.3-,,',,,,(,,,226889;6>C9=9=?@=@>==7<555'////(/555$..(..33.5222225588222/56666909655=A?/=:
@6HNMW:01018:06335
TACGTAGGGGGCAAGCGTTGTTCGGATTTACTGGGTGTAAAGGGAGCGTAGACGGCGACGCAAGTCTGGAGTGAAAGCCCGGGGCCCAACCCCGGGACTGCTTTGGAAACTGTGCTGCTGGAGTGCAGGAGAGGTAAGTGGAATTCCTAGTGTAGCGGTGAAATGCGTAGATATTAGGAGGAACACCAGTGGCGAAGGCGGCTTACTGGACTGTAACTGACGTTGAGGCTCGAAAGCGTGGGGAGCAAACAGG
+
B@BBB@A@@@0@C=B@@@=@D@CC@CBB<A@@@A<BCDDD<AA?A@BBBBBB:;5;@A?ABD?CC;;;?@@@@@B/:99/9==3BC>B?CAA3::/889?878(78==8?@BBBBBAAAB?A@??>BB@CCCF<??>????A=C>A>AAB=>=>=?><>ABC=AAABBCA@@994:A:???B???>9>AAA>ABA;@;?A=>?<;?>?;>@@C@@<888AA>><>@?;>><666,597:CCC29=@@@9?>A:
@6HNMW:01019:06319
TACGTAGGGTGCGAGCGTTAATCGGAATTACTGGGCGTAAAGCGTGCGCAGGCGGTTTTGTAAGACAGATGTGAAATCCCCGGGCTCAACCTGGGAACTGCGTTTGTGACTGCAAGGCTAGAGTGCGACAGAGGGGGGTGGAATTCCACGTGTAGCAGTGAAATGCGTAGAGATGTGGAGGAACACCGATGGCGAAGGCAGCCCCCTGGGTCGTAACTGACGCTCATGCACGAAAGCGTGGGGAGCAAACAGG
+
0/:9::@@:955;;;A;;29.4<<5::>:;>ACD>BABBE>?@@AAA??==89939@@2>?=;?<>@BBBBBBBC<BBCC9@@8?999>A?BDC<C>B999?>B6<979752283939=8<>A@@>76565655555$6646+2,216622252225255=;3;>55555557996@;@>8@85555::::5:4924.7<@BDDD1AAA:?BAAA>AAA;;9:@>=???=@833(7888<BB599:FF>BBB@
@6HNMW:01022:06316
TACGTAGGTGGCAAGCGTTGTCCGGAATTACTGGGTGTAAAGGGCGTGTAGGCGGAGCGGCAAGTCAGAAGTGAAATCTCCGGGCTTAACCCGGAAACTGCTTTTGAAACTGTCGCCCTTGAGTATCGGAGAGGCAGGCGGAATTCCTAGTGTAGCGGTGAAATGCGTAGATATTAGGAGGAACACCAGTGGCGAAGGCGGCCTGCTGGACGACAACTGACGCTGAGGCGCGAAAGCGTGGGGAGCAAACAGG
+
BBBCBBC@;;6;B5:;BA69:D?C?C@B@BCDDF?BC@@?7>A9CA;::??;@A=??@B?BB?BBBB>=:>@@AA=BBBB?BB;><>?6;>3<8:</;::;==>3>AC:B>=>BAAA8A=D===A>=<<@@??:A>>8==8=;@;@?BBBBB@>>AA=@BBB>CC>>>BBBCAB?>><>B=B=>??=A>>><?AA4:7:<6<:>>>@9489///959==AA@@@B@@>@ABDDD=CAAACCC:9:9BB>BBB@
@6HNMW:01022:06335
TACGGAGGGTGCAAGCGTTACTCGGAATCACTGGGCGTAAAGGACGCGTAGGCGGATTATCAAGTCTCTTGTGAAATCTAACGGCTTAACCGTTAAACTGCTTGGGAAACTGGTAATCTAGAGTAAGGGAGAGGTAGATGGAATTCTTGGTGTAGGGGTAAAATCCGTAGAGATCAAGAAGAATACCCATTGCGAAGGCGATCTACTGGAACTTAACTGACGCTAATGCGTGAAAGCGTGGGGAGCAAACAGG
+
===@=?@=6=9;9.4@>?;?A@<;7;@A@@@DLF?AABBG>C@BBBBBBBC@CCADE@CDCA>ABBBBB9;;@@D>@@@C@CD>A@?A?@<A@5;;0;>?@A?@C?CD>DDD?BB?BBCBBFDDD?AA9@@::6:AA@@A?A?B>@?<??AAAABBB9BDCC7BB>ABBBA@AB@@?AB@CFA;;;J>AA@BBBC7;8;AAACBBABA=A?ACADEGDCCBCFCC@CCBBABBC=BB@AAAA3@CBBB<B@A>
@6HNMW:01023:06312
TACGGAGGATCCGAGCGTTATCCGGATTTATTGGGTTTAAAGGGAGCGTAGGCGGGCGCTTAAGTCAGCTGTGAAAGTTTGGGGCTCAACCTTAAAATTGCAGTTGATACTGGGTGCCTTGAGTGCAGTATAGGCAGGCGGAATTCGTGGTGTAGCGGTGAAATGCTTAGATATCACGAAGAACTCCTATTGCGAAGGCAGCTTGCTGGAGTGTAACTGACGCTGATGCTCGAAAGTGTGGGTATCAAACAGG
+
CBBBGED@CCC@CAAABB>ABB?B@BBB>BC?AD<?@<AB<BC?CCCBB;:;:DC=B9;;AB=@ACBBCAAACBB>BCC=CDD;BCBB?A=A:===3?6=<A9:5:CABBBBD>?>?@C@BBBB@@>?>AAAB?BCC@CB?B@B?AA<=:=AA@@::8>AAA:A@::7:<<=<==B;;;>AA?BBB<@@@=@@BB?B@CCCCC@CBBB@:::CCC@CCCBABBECBBBCCCCDE>DCCCCC>BBBCCC=CCDD
@6HNMW:01026:06351
TACGGAGGGTGCAAGCGTTAATCGGAATCACTGGGCGTAAAGCGCACGTAGGCTGTTATGTAAGTCAGGGGTGAAATCCCACGGCTCAACCGTGGAACTGCCCTTGATACTGCACGACTTGAATCCGGGAGAGGGTGGCGGAATTCCAGGTGTAGGAGTGAAATCCGTAGATATCTGGAGGAACATCAGTGGCGAAGGCGGCCACCTGGACCGGTATTGACGCTGAGGTGCGAAAGCGTGGGGAGCAAACAGG
+
CCBB@BBB=@@?A@AB@@?C@CCC?B?BCCB???;>A=??:?AABBCBB8849??;=??@A@<=>>7877&9773(3<<5??@;@CB><>:>=>9=6;9:9929;@@@@?A?>=>??>=7=A;AA9>>3;;555(5:4::3;8?<A>=>7;>>>A;?=?AAA9><8<?=>>>@>=<<69:59<A@@@CA<<:<@@5;7;>9@;AA<AA;><594;>><>CBCBCA;:69>>@@@8==;8666)7=888-8?>;
@6HNMW:01035:06358
TACGGAAGGTGCGAGCGTTATCCGGATTCATTGGGTTTAAAGGGAGCGCAGGCGGCACTTCAAGCGTGACGTTAAATCTCGGGGCTCACCCCCGTTTTGCGTCGCGAACTGTCGTGCTTGAGTAGGCGGCAGGGAGGCGGAATTCGCGGTGTAGCGGTGAAATGCTTAGATATCGCGAGGAACTCCGATAGCGCAGGCAGCCTCCCGTTGCCTTACTGACGCTCATGCTCGAAGGTGCGGGTATCGAACAGG
+
5A>C>B?B?BBA@ABBCC?BCB?A?AA5;9;0:B9AA8@>,94)49;;4B@>@>9<@::19?:>@???::5<7;<49:73733&3;>89:::$8777&3398;=B??8>@A:99???C?BAAABA=AB;???A9;?89:399<399AA=AB???@@<@??=5???;57<<///===:==6;6;=@:=>>>>=99//)//886>>B9@><AA;B?CBBABBABBABCCA@@CB692;;;;@9@??>=@===@=
@6HNMW:01037:06326
TACGTAGGGTGCGAGCGTTAATCGGAATTACTGGGCGTAAAGCGTGCGCAGGCGGTTTTGTAAGACAGATGTGAAATCCCCGGGCTCAACCTGGGAACTGCGTTTGTGACTGCAAGGCTAGAGTGCGACAGAGGGGGATGGAATTCCACGTGTAGCAGTGAAATGCGTAGAGGTGTGGAGGAACACCGATGGCGAAGGCAGCCCCCTGGGTCGTAACTGACGTTGAGGCACGAAAGTGTGGGGAGCAAACAGG
+
CFCCCCCC=9;9A@@ABB?A@CBB>B?B@BBBEE<ABCCC=AAA?999A??=?C>ABB9A@B>BBB@BBBCBBBB>BBAA5>>8?BBB@C@CCC=C>BBB@@@B<BBB@>;;;>=@<@ABA@A:88<<>:;:>DDD/>>?=G=A7>7=A==>@@A@?@???A:AA;;;@A;;5;==>:>@=@=CBB?@@@@;@AA<?>@CCCCCC5BBD>DCCCC@BBBBCCC@C??=@A@@@@;@AABCCC:@@?BE?CBB?
@6HNMW:01047:06351
TACGTAGGGTGCGAGCGTTAATCGGAATTACTGGGCGTAAAGCGTGCGCAGGCGGTTTTGTAAGACAGATGTGAAATCCCCGGGCTCAACCTGGGAACTGCGTTTGTGACTGCAAGGCTAGAGTGCGACAGAGGGGGGTGGAATTCCACGTGTAGCAGTGAAATGCGTAGAGATGTGGAGGAACACCGATGGCGAAGGCAGCCCCCTGGGTCGTAACTGACGCTCATGCACGAAAGCGTGGGGAGCAAACAGG
+
CCCCCCCD?BBAA@@AA@>A@CCC@C?C@BCBBB>BCBBC>BBC::8BAAA?9:9:CC9DBB?BBB@@BA@=>=D;BBA@8BD>B>=>>A>ACC<B>AABBBBB:AA=?=AAAA6868@?<=>>>>@@@AA<9<9<9'9B=C;?8>>AA@@@@@?>>>A=;;7=?8::AA>>>CBBB>BA?B?CCC@CCCB?BBB<@=?C:::::*;;;0;AABBAECD;;<ABBDBBBCA99939@@@ABC6?@?BA<BCD?
@6HNMW:01059:06310
TACATAGGGGGCGAGCGTTGTCCGGAATGACTGGGCGTAAAGGGTGTGTAGGCGGTTTGTTAAGTTAGAAGTGTAATACCCAGAGCTTAACTCGGGTGCTGCTTCTAATACTGATGAACTTGAGTGTAGGAGAGGATGATGGAATTCCCAGTGTAGCGGTGGAATGCATAGATATTGGGAGGAACACCAGAGGCGAAAGCGATCATCTGGACTACAACTGACGCTGAGGCACGAAAGCGTGGGGAGCAAACAGG
+
<<===@BBBB2BDAA99;?CCC@B@B@BBBCBBD?BAAAC<DC>BBBAABB>??:>@27:=@<AB?BBB>@@@BC@BA@?:?A@@AC?B?@??CC>:;;>CBD@CBC@CCCCCCCCC?BB@BBCCCC@@=@C@@>?CCCCE@B>A>AE=AABBA@@@@;@A=A?9:9BAAAABBA>AB=BB?C?BBB@BBBB?BBBA;@A9:8<==;=><===?;;5;>?>?@@?BBB?BCBBBB>BAAACCC:CCBBB>BBD>
@6HNMW:01026:06392
TACGGAAGGTCAGGGCGTTTATCCGGATTTATTGGGTTTAAAGGGAGCGTAGGTGGGATATTAAGTCAGCTGTGAAAGTTTGGGGCTCAACCTTAAAATTCAGTTGATACTGGTTTCCTTGAGTACGGTACAGGTGGGCGGAATTCGTGGTGTAGCGGTGAAATGTCTTAGATATCACGAAGAACTCCGATCGCGAAGGCAGCTCACCGGGCCGGAACTGACACTGATGCTCGAAAGTGCGGTATCAAACAG
+
@@BD>@=@??;;A<7;;99)9985<9<BA9:;5:@9?A:A@:@>4;?AAB;;8;AA9ABAC@A=@@AAAA@@@@@@;@CC>CDD;CAAA69292999-8<?=@@<@@@@@==287*7;<<?88:?@@<@@?>?9??A8>>191928=8829A?987768:>A;A7777.7>><=>765<<96699BB?CAA@@999:?8@@@:=900879)/)/)/2777:::>>>>>=<<;333(33333-3988<=188:
@6HNMW:01037:06361
TACGGAAGGTCCGGGCGTTATCCGGATTTATTGGGTTTAAAGGGAGCGTAGGCGGCATGGTAAGCGTGTTGTGAAATGCGGGTGCTCAACATCCGGACTGCAGCGCGAACTGCCGTGCTTGAGTGCATTGAAGGAAGGCGGAATTCGTGGTGTAGCGGTGAAATGCTTAGATATCACGAGGAACCCCGATTGCGAAGGCAGCTTTCCGCGCTGTTACTGACGCTGAAGCTCGAAGGTGCGGGTATCGAACAGG
+
B=CC@C@C@CB=A@<@AC?BBA=A;;:9(94.4:3<<5@C3?@:9:;@@BA=AB8;;@C@BC?B;;<@B@;;;AA;?9;:?6=@@@???BBCCAC@CCBBB::;ABAB?BBBB@CDCCG=;<EDCBBB@AA=@=@>B?BB?B7;7;BBB>@@BAABC@CCCM@CBAA;@;;9988?ACBB>B?BBB8B@B59:AA<?<::9@@@;A>@AAA???<??BAAA>;:00+0;==;;5:99///=3====?B=?AA<
@6HNMW:01052:06381
TACGTAGGGTGCGAGCGTTAATCGGAATTACTGGGCGTAAAGCGTGCGCAGGCGGTTTTGTAAGACAGATGTGAAATCCCCGGGCTCAACCTGGGAACTGCGTTTGTGACTGCAAGGCTAGAGTGCGACAGAGGGGGGTGGAATTCCACGGTGTAGCAGTGAAATGCGTAGAGATGTGGAGGAACACCGATGGCGAAGGCAGCCCCCTGGGTCGTAACTGACGCTCATGCACGAAAGCGTGGGGAGCAAACAGG
+
CCAA@EDD>BBBBBCCBB@D@BBB@D?C?BA;:;0;A:;;-9=?;;;@AAA>999:DD9B?C?DBBBBB@?>CCC>B@B@8?A=B999=A8?@B<B?CAA@@AD>BCA>>AA>=2829=>?=DB>>=>=???@@@>>'9;4;;?:?<@?@:>>>>>>;;;<AE9??:<;A@;;;CCCCAAA=@?BBB@BBBB?AAA::6:C;::::*;;;0;AACD@CBB@@@B;;;EEDCDCCF>B???BCB6?@9:9*9BA=
@6HNMW:01060:06386
TACGGAGGGTGCGAGCGTTAATCGGAATAACTGGGCGTAAAGGGCACGCAGGCGGACAGTTAAGTGAGATGTGAAATCCCCGGGCTTAACCTGGGAACAGCATTTCAGACTGGCGGTCTAGAGTATTCTAGGGAGGGGTGGAATTCCACGTGTAGCGGTGAAATGCGTAGAGATGTGGAGGAATACCGAAGGCGAAGGCAGCCCCTTGGGGAGATACTGACGCTCATGTGCGAAAGCGTGGGGAGCAAACAGG
+
EBBC=;;;6;4;DBBBBC@B?BBB?B?BC?A@??9?@@@C<AA<ADAA@>?=?A=ABBBB@F@BAAABC::9AFD<BBBB9A@<A@>A=@=?<<7>?BB???CC>CBBBBAA??@<@CBBA???@@;:8:@C;9;:;1;<4B=B?B?BBBBBBBBBB=CBCB=888==>>A;;;;8818?:?=;;;=BB7;7:?>7<8<<=<=>3>=BBB;BA;;;>==??>>>;;;:9;;<?@7@@B@@@@1=<889-8=>9
@6HNMW:01061:06389
TACGTAGGGTGCGAGCGTTAATCGGAATTACTGGGCGTAAAGCGTGCGCAGGCGGTTTTGTAAGACAGATGTGAAATCCCCGGGCTCAACCTGGGAACTGCGTTTGTGACTGCAAGGCTAGAGTGCGACAGAGGGGGGTGGAATTCCACGTGTAGCAGTGAAATGCGTAGAGATGTGGAGGAACACCGATGGCGAAGGCAGCCCCCTGGGTCGTAACTGACGCACATGCACGAAAGCGTGGGGAGCAAACAGG
+
BBCCCCCC=A;;;AAB@@<@@CBB?C>@?ABCDD<@?BBD>BBA??=???@=@@=ABA9ABB>BCBCCBBB@AAB=BBBB:BD>AAAA@D?CCC;A>AA@@@?B8>@>@A=?=?;?;==>@><>A<<<?;;665656$5;5=;A;><>@AAA>>?>>>>>>C9@@=>>@@>>>BCBC?@?=@?@@A@AAAC@CAA;?;>ABCCCC5BBD=CCBAA@BCBBCBCAAAA@@@@???9?AAAAAA8??>BB<ABB?
@6HNMW:01069:05803
TACGGAAGGTCAGGGCGTTATCCGGATTTATTGGGGTTTAAAGGGAGCGTAGGCCGCCGGTTAAGCGTGTTGTGAAAAGCAGTGGCTCAACCACTGTCGTGCAGCGCGAACTGTCCGGCTTGAGTATCATGAAAGGTTGCGGAATTCGTGGTGTAGCGGTGAAATGCTTAGATATCACGAAGACCTCCGATTGCGAAGGCAGCAGCCTGAGTGTTCACTGACGTGAAGCTCGAAGGTGCGGGTAAT
+
B@==29258====C<@@@:?AA=B?@C@5:9.944&4;2=>7>@8==?@??@<?5;;5;5;<B:A@?@@;2779888-3?>@=A>??>B?B=AA???BBA@???@@>00+099;<7;:7=3@@A@B899>967(53:6:875:/5058>>>788;9//(/:>;7?=<;7@?<<<?>;>?A>>@A<A@=@>?188887<188;;;@@<>>>>>=><766///66@@>:<<0///)/1/338826616
@6HNMW:01076:05806
TACGTAGGGGGCGAGCGTTGTCCGGAATTACTGGGCGTAAAGGGTGCGTAGGCGGTTAATTAAGTTGGATGTGAAATTCCCGGGCTTAACTTGGGAGCTGCATTCAAAACTGGTTAACTAGAGTTCAGGAGAGGGAAGCGGAATTCCTAGTGTAGCGGTGAAATGCGTAGATATTAGGAGGAACACCGGTGGCGAAGGCGGCTTTCTGGACTGACACTGACGCTGAGGCACGAAAGCGTGGGGAGCAAACAGG
+
CFCAA:::::*;@?@@@@<@CC?B?B?A>AADDC>CBAAA;AA;98;?A@@;:;5;=?>A=@>@BAC@CDDCCCC=C?BD=CC9??494:A5;;0:@?CBBBA>BCCC;CBB?C?B?CBBCCCC?C??<?BCAC>B=@@A>A>B@C@CCCBBBBA9969@BB;;;;ACCCCCCC@CB?BA896:@@4;6;A=A>=8<<00-0BA9AICACFCCDCCCBBDA@@@C?@<@A@AAB=CCBBFEE:BAAA@;???;
@6HNMW:01088:05801
TACGTAGGGTGCGAGCGTTAATCGGAATTACTGGGCGTAAAAGCGTGCGCAGGCGGTTTTGTAAGACAGATGTGAAATCCCCGGGCTCAACCTGGGAACTGCGTTTGTGACTGCAAGGCTAGAGTGCGACAGAGGGGGGGGTGGAATTCCACGTGTAGCAGTGAAATGCGTAGAGATGTGGAGGAACACCGATGGCGAAGGCAGCCCCCCTGGGTCGTAACTGACGCTCATGCACGAAAGCGTGGGGAGCAAACAGG
+
DCB@@@@@5=>9???@B@9<699:5;)/)/////(4:3333&389::<A??=8982888*3=9333337873337963373(3;1387;5;1388*75;<>;<=B:8:AA>>=>><@=>=:;782255576658888989"8212.515278>?:66;///5<A=3:@7556998766=>:==7;;6;;=BBBB@CBC@C=?A;;;;;;$;>@8ACC==?BCBB@@?????997<977)7;73877(337=>9?AA<
@6HNMW:01104:05785
TACGGAAGGTGCGAGCGTTATCCGGATTCATTGGGTTTAAAGGGAGCGTAGGCGGAGCGCCAAGTCAGCTGTGAAATCCCGCGGCTCAACCGTGGAACTGCAGTTGAAACTGGCGCCCTTGAGTGCACATGAGGATGGCGGAATTCGTGGTGTAGCGGTGAAATGCTTAGATATCACGAAGAACCCCGATTGCGAAGGCAGCTGTCTGGGGTGCCACTGACGCTGAGGCTCGAAAGTGCGGGTATCAAACAGG
+
;=@B>A=A>AAAA@@A;;7;BCACACC?A@A?BB<AB0;;0;4,4=AAAAA=;;5;@?@A?C@CBCBBBBABAAA:@AA8?>?<?CCC?C=@@B>B>?899????B>A:?8838;;D;D7;;;;=>?>>>?>A=ABA=@@<A<?9>>@>9=>==<<=<???B9>>??9==>??@BBAAA<AA=AAA5=<>:>===:>:>BBBCBBBBCCC:999???>>>>ACCA::89BB@@B<B9::AA=@AAAAA=ABB?
@6HNMW:01112:05792
TACAGAGGGTGCGAGCGTTAATCGGATTTACTGGGCGTAAAGCGTGCGTAGGCGGCTTATTAAGTCGGATGTGAAATCCCCGAGCTTAACTTGGGAATTGCATTCGATACTGGTGAGCTAGAGTATGGGAGAGGATGGTAGAATTCCAGGTGTAGCGGTGAAATGCGTAGAGATCTGGAGGAATACCGATGGCGAAAGGCAGCCATCTGGCCTAATACTGACGCTGAGGTACGAAAGCATGGGGAGCAAAC
+
BBCCCBAC7;;<@?BB;;6:;@@B?BBG8A@@A?:;?<<<<A<@AABBBAA=@??BA6::9?8><;@?AABBBCB<AA@@7@A>AB>A>AA>AA;A6949A@C>AA@@999949?@@@AAA@AAA@@@:???A7>??9;=00,04;4//(/77;933,377829::==888<<>;>A<A@;@?AAB>AB>>1:888'51799:;=/-08373--(////689///908/7;78AC8><=7788&7766;5>
@6HNMW:01064:05829
TACGGAGGACCCGAGGCGTTATCCGGATTTATTGGGTTTAAAGGGTGCGTAGGCGGATTAGTAAGTTAGAGGTGAAAGCTCGATGCTCAACATCGCAAATTGCCTCTGATACTGTTAGTCTAGAGTATAGTTGCGGAAGGCGGAATGTGTGGTGATAGCGGTGAAATGCTAAGATATCACACAGAACACCGAGTTGCGAAGGCAGCTTTCCAAGCTATTACTGACGCTGATGCACGAAAGCGTGGGGAAGCGAACAGG
+
;;;?469@CCD>@@@5;:5499<8<9<<<5<<6;<)55)5<099055/////7<<7<<8><DD7;;9?;95.5555)55499::::<<<.4///////(/)//179//3444:<<7:9////////333;<49??4:49;@??B=>>>B;;46/..36/3-33//(/9/--055---/888==;:///63////(..22+206...33,3(.(.99/3/3698///688333333333(3333222&2.2327/556:
@6HNMW:01066:05845
TACAGAGGGTGCGAGCGTTAATCGGAATTACTGGGCGTAAAGCGCGCGTAGGTGGCTAATTAAGTCGGATGTGAAATCCCCGAGCTCAACTTGGGAATTGCATACGATACTGGTTAGCTAGAGTATAAGAGAGGAAGGTAGAATTCCAGGTGTAGCGGTGAAATGCGTAGAGATCTGGAGGAATATCGATGGCGAAGGCAGCCTTCTGGCTTAATACTGACGCTGAGGTGCGAAAGCATGGGGAGCAAACAGG
+
BBDBCAAA<;;;@BABBB@C@CBB?B@D@BBBCC>BBBCC>CBAAAAA@??9?>8=?B?B?C?DBCD?B=??@>>89:9:+7=>ACCC?BC@ED=C?C@AACAABBBABDDC@C??@?BCBBBBB??<?:99A>A<?<?CCC>A>A?BC@A@@BB;:9:BBB=@@@@@@A@@@:;;D?BC@C@BBBABBCC?CCE>@;AB;;9;?CCE?CC?A>@CBBBCCAA@DBB@;;;BBC?CDFCCCC:AABBD>BBE@
@6HNMW:01077:05833
TACGTAGGGGCGAGCGTTGTCCGGAATTACTGGGCGTAAAGGGTGCGTAGGTGGCACTTTAAGTTGGATGTGAAATCCCCGTGCTTAACATGGGAGCTGCATCCAATACTGGAGAGCTAGAGTGCAGGAGAGGTAAGCGGAATTCCTAGTGTAGCGGTGAAATGCGTAGATATTAGGAGGAACACCAGTGGCGAAGGCGGCTTACTGGACTGTAAGGGCTACACTGAGGCACGGAAAGCGTGGGGAGCAAACAGG
+
CCBBB::::-:B999@A;>>C@D@B?B>AAABA;@A@??8@?8??@@BBA=;;7;:@CD=C?CC@C@CCBB@@>6>>>?4@@BBB?B?A@@@A9@@@;;;BDC@D@CCCBB@BBABADDBBBBBB>?<>A?@?A@?B@?<??B?C?BBBBCBBBBC@BBBB7>>>>>AAA@AA?BB?BC?C?BCA;@???=B@@8>:==8;;4;>==8=>=<<<188-8=<<==//00*..-.)0>5;=>;==9.8=:=;<@@B?
@6HNMW:01080:05828
TACGGAGGATCCAAGCGTTATCCGGATTTATTGGGTTTAAAGGGAGCGTAGATGGATATTTAAGTCAGCTGTGAAAGTTCGGGGCTCAACCTCGGAATTGCAGTTGATACTGGATGTCTTGAGTTCAGTTGAGGTAGGCGGAATTCGTGGTGTAGCGGTGAAATGCTTAGATATCACGAAGAACTCCGATTGCGAAGGCAGCTTACTAAGCTGAAACTGACATTGAGGCTCGAAAGTGTGGGTATCAAACAGG
+
CDCC@BB?BDC@C7<;;;<@AA?B@EED?CC?BB>BC?CC>CC9;:;;;:998838@<:;1>4==A99;;:;99:,9>:9999&98<?4:68???C>B????@A;??AABBB?DBB:::@D;;;?A@@@?B@@=@??;@B<@=A<@>=?6:8<>=8:6:?AA=BCBA?AB???????AA>@A=ABB?B@@399=>8>9?@@@A=A@A?<?@:9:@9?===:9917<<8<=777;3;777A=3?@AA@A9ABA5
@6HNMW:01084:05816
TACGGAGGATCCGAGCGTTATCCGGATTTATTGGGTTTAAAGGGAGCGTAGGCGGGCGCTTAAGTCAGCTGTGAAAGTTTGGGGCTCAACCTTAAAATTGCAGTTGATACTGGGTGCCTTGAGTGCAGTATAGGCAGGCGGAATTCGTGGTGTAGCGGTGAAATGCTTAGATATCACGAAGAACTCCTATTGCGAAGGCAGCTTGCTGGAGTGTAACTGACGCTGATGCTCGAAAGTGTGGGTATCAAACAGG
+
CCCC@BA?ACB?BB@@@A=AAA>B@CEM?BB?BB=BE>BB>BD<@@@@ACC@CDE>??@@?A?BCBBBB@@@@@@6@@@<AAB8AABB@C?B?CCC:C9:9AAA=ABBBCBBB=>>>@B=@?BBCB>>>AA??=@@@=AB@B?B@BBBA;;;;>=>@:;=;D9>>=B<@???@@AE@@@?CC@CAA>A@@<@AAA6;6;ABAB@CCBB?@ABCCE@CCCCCBBCDBBBCCCDCE>CBBBCD>DCCCCD=CCC@
@6HNMW:01085:05838
TACGTAGGGGGCAAGCGTTGTTCGGAATTACTGGGCATAAAGCGCACGCAGGCTGGCCGTTAAGTCTGTCGTCAAAGGCGGAGGCTCAACCTCCGTTCTCACGATAGATACTGGCGGCCTAGAGTATGTGAGAGGGAAGTGGAATTCCCGGTGTAGCGGTGAAATGCGTAGATATCGGGAGGAACACCAGTGGCGAAGGCGCTTCCTGGCACACAACTGACGCTCATGTGCGAAAGCCAGGGCAGGCGAACGGG
+
969BBCCFEF5CB?C;;;6:=8=B@BAD@BBBCC>ECBA@8@==>?844;;7;AA>B@BB@C>BA8:4<@?>BAA7@;?A;3908?;?8B>B:6::6;0//:77:???773331773838///9689;>AAA@@@9@:><?9?;?;AC7<:=;<@>?A:>>?A:AAAC>=;;;;;:::/:;4:;:;;8====8=;;5;9>:76175//)/977771;;:;@D???@@==>=>>=7>>;?:>*///)/6606@@8
@6HNMW:01091:05820
TACGTAGGGGGCGAGCGTTGTCCGGAATTACTGGGCGTAAAGGGTGCGTAGGCGGTTAATTAAGTTGGATGTGAAATTCCCGGGCTTAACTTGGGAGCTGCATTCAAAACTGGTTAACTAGAGTTCAGGAGAGGGAAGCGGAATTCCTAGTGTAGCGGTGAAATGCGTAGATATTAGGAGGAACACCGGTGGCGAAGGCGGCTTTCTGGACTGACACTGACGCTGAGGCACGAAAGCGTGGGGAGCAAACAGG
+
=CBBBBDDDD3FC@@;;;:BCC=?=@@C@CC@@A<?@?CB7CC68:;BDBB?;;:;?B?C=@=@B>A=AAAAA@A:@<BB:AA;;:7<=AA<@@;@BC@A@CC?CCBB9A@@<@?B?BCBBBAA>A::4:@:;;0;9?994;>B>B@CCDBBBBBBA=AABA<@AACBDCCDAA=AA=@@<@?BBA<@<;;5;<<8<900+0@@6AAC?AAACCBBBBBB@;;;B@@=@AAAAA<AAAABDD;AAADD>BBB>
@6HNMW:01100:05837
TACGTATGGAGCAAGCGTTATCCGGATTTACTGGGTGTAAAGGGAGCGTAGGCGGCAGGGCAAGTCTGATGTGAAAACCCGGGGCTCAACCTTGGGACTGCATTGGAAACTGTTCGGCTGGAGTGTCGGAGAGGCAAGCGGAATTCCTAGTGTAGCGGTGAAATGCGTAGATATTAGGAGGAACACCAGTGGCGAAGGCGGCTTGCTGGACGATGACTGACGCTGAGGCTCGAAAGCGTGGGGAGCAAACAGG
+
CCCC@@@B>;99A@AABB?BBB=@=@BB<BDBBB>BBCCC>CG>??=?;00*00,0@AA7@@:@=??BA@@33398+<93;77+7;;?8?:@39927===ABA>B?AA9BA@>:671///)/99<@AB=BB>><B?:==A18185;5;?AA@@;<<<6<??B7>??88657//..534=A7;79<;6:75;7;<=.618:39>9>;:86<==>>8869:;@@AAADD<???;;;1;;::>>>2>A@??7<==5
@6HNMW:01104:05825
TACGGAAGGTCAGGGCGTTATCCGGATTTATTGGGTTTAAAGGGAGCGTAGGCCGCCGGTTAAGCGTGTTGTGAAAAGCAGTGGCTCAACCACTGTCGTGCAGCGCGAACTGTCCGGCTTGAGTATCATGAAAGGTTGCGGAATTCGTGGTGTAGCGGTGAAATGCTTAGATATCACGAAGACCTCCGATTGCGAAGGCAGCAGCCTGTGTGTTCACTGACGCTGAAGCTCGAAGGTGCGGGTATCGAACAGG
+
CDBB>B:B@BD:<9/49727//)/)///(/85:;399(44)4;2<=<<<@>@B9@<?B@B@B@CBCBBB@BBAACC6?@?@@A>BCBB@E>??AAABBBAABABABBC>BBB??;95;;,00>@@@EF988A9A=A;@@A<@5:5;=AA?BBDCD?><>CCD>CB==7<>@@ABBBBB@<??@<@D=:::4:>7616:=A788??<@A???@@>>;;;;;@BBB>B?BBCBAA=@<?@@AB>CBBBBC?BBB=
@6HNMW:01069:05876
TACGGAGGATCCGAGCGTTATCCGGATTTATTGGGTTTAAAGGGAGCGTAGGCGGGCGCTTAAGTCAGCTGTGAAAGTTTGGGGCTCAACCTTAAAATTGCAGTTGATACTGGGTGCCTTGAGTGCAGTATAGGCAGGCGGAATTCGTGGTGTAGCGGTGAAATGCTTAGATATCACGAAGAACTCCTATTGCGAAGGCAGCTTGCTGGAGTGTAACTGACGCTGATGCTCGAAAGTGTGGGTATCAAACAGG
+
D@@@@BB?BA<;>@@@@@>ABB@CACCC=BA@CD>DE>CB=BC>;;;BBBB@BDD>@:;;<@=AABBDCBBA@@?8;;:6;CC:AACC@C?A5:99-:9==@::6:AA@C@@@<000=@;@=;=@BBA>??9959AA?BA?A@D@BB@@<>@?>>8818:;;1;AAA=AACAA>>BBBC?BB?BCD>BBA=@A@@;@?BABBB@BCED@BBA@AE@DDCC@:;;BBBBA@A<;<7<CDCCC>BBDCCG?A@@>
@6HNMW:01071:05906
TACGTAGGTGGCAAGCGTTGTCCGGAATTATTGGGCGTAAAGCGCATGTAGGCGGTTCCTTAAGTCGGTCGTGAAAATGCGGTGCTTAACGCCGTATGGCGATCGAAACTGGGGGACTTGAGTGCAGGAGAGGAAAGGGGAACTCCCAGTGTAGCGGTGAAATGCGTAGATATTGGGAAGAACACCGGTGGCGAAGGCGCCTTTCTGGACTGTGTCTGACGCTGAGATGCGAAAGCCAGGGTAGCGAACGGG
+
9;96:BBAGMABB=@@@@=@@DADAD?B?BCAEG>@A@A>8CBCACBDBBC@CC@C@C@B=A=AAAD@CAAABDGE<JCBB?;<;EBH?DBC:;;B@B8BCFDDBBB>BDEGGG5CBA<A;;<:;CD?BBAB?BA=AFD;C=?@BB>BCCBBAA;;7;BBC?DCDDCCCB;;:<A@<BADD@@@?;@=?>:=@@+0,000+0>8<@@??>>ABBBBBB@?@??BB;<;A@99959?:=CC<@AABBA=;=;7
@6HNMW:01072:05894
TACGGAGGATCCGAGCGTTATCCGGATTTATTGGGTTTAAAGGGAGCGTAGGCGGGCGCTTAAGTCAGCTGTGAAAGTTTGGGGCTCAACCTTAAAATTGCAGTTGATACTGGGTGCCTTGAGTGCAGTATAGGCAGGCGGAATTCGTGGTGTAGCGGTGAAATGCTTAGATATCACGAAGAACTCCTATTGCGAAGGCAGCTTGCTGGAGTGTAACTGACGCTGATGCTCGAAAGTGTGGGTATCAAACAGG
+
==<@;:;6;AA@ACBC@@<@BA?B?BDE>DB?BD>BB5;;/;:8:??@@BB@DDD>B;;;?B>BBCCBBBCB<;;0;;;0;AA8AAGE@B?A69:9-7379@@?=AAABCCBB?BBB?A=B@A@@BBA@BB7717>>7=C@B?B?BCAA>=?=<>::6:>@A8>>>><>@??BABCB@@=@B?BBB?BBA<@@@@,0,0@=BB=A@A@=@BBCDB?C;;;CCCCCCDCDGHCBB=BCCBBB>BBBBCC>;;<@
@6HNMW:01090:05904
TACAGAGGGTGCGAGCGTTAATCGGATTTACTGGGCGTAAAGCGTGCGTAGGCGGCTTATTAAGTCGGATGTGAAATCCCCGAGCTTAACTTGGGAATTGCATTCGATACTGGTGAGCTAGAGTATGGGAGAGGATGGTAGAATTCCAGGTGTAGCGGTGAAATGCGTAGAGATCTGGAGGAATACCGATGGCGAAGGCAGCCATCTGGCCTAATACTGACGCTGAGGTACGAAAGCATGGGGAGCAAACAGG
+
AAACCCCE>BAABCBBCC@C?BAB?AAB=B@;;;09><??9?AA?>>?=<<99949C>@A@B7:7BC?BCCA@@C>CCCC9DDBCD?C?CC?CC=C@E?BABC@BBBDCCBB?BC???C@A@BBBBBB<CCBB=?>>9>@BA?B?B?BC?BBA?@8858@@A<AABBBBBBBBBBBB>BB?B@BBB>BBBB>A@?<>8>??@=ABBBB?C<@A?AB@ABBB=>>@>>9?BBBCD>BBBBBBB9ABBBB>BBB?
@6HNMW:01103:05863
TACGTAGGGGGCGAGCGTTGTCCGGAATTACTGGGCGTAAAGCGTGCGTAGGCGGCTTATTAAGTCGGATGTGAAATCCCCGAGCTTAACTTGGGAATTGCATTCGATACTGGTGAGCTAGAGTATGGGGAGAGGATGGTAGAATTCCAGGTGTAGCGGTGAAATGCGTAGAGATCTGGAGGAATACCGATGGCGAAGGCAGCCATCTGGCCTAATACTGACGCTGAGGTACGAAAGCATGGGGAGCAAACAGG
+
@;69A@@@A@0>DA@;998<<A9A8B7:58:787*38:AB>CBBAA?<???:994:A=@A:?59:AA?A???BAB89988+9>?9:476;<4::575>6@7;7699?;>=@?9<===<;99==795222&29772853.5:./*.5;4/6,5;>:967/8===5<=<<>>?@@A;;<A=@C6;6;AA=AB@@=AA@<@<@A@A<ABBBB>A>BBACAA@EDC;;;A;;5;A>>A@<B=>BCFD7BABDG>;;;?
@6HNMW:01069:05936
TACGGAGGGTGCAAGCGTTATCCGGATTTATTGGGTTTAAAGGGTCCGTAGGCTGATTTGTAAGTCAGTGGTGAAATCTCACAGCTTAACTGTGAAACTGCCATTGATACTGCAAGTCTTGAGTGTTGTTGAAGTAGCTGGAATAAGTAGTGTAGCGGTGAAATGCATAGATATTACTTAGAACACCAATTGCGAAGGCAGGTTACTAAGCAACAACTGACGCTGATGGACGAAAAGCGTGGGGGAGCGAACAGG
+
<<<@:?@@6BC:9045598<=@9=:<<=4=<588088(44)4<1:<265;<5:84438089<259??@?>;=000+///88::<<;5=89533:<@6>>=@;@A69;?@>==9929444.5549:<;>>:00,0////<;6<9<<9=@>?@9945557;;<<3;<4455=::8848:94<<><??@>=>=447>>8=8>==<?4<8?<8:;<6::597733333::<=6<<3333&37733333$3777849994
@6HNMW:01080:05924
TACGTAGGGTGCGAGCGTTAATCGGAATTACTGGGCGTAAAGCGTGCGCAGGCGGTTTTGTAAGACAGATGTGAAATCCCCGGGCTCAACCTGGGAACTGCGTTTGTGACTGCAAGGCTAGAGTGCGACAGAGGGGGGTGGAATTCCACGTGTAGCAGTGAAATGCGTAGAGATGTGGAGGAACACCGATGGCGAAGGCAGCCCCCTGGGTCGTAACTGACGCTCATGCACGAAAGCGTGGGGAGCAAACAGG
+
@<ABCBBB=;;;>>9A;:6;>BAA?C@@?ACBBB=BBBBD<??@@@?A?9839?9?CC9><D?DCCBBB=?>A@C:AABB9BE>BBCC?C<AAA;C>CB?=778)8=<;;;==>:>:>=A@@?@>;788:;;BBBBC)AB=B;@<@<A>>;;<;;A=>>>>>7>@877AA=<;BBBB@CC@C@ECB?BBBC@CCC?B@BCCDCCC5CCC>CC@A@@CCCAAABBBABBBA?778*:9??@AB9:::CA;B9:4
@6HNMW:01083:05914
TACGGAGGGTGCAAGCGTTACTCGGAATCACTGGGCGTAAAGGACGCGTAGGCGGATTATCAAGTCTTTTTGTGAAATCTAATGGCTTAACCATTAAACTGCTTGAGAAACTGATAATCTAGAGTGAGGGAGAGGCAGATGGAATTGGTGGTGTAGGGGTAAAATCCGTAGAGATCACCAGGAATACCCATTGCGAAGGCGATCTGCTGGAAACTTAAACTGACGCTAATGCGTGAAAAGCGTGGGGGAGCAAAACAGG
+
55595;CD@CBBC@E@6946<;;?@C@CB??:87*44444)55::<666<<<55.5949955.5955555$44444)44495;=8:;)/)/)/:)//)/;<::0549993;<;;;>6669;;9555:<:1<=5505<<<;<<<<?<@<??=9:7:699+//;;/::8::=555;?;=<394.96554=5::<:<;:6:6877333334<.44)4:.44)4<98:655:5884344444&4444::<:'::////&///3
@6HNMW:01071:06004
TACGGAGGGTGCAAGCGTTAATCGGAATCACTGGGCGTAAAGCGCACGTAGGCGGCTTGGTAAGTCAGGGGTGAAATCCCACAGCCCAACTGTGGAACTGCCTTTGATACTGCCAGGCTTGAGTACCGGAGAGGGTGGCGGAATTCCAGGTGTAGGAGTGAAATCCGTAGATATCTGGAGGAATACCGATGGCGAAGGCAGCCATCTGGCCTAATACTGACGCTGAGGTACGAAAGCATGGGGAGCAAACAGG
+
CCBC?CCC>@??B=@@CC@C@BBB@B@CBBBBBB>BBCBB<AAAAB999@@>AA=AC?C?BB>BADCCBB:BBBB<BBB=BBBBBB=B>B@@;>:B@BCCC>BB=BCBBB@AA?BA=AC599AAAA?B?BCBBB<AA>;;5;>A>B?CC@CBBDE?A@ABCJ?EDACCBBBAA@@<;5;;5;=BAB?BBBB@BBC?@?CCCC@BBBBB?B?BB>AAAAABB???@::5:AAAAB9?@@9999+:99?A=C994
@6HNMW:01107:05996
TACGGAAGGTCCGGGCGTTATCCGGATTTATTGGGTTTAAAGGGAGCGCAGGCGGCACTTCAAGCGTGACGTTAAATCTCGGGCTCACCCCCGTTTTGCGTCGCGAACTGTCGTGCTTGAGTAGGCGGCAGGGAGGCGGAATTCGCGGTGTAGCGGTGAAATGCTTAGATATCGCGAGGAACTCCGATAGCGCAGGCAGCCTCCCGTTGCCTTACTGACGCTCATGCTCGAAGGTGCGGGATCAACAGG
+
BABC@C=B?ACACG<@;:4;AA>A>?@>5=?8>=9?A9AD;@@=@ACBA<<600,0//<3896/55:::::;7;;1:43///(/:///666'////&4883344557A<?<=A748?>A>@A9959A<A@AA:>>??A9?;?9???B?AAA@A::5:@AB=:::B?BDBBB@@?;9//)/59997//5899=@987;===1666(6;1992A>CCCCFDCCCBBBCB@@??<A=@@;00,0700)/::4
@6HNMW:01109:05966
TACGTAGGGTGCGAGCGTTAATCGGAATTACTGGGCGTAAAGCGTGCGCAGGCGGTTTTGTAAGACAGATGTGAAATCCCCGGGCTCAACCTGGGAACTGCGTTTGTGACTGCAAGGCTAGAGTGCGACAGAGGGGGGTGGAATTCCACGTGTAGCAGTGAAATGCAGTAGAGATGTGGAGGAACACCGATGGCGAAGGCAGCCCCCTGGGTCGTAACTGACGCTCATGCACGAAAGCGTGGGGAGCAAACAGG
+
CCCCBBBB<@@>AAA;;:>B?A;;7;<><?C;:9.:@?>@8??AABBAABA>::8:BB6BBC<??BA@ABBBBBB<BBBB5<<7>>>>@C@CCC>C<>>>?@BC>DF;;<;;;@=@;?????AAA888=::867777%8:9>6=998>7755888:>?>;;;0996227755576622(,,,2(,,,(,*,,(,,,(,(,-:<;;;+;>>8==<<A@BBAA@A?A@@AA???@@@;A???@@@6999DE>BBB?
@6HNMW:01081:06023
TACGTAGGGAGCGAGCGTTGTCCGGAATTACTGGGTGTAAAGGGAGCGTAGGCGGGAGTGCAAGTTGGATGTGAAAACCATGGGCTCAACCCATGGACTGCATTCAAAACTGTATTTCTTGAGTGATGTAGAGGCAGGCGGAATTCCTAGTGTAGCGGTGAAATGCGTAGATATTAGGAGGAACACCAGTGGCGAAGGCGGCCTGCTGGGCATTTACTGACGCTGAGGCTCGAAAGTGTGGGGAGCAAAC
+
DCBBACDG@EC@@@@;@B>@ACAC?C@C@BBCDD>@@?DD6@?9988;;<=88:9,9?=????BB?B?????@@AA2;7;BA@<BBBC=@@;@;;7:BCB<;;=;998-8<<<<;<*786<>@AA@@BA;;9@:>9:4:;4;4;=@8>???<::9993444?8999>:>554982881847=7?88283336934.4.44.45<;;;<<2:333(38888833343304;;::=4944/888.///;;28
@6HNMW:01087:06013
TACGTAGGGTGCGAGCGTTAATCGGAATACTGGGCGTAAAGCGTGCGCAGGCGGTTTTGTAAGACAGATGTGAAATCCCCGGGCTCAACCTGGGAACTGCGTTTGTGATGCAAGGCTAGAGTGCGACAGAGGGGGGTGGAATTCCACGTGTAGCAGTGAAATGCGTAGAGATGTGGAGGAACACCGATGGCGAAGGCAGCCCCCCTGGGTCGTAACTGACGCTCATGCACGAAAAGCGTGGGGAGCAAACAGG
+
556;;=?D<BBA?::>>@;A;A?A;@5;9==?@6;:==;2?<;<;???::8:><@@@5;00+/;///77777:9,9@@@*99279996;6733(338==<>>@:=9::;77717+2288577975755;;<CC>F&6917-2,2499777777778999=39962225655:<<<8==8=:<;;7<<;?<<<>:<:=?;:9:9:$9:<)495//1788////6667==;;3377&37899::188>BC=@?>8
@6HNMW:01089:06050
TACGTAGGGTGCGAGCGTTAATCGGAATTACTGGGCGTAAAGCGTGCGCAGGCGGTTTTGTAAGACAGATGTGAAATCCCCGGGCTCAACCTGGGAACTGCGTTTGTGACTGCAAGGCTAGAGTGCGACAGAGGGGGGTGGAATTCCACGTGTAGCAGTGAAATGCGTAGAGATGTGGAGGAACACCGATGGCGAAGGCAGCCCCCTGGGTCGTAACTGACGCTCATGCACGAAAGCGTGGGGAGCAAACAGG
+
CBCBBCFC?AA@A@@@:98;@CDDAD@B@@ACCC>CBDCC;A@@;;9@@@@=@@=@A@6ABB?BBBBBBBBBBBB>BBBB8AD>BBBB?B?BCC>C<?>BA??@<@?::A???>9><AAA>>=;;999:@???DDDD)><9<595:;?==>>@@@@??AAAF:?@;;;=====CBCC@@A?@@BBD@A@@B@@@A=@<>A@@?@>,@AA<BCDCC@CCBBAAC@@@AAAAABCD=A@BAAAA6:9:@>2?BA>
@6HNMW:01091:06053
TACGTAGGGGGCGAGCGTTGTCCGGAATTACTGGGCGTAAAGGGTGCGTAGGCGGTTAATTAAGTTGGATGTGAAATTCCCGGGCTTAACTTGGGAGCTGCATTCAAAACTGGTTAACTAGAGTTCAGGAGAGGGAAGCGGAATTCCTAGTGTAGCGGTGAAATGCGTAGATATTAGGAGGAACACCGGTGGCGAAGGCGGCTTTCTGGACTGACACTGACGCTGAGGCACGAAAGCGTGGGGAGCAAACAGG
+
99A@@@ABBA2ACCB<;;9@>D:C?B9B:CCCCC>BBADC7??9?@??@@@;0000@@;@;<;>@?B?CBBBDDE>B?BB<AB<AA?B?AB=AA;@;:;@@AB@@@AA9@BB@B@B@CCDCCCC@BBC@CCAAA<A????<@?A@D@CBB?@@;;;;8;BCB=AAACGCCCCHCACC?BB?B?CBB@B@BB?A@@,0,00+000*0AB?BBCCCBBCCCCCBBAA;;6;A@@?A9@AA@@@@2@>@AB=BBD?
@6HNMW:01099:06058
TACGTAGGGTGCGAGCGTTAATCGGAATTACTGGGCGTAAAGCGTGCGCAGGCGGTTTTGTAAGACAGATGTGAAATCCCCGGGCTCAACCTGGGAACTGCGTTTGTGACTGCAAGGCTAGAGTGCGACAGAGGGGGGTGGAATTCCACGTGTAGCAGTGAAATGCGTAGAGATGTGGAGGAACACCGATGGCGAAGGCAGCCCCCTGGGTCGAACTGACGCTCATGCACGAAAGCGTGGGGAGCAAACAGG
+
AABDCBBB<ABAA@?A;;498@DD=B7905>=<=8@>>==8=;>A@??BBC?AA<???6?AA>A899BCBBBCCC=>=>=5>@;@AAA>A>@BC8><?@B?AAA479;;;;;::;?7;779<>====>>>=>>AA@A(<=7;16.58:89997779=8769;-5555566799>B=C;@@<C9;;<9@AAB=@@@;>7?CCCDDD1CCC899@<7<<<:::<<9==<88733808889;::+;<<==7>?@:
@6HNMW:01100:06028
TACGGAGGGTGCAAGCGTTACTCGGAATCACTGGGCGTAAAGGACGCGTAGGCGGATTATCAAGTCTTTTGTGAAATCTAATGGCTTAACCATTAAACTGCTTGAGAAACTGATAATCTAGAGTGAGGGAGAGGCAGATGGAATTGGTGGTGTAGGGGTAAAATCCGTAGAGATCACCAGGAATACCCATTGCGAAGGCGATCTGCTGGAACTTAACTGACGCTAATGCGTGAAAGCGTGGGGAGCAAACAGG
+
@A@@<@AA;AABA<@@@B?BBECA>A@BAAA@@A;A@BBB=B@BBE@A@BB@BB?;;:;BBJ><;;;;;.:@>>A:A9:9:BC:BC?C?C?BB@DJ>GBA@B?BABBB>BCCDCC@CCCCCCCCB;;;7;@@A?BBDCDD?B=@=@>::6:@@ABBB9AAAA6AA=AAA9:;@@CAA?@@@D?AABC>BB?BBAA=C=@@>??DAABC@D?BB@B@BBAAA:::A=@A::;BCC>BBBACDD:@@@AA<ABA?
@6HNMW:01100:06039
TACGGAGGGTGCAAGCGTTACTCGGAATCACTGGGCGTAAAGGACGCGTAGGCGGATTATCAAGTCTCTTGTGAAATCTAACGGCTTAACCGTTAAACTGCTTGGGAAACTGGTAATCTAGAGTAAGGGAGAGGTAGATGGAATTCTTGGTGTAGGGGTAAAATCCGTAGAGATCAAGAAGAATACCCATTGCGAAGGCGATCTACTGGAACTTAACTGACGCTAATGCGTGAAAGCGTGGGGAGCAAACAGG
+
CCCC?CCD>:;:@>A@@@>ABCAB?A@BBBABAC<@@@@B;A=AAAABBCEACD@BB@BCCC?AABBBB@BCCBB=@@@@<@B?BC@C@D?AA<@@:@CBCC@CC=CF>CB@>AD@CCCABBBAB?BD=@?9959=A@BB?B@D?BB?B>???8::9.:CDD;CC?@ACCBBBCA@=@B?CB@BCCI>CD@CBAA<@?BBCCDCCCBB@B@BCAD?CBAACCBBB@CCAB@CDD=CABACCC7AAABB<BCCA
@6HNMW:01112:06026
TACGGAGGATGCGAGCGTTATCCGGATTTATTGGGTTTAAAGGGAGCGTAGGTGGGATATTAAGTCAGCTGTGAAAGTTTGGGGCTCAACCTTAAAATTGCAGTTGATACTGGTTTCCTTGAGTACGGTACAGGTGGGCGGAATTCGTGGTGTAGCGGTGAAATGCTTAGATATCACGAAGAACTCCGATCGCGAAGGCAGCTCACCGGGCCGGAACTGACACTGATGCTCGAAAGTGCGGGTATCAAACAGG
+
ECCC@BB>AB??@@@@@@?ABC>A?@DD=BB=@@9@B8@@9@@9@@BCBBB@BCC<BC@A?A=A@ABBB@@?@@B<A@C:AAA8@@??=@@B@EED8A>AABBB?BBBBBBA?CD>A<B>BCB??>B@>=?CB?BCC?CB?B?B@BBBB>BBB@@==:=@BB;BC@B?BBBBBB@BBBB@AB?ACC@C@BACCCB@CADCCBBCBB@DF>D@C?C@BBCCCCCBBAAA@@@BBB>BCCA@@:?>>==>7>@A?
@6HNMW:01064:06107
TACGTAGGGTGCGAGCGTTAATCGGAATTACTGGGCGTAAAGCGTGCGCAGGCGGTTTTGTAAGACAGATGTGAAATCCCCGGGCTCAACCTGGGAACTGCGTTTGTGACTGCAAGGCTAGAGTGCGACAGAGGGGGGTGGAATTCCACGTGTAGCAGTGAAATGCGTAGAGATGTGGAGGAACACCGATGGCGAAGGCAGCCCCCTGGGTCGTAACTGACGCTCATGCACGAAAGCGTGGGGAGCAAACAGG
+
::<@@:::65=9???AA@.5.5995:0506>=>C<B:99<4<>@0007:::6>?9=BB5:9B?AAB???DA???@;@ABB9BF>CBAA?C?BBB=A?BBBB@@?:@@AB;;;?@:>:?:;;==;;;>>>;;9:8:9:':<7<08089;:;>>>AA@@@@@AA:A>=9<?;98;CCCCAA@<@=@AB>A@CD?B;;6;>BFCFFFC5BBB=BBBCB?BBB;::A@BBBBAAB;;;078;;<:;.88:BD<AAD?
@6HNMW:01079:06098
TACGTAGGGTGCGAGCGTTAATCGGAATTACTGGGCGTAAAGCGAGCGCAGACGGTTTGTTAAGTCAGATGTGAAATCCCCGAGCTCAACTTGGGAACGGCGTTTGAAACTGGCAAGCTAGAGTATGTCAGGAGGGGGGTAGAATTCCACGTGTAGCGGTGGAATGCGTAGATATCTGGAAGAACACCAAAGGGGGCGAAGGCACCTCCTGGGCGAATACTGACGCTCATGATGCGAAAGCGCGGGGATACAAACAG
+
=BAAAEFL>DBBBA@ABB@B@CBC?B?C<AAAAA=BADDE=BBB@@?AAAAACC?BD>BC?B@CCBBAA@@@AAA=A@@?5<;000:76:=9=?7BA::89A??8@@?9A99/3;57888?>?BB990;00*0@@?@?':5:A8=/9/8;<;=>BA@=:8818:>>??@@?@@@@@@C<@<==9==@<AD6<=<<+<<=181888157177A9<<94888/....39:67788?>>><05572333)------'-46
@6HNMW:01102:06077
TACGTAGGTGGCGAGCGTTGTCCGGAATGACTGGGCGTAAAGGGAGCGTAGGTTGCAATTTAAGTTAAATGTGAAAGCCCGTGGCTCAACCACGGAATTGCATTTAATACTGGATAGCTAGAGTACAGGAGGGGTGAGTGGAATTCCTAGTGTAGCGGTGGAATGCGTAGATATTAGGAAGAACACCGGAGGCGAAGGCGGCTCACTGGACTGTAACTGACGCTGAGGCTCGAAAGCGTGGGGAGCAAACAGG
+
ECCDCBB?AA<@B@?@AB?BDC@D@C@CCCBB@A<@@@AA<AB=BBABC>>:?8::?:@>8?8;;9@@;AAACCA8877*88728@@><@>=>@;@<A388=<<4<5::A:97:B@@@A<<;=DACBA=9997-7<:==A;><>=A=A@??@>9:6616=8<;@>8::BAAA>>9>A;A;>?:???9>955.7A@9@>==<=BBBBBB>BBBBBD?A@==A=<<B8757BAABB<B<<<;==2==;??<@BB?
@6HNMW:01107:06067
TACGGAGGATCCGAGCGTTATCCGGATTTATTGGGTTTAAAGGGAGCGTAGGCGGGCGCTTAAGTCAGCTGTGAAAGTTTGGGGCTCAACCTTAAAATTGCAGTTGATACTGGGTGCCTTGAGTGCAGTATAGGCAGGCGGAATTCGTGGTGTAGCGGTGAAATGCTTAGATATCACGATGAACTCCTATTGCGAAGGCAGCTTGCTGGAGTGTAACTGACGCTGATGCTCGAAAGTGTGGGTATCAAACAGG
+
B@@@=AA@AAB<;::B>@5>@A8>5>>>5=?8@@9??,9:)4;2;<BC;;<ACCD@@;;:;@;@@@@@AA?@;;;0;;;09BB9AABF?B>A=@@=2<<9::==;????BCCC>???<@?CABBBAAABBBBB?BBB?CB@B?B?A?;;8=>>>>>>7;;??7>?==:>ABBA@@@@AAA@B@BBB>AA<8<<<<+0+0@@@B@CCDCACC@A@C>BAAA<;;:C@ABCCAAAC>BA@@@B;@;;;<<0;BB>
@6HNMW:01066:06149
TACGTAGGGGGCAAGCGTTGTCCGGAATGACTGGGCGTAAAGGGTGTGTAGGCGGGCTCGCAAGTTGGATGTGTAATACCCAGAGCTTAACTCGGGTGCTGCATCTGAAACTACGAGTCTTGAGTGTCGGAGAGGTAAGTGGAATTCCTAGTGTAGCGGTGGAATGCGTAGATATTAGGAGGAACATCAGTGGCGAAGGCGACTTACTGGACGATAACTGACGCTGAGGCACGAAAGCGTGGGGAGCAAACAGG
+
EC@@>:::::*:A=AABC?BCB@C?C?CBBBA@@:?>??C;BB=???BBAA<98959@@AAB?BB@B?BBBCBAA>AAAC;BBBBBB>B>BBBBA;B@@9??BCDCAAA5<>@>>>@>?>7A@=;;;>>9=@994991::?5:8;=E=??==>A?A<949C;C;8::>>?@@@AA<@>:==:=;>?>?@;;=<A>@9@;@99:=8<<=@<@D677A<?>?@??>A@::7:A?==@7?===DDD5;:<<<6=??=
@6HNMW:01067:06133
TACGGAAGGTCCGGGCGTTATCCGGATTTATTGGGTTTAAAGGGAGCGCAGGCGCACTTCAAGCGTGACGTTAAATCTCGGGGCTCACCCCCGTTTTGCGTCGCGAACTGTCGTGCTTGAGTAGGCGGCAGGGAGGCGGAATTCGCGGTGTAGCGGTGAAATGCTTAGATATCGCGAGGAACTCCGATAGCGCAGGCAGCCTCCCGTTGCCTTACTGACGCTCATGCTCGAAGGTGCGGGTATCGAACAGG
+
CC@@<@=?<?C@CC=DBB?CDD>@??>>9?@=@D=BC=BB=BC>BBBB@@@=:99@@A=BA>99;ABBCCD@DD>AA@??>=/?AAAACBC3BCCD5::@:::BBB?:::BBB@A@A>AAA?8849>5<89829A=AB?B?B?BBCB?@@@BAAA?AAAD>CCAA?BBBBBCCA@@@@<@<@@A=@@?@AADA76/6===8=?A:>><>@=FFGEGDCCAABDCBBBBBBB6:4;;;;;6;CCCCC?BBBB
@6HNMW:01071:06148
AACGTACAGGGGGCAAGCGTTATCCGGATTTATTGGGTTTAAAGGGAGCGTAGGCGGGCGCTTAAGTCAGCTGTGAAAGTTTTGGGGCTCAACCTTAAAATTGCAGTTGATACTGGGTGCCTTGAGTGCAGTATAGGCAGGCGGAATTCGTGGAATGTAGCGGTGAAATGCTTAGATATCACGAAGAACTCCTATTGCGAAGGCAGCTTGCTGGAGTGTAACTGACGCTGATGCTCGAAAGTGTGGGTATCAAACAGG
+
<+5/00///999*:<8//6B?BAD=@=@@@6@A>@A<AD>CC>BB>ABAC@??<;00*00//5;6:;====BCB@?@9;;;;-;:;*;7984?9>4><B/?255899599;733>A9=;;07/7=877???>>???8>?@=AB@C?B@=:..).)..-789;2:58;17;;=:>?>>=>8;;@A?AB@CBA?A??4::;;;@9@:99=099@A<??@@99699@CCBBBCCCBABB;;;0;<;<BB<BCBDFF?FCD?
@6HNMW:01086:06144
TACGGAGGGTGAAGCGTTACTCGGAATCACTGGGCGTAAAGGACGCGTAGGCGGATTATCAAGTCTTTTGTGAAATCTAATGGCTTAACCATTAAACTGCTTGAGAAACTGATAATCTAGAGTGAGGGAGAGGCAGATGGAATTGGTGGTGTAGGGGTAAAATCCGTAGAGATCACCAGGAATACCCATTGCGAAGGCGATCTGCTGGAACTTAACTGACGCTAATGCGTGAAAGCGTGGGGAGCAAACAGG
+
<<@A>ACC=BBA7;;@@:>BC@?<><@>>:?<<5=;;;=4?6:<;;?00/5/0)/9599//)/33737&38///(///;58:6;>+0-06==:??8?=B<B?B??>C=BBD??>@?>>@B??>A><<5=<:928>?>8858<C2976>766722::+5775*58;>=>??878<:;39<8<5:;@@:@B7;;@?6;6;>>==;///6)/)/638+..99;5577055599...'.5./.99)53575-7:=;
@6HNMW:01086:06158
TACGGAGGGTGCAAGCGTTACTCGGAATCACTGGGCGTAAAGGACGCGTAGGCGGATTATCAAGTCTTTTGTGAAATCTAATGGCTTAACCATTAAACTGCTTGAGAAACTGATAATCTAGAGTGAGGGAGAGGCAGATGGAATTGGTGGTGTAGGGGTAAAATCCGTAGAGATCACCAGGAATACCCATTGCGAAGGCGATCTGCTGGAACTTAACTGACGCTAATGCGTGAAAGCGTGGGGAGCAAACAGG
+
DBBBABBB=BA@@;?@@@=@@@@@;?;@BBBCBC>BBABA<A@BBBBBA@D?::9:B?BBCC@BCFCDF;CCCCD=@@@@@CCACC@C@CACDACC>CCCBD?DCBCC=CBBCCC@CCCCCBB@B999,9=9949ACCBB@B@C<?=??<???=???3?ABB:BC?BBABABABBCC?BB@B?BCBB<BC?BAAA=A>ABBBBBBCBA?B@BD@C?BBBBBBBCC?BBA@BBCD=B???AAA6?@@DB>C@A>
@6HNMW:01093:06135
TACGTAGGGTGCGAGCGTTAATCGGAATTACTGGGCGTAAAGCGTGCGCAGGCGGTTTTGTAAGACAGATGTGAAATCCCCGGGCTCAACCTGGGAACTGCGTTTGTGACTGCAAGGCTAGAGTGCGACAGAGGGGGGTGGAATTCCACGTGTAGCAGTGAAATGCGTAGAGATGTGGAGGAACACCGATGGCGAAGGCAGCCCCCTGGGTCGTAACTGACGCTCATGCACGAAAGCGTGGGGAGCAAACAGG
+
ACBBBEDD?AA@@@>AA@=B?BAB>A?B?CCDDD>CCCCD=AAA@@>?A@@=??=?DC8?>C?CCCBBB?@?DCC>BBBB8BC<B@@@?C@BAA=B?CCBBAAA:@B?@>>=>><>=@@@@A???><<<<88:@@@@(@B<A<@7;8<CBBBAA===@@@@@8@GBA>>>>>>GGED@CB?B@DCC?BBBC?B@@<@<@CCCCCC5BBF>BBBBC@CCCBBBBBBBB@@@BAAA=BBAAACC9?@?BB=BBB?
@6HNMW:01099:06154
TACGTAGGGTGCGAGCGTTAATCGGAATTACTGGGGCGTAAAGCGTGCGCAGGCGGTTTTGTAAGACAGATGTGAAATCCCCGGGCTCAACCTGGGAACTGCGTTTGTGACTGCAAGGCTAGAGTGCGACAGAGGGGGTGGAATTCCACGTGTAGCAGTGAAATGCGTAGAGATGTGGAGGAACACCGATGGCGAAGGCAGCCCCTGGGTCGTAACTGACGCTCATGCACGAAAGCGTGGGGAGCAAACAGG
+
A;@AB@@@;AAA@@B000)/4://)5;?249:;::&4888=5;;;5;;AABB@BB?CBB5::B?DBBBBBBAAA@@;@@@@6@@8??BB?B>??C?C>ABBBBBC<AA@?;<;:;5;:>;886;9;:<<=:::::::*7=6=:A2;5;=62275:9////=9033.22799../9<;4651515==8=?6605;?.4.495555&5::1<<==>9=?>;;;;;:===;;;<<>5<<:3733&388894:??4
@6HNMW:01080:06168
TACGGGGGGTGCGAGCGTTAATCGGAATAACTGGGCGTAAAGGGCACGCAGGCGGTTGTTTAAGTGAGGTGTGAAAGCCCCGGGCTTAACCTGGGAATTGCATTTCAGACTGGACAACTAGAGTACTTTAGGGAGGGGTAGAATTCCACGTGTAGCGGTGAAATGCGTAGAGATGTGGAGGAATACCGAAGGCGAAGGCAGCCCCTTGGGAATGTACTGACGCTCATGTGCGAAAGCGTGGGGAGCAAACAGG
+
CCBBBBBB*DABA?@@@B:B@CBC@CAAA9ABCD>@@?>>4?A<:9:A???=??:?=@>@8@<@@ABC@CCCCCC=AAFF:CE>CC@B?B@CBB=C@B@BBCCC?CBBBBBB?BBB@DBAABBBBBBB=BGC>AAAA6@AAB@B@B@DAAA@>798>9><>>8?AAABCC=>>BBBB?>>9<>BBB@CC@B@BCC>B>AA@@AA8A?BB=C@BBBBCCCCBBAAACB@@@B@@A<ACCCDCD:A?88729@A>
@6HNMW:01083:06163
TACGGAAGGTCCGGGCGTTATCCGGATTTATTGGGTTTAAAGGGAGCGCAGGCGGCACTTCAAGCGTGACGTTAAATCTCGGGGCTCACCCCCGTTTTGCGTCGCGAACTGTCGTGCTTGAGTAGGCGGCAGGGAGGCGGAATTCGCGGTGTAGCGGTGAAATGCTTAGATATCGCGAGGAACTCCGATAGCGCAGGCAGCCTCCCGTTGCCTTACTGACGCTCATGCTCGAAGGTGCGGGTATCGAACAGG
+
CCBB@B@B?CC@BC;A;;6;BC?B@BBC>CC?CF=BB;@@;@D;AA?@>??=::6:BA@=@A=;::;CCCCC?CC?BA?=>??6?BCBBBBB2>>>>-99A@AABBB@C??>BBBBBB?BBBA?><<>:<?CA=<<;>?<>?A=@?<<7<A?@ABB?A@BB=>>>B?ABBBBBBB>;;;;?;?<=<>?>>>CAA>;7;>>>=@@?6;;588=I@BBBBCCBBBDDBCBCAAA=A>A;;;C=CGCCCEBBBB@
@6HNMW:01088:06194
TACGGAAGGTCCGGGCGTTATCCGGATTTATTGGGTTTAAAGGGAGCGTAGGCGGCATGGTAAGCGTGTTGTGAAATGCGGGTGCTCAACATCCGGACTGCAGCGCGAACTGCCGTGCTTGAGTGCATTGAAGGAAGGCGGAATTCGTGGTGTAGCGGTGAAATGCTTAGATATCACGAGGAACCCCGATTGCGAAGGCAGCTTTCCGCGCTGTTACTGACGCTGAAGCTCGGAAGGTGCGGGTATC
+
/775(-(-0--(-6/9/505<C6;6444)44.44(44(5<099044440;72//)//7718;)/5:5445:::;<1555<>5<;;;432338=975://////44;;97<<;;7;=AA;7?=><<<==8:>:>;@<@<@D4>49.9@994;;;;;;>8;;;>5<<<>:<<<<555BBBAC?A3:99-0:=*00;:6:;==855<4;28866///(--78---;:/40366//)/(/4678>>59867
@6HNMW:01090:06178
TACGTAGGGTGCGAGCGTTAATCGGAATACTGGGCGTAAAGCGTGCGCAGGCGGTTTTGTAAGACAGATGTGAAATCCCCGGGCTCAACCTGGGAACTGCGTTTGTGACTGCAAGGCTAGAGTGCGACAGAGGGGGGTGGAATTCCACGTGTAGCAGTGAAATGCGTAGAGATGTGGAGGAACACCGATGGCGAAGGCAGCCCCCTGGGTCGTAACTGACGCTCATGCACGAAAGCGTGGGGAGCAAACAGG
+
CBBBBCDD>:;;@;9:AC?@=A@A<A-0/:000+:?=>@=@AA;::A@9:6::6:CC9?=C?BBC@@ABBB@A@<@A>A2>=8=AAA?B?BBB>B@BBBBBBC596C??;;;=/607>>=AD;::@?A566<====(=A;A:>:><A>>>@A>>>@?>>>E:AB===>>>??A@AD@CB@C@CCC@CCBC?ABA<?;<>>>===,=??9@BAAB?AAA;;;BBA?@?A@AAAA=BDCCBBB8:99BB=ABB?
@6HNMW:01093:06184
TACGGAGGGTGCAAGCGTTACTCGGAATCACTGGGCGTAAAGGACGCGTAGGCGGATTATCAAGTCTTTTTGTGAAATCTAATGGCTTAACCATTAAACTGCTTGAGAAACTGATAATCTAGAGTGAGGGAGAGGCAGATGGAATTGGTGGTGTAGGGGTAAAATCCGTAGAGATCACCAGGAATACCCATTGCGAAGGCGATCTGCTGGAACTTAACTGACGCTAATGCGTGAAAGCGTGGGGAGCAAACAGG
+
BCA@<;;;0;>A:8?>@@>BBBCC@B@CCCBBCC>AABDD?D@CBBBBBBC?;;6;;>ABBC=@A;;;;;(:>=>=9?@@@?@?<>@497;=A@=AA8@AB;;5;@;;;7;CCCBC@CCCICCCDB@@@6:;:A?BAAB@@<@<@@B@;:89AA@AAA2::::3:A=AC@@A?CDDCC?CC@C?BCCC<@A?@@??;?>A::9DCAABD>B>BB>C>B@@@@@@@B?CDCCCDCC>B@@@CCD;A@CDD=@??=
@6HNMW:01099:06205
TACGTAGGTCCCGAGCGTTGTCCGGATTTATTGGGTTTAAAGGGAGCGTAGGCCGTGTATTAAGTGTGTTGTGAAATGTAGATGCTCAACATCTGAACTGCAGCGCATACTGGTGCACTTGAGTACGCACAACGTAGGCGGAATTCGTCGTGTAGCGGTGAAATGCTTAGATATGACGAAGAACTCCGATTGCGAAGGCAGCTTACGGGAGCGCAACTGACGCTGATGCTCGAAGGTGCGGGTATCGAACAGG
+
FFBBBDD@;;;0;?@;9;:@@B=A?@@@599-:@;AA<CE<BB=@A@AC@@<@6<;ABBB=@>@@@@??<?A@AD=?@@BBBBAABBB>BBBB@AA?B???BB???A999CC@CABBBB@CBBB@>>>>>A?9:9??<;A8=9=;>@??;;;?BBCB@BEGG>BCBB?BCDBBBBBC@@<@B>BCCACDC?BBGD@C@BBBBB?AACC<BBBA@@@BB@BBDBBCDDCBBBBB>B?BCCCC>CCBBBB?BBC@
@6HNMW:01106:06181
TACGGAGGGTGCAAGCGTTACTCGGAATCACTGGGCGTAAAGGACGCGTAGGCGGATTATCAAGTCTTTTGTGAAATCTAATGGCTTAACCATTAAACTGCTTGAGAAACTGATAATCTAGAGTGAGGGAGAGGCAGATGGAATTGGTGGTGTAGGGGTAAAATCCGTAGAGATCACCAGGAATACCCATTGCGAAGGCGATCTGCTGGAACTTAACTGACGCTAATGCGTGAAAGCGTGGGGAGCAAACAGG
+
BBBB@ECD>A@@A<@@@@=ACCBB?B@CCCCCCC>CBB@@<B<@@CCCCDEA99;9D@DDCC?AABBBB9CBBBB=@@@A>@@<@B?B?B@CC@CJ>DBBBB@BBCCC>CBCBCCACCCCCCBBC;;:.:>=>;@ABBCC?B@D@E@BA=@@@9;;;.9??@6AC?CBBBCD@A@BB?@@=@?BBAB<??<?ABA=?=?9::BBBBCC@B?BB>A>BBBBBBBBB?BBBABBCG>EBBBBCC8@@@BB>BBB@
@6HNMW:01112:06188
TACGTAGGGTGCGAGCGTTAATCGGAATTACTGGGCGTAAAGCGTGCGCAGGCGGTTTTGTAAGACAGATGTGAAATCCCCGGGCTCAACCTGGGAACTGCGTTTGTGACTGCAAGGCTAGAGTGCGACAGAGGGGGGTGGAATTCCACGTGTAGCAGTGAAATGCGTAGAGATGTGGAGGAACACCGATGGCGAAGGCAGCCCCCTGGGTCGTAACTGACGCTCATGCACGAAAGCGTGGGGAGCAAACAGG
+
CCCBCBCD>@AA@DBB@@:B?CCB?B9;05?>=A;A@??A=B?@@CBBAAA?BB>A@@6::99>BADCB??@>?C>BBBB9A@9@=?=8<8==<5<:=?>?AAA=B>@@@@>>>18156669689==>==887<=<='>=;84838685859>:99;;;=A=3>855557666====:<B?A?BBC=AAAA?ABC?C?A@;;;;;*;;;0;BAAA?AAA9;:CC?????>A@@?<AAAACDF:BBBBB=AAB=
@6HNMW:01069:06242
TACGTAGGGTGCGAGCGTTAATCGGAATTACTGGGCGTAAAGCGTGCGCAGGCGGTTTTATAAGACAGATGTGAAATCCCCGGGCTCAACCTGGGAACTGCGTTTGTGACTGCAAGGCTAGAGTGCGACAGAGGGGGGTGGAATTCCACGTGTAGCAGTGAAATGCGTAGAGATGTGGAGGAACACCGATGGCGAAGGCAGCCCCCTGGGTCGTAACTGACGCTCATGCACGAAAGCGTGGGGAGCAAACAGG
+
=>CABAGG>;;;B?=@;:4;@CCC@CAC?B@?@@9@?@@@5<000/09=@>;==6==>2><?=?ABA?@@BBBBD>?<>>4>A9BBA@=A?@?@8?:?@A<>?C<@?@@=88699@9;;;@?@?A@@@AA<<<<;<:%78087<7<386859979=><=>@@:@@@@EDB;;;ICCC@A@=@?;;;>BAAA=AAA6:6:CBBBBB5BBC>CA@AB?AABA;;;???:9:?@@@@8==>>=@@6@CAAA=B=<9
@6HNMW:01075:06254
TACAGAGGGTGCGAGCGTTAATCGGATTTACTGGGCGTAAAGCGTGCGTAGGCGGCTTATTAAGTCGGATGTGAAATCCCCGAGCTTAACTTGGGAATTGCATTCGATACTGGTGAGCTAGAGTATGGGAGAGGATGGTAGAATTCCAGGTGTAGCGGTGAAATGCGTAGAGATCTGGAGGAATACCGATGGCGAAGGCAGCCATCTGGCCTAATACTGACGCTGAGGTACGAAAGCATGGGGAGCAAACAGG
+
BBBCBABB<AAAA;;;@@=A?BDD@CCB=BBBBB<@@AAD<AAA@?=@??@>BB?BE?AA?A>ABAB@E9;:BAA;@@??2?;;;A<@=@C@ED>D?B@BBAA?@A?@BA@A=ABAAACCC?@@BBCC>BB??<>?>9>?<;4939>??;?BCDCAA>ABBC>ABBBBA@AA@@@@C?AA>A@CBB?BBBB@CBB?B?>BBB?C>?>?;?>AB?FBABBBC899@>?:?@A@@A=BBBBBCC:BBBBB=BBD?
@6HNMW:01077:06222
TACGTAGGGGGCAAGCGTTGTTCGGAATACTGGGCGTAAAGCGCACGCAGGCTGGCCGTTAAGTCTGTCGTCAAAAGGCGGAGGCTCAACCTCCGTTCTACGATAGATACTGGCGGCCTAGAGTATGTGAGAGGGAAGTGGAATTCCCGGTGTAGCGGTGAAATGCGTAGATATCGGGAGGAACACCAGTGGCGAAGGCGCTTCCTGGCACACAACTGACGCTCATGTGCGAAAGCCAGGGCAGCGAACGGG
+
CCBBAAJDCG5DE>@@@>6;;=BA?C?AA@@@A<BAAAC:69<AA:::;C=BBA>B=@A?C?BBACABBBB;:;;&97@;9666;9;;@D?BB>;@9???@@@@AAAAB@==:00*04>=@AAAB<>>AAAACC>C@AAA?B?C?AA;=8<>>=>>?:?===5898>???@=>===B:AA=A<888=C>8818?=4;5:<::3;:=<8<???;;7;?>AA=;;;>888=788?6==:888-8===?>5;;=4
@6HNMW:01094:06244
TACGTAGGGTGCGAGCGTTAATCGGAATACTGGGCGTAAAGCGTGCGCAGGCGGTTTTGTAAGACAGATGTGAAATCCCCGGGCTCAACCTGGGAACTGCGTTTGTGACTGCAAGGCTAGAGTGCGACAGAGGGGGGTGGAATTCCACGTGTAGCAGTGAAATGCATAGATATTACTTAGAACACCAATTGCGAAGGCAGGTTACTAAGCAACAACTGACGCTGATGGACGAAAAGCGTGGGGAGCGAACAGG
+
A@BCAA@E>@@@@@@ACC@A@AB@9>+0/9//0+;@=??9A9:5::;==<488-333&37728=:999////8:2;;;;/==2:@?=3907>>6@?B<>??>?8?9>==<9<8294<;::;ABA;;;@>>>CCBBB)<;7;;>:?99====>??>=;;:;:3:>@A886;=99)//638<=0537(-)-(----(.288>6A07875259<9;<;>>>>?>==>@?=9<96666&2555555)55555/5562
@6HNMW:01097:06237
TACGGAAGGTGCGAGCGTTATCCGGATTCATTGGGTTTAAAGGGAGCGTAGGCGGAGCGCCAAGTCAGCTGTGAAATCCCGCGGCTCAACCGTGGAACTGCAGTTGAAACTGGCGCCCTTGAGTGCACATGAGGATGGTGGAATTCGTGGTGTAGCGGTGAAATGCTTAGATATCACGAAGAACTCCGATTGCGAAGGCAGCTGTCTGGGGTGCCACTGACGCTGAGGCTCGAAAGTGCGGGTATCAAACAGG
+
BBBB=B;>;:;;9>C@A@@BBB?B?@A=A;:6;B9@@5?@5?>:??@CBBB?A?=:;:@A?C@CBB@A@@@?@@A<ABC:@>>9>???=A4:9?;?>BAAAAAA?BBC@>::<988@8?<?:;;??@@@<==B=A<<899398<6:?9:5:?;<=::7:AAA:AAAA:>>??A@@@A@>9>@5<<><@@@<AA<<6<8<:::?A??@?BB5<;:5;;A@=<=>>;;;:=@@@CC9@@@@AA8?==<<<5<?A9
@6HNMW:01097:06259
TACGGAGGATCCAAGCGTTATCCGGAATCATTGGGTTTAAAGGGTCCGTAGGCGGCCTTATAAGTCAGCGGTGAAAGTTTTTGGCTTAACCAAAAAATTGCCATTGATACTGTAGGGCTTGAATGTTTGTGAAGTAACTAGAATATGTAGTGTAGCGGTGAAATGCTTAGATATTACATGGAATACCAATTGCGAAGGCAGGTTACTAACAAATGATTGACGCTGATGGACGAAAGCGTGGGTAGCGAACAGG
+
DEDD@CB?CCB>B?AAAA>AAC?B>@=@AAA?BB>CD?DD=BD=AA;=<==900)/5:3800-9>??@?=<?9995:>ACC1BABB>C?B?ABBBB)B@CB>AA?CCBBBBAA???8?@59:?BBBE>CBBB@BBB?BBBBH@:::?;?ABAAB?9928@?>899:929@@A?@=?BB??<?;=<<6;5;088==7=;A;;7;=@@@@=@A@:;;>B?AAA?????>A<=;><=37<==>A::::@==8<9:3
@6HNMW:01107:06227
TACGGAAGGTCCGGGCGTTATCCGGATTTATTGGGTTTAAAGGGAGCGCAGGCGCACTTCAAGCGTGACGTTAAATCTCGGGGCTCACCCCCGTTTTGCGTCGCGAACTGTCGTGCTTGAGTAGGCGGCAGGGAGGCGGAATTCGCGGTGTAGCGGTGAAATGCTTAGATATCGCGAGGAACTCCGATAGCGCAGGCAGCCTCCCGTTGCCTTACTGACGCTCATGCTCGAAGGTGCGGGTATCGAACAGG
+
;96@=@8A?BC?BB=B;;6;@@<?<;;:)946<<4<<(99)9:649;@ABB@;:5949588288::444:;7;>6;;;<===1BB@@?AAA,<@@>2>=@@@@A??;;;;;00/::><===@<>9?@<?BBD<>?<??=@;A?AAAB49:?AAAB>@>@A9?>?A?AB??@BBB@A><696<:=:>A>===><8819;;:9=<<1<</579C@CCBBCBAACBBBBCCCBB7;8;AACB>ABACCE@ABAB
@6HNMW:01074:06302
TACGTAGGGGGCAAGCGTTGTTCGGAATTACTGGGCGTAAAGCGCACGCAGGCTGGCCGTTAAGTCTGTCGTCAAAGGCGGAGGCTCAACCTCCGTTCTACGATAGATACTGGCGCCTAGAGTATGTGAGAGGGAAGTGGAATTCCCGGTGTAGCGGTGAAATGCGTAGATATCGGGAGGAACACCAGTGGCGAAGGCGCTTCCTGGCACACAACTGACGCTCATGTGCGAAAGCCAGGGCAGCGA
+
CDD@A@CCCB2@A<?B;;50=;>>6:,0)/9:;;8;BBBB<A<@@;CCD@?<=<739)//27)//:;<@CB<A>>8@<DC26505<<@?B@A@9<A:<AA:;45>:?DDC?>;9978>;==889:99@@@ABA<B??>9494:7;E;B=B@<77//)/665.5778///.75/25<0::5<9889:>>;:4:87-6<=@>@=D:==;>><:AA168=?==>@A@@:99<:::19=8888-8;:8=:
@6HNMW:01079:06294
TACGTAGGGTGCAAGCGTTAATCGGAATTACTGGGCGTAAAGCGTGCGCAGGCGGTTTTGTAAGACAGAGGTGAAATCCCCGGGCTCAACCTGGGAACTGCCTTTGTGACTGCAAGGCTAGAGTACGGCAGAGGGGGATGGAATCCGCGTGTAGCAGTGAAATGCGTAGATATGCGGAGGAACACCGATGGCGAAGGCAATCCCCTGGGCCTGTACTGACGCTCATGCACGAAAAGCGTGGGGAGCAAACAGG
+
AA@BCDFH=;;;B<@@A@=@?CCC@C@C@BDDDD>@@AAC<CAA@???A?<9>?9<A?6:89?CBBBC?<18:AA=BBDD;DD=C????C@BBC>B=A=>=:=B:@@>?<97;;983///8557;8;+22655555'/>>;;,//5888::<665799;=>7=CABB>>>AA@>===?>3:48889===>;>AB;><>A=@AAA5AAA:@<@>>>>>AA>>>A?>687<:8///)/777;<<*//88808@A;
@6HNMW:01080:06299
TACGGAAGGTCCGGGCGTTATCCGGATTTATTGGGTTTAAAGGGAGCGCAGGCGCACTTCAAGCGTGACGTTAAATCTCGGGGCTCACCCCCGTTTTGCGTCGCGAACTGTCGTGCTTGAGTAGGCGGCAGGGAGGCGGAATTCGCGGTGTAGCGGTGAAATGCTTAGATATCGCGAGGAACTCCGATAGCGCAGGCAGCCTCCCGTTGCCTTACTGACGCTCATGCTCGAAGGTGCGGGTATCGAACAGG
+
EE?@;@6:6:C?BD=?;;:;CD?C?;;;6;A?BB?CL>BB>BK>@@@BBBB?AA@@@A>?B::;59::<=>;>>8BAB9:44&3:345===+<<<<&4/600/:::6<A?@BA???A=AAAABB?AA>AABB=CB?BE?D?A>BBBB?BBAABFD@BBBB=BCCC@BBA????>:BB?;>:==A=A??????A881887=<AAA:AB;??:CACCCCCCCCCCCBBAAABB7;5;@@A@;@BCECCACBD@
@6HNMW:01087:06283
TACGTAGGTGGCGAGCGTTATCCGGAATCATTGGGCGTAAAGAGGGAGCAGGCGGCCTGAGGGTCTGTGGTAAAAAGACTGAAAGCTCAACTTCAGTGAGCCATGGAAACCGGACGGCTGGAGTGCGGCAGAGGATCGTGGAATTCCATGTGTAGCGGTGAAATGCGTAGATATATGGAGGAACACCAGTGGCGAAGGCGACGGTCTGGGCCTGCACTGACGCTCATTCCCGAAAGCGTGGGGAGCAAATAGG
+
99;<@@@;?@=@>556<@@AAB=@;@?BBCD@BB?BAA?<6>=<<4<544:547-728<=>>6544444.44444$4444444)499:>8;>:993;;;;>497A=A@<A<@=@??7???8AABBBB>>?>>=8??@@<=9?:>9<9<?:::::B<=:=777)339377B@?>:>370/;6=6//.)/..2+222+248667;5555::)2,262225=@:;;>A@>::906691//.;;>>.585==3>>>:
@6HNMW:01101:06274
TACGGAGGATCCGAGCGTTATCCGGATTTATTGGGTTTAAAGGGAGCGTAGGCGGGCGCTTAAGTCAGCTGTGAAAGTTTGGGGCTCAACCTTAAAATTGCAGTTGATACTGGGTGCCTTGAGTGCAGTATAGGCAGGCGGAATTCGTGGTGTAGCGGTGAAATGCTTAGATATCACGAAGAACTCCTATTGCGAAGGCAGCTTGCTGGAGTGTAACTGACGCTGATGCTCGAAAGTGTGGGTATCAAACAGG
+
<<=C=@@?BDB@C@@;;;59;?6<8=@>6@A>AB8@@-;:04;2999@A@?9???8?;::=@6:;A@B;::99>>9@@G<BBB9@?@B>A>@3000,06:8:.-*-.-00:==4445486;BBBBBAA@:99@<==?:@?8:7B6?AAA>@@A=???:?:;:3:;99175>>><>AA;;4;;7<BC@DCC>BAAA7;7;BBBB@AABD@@@A@CD@CDCBBBB:::>==>@:;;7;AACCC>@@A@@C>CBC@
@6HNMW:01101:06275
TACGTAGGGTGCGAGCGTTAATCGGAATTACTGGGCGTAAAGCGTGCGCAGGCGGTTTTGTAAGACAGATGTGAAATCCCCGGGCTCAACCTGGGAACTGCGTTTGTGACTGCAAGGCTAGAGTGCGACAGAGGGGGGTGGAATTCCACGTGTAGCAGTGAAATGCGTAGAGATGTGGAGGAACACCGATGGCGAAGGCAGCCCCCTGGGTCGTAACTGACGCTCATGCACGAAAGCGTGGGGAGCAAACAGG
+
BBDCCCCB=:;9@ABA:97;ABCC@C?B?BCCDD<AAABD:?@@@???A@@>AA>AEC8==C?@@@@BBC@@@BB>BBBB9BB;B@B@>B>BBB<B?B>=;==>7?>>?AAAA?;@;;;;>@>>>=?>>=<>=DDDD)>><>;?8=:=>??@??>>>>>>DD8@@=>>@@==>BBCC@BB?B?BBB@CBBD@CCC=@=>BBBDDD1BAC=CCBBB@BCCAAB@@?@A@>>>998-9?@ABBB8AABBA=B?>8
@6HNMW:01065:06358
TACGTAGGGTGCGAGCGTTAATCGGAATTACTGGGCGTAAAGCGTGCGCAGGCGGTTTTGTAAGACAGATGTGAAATCCCCGGGCTCAACCTGGGAACTGCGTTTGTGACTGCAAGGCTAGAGTGCGACAGAGGGGGGTGGAATTCCACGTGTAGCAGTGAAATGCGTAGAGATGTGGAGGAACACCGATGGCGAAGGCAGCCCCCTGGGTCGTAACTGACGCTCATGCACGAAAGCGTGGGGAGCAAACAGG
+
DDBBBAAA<@@?AABABB@C@CBA>A?B=@C???:>@>>>9?@?????@BA=??<?CB598B?BCCBCB798BBB>BDED8BB>B789>A>ABB>B?CCCCCBB9B@@=A>>:;.5/6>886@==<@@<;;555555%6=9>6;8:;A@>@@>>>?>><@?A9>>>>>@@@@@CCCC@CB@B@BCC?CCBB?BBB?B?BCCCCBB09996:BBCC@CCC@@@BBBBCBBCBCEE=????AAB69::AC<AAA>
@6HNMW:01079:06353
TACGTAGGGGTGCGAGCGTTAATCGGAATTACTGGGCGAAAGCGTGCGCAGGCGGTTTTTGTAAGACAAGATGTGAAAATCCCCGGGCTCAACCTGGGAACGTGCGTTTGTGACTGCAAGCTAGAGTGCGACAGAGTGGGAATTCCACGTGTAGCAGTGAAATGCGTAGAGATGTGGAGGAACACCGATGGCGAAAGGCAGCCCCCTGGGTCGTAACTGACGCTCATGCACGAAAGCGTGGGGAGCAAACAG
+
0/55;9555&5796-----(/279;6=0505:::=4545918::45499<:5;;10000)//-(----(-55//3733&3///&//(////(/3666164/33888:?6:99>@@@@@07562222222226225:=:;)2.2.5.557753357--,,*5,**,*,,,--3;<<=8==04.444.//::)////(/5:=@@?=<(494)444485:>>::855--,,,,,-//(/898;88/799?<2;;7
@6HNMW:01084:06319
TACGGAGGGTGCAAGCGTTACTCGGAATCACTGGGCGTAAAGGACGCGTAGGCGGATTATCAAGTCTCTTGTGAAATCTAACGGCTTAACCGTTAAACTGCTTGGGAAACTGGTAATCTAGAGTAAGGGAGAGGTAGATGGAATTCTTGGTGTAGGGGTAAAATCCGTAGAGATCAAGAAGAATACCCATTGCGAAGGCGATCTACTGGAACTTAACTGACGCTAATGCGTGAAAGCGTGGGGAGCAAACAGG
+
@5558;B?99;;?9>9958A@>;;7;?C;;9BA?6@;994,5.59559BBD?BC@CC@CCCC>B;;;99=AAAAB495558==8=<7<5=.94.44)49=@C?CD>DD<::9::@6<>?>?@::;=@?999992:@A@@@;@+0+//59)//:;===2=>@@2>@:===<;9=:5949@=<B@CCBB<@>9==:9299=>@@@@AABB=B8::=B=AABBC:9:C>BBB@A@@@:B:99CGG7C999A8@994
@6HNMW:01096:06312
TACGGAAGGTCCGGGCGTTATCCGGATTTATTGGGTTTAAAAGGGAGCGCAGGCGGCACTTCAAGCGTGACGTTAAATCTCGGGGCTCACCCCCGTTTTGCGTCGCGAACTGTCGTGCTTGAGTAGGCGGCAGGGAGGCGGAATTCGCGGTGTAGCGGTGAAATGCTTAGATATCGCGAGGAACTCCGATAGCGCAGGCAGCCTCCCGTTGCCTTACTGACGCTCATGCTCGAAGGTGCGGGTATCAAACAGG
+
;;;@=A0946>9>@8@;??BBA>B@BCB=BB?BB9@A0;;;&:;6:<A@<A@?@@9@<:;6:=:00/?::>:<;@@;@DFDCCC;CBBBBDCC2AABB8AAAAA9::A6::AAAA???A?BBBBAA>??8?@@@;??8?@;@?C?BBBB?BBB???A>ACCF>DAAA9:9ABB@@:;///9=967739@?@@@>>>B=>==@9888)8=9>?=CACFCDBCCCB;;;BAAADD>A=@@@CC>CFCBDD?CCBA
@6HNMW:01098:06358
TACGTAGGTGGCGAGCGTTGTTCGGATTTATTGGGCGTAAAGGGTTCGTAGGTGGTTTGCTAAGTCTGACGTGAAAGCCCCCGGCTCAACCGGGGAGGGTCATTGGAAACTGGGAGACTTGAGTGCAGAAGAGGAGAGTGGAATTCCATGTGTAGCGGTGAAATGCGTAGATATATGGAGGAACACCAGTGGCGAAGGCGGCTCTCTGGTCTGTAACTGACGCTGAGGCTCGAAAGCGTGGGGAGCAAACAGG
+
B??BBCC@;;8;A?;99;?BA?BB@BBB<@@<@A;?@@>B9@>:@=AABAA?@@=?B:?@BD>AABBCCA@??A@699999)8<?@@?<>2998+7@A:@ABC@C?BB:A???8?A???>BAA?;;>00,0>><??;?@B=A:B=A?A????;==@@=ABBB=9::AA:::AA@999>@@=A>ABA>B?;;:AA@===;;6;988>?>5;;===?9==?>?>==@??9=><800*09.....'/67=?9>AA6
@6HNMW:01105:06342
TACGGAAGGTCCGGGCGTATCCGGATTTATTGGGTTTAAAGGGAGCGCAGGCGGCACTTCAAGCCGTGACGTAAATCTCGGGGCTCACCCCCGTTTTGCGTCGCGAACTGTCGTGCTTGAGTAGGCGGCAGGGGAGGCGGAATTCGCGGTGTAGCGGTGAAATGCTTAGATATCGCGAGGAACTCCGATAGCGCAGGCAGCCTCCCGTTGCCTTACTGACGCTCATGCTCGAAGGTGCGGGTATCGAACAGG
+
<<==<@;C@BC800+000/7:392/44)4>:@D>FF>CC:A@/;;;;;A@?@@<@A?A:=>900+-9556--/;5;:::BBC:A???BCCC1??CA8B@@@BCCDC??@@BBB???B?CCFC??;=<8;7373&3717;6:6;7:::=444==8882888818;;;7:3339333666637*..60...63333..(/535.75<4@@656=G?BBB@@@;>>@A:99@A;949.95555)5959;>7<@>A
@6HNMW:01073:06364
TACGTAGGGGGCAAGCGTTGTCCGGAATGACTGGGCGTAAAGGGTGTGTAGGCGGGCTCGCAAGTTGGATGTGTAATACCCAGAGCTTAACTCGGGTGCTGCATCTGAAACTACGAGTCTTGAGTGTCGGAGAGGTAAGTGGAATTCCTAGTGTAGCGGTGGAATGCGTAGATATTAGGAGGAACATCAGTGGCGAAGGCGACTTACTGGACGATAACTGACGCTGAGGCACGAAAGCGTGGGGAGCAAACAGG
+
DCBBBBBBBB5CD?BBBB@BBC@D@D@BCBBBDD>CCCBC=BD>BA@>?9929>>8@@?AAB?BB?B?BCCBBCC====C=AAA@AA484:BAAB>??;?BBBEEF???9?AAAA;;;@@=C>>888@?;???@<@A;@@A<=7=5;7=///776:;;5;=:=:888BA@@@@@@;??4:94:=??>AAAAA7=>@7;5;<;9;:>??=5;9///:6:<9==>>>>::5:>><<<5====>AA5?@@@@:@A@<
@6HNMW:01076:06364
TACGGAGGATACGAGCGTTATCCGGATTTATTGGGTTTAAAGGGTGCGTAGGTGGCAGATTAAGTCAGCGGTGAAAAGCTGTGGCTCAACCATAGTCTTGCCGTTGATACTGGTTTGCTTGAGTACAGTTGATGTAGGCGGAATGCGTAGTGTAGCGGTGAAATGCATAGATATTACGCAGAACTCCGATTGCGAAGGCAGCTTACAAAAGTGTAACTGACACTGATGCACGAAAGCGTGGGTATCAAACAGG
+
>BBB>CD@CCAABCB@@??CCB@C@CBC=BCADD>CC>BB<@A:@@?@CCB@CB@BCCBC@B@BCCBCBC@D@???6??AABC@BBBB>A>AABAA@@<??>@A=AABBBCC@CC>BAB<?999D@ABB?BA>>>>@8>9399688>>>>?@====;7;>>C9566DA????@A<A@@@=>><>==;:;:;?===7:7:@@@@<@=<<<2<?@<=:=:;;>===:;;;;=>@@@:A@@@AA:@??;;;3;?>;
@6HNMW:01089:06387
TACGGAGGATCCGAGCGTTATCCGGATTTATTGGGTTTAAAGGGAGCGTAGGCGGGCGCTTAAGTCAGCTGTGAAAGTTTGGGGCTCAACCTTAAAATTGCAGTTGATACTGGGTGCCTTGAGTGCAGTATAGGCAGGCGGAATTCGTGGTGTAGCGGTGAAATGCTTAGATATCACGAAGAACTCCTATTGCGAAGGCAGCTTGCTGGAGTGTAACTGACGCTGATGCTCGAAAGTGTGGGTATCAAACAGG
+
BCBB@BB@BBB?B@@;00;@>@,/,/;;.<?6@F8DD>BB>BB=CMCBBCC@CCH>BA;;8;;@@@AAAA@@@CC>CBB>BGG;BBBB@B@C?A??3919:@9959@?@A@@?:88:?B???@BF??>BBABB@BBB@CC?C?C?CB9949;;;@;;7;??A:BA=>:<@<<::;@@AE?BB>@;<7;CB>BBBC?C@CBBBE@BCBG?@@<;;B=A@@@A999==>===<995,59===?6;;:>CC>CEC>
@6HNMW:01095:06366
TACGGAAGGTCCGGGCGTTATCCGGATTTATTGGGTTTAAAGGGAGCGCAGGCGGCACTTCAAGCCGTGACGTTAAATCTCGGGGCTCACCCCCGTTTTGCGTCGCGCAACTGTCGTGCTTGAGTAGGCGGCAGGGAGGCGGAATTCGCGGTGTAGCGGTGAAATGCTTAGATATCGCGAGGAACTCCGATAGCGCAGGCAGCCTCCCGTTGCCTTACTGACGCTCATGCTCGAAGGTGCGGGTATCGAACAGG
+
<<<A79299A=7<:194925:?>C=@@@;@@@CE>CC>CB=BI?@A@B@00+00)077:1663-0)0>00/;;488388>7799&9>9:8787'8888+4:39006///6998::996//(/9///:3//(//993:;7;=7=1444??C?BBBBBBC998A@9?@??>?@?@@B?>:8651717<:48855588::A<?:::,//819=7<A;C>@@@BBCCABABACABBBE?C?CDAAB>AC???@=?@?=
@6HNMW:01101:06369
TACGTAGGGGGCAAGCGTTGTTCGGAATACTGGGCGTAAAGCGCACGCAGGCTGGCCGTTAAGTCTGTCGTCAAAGGCGGAGGCTCAACCTCCGTTCTACGATAGATACTGGCGGCCTAGAGTATGTGAGAGGGAAGTGGAATTCCCGGTGTAGCGGTGAAATGCGTAGATATCGGGAGGAACACCAGTGGCGAAGGCGCTTCCTGGCACACAACTGACGCTCATGTGCGAAAGCCAGGGCAGCGAACGGG
+
BBBCBDCCCD5CB?BA;:400+00*/+0/:::;38@AAA8@A?@?A@@;;9;BB?B99;=A9@=BBCB@@@@A@;B<@D=?@>?BBC@C@BC>@@?CCBC<98CBCCCCCC?AA?B?BBBBCBB@??ABAAAA<B?BBB@C@C;@@:@<???<=9949=?=9;;;>=>>?@;;;?>3;;;?<>>>>A??>8<980818<<=8==A@<@@>==G>@@>>;;;??>=>=AACCD:>>:???388C>;;7;>>7
@6HNMW:01104:06379
TACGGAGGACCCGAGCGTTATCCGGATTTATTGGGTTTAAAGGGTGCGTAGGCGGATTAGTAAGTTAGAGGTGAAAGCTCGATGCTCAACATCGAAATTGCCTCTGATACTGTTAGTCTAGAGTATAGTTGCGGAAGGCGGAATGTGTGGTGTAGCGGTGAAATGCTTAGATATCACACAGAACACCGATTGCGAAGGCAGCTTTCCAAGCTATTACTGACGCTGATGCACGAAAGCGTGGGGAGCGAACAGG
+
BBBDACC>AAC>C@@@994;AB>B>CED=CB?BC>CC=BB;@@8@;;9@;;4;B?BC@BCBB@BG@CCCC@CBBC=BBBBCCBBBBBB@B?@@=<<8<,00<@@@@BB??<>>?AABBBCCBBBB=>@@<??@;>:>:;;5:=786?BB=@@;:???;>@@@;986@;A>?A:::A@;;9?@<@=>:=AB589C@1807655991<;@<@BBBA7;;@@AB@>>;?>>>>882</:<99:??2>??==:=?@=
@6HNMW:01124:05761
TACGTAGGTGGCAAGCGTTATCCGGATTTACTGGGCGTAAAGGGAGCGTAGGCGGATATTTAAGTGGGATGTGAAATACCCGAGCTTAACTTGGGAGCTGCATTCCAAACTGGATATCTAGAGTGCAGGAGAGGAGAATGGAATTCCTAGTGTAGCGGTGAAATGCGTAGAGATTAGGAAGAACACCAGTGGCGAAGGCGATTCTCTGGACTGTAACTGACGCTGAGGCTCGAAAGCGTGGGGAGCAAACAGG
+
BBBCBAA=::6:A?BABA=AAA>B@DCC>CCCBC>BBBBC?CC=@AACC@>8>=8<@?>>8?@@@@B<@??AEGF>BBBB=B@@@B;?<?B?BC>99:9@@AB=A@CG?HBB@BCBA@@@CCCCBADD@CCA@>9::>BB?C>A=A?BAABAA@A??;>>>?8?AACCBCBB@C?;;7;>@@>BCC@CDCB?C;;8;@CBCC@A@@AA?@@@BBE@BBC@??A@@00+000000-;A@@CCC9@@@BB=BBB?
@6HNMW:01130:05803
TACGGAAGGTCCGGCGCTTATCCGGATTTATTGGGTTTAAAGGGAGCGCAGGCGCACTTCAAGCCGTGACGTTAAATTCGGGGCTCACCCCCGTTTTGCGTCGCGAACTGTGTGCTTGAGTAGGCGGCAGGGAGGCGGAATTCGCGGTGTAGCGGTGAAATGCTTAGATATCGCGAGGAACTCCGATAGCGCAGGCAGCCTCCCGTTGCCTTACTGACGCTCATGCTCGAAGGTGCGGGTATCGAACAGG
+
DDCC?B?C?AB5;444443:;>9>?CCD>BB>AA<AD>DD>DD=BBCBBBB?@A@CCC?@>;;;29=77388.44(348898.9;554==;$3388&338333<9616;00/666617;<;8<;>@<@@AA8AB?AB?B;?;????397=9>?>4=;<;)87;>8=;;;;;::;<=<8<8<AA<A>=>>><<//+/6666@CB:;;1//(0+0>>>06666<>CBAACCB5;5;;;;;,9@@A>C@CBB>
@6HNMW:01135:05783
TACGGAGGGTGCAAGCGTTACTCGGAATCACTGGGCGTAAAGGACGCGTAGGCGGATTATCAAGTCTCTTGTGAAATCTAACGGCTTAACCGTTAAACTGCTTGGGAAACTGGTAATCTAGAGTAAGGGAGAGGTAGATGGAATTCTTGGTGTAGGGGTAAAATCCGTAGAGATCAAGAAGAATACCCATTGCGAAGGCGATCTACTGGAACTTAACTGACGCTAATGCGTGAAAGCGTGGGGAGCAAACAGG
+
CBBB?AAC<AA:;4;;;;4;@AAA?B?CBBBBBC>B?@@B;@=@BCCBBBCADD@CC@BB994;AAA;;5;A@AA=;;;B?BB@BB@C>A>AA=AA;@AAAC=AA=AL?EDD?BA?CCCBBBBBB?BA<@A??=?AAA@@<@=@=@@=B=A@A?AA@3AABB9BC?BBCCCBCA;;8;C@CCACICE>BB?@B;;5;5;@@?B@@@AA@C?BB?C?CBBBBAAAC@AABCBDEF?EBCCGGC7AB;;;0;AA>
@6HNMW:01145:05799
TACGTAGGGTGCGAGCGTTAATCGGAATTACTGGGCGTAAAGCGTGCGCAGGCGGTTTTGTAAGACAGATGTGAAATCCCCGGGCTCAACCTGGGAACTGCGTTTGTGACTGCAAGGCTAGAGTGCGACAGAGGGGGGTGGAATTCCACGTGTAGCAGTGAAATGCGTAGAGATGTGGAGGAACACCGATGGCGAAGGCAGCCCCCTGGGTCGTAACTGACGCTCATGCACGAAAGCGTGGGGAGCAAACAGG
+
BBCBCCCC>A@@@@@ACC@C?CBA=@7;7;CAAA>CCCBD<?@B@?>@A::8:B?ABB9AAB@BBBB@@@BBBBB>BBCC:BB>B889?B?ABB=B?BCBBBBB=?::;A???A<@;@ABB@@@>577>?=>=DDCC)AA:>295;9>>??@AAAA<><>>D7><>?=>???@CB@@=@?;@@ABB?BBED@BAB@B@BBDDDDD5A@D=@A@@@=AA@@@@A@;;;@?@@@?>9>@=@AAA6??@BB>BBB>
@6HNMW:01153:05805
TACGGAGGATCCGAGCGTTATCCGGATTTATTGGGTTTAAAAGGGAGCGTAGGCGGGCGCTTAAGTCAGCTGTGAAAGTTTGGGGCTCAACCTTAAAAATTGCAGTTGATACTGGGTGCCTTGAGTGCAGTATAGGCAGGCGGAATTCGTGGTGTAGCGGTGAAATGCTTAGATATCACGAAGAACTCCTATTGCGAAGGCAGCTTGCTGGAGTGTAACTGACGCTGATGCTCGAAAGTGTGGGTATCAAACAGG
+
>???<=B<CC>:==;??;<?BB8@:A@@<@>;>>4;;(444&4<0456;;>>;?>>7><<@2926;:===444444)4;<0=>>0944<5:::17737$35:::>=4=>==??>?6999;@;?B>>9878>0/0>69//*/9598;5;BBB<89<8888186>=:;==?;<=<877:@@AC?BA?C;;5;;09=@==+0,0<<<B<?9;9:99:A?A<@@A;:969<@ABBBCCCC>DC;:;C=CBBBBB=;;;>
@6HNMW:01157:05787
TACGGAGGGTGCAAGCGTTACTCGGAATCACTGGGCATAAAGGACGCGTAGGCGGATTATCAAGTCTCTTGTGAAATCTAACGGCTTAACCGTTAAACTGCTTGGGAAACTGGTAATCTAGAGTAAGGGAGAGGTAGATGGAATTCTTGGTGTAGGGGTAAAATCCGTAGAGATCAAGAAGAATACCCATTGTGAAGGCGATCTACCGGAACTTAACTGACGCTAATGCGTGAAAGCGTGGGGAGCAAACAGG
+
BBBB@BCE=?@?B=A@@@?BBBCC?C@CCB???B=CBBCC>C=@?@@@@AB@CCACF@BBBB>BC;;;B>BBBAC>;;;AABB>BC?B@B@CC@CB=CA@ACAEG?DD?D@@?AC@CBCABBBBA?CC;C?8858@ABDC@C?C?BB?B?????@@@3@@@@7AC<@ABBBBAA@@<@A<@A=BCCD=HC@CBBA5;8;AAABBBB@B9;:;B@C@CCCCC;;;GACCDBBDEF?CCCBBBB:;;;JF>CCC@
@6HNMW:01123:05826
TACGGAGGATCCGAGCGTTATCCGGATTTATTGGGTTTAAAGGGAGCGTAGGCGGGCGCTTAAGTCAGCTGTGAAAGTTTGGGGCTCAACCTTTAAAATTCAGTTGATACTGGGTGCCTTGAGTGCAGTATAGGCAGGCGGAATTCGTGGTGTAGCGTGAAATGCTTAGATGATCACCGGAAGAACTCCTATTGCGAAGGTCAGCTTGCTGGAGTGTAACTGACGCTGATGCTCGAAAGTGTGGGTATCAAACAGG
+
///@:>>9??C6;:9@;:5;;=;?:>CC;:6?B>=>A5?<3>:3:=??@@@<@::1/---(-(-57//544;9::3;==6=C?2>C?=:>488(7;;08495658<=<=666>5<<B?B=BBB;;;BA????>;>99187137<7888<78889?974:;=3;:::.3388777:--(-(-(-90-//2///6:;;;,5055899:7;===9::8444.449;;556<=555<5555)5;<559)5<<999)5@<<
@6HNMW:01132:05817
TACGGAAGGTGCGAGCGTTATCCGGATTCATTGGGTTTAAAGGGAGCGTAGGCGGAGCGCCAAGTCAGCTGTGAAATCCCGCGGCTCAACCGTGGAACTGCAGTTGAAACTGGCGCCCTTGAGTGCACATGAGGATGGCGGAATTCGTGGTGTAGCGGTGAAATGCTTAGATATCACGAAGAACCCCGATTGCGAAGGCAGCTGTCTGGGGTGCCACTGACGCTGAGGCTCGAAAGTGCGGGTATCAAACAGG
+
6?CD@I8;9;;;?BB;;;@CCD@C@BA?AAA?BC=AA9AA9@@;@AABBBB?@@<@@?@@=?<?BD?:::BCCFD>BCB=B??;?BBA?B7:9A<@<A???AAA?BAB;B;;5;::?8?=A:;;;=>?<:;;?=AAA<>=:>=A<AA>=9;?====<6<?>?9@???7;;A>>>???==8=>:>@@5@>>:=>:95::>AAABB???BCA6@::49=?@??@BBCAA>AB???B:??ABBB>BCCCCC<A@?=
@6HNMW:01132:05842
TACGGAAGGTCCGGGCGTTATCCGGATTTATTGGGTTTAAAGGGAGCGCAGGCGGCACTTCAAGCGTGACGTTAAATCTCGGGGCTCACCCCCGTTTTTGCGTCGCGAACTGTCGTGCTTGAGTAGGCGGCAGGGAGGCGGAATTCGCGGTGTAGCGGTGAAATGCTTAGATATCGCGAGGAACTCCGATAGCGCAGGCAGCCTCCCGTTGCCTTACTGACGCTCATGCTCGAAGGTGCGGGTATCGAACAGG
+
CDCC?B@B@CC@CE>BBC@BBB?B=AAA<AB?BE>CC8;:7;B;A@;;;CC@BB?BCAA;@@:995?<;><<5;;09>;;<??5<@@99999)3;;;;$3::>;??@@=@A@A??:9:?:>@@@AB?BB?BA@A99:39@;@=B@BBBB@=>>899A?@@@A:>?>C<?>BBB???ABBB;>;>@@<@??;;;>?8819=:;4;==-669<<;FBBBABCBBBCBBBBCGCCC?B9:9555)5;;;5619@A9
@6HNMW:01133:05847
TACGTAGGGTGCGAGCGTTAATCGGAATTACTGGGCGTAAAGCGTGCGCAGGCGGTTTTGTAAGACAGATGTGAAATCCCCGGGCTCAACCTGGGAACTGCGTTTGTGACTGCAAGGCTAGAGTGCGACAGAGGGGGGTGGAATTCCACGTGTAGCAGTGAAATGCGTAGAGATGTGGAGGAACACCGATGGCGAAGGCAGCCCCCTGGGTCGTAACTGACGCTCATGCACGAAAGCGTGGGGAGCAAACAGG
+
ECCCDCCC>@@@A;;;;;2;<@@@:B>?>?BBCC>CEDCC99:;:@?AA9959?9?AA9BBC?CBCBBB@A?BBE>BBBB8BD>BB@@>B@BCC>B>BBBBBBB>@@>>>898A6<9=???>=>==:;;@===CCCC)@@<A<A8;7;@???@@@>;;;AAB:@@=>>??==>CCBB?:999?CBB?BCBB?BAA8989CCCCCC1CCD>BBBBC?BBB9;;BCCDCA@AC?@A<??BBCCC:???BB>BBB@
@6HNMW:01141:05838
TACGGAGGATGCGAGCGTTATCCGGATTCATTGGGTATAAAGGGTGCGTAGGCGGCCCCCCAAGTCAGCGGTGAAATGTCCGGGCCCAACCCGGAGGGTGCCGTTGATACTGCGGGGCTGGAGTACGGACGCCGGCGGAGGAATGAGTGGTGTAGCGGTGAAATGCATAGATATCACTCAGAACACCGATTGCGAAGGCATCCGCCGAGGTCGTTACTGACGCTGAGGCACGAAAGCGTGGGGATAGAACAGG
+
CCCC@CD@CDCCB9;9BB?BCC?C@CB@BBD?CC=CBA@@8>@9@A?A@<<900+0>>>@(A000>=0;:>ABDC?AAAB@BC>BC>C?CC>A<778+9=<>BB@CCDB?>=8777-8==8?A@A?A>ABCB?B>B@??>;?=?@BCB>:>>>=B>?;?=>=7>A????A>>>A@=@>A@8875;<6;9;///=<9=9A>>>:=<:>::7:A??:>>@@???=??=>:>BA@@@9?<=>>>>3>?>>>7>=A<
@6HNMW:01144:05859
TACGTAGGGTGCGAGCGTTAATCGGATTTACTGGGCGTAAAGCGTGCGTAGGCGGCTTATCAAGTCGGATGTGAAATCCCCGAGCTTAACTTGGGAATTGCATTCGATACTGGTGAGCTAGAGTATGGGAGAGGATGGTAGAATTCCAGGTGTAGCGGTGAAATGCGTAGAGATCTGGAGGAATACCGATGGCGAAGGCAGCCATCTGGCCTAATACTGACGCTGAGGTACGAAAGCATGGGGAGCAAACAGG
+
FDCCBCCC?A@@A@@;:;?C@DEH@CBB>BBBBB=BCCCD<A@@;;9A@9;6;95:A?CCDB598994::::@@?8<=>?5?@@AC?B?BB@BB=B>A<??AA????BBBBC?BBBBBFFD?;;>>>D:CC9:49??9?=??<??C?@@<??>>;;:7====4888>>A??>>>>>?<?@<@<??@=@@@A<@@@<A<@A::7;>>>><><AA<@@@@A=6///;7;5;@A===7=@@@AAA5;:;>>48888
@6HNMW:01145:05844
TACGTAGGGTGCGAGCGTTAATCGGAATTACTGGGCGTAAAGCGTGCGCAGGCGGTTTTGTAAGACAGATGTGAAATCCCCGGGCTCAACCTGGGAACTGCGTTTGTGACTGCAAGGCTAGAGTGCGACAGAGGGGGGTGGAATTCCACGTGTAGCAGTGAAATGCGTAGAGATGTGGAGGAACACCGATGGCGAAGGCAGCCCCCTGGGTCGTAACTGACGCTCATGCACGAAAGCGTGGGGAGCAAACAGG
+
BCBBBCCC?::9B@@ABB>A?BBB?B>A>@CCFE@CC:9:5:??;98@?==;9929>?5>>C?CCBBCB797A@A8989829A=B?>??C@CCD>D?B@ABDDC676A@@@A??686:@AAA??==>@>=7789898%:;9=3:5;:>;;:=???@@A@@?D;??>>>A???ABBAD?@@?@@BCC@CCAB?9:9?A?ABBCCCC5BBD=BBCCC@CCC@@@@BBBB>=<?9:959AABBDE:>?>??8?@A?
@6HNMW:01146:05820
TACGTAGGGGGCGAGCGTTGTCCGGAATTACTGGGCGTAAAGGGTGCGTAGGCGGTCTAGTAAGTTGGATGTGAAATACCCGGGCTTAACTTGGGTGCTGCATCCAATACTGTCGGACTTGAGTGCAGGAGAGGAAAGCGGAATTCCTAGTGTAGCGGTGAAATGCGTAGATATTAGGAGGAACACCAGTGGCGAAGGCGGCTTTCTGGACTGTAACTGACGCTGAGGCACGAAAGCGTGGG
+
BBBEDDCDED5BB;;;AA=A@@>A7:7:?BBBBB9<8443(3;3::?DBAA=@@=?@@CCCC?AA?A?A?@?A@>9@9:9/9=6;;:?:8813;08733;888=8>8=BB@>833.38843:5<=3444=;;?<??3;//(/1:161689=>?>@::7A<==6BFCBBBA@@=?*//59;5?8756,59:;8865-54771768(288/755527269=A@@=;?;?::98<??8?9;@;>@
@6HNMW:01123:05879
TACGGAAGGTCCGGGCGTTATCCGGATTTATTGGGTTTAAAGGGAGCGCAGGCGCACTTCAAGCGTGACGTTAAATCTCGGGGCTCACCCCCGTTTTGCGTCGCGAACTGTCGTGCTTGAGTAGGCGGCAGGGAGGCGGAATTCGCGGTGTAGCGGTGAAATGCTTAGATATCGCGAGGAACTCCGATAGCGCAGGCAGCCTCCCGTTGCCTTACTGACGCTCATGCTCGAAGGTGCGGGTATCGAACAGG
+
BDDD@CAB?BC@CC?@A@@BCC@C@@@?9>?:=B9@@9AB=AC?<;;CCBC?BABBCC?CC=;;:??>?@=?BB6@AA:987&8<773999$33::+:=????AAA=BAA???ABAA>ABBB>>;>?::;@?700,0@<@<B@BBAC@AA@=>=><=BDD>>>>><>AAAB?<<<666;@<A@A=A@@@???A@@8=;;;=AAA9>><??=DABBCCCCCCCCBCCCB@@@6:49;;<;,:EBB@C@BBB>
@6HNMW:01135:05861
TACGGAGGATCCGAGCGTTATCCGGATTTATTGGGTTTAAAGGGAGCGTAGGCGGGCGCTTAAGTCAGCTGTGAAAGTTTGGGGCTCAACCTTAAAATTGCAGTTGATACTGGGTGCCTTGAGTGCAGTATAGGCAGGCGGAATTCGTGGTGTAGCGGTGAAATGCTTAGATATCACGAAGAACTCCTATTGCGAAGGCAGCTTGCTGGAGTGTAACTGACGCTGATGCTCGAAAGTGTGGGTATCAAACAGG
+
<BAB@BC@CBB@CBA@AA@DED@C?BBE=@@>AC?CD=BB=BA=;9;:;@@>@DE?CBBB@C@BBCCBCCBABAC8;:B>BDE;<<;C?B?B@CCC9B8::@??<?BBBBAAD>???=A>ABBBBBBBABA<;6;<<8=>9??B?BD>>:=AA>>8818===7??>><A@A888@BC@@=@@?CCC?@@>?@@<<,0+0<<<B=BAAA<:9;CCD@DDBBBBCCCCCCABAAAA<ADCAA@;A@BBBB=BAC=
@6HNMW:01135:05897
TACGGAGGATGCGAGCGTTATCCGGATTTATTGGGTTTAAAGGGAGCGTAGATGGGCTATTAAGTCAGTTGTGAAAGTTTGCGGCTCAACCGTAAAATTGCAATTGAAACTGGTTGTCTTGAGTGCAGTTGAGGTAGGCGGAATTCGTGGTGTAGCGGTGAAATGCTTAGATATCACGAAGAACTCCGATTGCGAAGGCAGCTTACTAAACTGTAACTGACATTGATGCTCGAAAGTGTGGGTATCAAACAGG
+
;BBB?BC@C?@@@@@AAB@CBG@C?AA@;@G=@@;@A8@C0<;.;B@=@BB@@@B>C;;:@C=@AA?>?=??AA?69/0)/00(/66;0;7>?AAB5B>A@C?B478>3;;8371779A;A=::::==>388=<>>><@B=E<?=>>>@;>=>888?;@@BA:A???=BC>>:::BAAA@BB?CBB?BCB?AA@@<@5;;AAB=BAA@E?C@@@A?B@@;@@@-00;@==@::92:AAABB=B?????8><<9
@6HNMW:01139:05889
TACGTAGGTGGCGAGCGTTATCCGGAATGATTGGGCGTAAAGGGTGCGTAGGCGGTACGGTAAGTCTGTAGTAAAAGGCGGCAGCTCAACTGTCGTAGGCTATGGAAACTGTCGAACTAGAGTGCAGAAGAGGGCGATGGAACTCCATGTGTAGCGGTAAAATGCGTAGATATATGGAAGAACACCAGTGGCGAAGGCGGTCGCCTGGTCTGTAACTGACGCTGAAGCACGAAAGCGTGGGGAGCAAATAGG
+
@BA@@A@:CC>@?><=::255<8<9<8::::49;133333(3;1333:=::?>?;?@?@<@@;===CBBBBB@@@5?=0000@@CCFFAC;;;@@@;;8;CCCD@DE=CBBBCCC?CBBBBBBBB@??9=9:9,::99B@B>BA?8=98878;;<<;=DDD;BCAAAB:;:CDCDD?C?BB?CBB<??::49@@:?:?@<9:9B>ABA?@;BBB=<<=A9886<<+00>=;;A9B???BCC:???AA;>>>;
@6HNMW:01141:05875
TACGGAAGGTGCGAGCGTTATCCGGATTCATTGGGTTTAAAGGGAGCGTAGGCGGAGCGCCAAGTCAGCTGTGAAATCCCGCGGCTCAACCGTGGAACTGCAGTTGAAACTGGCGCCCTTGAGTGCACATGAGGATGGTGGAATTCGTGGTGTAGCGGTGAAATGCTTAGATATCACGAAGAACTCCGATTGCGAAGGCAGCTGTCTGGGGTGCCACTGACGCTGAGGCTCGAAAAGTGCGGGTATCAAAC
+
@?BB?C@D?A@BCBBB@@=@BB?B@BB@BCC<@@5@B0;;0;98:AABC??<@B?AA:::4:4:???>?=;>999.8<>68=>=@@@@=@789E@E@C@??????BA?8?7707<<;5=;<==788D?>?>::59==887174:5;;=<;@>=::;;4;;;:39?<>8=;::==;;;>>8;;5;@A:=:=9;<//*/6:/88BB@@@BBB6?:;4788@:;:@@C=:599/////&.8<AAC9A@@>=;6<
@6HNMW:01142:05898
TACGTAGGGTGCGAGCGTTAATCGGAATTACTGGGCGTAAAGCGTGCGCAGGCGGTTTTGTAAGACAGATGTGAAATCCCCGGGCTCAACCTGGGAACTGCGTTTGTGACTGCAAGGCTAGAGTGCGACAGAGGGGGGTGGAATTCCACGTGTAGCAGTGAAATGCGTAGAGATGTGGAGGAACACCGATGGCGAAGGCAGCCCCCTGGGTCGTAACTGACGCTCATGCACGAAAGCGTGGGGAGCAAACAGG
+
CCDCDCCC?B@?@@@:;;@AA@AB=@-0)/<7:<9@::9C>B@ABCBAAAB>AB?BFE5A@C@BB@@BA@CCCCD>A@@@8@A=B?>?>A>BCD>D?BBBAA@@8>A;>=???B;?:?A@@@?=<<=<<<<;;;;;;';<4:7;=B<A?=>=@@@@BAA@@@:@B>>;;;>=;@CDD@CB?B?CCEABAA?:A=?4949BAABBC5BBD?BB@@@@BAA@@@A@AAA::9@:9928A@@ACC8???AA:@BB?
@6HNMW:01149:05877
TACGGAGGATGCGAGCGTTATCCGGATTTATTGGGTTTAAAGGGAGCGTAGGTGGGATATTAAGTCAGCTGTGAAAGTTTGGGGCTCAACCTTAAAATTGCAGTTGATACTGGTTTCCTTGAGTACGGTACAGGTGGGCGGAATTCGTGGTGTAGCGGTGAAATGCTTAGATATCACGAAGAACTCCGATCGCGAAGGCAGCTCACCGGGCCGGAACTGACACTGATGCTCGAAAGTGCGGGTATCAAACAGG
+
CCBB@BC@CCBBA@ABAB?BCC?B?AAA<@C<?@=@D=CC=BB<ABABC@A?ACC>BCCC?B?CDEBBBBBCCCC=CBB:@@@9@CCC?B?B<@@@8@:==?@??BAABCAA>AC>B?C>A???CBB>BBB@@=@BB9BB>B?C@BB@@<@BAAB@@<@BBB<BBBB>BABBBA>CCCC@CC@CBC?CCCCCCAA=@=A:;:BCBB@BD>C@C@C@CCCCDDDCCCBBAAABCC<A@B@@?<?AABBB9BCC>
@6HNMW:01151:05902
TACGTAGGGGGCGAGCGTTGTCCGGAATTACTGGGCGTAAAGGGTGCGTAGGCGGTCTGGTAAGTTGGATGTGAAATACCCGGGCTTAACTTGGGTGCTGCATCCAATACTGTCGGACTTGAGTGCAGGAGAGGAAAGCGGAATTCCTAGTGTAGCGGTGAAATGCGTAGATATTAGGAGGAACACCAGTGGCGAAGGCGGCTTTCTGGACTGTAACTGACGCTGAGGCACGAAAGCGTGGGGAGCAAACAGG
+
DCCAAADCCC5BB@@;;;09<C?C@D?A??CAAB=BBBCC?DC>B?@@BCC@@@=@B@@=@B>@@>@?BCFCCCC=CCBC>CC=BB?B???=FA9=0//99:9:5:5::<;;;BB8<;;7=???BBA<9;?:;9A?;>:88?6A7A>C=BACB==<<5=8==6444<;;;:<==<AA?9949>A@==B888;>==8<78818==-68A5;888@@;??=A?>?AAAB?@?@:::,9878<=<2<=9:919:;3
@6HNMW:01152:05908
TACGTAGGTGGCAAGCGTTGTCCGGATTTATTGGGCGTAAAGCGAGCGCAGGCGGAAGAATAAGTCTGATGTGAAAGCCCTCGGCTTAACCGAGGAACTGCATCGGAAACTGTTTTTCTTGAGTGCAGAAGAGGAGAGTGGAATTCCATGTGTAGCGGTGGAATGCGTAGATATATGGAAGAACACCAGTGGCGAAGGCGACTCTCTGGTCTGCAACTGACGCTGAGGCTCGAAAGCATGGGTAGCGAACAGG
+
@>BAA;;5;?<?A;?@AA<@@C@C@CCC>BB?AC=AACBA25:@@@@AABB?BB>@<@A=@B?BBBBCAAAA???8?BC>CDD@AA>@>@=?A?8<99=>>A8::<AB:<<<<<;;+:93:===??>>><@??:;;;<=@<@;A<?;???AA@>>>A<AA<A:>>??>=;=>>??@A<?<??;???;?==<:>::4:8>A>>>BBAAA<AAC<==:=>>@@@??C;;7;BAAAA<BCBBCD=CCCCBC@CBB?
@6HNMW:01160:05907
TACGGAGGGTGCAAGCGTTACTCGGAATCACTGGGCGTAAAGGACGCGTAGGCGGATTATCAAGTCTCTTGTGAAATCTAACGGCTTAACCGTTAAACTGCTTGGGAAACTGGTAATCTAGAGTAAGGGAGAGGTAGATGGAATTCTTGGTGTAGGGGTAAAATCCGTAGAGATCAAGAAGAATACCCATTGCGAAGGCGATCTACTGGAACTTAACTGACGCTAATGCGTGAAAGCGTGGGGAGCAAACAGG
+
BBBB?@@@:@A@B=@@;;7;ABBB?B@BA@ABBC9?@@@@;@=BBACBBBB@CD?AA?BD;;5;A;;;;49:==>:@@@@?BB?BC5;5;5;;<@A8@@@@C@CD>CE=CCC@CC?AACCCCCBA<??6<???<?ADCAC?A@C?BA?A?:::ABEF<CCCC=CFACCBB@A@A;;7;B@CGAEJGJ?;<8;;AA=A=@BBBBAAACC@B@BB@D@B;;;;ABBCACCCBA@@@:@;:;ACC;AAABB>BBB?
@6HNMW:01115:05915
TACGTAGGGTGCGAGCGTTAATCGGAATTACTGGGCGTAAAGCGTGCGCAGGCGGTTTTGTAAGACAGATGTGAAATCCCCGGGCTCAACCTGGGAACTGCGTTTGTGACTGCAAGGCTAGAGTGCGACAGAGGGGGGTGGAATTCCACGTGTAGCAGTGAAATGCGTAGAGATGTGGAGGAACACCGATGGCGAAGGCAGCCCCCTGGGTCGTAACTGACGCTCATGCACGAAAGCGTGGGGAGCAAACAGG
+
B@@@BBBC>;;;AA?@AA;@;@AB?B?B?BBBAA<@@@AB=ACBA@=A?7739949AC5?>B?BBCABABCBBBD>BBBB5??299@@<@?:9:28=?@@A???:;AAAA8:8?6<6<<===>>??@>?=;989898%5818=F=B5A=??@@AA@@@B;;;6;<>A?=<856BBCC@BB?A?;;;?BBCC?CBB?B?BDDCDDC5CCE>AA@;;5;A@@;98BBDBBBBABCD>B??>=<<0><=??8?CC?
@6HNMW:01132:05943
TACGGAGGGTGCAAGCGTTACTCGGAATCACTGGGCGTAAAGGACGCGTAGGCGGATTATCAAGTCTTTTGTGAAATCTAATGGCTTAACCATTAAACTGCTTGAGAAACTGATAATCTAGAGTGAGGGAGAGGCAGATGGAATTGGTGGTGTAGGGGTAAAATCCGTAGAGATCACCAGGAATACCCATTGCGAAGGCGATCTGCTGGAACTTAACTGACGCTAATGCGTGAAAGCGTGGGGAGCAAACAGG
+
B=@B=@@@;;9;@;@B@@=ACB@@>@?BA@A@??9@AAAC=B>ACB;;;BB>;;7;B@BBCG?BABBBB9ABBCB=BBAA?BCACC@C:::;C?BC?CDBBB>AC@@@=@BBCAB@BGCCCCC;;;@@8<=00+0>@@A@?A;@<@>;;5:@?>AAA8ABCC:CC@CBBA@@ABCBB>AC?A?ACDD>CC?ABBB@B?B???BABB;;8;@DB?C?B;;;BBBAA>@@@?B;;;6;ABBBCC:@@@AA<BBB?
@6HNMW:01132:05951
TACGGAGGGTGCAAGCGTTACTCGGAATCACTGGGCGTAAAGGACGCGTAGGCGGATTATCAAGTCTCTTGTGAAATCTAACGGCTTAACCGTTAAACTGCTTGGGAAACTGGTAATCTAGAGTAAGGGAGAGGTAGATGGAATTCTTGGTGTAGGGGTAAAATCCGTAGAGATCAAGAAGAATACCCATTGCGAAGGCGATCTACTGGAACTTAACTGACGCTAATGCGTGAAAGCGTGGGGAGCAAACAGG
+
B=AB?BBB=A@@@<?@=?294?==:><??CCCGF?BABBB=A@BAAAABBB@CGACB?BBBB;ABAA;;8;;BCC>B@@@@@@;?B<>:>:?>4::.999>A?BB=BB<BBA??@<@@A@A@@@AAEE>BB9:9:AAB@@<@;@<@@?A=@??BBED;BBBB9BC?@ACDBA@@;;6;B?BC@BBCF>ABADFDF?A?ACBBCCBABC=@<@B=A>A@;<<B;<<EGHCCCIII>CCBBAEH<;;<EC;@@@=
@6HNMW:01150:05937
TACGTAGGGTGCGAGCGTTAATCGGAATTACTGGGCGTAAAGCGTGCGCAGGCGGTTTTGTAAGACAGATGTGAAATCCCCGGGCTCAACCTGGGAACTGCGTTTGTGACTGCAAGGCTAGAGTGCGACAGAGGGGGGTGGAATTCCACGTGTAGCAGTGAAATGCGTAGAGATGTGGAGGAACACCGATGGCGAAGGCAGCCCCCTGGGTCGTAACTGACGCTCATGCACGAAAGCGTGGGGAGCAAACAGG
+
BABDCCCC>BAAACBAB@AC@BBA<@;>;?@;;:0;?;;9(3;?>@??@9939929:9-9@?:BC>?>C@?>977,:999*99)799<4>4799)98?BBBBBC>CC===AAA?687:A?>>B@===;<=;667777%7:496?<A485;>@@>?>AA@@>A9@@AAAAA>>=BCCIGCC@C@DCC@CBBB?A@?;@=?CAA@@?,ADB=BDBBB?BCBB@@ACCCCBBCCBBB=B@?9999*:::CC>BBB@
@6HNMW:01152:05930
TACAGAGGGTGCGAGCGTTAATCGGATTTACTGGGCGTAAAGCGTGCGTAGGCGGCTTATTAAGTCGGATGTGAAATCCCCGAGCTTAACTTGGGAATTGCATTCGATACTGGTGAGCTAGAGTATGGGAGAGGATGGTAGAATTCCAGGTGTAGCGGTGAAATGCGTAGAGATCTGGAGGAATACCGATGGCGAAGGCAGCCATCTGGCCTAATACTGACGCTGAGGTACGAAAGCATGGGGAGCAA
+
>=>=94::,4>:@:?@BB<A<>>>:;;:,9=?@><?A@BB=BBBBBABBA@>?;9;=;;;,0*/99;7>==<<A@<?>@@5@@=@@-0,/:5::38686;9;<>8::?AA:959==A?BABBB@AA@;2??>?:@::49@BB?C@B=AA?999BA?@<ACCC7889??=A@A>98:C?BB?C?CCC>A=<;6<;;5;7<A=<9=737?6=.33.38888<8//-7-/(///9:;5====BCC499<;=
@6HNMW:01119:05973
TACGGAAGGTCCGGGCGTTATCCGGATTTATTGGGTTTAAAGGGAGCGTAGGCGGCATGGTAAGCGTGTTGTGAAATGCGGGTGCTCAACATCCGGACTGCAGCGCGAACTGCCGTGCTTGAGTGCATTGAAGGAAGGCGGAATTCGTGGTGTAGCGGTGAAATGCTTAGATATCACGAGGAACCCCGATTGCGAAGGCAGCTTTCCGCGCTGTTACTGACGCTGAAGCTCGAAGGTGCGGGTATCGAACAG
+
@;>=9=4;6;D?@B<@00)0;>6<<;B>5@B2::,4:(94/5@4;:79<00+00+0>77643-4444445:=;9:/;8<;;589:;==9>>?A>A?BA@@@@@ABBBB@BCCC@B;;<B7:;@B;;9::>?9>;?4949>=B@CACCBBACCCBBBB?@@AE=CCCC@DDCCBBA@@A9:69;>>@6>>>+0000*06773333(3,339988848=@B777<<<A=AAA???6;17373818=::<C>777
@6HNMW:01136:05972
[truncated: 45,503,360 more chars]
