# Supplementary material for: Effects of supplementary feeding on the rumen morphology and bacterial diversity in lambs
Source: PeerJ. 2020 Jun 19;8:e9353. doi: 10.7717/peerj.9353 (PMC7307561; doi:10.7717/peerj.9353)
Supplement: Supplemental Information 10 [file peerj-08-9353-s010.gz › peerj-08-9353-s010]

@6HNMW:00665:05806
TACGGAGGACGCGAGCGTTATCCGGATTCATTGGGTTTAAAGGGTGCGCAGGCGGCCGTGCAAGTCAGCGGTGAAAGCCCGGGGCTCAACCCCGGAAGTGCCGTTGATACTGCATGGCTGGAATGCGGTCGAGGCGGGCGGAACGTGGCGTGTAGCGGTGAAATGCGTAGATATGCCACAGAACGCCGATAGCGGAGGCAGCTCGCCAGGCCTGCATTGACGCTCGGGCACGAAAGCGTGGGGATCGAACAGG
+
CCBB?BB@BBBBBBBBBB@BBBAC?BB@CCC?BB=BC>CE=BB>B@@@BBC?AB>A?BBBBB?CCB<<>?;????8>>>8@@@6ABCB@DDF9C?B@BBBB?BB@A@@AAA@B?>>9>>>=F<>==><@@@>>:BDD>CC?C@BBAB?BC@@?CBA@>ACCD>???BBAAB??>@A=@@A999:BC@BAAA@??:?@<@ABBBBCD@8858?@@@BC?BBBAAA98829AA?BE9>>?>=<=1<==?@;@BA=
@6HNMW:00668:05791
TACGTAGGGGGCGAGCGTTGTCCGGAATGACTGGGCGTAAAGGGCGTGTAGGCGGCTAAATAAGTCTGGAGTGAAAGTCCTGCTTTCAAGGTGGGAACTGCTTTGGATACTGTATAGCTTGAGTGCGGAAGAGGTAAGTGGAATTCCCAGTGTAGCGGTGAAATGCGTAGAGATTGGGAGGAACACCAGTGGCGAAGGCGACTTACTGGGCCGTAACTGACGCTGAGGCGCGAAAGCGTGGGGAGCGAACAGG
+
CCCCB;;;;;*;C@A;;;5><A?B@C@CCCCCDE=A:::?0<;5A@;;;AB?CB>?@@@0;:29?=@><>>>@AD@BBC?ABBCF998?C?AAC>B=BBA>@@:@=BDDCBBBBCABAB9<9@@CCC@CAAAA=:;4:>=297;<CD899==::;5929<;;6=>>?AAABBBB?BB=AA;?;????@@8949AC>B@BBBBB?BBDCD=B9::??C???BBBBBCB?BB???B>BBCCDDD6BBDBB499?:
@6HNMW:00680:05769
TACGGAGGATGCGAGCGTTATCCGGATTTATTGGGTTTAAAGGGTGCGTAGGCGGTTTTGCAAGTCAGCGGTGAAACGCAAGGGCTCAACCTTGACCTGCCGTTGAAACTGCGGGGCTTGAATGCGGATGCTGTGGGAGGAATGTGTGGTGTAGCGGTGAAATGCATAGATATCACACAGAACAGCCGATTGCGAAGGCATCTCACAAATCCGTAATTGACGCTGAGGCACGAAAGTGTGGGGATCGAACAGGA
+
66BB?BC?@ABBBA@;;;:@=>5;5;=>6==;??5==/99)4=4====966:?@9@@@2>==855555=@=;:;;1////)/:(--77)/)/167747774894333(3887;<=/?:7B<6<=:61///89:888044.4.39?=?B<>>:<8;;:====5;54499877793745;:9:4////1///(3333,3.3766////9;(//5;;;48289999::98498333=2::::@=C1<88==/77;5;
@6HNMW:00682:05771
TACGGAGGACGCGAGCGTTATCCGGATTCATTGGGTTTAAAGGGTGCGCAGGCGGCCGTGCAAGTCAGCGGTGAAAGCCCGGGGCTCAACCCCGGAAGTGCCGTTGATACTGCATGGCTGGAATGCGGTCGAGGCGGGCGGAACGTGGCGTGTAGCGGTGAAATGCGTAGATATGCCACAGAACGCCGATAGCGGAGGCAGCTCGCCAGGCCTGCATTGACGCTCGGGCACGAAAGCGTGGGGATCGAACAGG
+
><>@;>@5>@C@ABABBC=AAB=B>BB@AA?9A@9??5?>8>C:<?@@A@@<?B?B>????B;??AAAAB?D@@>8998+9>>6@B@B3:9:+9;A>ABBB?BB?BBB@888BBFC;>?A=F=;;;>6;;A;:7ACC>BB@C@CCCB=@@BBCCKCC=@@BG>DBBBBAB???AA@>BA::9?ABB=@@@==;>037077:???A@=?@;@9>>@@@=A>>?AA@AA<AC@;<C;??878BA2::;;8269;9
@6HNMW:00684:05773
TACGTAGGGGGCAAGCGTTATCCGGATTTACTGGGTGTAAGGGGAGCGTAGACGGAAGAGCAAGTCTGATGTGAAAGGCTGGGGCTTAACCCCAGGACTGCATTGGAAACTGTTGTTCTAGAGTGCCGGAGAGGTAAGCGGAATTCCTAGTGTAGCGGTGAAATGCGTAGATATACGGAGGAACACCAGTGGCGAAGGCGGCTCTCTGGTCTGTAACTGACGCTGAGGCTCGAAAGCGTGGGGAGCAAACAGG
+
CCCBBAAAAA0@A>A@A@>ADD@C@BBB=BCCCC=CCCC@DDD8?@@BBCCC@B?A?CBBBC>??BBABBBAAAE=@>ACCCC;@@??@CCF:BB?BBBBDA@=@499.8BAB@CC?BBCC>>787<?<?BB<<<A:>AA?C?C>C=@@BBBB@@AA>BB@A9>>>AAACBBBBBAA?>=<=>CBB?CBBB??>=8?=@@=ABCCCBB?>>;@AB=BAA@@>==C9979BA@@A<@@CBBBB:BB>AA7>>><
@6HNMW:00691:05791
TACGTAGGGTGCGAGCGTTAATCGGAATTACTGGGCGTAAAGCGTGCGCAGGCGGTTTTGTAAGACAGATGTGAAATCCCCGGGCTCAACCTGGGAACTGCGTTTGTGACTGCAAGGCTAGAGTGCGACAGAGGGGGGTGGAATTCCACGGTGTAGCAGTGAAATGCGTAGAGATGTGGAGGAACACCGATGGCGAAGGCAGCCCCCTGGGTCGTAACTGACGCTCATGCACGAAAGCGTGGGGAGCAAACAGG
+
55599=>@;@@@@A@BACAM?@AC@D6;699=?A<BAAAD<A@A@@::8@A>AB?BCC:AAB>997BB:?<BBBC=BADC;CC>C@??<?<>BC=B<?>>;@?@8@A>A;;;=>=C=>=888;==:::?A>;<;;::%9979-5-2065507::A><;87687(5:8522558;BCBB@BC?C@<;:=@@@@<?>D;>;>@;;9:9(5@@8@CCCD@BBBA;;;@>=?>>449::1:555<>=.599=>5<<<5
@6HNMW:00695:05761
TACGTAGGGTGCGAGCGTTAATCGGAATTACTGGGCGTAAAGCGTGCGCAGGCGGTTTTGTAAGACAGATGTGAAATCCCCGGGCTCAACCTGGGAACTGCGTTTGTGACTGCAAGGCTGAGAGTGCGACAGAGGGGGGTGGAATTCCAGCGGTGTAGCAGTGAAATGCGTAAGAGATGTGGAGGAACACCGATGGCGAAGGCAGCCCCCTGGGTCGTAACTGACGCTCATGCACGAAAGCGTGGGGAGCAAACAGG
+
DBBBB;;;09549::@BC?C?BBB>A6:7;ABBB<;;7;8088<<;;A@?@;?>:>AA5??C?CBBBBCAA?@??6>?@A5AA8>@00,0;?>?7?<?=@?=>A298==856;<6=3:79===??=;;;??>>>AAAA(676706062----(,22--....277-3336--(---.2667399392877285553855/326......$...'-2255(*******5-..6699222'267....&..555.5664
@6HNMW:00697:05773
TACGGAAGGTCCGGGCGTTATCCGATTATGGTTTGTAAAAGGGAGCGCAGGCGGCACTTCAAGCGTGACGTTAAATTTCGGGGCTCACCCCCGTTTTGCGTCGCGAACTGTTGTGCTTGAGTAGGCGGCAGGGAGGCGGAATTCGCGGTGTAGCGGTGAAATGCTTAGATATCGCGAGGAACTCCGATAGCGCAGGCAGCCTCCCGTTGCTTTACTGACGCTCATGCTCGAAGGTGCGGGTATCGAACAGG
+
>>=B?B?C>AA=<<5<00)0<>)0/<34//)//(/////&/;177655;:2:;4::4=<>=2444::444:.44(4<19?>=+:<444;::'8888+88=????9944=@@=A?BBC?BBBA::298/3779133.393:0505=@A>BBBAA>?;??@A;???>:>DCBBAAABBAA?@8;;@=A===><<<><7<;;;798;6:A=>>CC>BBB@@B996@@@>=?;69497==955)5:9555.6<<7
@6HNMW:00701:05772
TACGGAGGACGCGAGCGTTATCCGGATTCATTGGGTTTAAAGGGTGCGCAGGCGGCCGTGCAAGTCAGCGGTGAAAGCCCGGGGCTCAACCCCGGAAGTGCCGTTGATACTGCGTGGCTGGAATGCGGTCGAGGCGGGCGGAACGTGGCGTGTAGCGGTGAAATGCGTAGATATGCCACAGAACGCCGATAGCGGAGGCAGCTCGCCAGGCCTGCATTGACGCTCGGGCACGAAAGCGTGGGGATCGAACAGG
+
CCDDACC@CCBAA?@@BB@BCB@C?CC?AAD?BB>BC<AA<AD=@@@@@@?<>?=@69:DBB=AAA?>>?=>@@@<AAC>CCC6BBDD=@@?6?:@=A>>>@BB?B@BA;;;B>??>?DD<@<@@A@=ABBDD?CCC>CB@C@BBBB>BBBBB@@@C>BBBB>BBBBBBBBBBBBB>BCCBB?BBB@BBBBBBA???;>>?>BACC@>><>?AABAA>ABBBC@??C>@AAAAA:A=<<=AA2>>=>@;>>>:
@6HNMW:00702:05771
TACGGAAGGTCCGGGCGTATCCGGATTTATTGGGTTTAAAGGGAGCGCAGGTGGGTTTGTAAGTCAGCCGTGAAAGTTCGATGCTCAACATTGAAATTGCGGTTGAAACTGCAGGTCTTGAGTAAACGCAGCGGCACTGGAATTCGTGGTGTAGCGGTGAAATGCTTAGATATCACGAAGAACTCCGATCGCGAAGGCAGGTGCCGGGAGTTTTACTGACACTGAGGCTCGAAAGTGCGGGTATCAAACAG
+
BCBCAE@C@BB@AA?>00/:?6?:;>>8=B?AA;AA<AD=DB<@@@AA<<7;AA8?@8@?@=@CAAAA7;;@@C=BB@CCCCCBCBA?BBB?@@@;@>AAB@C@CDD>BAAA;;5;@@=ACCBCC>BCBBA;;8;;;;C?D8;7;BAA=BBFC;;<?@BBB=A@@A<@@@ABBCBCCB@CC@C@A:;;CBCBBB@C?AAD;???;>?8?AAAA9BAAAC::9AC@A=@A@@BB<@>>99949@@@@@6=:9
@6HNMW:00705:05776
TACGGAGGACGCGAGCGTTATCCGGATTCATTGGGTTTAAAGGGTGCGCAGGCGGCCGTGCAAGTCAGCGGTGAAAGCCCGGGGCTCAACCCCGGAAGTGCCGTTGATACTGCGTGGCTGGAATGCGGTCGAGGCGGGCGGAACGTGGCGTGTAGCGGTGAAATGCGTAGATATGCCACAGAACGCCGATAGCGGAGGCAGCTCGCCAGGCCTGCATTGACGCTCGGGCACGAAAGCGTGGGGATCGAACAGG
+
<<=@4:98@@ACB;;;@E@CCC?C@BB<?@@<@C;@@5?C,:4/54;=8:;58A:?498>9?<>9>:@@@?CAAB<@@@9@==0>8::@CDC5?9;,////)/8499:8758@;@@>ACB@E@@@@C@BA?::6<CB9@@=@=AA:938>>@=;?@B?@AAC>CBBAABBCCDBBB:99BBA=A9929=???>A@@A=AA@A@@BA=AA=B>A??@C@AAABBBAAA;@=<888-8@@??@@3;;;9818=>5
@6HNMW:00709:05779
TACGTAGGGTGCGAGCGTTAATCGGAATTACTGGGCGTAAAGCGTGCGCAGGCGGTTTTGTAAGACAGATGTGAAATCCCCGGGCTCAACCTGGGAACTGCGTTTGTGACTGCAAGGCTAGAGTGCGACAGAGGGGGGTGGAATTCCACGTGTAGCAGTGAAATGCGTAGAGATGTGGAGGAACACCGATGGCGAAGGCAGCCCCCTGGGTCGTAACTGACGCTCATGCACGAAAGCGTGGGGAGCAAACAGG
+
BBBBBCCB9>::;;4;@B;@@D@@?@=@<ABBAA>ACCDE=B;;;;9@@@@=AB?BDC8AAA>ACBCCCBBBBBB=BBAB8@@<@@@@?B?BCD@D<??BBBBC:?988@?AAA5838A==<===><=<<<<;>>>>(??;>;?5;6;===AAA@@888;;;1;==>>>?>>@GDCD@CC@C@BCC@CBCD@BBB>B?BBBCCCC5CCC>CCBBB>BBB;;;;ABBCBBAA@@@9@@BBBCC8;;;AA;AAA?
@6HNMW:00676:05829
TACGGAGGATGCGAGCGTTATCCGGATTTATTGGGTTTAAAGGGTGCGTAGGCGGTTTTGCAAGTCAGCGGTGAAACGCAAGGGCTCAACCCTTGACCTGCCGTTGAAACTGCGGGGCTTGAATGCGGATGCTGTGGGAGGAATGTGTGGTGTAGCGGTGAAATGCATAGATATCACACAGAACACCGATTGCGAAGGCATCTCACAAATCCGTAATTGACGCTGAGGCACGAAAGTGTGGGGATCGAACAG
+
AABB>AA<@@@@C;;:=><>?@:D<BC?7AA@DC=CD>DD695/49?>ABB?BC?BCC7;;@?ABCBACB<<<<<50/0727:3//543891:7;<=:BBC=?@::9:/9999999(8=6?B7BBCC?BABBCCABA<AA?A?A@A@@@=@::87AA<?ABC<BBA;;>773:>>?;?;??@8@AB789D<=<<<27179488:<<C>6:>499549:>=?93344427;;777*3:<<:;;.<<88;4999
@6HNMW:00680:05825
TACGGAAGGTCCGGGCGTTATCCGGATTTATTGGGTTTAAAGGGAGCGCAGGCCGTCGATTAAGCGTGACGTGAAATGCCGCGGCTCAACCGTGGAAGTGCGTCGCGAACTGGTTGACTTGAGTGCGCACGAGGAAGGCGGAATTCGTGGTGTAGCGGTGAAATGCTTAGATATCACGAAGAACTCCGATCGCGAAGGCAGGTGCCGGGAGTTTTACTGACACTGAGGCTCGAAGTGCGGGTATCAAACAGG
+
?EDDAD>C?BC>AA<A;;7;CCAC@CCD>A@>AB<BC=BB>BD?BBAAA@A=A=AAB;;;>@=AAAACDCABACC=:;;<@?@?BBCD@B=?=B>B?CA@>>=A@A>><>CC?B?BC@@597=<@@???>>>><>;C<AA<><><@BCA9>@A>?==:=@@A:>>>A<@@AA@@@A@AA:>><>@@<=<=@@@@B5:5:=>:??B=BB:==>AA5@;;;A>=<@<6607>=9739=:;;>4==????:?@@<
@6HNMW:00682:05818
TACGGAGGATACGAGCGTTATCCGGATTTATTGGGTTTAAAGGGTGCGTAGGCGGACATTTAGGTCTATGGTGAAATCGTTGTGCTCAACACAATTCAGCTGTAGAAACCGAGTGACTAGAATATAAGTGGCGCAGGCGGAATAAAGCATGTAGAGGTGACATTCATAGATATGCTTTAGAACACCGATCGCGAAGGCGGCTTGCGAAGGTATGATTGACGCTAATGCACGAAAGCGTGGGTATCGAACAGA
+
CDDCACC@BCCBB@@@A@@CCC?C?CDD=BB?BF>CC>CC>BC=BABBB;;7;A=AAAAA=BB?BBBBCA=@:88-;A;969@AADBB?ABCC@B?BABBAAADDDD=C?A@DDCBBABBC@@@?B?C;;7<AB;;6;;6;?CCD;@@B<69BABC@CCCCBB?CCCCCBCCBA>??:?CC?BBC?BBBCBABB<@<??:?B7:9BE@B??D@@BB?BBBBBBB>BBBBBAAC7=<779909688??<AA??
@6HNMW:00699:05822
TACGTAGGGTGCGAGCGTTAATCGGAATTACTGGGCGTAAAGCGTGCGCAGGCGGTTTTGTAAGACAGATGTGAAATCCCCGGGCTCAACCTGGGAACTGCGTTTGTGACTGCAAGGCTAGAGTGCGACAGAGGGGGGTGGAATTCCACGTGTAGCAGTGAAATGCGTAGAGATGTGGAGGAACACCGATGGCGAAGGCAGCCCCCTGGGTCGTAACTGACGCTCATGCACGAAAGCGTGGGGAGCAAACAGG
+
;<;<@CCB>99:999>;;594=<?5?7;9=BBCC>CDBCA9>@?;::>AAB>AA?BCB999B9@@BB79737<<<)79;<0=A;AA?@7=9>AA=B?BBBAAA@<@@@==88795<8==>@@@??>=9:88667676%8847+2+2/59;A777>@=?>9::07555556;99==BB@BB?B9B??7:6AA=@@@:?;@@AMFJE0IFD?CCCCCACBBB;;;A;;:949=994)4<@@@AA6:9;AA:AA?8
@6HNMW:00712:05835
TACGGAAGGTCCGGGCGTTATCCGGATTTATTGGGTTTAAAGGGAGCGCAGGTGGGTTTGTAAGTCAGCCGTGAAAGTTCGATGCTCAACATTGAAATTGCGGTTGAAACTGCAGGTCTTGAGTAAACGCAGCGGCACTGGAATTCGTGGTGTAGCGGTGAAATGCTTAGATATCACGAAGAACTCCGATCGCGAAGGCAGGTGCCGGGAGTTTTACTGACACTGAGGCTCGAAAGTGCGGGTATCAAACAGG
+
CEBB@B@B@BC@CD>BBB@BBB?A?BDD>9999C>CC>CD?CD?@A@AABB@BCC>CD=BCA>BCCAAB699@@@:@C?CCDBABCCB?BCC>BBB<@=AA?=>9:::,:???@?<@AA>BBAA@@;A@AAA;:69999CAG<?@CC>><C>=<<6616;;=7?>>>466=;;;=>>;;7;>9>>>;>BBBBBBB9>9???;?@B=@?:99:A@2>????@???BAA6;;::BC<B::;AA<BB<;<G=A;;6
@6HNMW:00679:05896
TACGTAGGGGGCAAGCGTTGTCCGGAATGACTGGGCGTAAAGGGTGTGTAGGCGGGCTCGCAAGTTGGATGTGTAATACCCAGAGCTTAACTCGGGTGCTGCATCTGAAACTACGAGTCTTGAGTGTCGGAGAGGTAAGTGGAATTCCTAGTGTAGCGGTGGAATGCGTAGATATTAGGAGGAACATCAGTGGCGAAGGCGACTTACTGGACGATAACTGACGCTGAGGCACGAAAGCGTGGGGATCAAACAGG
+
CCBB@::;;;*;?49@@??BBC@C?B?CCBCCCD;??ABC<A?<?@?@@AA=?<>:>@AABB?BB?B>CBBBBBB>BBBC=BBBBBC>B>BCBBB<BBB;@@BBD@A=A:A>>>>>=>=>;BB@==>>>8=A6636?<A@@;>;>>D<@@==>@@A<=:><6<=787>>>CA>>>:==<@@<@<>>>AA@@@<@AA<@<@@@@@:?=;949>99:>;?A=9:9::98818==88818???DDD5A???A9AAA;
@6HNMW:00698:05878
TACGGAGGATGCGAGCGTTATCCGGATTTATTGGGTTTAAAGGGTGCGTAGGCGGTTTTGCAAGTCAGCGGTGAAACGCAAGGGCTCAACCCTTGACCTGCCGTTGAAACTGCGGGGCTTGAATGCGGATGCTGTGGGAGGAATGTGTGGTGTAGCGGTGAAATGCATAGATATCACACAGAACACCGATTGCGAAGGCATCTCACAAATCCGTAATTGACGCTGAGGCACGAAAGTGTGGGGATCGAACAGG
+
@BBB?BG@CA@;;;C@A@@CCB>B>@@@8@A=AC<BC;A@;@D=BBBBAED@??<?BB8BBCAFDDAA;;60==@60000;A<5<>@C<@@<@ACCCABBB@DF?A@C?CBBBBFC:AA?@@=ACCC@CABBEF<;<7;B?C?BCCBA@?@ACC@;;5;A@B;BCC@@ABBBAA@@@B@@@@=@CD?BBC:<;BB>B@CEFFGDCCCC=BB@BCJAC@CBAB@@A@A=;;;@@C?CCCBBBB8BAAAA?B@A6
@6HNMW:00704:05903
TACGGAGGATCCGAGCGTTATCCGGATTTATTGGGTTTAAAAGGGTGCGCAGGCGGGATGTTAAGTCGGCGGTGAAAGTTTTGTCGGCTCAACCGAAAAGTGCCTTACGATACTGGCGTCCTTGAGTATGGATGAAGTAGGCGGAATTTGTGGTGTAGCGGTGAAATGCTTATGATATCACGAGGAACTCCGAATTGCGCAGGCAGCTTGCTAAGCCATAACTGACGCTCATGCACGAAGGCGTGGGATCAAACAGG
+
99592556944.4445??:????A<@@=500,//(/8/:;;/9939:99?9;449<;4:4:040/:;;0//47667+/4;;.45447;3334943333&3//836(------//72...5(.(....338/7566255590..(.(/.'...(25;>?@A<@=>=09<<;7///8778878///0505783.2,2.2.----(--*22,,,,,(,20856255,,,,,,-4622257727577655(25222'2:94
@6HNMW:00710:05899
TACGGAAGGTCCGGGCGTTATCCGGATTTATTGGGTTTAAAGGGAGCGCAGGCCGTCGATTAAGCGTGACGTGAAATGCCGCGGCTCAACCGTGGAAGTGCGTCGCGAACTGGTTGACTTGAGTGCGCACGAGGAAGGCGGAATTCGTGGTGTAGCGGTGAAATGCTTAGATATCACGAAGAACCCCGATTGCGAAGGCAGCCTTCCAGGGCGTAACTGACGCTAAAGCTCGAAAGTGCGGGTATCGAACAGG
+
<>=@:>;@5>:.55)44549<:7<7::;6;<9>>4:<(55)49099999:<7;7;<<BBC9:8;AABBCCCC;?;4@;A=@@B@BBBB@C?BBB>A>B?>>CCBBB==;?CC=A>AB@A>BAA??>@@@@@99498<6<A<A<?=@??@<@A???>>:>@@B:@@@A<@>=?=>AAABE;>=8<<<,<>@7::AC<>:>A994:7:7;::1:A=><>AAAA8:;?@8?===<=>7=AA@@@8??BD>>8>AA<
@6HNMW:00680:05958
TACGGAAGGTCCGGGCGTTATCCGGATTTATTGGGTTTAAAGGGTGCGTAGGCGGTTTTGCAAGTCAGCGGTGAAACGCAAGGGCTCAACCCTTGACCTGCCGTTGAAACTGCGGGGCTTGAATGCGGATGCTGTGGGAGGAATGTGTGGTGTAGCGGTGAAATGCATAGATATCACACAGAACACCGATTGCGAAGGCATCTCACAAATCCGTAATTGACGCTGAGGCACGAAAGTGTGGGGATCGAACAGG
+
BEBA?AAD@DC@BB>BCB@CCD@B@BBB;@A=@A9@E4;;8;D;>@;;;CB=@@?ADD8CBC>BBDCBBB>BABA9:;;A=AC=CBBB?BB=B?BCB>B@@5;;5;B@9A@@@BCC6CC<??<@@AA?BBBBCCCCD?CB?B@CBCBBB?BA@@?;;5;AAA=BBBBBB@@??@?@@A@@@@>@BD?BBB6;;@@5;6;BBBC;;;CC?DE@CBC@C?BBBBAAB;;8;AAABC>BCCDDDD9AA?@@=@@@=
@6HNMW:00685:05915
TACGGAGGATCCGAGCGTTATCCGGATTTATTGGGTTTAAAGGGAGCGTAGATGGGTTGTTAAGTCAGATGTGAAAACTATCGGCTCAACCGTAAAATTGCAATTGATACTGGCGTCCTTGAGTACAGTTGAGGTGGGCGGAATTCGTGGTGTAGCGGTGAAATGCTTAGATATCACGAAGAACTCCTATTGCGAAGGCAGCTCACTAAACTGCAACTGACATTGAGGCTCGAAAGTGTGGGTATCAAACAGG
+
CBBB?BB?BBC?BA@B:99;DC?B?CCC=BA<@@<AD>BB=BE=@A@CBCBBBA@:@;??<?=@ACCCB9::BBBA9???ABC?BBBA=@49:<??2=;>:939=?AAAAAC?CCFD@B@C???ACCAB>BBC@BBC>BB?A>@?>??B?B???A9949AAA9ABAA=AA@A898BBAB?BB?AAA=9999><<>9?:?@@@AB??@CC>B:::B>A??@AAA;;:;5;;;?@@6<==888-8===AA9@==:
@6HNMW:00665:05981
TACGGAGGACGCGAGCGTTATCCGGATTTATTGGGTTTAAAGGGTGCGTAGGCGGTTTTGCAAGTCAGCGGTGAAACGCAAGGGCTCAACCTTGACCTGCCGTTGAAACTGCGGGGCTTGAATGCGGATGCTGTGGGAGGAATGTGTGGTGTAGCGGTGAAATGCATAGATATCACACAGAACACCGATTGCGAAGGCATCTCACAATCCGTAATTGACGCTGAGGCACGAAAGTGTGGGGATCGAACAG
+
>>>@<?C@BCBB@;995;.4;<.405<<4<<9<>6=@2;<)44)44449994::3:>>+6:A9<<>AABB>=888/..--38916667)/)/)///)/8838949;=3:866666*//(/64:65606///88>==6<;7;7::;;;;753388=<8;;;;499<;88833379==;;=?@8<=>8999=AA??;>>?AA@>==00+00*0>A<B>BBB?==;371773:;;3:=>7333&388782877
@6HNMW:00666:05963
TACGGAGGACGCGAGCGTTATCCGGATTCATTGGGTTTAAAGGGTGCGCAGGCGGCCGTGCAAGTCAGCGGTGAAAGCCCGGGGCTCAACCCCGGAAGTGCCGTTGATACTGCGTGGCTGGAATGCGGTCGGAGGCGGGCGGAACGTGGCGTGTAGCGGTGAAAATGCGTAGATATGCCACAGAACGCCGATAGCGGAGGCAGCTCGCCAGGCCTGCATTGACGCTCGGGCACGAAAGCGTGGGGATCGAACAGG
+
GCCCABB:;;CBBBBBCC@CDC@C?CC@C??=@@<@C=BB=BC<AA@@;;;:==9>3::???>ABCB:::?BAAA9?=?5><?5>BBB?CCC:D>A>A:99<@A>BBBBB><@?BB?BCD>B?AA@>:>00+009=@@=BB@C@FEAA>A@AAAAA??<@:::9*779??BBB@<:BB>B777A>AAB@CCBBC??<?A=@??>BABA?BB>B?BBCCC?BBB@@ABBC>>999:939A>>>AA5AA???;::::
@6HNMW:00668:05962
TACGGAGGGTGCAAGCGTTAATCGGAATCACTGGGCGTAAAGCGCACGTAGGCTGTTATGTAAGTCAGGGGTGAAAGCCCACGGCTCAACCGTGGAACTGCCCTTGATACTGCACGACTTGAATCCGGGAGAGGGTGGCGGAATTCCAGGTGTAGGAGTGAAATCCGTAGATATCTGGAGGAACATCAGTGGCGAAGGCGGCCACCTGGACCGGTATTGACGCTGAGGTGCGAAAGCGTGGGGAGCAAACAG
+
////)//9/79998;554.4.4:=8>ABBCCCCD>CD9:834:889<>4447988=8=978;9<777733&3777.333(37;8<><>;>8B??=D;885<;1<799///75579=<<:655.554990666>>6;@;@B;@9@<@8;:?CB@@@;>?:87=8==9>>>?A==877703>7A8>===:444?<?;4:.33.32888??6774=7==93;<;8877//(///9:;2/322255*222:=3222
@6HNMW:00671:05982
TACGGAGGATCCGAGCGTTATCCGGATTTATTGGGTTTAAAGGGAGCGCAGGTGGGTTTGTAAGTCAGCCGTGAAAGTTCGATGCTCAACATTGAAATTGCGGTTGAAACTGCAGGTCTTGAGTAAACGCAGCGGCACTGGAATTCGTGGTGTAGCGGTGAAATGCTTAGATATCACGAAGAACTCCGATCGCGAAGGCAGGTGCCGGGAGTTTTACTGACACTGAGGCTCGAAAGTGCGGGTATCAAACAGG
+
CCBB>@@<@BB>B?@@BA?BCC?C@BBB=BC@CC>BB6;;69>2<<AB@>><;;:0;C0:;B>@@BBAC:;;BCC=BB?BBCA@AB@@=@::8:CC=D9:9A=@=AAC<AAAA@?=@994;CCBBL@BBCBBBB?BBBCC?B@C@CBCD@DCCBBBA?BAAA<ABBB=@@BABACBBBC?BB@BBC>??BBAAAA5959BB?AAA<AA<9:9CC6A????AA@?A;;6:BBDEC>DBBBCD>BBAAAB:??B?
@6HNMW:00676:05962
TACGGAGGATGCGAGCGTTATCCGGATTCATTGGGTTTAAAGGGTGCGTAGGCGGCGTGCCAAGTCAGGGGTGAAAGGTTCCGGCTCAACTGGGACAGTGCCTTTGATACTGGTGTGCTGGAGTGCGCTTGCCGTGGGAGGAATGAGTGGTGTAGCGGTGAAATGCTTAGATATCACGAGGAACTCCGATTGCGAAGGCAGCTGTCTGCATAGTTACTGACGCTGAAGCTCGAAGGTGCGGGTATCGAACAGG
+
DCBB@BB=ABB@A?@@@@<@AA?B@CE@CBB?BB>BD>CC=BB<@@@AABB?;:6;A@@A?B=@@CCBBB6B;:95:<@?C?B?BBBB?BBBB=BABBBCB@BK>ECABA??9@BA:9:B?>??:99>@:??<@@@A;BB?B?BBBBBB@BBBBBBB>B=<<7>BBB?BBBBBBBBBBBB@B?BBB>ABB>A@BB=@=@>>>@B@@@A@=>>BB?CCAAABB@ACD===AAAA<@<;;:AA:ABA>>><@::6
@6HNMW:00698:05984
TACGGAAGGTCCGGGCGTTATCCGGATTTATTGGGTTTAAAGGGAGCGCAGGCGGCACTTCAAGCGTGACGTTAAATTTCGGGGCTCACCCCCGTTTTGCGTCGCGAACTGTTGTGCTTGAGTAGGCGGCAGGGAGGCGGAATTCGCGGTGTAGCGGTGAAATGCTTAGATATCGCGAGGAACTCCGATAGCGCAGGCAGCCTCCCGTTGCTTTACTGACGCTCATGCTCGAAGGTGCGGGTATCGAACAGG
+
A@@A<A8:6;D?AB=BCB?@@@?B?@@@8::5;@<AD>CC>CE?DCBB@@@?@@=@CCB?BC?;;;AAB@??9==5=:6?@<<.:?A;=@@?1?CDD:BABCBAA@A>ABBC?C9:;D?A@AA::3:910==>400*/99>8@<AA??9>?>?@><8<<<<5===@>A@ABDAAAC888==8<=C:;;;=@==<8858@@@<@@B7=<188AA<ACDEBBBBBBBBBBBCCEAC@CCDFF>BABACC?CCC?
@6HNMW:00704:06001
TACGGAAGGTCCGGGCGTTATCCGGATTTATTGGGTTTAAAGGGAGCGCAGGTGGGTTTGTAAGTCAGCCGTGAAAGTTCGATGCTCAACATTAAAATTGCGGTTGAAACTGCAGGTCTTGAGTAAACGCAGCGGCACTGGAATTCGTGGTGTAGCGGTGAAATGCTTAGATATCACGAAGAACTCCGATCGCGAAGGCAGGTGCCGGGAGTTTTACTGACACTGAGGCTCGAAAGTGCGGGTATCAAACAGG
+
CDBA>A=A<AC?CC>9;:?BBB@CACDD;::4;;0;@8@B=BE?CC;;9CC@DDE:;;6;A@<@@AAAB7;;@@@;@C?BBBBBCHAA=AAAAJDC;C8;;;7<>BCC?CCDCBB?ABB?BBBCCC=@@@;;;A=A@AAA?A?B=AACC@CCGECBB@BCCB9@@;;5;@ABBCCCBBB@BB@BCC@D;;0@@00-0<>>@@ACD@CC>@??FD;D???BBBAAD;;8;ABBCC=B@;;;?0;;A@CD:;:>:
@6HNMW:00707:05978
TACGGAGGGTGCAAGCGTTAATCGGAATCACTGGGGCGTAAAGCGCACGTAGGCTGTTATGTAAGTCAGGGGATGAAAGCCCACGGCTCAACCGTGGAACTGCCCTTGATACTGCACGACTTGAATCCGGGAGAGGGTGGCGGAATTCCAGGTGTAGGAGTGAAATCCGTAGATATCTGGAGGAACATCAGTGGCGAAGGCGGCCACCTGGACCGGTATTGACGCTGAGGTGCGAAAGCGTCGGGGATCAAACAG
+
CCBB>;;;0;@=9055559>04550439;444444&4889:4::9:@884;:)//0/(/55566/0/;;;;/88888////(/-606-//5959:=6:4==755(51585<<=866655558;;96506<4<<==B:??4>@29199945515;===7;;;;<<5;>7::9444999:=7;;/3.3888=88888876;5//(/(//5;;:==:::77/;:8--,,,,-0-//9:=(//6///;;+//8::/768
@6HNMW:00673:06012
TACGGAAGGTCCGGGCGTTATCCGGATTTATTGGGTTTAAAGGGAGCGCAGGCCGTCGATTAAGCGTGACGTGAAATGCCGCGGCTCAACCGTGGAAGTGCGTCGCGAACTGGTTGACTTGAGTGCGCACGAGGAAGGCGGAATTCGTGGTGTAGCGGTGAAATGCTTAGATATCACGAAGAACCCCGATTGCGAAGGCAGCCTTCCAGGGCGTAACTGACGCTAAAGCTCGAAAGTGCGGGTATCGAACAGG
+
CCBB?B>A<AB?@@9?;:6;CC@B@BCC=A?=@A<@C<BB>BI?DDBCB@@>@<@@C:;;=@=ACBBCCCBBBBB>@@@?>???AAAA?B<?>D?B>B?>>>CCBBAC>BBA>B?BABB>B<<<=>>>A>=;:7;2868C;C:>:AA>>:?AAAB==8=AAD;DA::8:B=>>AADA@A=CA5999-9<<499=<3959:;:<@<?<9::3:>=A=@@@?@>?@@>7>>BAAAA9?;<566,7>><>>;=>><
@6HNMW:00678:06024
TACGGAAGGTCCGGGCGTTATCCGGATTTATTGGGTTTAAAGGGAGCGCAGGCCGTCGATTAAGCGTGACGTGAAATGCCGCGGCTCAACCGTGGAAGTGCGTCGCGAACTGGTTGACTTGAGTGCGCACGAGGAAGGCGGAATTCGTGGTGTAGCGGTGAAATGCTTAGATATCACGAAGAACCCCGATTGCGAAGGCAGCCTTCCAGGGCGTAACTGACGCTAAAGCTCGAAAGTGCGGGTATCGAACAGG
+
ECCF@F;:7;E<@@;;:;=@CC?C?CBB<A@59:6:@<AC=CC=CBBBB@@>@?BCBBBC=@>ABBCCCCBBBBD?AAA?BBB?CCCC?B>BBB?B>B>==BBBBBBB?BBA>B>BBBB>B888;;>=>>>>>7=2848><@;A;><>>:>>?@@??=?@@A9???A<>>>@@@A>>@B:>>;ADF2><<799<<497:>>><A;=:55516=<A<@?>?<<<>>A7>>>>>>C9C?>>??7?A>;;;9>?A=
@6HNMW:00682:06027
TACGGAGGATCCGAGCGTTATCCGGATTTATTGGGTTTAAAGGGTGCGCAGGCGGGATGTTAAGTCGGCGGTGAAATTTTGCGGCTCAACCGTAAAAGTGCCTTCGATACTGGCGTCCTTGAGTATGGATGAAGTAGGCGGAATTTGTGGTGTAGCGGTGAAATGCTTAGATATCACGAGGAACTCCGATTGCGCAGGCAGCTTGCTAAGCCATAACTGACGCTCATGCACGAAGGCGTGGGGATCAAACAGG
+
B@AA=AB?BAB?C@@@;;7;AB<B@BDD=CB@CD?CG9;;7;?9=>@@@@@ADCC=CACC?D?BCCC@BB?BBBE@BBB9;:C@BBBD@C59::::*:99:>H>BBBBBBDD?AAAB@B@B>>>BA@=@@@?8?A?<9=@<B@AA8A@A;888>?9939<<<6<A??<===F@@>>>A??:=:=AA<A??589@@AA<AA=>=9<<<?:?@;@?A=CAA????===;;;=====A=@?@BBB5>>?@C:C;:5
@6HNMW:00689:06036
TACGTAGGGGGCGAGCGTTGTCCGGAATTACTGGGCGTAAAGGGTGCGTAGGTGGCACTTTAAGTTGGATGTGAAATCCCCGTGCTTAACATGGGAGCTGCATCCAATACTGGAGAGCTAGAGTGCAGGAGAGGTAAAGCGGAATTCCTAGTGTAGCGGTGAAATGCGTAGATATTAGGAGGAACACCAGTGGCGAAGGCGGCTTACTGGACTGTAACTGACACTGAGGCACGGAAAGCGTGGGGAGCAAACAGG
+
BCBCCCCDCC1B?>==00-/:;:@;@-;6:??BB>@@?=?5?@9?@;?@AA?>=-00>>?<@@@B?B>ABCDCCB=BEDD7B@@<<+0+0;;>>3@@@AA>@@C7;9;BAAC@BB<<:@@@ABBBBBA>AA@??999,;AA:@5:3:8<?>>><AA??>?DDD799AAAAABC??;?@:@@=A>?;;;>///)//:5?<>=6<>3:79;49;7655.7795669:994.07//)0:3::::=>>155==>6;;>;
@6HNMW:00697:06043
TACGGAGGACGCGAGCGTTATCCGGATTTATTGGGTTTAAAGGGAGCGTAGGTGGGATATTAAGTCAGCTGTGAAAGTTTGGGGCTCAACCTTAAAATTGCAGTTGATACTGGTTTCCTTGAGTACGGTACAGGTGGGCGGAATTCGTGGTGTAGCGGTGAAATGCTTAGATATCACGAAGAACTCCGATCGCGAAGGCAGCTCACCGGGCCGGAACTGACACTGATGCTCGAAAGTGCGGGTATCAAACAGG
+
BCDC@CC@CCDBB@@@BA>BCC@C@AAB>AC@CE>CC6:95;@;?@ACCCA@BCC>CBBB>@>ACB@AAAACCCF<@@C=CDC9DCBB<><?=A?@6A5::ABB?BBCBCCC=@?<?=A?B??>BCC?>>?AA=@CC=BB?B?B?BC==;=@?==7757ABD>AACD?BBBBA;=CDCCACD@BBB@CBBAABBB=A=@BBACCBD?BB>BAE@C?BA@ACBBBC@@@@@?DCC<???98838=>88828??=
@6HNMW:00697:06046
TACGTAGGTGGCAAGCGTTGTCCGGAATTACTGGGTGTAAAGGGCGTGTAGGCGGAGCGGCAAGTCAGAAGTGAAATCTCCGGGCTTAACCCGGAAACTGCTTTTGAAACTGTTGCCCTTGAGTATCGGAGAGGCAGGCGGAATTCCTAGTGTAGCGGTGAAATGCGTAGATATTAGGAGGAACACCAGTGGCGAAGGCGGCCTGCTGGACGACAACTGACGCTGAGGCGCGGAAAGCGTGGGGAGCAAACAGG
+
BBCBC@@=@@;@A<>@A@=@@D@C@B@CADCCCC=BBCBE=BB>BDBBAAA@BB????A>AA=BABBBC?BBBBB:??@A<@@;??;@397)7577.7><7565'5:9378:7/7:;4;6<==>>CAA<ABAA<>9:7:?<@>D=B<889A@@@@>><>=>C:@@>>>@@@A>>;>>:=A5:3;;;188>>;?=>9==>>;>=A?>;:5;666//(/:666>>>>;;5:>8818:/9:87777*7:6983;7:6
@6HNMW:00667:06076
TACGGAGGACGCGAGCGTTATCCGGATTCATTGGGTTTAAAGGGTGCGCAGGCGGCCGTGCAAGTCAGCGGTGAAAGCCCGGGGCTCAACCCCGGAAGTGCCGTTGATACTGCATGGCTGGAATGCGGTCGAGGCGGGCGGAACGTGGCGTGTAGCGGTGAAATGCGTAGATATGCCACAGAACGCCGATAGCGGAGGCAGCTCGCCAGGCCTGCATTGACGCTCGGGCACGAAGCGTGGGTATCAAACAGG
+
B==C?@A>B;;;;;95998A>C?C?BB@CCB=AA9@@9@B=BC>CCCCAAA>9929178??>348?999?;A@@?+89:+9@?28977/773&3178>879<AA389;;75589995:;;7;<@===7;;>@D;BBB>BB@E@AACB?AB;;;@?AC@BCDD;:99977<?@@@AA=@@???:@AA489@<<::50/)/;;<>?BA=??>?9=A@9959?99:888:29>>22,282228-2739992:;;6
@6HNMW:00668:06102
TACGGAGGATCCGAGCGTTATCCGGATTTATTGGGTTTAAAGGGTGCGCAGGCGGGATGTTAAGTCGGCGGTGAAATTTTGCGGCTCAACCGTAAAAGTGCCTTCGATACTGGCGTCCTTGAGTATGGATGAAGTAGGCGGAATTTGTGGTGTAGCGGTGAAATGCTTAGATATCACGAAGAACTCCGATTGCGAAGGCAGCCCGCGGCAGTGTTACTGACGTCATGCTCGAAGGTGCGGGTATCGAACAGG
+
CDFD@CC@BCC@DCBBBB@CBB@D@CCD=;;5;@0;;4:@6B@6>CBBDCC@CCC=BB?@=?<@AAA?AA8::AA8AAA9ABD@CCBB?B?A>??=0<?<=8=8=873733?<@?<>9>9??AAAA>9>>00*00/5/5:6>8AC025<8==>@@@A5;888-8>>@7:;>=>>@@B@@:==;>=<8<=>8>855,6,67:<85?@@;>>>>??<;;;=>>>?AA:99<;>>7<8<<:::/:::=@B7;:B;
@6HNMW:00683:06083
TACGGAGGATCCGAGCGTTATCCGGATTTATTGGGTTTAAAGGGTGCGCAGGCGGGATGTTAAGTCGGCGGTGAAATTTTGCGGCTCAACCGTAAAAGTGCCTTCGATACTGGCGTCCTTGAGTATGGATGAAGTAGGCGGAATTTGTGGTGTAGCGGTGAAAGTGCTTAGATATCACGAGGAACTCCGATTGCGCAGGCAGCTTGCTAAGCCATAACTGACGCTCATGCACGAAGGCGTGGGGATCAAACAG
+
CCCC@DC@CCB@B;;;@A=BBB@C?BBB<BD?AC>BB<BC<BB=BB@@ACC@CDE@D@@?;?;@ABA?BB?AAAA:@AA5::C?BEBB?B:9:BFD;C?:9136BBBBBCCB?@A@A=A<>>BBBBB?B@>>8?<8818?8;:?>3:994:=>>>??:>88817==:;155=:776535//).2555277>9???A>><>?=:=:::;@=CE7;:><@@@AE?@>>>;:9?A<<8<:=;;;==/===<=5=?>
@6HNMW:00683:06093
TACGGAGGATCCGAGCGTTATCCGGATTTATTGGGTTTAAAGGGTGCGCAGGCGGGATGTTAAGTCGGCGGTGAAATTTTGCGGCTCAACCGTAAAAGTGCCTTCGATACTGGCGTCCTTGAGTATGGATGAAGTAGGCGGAATTTGTGGTGTAGCGGTGAAATGCTTAGATATCACGAGGAACTCCGATTGCGCAGGCAGCTTGCTAAGCCATAACTGACGCTCATGCACGAAGGCGTGGGGATCAAACAGG
+
CCDE@CB@BCB?BCBBBB?BBB@C@CCM?CC?BA9@@9A@;@C=B@@@BBB@BCD>CAAA?B@BCAA?>=8<989.:::-9>>;==00*0)/0:::+9///186:@ADCABA<CBCB?@:>>@@AAB?BBBC?BB@?8==5>;:>7>==:=A@>>>@=>>>A9???A:>>>>AAA::79;4;9=<9;???5:;@>>==B@>=>=>>=A<AE<@@@<@@??===??@@=::@//,/7;<<===2=====8=>><
@6HNMW:00684:06067
TACGGAGGACGCGAGCGTTATCCGGATTCATTGGGTTTAAAGGGTGCGCAGGCGGCCGTGCAAGTCAGCGGTGAAAGCCCGGGGCTCAACCCCGGAAGTGCCGTTGATACTGCGTGGCTGGAATGCGGTCGAGGCGGGCGGAACGTGGCGTGTAGCGGTGAAATGCGTAGATATGCCACAGAACGCCGATAGCGGAGGCAGCTCGCCAGGCCTGCATTGACGCTCGGGCACGAAAGCGTGGGGAGCAAACAGG
+
CCCC@DB?BBBBAAABBC?BBC<?;>?;?=>9@A8@@9@A:??:?>@@AAA?@B=B8::ABB?BAB@>?B@CABB<AAA;@@A8ABBA9>>>5><@>A@AA?AB?B@@B>>>@=BD@CBB?B@AABB?A@A?>8::9-9@<AADECB?BBB@A@BBC?ABBB=A@@BB@@@AAABB@DCBBB<>?@>ABBBBBB@BB?BBBBBBBB@BB?B?BBBBB?BCBA?@<<=79<=>>A:AAA=;99-;<9;9698:<
@6HNMW:00707:06107
TACGTAGGGGGCGAGCGTTGTCCGGAATGACTGGGCGTAAAAGGGCGTGTAGGCGGCCGATTAAGTCTGGAGTGAAAGTCCTGCTTTCAAGGTGGGAATTGCTTTGGAGACTGGTTGGCTTGAGTCGGAAGAGGTAAGTGGAATTCCCGGTGTAGCGGTGAAATGCGTAGATATTAGGAGGAACACCAGTGGCGAAGGCGGCTTACTGGACGATAACTGACGCT
+
;555555555$5554===3999.4.45:558=B=1><7933&33(5555<<=955495:<?2924?:99-33344=5=<=8=<::=5884;7;;?7>@C>><;;)/)/:997:5:585::6///:8:5:7:;;79:49996:7:8;;4<7::;?>>C?>8>>:>B@A@BC97788>>8>>9>9=BA?997B?C==;=>:>175*/.884862226162225535
@6HNMW:00708:06100
TACAGAGGTCTCAAGCGTTGTTCGGATTCATTGGGCGTAAAGGGTGCGTAGGTGGCGATGTAAGTCGGATGTGAAATCTCCAAGCTTAACTTGGAAACTGCATTCGATACTGCGTTGCTCGAGGACTGTAGAGGGCATTGGAATTCACGGTGTAGCAGTGAAATGCGTAGATATCGTGAGGAAGACCAGTGGCGAAGGCGAATGCCTGGGCAGTTCCTGACACTGAGGCACGAAGGCCAGGGGAGCAAACGGG
+
BBBBBA@?@AAAC>A@BB?BC@BB?BB?BBB?BB<@@@@@9?@6@@@BBCD??@<A;9:BCB?BBBB>BA@@BBB<B==>?B?BBE?B?BC@C?BB9BBAA<=;?AABBBC=?>>;?A@@@BA?BDBA@?>77729??@DAF>A>ABBC?BBBBBAA@?<<;3=A>??BBBEBBBBBB>><><??@<@@==8<=>5868=A=@@@<=<9/9;785;>BC@>>>@==;7;=<;>.6064::<=/888AA:===7
@6HNMW:00709:06078
TACGGAGGACGCGAGCGTTATCCGGATTCATTGGGTTTAAAGGGTGCGCAGGCGGCCGTGCAAGGTCAGCGGTGAAAGCCCGGGGCTCAACCCCGGAAGTGCCGTTGATACTGCGTGGCTGGAATGCGGTCGAGGCGGGCGGAACGTGGCGTGTAGCGGTGAAATGCGTAGATATGCCACAGAACGCCGATAGCGGAGGCAGCTCGCCAGGCCTGCATTGACGCTCGGGCACGAAAGCGTGGGGATCGAACAG
+
B@@C@A@=@A@>A=>@::5949255::8=<A;@@9@B;@B0;:0;A=>>;95::6:?A@@A=-0+0==009>BBBC=???:?CC9BBCD@BBA6A<@>B::8?AA=@@A@889AA@@>@BB=A?AAAA?A@@=<9;::.;@>B?BBBB?BBCCAA??@=@@@@=AA@@@@000@@>A>AACBB>????:99?BBB>AA@BCBBBBAA=9959?BBBBB@BBBBBB>>>7999>>A7?==6565)7=<=:6:66
@6HNMW:00675:06149
TACGTAGGGGGCAAGCGTTGTTCGGAATTACTGGGCGTAAAGCGCACGCAGGCTGACCGTTAAGTCTGTCGTCAAAGGCGGAGGCTCAACCTCCGTTCTACGATAGATACTGGCGGTCTAGAGTATGTGAGAGGGAAGTGGAATTCCCGGTGTAGCGGTGAAATGCGTAGATATAAGGAAGAACACCAGTGGCGAAGGCGGTCTACTGGACAGTAACTGACGCTGAGGCGCGAAAGCGTGGGGAGCAAAC
+
BAB@ABBBCB2CB=AA@@=>@<B@6<+0)/><<=8=CCCE>CCBBB9;:BB@BBBCC?@?@C?@B@?@@ABBBCC>C?AA=:97;CBB@C?BB:<:@BBBCDCBAAABCECC??@>ACC???AABBA@@=@>==7=:;<>:=:?4;;0919<<9<=><>AAC9AA@@@AAA?===:@;A:;;7;?@7@976/6;;6<;@A=;;;B@@@<AAA@AA<A?@?>787<7818>>DGD9A@>=<<<1<<8;;1;
@6HNMW:00679:06136
TACGGAGGACGCGAGCGTTATCCGGATTCATTGGGTTTAAAGGGTGCGCAGGCGGCCGTGCAAGTCAGCGGTGAAAGCCCGGGGCTCAACCCCGGAAGTGCCGTTGATACTGCGTGGCTGGAATGCGGTCGAGGCGGGCGGAACGTGGCGTGTAGCGGTGAAATGCGTAGATATGCCACAGAACGCCGATAGCGGAGGCAGCTCGCCAGGCCTGCATTGACGCTCGGGCACGAAAGCGTGGGGATCGAACAGG
+
;<6B=:;9;;;;BCCCCC?BAA?C>BB?BBB?CC<BA<BB=BC>@@@BABB?@<<8-..-8838??;><=8=999/7>;1>BA8@BBB?BED8B<><?ABB>BC;>>AAAA=AACB?BBB>B>A@AA@CBAA@=AA@;A@<>:000>9><A?ABBBC?BBBB=@AAAAABB@AABB?BBBBB<>>B@@@@@?993993::9:B???@::7:?BAABB>AA???A@BB>BB@>>>9>>@AAAA5??>AA<?>>9
@6HNMW:00684:06111
TACGGAAGGTCCGGGCGTTATCCGGATTTATTGGGTTTAAAGGGAGCGCAGGCCGTCGATTAAGCGTGACGTGAAATGCCGCGGCTCAACCGTGGAAGTGCGTCGCGAACTGGTTGACTTGAGTGCGCACGAGGAAGGCGGAATTCGTGGTGTAGCGGTGAAATGCTTAGATATCACGAAGAACCCCGATTGCGAAGGCAGCCTTCCAGGGCGTAACTGACGCTAAAGCTCGAAAGTGCGGGTATCGAACAGG
+
CCCCAG?@>@D=@@;;;;=@CC@C@CBC>BC@CE>CC>BB>BE>;;;@@AB@B?CBB@@@594;@@AADD?A@A@<;;:@A@?=?B@?=?000@=@=@09:?>AAABB@BBB?B?BCDC@C>88<<<<>>=<<8=8<8<?;?=@=?>>C<ABC>>8818>=>8@A==9<>?<=>>A@@A<AA;AAA5>>>688@A6949686:==C<;=>7=???=ABAC@8::@@:@AAA@@@9>=@<<=7<?>:;:<@@@>
@6HNMW:00690:06125
TACGGAGGATCCGAGCGTTATCCGGATTTATTGGGTTTAAAGGGAGCGTAGGCGGGCGCTTAAGTCAGCTGTGAAAGTTTGGGGCTCAACCTTAAAATTGCAGTTGATACTGGGTGCCTTGAGTGCAGTATAGGCAGGCGGAATTCGTGGTGTAGCGGTGAAATGCTTAGATATCACGAAGAACTCCTATTGCGAAGGCAGCTTGCTGGAGTGTAACTGACGCTGATGCTCGAAAGTGTGGGTATCAAACAGG
+
BA>>:9949DD;@?ABAB@BCC@C@AAA>ADAED=CC=BC>CE>@@@BAAA=:99,9?<>;@?ABC@A@BBBBDD<BAA<@CC;BBCD?A=A@DEF8@599A;949DAAA??>99::?C?B?@>CDBBBAB=>;>??:@A?A?B@BBBC?ABBBB=86=BBF;==<A;AA=====CCCC?BB?BCC@BBB?BBBB<@?B@@@C@CDCC@BBAAADACCCCBBBCCCBBBCCCCC=@@A?@@<@BBCDD=CCC@
@6HNMW:00699:06114
TACGGAGGATCCGAGCGTTATCCGGATTTATTGGGTTTAAAGGGTGCGCAGGCGGGATGTTAAGTCGGCGGTGAAATTTTGCGGCTCAACCGTAAAAGTGCCTTCGATACTGGCGTCCTTGAGTATGGATGAAGTAGGCGGAATTTGTGGTGTAGCGGTGAAATGCTTAGATATCACGAGGAACTCCGATTGCGCAGGCAGCTTGCTAAAGCCATAACTGACGCTCATGCACGAAGGCGTGGGGATCAAACAGG
+
DBBC:;;?BCB?CACCBB@CBC?B?CBG?BB@BE<AA<BB=CB=@@A?@AA<BCC<A@@@=?;;::???A;?:::5:?A3?@?>AAAA;?789AAA6?977498>ABBAAAA9???>9=:9977>=@<A@@A=AA@=8:;5?=??8;??=???>>>B<??AA:A?8839>C>78555555054955,229389:97737:999,22222'29+22=2:<665::=:::;;=A==9=:====<<-===?>9>=<6
@6HNMW:00704:06156
TACGTAGGGTGCGAGCGTTAATCGGAATTACTGGGCGTAAAGCGTGCGCAGGCGGTTTTGTAAGAACAGATGTGAAATCCCCGGGCTCAACCTGGGAACTGCGTTTGTGACTGCAAGGCTAGAGTGCGACAGAGGGGGGTGGAATTCCACGTGTAGCAGTGAAATGCGTAGAGATGTGGAGGAACACCGATGGCGAAGGCAGCCCCCTGGGTCGTAACTGACGCTCATGCACGAAAGCGTGGGGAGCAAACAGG
+
==@CCDDC>;;;D@@ABA9;:;DD@E>B<ABCCF>BAAAA<A@@@BABBBB?AA>ABB6BBB?BB?BCCB:99CCC>DCCC:CC99:BB?B?BBE@E>@?BAAAC<??BA?>@;;6;5:7=<=867;::9A???@?=>'8818;?;?=B====>=AABAAAAA9>>?AAAA???BCBC@DDACAFGFAEGCC>BBC?B>BCCCCCC5AAA:BC;<;?BACB;999;:>ABACCCD?CCCA@A@0000:73:??6
@6HNMW:00707:06116
TACGGAGGGTGCAAGCGTTACTCGGAATCACTGGGCGTAAAGGACGCGTAGGCGGATTATCAAGTCTTTTGTGAAATCTAATGGCTTAACCATTAAAACTGCTTGAGAAACTGATAATCTAGAGTGAGGGAGAGGCAGATGGAATTGGTGGTGTAGGGGTAAAATCCGTAGAGATCACCAGGAATACCCATTGCGAAGGCGATCTGCTGGAACTTAACTGACGCTAATGCGTGAAAGCGTGGGGAGCAAACAGG
+
DCFC@BBB9@@;;49A@A=AABBC@C@BCBBBBC>CBCBC=C=@@B@@@AA?;<7;B>ABAA=ACBBBC<CBBBC=;;;B=@A>BB=A=@5<;5<;;*;AABC@DCCCC=BBCCBB>BDBCCCCB@@@@6??@=;>@00/;6;6;@?6;?7<<37333&3::<6<A04855>::;;BB=AA=@=@@BB=@@5:9@@3939:99@ABACB=@<;<5;<@;;:C;:;C@CB?@@@@@:@B?@@@?2>?;;:079@?
@6HNMW:00709:06143
TACGGAGGGTGCAAGCGTTACTCGGAATCACTGGGCGTAAAGGACGCGTAGGCGGATTATCAAGTCTTTTGTGAAATCTAATGGCTTAACCATTAAACTGCTTGAGAAACTGATAATCTAGAGTGAGGGAGAGGCAGATGGAATTGGTGGTGTAGGGGTAAAATCCGTAGAGATCACCAGGAATACCCATTGCGAAGGCGATCTGCTGGAACTTAACTGACGCTAATGCGTGAAAGCGTGGGGAGCAAAC
+
AAAC?;;;9;;;G?B;;;?A@B9505;@@AA?;;/55;;?7@<?>B<<...6..(-5367;;:=;;;==&44999094557<<5<=6;:;7<@@CC>C<000*/00/;3<>;;;;6;=>><<@CCCCF=BB;;9;AA@AA?A?B:?;::3:?>9898*7>>>39838;444499=>>:>@=A;@>=>7>A=A?AA<?9?;;;@@97:C?C=@@?A>A@@@@?:>@;>@;:;;??7>==BBBB8BCB@?8>
@6HNMW:00711:06122
TACGGAGGATCCGAGCGTTATCCGGATTTATTGGGTTTAAAGGGAGCGCAGGCCGTCGATTAAGCGTGACGTGAAATGCCGCGGCTCAACCGTGGAAGTGCGTCGCGAACTGGTTGACTTGAGTGCGCACGAGGAAGGCGGAATTCGTGGTGTAGCGGTGAAATGCTTAGATATCACGAAGAACCCCGATTGCGAAGGCAGCCTTCCAGGGCGTAACTGACGCTAAAGCTCGAAAGTGCGGGTATCGAACAGG
+
ABBC@BB@BCC@CCCBBB?BBG@B????<?C@CC=CD=BB>CG>BC@@ABB@EACBB:;;@D?;;;BAA@:54=B9:::?@??<>C?><>@BBB?D?BB==>BBBBBB@CAA=;<>>??7;;>;;<>=>AA><:=1616?:?;>:=A@@9@AA>>>>:=A?A7>>=<8<?????A=>>?<?A<@@@5<==5::??<><>D??;>9<:877-8@AA=AABB>>>>?E:@@@@???:?@?>@@7>>>@@?;?<<8
@6HNMW:00665:06184
TACGTAGGGTGCGAGCGTTAATCGGAATTACTGGGCGTAAAGCGGGCGCAGACGGTTACTTAAGCAAGATGTGAAATCCCCGGGCTTAACCTGGGAACTGCGTTTTGAACTGGGTAGCTAGAGTGTGTCAGAGGGGGGTAGAATTCCACGTGTAGCAGTGAAATGCGTAGAGATGTGGAGGAATACCGATGGCGAAGGCAGCCCCCTGGGATAACACTGACGTTCATGCCCGAAAGCGTGGGTAGCAAACAGG
+
BBBDCCCC=;;;BBBBBB?C@BCE@C@C@BBAAA<ABAAA<BBBD><::DCC?A?A@CBB?C?@@A@BB@A@@?@:@BAA8BC:@@59596:==6=6<AAABBBB9?>;8=CF>B???BCCEB???A==>>::9:::%:?<=2:59>ABBBBDBBBB@ABBB<@@AB>>>BBAA@9948?>B@CCC?CCCC@BAA?B?A?89888(9BB<BBD>==AAA>:;;=B;;:>B:ABB:@::;=E:@@>AAD::::<
@6HNMW:00671:06177
TACGTAGGTGGCAAGCGTTATCCGGAATTATTGGGCGTAAAGGGTGCGCAGGCGGTTCGATAAGTTTGAGGTAAAAGGTCACAGCTCAACTGTGGTATGCCTTGAAAACTGTTGGACTAGAGTGCAGGAGAGGGTGATGGAATTCCATGTGTAGCGGTAAAATGCGTAGATATTAGGAGGAACACCAGTGGCGAAGGCGGCTTTCTGGACTGAAACTGACACTGAGGCACGAAAGCGTGGGTATCGAACAGG
+
C>?BBBC@BB?AA659@A<ACIADAB@C@CC>AA<@000E8@@<<00/9:>9::8:?BBBCA:800(000)////&/16888;?:87728;?;>6=7787,7,38;<188=C8C?CCCBBBB?;;7608<886(5797==B=B<A:@@@@@===:9/9>>>2=;;778???@@<@@>BB?B@CBB=AA>?;?AA8?9:93:::)85=67777;;3;<;@@00078:67979;=-82=7::3977:??<?AA<
@6HNMW:00678:06182
TACGGAGGATGCGAGCGTTATCCGGATTTATTGGGTTTAAAGGGTGCGTAGGCGGTTTTGCAAGTCAGCGGTGAAACGCAAGGGCTCAACCCTTGACCTGCCGTTGAAACTGCGGGGCTTGAATGCGGATGCTGTGGGAGGAATGTGTGGTGTAGCGGTGAAATGCATAGATATCACACAGAACACCGATTGCGAAGGCATCTCACAAATCCGTAATTGACGCTGAGGCACGAAAGTGTGGGGATCGAACAGG
+
>>>B=9;4;?>@;:9955.4994:8===2699A>=>>5@@8D@259;9A==4959=@@66967;;<@B@?600>>80/0;6;;5;;<<8<B>B@=<A?ABB?AA?BAA<BCBBBBB:A@;@A????C@BBBBBBBCB<AA@C?BCAABA9;:BBA;:6:?@A;BBCBC?>?AAAA@@AB>?>>=<?9=00*/06:)/*/<555::9:;4;=>?@A4837====@@@?;888==?5===;;;;(7799=8:<;4
@6HNMW:00681:06170
TACGGAGGATCCGAGCGTTATCCGGATTTATTGGGTTTAAAGGGTGCGCAGGCGGGATGTTAAGTCGGCGGTGAAATTTTGCGGCTCAACCGTAAAAGTGCCTTCGATACTGGCGTCCTTGAGTATGGATGAAGTAGGCGGAATTTGTGGTGTAGCGGTGAAATGCTTAGATATCACGAGGAACTCCGATTGCGCAGGCAGCTTGCTAAGCCATAACTGACGCTCATGCACGAAGGCGTGGGGATCAAACAGG
+
@B;;6;B?ABB?BBA@@@>BBAGF;;;B<;;4;>5==0=:09=5945=<??<@@A9AA@?=@@@>=@900*08=:3=@@5::9<@@:9289<7899&33796;5:::8;;;=5==?=8?8??BBBCB?CBBC?CCBB>995=:=>:<AA=::;@===:>>>E;D>>?<B??>>>8755555=15;>:=>>1828<9A<===AA==>>>;?@:>=>=???A;;:AA@A@???<<8>;>>>?CC178:=?6?>>;
@6HNMW:00710:06197
TACGGAAGGTCCGGGCGTTATCCGGATTTATTGGGTTTAAAGGGAGCGCAGGTGGGTTTGTAAGTCAGCCGTGAAAGTTCGATGCTCAACATTGAAATTGCGGTTGAAACTGCAGGTCTTGAGTAAACGCAGCGGCACTGGAATTCGTGGTGTAGCGGTGAAATGCTTAGATATCACGAAGAACTCCGATCGCGAAGGCAGGTGCCGGGAGTTTTACTGACACTGAGGCTCGAAAGTGCGGGTATCAAACAGG
+
599=9=.:2:=9?C6BBC?BCD?C@BBA9;;2:?8?B;@C/;;,9@;:9AA=@AB0;;.;BB@BBBCCC>@A@CC<BB?@A;<;CCCB>;;9?BBD>C@CBB?D?BBB=BBABCF?BBB?BBCBBC=BAA@A;;5;AABA@C?C?CCAA?ACCDCCC?ACCB=CC;;7;BAABCBBBCDACD>@AA>AB;;;BAA6:8:@A?BBC?BB=DAAAA6A@:::@@@@BBB?@@@;;;0:>999A:@AA99969@@:
@6HNMW:00668:06228
TACGTAGGGGGCAAGCGTTATCCGGATTTACTGGGTGTAAAGGGAGCGCAGGCGGCAGGGCAAGTCTGATGTGAAAACCCGGGGCTCAACCCCGGGATTGCATTGGAAACTGTTCAGCTTGAGTGTCGGAGAGGTAAGCGGAATTCCTAGTGTAGCGGTGAAATGCGTAGATATTAGGAGGAACACCAGTGGCGAAGGCGGCTTACTGGACGTAACTGACGCTGAGGCTCGAAAGCGTGGGGAGCAAACAGG
+
BCBBBABBBB2AB?C;;;@CBB>A=@CC<@AACF=CCAAA<AC<AABCBBC?BD@CCCD<??=?>AB<<?:=8777+77(333&3;<<?BBB8BA9?;)//::(/(/9199:<;79:A@>>B?@>@=?;>:99<9909<<6?7?7@7@ABBAAEBAA?ADCE?AAAA@@A?<=>298/9?<A>???<A??A?AAC>B>AB?BB@B?A@==>ABB:==?@=000<:9078788818>??BCB2A?779*8==9
@6HNMW:00676:06234
TACGGAGGACGGCGAGCGTTATCCGGATTCATTGGGTTTAAAAGGGTGCGCAGGCGGCCGTGCAAGTCAGCGGTGAAAGGCCCGGGGCTCAACCCCCGGGAAGTGCCGGTTGATACTGCGTGGCTGGAATGCGGTCGAGGCGGGCGGAACGTGGCGTGTAGCGGTGAAATGCGTAGATATGCCACAGACGCCGATAGCGGAGGCAGCTCGCCAGGCCTGCATTGACGCTCGGGCACGAAAAGCGTGGGGATCGAACAG
+
9@=C795.555.59955558==>:>7?:;@44.4808;(444&4<1:4/////)//)/)338882998889978779(3,3919::1:9;9,3333$33(317733,3,3677/..5././/)444.47555>59=>887:CD>AB?A?BB>?<@A@::;?::4:<<<5<<CBCCB::877;6;///--770--/8889433.3:99=>@A<>><A<@??>A=ABBAAAA<?49::8888'7::9999299>;<59<=
@6HNMW:00680:06245
TACGGAGGATGCGAGCGTTATCCGGATTTATTGGGTTTAAAGGGAGCGTAGGTGGGATATTAAGTCAGCTGTGAAAGTTTGGGGCTCAACCTTAAAATTGCAGTTGATACTGGTTTCCTTGAGTACGGTACAGGTGGGCGGAATTCGTGGTGTAGCGGTGAAATGCTTAGATATCACGAAGAACTCCGATCGCGAAGGCAGCTCACCGGGCCGGAACTGACACTGATGCTCGAAAGTGCGGGTATCAAACAGG
+
AA<C>=B@CC@@@AAB@A?AEEAFACBB=AB>AA<BB<BD>DD=BBBCDCC?CCD>CCBB>@=ABAA@AAB;;;D=BAC;@@@9@AAB?B@B?BAA8A;@@ABA>BBBBBAA6::5:>A?:;:ABBB?BCCAA=??A9993:=@=@A@A>AAAAB9939??<8?A>?<?BCCBB>@@BB?CD@CCC?BBCBCCHH?A?A;;;CCCC@CC>B?C<A?AABBBCCCCBBBBCCCCB>BAB?==7>====?8889>
@6HNMW:00691:06249
TACGGAGGGTGCAAGCGTTAATCGGAATCACTGGGCGTAAAGCGCACGTAGGCTGTTATGTAAGTCAGGGGTGAAAGCCCACGGCTCAACCGTGGAACTGCCCTTGATACTGCACGACTCGAATCCGGGAGAGGGTGGCGGAATTCCAGGTGTAGGAGTGAAATCCGTAGATATCTGGAGGAACATCAGTGGCGAAGGCGGCCACCTGGACCGGTATTGACGCTGAGGTGCGAAAGCGTGGGGAGCAAACAGG
+
@<>?<?CE><BA@<?B@@=@@CFI@C@CCCBDBC=@>997*3<;==0/0//)/;;>7>@@@A?B@@@@AA9ABED>???<?CA?9::A?B<@<A<B=888:B:B<>>??@@??@>BBBB@>@900,00+0@0::6:B=AA?B>A=A@@@<@;;;A?BBABBB=@?=ACFBCB@@@?A489;@?@?>>B977?@A@>B>@?>A077555-252:6<775==37337783888;;;3>785555(6:87:0;=<6
@6HNMW:00696:06215
TACGGAAGGTCCGGGCGTTATCCGGATTTATTGGGTTTAAAGGGAGCGTAGGCGGCATGGTAAGCGTGTTGTGAAATGCGGGTGCTCAACATCCGGACTGCAGCGCGAACTGCCGTGCTTGAGTGCATTGAAGGAAGGCGGAATTCGTGGTGTAGCGGTGAAATGCTTAGATATCACGAGGAACCCCGATTGCGAAGGCAGCTTTCCGCGCTGTTACTGACGCTGAAGCTCGAAGGTGCGGGTATCGAACGAGG
+
=<BB?B>B@BB?B;;94:.5=@8B;=BB<@@>AB9A@.;;0;B;;;99?9429939ABB@BC@FFE;;;@DCA@@80/0/:/89;:<<8;:>@?B>A@A;;;=?@@;;69@>>999:9945455566>9==:=:?9;7;>5;57277/0)/7:;9;;5;9990=99;4:@?@@@?:::;;*0*0::0:;;5::00*/5;::::;2=7:?:433=6///00//768<9<<<=54-/3////:2888866*///94
@6HNMW:00701:06226
TACGGAGGACGCGAGCGTTATCCGGATTCATTGGGTTTAAAGGGTGCGCAGGCGGCCGTGCAAGTCAGCGGTGAAAGCCCGGGGCTCAACCCCGGAAGTGCCGTTGATACTGCGTGGCTGGAATGCGGTCGAGGCGGGCGGAACGTGGCGTGTAGCGGTGAAATGCGTAGATATGCCACAGAACGCCGATAGCGGAGGCAGCTCGCCAGGCCTGCATTGACGCTCGGGCACGAAAGCGTGGGGATCGAACAGG
+
BA@@=?D?BBBBCBBABB?BCDAC@BB@BBC?CC>CC@ED>CC;?>@<@;;69=8=39:A::69?@??AB>CAAA:??C<AAB:CBBD?CDH;E>@<?AAA?BB>AADD>>>B>@@=@AA=@=@@@@<A@????DCD>CC?CACAAA?B?@?BCB@@=@??@9?ABCCDBCBAABA<??AA@;@994:ABBCBB?>?;?@AACBAA?>>8>;@@ABB?BBDBB??@B=B?>>>A:?><9777-:<<>?<888<
@6HNMW:00702:06222
TACGGAAGGTCCGGGCGTTATCCGGATTTATTGGGTTTAAAGGGAGCGCAGGTGGGTTTGTAAGTCAGCCGTGAAAGTTCGATGCTCAACATTGAAATTGCGGTTGAAACTGCAGGTCTTGAGTAAACGCAGCGGCACTGGAATTCGTGGTGTAGCGGTGAAATGCTTAGATATCACGAAGAACTCCGATCGCGAAGGCAGGTGCCGGGAGTTTTACTGACACTGAGGCTCGAAAGTGCGGGTATCAAACAGG
+
EKBB@B@B>BD@CC?CCB@BDGAD@CCC=BB@CC=BB6;;6;C;@@@@B@@>ADD=CC<A@@<@@BAAA7;;AA@8@A=A@BBBAABCAGGC@CDD>D?BBB?A7;;@9@A@@@B@CAA>B;;;FE?CBBBC;;5;ABAAIC@C@CCBA?ADCCCCIACGCG?AAAC?@ABCCCA@@BA>BB?BBC@BBCCBBBA=?=?AB?A@@;>=6=:999-9@@AABAAAB;;8;CCABB<@@@@AA<BCDDCD=BBC<
@6HNMW:00670:06276
TACGTAGGGGGCGAGCGTTGTCCGGAATTACTGGGCGTAAAGGGTGCGTAGGTGGCACTTTAAGTTGGATGTGAAATCCCCGTGCTTAACATGGGAGCTGCATCCAATACTGGAGAGCTAGAGTGCAGGAGAGGTAAGCGGAATTCCTAGTGTAGCGGTGAAATGCGTAGATATTAGGAGGAACACCAGTGGCGAAGGCGGCTTACTGGACTGTAACTGACACTGAGGCACGAAAGCGTGGGGAGCAAACAGG
+
AC;;;CCBCB2CB@B?;;7:9:?G?A;;69B=<?9@;94<3:92980/...*..*-58@>7=;=B@E@;;;B;;;8;BDL;BCBCC@C@BBBBD=A00000@@A<?:==>=B>AAA@@ACCBCBBCBC>ABBB?;;,00>;@<A<A?ABAAAA:99D@ACBB>BBBBBBA@??>:>@>BB@C@AA@:;;85/5<=6<9>?:>?<>>>A===888B:@@@AAA;85//)/8/04=4;;;<<?>1<<<=><<:;2
@6HNMW:00679:06286
TACAGAGGGTGCGAGCGTTAATCGGAATTACTGGGCGTAAAGCGCGCGTAGGTGGCTAATTAAGTCGGATGTGAAATCCCCGAGCTCAACTTGGGAATTGCATACGATACTGGTTAGCTAGAGTATAAGAGAGGAAGGTAGAATTCCAGGTGTAGCGGTGAAATGCGTAGAGATCTGGAGGAATACCGATGGCGAAGGCAGCCTTCTGGCTTAATACTGACGCTGAGGTGCGAAAGCATTGGGAGCAAACAGG
+
BCCCAABE>BCB9;99594;59<=8>@G@CC;;;0;A;;:-49::<>CBCB???=?AB>A>A>B:888?;8737>+89>?0?>;>>BB<??2::,9;@.9995599555:44.4345/777///7//)/9<==9<7;7;<<<492=68949DDBB9979>@D>@@@AAA@@=A966>9;=;>;000;?@>B;>:92989::<7<5:44.445=8>;:88554/////4989<?A8===>5:8044444(39<7
@6HNMW:00684:06295
TACGTAGGGGGCAAGCGTTATCCGGATTTACTGGGTGTAAAGGGCGCGCAGGCGGGCCGGCAAGTTGGGAGTGAAATCCCGGGGCTTAACCCCGGAACTGCTTTCAAAACTGCTGGTCTTGAGTGATGGAGAGGCAGGCGGAATTCCGTGTGTAGCGGTGAAATGCGTAGATATACGGAGGAACACCAGTGGCGAAGGCGGCCTGCTGGACATTAACTGACGCTGAGGCGCGAAAGCGTGGGGAGCAAACAGG
+
BBCBB@@@@@0@A>A@@B>BBC@CABCB>BCBBC=BBA@A9@@9@AAAAAD????7?=A;@@>AA>AB=BCCBAA<@@@0;;;.;A<A=BIE=DAC@CCBBBC<@@@@5@BBBBB=A:::;CCCCDCC@CCBA?@:;4<;6;>C?B@BCDBBA@@9;6;AAA;;;;BBDCIGCCBBB@BB?B?BBC?CB??;>AA;@=:;7;?CAA::8:ABB?B>ABCBBDA@A9969AACEG>B@@;;;;.;;;;;7;AA?
@6HNMW:00697:06280
TACGGAAGGTCCGGGCGTTATCCGGATTTATTGGGTTTAAAGGGAGCGCAGGCCGTCGATTAAGCGTGACGTGAAATGCCGCGGCTCAACCGTGGAAGTGCGTCGCGAACTGGTTGACTTGAGTGCGCACGAGGAAGGCGGAATTCGTGGTGTAGCGGTGAAATGCTTAGATATCACGAAGAACCCCGATTGCGAAGGCAGCCTTCCAGGGCGTAACTGACGCTAAAGCTCGAAAGTGCGGGTATCGAACAGG
+
CBAB@C?A?@D=@@<AAA>ACE?B>BCE=BB=?@:@C=CC=CF>CCCBB??<?<@@B:9:<A=@@@AABCBBCCE>9<:?AAA@AAAB?B=A@A>A>BAAABBBBB@C?CBA?B>B=>>@DBB>>>A=>=>>=495:7:A=D:>;?>>>;>@>>A>=8=:9909;;<9;@BDA???A@@;>=0665)7:94:<<<1818==<;?:><9::1:97A=B>>>@;<<@A:ADAA@@@9@@>>>>7?A@@@C:===:
@6HNMW:00664:06316
TACGGAGGACGCGAGCGTTATCCGGATTCATTGGGTTTAAAGGGTGCGCAGGCGGCCGTGCAAGTCAGCGGTGAAAGCCCGGGGCTCAACCCCGGAAGTGCCGTTGATACTGCGTGGCTGGAATGCGGTCGAGGCGGGCGGAACGTGGCGTGTAGCGGTGAAATGCGTAGATATGCCACAGAACGCCGATAGCGGAGGCAGCTCGCCAGGCCTGCATTGACGCTCGGGCACGAAAGCGTGGGGATCGAACAGG
+
<ECEACCACCCBBB@@AD@BBE@C@BC@BBB?AA:>?9?@0;;0;9;ABAA=?=;?7::BCE?BBCA@8979AAA8>=<5<<=5>@AB?BBB9B?C@AA@@=BB>B@@@B=9>A@@=@BB?C@@@@@;=@=<=;@@@;@C?C@BBBC?BBCCCBB??:?A@A<BBBBBB@@ABBBB=>>BBB@BBD?ABBBBAA=BA;@A@??@@@>AA?B?AAADD?CBB@??99929A>@@@:?>=8888)8::=?;@@B<
@6HNMW:00670:06344
TACGGAAGGTCCGGGCGTTATCCGGATTTATTGGGTTTAAAGGGAGCGCAGGTGGGTTTGTAAGTCAGCCGTGAAAGTTCGATGCTCAACATTGAAATTGCGGTTGAAACTGCAGGTCTTGAGTAAACGCAGCGGCACTGGAATTCGTGGTGTAGCGGTGAAATGCTTAGATATCACGAAGAACTCCGATCGCGAAGGCAGGTGCCGGGAGTTTTACTGACACTGAGGCTCGAAAGTGCGGGTATCAAACAGG
+
BCAA=@=@<@D@CD?C@@?@DD?B@AA@9>=9=>8?@<AC<AB<;;;AA;;7;AA;AB<BAB>@@AA@B;;;BBD=BB@CDDBBACCC@BBB>BBE>C?B;:6;8;;C=C@@@BB?ABA>A@BBDD>@AABB;;6;@BBDAC@C?BBAA=ACC@B;;7;CCC>;;;B=AABBBDCCDCD?BB@BBC?CCCCCCBB<>9>@@:@?A9??8???AB:B=>>CCCA?@;;6;BBBCE=AA;;;;09BCBCC?A@@=
@6HNMW:00688:06333
TACGGAAGGTCCGGGCGTATCCGGATTTATTGGGTTTAAAGGGAGCGCAGGCGGCACTTCAAGCGTGACGTTAAATTTCGGGGCTCACCCCCGTTTTGCGTCGCGAACTGTTGTGCTTGAGTAGGCGGCAGGGAGGCGGAATTCGCGGTGTAGCGGTGAAATGCTTAGATATCGCGAGGAACTCCGATAGCGCAGGCAGCCTCCCGTTGCTTTACTGACGCTCATGCTCGAAGGTGCGGGTATCGAACAGG
+
;;;<8<8<8=>:>>5?6;55B5>;?B>6=B@BE?CC;@@8@>9::;@@<9.9929>;?6?>-00/:9:;89;?D=CC=CEDD9AAA89999)9BEE;CBBBAAAAB@ABBB>@ACCC?BA@@00,00+099>2//+3;6<8B8@@AB????BBAA=AAAA<ABBB@BBB?>?@@@999:?:?AA<A>==;=>;;;:888=9888-7=056@@:??BBBCBBB<;;@ACA@@8@7??>;>8>>B@;;;@AA9
@6HNMW:00702:06312
TACGGAGGACGCGAGCGTTATCCGGATTCATTGGGTTTAAAGGGTGCGCAGGCGGCCGTGCAAGTCAGCGGTGAAAGCCCGGGGCTCAACCCCGGAAGTGCCGTTGATACTGCGTGGCTGGAATGCGGTCGAGGCGGGCGGAACGTGGCGTGTAGCGGTGAAATGCGTAGATATGCCACAGAACGCCGATAGCGGAGGCAGCTCGCCAGGCCTGCATTGACGCTCGGGCACGAAAGCGTGGGGATCGAACAGG
+
>>@@:=<7@;?;;;;;;;7;??:?<CC?BAB;C>:@@29;0;C,55@A@BB@A@=@000@?@7:=;7733-3333(333(399.9?=>7:;;0:*0*/86908;4<<>9887@@AB>A@B?B@A@@A>@@<9:3000+00+06<<00*:>>?ABBBC?BCBD>???A@@>9:9??@=@BB??;?BB<??A??9:3::3:??D:78958B?B?B@@@B?BBBBBBBBB=AB;;;>1;:656@@.?;777279<2
@6HNMW:00665:06394
TACGTAGGGTGCGAGCGTTAATCGGAATTACTGGGCGTAAAGCGTGCGCAGGCGGTTTTGTAAGACAGATGTGAAATCCCCCGGGCTCAACCTGGGAACTGCGTTTGTGACTGCAAGGCTAGAGTGCGACAGAGGGGGGTGGAATTCCACGTGTAGCAGTGAAATGCGTAGAGATGTGGAGGAACACCGATGGCGAAGGCAGCCCCCTGGGTCGTAACTGACGCTCATGCACGAAAGCGTGGGGAGCAAACAGG
+
;;6??==B<@@@><<?;A?CADGJ?A@@?BCA?>3<445<3<<@?@;:9:B>>=;=?>2===;<<:;;:0//8881/9898$7869ABF?C@BBA282::99997*3;?>>::==9=;><>?8:;@@??A;;;<<=;=';;4;5;28<>BB:;;??>>>@@@H2/./7558:>>BB;;59=.9.4:96;<5504:93::>@ABBB?,:;;09CAAA?@@>?:499958<?<>?>@9>>73333&38;7;1=@>;
@6HNMW:00669:06395
TACGTAGGGGGCAAGCGTTGTTCGGAATTACTGGGCGTAAAGCGCACGCAGGCTGACCGTTAAGTCTGTCGTCAAAGGCGGGGGCTCAACCTCCGTTCTACGATAGATACTGGCGGCCTAGAGTATGTGAGAGGGAAGTGGAATTCCCGGTGTAGCGGTGAAATGCGTAGATATCGGGAGGAACACCAGTGGCGAAGGCGCTTCCTGGCACACAACTGACGCTCATGTGCGAAAGCCAGGGCAGCGAACGGG
+
<=BBDABBBB2BC@C;;;=@@;@C?B?B@FCBBD=DBBBC<B@@AA@::;B=BBBBC@BB:A;A?@:59BCBCDC9@;;:959$9:;;5::>@;@@?AAAAAABBDBCBBBB@;;5;9?>>B@@BBBCCCBBDD?D@CA@=A=A>AC<A?AA???@@=@@@A;:9999ABA>000=;)--*-(/>>)77360655.5.5755-6888499;;8817:=>?A@@99:A@<88=B9?><88829844>:8;<?9
@6HNMW:00673:06363
TACGGAAGGTCCGGGCGTTATCCGGATTTATTGGGTTTAAAGGGAGCGTAGGCGGCATGGTAAGCGTGTTGTGAAATGACGGGTGCTCAACATCCGGACTGCAGCGCGAACTGCCGTGCTTGAGTGCATTGAAGGAAGGCGGAATTCGTGGTGTAGCGGTGAAATGCTTAGATACTCACGAGGAACCCCGATTGCGAAGGCAGCTTTCCGCGCTGTTACTGACGCTGAAGCTCGGAAG
+
8800+/275//)//)49=4=:9397444)44.44)4;(55)5;)44:><00+/<3;<<?4:;466<;;:8=:/00(/0--88/--////5444;7;.4393339:9:;<0555549566<4;555<<@<9<>*0+/5;7:?8?<@=@@;@7?C@<<00*000/(/=//)/00////888:33-3-333&333-4///)/)/9:///(/389333393888:88:9///)/::8;7;8;
@6HNMW:00685:06373
TACGGAAGGTCCGGGCGTTATCCGGATTTATTGGGTTTAAAGGGAGCGTAGGCGGCATGGTAAGCGTGTTGTGAAATGCGGGTGCTCAACATCCGGACTGCAGCGCGAACTGCCGTGCTTGAGTGCATTGAAGGAAGGCGGAATTCGTGGTGTAGCGGTGAAATGCTTAGATATCACGAGGAACCCCGATTGCGAAGGCAGCTTTCCGCACTGTTACTGACGCTGAAGCTCGAAGGTGCGGGTATCGAACAGG
+
DCCC@CAC@CC@CE>B@@?ACC@C@CCC?BB@BC<@?9@A9AA=@@@BABB>@@8;:CB?CC9;;BBBA?AB???9;;;AB<@;98BD?BBCC@CABBBBB?@@?@BC@CBCB?BAAB@6;;CBABBB?BB=@=@>B>BB=B6:6:CCCACCCCBA@?@CCC=BBBB?CBCAAADCAA9978;?AC9???000A@<@<??>999+9;>AABBBC@BBBBBAAABBB=??BBBC=@::000;7;@@AAD?9::@
@6HNMW:00687:06386
TACGGAGGATCCGAGCGTTATCCGGATTTATTGGGTTTAAAGGGTGCGCAGGCGGGATGTTAAGTCGGCGGTGAAATTTTGCGGCTCAACCTAAAAGTCCTTCGATACTGGCGTCCTTGAGTATGGATGAAGTAGGCGGAATTTGTGGTGTAGCGGTGAAATTGCTTAGATATCACGAGGAACTCCGATTGCGCAGGCAGCTTGCTAAGCCATAACTGACGACTCATGCACGAGGCGTGGGGATCAAACAG
+
//99459259;49>97=@-0/:7<79993:93=;)44)5>)44)4454944.4990<::::=4;444.44.43992:==15559B??>?C7=>B>143348179333377177;;17,338;333,339928569/551949;/988263:6---)--67'.(.66)2295578:7;==.7,256,2290522287255557277./(./(.3717<777,,,,**--,,--..057....&223991666
@6HNMW:00698:06393
TACATAGGGGGCGAGCGTTGTCCGGAATGACTGGGCGTAAAGGGTGTGTAGGCGGTTTATCAAGTTAGAAGTGTAATACCTAGGGCTTAACTCAGGTGCTGCTTCTAAAACTGATGGACTTGAGTGTGGGAGAGGATGATGGAATTCCTAGTGTAGCGGTGGAATGCATAGATATTAGGAGGAACACCAGAGGCGAAAGCGATCGTCTGCCCCACAACTGACGCTGAGGCACGAAAGCGTGGGGAGCAAACAGG
+
DCBBBCCCEC2@A:;;558==B?B@B?B@C@BBD<@?@A;5@>8=@@@:9939=5::59900)/6499@<AAB::58@A;@@?A299361757::77:;====:>@@@@2:9///95:9<6?A@===>>8>AAA:>==<=<8=8=8=8==<==>===A=AA7;78>99;==>@AA9===:;5;5A8838=<<6=8::/77653357......&.5505752228889:5<;::;;/:><6877(55662(5985
@6HNMW:00700:06372
TACGGAAGGTCCGGGCGTTATCCGGATTTATTGGGTTTAAAGGGAGCGCAGGCGGCACTTCAAGCGTGACGTTAAATTTCGGGGCTCACCCCCGTTTTGCGTCGCGAACTGTTGTGCTTGAGTAGGCGGCAGGGAGGCGGAATTCGCGGTGTAGCGGTGAAATGCTTAGATATCGCGAGGAACTCCGATAGCGCAGGCAGCCTCCCGTTGCTTTACTGACGCTCATGCTCGAAGGTGCGGGTATCGAACAGG
+
DCCD@D?B?BC<==3=00)/9@;?<?A>7>C>AB;AA9AB=BC>BB;;;@@<;;498:<4::7699ADECCB@CC>FG=@@BA5A9:4??@?2?CCC5::@A@?;@@=000?:==?8958<A@=?;??<@CBD>A@=AA:?;?;@@AA=ACC@AAB?BCDD>BBBB?BBBBBBC>>>AB=A>=@A=A8879868//)/::<7@@@6==388CE9;;ACBBCCB@B>@@@;::4;2;9:?A9:;9===<>CC@
@6HNMW:00707:06364
TACGGAAGGTCCGGGCGTTATCCGGATTTATTGGGTTTAAAGGGAGCGCAGGCCGTCGATTAAGCGTGACGTGAAATGCCGCGGCTCAACCGTGGAAGTGCGTCGCGAACTGGTTGACTTGAGTGCGCACGAGGAAGGCGGAATTCGTGGTGTAGCGGTGAAATGCTTAGATATCACGAAGAACCCCGATTGCGAAGGCAGCCTTCCAGGGCGTAACTGACGCTAAAGCTCGAAAGTGCGGGTATCGAACAGA
+
C>DCAC@CACD=@@;;:;<@AB?B?BBB;@@7;<6;G9AB<A@8@@@CBCD@D<A@A;;;>A=A@@@CEC@?ALG?;:;>A;;68AAA>B=??B@C?B??>>>BBBBB=A>?<>?CBBA?BBCA@;?=>><=<06084:=4;5;:>?BB=CAA==8818==>7>>>@=A?@?@AA@?AA<>>;>BB6>>>:>=AB:=8===<:==A:7//+////4789;>>>???7>>==>AE:BB===B:B??;;;<>>=@
@6HNMW:00713:06398
TACGGAGGATCCGAGCGTTATCCGGATTTATTGGGTTTAAAGGGTGCGCAGGCGGGATGTTAAGTCGGCGGTGAAATTTTTGCGGCTCAACCGTAAAAGTGCCTTCGATACTGGCGTCCTTGAGTATGGATGAAGTAGGCGGAATTTGTGGTGTAGCGGTGAAATGCTTAGATATCACGAGGAACTCCGATTGCGCAGGCAGCTTGCTAAGCCATAACTGACGCTCATGCACGAAGGCGTGGGGATCAAACAGG
+
==>CA9;8;BB>ABA;;;<@@@8=:=@=45909;6:>)94)490445=BEE?DDD>A;::2:2488<533-33::(3333$33;6:;:848:@@AA@2>@99.3488<:::BB=AA::39:>899>A@<AB>=9>>00*/95;6;:/7//(/9976;;.68:;1:98;3:9:<<??99;;;5;5;;<7<;<,//558?;?AA??5;;;7/6;)//8075=>AAA??>878B??=8=;<:::@@3??B@@:>>?;
@6HNMW:00720:05772
TACGGAAGGTCCGGGCGTATCCGGATTTATTGGGTTTAAAGGGAGCGCAGGTGGGTTTGTAAGTCAGCCGTGAAAGTTCGATGCTCAACATTGAAATTGCGGTTGAAACTGCAGGTCTTGAGTAAACGCAGCGGCACTGGAATTCGTGGTGTAGCGGTGAAATGCTTAGATATCACGAAGAACTCCGATCGCGAAGGCAGGTGCCGGGAGTTTTACTGACACTGAGGCTCGAAAGTGCGGGTATCAAACAGG
+
===@=B4;8;C?@A8A00/??6:8<<<5<A>AA;@B9A@;@D9@@AB@@@?ACC;@@:@??=AAA;;;=AB;;;6;D@CBA;;;BAA=ABA>@@@;@6;;B?B?BBC=A@;<;@;@BB?A@@ABC<::;B;;9=@>?AA=@@C@CCBC@CCCCC<;7;@@@8@@A@=@CD;;;ABAAA>;;7:@<:@@>000<<6:9===9:?<8;C6B?<;;.88;8>:>=;A;;6:===@@9??>?:>3;666<>=?<@?
@6HNMW:00733:05777
TACGGAGGATGCGAGCGTTATCCGGATTTATTGGGTTTAAAGGGAGCGTAGGTGGGATATTAAGTCAGCTGTGAAAGTTTGGGGCTCAACCTTAAAATTGCAGTTGATACTGGTTTCCTTGAGTACGGTACAGGTGGGCGGAATTCGTGGTGTAGCGGTGAAATGCTTAGATATCACGAAGAACTCCGATCGCGAAGGCAGCTCACCGGGCCGGAACTGACACTGATGCTCGAAAGTGCGGGTATCAAACAGG
+
DBBB@CD>BAAAA@@AA@<@CCAEABBC=CC?BA<?>9@A;AB=@@@AA@@>ACG?CBBB?B?CBCBBBBBBCDD>CCC<?>>7>>??;?<@<@@@8@=@@BCC?CCAAABB?BB>B@F>AAB???A>AAA><8999+9@=A?B=@@9949@??@>><>CCC>BBBB?BBCBA@>@@AB>BB?BBC@DBBBCCCC?B?BAAACBBB?BB<A=A=B@CBBBDCCCCCA@?@@CCC>BA?999.9<<<@@:@@B=
@6HNMW:00745:05806
TACGTAGGGTGCGAGCGTTAATCGGAATTACTGGGCGTAAAGCGTGCGCAGGCGGTTTTGTAAGACAGATGTGAAATCCCCGGGCTCAACCTGGGAACTGCGTTTGTGACTGCAAGGCTAGAGTGCGACAGAGGGGGGGTGGAATTCCACGTGTAGCAGTGAAATGCGTAGAGATGTGGAGGAACACCGATGGCGAAGGCAGCCCCCTGGGTCGTAACTGACGCTCATGCACGAAAGCGTGGGGAGCAAACAGG
+
>CCCA;;;055::9>A;;60;>>@5@+0,//::@<;;9AC:@AA@@@ABAA=::8:CC9BBF>AAA@:993388:3:@;?1BC;=>BB?B?A@@;@389===>=5<<?;:7<77375:578>><<=786<88888787"72-24=270522659757;>75695989;778////=>>;C@=@=?AA?CCCF@BBB:;9;BBBBCD5AAMGICBCBAFCDCBAA@@A@?A@@;<;09=:=@<<1;;;AA8>==9
@6HNMW:00749:05764
TACATAGGGGGCGAGCGTTGTCCGGAATGACTGGGCGTAAAGGGTGTGTAGGCGGTTTATCAAGTTAGAAGTGTAATACCTAGGGCTTAACTCAGGTGCTGCTTCTAAAACTGATGGACTTGAGTGTGGGAGAGGATGATGGAATTCCTAGTGTAGCGGTGGAATGCATAGATATTAGGAGGAACACCAGAGGCGAAAGCGATCGTCTGGCCCACAACTGACGCTGAGGCACGAAAGCGTGGGGAGCAAACAGG
+
CCCDC;:;;;*;A@@;:;:BA@?A?B?B@AABCC=C@@@B9?>9??@A???:993:>;>BAA>AB?BBB>@@A??=?CD@CAAA9@@<@<@@>>>;<<=789=7<::::/7<@@AC<>?>=A@@??@@@9@@??<??AA??<?<@<A<:::>==898717<6;4/..;;<9@;;;4::4;;5;6=;;5;?:949=<<6=?AAC@@>=<96?=3A>=7>@@?>:::>::5:><665,8=>7766-///;92:==5
@6HNMW:00755:05792
TACGTTAGGGTGCGAGCGTTAATCGGAATTACTGGGCGTAAAGCGTGCGCAGGCGGTTTTGTAAGACAGATGTGAAATCCCCGGGCTCAACCTGGGAACTGCGTTTGTGACTGCAAGGCTAGAGTGCGACAGAGGGGGGTGGAATTCCACGTGTAGCAGTGAAATGCGTAGAGATGTGGAGGAACACCGATGGCGAAGGCAGCCCCCTGGGTCGTAACTGACGCTCATGCTCGAAAGCGTGGGGAGCAAACAGG
+
?<=<<8<<<4;;;=;:6655;7;==:><>8<<<<<4;555<5<=:55:>?>@=AB=ACA5::?<;;;@000//9::3;BCD9CC=@BCB@C@BBB=B;???@A@@=@@ABB@@AA:A:@@AACCBC>?;;;;;ADDDD';=8=07,55:=:98==<<>>>@==6==;///877:BAA@<AC?CACCE?CCCB=BAC9;8;CCCECG5CBB=BBA?@?@@===0//7588///777.8;>@>A>299:A>7???8
@6HNMW:00714:05838
TACGGAAGGTCCGGGCGTTATCCGGATTTATTGGGTTTAAAGGGAGCGCAGGTGGGTTTGTAAGTCAGCCGTGAAAGTTCGATGCTCAACATTGAAATTGCGGTTGAAACTGCAGGTCTTGAGTAAACGCAGCGGCACTGGAATTCGTGGTGTAGCGGTGAAATGCTTAGATATCACGAAGAACTCCGATCGCGAAGGCAGGTGCCGGGAGTTTTACTGACACTGAGGCTCGAAAGTGCGGGTATCAAACAGG
+
BDBB?B?@;@C=@>;@A@=@CC@C@@>?6<<5:;0;?9@D=CC=@@@@@AA?AAA<BB=BCD>A@DBBB?BACCD>CC?CCCBCCBBD@CCC@CCC=A;???;?<@@@<B??@AA?@A@?AA@ABB<B@@A?:;6;@BBCIEAD@CCDDBJFCAA;;9<CCD?BBBD?BBBCCDCCCCC?CC@CBB?BBBBBBBB?B>AAB?BBB>AA<???BB9BAAACCCBBBCB?BCCCCD=BAA@@@;?BAABB<AAB?
@6HNMW:00718:05819
TACGGAAGGTCCGGGCGTTATCCGGATTTATTGGGTTTAAAGGGAGCGCAGGCCGTCGATTAAGCGTGACGTGAAATGCCGCGGCTCAACCGTGGAAGTGCGTCGCGAACTGGTTGACTTGAGTGCGCACGAGGAAGGCGGAATTCGTGGTGTAGCGGTGAAATGCTTAGATATCACGAAGAACCCCGATTGCGAAGGCAGCCTTCCAGGGCGTAACTGACGCTAAAGCTCGAAAGTGCGGGTATCGAACAGG
+
DDDD?B?B@CG@BB=BBA>ACC?B@BBB<AA;?@;@A<BC>CD=BBBCDBB@B=A?AA@@9>9@AA@ABB@@@@B<;:;@A@?>?DCB@B<==C@C>BAAAACBCDBB>@>=:==BBBB?>>A>>>><A=><:49496<<8=6:7:>>C=@@@@?8838>=>7==::7:??AAAAAA>>;>C;>?=1;9949=@@<A<@>>>:@<@;;;;6;>=A<>>@==///==2:9:=BAF:==>?@D;B?=?AB<A<<6
@6HNMW:00734:05821
TACGGAAGGTCCGGGCGTATCCGGATTTATTGGGTTTAAAGGGAGCGCAGGCCGTCGATTAAGCGTGACGTGAAATGCCGCGGCTCAACCGTGGAAGTGCGTCGCGAACTGGTTGACTTGAGTGCGCAGCGAGGAAGGCGGAATTCGTGGTGTAGCGGTGAAAGTGCTTAGATATCACGAAGAACCCGATTGCGAAGGCAGCCTTCCAGGGCGTAACTGACGCTAAAGCTCGAAGTGCGGGTATCGAACAG
+
;@;C?B:B?CB?CA=@99499398449)44.94(9<(44)490449@9;57:7:>BA=B?B?CCCCCBBA@::9,9445988-33392848:=>=8BAA???@@:;B>CBC;?>?98889;:78878/..556(.)2/3338.3)..35/333556603225,,****(((*56,--989276057.7::19555+.(....(.(..335.562517:<>>>>>>=7///9//(.88...).55855/577
@6HNMW:00737:05845
TACGGAGGGTGCAAGCGTTAATCGGAATTACTGGGCGTAAAGCGCACGTAGGCTGCTTTGTAAGTCAGGGGTGAAATCCCACGGCTCAACCGTGGAACTGCCTTTGATACTGCTTAGCTTGAATCCGGGAGAGGGTGGCGGAATTCCAGGTGTAGGAGTGAAATCCGTAGATATCTGGAGGAACATCAGTGGCGAAGGCGGCCACCTGGACCGGTATTGACGCTGAGGTGCGAAAGCGTGGGGGAGCAAACAGG
+
BABB?@@@;>>@@59:::247=<<8=9=7:???=8==789*7?9994::899?999AA289?=AAAB@>=1778?8>?@9@AA988BB>B==>@<>:@A@><@@8======>??392991>A=@B>BA9<>=>:177455.5,2+2455/5:555/2228;;3;A273775783...0553855;8<>>8;69<64988:49-22+2242.(/(/..(.999==BBB?A<<888)8<<86777$5259<0;><5
@6HNMW:00742:05831
TACGGAGGATCCGAGCGTTATCCGGATTTATTGGGTTTAAAGGGTGCGCAGGCGGGATGTTAAGTCGGCGGTGAAATTTTGCGGCTCAACCGTAAAAGTGCCTTCGATACTGGCGTCCTTGAGTATGGATGAAGTAGGCGGAATTTGTGGTGTAGCGGTGAAATGCTTAGATATCACGAGGAACTCCGATTGCGCAGGCAGCTTGCTAAGCCATAACTGACGCTCATGCACGAAGGCGTGGGGATCAAACAGG
+
A;@B?BC@CED?BBB@??;@BB@D@CDB=BC@CC=AB,::0;;0:?@BA@@=@AB=BCBB6:6:>@@>@@?A9::59?@2???<?BBB?B<??A@@6A9::?D@BABCBBBC?A@BB?B>>?>ABAA?BAA@<AA994:?<C@AB:B>>;>??:::@<@@@A9>>>D=:;;AAB;::?==8=;??@=@@@589??>=;>868C=@>??<??<??A=A>==@??A==>>>E===:=8898===2=DCEE9@>>;
@6HNMW:00742:05852
TACGGAAGGTCCGGGCGTTATCCGGATTTATTGGGTTTAAAGGGAGCGCAGGTGGGTTTGTAAGTCAGCCGTGAAAGTTCGATGCTCAACATTGAAATTGCGGTTGAAACTGCAGGTCTTGAGTAAACGCAGCGGCACTGGAATTCGTGGTGTAGCGGTGAAATGCTTAGATATCACGAAGAACTCCGATCGCGAAGGCAGGTGCCGGGAGTTTTACTGACACTGAGGCTCGAAAGTGCGGGTATCAAACAGG
+
ECBB>B:;4;C5;90;?@<@AC@D@CBB=A?=>?6<>9@A<AE?A@@@@AB>BBG?CC>CCC@BBC@?@6::@@A<BB@CCGBBCCCC?BBB>BCD=A6::@;>=A@A<ABBCCC?B@@<@AA@@A<@@@@A@A>ABAAAACAFACCBC@BCECCCC@CCCE>@@@@=@BCBBBCEEBB@BB@CCC?AACCCDCC7958??9@AC<AA=9:9A@6@>>>BBAAAC;;:;AAAAB<B@@ADD>CCCCCC>ABCA
@6HNMW:00749:05845
TACGGAGGATGCGAGCGTTATCCGGATTTATTGGGTTTAAAGGGAGCGTAGGTGGGATATTAAGTCAGCTGTGAAAGTTTGGGGCTCAACCTTAAAATTGCAGTTGATACTGGTTTCCTTGAGTACGGTACAGGTGGGCGGAATTCGTGGTGTAGCGGTGAAATGCTTAGATATCACGAAGAACTCCGATCGCGAAGGCAGCTCACCGGGCCGGAACTGACACTGATGCTCGAAGTGCGGGTATCGGAACAGG
+
CCCD@CC@BCCCBABBAA@BCC@C?DED=@@7@B;B>8==8B>7>@AABBB?CCD=CAA@?B?ABB@?B;;;CCC=CCD=ABA:ABAC=@=@?AAA8A6;9?::49??=ABB?BB<B?A>????A::59?=>@?BBC>BD?C?B?CCCB?BBA@A9959@AB=???B????CAA?@BBA=AA<@BB?CCCBACDC>B?A<;;BAAD=@@;@?B?C?BBBBBBBBAABC@@;=;6000000*099/7/787775
@6HNMW:00751:05851
TACGGAGGACGCGAGCGTTATCCGGATTCATTGGGTTTAAAAGGGTGCGCAGGCGGCCGTGCAAGTCAGCGGTGAAAGCCCGGGGCTCAACCCCGGAAGTGCCGTTGATACTGCATGGCTGGAATGCGGTCGAGGCGGGCGGAACGTGGCGTGTAGCGGTGAAATGCGTAGATATGCCACAGAACGCCGATAGCGGAGGCAGCTCGCCAGGCCTGCATTGACGCTCGGGCACGAAAGCGTGGGGATCGAACAGG
+
CBBBA@@=@A@@@AAABB@BCC@C@BC?BBB?CE>BB-:;;&;=9<<@<>?>:9929399@@@=A@CA>??=A@@@:@AA<BBB8BBBB>BBB5B>B<@@BB?BB@A@AB8;:BB>>;???9>9>>8827@<99699949A<A?BB@?<?AA@@@@>><>ABA<BBBBC@@@BBBBB>BBB@@=@BB>BBBBB??=<<7<>??BBBA>7757@BCBCB>BBB@@BBBC9BBBBCC=>>>=@>>5>AAA@:A@@<
@6HNMW:00754:05815
TACGGAGGACGCGAGCGTTATCCGGATTCATTGGGTTTAAAGGGTGCGCAGGCGGCCGTGCAAGTCAGCGGTGAAAGCCCGGGGCTCAACCCCGGAAGTGCCGTTGATACTGCGTGGCTGGAATGCGGTCGAGGCGGGCGGAACGTGGCGTGTAGCGGTGAAATGCGTAGATATGCCACAGAACGCCGATAGCGGAGGCAGCTCGCCAGGCCTGCATTGACGCTCGGGCACGAAAGCGTGGGGATCGAACAGG
+
CFCC@CC>BBC@A:;:A@@CCD@C@CB?BCD@CC<AB<@C9@@9;;;?@@@<:<9<000CCA=A@>?<=?<@@@@<ABB>BBB:BCBB?BCC8A>A?A@>>7?A?99:A=>=>;AC@BDC@B?BBBB?CBBBB?BBA<AB?B?AABB?BBCBBBBBB>BBBC<ABBBB@@@B===B;==BBB>@@?<@@@ABBB?AA=@AA>>>AA?@A=A?BBCCC?BBBBBBBB@<B>=>?D:A==8888)8:88<8=9;5
@6HNMW:00719:05867
TACGTAGGTGGCAAGCGTTGTCCGGATTTACTGGGTGTAAAGGGCGTGTAGGCGGAGCAGCAAGTCAGAAGTGAAATCTCCGGGCTTAACCCGGAAACTGCTTTTGAAACTGTTGCCCTTGAGTATCGGAGAGGCAGGCGGAATTCCTAGTGTAGCGGTGAAATGCGTAGATATTAGGAGGAACACCAGTGGCGAAGGCGGCCTGCTGGACGACAACTGACGCTGAGGCGCGAAAGCGTGGGGAGCAAACAGG
+
BABA@@@;:;6;B?BBBB>@?B>A=ABB=BBBCC>BBBAA9??9@B?@ABB?BD@BBBB?>=<>>BBBB=??BBC9?@@C>BB<@?;@;@@;A>@A<B;=>@@@2@AC3==?A8<<A9A;@8:8@@8717955-555-65.6:><A<A?@>AB8:8@<>AAA:>>>>=8:8??A<>@<887:=@AB;B?8:49;9(/*//)/7666=A=@@>>==:=A>>>C>>>65.5>;;<=5<9::=>>2;;;@C:A@@<
@6HNMW:00721:05898
TACGGAGGATCCGAGCGTTATCCGGATTTATTGGGTTTAAAGGGTGCGCAGGCGGGATGTTAAGTCGGCGGTGAAATTTTGCGGCTCAACCGTAAAAGTGCCTTCGATACTGGCGTCCTTGAGTATGGATAAAGTAGGCGGAATTTGTGGTGTAGCGGTGAAATGCTTAGATATCACGAGGAACTCCGATTGCGCAGGCAGCTTGCTAAGCCATAACTGACGCTCATGCACGAAGGCGTGGGGATCAAACAGG
+
CBBC?@@>@BC?A@@@@@?BBC@B@@@@<@B@BB7:;6;D8@@;;;;@C@A=@CC?CCCC@B>AABA?AA>ADBC=CAA5@::59@@@9<9=9788&8<<<2<=B@CCCCBB=ABBB>B>C?@@BBB>B@@@8@BBB>BA;C@BB:AAA=676::::9>::;1;;;=:??@A@@@?>:9;:==AAA;>8:7;;>?@?;?>>==5::>?;>>9@??:=<AA889>;;;<<>;;<4:4:::>DD5=>ACC>CDC?
@6HNMW:00722:05887
TACGTAGGTGGCAAGCGTTGTCCGGATTTACTGGGTGTAAAGGGCGTGTAGGCGGAGCAGCAAGTCAGAAGTGAAATCTCCGGGCTTAACCCGGAAACTGCTTTTGAAACTGTTGCCCTTGAGTATCGGAGAGGCAGGCGGAATTCCTAGTGTAGCGGTGAAATGCGTAGATATTAGGAGGAACACCAGTGGCGAAGGCGGCCTGCTGGACGCAACTGACGCTGAGGCGCGAAAGCGTGGGGAGCAAACAGG
+
CBBBB@@<;:6;A5;;@B=@BEAD@GDD=CCBBB?AAABA5:9/;A;;;@@=??<?AAABBB@CCBBBB>BA@?B;??@@9>?8?A>A=A@:A>AB;??=9888)888)69;;;BCD:A78;AA@@@@<@>@>;?8868A;A;@:@:?<;;AA?>55.6<<=3:::>===AA@@=@@<@@<@<A@@;@@AB=B::6::?>8>;>?@AD=AAAAA9>=@@0000:0/)7737?=2;;;3373&3=989)8998
@6HNMW:00723:05897
TACGTAGGGTGCGAGCGTTAATCGGAATTACTGGGCGTAAAGCGTGCGCAGGCGGTTTTTGTAAGACAGATGTGAAATCCCCGGGCTCAACCTGGGAACTGCGTTTGTGACTGCAAGGCTAGAGTCGACAGAGGGGGTGGAATTCCACGTGTAGCAGTGAAATGCGTAGAGATGTGGAGGAACACCGATGGCGAAGGCAGCCCCCTGGGTCGTAACTGACGCTCATGCACGAAAGCGTGGGGAGCAAACAGG
+
9<<;;;=>6;;;B>9:/:3939//)/3:399;?>:@:55=1878//00---(//)//0/$//8(//889///9///(33;;0;?9;<884:6<=?8?6;;;<777)78528=;;;05../..32-.....3.....$25.5.506057...33399;9877.77------9:?@6;7;C>A=944549445;::58.9544:::$9<<1?@6657<<<====<5449933/66.6////99+//4<=64448
@6HNMW:00742:05867
TACGGAGGACGCGAGCGTTATCCGGATTCATTGGGTTTAAAGGGTGCGCAGGCGGCCGTGCAAGTCAGCGGTGAAAGCCCGGGGCTCAACCCCGGAAGTGCCGTTGATACTGCGTGGCTGGAATGCGGTCGAGGCGGGCGGAACGTGGCGTGTAGCGGTGAAATGCGTAGATATGCCACAGAACGCCGATAGCGGAGGCAGCTCGCCAGGCCTGCATTGACGCTCGGGCACGAAAGCGTGGGGATCGAACAGG
+
BCCB=;96;AB@DBBBCC@CCC@B@CB?BBB@BC>CD<BA<?B;@@@AA@B=>?<?;?=@A@=@@B?>?B?A???8898+8<<2=A@@>AAA8A=B?BBB@>AD?CBBBB=<@>AA>ACC=C?A@@A?BBBAA=?>>:??<??CCBB>BBBBBCBAA>ABAA<@@@BCCCBABBBB<>>BBB?ABB>A@ACBBB>AA=BBBBC@@@>BB?C?CBBAA>ABC@@@@?@:@<;>@@8><;:999-9===>;>@@=
@6HNMW:00746:05882
TACGGAGGACGCGAGCGTTATCCGGATTCATTGGGTTTAAAGGGTGCGCAGGCGGCCGTGCAAGTCAGCGGTGAAAAGCCCGGGGCTCAACCCCGGAAGTGCCGTTGATACTGCATGGCTGGAATGCGGTCGAGGCGGGCGGAACGTGGCGTGTAGCGGTGAAAATGCGTAGATATGCCACAGAACGCCGATAGCGGAGGCAGCTCGCCAGGCCTGCATTGACGCTCGGGCACGAAAGCGTGGGGATCGAACAGG
+
BCDGACC?B?@>@;;5559ABCAEABA<@@@<@C<AA<B@4AA<99;CAAA@::59088;?=054><997179989&9;;)797+3<>;,398*7/3,37?>9<>>B@CB@??888A:>==8=9887=:=>?>=:BBB;@@<@>;;;C@ECBEFEE?=:=9998-9::@@AABA???A?BAAAA=ABD?CC???@@<??;?BBABBBB?BB?B?A@@>>;?A@@AABBF>?>?AA@286:88:;/877:707??:
@6HNMW:00717:05958
TACGGAAGGTCCGGGCGTTATCCGGATTTATTGGGTTTAAAGGGAGCGCAGGCCGTCGATTAAGCGTGACGTGAAATGCCGCGGCTCAACCGTGGAAGTGCGTCGCGAACTGGTTGACTTGAGTGCGCACGAGGAAGGCGGAATTCGTGGTGTAGCGGTGAAATGCTTAGATATCACGAAGAACCCCGATTGCGAAGGCAGCCTTCCAGGGCGTAACTGACGCTAAAGCTCGAAAGTGCGGGTATCGAACAGG
+
;9<C49.5799.44)445.4=<>G?;;;):@5;:8;B;BC;A@;@AACB@@>@>ABB:;;?A=ABB>DBBA@@@D>AAA@CBB>99:B=@549B=B>BBBCBBBBBAA=>?<;@;==00,/99:878?><===18178<<=A3836?@A=ABACB;:5;===4=?;;6;@A?>>>??@A<<<7<99-8//)//8:0606>;;7=4<;>AA7>>8718BAAA?@ABB:AAAAAAA:BB>>>>9>?@@??<?@A5
@6HNMW:00721:05932
TACGTAGGTGGCAAGCGTTGTCCGGAATTACTGGGTGTAAAGGGCGTGTAGGCGGAGCGGCAAGTCAGAAGTGAAATCTCCGGGCTTAACCCGGAAACTGCTTTTGAAACTGTCGCCCCTTGAGTATCGGAGAGCAGGGGGAATTCCTAGTGTAGCGGTGAAATGCGTAGATATTAGGAGGAACACCAAGTGGCGAAGGCGGCCTGCTGGACGACAACTGACGCTGAGGCGCGAAGCGTGGGGAGCAAACAGG
+
9==B;;;=A@;94.4/99)///3:3:6:7=<:95/5<;;=6<<1:::>@=@<CA?BBCF?CB<>????<9>>9::,:88@8=<+33,3,39286;=185<5688)7<>4>>8889776&2+55999999453..------$-38(/*/9668;;955.55590555<;@>;5959993:7276;<<*0)07717:>0505<5::?998?:993333-3:8889;;;45.49844.4:99:<</<555=7<;<6
@6HNMW:00724:05918
TACGGAGGATCCGAGCGTTATCCGGATTTATTGGGTTTAAAGGGTGCGCAGGCGGGATGTTAAGTCGGCGGTGAAATTTTGCGGCTCAACCGTAAAAGTGCCTTCGATACTGGCGTCCTTGAGTATGGATGAAGTAGGCGGAATTTGTGGTGTAGCGGTGAAATGCTTAGATATCACGAGGAACTCCGATTGCGCAGGCAGCTTGCTAAGCCATAACTGACGCTCATGCACGAAGGCGTGGGGATCAAACAGG
+
DCBB?BD@BBB?B?@@AA>ABD>A?CBB>BC@DD>DD>BA<@B;;<:@DBB?BBB>B@AA>B>BCBB<?@9??>>7>@@5??C?DA@@4948;??@1@A@?4868=@@ABAA=AAABAD??AABCBB=A@9978??A=AB=B<?>3;;;5;===>8717@@@9@ABB8::>@@A?>>;:;=A<@@@<<==<@@@>>>;>>>??;??>>:>?<@AA=@@===>>>?A;;;B@@@>E=;;;;>>/<<88818?A;
@6HNMW:00729:05926
TACGGAGGATCCGAGCGTTATCCGGATTATTGGGTTTAAAGGGTGCGCAGGCGGGATGTTAAGTCGGCGGTGAAATTTTTGCGGCTCAACCGTAAAAGTGCCTTCGATACTGGCGTCCTTGAGTATGGATGAACGTAGGCGGAATTTGTGGTGTAGCGGTGAAAATGCTTAGATATCACGGAGGAACTCCGATTGCGCAGGCAGCTTGCTAAGACCATAACTGACGTCATGCACGAAGGCGTGGGGATCAAACAGG
+
/://)5;59<<7<54:9>;77739)0/)/727:5::5<<5<=5<<<<@?@=ABC<ABBB@A69:93-33-3333(3333$3996;<9948,33399+:8887=6999/////58::=8=5888833369333,32222+2838399155=42222277492222&25554==;87553..(.3.34632-368(..5555/57338.2---(-,,(---(-35662222288886648./..788&..8;835252
@6HNMW:00741:05930
TACGGAGGATCCGAGCGTTATCCGGATTTATTGGGTTTAAAGGGTGCGCAGGCGGGATGTTAAGTCGGCGGTGAAATTTTGCGGCTCAACCGTAAAAGTGCCTTCGATACTGGCGTCCTTGAGTATGGATGAAGTAGGCGGAATTTGTGGTGTAGCGGTGAAATGCTTAGATATCACGAGGAACTCCGATTGCGCAGGCAGCTTGCTAAGCCATAACTGACGCTCATGCACGAAGGCGTGGGGATCAAACAGG
+
CCIMAA@?ACB?BBB@@@>ABE?B?ACC=CC=AA;AD=CC=CC>CA?@BAA>ABC>AAAB=?<@DAA=??9?@>=6?@@2>:939===9>000???0?>?;::<BBBBBC9849B@@?F<@?AABAA>ABBB@CA9;7<=5<39919==:<=<??::7:???5>==><@BBBAAA@@?5515:<>>:==A:>=??@A<A>>@@<>>??:??188=:=ABBC=<<88///::>A5:5;;;;DE6>>>CD;DAA=
@6HNMW:00741:05938
TACGGAAGGGTCCGGGCGTTATCCGGATTTATTGGGTTTAAAGGGAGCGCAGGTGGGTTTGTAAGTCAGCCGTGAAAGTTCGATGCTCAACATTGAAATTGCGGTTGAAACTGCAGGTCTTGAGTAAACGCAGCGGCACTGGAATTCGTGGTGTAGCGGTGAAATGCTTAGATATCACGAAGAACTCCGATCGCGAAGGCAGGTGCCGGGAGTTTTACTGACACTGAGGCTCGAAAGTGCGGGTATCAAACAGG
+
BCBA<A5:;0;@=@C;A9;7;CB?C@BCD@CB?BD<AA7::6;D;A@@BAAA?BAA<AD>CCB>BAC???6::BAB:AA?BCCBCCCCC@C@@>@BC=A?BB@=@>::;7;BABBC@CBB@BBBABB=BBBAA@B8;;BBB@FBHACCCC@CCCCCBB?AACC>BBBE>@@CCCCBDDDD>BB?BCD@CBAABCCC<><>@@;AAB?BB=???CC9B?>>C>>>CCAA?@BBBBB<A@;;;@9@DCBBB=;;;@
@6HNMW:00754:05923
TACGGAAGGTCCGGGCGTTATCCGGATTTATTGGGTTTAAAGGGAGCGCAGGCCGTCGATTAAGCGTGACGTGAAATGCCGCGGCTCAACCGTGGAAGTGCGTCGCGAACTGGTTGACTTGAGTGCGCACGAGGAAGGCGGAATTCGTGGTGTAGCGGTGAAATGCTTAGATATCACGAAGAACCCCGATTGCGAAGGCAGCCTTCCAGGGCGTAAACTGACGCTAAAGCTCGAAAAGTGCGGGTATCAAA
+
6;;<:@:>8==.44)445.4;=7<8<<>3::5::(44(5:09909;44444.4.44<<::37)//77///9:77734447;;><??9:6948;<6;.39=;=8ABBBB@CAA;?;?A?A;A67856ABBBA;;(/(/(/63:16/777548AAAAA@:>>BK:;6697<<///558AAB=@@:@AA19;769999)/*/38:/3).).55......'.867755887-6;=95555&288;8;07755756
@6HNMW:00755:05950
TACGGAGGACGCGAGCGTTATCCGGATTCATTGGGTTTAAAGGGTGCGCAGGCGGCCGTGCAAGTCAGCGGTGAAAGCCCGGGGCTCAACCCCGGAAGTGCCGTTGATACTGCATGGCTGGAATGCGGTCGAGGCGGGCGGAACGTGGCGTGTAGCGGTGAAATGCGTAGATATGCCACAGAACGCCGATAGCGGAGGCAGCTCGCCAGGCCTGCATTGACGCTCGGGCACGAAAGCGTGGGGATCGAACAGG
+
BBBCADC@CCCCB@@@BB@CCC?B?A@?CBA?AC<AA=@A8@@8@=?@@;;5:>:=59:ABC8::A????<?BAB59:A;@@A6@ABB?ABA5>8=<@>??=AA;>?A?>?>A<=@<???;>8==;:5;@>::5@@@;@C@C@CCA@=@CA@?CC9999AAC>999BBBCBBBAAA?CCCCC?AAB@CBBBBBB?BB@BBBBBBBB@>>>>?BBBBB>ABDBB@A@@:@BA>>@076AAAAA5AAA?>9>@>;
@6HNMW:00728:06003
TACGTAGGTGGCAAGCGTTGTCCGGATTTACTGGGTGTAAAGGGCGTGTAGGCGGAGCAGCAAGTCAGAAGTGAAATCTCCGGGCTTAACCCGGAAACTGCTTTTGAAACTGTTGCCCTTGAGTATCGGAGAGGCAGGCGGAATTCCTAGTGTAGCGGTGAAATGCGTAGATATTAGGAGGAACACCAGTGGCGAAGGCGGCCTGCTGGACGACAACTGACGCTGAGGCGCGAAAGCGTGGGGATCAAACAGG
+
A;96:@B@BC?BC:;;BB?CBB@B@CCC>CBCDC>BCAAA:@@;AB;;9BB???=?BBBBBC?BBBBBB>A@@AA<999D?BB>A@=A39717?CC>@??@>=>2><A9A@@?5;;=1;3:<<=AA>=:=A?>5;:=8885859+/)/98355=@<<:>>?A:@::6:///:;=7??;>>9=:=>>:=;8818?>9>:;;5;=A@@@C<@?888;5;987<9:9AAA<>>@@@A3;;;;=<</:67<<1///6
@6HNMW:00735:05998
TACGTAGGGTGCGAGCGTTAATCGGAATTACTGGGCGTAAAGCGTGCGCAGGCGGTTTTGTAAGACAGATGTGAAATCCCCGGGCTCAACCTGGGAACTGCGTTTGTGACTGCAAGGCTAGAGTGCGACAGAGGGGGGTGGAATTCCACGTGTAGCAGTGAAATGCGTAGAGATGTGGAGGAACACCGATGGCGAAGGCAGCCCCCTGGGTCGTAACTGACGCTCATGCACGAAAGCGTGGGGAGCAAACAGG
+
CCC@A@BC=A@@@AABA@?B?BBC?C>B>B@@@B=B;9:E>BBBBAAACCCAAA=A@@6@AA?ADCBBBBA@BCC>BBBB:BC;@@8709<@AA=B>AADFDDC799CA><;:74<6===>???=>=<=;=888888%:=4:4;4=9?::8?BBB@@@B=<=7==AA@@>>?<AAAC@CC?B?BCBAGDED@DBB?BABCBCCCC5CCD>CC;=;?CDCA;9:A@@@BBBCBGH?CBAAAA@5??@@@;?BA?
@6HNMW:00745:05995
TACGGAAGGTCCGGGCGTTATCCGGATTTATTGGGTTTAAAGGGAGCGCAGGTGGGTTTGTAAGTCAGCCGTGAAAGTTCGATGCTCAACATTGAAATTGCGGTTGAAACTGCAGGTCTTGAGTAAACGCAGCGGCACTGGAATTCGTGGTGTAGCGGTGAAATGCTTAGATATCACGAAGAACTCCGATCGCGAAGGCAGGTGCCGGGAGTTTTACTGACACTGAGGCTCGAAAGTGCGGGTATCAAACAGG
+
BGCC@C@D?AA@DE>:;;@CDC?B@CBC<@@=@A9?@8AB<BC=;;;BBBB@BCB=BC<AAA@BA@AAA6;;BBC=BB?BCFBABFHC@CAA=@AB<A<@@A>A>AAB=B@@@BC?BBB@@A@BCC=@A@@A;;8;@AACAHAC@CCCC@CCCBB;<5;BAA9;;;;7;AABCC@@@AB>BC?CDEACCBBCBAA5:49?@=AED@ED=::;CD:CBBBBB???CBB>AA@@@@;@CACBD<AA@@BC>BCD>
@6HNMW:00748:06009
TACGTAGGGGGCGAGCGTTGGTCCGGAATTACTGGGCGTAAAGGGTGCGTAGGTGGCACTTTAAGTTGGATGTGAAATCCCCGTGCTTAACATGGGAGCTGCATCCAATACTGGAGAGCTAGAGTGCAGGAGAGGTAAGCGGAATTCCTAGTGTAGCGGTGAAATGCGTAGATATTAGGAGGAACACCAGTGCGAAGGCGGCTTACTAGGACTGTAACTGACACTGAAGGCTCGGAAAGCGTGGG
+
CCCECBBBBA0A;000//)0)/::@=A<?6BBBC>8=BBBB<BB>BB@@A@@9;;4:@>@C<@<?C<?8AA@@AAB;:;::*4;;44.4.4;444(5555;;=>@2689;;;D?BBBA@@AA@9::<9929<77,7:8:;<594:4818>>00///:969888378777666---(--386060,--(,,,,---(-(.-,22,.....2655588,22222333./)/)///43:8/55;;===
@6HNMW:00751:05987
TACGGAGGATGCGAGCGTTATCCGGATTTATTGGGTTTAAAGGGAGCGTAGGTGGGATATTAAGTCAGCTGTGAAAGTTTGGGGCTCAACCTTAAAATTGCAGTTGATACTGGTTTCCTTGAGTACGGTACAGGTGGGCGGAATTCGTGGTGTAGCGGTGAAATGCTTAGATATCACGAAGAACTCCGATCGCGAAGGCAGCTCACCGGGCCGGAACTGACACTGATGCTCGAAAGTGCGGGTATCAAACAGG
+
BBBC@CBAD@?@@AAB@@<@CD>B?;;;7;A?BC=CD?CC?CG<@@@@B@@?@EE?CCCC@C?BBB@@ACBB;::6;CC8@@@9@@@@?B?B?BBA8A?CAAAC?BCBCA??9??9??C@BBBBBBB@BBBAA>ABD=BA?C?C?BA8848A??@BB?BBBC=@BBB>@AAAAAABBCC@DD@CCD@B@@AECB@:?:>:::BBBB<@@;@=A>B@CCCDBCCCBCBCABABBB8>>A>??<?CA@AA;ACC?
@6HNMW:00755:05982
TACGGAAGGTCCGGGCGTTATCCGGATTTATTGGGTTTAAAGGGAGCGCAGGCGCACTTCAAGCGTGACGTTAAATTTCGGGGCTCACCCCCGTTTTGCGTCGCGAACTGTTGTGCTTGAGTAGGCGGCAGGGAGGCGGAATTCGCGGTGTAGCGGTGAAATGCTTAGATATCGCGAGGAACTCCGATAGCGCAGGCAGCCTCCCGTTGCTTTACTGACGCTCATGCTCGAAGGTGCGGGTATCGAACAGG
+
AA@@5;6;>AA;A@:@@@4;9@?B?BBE?CC?BB=BB6@@0;9.9=???AA=AA?AA?;=?:9:0>>>:00-0:/8959;<</<BBBBBBB2@AAA2;;7<?;8==99?@?;?ABAB@C@>=00+00*099;.0/)3;8;9?9?A@@<:98@@@@<?<?A;ABAA>A@@????=@???:;5:;=9=A>>=?@@;;5;;998<;>79:3:;@@:A?ABC:99CAA@@AAACC<A=@@?@@8@@>;=A=B9;7
@6HNMW:00760:05966
TACGGAGGGTGCAAGCGTTAATCGGAATCACTGGGCGTAAAGCGCACGTAGGCTGTTATGTAAGTCAGGGGTGAAAGCCCACGGCTCAACCGTGGAACTGCCCTTGATACTGCACGACTTGAATCCGGGAGAGGGTGGCGGAATTCCAGGTGTAGGAGTGAAATCCGTAGATATCTGGAGGAACATCAGTGGCGAAGGCGGCCACCTGGACCGGTATTGACGCTGAGGTGCGAAAGCGTGGGGAGCAAACAGG
+
ECAA?@CC<@@@A=@C@@=@?BBD@B@BCBBBCC>CBBBC>CBBBB@@@AA>A???>AAABB?BCCCCC?0ACAC9ABC<C==<>CCC@C?B?@<@:<::9A7;:>?BA>>>AADBCBB@DD?BC@GJ?BB;;:6:A<>>:>;>:?2::=@@BBC?AAAABB=BG@CBBD:::AABD=?@?B?A???A???;?A@<@9;;7;*00;00*/;4@5><<7<<=@>>@??;<=?@@@9@?;;>?>/==;;;1;=<:
@6HNMW:00760:05968
TACGGAAGGTCCGGGCGTTATCCGGATTTATTGGGTTTAAAGGGAGCGCAGGCCGTCGATTAAGCGTGACGTGAAATGCCGCGGCTCAACCGTGGAAGTGCGTCGCGAACTGGTTGACTTGAGTGCGCACGAGGAAGGCGGAATTCGTGGTGTAGCGGTTGAAATGCTTAGATATCACGAAGAACCCCGATTGCGAAGGCAGCCTTCCAGGGCGTAACTGACGCTAAAAGCTCGAAAGTGCGGGTATCGAACAGG
+
9;9>:>=B@BCADC=@9;9;AB=B@BBA=@>5;;0;B;AA=BB@CDCCCBA>A?@AB@@??B>@@;;::6<::<=499:8;3734@@@=A899C<@=ABCCBBBBBBB?B?><>@BBBB?@@;;9;/////8<5:584==:>;A=????:>=>==8807-6<=6<866*//9;<;9?>8858@;>AA5888:==AA9=9=878:>:?;888-8;:=6<978;::8888'7=>=>>B:@===>=3:;==@@<@883
@6HNMW:00732:06059
TACGGAGGACGCGAGCGTTATCCGGATTCATTGGGTTTAAAGGGTGCGCAGGCGGCCGTGCAAGTCAGCGGTGAAAGCCCGGGGCTCAACCCCGGAAGTGCCGTTGATACTGCATGGCTGGAATGCGGTCGAGGCGGGCGGAACGTGGCGTGTAGCGGTGAAATGCGTAGATATGCCACAGAACGCCGATAGCGGAGGCAGCTCGCCAGGCCTGCATTGACGCTCGGGCACGAAAGCGTGGGGATCGAACAGG
+
==>=<9;69@>9A?@@A?>A<;6;>@@;@@@>BB<AA<AB<BC=C@><<00+0:6:5:0//0+/97--//3////(333(3<</==<<>BDG2:475;7//3//(/99979>CA>><>?>:?5;;>?;>==;;1;;D=CC?C?BAAA?AAACCCBBC@C???9988;>>788A?;=:><;;?9>>>>>=;??;;6;;5;==@AABB?@@=@:@@0007;<><>=>?<5<>988=4<<:5555&5755539794
@6HNMW:00741:06023
TACGGAGGGTGCAAGCGTTAATCGGAATCACTGGGCGTAAAGCGCACGTAGGCTGTTATGTAAGTCAGGGGTGAAAGCCCACGGCTCAACCGTGGAACTGCCCTTGATACTGCACGACTTGAATCCGGGAGAGGGTGGCGGAATTCCAGGTGTAGGAGTGAAATCCGTAGATATCTGGAGGAACATCAGTGGCGAAGGCGGCCACCTGGACCGGTATTGACGCTGAGGTGCGAAAGCGTGGGGAGCAAACAGG
+
9<@B9;;;0:A;;59:;;2;:=AA?C@BCCB::;07>783(3::>@BBBBB<?;>>9=979@<@>?@A@@2>999,::9,7>A=BBBE?B@B@@;>8:9888-89>>>A==;;:?CBBCACC@CCAGG?CCCCC=BB=::4:;>;?6:<5<;@@@9=>=99:59?=BBBBCCB>>>A<>??B;?999@AAB@CBB?C@BB?A;??<@@>>><B?BBA;A@A>>?>8=8;;;;;;3;?=7555.7:@@@:A??:
@6HNMW:00750:06036
TACGGAGGATCCGAGCGTTATCCGGATTTATTGGGTTTAAAGGGTGCGCAGGCGGGATGTTAAGTCGGCGGTGAAATTTTGCGGCTCAACCGTAAAAGTGCCTTCGATACTGGCGTCCTTGAGTATGGATGAAGTAGGCGGAATTTGTGGTGTAGCGGTGAAATGCTTAGATATCACGAGGAACTCCGATTGCGCAGGCAGCTTGCTAAGCCATAACTGACGCTCATGCACGAAGGCGTGGGGATCAAACAGG
+
CCBB@AA=@BC?B?@@BB@BBD?C?CCC>AA?AE=BB=BC=CD<@@@BAAA?ACC>CBBB@B@BCCC>@@;=999/9:?0@A@=ACBB?B<??DBB6B???>A@DEBBDC7859A@A?B?BBBBBAA>A???=AA==<?B=B<AA;BCA<===>=<;6;:::1;;;B>>?>B>>>???<=:>=BB@7=;;///89>>;>>>?@;>?==:=@=AAA9>>A@;===BA666A=<=<@<@???FF6;;;@@8???;
@6HNMW:00761:06015
TACGGAGGATGCAAGCGTTATCCGGATTTATTGGGTTTAAAGGGTGCGCAGGCGGCGCGTTAAGTCAGCGGTGAAAGGTCCCGGCTCAACCGGGGAGCTGCCGTTGATACTGGCGTGCTGGAGTGCGGACGGCGCCGGCGGAATGTGTCATGTAGCGGTGACATGCTTAGAGATGACACAGAACACCGATCGCGAAGGCAGCTGGCGAGGCCGTTACTGACGCTGAGGCACGAAAGCGTGGGGAGCAAACAGG
+
BBCCAGEADBA@@<@BAA>AAA=A=BBA:AC:??9?A9AA:AC<;6:5;::399298==?9>9=?@@??=9===<9?;@AB>C@BBBC?A0777*7<<8988=?<A@@@???<?AA@@AB>BAAA@@>A9949??9?<???B????BB>>@C??BBA=A>>>@???A<AA@@?>?AAAA@@@<@@@<A@@@?>??9<6<?@@??<?>@?8>;>?;?@>>>>=9997606<<<AA:A>;:;BA5<===>6=>B=
@6HNMW:00731:06073
TACGGAAGGTCCGGGCGTTATCCGGATTTATTGGGTTTAAAGGGAGCGCAGGTGGGTTTGTAAGTCAGCCGTGAAAGTTCGATGCTCAACATTGAAATTGCGGTTGAAACTGCAGGTCTTGAGTAAACGCAGCGGCACTGGAATTCGTGGTGTAGCGGTGAAATGCTTAGATATCACGAAGAACTCCGATCGCGAAGGCAGGTGCCGGGAGTTTTACTGACACTGAGGCTCGAAAGTGCGGGTATCAAACAGG
+
GDCC?B?B@CD@EF>@@A@DCC@EABAA=;;5;B0;;-;@8@A9@B@@ABC@CCD=CE?CBB@BBBBCC:;;BBB<CB?CCC;=<CDC?C;;:;DI<A>B@@<?<A@B<B@@ABB?BBA>ABBBCD=CCBBB@@;@AAABFDAF@CCCCADDDAA;;7;CCC=CCAA=@@ABBCCDCDD@BB@CDE@:::BA@@A5:49AA?BBC?CB=?@???5????BBAAAB;;8;BCCDL>BAAABC?CDCBBB=ABC=
@6HNMW:00735:06109
TACGGAAGGTCCGGGCGTTATCCGGATTTATTGGGTTTAAAGGGAGCGCAGGCCGTCGATTAAGCGTGACGTGAAATGCCGCGGCTCAACCGTGGAAGTGCGTCGCGAACTGGTTGACTTGAGTGCGCACGAGGAAGGCGGAATTCGTGGTGTAGCGGTGAAATGCTTAGATATCACGAAGAACCCCGATTGCGAAGGCAGCCTTCCAGGGCGTAACTGACGCTAAAGCTCGAAAGTGCGGGTATCGAACAGG
+
CCEC@C@B@BC@CC=B@@>@BE@E@CCC>BB?CB<BC=BB>CC>CCCBBCC?B?BBC??><?9ABAAABBBBA??<9;;?BCC?BBAB>C>BBB>B>B>==BCBBBBB>BBB>B=@ABA>?>><=;=;AAA@@3658=CE=C:A<@?>>;>;;@A??:?AAD:>?>>9>?>>>=>>A??<>><A@@5@99499=</606:::;@;>:77718>=B=BA@@@?>>>A:@@?A?AC8@@A66618<=<>?<<>>;
@6HNMW:00741:06084
TACGGAAGGTCCGGGCGTATCCGGATTTATTGGGTTAAAGGGAGCGCAGGCCGTCGATTAAGCGTGACGTGAAATGCCGCGGCTCAACCGTGGAAGTGCGTCGCGAACTGGTTGACTTGAGTGCGCACGAGGAAGGCGGAATTCGTGGTGTAGCGGTGAAATGCTTAGATATCACGAAGAACCCCGATTGCGAAGGCAGCCTTCCAGGGCGTAACTGACGCTAAAGCTCGAAAGTGCGGGTATCGAACAGG
+
@=BB?B@C@DC@A@9000/9=7;8;<<69@6<<+0+//*/;17799=:929.44<844.439::::@<===>A900/)//749AAA>A>A?>;>?B?>>?A??:>>9=00,0;@077<>=?9756//.7794;49488392848=<>;C>;;;882::;>6<;<?:==;9:72227::?A;?A>195/+/8;:*/+/6565=5<5@;9.56//(.5...56=BC:???A@??6=;::@?6??;77618672
@6HNMW:00746:06062
TACGGAAGGTCCGGGCGTTATCCGGATTTATTGGGTTTAAAGGGAGCGCAGGCCGTCGATTAAGCGTGACGTGAAATGCCGCGGCTCAACCGTGGAAGTGCGTCGCGAACTGGTTGACTTGAGTGCGCACGAGGAAGGCGGAATTCGTGGTGTAGCGGTGAAATGCTTAGATATCACGAAGAACCCCGATTGCGAAGGCAGCCTTCCAGGGCGTAACTGACGCTAAAGCTCGAAAGTGCGGGTATCGAACAGG
+
@AAA=A;@<BC?BC>AAA>ABA=@=:::0:?:??6>A9A@9@A<@A@CBBC@C@CBBA@@@B?BCCBBBBEEBAA<:;;>A::6:A@@=A=@@A>A>BB@AAABBBBB>BBB?B=AAAA?BAA>>>=???>=>1718:>>:><>=@@@@=B@===;;5;?AA9=>=A6:;>=====>AC8;;<BFD5>>>7::AA9<8<=:95;;@<@A@:>;;;=FBA@>:::>A3;;;;CCB9>>BAAB7><;<@@<A>>:
@6HNMW:00753:06094
TACGGAGGACGCGAGCGTTGTCCGGAATGACTGGGCGTAAAGGGTGTGTAGGCGGGCTCGCAAGTTGGATGTGTAATACCCAGAGCTTAACTCGGGTGCTGCATCTGAAACTACGAGTCTTGAGTGTCGGAGAGGTAAGTGGAATTCCTAGTGTAGCGGTGGAATGCGTAGATATTAGGAGGAACATCAGTGGCGAAGGCGACTTACTGGACGATAACTGACGCTGAGGCACGAAAGCGTGGGGAGCAAACAGG
+
ECEC@CDACBBB@?@@@B?BDE@C?B@BBBBBBC?BBBCC>CC>ABBAA??=?AC:>@AABB@AA>A?BBBAAAB?B@A@:@AA@A@?B@BBCCC>>::?@?>@@AAAA9AA@?????985:<@>>@>>9><;949>9=>@;@=A;A;AA>>>>>>;;7;?9>9>>;<;AAAA>>:<><<<:><>><AAA@@;@<=8=:;==886:A@@<@@>>>A=?@?@@>>>A::6:A?=>D6><>@@AA377=>@7@AB<
@6HNMW:00755:06076
TACGGAGGATGCGAGCGTTATCCGGATTTATTGGGTTTAAAGGGAGCGTAGGTGGGATATTAAGTGCAGCTGTGAAAGTTTGGGGCTCAACCTTAAAATTGCAGTTGATACTGGGTGCCTTGAGTGCAGTATAGGCAGGCGGAATTCGTGGTGTAGCGGTGAAATGCTTAGATATCACGAAGAACTCCTATTGCGAAGGCAGCTTGCTGGAGTGTAACTGACGCTGATGCTCGAAAGTGTGGGTATCGAACAGG
+
999B6;97:9@=?:;@@A=ABA?B@BCD>AB=@@;=B8@A:A:9555:;<<9<?A8;;@@=@9>0007899;;;<@8CCC6<<<2<@CC?B9?7><<.:7::;<<7;;<>==BC88888;2;99<<<;;?>?9939=@;<?6;2;6;3447=;:>><?7>>AA:AAB>7;;>>>>@CCCC@CCACCC;::B?B@@>6:6:BBCCACCBC@BBACCC@CCCCBBBBBBCCCCCBBB>BBBCBB>BBB@997:BB?
@6HNMW:00726:06147
TACGGAGGATCCGAGCGTTATCCGGATTCATTGGGTTTAAAGGGTGCGCAGGCGGCCGTGCAAGTCAGCGGTGAAAGCCCGGGGCTCAACCCCGGAAGTGCCGTTGATACTGCATGGCTGGAATGCGGTCGAGGCGGGCGGAACGTGGCGTGTAGCGGTGAAATGCGTAGATATGCCACAGAACGCCGATAGCGGAGGCAGCTCGCCAGGCCTGCATTGACGCTCGGGCACGAAAGCGTGGGGATCGAACAGG
+
BC;:8;C@CCC@CCBBBB?@ACAE@CB?ABA=@@0;;,;4)4;2555:?00,00+0+00@AA>ABAA>:979?<D9:9:.:@@2ABBB?BEE9B?B?A@AA>@B<?=BBA@AABAA?BA@=@?>>:>:=@@@A=A@@;@A>A?@@@@=@BCCBBBAD@CCCD>;::BABABCCDCD9::AAA?BA@;@@@@>:939939?A@BBED=@A?B@BBBBB?BB@AA999C>A@AAAA<ACCCCCC8BBAB?<@AA<
@6HNMW:00728:06118
TACGGAAGGTCCGGGCGTTATCCGGATTTATTGGGTTTAAAGGGAGCGCAGGTGGGTTTGTAAGTCAGCCGTGAAAGTTCGATGCTCAACATTGAAATTGCGGTTGAAACTGCAGGTCTTGAGTAAACGCAGCGGCACTGGAATTCGTGGTGTAGCGGTGAAATGCTTAGATATCACGAAGAACTCCGATCGCGAAGGCAGGTGCCGGGAGTTTTACTGACACTGAGGCTCGAAGTGCGGGTATCAAACAGG
+
BBDCAD?@>@B@AA9@;;49DC=B?BBE>CC=@?.:;0;C9A@8@==>A;;75A>5:?6@@?>BBBBCE;;;DCI=BA=@@@AB<><A=AC?:BBC>B=B??:@=?@@;??@@@A=BAA?A@@;;;0;BB@A@B=@@AAA@D?B?AAACADC<0000*07<73099?;@AA@@???97;:00*/;;6:<BA@@BB<?<>9948>?=<?)77333*3>>>AB??>B?@;@990>:@0///:18<666>6=<<9
@6HNMW:00741:06149
TACGTAGGTGGCAAGCGTTATCCGGATTTACTGGGTGTAAAGGGCGTGTAGGCGGGACTGCAAGTCAGATGTGAAAACTATGGGCTCAACCCATAGCCTGCATTTGAAACTGTAGTTCTTGAGTGTCGGAGAGGCAATCGGAATTCCGTGTGTAGCGGTGAAATGACGTAGATATACGGAGGAACACCAGTGGCGAAGGCGGATTGCTGGACGATAACTGACGCTGAGGCGCGAAAGCGTGGGGAGCAAACAGG
+
CCCCC@@=@A<AD<@@A@=@AA>A>A@@;@BAAA<?B;9:5:>9@BBCCBC????9?AAABB@??@B>??A@????.@@B?AB=BBBB>BB<ABBBB?@@@?><5<==5????CCF?BB=A??899?A=A@@@=AA<AAB<@<@<@<??@??999//*/;9;1:98878@AA?>>:;;::;7;<@@D=B><<8;AA=B<>><??:==@?;>;;;;;5;>===???>8838BBCBA:@>=<<;;-;;<<=5<::4
@6HNMW:00739:06179
TACGTAGGGTGCGAGCGTTAATCGGAATTACTGGGCGTAAAGCGTGCGCAGGCGGTTTTGTAAGACAGATGTGAAATCCCCGGGCTCAACCTGGGAACTGCGTTTGTGACTGCAAGGCTAGAGTGCGACAGAGGGGGGGTGGAATTCCACGTGTAGCAGTGAAATGCGTAGAGATGTGGAGGAACACCGATGGCGAAGGCAGCCCCCTGGGTCGTAACTGACGCTCATGCACGAAAGCGTGGGGAGCAAACAGG
+
BBBBBCCF>B@A@BCBBBACACBB@B>B>CCFCE=AAABD>DDBCCB@A??<?B?CCC6?::59?AA@BAAABBB>BCCC:BB=BABB?B?BBB=A=@A???BE>AB??;:;:;5;/52<<<A@@?:::8;6767676#66764;<9599?AA==<AABB@@@:@?A?522::<BBBC?@@>@@DCC?BBBB@DCCAC?@@ABAAA0AAC7;;@?@<?BBCAA@@?AB??>A??=7>;:?@=<1><<@<58<;6
@6HNMW:00749:06199
TACGGAGGATGCGAGCGTTATCCGGATTTATTGGGTTTAAAGGGAGCGCAGGTGGGTTTGTAAGTCAGCCGTGAAAGTTCGATGCTCAACATTGAAATTGCGGTTGAAACTGCAGGTCTTGAGTAAACGCAGCGGCACTGGAATTCGTGGTGTAGCGGTGAAATGCTTAGATATCACGAAGAACTCCGATCGCGAAGGCAGGTGCCGGGAGTTTTACTGACACTGAGGCTCGAAAGTGCGGGTATCAAACAGG
+
CCCC@DC@BBCCC@@@@@<?BD@C@CCC>BB@DE=BB=BA<AE=BBBBBAA=@??:@C=CCC>B@CAAB@CCCCC=BB@CCCCBAABC@BBB?CCC>C?B@@<=<88959?@ABB?B??<@BBAAB=BCCBBAB>BAAAD@C@B?BC@A<ACCAB::8:AAB8@@@B@CDCCBBBCC@@>AC@CCC@BAAACCCC9979??=AAB=A@;???BA6A>>?AAA@CC;;;;CCEEE>C@@@@@<@BCBBB=BCC@
@6HNMW:00761:06168
TACGGAAGGTCCGGGCGTTATCCGGATTTATTGGGTTTAAAGGGAGCGCAGGTGGGTTTGTAAGTCAGCCGTGAAAGTTCGATGCTCAACATTGAAATTGCGGTTGAAACTGCAGGTCTTGAGTAAACGCAGCGGCACTGGAATTCGTGGTGTAGCGGTGAAATGCTTAGATATCACGAAGAACTCCGATCGCGAAGGCAGGTGCCGGGAGTTTTACTGACACTGAGGCTCGAAAGTGCGGGTATCAAACAGG
+
BBCC@C?B?BG?CB=@:98;BD>B@BCC=B@=@A8@B0;:0;?;AA@@@@@<;;;6:A;AAB@BBCBBB?A@999,:>=@BBBEIICC@AA@=AAA9A4;;;6;?BBB=BBABBA>A;;6;AC@@@:@BBAA@B=AACBCAD@B?BBAA=AACCCCB?BCCJ>DCBC?BCABBA@@@A@=AD@DDD@BAAACCCD8:7:AB<@AC8::5:@=?@6C9:9BA@>A@;;7;BBCCF>C<;;@@;@BFGFE>BBBA
@6HNMW:00733:06258
TACGGAGGATCCGAGCGTTATCCGGATTTATTGGGTTTAAAGGGTGCGCAGGCGGGATGTTAAGTCGGCGGTGAAATTTTGCGGCTCAACCGTAAAAGTGCCTTCGATACTGGCGTCCTTGAGTATGGATGAAGTAGGCGGAATTTGTGGTGTAGCGGTGAAATGCTTAGATATCACGAGGAACTCCGATTGCGCAGGCAGCTTGCTAAGCCATAACTGACGCTCATGCACGAAGGCGTGGGGATCAAACAGG
+
CCDF@CC?CCC@CCAACC@CCC<@<>>>:>@>AA<BB;A@0:;.99:AABC@B>>6>B>>:=9=><@<99.4333(333&3884:<=A8B9::BED6B;:9<?=B@AAAA??399AB?C?BBBBBBB<@ACC?CABB@AA>A?AB=BA=:>>AAA;949555(6=<<8=@@@>>;;>;=>=B<>>>:>=>/577;=<8=;<:91;<8818;6==>8>>@@@@@<<=8888===7=:==;;;;/;=@@@<>:::
@6HNMW:00754:06218
TACGGAGGATCCGAGCGTTATCCGGATTTATTGGGTTTAAAGGGTGCGCAGGCGGGATGTTAAGTCGGCGGTGAAATTTTGCGGCTCAACCGTAAAAGTGCCTTCGATACTGGCGTCCTTGAGTATGGATGAAGTAGGCGGAATTTGTGGTGTAGCGGTGAAATGCTTAGATATCACGAGGAACTCCGATTGCGCAGGCAGCTTGCTAAGCCATAACTGACGCTCATGCACGAAGGCGTGGGGATCAAACAG
+
;>=B?=A:A<B?A999BB8<=C:B@BCC=BA<?<:<<6=E<AA:?9000//69?;8??A?3844=??5:97;?AC=BBA599?=@AAC?C?BCBBA6A89949:==@A?@BB797@A:@9=>;;>?>=A@@A???AA=AB;@<@B:???;?@@BA>>:>@AB:>>>@<>?>??;;8:::B<@<@=>38:>05855896;77;>;A>>>;??.5555?@;@?;9:7//.-55,-)-0------&.8888.778
@6HNMW:00757:06233
TACGGAAGGTCCGGGCGTTATCCGGATTTATTGGGTTTAAAGGGAGCGCAGGTGGGTTTGTAAGTCAGCCGTGAAAGTTCGATGCTCAACATTGAAATTGCGGTTGAAACTGCAGGTCTTGAGTAAACGCAGCGGCACTGGAATTCGTGGTGTAGCGGTGAAATGCTTAGATATCACGAAGAACTCCGATCGCGAAGGCAGGTGCCGGGAGTTTTACTGACACTGAGGCTCGAAAGCGTGGGTATCGAACAGG
+
CCCC@D@B@BC@CD>BBB?BBE@C@;9:0:@5:;0;@6@D=CC>CBBBCA@=A@@<AC=CCB>A@B?@?;::DCC=@@@CCDBBBCCC@EBB@BCC>C@C9989?BBC=CC@ABC?A@?;@BBBDE>BCCCC;;6;@@AC?C=A<ABAA=ABBBCCB?CCCC>@@@B>@@DCBBBBCBB@@@>ABC?BBBCCBFG=?=?AA=AAA59929??A@9AAAABBBAAC::7:BB@@A<@AAACC>ABCCCC@CCD?
@6HNMW:00758:06254
TACGGAAGGTCCGGGCGTTATCCGGATTTATTGGGTTTAAAGGGAGCGCAGGTGGGTTGTAAGTCAGCCGTGAAAGTTCGATGCTCAACATTGAAATTGCGGTTGAAACTGCAGGTCTTGAGTAAACGCAGCGGCACTGGAATTCGATGGTGTAGCGGTGAAATGCTAGATATCACGAAGAACTCCGATCGCGAAGGCAGGTGCCGGGAGTTTTACTGACACTGAGGCTCGAAGTGCAGGTGATCAAACACG
+
BABB9<89::?295,4=@;??B?B?ABB<A@7<>-77(9;2@<8@@<===:6:>>+0-00;5;9;>>>59?::9/9@=A@<<696==7<<<7;>@051559495::;4594>>?:??@<:::@@@6>@<=000<>>==@.0)/)/////)//9995616;9;1;7//////99556<<7<?7;?B:C>>::>;:5:;?=A<=87137(788::.9=4439=8396515:<<@.944444.444338;18344
@6HNMW:00759:06215
TACGTAGGGTGCGAGCGTTAATCGGAATTACTGGGCGTAAAGCGTGCGCAGGCGGTTTTGTAAGACAGATGTGAAATCCCCGGGCTCAACCTGGGAACTGCGTTTGTGACTGCAAGGCTAGAGTGCGACAGAGGGGGGGTGGAATTCCACGTGTAGCAGTGAAATGCGTAGAGATGTGGAGGAACACCGATGGCGAAGGCAGCCCCCTGGGTCGTAACTGACGCTCATGCACGAAAGCGTGGGGAGCAAACAG
+
;;;;;;99095549:=@B>B@CBC=A=?;;@@BB>BAAAB;AAB:;:CC@@=@?;@AA3::@=AAABB@99:@A@:@BBB:CB>BAAB?C?BBB>B>??CBBBC@BA>>>888?;A<????A878A865==7878787"764606/5/59<;>CBAA>==@@>786756::<55:ABB?BD@B?DCF@BBBD@A@@=@=ABBCFDD5@@F=A;;;@=@B@@@C@@?DCC@@9:9A9A@B@@?@4:89A>6A98
@6HNMW:00760:06217
TACGGAGGATGCGAGGCGTTATCCGGATTTATTGGGTTTAAAGGGTGCGTAGGCGGTTTTGCAAGTCAGCGGTGAAACGAAGGGCTCAACCCTTGACCTGCCGTTGAAACTGCGGGGCTTGAATGCGGATGCGTGTGGGAGGAATGTGGTGGTGTAGCGTGAAATGCATAGATATCACACAGAACACCGATTGCGAAAGGCATCTCACAATCCGTAATTGACGCTGAGGCACGAAAGTGTGGG
+
AAAA?CD@AA@@@00*0::)5557;399909939<)44)44)44)4444595755.444&49;7;:;555:5:9::)44<5:;5;5//166(/)///)/::)//499;4;:;:::9+7707<;>>=<8;///------(--(/466--(--0568;7994444(333788=<//////////3,3:<4::;6;:333(343955;::49243-3445<8<:::;::8835443;<245/9999
@6HNMW:00721:06293
TACGGAAGGTCCGGGCGTTATCCGGATTTATTGGGTTTAAAGGGAGCGCAGGCCGTCGATTAAGCGTGACGTGAAATGCCGCGGCTCAACCGTGGAAGTGCGTCGCGAACTGGTTGACTTGAGTGCGCACGAGGAAGGCGGAATTCGTGGTGTAGCGGTGAAATGCTAGATATCACGAAGAACCCGATTGCGAAGGCAGCCCTTCCAGGGCGTAACTGACGCTAAAGCTCGAAAGTGCGGGTATCGAACAG
+
99==9A7;9;A>CC<;;545>>7;;@>D>DD=A@0::0;A0;:09?::<::586:7:0//696:;?;BAA<;/0/(///5>??:ABBC@C9:8:2;187888;>?@??9???<???>@D?BBA@7768@A=9959(/)/607)-)////(.5889;;0888:197////5335;:::=,22+25(555/5333(.(....3,3050656.65//*.5359==>>>4>A?;<;B;CBB>>>88//<//)/66
@6HNMW:00723:06287
TACGGAGGATCCGAGCGTTATCCGGATTTATTGGGTTTAAAGGGAGCGTAGGCTGGGATTTAAGTCAGTCTGTGAAAGTTTGCGGCTCAACCGTAAAATTGCAGTTGATACTGGATTCCTTGAGTGCATTATAGGTAGGCGGAATTCGTGGTGTAGCGGTGAAATGCTTAGATATCACGAAGAACTCCGATTGCGAAGGCAGCTTACCGGGCTGTAACTGACGCTGATGCTCGAAAGTGTGGGTATCAAACAGG
+
C?@B>@@=@AA;@9;;@@=@BB@C@CCC>BB?BD=CC<@@;@B<AA>@>::6;BAA=AAB;@<ABCCCCC;;;BBC>CCC=B::6:AA@?B999ACC:E9;;DCB?CBBACCCABD@C@C@BA@@A@AA<@@AA?ABB?BB?B?B????>9>AA>>?@=@BBB=???@=@AA>?>>>>@@=@A?BBC=@>>399:9394:BAAA<??:?@;ACBBB?CBBBBBBDBBBBBCCBAA9>:99995:CCCDE>CBC?
@6HNMW:00727:06261
TACGGAGGATGCGAGCGTTATCCGGATTTATTGGGTTTAAAGGGTGCGTAGGCGGTTTTGCAAGTCAGCGGTGAAACGCAAGGGCTCAACCCTTGACCTGCCGTTGAAACTGCGGGGCTTGAATGCGGATGCTGTGGGAGGAATGTGTGGTGTAGCGGTGAAATGCATAGATATCACACAGAACACCGATTGCGAAGGCATCTCACAAATCCGTAATTGACGCTGAGGCACGAAAGTGTGGGGATCGAACAGG
+
CDCD@CC@CAA@A@@@BB?BDD@B@CCD;?@699/;B;BB<AB<BBCBBCC>@@<@AA7@@B?BABA@;;5;A@B9;;9:=@C:<??>;=?9>9=?D?CDE8::=??@9@@@99:9+:@39:?AA@C@BCBBCB;;;0;?9@?@?>?:979A@@=;;5:==@;:::BBBAA??BBBBBBBBD@CBB>AAC=>?BB>B?BCCCCBBBDD;@?7:;B?B@CBBCCAA;;6;A@ABE<A@A::::-::9=?=@ABA
@6HNMW:00730:06280
TACGTAGGGGGCAAGCGTTGTCCGGAATGACTGGGCGTAAAGGGTGTGTAGGCGGGCTCGCAAGTTGGATGTGTAATACCCAGAGCTTAACTCGGGTGCTGCATCTGAAACTACGAGTCTTGAGTGTCGGAGAGGTAAGTGGAATTCCTAGTGTAGCGGTGGAATGCGTAGATATTAGGAGGAACATCAGTGGCGAAGGCGACTTACTGGACGATAACTGACGCTGAGGCACGAAAGCGTGGGGAGCAAACAGG
+
B@BBA;;;;;*;A5;;@@?BBB?B?C@DCAAADL?CB???9?A9?>:899937@?;?A@???9?@:@;B@??BAB?BCCC>CB@@9849>BBBFD=BCB:>>BCBB@AA:AA>>>>>;;;;BBA=>=@@<A>>><>D8=::5:8=:>;?@@AAA@>@?<>=;?:888=>>>>@??;>A;7737;@?@@B@??<?==7=8899//*/9:=9>A;;;;<@@BAAA>>>?@=><<:;:1;???ABB6@<;;@:>>=<
@6HNMW:00730:06282
TACGGAGGACGCGAGCGTTATCCGGATTCATTGGGTTTAAAGGGTGCGCAGGCGGCCGTGCAAGTCAGCGGTGAAAGCCCGGGGCTCAACCCCGGAAGTGCCGTTGATACTGCGTGGCTGGAATGCGGTCGAGGCGGGCGGAACGTGGCGTGTAGCGGTGAAATGCGTAGATATGCCACAGAACGCCGATAGCGGAGGCAGCTCGCCAGGCCTGCATTGACGCTCGGGCACGAAAGCGTGGGGATCGAACAGG
+
CCECACB@@AAA@BAB@@>@FF@C@CC@BBC@BB=BC>CE?BB<@@??@;;500+0+/09=96?=B9::?=A@AD<BBB>BCC:CBBB>BBB5B=A>A>>>>AA?BCDCBB?>>@@<@AA?A@@@@@=@CAA?=:::7:A?C?BC@@>@BBAA@@??:>BBE>ABACCBBBBBBBC@BBBBB?BBB?BBBBBBB?>><<@@@BBBC?BB?B@BBBAC?ABBBB@BBB<BB>>>>6<:=:9992:@A>>:>?B=
@6HNMW:00741:06275
TACGGAGGACGCGAGCGTTATCCGGATTCATTGGGTTTAAAGGGTGCGCAGGCGGCCGTGCAAGTCAGCGGTGAAAGCCCGGGGCTCAACCCCGGAAGTGCCGTTGATACTGCATGGCTGGAATGCGGTCGAGGCGGGCGGAACGTGGCGTGTAGCGGTGAAATGCGTAGATATGCCACAGAACGCCGATAGCGGAGGCAGCTCGCCAGGCCTGCATTGACGCTCGGGCACGAAGCGTGGGGATCGAACAG
+
<>>B=?@:@999@:55B;8=94.95==9944.48088(44)4;088555:;7;?=A=::8??;>>@97:?;<<==-8381;?=1B8>>>AAB5B?@?@@>>;?@=BBBBBB>ABB@>@@>;A=B==>;<<9//)0<<5<B5;2;@@==AA@@@AB@@>??DC=??@@@ABCCBCCC9::A993:::3:@@A?>?=AF?BBBBCBCC?9959?A:99B=@@@@?@??=5;;000)/9;.222&269876979
@6HNMW:00751:06265
TACGTAGGGGGCAAGCGTTATCCGGATTTACTGGGTGTAAAGGGAGCGTAGACGGCGACGCAAGTCTGGAGTGAAAGCCCGGGGCCCAACCCCGGGACTGCTTTGGAAACTGTGTTGCTGGAGTGCAGGAGAGGTAAGTGGAATTCCTAGTGTAGCGGTGAAATGCGTAGATATTAGGAGGAACACCAGTGGCGAAGGCGGCTTACTGGACTGTAACTGACGTTGAGGCTCGAAAGCGTGGGGAGCAAACAGG
+
CCCCCDDDDD5CB?BAAA>BBB@B@DDI?CC:;;7;AABC>CC>AABBBBBA::6:BAABBA=AB@@@=@AAABB=???9?AB6AB>B@BDC:CC=::9?9::*99?A=BBBBBB?BBBC?BCAAAAC?@AAA:>==CBB<A;?<?<????>=<>9979BCA8?>ABBBEBBCE@??;?B=?:?A>8=;;;;A>C1918;:>A=???@;??988>59:>>AA;5::::>A:9991>=77;>>5>>>@D:AAA<
@6HNMW:00762:06271
TACGGAAGGTCCGGGCGTTATCCGGATTTATTGGGTTTAAAGGGAGCGCAGGCCGTCGATTAAGCGTGACGTGAAATGCCGCGGCTCAACCGTGGAAGTGCGTCGCGAACTGGTTGACTTGAGTGCGCACGAGGAAGGCGGAATTCGTGGTGTAGCGGTGAAATGCTTAGATATCACGAAGAACCCCGATTGCGAAGGCAGCCTTCCAGGGCGTAACTGACGCTAAAGCTCGAAAGTGCGGGTATCGAACAGG
+
C>CC@CACACC@B@6<00,0@@<A<?CC8BA=A@8@@6@@8@@9@@@BAAB?B=AAA:;:5;6;??ABCBBC@@@90/03<//)3===<@69:B?B?BBBBBA999:949?<6B?BBBB>AABBAAAA@@A>=:=:>:;;7;>D<AA@@<??<==??<?AAA:??>><>AAABAAAA==88818?@/@>>:====1818<==<@<?=:;;6;?>?=>>>>=:9;>?8>>>@@@B:@?889;3;??>>@<?::6
@6HNMW:00722:06335
TACGGAGGGTGCAAGCGTTAATCGGAATCACTGGGCGTAAAGCGCACGTAGGCTGTTATGTAAGTCAGGGGTGAAATCCCACGGCTCAACCGTGGAACTGCCCTTGATACTGCACGACTTGAATCCGGGAGAGGGTGGCGGAATTCCAGGTGTAGGAGTGAAATCCGTAGATATCTGGAGGAACATCAGTGGCGAAGGCGGCCACCTGGACCGGTATTGACGCTGAGGTGCGAAAGCGTGGGGATCGAACAGG
+
HDCC@BBB<BB@A>ABBA?B?BBC@B@BBCCCCC?CCCCB=BAAA@?@@9:08??@=???BB>AAA988729<?=8<:>6==@;?DCC?C>=>A=B<@;;<@9@8>>A???AC@A<@@@<??<=>8==5==?AA8>>:;;5:8<9<=@@=@AA??;?>>=AA=BB@B@@@A??@?@@<@?<?:>>=BCB@@<@@A0818;5;597:<=8<=9A?B?B=>BBBABBBB?>@@@@@:@?===AA5AABBB?BBB?
@6HNMW:00724:06332
TACGGAGGACGCGAGCGTTATCCGGATTCATTGGGTTTAAAGGGTGCGCAGGCGGCCGTGCAAGTCAGCGGTGAAAGCCCGGGGCTCAACCCCGGAAGTGCCGTTGATACTGCATGGCTTGAATGCGGATGCTGTGGGAGGAATGTGTGGTGTAGCGGTGAAATGCATAGATATCACACAGAACACCGATTGCGAAGGCATCTCACAAATCCGTAATTGACGCTGAGGCACGAAAGTGTGGGGATCGAACAGG
+
CBBBACF@BBBABBAABC?BBD?B?BC>BAB@CC=BB<@A<@A<@@?AA;;59>9?5:9BDB=BAC???B@BBBB==>=;=CC9BAAB>BBB5B>B=???@;?@=ABBC@>>AA??;?A8==:<<=>;A>>>9;;AA7=;:;;==?>>>:=<?>><<8<><<5<AC>=>@><<<A>>>>AAA:??@;>>>79999.505BBAAAA>>>9>A:?>=:=;C@>>>;;////9;>DC6>>A<<<<29?A@@9@BF=
@6HNMW:00726:06348
TACGTAGGGTGCGAGCGTTAATCGGAATTACTGGGCGTAAAGCGTGCGCAGGCGGTTTTGTAAGACAGATGTGAAATCCCCGGGCTCAACCTGGGAACTGCGTTTGTGACTGCAAGGCTAGAGTGCGACAGAGGGGGGTGGAATTCCACGTGTAGCAGTGAAATGCGTAGAGATGTGGAGGAACACCGATGGCGAAGGCAGCCCCCTGGGTCGTAACTGACGCTCATGCACGAAAGCGTGGGGAGCAAACAGG
+
CCDDBABA;;;;=44;;B>C?;;:=A@G?BCBBB;??:88*7??=::9=>><9939?@-::B?ABBBBB??>BBB=B@??4782999939.3;>1><?0//>>@7:;><>?AAA:=:;AA868====@??AACCCCC)AA;>8<5;5;AAAAA?>?BAAAAA9AA@?>?>?88;AAC@CC;;89;??CBBB?BCB?B@BBBDBBB0;;;7;C@@A@CCCB;;;A;:;994;>;=8:?>@BAA6AAAA@<@AA>
@6HNMW:00735:06317
TACGGAAGGTCCGGGCGTTATCCGGATTTATTGGGTTTAAAGGGAGCGCAGGTGGGTTTGTAAGTCAGCCGTGAAAGTTCGATGCTCAACATTGAAATTGCGGTTGAAACTGCAGGTCTTGAGTAAACGCAGCGGCACTGGAATTCGTGGTGTAGCGGTGAAATGCTTAGATATCACGAAGAACTCCGATCGCGAAGGCAGGTGCCGGGAGTTTTACTGACACTGAGGCTCGAAAGTGCGGGTATCAAACAGG
+
CDDD@C9:;:D?BB>CBB@BCC@D@???;>?9>?9?=8>A<AA<@@@@;;<?ACA=AA<BBC?DBA@@?6;;@AC;@A?ACCCHCCCC@BBB>@@@:><@@@>A@EEE>C@@@;;7;@@?B@@@BB=ACCBB;;5;;;;;?B<@=@BBB?BCBBBBCACBCH?=;;B>AAABBB@@@BB=AA@BCBABBBBBCDB@B?A??<?B@:<=6:99@A6B::9BAA@BC;;9;BBBEH?DBB@@@;@DCCCC>A=@;
@6HNMW:00738:06326
TACGGAAGGTCCGGGCGTTATCCGGATTTATTGGGTTTAAAGGGAGCGCAGGTGGGTTTGTAAGTCAGCCGTGAAAGTTCGATGCTCAACATTGAAATTGCGGTTGAAACTGCAGGTCTTGAGTAAACGCAGCGGCACTGGAATTCGTGGTGTAGCGGTGAAATGCTTAGATATCACGAAGAACTCCGATCGCGAAGGCAGGTGCCGGGAGTTTTACTGACACTGAGGCTCGAAAGTGCGGGTATCAAACAGG
+
CBBB@B@B@BDADD=@@@@CCB?B?@@@9@C=BC=BA5;;0;@;@A@BDCC@BBD>CC>CDD<A@BBBB>A@AAB<BB=BBCBBAAAC@BBB@BBE=C;::B?A=BAA<A@;;;C@BBA>AA@;;;0;AAA;;;=AABBB@CAH@BBCCACCBCC<;5;@@@:@@@A?BBACCBAAB@@<@A>BBD?BBCCBA??;?;?AA?CCD?CC>B????5?@@@AB@AAA;;7;ABBBE<@;;;@@9=AAAAB=BAA?
@6HNMW:00746:06337
TACGGAGGGTGCAAGCGTTACTCGGAATCACTGGGCGTAAAGGACGCGTAGGCGGATTATCAAGTCTTTTGTGAAATCTAATGGCTTAACCATTAAACTGCTTGAGAAACTGATAATCTAGAGTGAGGGAGAGGCAGATGGAATTGGTGGTGTAGGGGTAAAATCCGTAGAGATCACCAGGAATACCCATTGCGAAGGCGATCTGCTGGAACTTAACTGACGCTAATGCGTGAAAGCGTGGGGAGCAAACAGG
+
=><A=ABC=B;;:69BCE@CCCBB?B?@AAACCD>CBBCD=D@BBBC;;;C?AA?AB@ECAA?BBABBB6;;AAA;;:9A?A@8@B;@:?9?A5;;0:@?==<@@AAA<BBBBCD@BDFDDCBBA@BB=AA@@??@@A9985:>7<84808;8;:;;.?<B=6AA8>?;:;BBB;;:;?<8>599<;67717:981717377;=>;@>:=8=?5;6:???@;;;?=;;9994>?8???CCCC9>>9:;0:;<8
@6HNMW:00752:06335
TACGGAAGGTCCGGGCGTTATCCGGATTTATTGGGTTTAAAGGGAGCGCAGGTGGGTTTGTAAGTCAGCCGTGAAAGTTCGATGCTCAACATTGAAATTGCGGTTGAAACTGCAGGTCTTGAGTAAACGCAGCGGCACTGGAATTCGTGGTGTAGCGGTGAAATGCTTAGATATCACGAAGAACTCCGATCGCGAAGGCAGGTGCCGGGAGTTTTACTGACACTGAGGCTCGAAAGTGCGGGTATCAAACAGG
+
B@CC@D@IAAA?>;40/0)/<<:>69?B6BD>BB<AA<CC=BC=A@@BB@@>A@I?DC>CBB>@@CAAA>??;;;0;C<A@BBCCCGCACBB?CBB<B=@@B?B?AAA<AABBA@=@;;7;BCCBB=;;;0000+0===ABCBCACCBE@<;;<;;;9>@@A:@@@C7;;@A@@@@@:;69A=ACC@CC;;;A@@593:9>;=@@<?@<??@DD9B@@?A:99=B00-0@@<<>5??;::@9@BCABB=@@@?
@6HNMW:00745:06381
TACGGAAGGTCCGGGCGTTATCCGGATTTATTGGGTTTAAAGGGAGCGCAGGCCGTCGATTAAGCGTGACGTGAAATGCCGCGGCTCAACCGTGGAAGTGCGTCGCGAACTGGTTGACTTGAGTGCCGCACGAGGAAGGCGGAATTCGTTGGTGTAGCGGTGAAATGCTTAGATATCACGAAGAACCCCGATTGCGAAGGCAGCCTTCCAGGCGTAAACTGACGCTAAAGCTCGAAAGTGCGGGTATCGAACAGG
+
9:@@=@<@<@A<@@8A:;4:5;7@85::,:@5;:0;B8@@.;;,;=?A??><@=A:;9A@=@>AA;;;@@@C@@@895:8;3748ACC?A5999395897>?AB@AAA99:C@EA@:@B@A?;;56/6;=882>7=4@3769<4;.2281627:;222849888-8@>?;@@??>?>>>>@=?=7=@@2<99*----)-06-//495=76712:78=5=<>=>?>>>>7>>>>>AA:A==677-8=;<=@=A??:
@6HNMW:00749:06384
TACGTAGGGAGCGAGCGTTGTCCGGAATTACTGGGTGTAAAGGGAGCGTAGGCGGGAGTGCAAGTCAGATGTGAAATACATGGGCTCAACCCATGGGCTGCATTTGAAACTGCATTTCTTGAGTGAAGTAGAGGTAAGCGGAATTCCTGGTGTAGCGGTGAAATGCGTAGATATCAGGAGGAACACCGGTGGCGAAGGCGGCTTACTGGGCTTTTACTGACGCTGAGGCTCGAAAGCGTGGGGAGCAAACAG
+
666;;==A8;9;===?@A?BBB@B@C?B@BECCC?BCAAA<AA;AAAA?AA???>9<?:799/7=<<;@:89BFE>BAA@@CC7>>AA299,99;;0;;49=A?;AAA<@:99997*8=6<;>??@=@@A=93-7;58=?;?=A<?;?B?BBEDB??=?BBC:?????BBBBBBBCE@<<4<07/5/5///(/594;48505;222266.2222&28<=:<<;9<6;6<:77;9/9<;7777*89788.:77
@6HNMW:00768:05769
TACGTAGGGAGCAAGCGTTATCCGGATTTATTGGGTGTAAAGGGTGCGTAGACGGAAAGGCAAGTTAGTTGTGAAATCCCTTGGCTTAACTGAGGAACTGCAACTAAAACTATCATTCTTGAGTACTGGAGGGGAAAGCGGAATTCCTAGTGTAGCGGTGAAATGCGTAGATATTAGGAAGAACACCGGTGGCGAAGGCGGCTTTCTGGACAGCAACTGACGTTGAGGCACGAAAGTGTGGGGAGCAAACAGG
+
@<@BCABB=BCCC?BB@@<@BB=A?@@?<@@=BD>AAAEC>FE8?8:5?B@BCD@BB>B?BB>BA?BAA8;:???9@@>5=2:6:C=A?BAA::599@<;>?8<;===5;???BA@<AB=?;@000<=:?@?@3@@9?@A?B?C@E?CBB@@?AA;:39===6=>@????=9999>?=@?CA:99939;>@9?>?5929@;@CF>BBB@BBBBBA>??@BA@@=@@@;?@ACBB=BA@:::9-:@ABD>BBC=
@6HNMW:00771:05762
TACGGAGGGTGCAAGCGTTATCCGGATTTATTGGGTTTAAAGGGTGCGTAGGCGGCTTGTTAAGCGTGAGGTGAAATGCCGGAGCTCAACCCCGGAACTGCCTCGCGAACTGGCGAGCTTGAATTCTCCTGCCGTGGGAGGAATGTGTGGTGTAGCGGTGAAATGCATAGAGATCACACAGAACACCGATTGCGAAGGCATCTCACGAAGGGGCGATTGACGCTGAGGCACGAAAGTGTGGGGATCGAACAGG
+
BBBB?@>>8@A?A=ABAA?BCC@C@CCC=CC@BB<BE>CC<B@:??>@?@@;;95;A<>A?C?BCBBD@@=ABCD@:;:@DA@??CCC?DDD8A9?9=898>A9:9BB?B@B?BA@AAA>BDADADBB?BAA<@@?@89959?ABBCBB>AA?????<@AAD>???FBBBBCBCBBBCBBCC?CAA@BBC7::@@4959BBDFBBBCC=???5?:::>ABBBBBD;:79AA?AB<A@@@@AA8AAABC?CCC@
@6HNMW:00771:05791
TACGGAGGATGCGAGCGTTATCCGGATTTATTGGGTTTAAAGGGAGCGTAGGTGGGGATATTAAGTCAGCTGTGAAAGTTTGGGGCTCAACCTTAAAATTGCAGTTGATACTGGTTTCCTTGAGTACGGTACAGGTGGGCGGAATTCGTGGTGTAGCGGTGAAATGCTTAGATATCACGAAGAACTCCGATCGCGAAGGCAGCTCACCGGGCCGGAACTGACACTGATGCTCGAAAGTGCGGGTATCAAACAGG
+
655<9=@<B@??ABBBCD>BBD@C@BBD=BB@CC?DD<BA<BA=BBA@AAA5<;9;&4:::7>9;;;<;@BAA@A@;@AC>DDC:BBC@<@;<;<@>0?000?>?;<@?AAAB>AA<A=@=@???@???BAAAA:@AA<AB@C?C?CCCC?BBBBABB?BBBB>BBBC<??A@@AA@@;;5;B?ACC?BBCCCBBB7;7;BBABB;;6;A<A@CAGABBCCCCD@@@BD@@ACCC=BAA:99/:>@9:92:AA?
@6HNMW:00791:05796
TACGGAGGATGCAAGCGTTATCCGGATTTATTGGGTTTAAAGGGTGCGTAGGCGGGAAGTCAAGTCTGTGGTGAAAAGTCCGGGCCTAACCTGGATCGTGCCATGGAACTGTCTTTCTTGAATAGTGGTGCCGTTGGCGGAATGTGAAGTGTAGCGGTGAATGCTTAGGATATTACACAGAACAGCCGGATTGCGAAAGCAGCCTGACGAACCACCGATTGACGCTGATGCACGAAAGGTGCGGGTATCGAAACAAGG
+
/7/5.595>@@A>756555;:<9=8:::3>?:><)49)9>,;4)440////7;<<///6;:A=AAB@>:?00/9;;///;6==4504:4616:*0///998(-/:)/)/688/33(3;133,38833/3:;377,3,33174333436<=333966(---(-5364..(....4.....--,,,**(,(,-(-9<<?8@=<=>;;<;==G<D?B@=>99.555555////////:;)/)/;99909555555)5949<
@6HNMW:00797:05783
TACGGAGGATCCGAGCGTTATCCGGATTTATTGGGTTTAAAGGGTGCGCAGGCGGGATGTTAAGTCGGCGGTGAAATTTTGCGGCTCAACCGTAAAAGTGCCTTCGATACTGGCGTCCTTGAGTATGGATGAAGTAGGCGGAATTTGTGGTGTAGCGGTGAAATGCTTAGATATCACGAGGAACTCCGATTGCGCAGGCAGCTTGCTAAGCCATAACTGACGCTCATGCACGAAGGCGTGGGGATCAAACAGG
+
ICBDACC@CCB?CBB@B@>ABB?BACCC?CB?BE?CC<AA8@?899;>@A@?BBB>B:;9?B<@A==89:4:AAA9@@@3::?=ABBC@B?BBBBB8BAAA?B?BBCCCCAB>BBBB?B<=@BBB@B?BAAA>><>><@A9=9=A9>>A<AA@<=5606878)9==A;>>>@@@@AAA@@;@<AAA=A>>:>>A@@?<AA@@@:=<=<8=@8;<B>AA@@@@@A:;;===BAB=?;>>;;;;1;>>@@:@AA:
@6HNMW:00773:05825
TACGGAAGGTCCGGGCGTTATCCGGATTTATTGGGTTTAAAGGGAGCGCAGGCCGTCGATTAAGCGTGACGTGAAATGCCGCGGCTCAACCGTGGAAGTGCGTCGCGAACTGGTTGACTTGAGTGCGCACGAGGAAGGCGGAATTCGTGGTGTAGCGGTGAAATGCTTAGATATCACGAAGAACCCCGATTGCGAAGGCAGCCTTCCAGGGCGTAACTGACGCTAAAGCTCGAAAGTGCGGGTATCGAACAGG
+
AABB=@=@>ACAA@9@00*0<;6;6044(4?5>A9A@3>=0990455=>::6:+--8---(-(-777:<<<;88;5///6://+444?=B448?7=7B8?>AA?@=;;688=8>:>0..4888><9<<;<;:;8;8;8=?9>:>5979<5=>>>><>8<<>>7?>>>;===??@;;;@@<??<?A@3??@9====8=9=888:?;?<?@@6=//////==???@@@:@?898;;1;?;;;C:BABBA@7;;?=
@6HNMW:00791:05840
TACGGAGGACGCGAGCGTTATCCGGATTCATTGGGTTTAAAGGGTGCGCAGGCGGCCGTGCAAGTCAGCGGTGAAAGCCCGGGGCTCAACCCCGGAAGTGCCGTTGATACTGCATGGCTGGAATGCGGTCGAGGCGGGCGGAACGTGGCGTGTAGCGGTGAAATGCGTAGATATGCCACAGAACGCCGATAGCGGAGGCAGCTCGCCAGGCCTGCATTGACGCTCGGGCACGAAAGCGTGGGGATCGAACAGG
+
C@BB?BB=@@@@B@@@@B?BCC>B???;@??<@@9@B<BC6;;.;9<?@@?=88193:9BCC?DCC@>>?9>@>>9>?>:>CD9BBA@=@CC9C>B:==AA?BC?BBBB;::AB<<8=>>8<9<<9;8==><;8@@@<@CAE@BB@@<@@?ACBBBB>BCDC>BBBAA?==BABBB?BBBBB<??A>BBBB<<<7;;7<ABBBB@@;7708<@@ABD?CBBBB@@@B<@AACCC?A@>::991:AA>><>>>;
@6HNMW:00793:05858
TACGGAGGATGCGAGCGTTATCCGGATTTATTGGGTTTAAAGGGTGCGTAGGCGGTTTTGCAAGTCAGCGGTGAAACGCAAGGGCTCAACCCTTGACCTGCCGTTGAAACTGCGGGGCTTGAATGCGGATGCTGTGGGAGGAATGTGTGGTGTAGCGGTGAAATGCATAGATATCACACAGAACACCGATTGCGAAGGCATCTCACAAATCCGTAATTGACGCTGAGGCACGAAAGTGTGGGGATCGAACAGG
+
>>>><??:>B<<<@?A?A?CCF@B?BDE>CD@BB>BC>CD7C@7B955===6?A=AEG;;;C@BBCA;;;?A@@A<0/086995878:.33(3284904:94==9?@@8@?9:9@@6@A<??>BBBB?B:9:@AAAA<@@<@????BBB@BA?>>00,0;;;5;=??BBBBABCBDCBBBBB?BAA=@@@9???B>A?ABABBBBCDC=BB@AC@@D=@@AA?@@;;59=999?8?==8888(8<<<9688;4
@6HNMW:00793:05859
TACGGAGGACGCGAGCGTTATCCGGATTCATTGGGTTTAAAGGGTGCGCAGGCGGCCGTGCAAGTCAGCGGTGAAAGCCCGGGGCTCAACCCCGGAAGTGCCGTTGATACTGCATGGCTGGAATGCGGTCGAGGCGGGCGGAACGTGGCGTGTAGCGGTGAAATGCGTAGATATGCCACAGAACGCCGATAGCGGAGGCAGCTCGCCAGGCCTGCATTGACGCTCGGGCACGAAAGCGTGGGGATCGAACAGG
+
BCCC@@@<@AA?B@A@CC@CBC?B?AA?BCC?CB>CD<BB;@@8;9;<:::;==:=38:89C9>>CA@??9?@?@8@@A8>>?5?BBC?CCC:B?B599??=AA>BACD8;:=CBA;>>?;A;;;;;9;=>993:::6:A=A@A@@B?CAA@A@A??=?BBD>AAAAAABBCDAA@>BBBBB?BBB@@@@@BBC>BA?ABB@BCBB@BB?B?CCAAA>BBB??ACCC=AAABCD>???999919;;AA>@@@<
@6HNMW:00797:05818
TACGGAGGATCCGAGCGTTATCCGGATTTATTGGGTTTAAAGGGTGCGCAGGCGGGATGTTAAGTCGGCGGTGAAATTTTGCGGCTCAACCGTAAAAGTGCCTTCGATACTGGCGTCCTTGAGTATGGATGAAGTAGGCGGAATTTGTGGTGTAGCGGTGAAATGCTTAGATATCACGAGGAACTCCGATTGCGCAGGCAGCTTGCTAAGCCATAACTGACGCTCATGCACGAAGGCGTGGGGATCAAACAGG
+
B@A@=??;?BB?BCBBBB?A@@;>9:9:0;C5;<0;;,;@5?A8@AA@@CC@???:?AAA@B?B@::600+0>>>5@??0:9B@CBBB>@39:999&98786@5>8CBCCAA>ACBB@C?BAAABBB@DBBB@BA661693<:;;1<<=5::>>>@@;>CCC58:<B=AA>>>A@@@>>><?=AAA9<;<6;;???@=?@?AC8;;@@;??<@@A<A@@@A@?>>>;;:=?@?=A<;;:??>/==;;:3:A>8
@6HNMW:00797:05828
TACGGAGGATACGAGCGTTATCCGGATTTATTGGGTTTAAAGGGTGCGTAGGCGGACATTTAGGTCTATGGTGAAATCGTTGTGCTCAACACAATTCAGCTGTAGAAACCGAGTGACTAGAATATAAGCTGGCGCAGGCGGCAATAAAGCATGTAGAGGTGACTATTCATAGATATGCTTAGAACACCGATCGCGAAGGCGGCTTGCGAAGGTATGATTGACGCTAATGCACGAAAGCGTGGGTATCGAACAGA
+
556/)/>)0///777;9;===>:?:;;:39@8?=9>=2<<4>:65454;55.5;6;;949,4>599:9:?7959:588::.459333<033:9472994337;556<4<7<<>=AA@<<550544;8956=055<::6::+//69::58;;A00/;//)//3444;7;:A???BBAA99297/)///0////--68(.(/64:;*22220616666;?48<7?>;;8665=987A7;;<9<A156>@>A:=>AA
@6HNMW:00798:05859
TACGGAAGGTCCGGGCGTTATCCGGATTTATTGGGTTTAAAGGGAGCGCAGGTGGGTTTGTAAGTCAGCCGTGAAAGTTCGATGCTCAACATTGAAATTGCGGTTGAAACTGCAGGTCTTGAGTAAACGCAGCGGCACTGGAATTCGTGGTGTAGCGGTGAAATGCTTAGATATCACGAAGAACTCCGATCGCGAAGGCAGGTGCCGGGAGTTTTACTGACACTGAGGCTCGAAAGTGCGGGTATCAAACAGG
+
CECC@C@C@DD@CD>BBB@BCC@B?BCE>A@>?A;AA;@@;@D>A@@BCBC@BCE>BB=BCB<AACBBC?@?CCC;@@>BBBAAABBD@CDD>@@@;@?BCC@C?BBB<B@@?@A?A;:8;CCCJF>CBB;<;@<@BBBB@CAC@CCCC@CCCCC<<9;BBB=BBBC@CCCCCCBBCBB@BC@CCC?BBBCAAAC?B>BBB>@@A49929?>AA:BAAABCBBBBA@?@CCCED>A:::;;0;ACABB=BCC@
@6HNMW:00802:05812
TACGTAGGGTGCGAGCGTTAATCGGAATTACTGGGCGTAAAGCGTGCGCAGGCGGTTTTGTAAGACAGATGTGAAATCCCCGGGCTCAACCTGGGAACTGCGTTTGTGACTGCAAGGCTAGAGTGCGACAGAGGGGGGGTGGAATTCCACGTGTAGCAGTGAAAATGCGTAGAGATGTGGAGGAACACCGATGGCGAAGGCAGCCCCCTGGGTCGTAACTGACGCTCATGCACGAAAGCGTGGGGAGCAAACAGG
+
=;<@>:::.554>@BBA@@C?BBA>A7:7<B@@?;@A=AA<BBBBCBABBA=?@;???6??A<BA000@0//:::5:B=B1BB;:AAA>A?CCC;B>BBBBBBD<A???A;:75+2+22888222229798.//////"/.(..3.3.3377../667995555&56578@AAB8:;BB?BB@B<AAA@DCDD?BAA=@<@BAAABB1@@B=BBDBB@CAAB;::AAA@@A==:::/8<8:<==1BBCCF=ABB<
@6HNMW:00809:05905
TACGGAGGGTGCAAGCGTTAATCGGAATCACTGGGCGTAAAGCGCACGGTAGGCTGTTAGTGTAAGTCAGGGGTGAAAGCCCACGGCTCGAACCGTCGGAACTGCCCTTGATACTGCACGACTTGAATCCGGGAGAGGGTGGCGGAATTCCAGGTGTAGGAGTAGAAATCCGTAGATATCGTGGAGAACATCAGTGGCGAAGGCGGCCACCTGGACCGGTATTGACGCTGAGGTGCGAAAGCGTGGGGAGCAAACAGG
+
<<<=955625=;=265>>0945<@:??;;;44<8(338:<3:8666//)/69377860//-66:(-/:////&/7;;5==?6=<=588-,,(,(***((,(,,,--(.0569555;<859444.44.4;7;;)55555)5=:>?:?<C=@=95.5:99929945555)44.5=><<<;8---63--/)//////--0,,*,20,,(,(--377(--0538//(/88668887,33899:3?@@??AA8BBBBC>BBB?
@6HNMW:00786:05954
TACAGAGGGTGCGAGCGTTAATCGGATTTACTGGGCGTAAAGCGTGCGTAGGCGGCTTATTAAGTCGGATGTGAAATCCCCGAGCTTAACTTGGGAATTGCATTCGATACTGGTGAGCTAGAGTATGGGAGAGGATGGTAGAATTCCAGGTGTAGCGGTGAAATGCGTAGAGATCTGGAGGAATACCGATGGCGAAGGCAGCCATCTGGCCTAATACTGACGCTGAGGTACGAAAGCATGGGGAGCAAACAGG
+
BBBBBBCB>BBBBAA@@>;@?ABCABDD?CBAAA<AA@AB=BBBA??@?8949@=@B?AA>B<??AA@CBABBBB=CCBC8BABBC?C@CC<??5>;@=A@CC@AAABACCC@ABAAABBC@@@BBBB<BB>>:>??;@@BB>B?B?BB?BB??@==;=CCC=??BBBCBBBBBBBB@BB>B?BCC?CCCA<BBC?@>;?@?<@ABAA>A@DC?CB@B@BC=>>A8949BBBBD>CCCBBBA8AABBB>BBB=
@6HNMW:00807:05918
TACGGAGGATCCGAGCGTTATCCGGATTTATTGGGTTTAAAGGGTGCGCAGGGCGGGATGTTAAGTCGGCGGTGAAATTTTGCGGCTCAACCGTAAAGCTGCCTTCGATACTGGCGTCCTTGAGTATGGATGAAGTAGGCGGAATTTGTGGTGGTAGCGGTGAAATGCTTAGATATCACGGAGGAACTCCGATTGCGCAGCAGCTTGCTAAGCCATAACGTGAGCGCTCATGCACGAAGG
+
//5:555.4::.4445547<<@:B069@4<:7>;5<<6<@8CC=C=A@:;44)48;2::::6945448677-3398/8;;&34;5:=//(/(////(/--7805(-////333.3339;;<977897A6?@BB556<=588081::1:<;4;<677775/6533'//..(.33553:<./*/728)..62778+//357:79<8=9@@////>488<05222222557653...666062
@6HNMW:00767:05987
TACGGAGGGTGCAAGCGTTAATCGGAATCACTGGGCGTAAAGCGCACGTAGGCTGTTATGTAAGTCAGGGGTGAAAGCCCACGGCTCAACCGTGGAACTGCCCTTGATACTGCACGACTTGAATCCGGGAGAGGGTGGCGGAATTCCAGGTGTAGGAGTGAAATCCGTAGATATCTGGAGGAACATCAGTGGCGAAGGCGGCCACCTGGACCGGTATTGACGCTGAGGTGCGAAAGCGTGGGGAGCAAACAG
+
CEBB@BAA<;;:@<@B@A=@@DBC?B?BBEBBBB=ABBBB<?::::00000)//0:8@@@?>;?BBEBBB:BBBC=BBB>BBB?DABB=B<;;>:>;>>:99294<9<<=:::?=CBCC@CC@BC@CC=BB@@@:>@9::4;;?;?=AB=ABAAB@AACBBD>BC?AABBCBBAAAC?CC?C?BA@@?@AA=A??:?=@@<A4::=@>7==7@<@=<;BB??>AA<<:<@@BBB=BB@@>CC2=;;;=7<76
@6HNMW:00773:05971
TACGGAAGGTCCGGGCGTTATCCGGATTTATTGGGTTTAAAGGGAGCGCAGGCCGTCGATTAAGCGTGACGTGAAATGCCGCGGCTCAACCGTGGAAGTGCGTCGCGAACTGGTTGACTTGAGTGCGCACGAGGAAGGCGGAATTCGTGGTGTAGCGGTGAAATGCTTAGATATCACGAAGAACCCCGATTGCGAAGGCAGCCTTCCAGGGCGTAACTGACGCTAAAGCTCGAAGTGCGGGTATCGAACAGG
+
BCBCAC<@<@B=AA=9;;@BCC?B<@@@;@B?BC=CA9>=0:;/;;;A@@@>B?@@@;::;?;@@@@@ECBBBCC4:59.43704?CCAC??8949<@?????:9:AA;9974<;>@=>:?==<=>>==?;993:5:7;@=C=B=@A==5;;;::76.557=6>>8818>?=>>B?>>B=>>9=<<-:99078<@1918;:;>E>D<:::3;=<=<@AAA:9:AAD;:::>8808>898<4=>?:669///6
@6HNMW:00776:05997
TACATAGGGGGCGAGCGTTGTCCGGATTTACTGGGTGTAAAGGGCGTGTAGGCGGAGCAGCAAGTCAGAAGTGAAATCTCCGGGCTTAACCCGGAAACTGCTTTTGAAACTGTTGCCCTTGAGTATCGGAGAGGCAGGCGGAATTCCTAGTGTAGCGGTGAAATGCGTAGATATTAGGAGGAACACCAGTGGCGAAGGCGGCCACCTGGACCGGTATTGACGCTGAGGTGCGAAAGCGTGGGGAGCAAACAGG
+
AA@@;9;;;;':;:44@@7?AB@B?BCF?CCBBC=@@@@<5;=4<;;:???8=>9:7:97:?9?>@AA@@BBBBB7>>@@=AC>BA;A2<;8;8?>8?>;8655,7<=3@@@A<@@A7>59858:?@@=>>>@<@==5<A5<:=;?:====;;;=::1:887*2677;@@@==>=??<?B<A<A@@8===?:=>>17178:>;??<@@=AA<@<@;;5:??<=>@@@;888888-9A>>>AA2;:=>>5<=?;
@6HNMW:00777:06002
TACGGAAGGTCCGGGCGTTATCCGGATTTATTGGGTTTAAAGGGAGCGCAGGTGGGTTTGTAAGTCAGCCGTGAAAGTTCGATGCTCAACATTGAAATTGCGGTTGAAACTGCAGGTCTTGAGTAAACGCAGCGGCACTGGAATTCGTGGTGTAGCGGTGAAATGCTTAGATATCACGAAGAACTCCGATCGCGAAGGCAGGTGCCGGGAGTTTTACTGACACTGAGGCTCGAAAGTGCGGGTATCAAACAG
+
965@=@9B=BA7?<8556:>CE@D@BBB>BB@BB<AB5;;6;E9AB@@@AA=AAB9@@;@BC?DBBCCC8;;@BB;AC@CCGCCCCCCABBB@BCC=B?BAA>@>;;;6;BBBBB?@@@>@CCCED?BBBAB@D@;;;CC?B?AADDAA?AECCC<<:;BBC;;;;;5;;@AABBBCCD?BB?ABD@AAACCBBB=?=?CC=A@A3::/:==>?2>@@????@>C;;5;A@;::.9<999D>BA@>>>,444
@6HNMW:00779:05985
TACGGAGGACGCGAGCGTTATCCGGATTCATTGGGTTTAAAGGGTGCGCAGGCGGCCGTGCAAGTCAGCGGTGAAAGCCCGGGGCTCAACCCCGGAAGTGCCGTTGATACTGCATGGCTGGAATGCGGTCGAGGCGGGCGGAACGTGGCGTGTAGCGGTGAAATGCGTAGATATGCCACAGAACGCCGATAGCGGAGGCAGCTTGCTAAGCCATAACTGACGCTCATGCACGAAGGCGTGGGGATCAAACAGG
+
CCCCACD@BAABB@@@BAACCD@D@CC@BA?=AA9?@;AB=A@9?<@<@::49=:=59:@AA=AAB???A?A99959BA=BCC:BAA@:?>>5?>A>B999@BB@CCBB>@>@@<?;;;:=D=AA=<;>>A>>;BBC<BB=@=@@@A?BBBBBCCBB?BA@?<898BBBCBBBBBB?BCCCC@BBA=@BBBBBB>8757@@@C>AABD?BC?CCC?CCCBBBCCBBAAABCAA7837>;<=>5>CBBC>BBB?
@6HNMW:00796:06000
TACGGAAGGTCCGGGCGTTATCCGGATTTATTGGGTTTAAAGGGAGCGTAGGCGGCATGGTAAGCGTGTTGTGAAATGCGGGTGCTCAACATCCGGACTGCAGCGCGAACTGCCGTGCTTGAGTGCATTGAAGGAAGGCGGAATTCGTGGTGTAGCGGTGAAATGCTTAGATATCACGAGGAACCCCGATTGCGAAGGCAGCTTTCCGCGCTGTTACTGACGCTGAAGCTCGAAGGTGCGGGTATCGAACAG
+
DCCC@C@D?BB@AB5>00)/:93:69<?4=?:??0;;,;;.9<249:C;:9?CC=CCAA>@D@CCABA@7;<?AA=;99CC?CAAACD?0000,03<<;>>>>@?@@B;@>@@>ABAA@@BDCCBBBC8:6?B8@;@=59291919>BC:CBBBC;;6;A@A=A<;;4;:==977;<7776;6;;;+;7708=<==A=??>88837;>ABB9::=A@@AA@9798927997834:38///82///;;;5:;;
@6HNMW:00809:05994
TACGGAAGGTCCGGGCGTTATCCGGATTTATTGGGTTTAAAGGGAGCGCAGGTGGGTTTGTAAGTCAGCCGTGAAAGTTCGATGCTCAACATTGAAATTGCGGTTGAAACTGCAGGTCTTGAGTAAACGCAGCGGCACTGGAATTCGTGGTGTAGCGGTGAAATGCTTAGATATCACGAAGAACTCCGATCGCGAAGGCAGGTGCCGGGAGTTTTACTGACACTGAGGCTCGAAAGTGCGGGTATCAAACAGG
+
<??@=@8;8;D=@<5000)/::3968::08B8@@9@?9AB0;;0;CA@ADC@ECD=BA<AAA?AAA@@@=@A;;;0;;5:BBBBCCCC?CBB?BAF@FADBB=A?;;;/;@@?@A<@AA=A@BBCC8;;;;BBD?;;;A@;@=A>BBBC@CCCCB;<;;CCF=;;;;5;BAAB@DCB@A=@A<@@B>A@@@AA@@<?<@CB?BAA589.9<=<=2<999@?>>=B00+000>>@9A;::<<5999=>?8<;;6
@6HNMW:00769:06028
TACGGAGGATGCGAGCGTTATCCGGATTTATTGGGGTTTAAAGGGTGCGCAGGCGGCGCGTCAAGTCAGCGGTCAAACTGCGGGGCTCAACCCCGTACCGCCGTTGAAACTGGCGTGCTTGAGTCTGTGGGACGGTGGCGGAATGCGCGGTGTAGCGGTGAAATGCATAGATATCACGCAGAACTCCGATTGCGAAGGCAGCTGCCGAACCACATCACTGACGCTCATGCACGAAAGCGTGGGGTATCGAACAGG
+
AA;@499;AA?@BB@BBB<BBB@CADCC==@.999&4;1<<7=@8<<;>>>>9;?;?@999@C=@?@B898<773;5;355<<<1<:::28?=2<<;;2;A>>><=BA9><;8;;99:@<?;?>>@B;;;.94;64405=7;9<>=A8937333333-333;33339///////66/-----(-/5(-/6(///606(.399;=?=??9?<@:99?>?@AA@???????AAA???8=??999:*9><733.3996
@6HNMW:00770:06050
TACGGAGGATCCGAGCGTTATCCGGATTTATTGGGTTTAAAGGGAGCGTAGGCGGGATGTTAGTCGGCGGTGAAATTTTGCGGCTCAACCGTAAAAGTGCCTTCGATACTGGCGTCCTTGAGTATGGATGAAGTAGGCGGAATTTGTGGTGTAGCGGTGAAATGCTTTAGATATCACGAGGAACTCCGATTGCGCAGGCAGCTTGCTAAGCCATAACTGACGCTCATGCACGAAGGCGTGGGGATCAAACAGG
+
;6<<7<B;@@C>BBAAAB@CBD@B>ABA;AA<@@<@E>DD>FE=;9:=949.9993>;:@:=999927313333(3;;+:::8<::?<?///;;;.:777:?;@ABAAABB@BAAA?D>AABBBBB@BBBC?BBB?:>@3979C;==>:>====;:4:9:8.9=666'2969>>>?>DBB<A:@@@4///)..3.22587:=>5;;7<49=177><AAAAAAAA=>>>==<AA:><>==?AA5??B??9>==;
@6HNMW:00777:06051
TACGGAGGATCCGAGCGTTATCCGGATTTATTGGGTTTAAAGGGTGCGCAGGCGGGATGTTAAGTCGGCGGTGAAATTTTGCGGCTCAACCGTAAAAGTGCCTTCGATACTGGCGTCCTTGAGTATGGATGAAGTAGGCGGAATTTGTGGTGTAGCGGTGAAATGCTTAGATATCACGAGGAACTCCGATTGCGCAGGCAGCTTGCTAAGCCATAACTGACGCTCATGCACGAAGGCGTGGGTGATCAAACAGG
+
EDCC@CC@CCD@C@?@BB@BCD>A>ABA=@D<?@;@B=CB<BA=A@?@@;;5:><6=?@@<><?BAA<??=?@?@9@??299:;?@@B>A:?????5?????B@BBBCCBBB=BBBB>B=@=>=B<=:=A@@<@?==9<=:=;AA6<<<5999<<<=7=9;;6;>@A<AAAAAAA>>>>?<?<@@A:>>A<A@@>;;:=???C9>>@@9==:<<A:????8::@@@:;:<833),),,,,,(***,-69.7796
@6HNMW:00793:06029
TACGTAGGGTGCGAGCGTTAATCGGAATTACTGGGCGTAAAGCGTGCGCAGGCGGTTTTGTAAGACAGATGTGAAATCCCCGGGCTCAACCTGGGAACTGCGTTTGTGACTGCAAGGCTAGAGTGCGACAGAGGGGGGTGGAATTCCACGTGTAGCAGTGAAATGCGTAGAGATGTGGAGGAACACCGATGGCGAAGGCAGCCCCCTGGGTCGTAACTGACGCTCATGCACGAAAGCGTGGGGAGCAAACAGG
+
CCAB@CFD?BBBBAAAA@@B?BCD@B>@=@BAAA=BBBBC=BBB?@@?>>?<<>8;==2?@C>BBCBBB898BAE>BBBB:BC>C>=>=B?BBC=C@BA?@989+:@A?@>==A:=:=@@A???B??:97:9:::::&;>;@;><>=??>>>>=>??@@?BD:AA=>>??>>>CCBIACCAC@CCB@BBBB=AAC?A?ADCCFDD2BBG>CCAAA?BBB;;;@@@AA;;:AA?@<@A@AHGD9@@CEE>AAA=
@6HNMW:00793:06042
TACGTAGGTGGCGAGCGTTGTCCGGAATTATTGGGCGTAAAGAGCATGTAGGCGGCTTAATAAGTCGAGCGTGAAAATGCGGGGCTCAACCCCGTATGGCGCTGGAAACTGTTAGGCTTGAGTGCAGGAGAGGAAAGGGGAATTCCCAGTGTAGCGGTGAAATGCGTAGATATTGGGAGGAACACCAGTGGCGAAGGCGCCTTTCTGGACTGTGTCTGACGCTGAGATGCGAAAGCCAGGGTAGCGAACGGG
+
B@BBBCC?CB?@@@?@A@6;;C?C@D?C@BB?BB<BAACC>CCAA@9:;:=6497:C?B?AC>BBAA@@@A@CCCC:B8:9A@6@@AA=AAB9BBBBB?BBCBB=@@8??@>:>?<?A:>>@@@@>D;=;;@7::(555)88>6>?9@BBBA>>//,0@=@7@@>>>BBB@AA=CC:;949:<<>=A=<>9@??9;:=AA<AD9>??<A???>>>>AAA;;:@BBABBBAA@C>CC=A?>8><<<<====>6
@6HNMW:00796:06059
TACGTAGGGTGCGAGCGTTAATCGGAATTACTGGGCGTAAAGCGTGCGCAGGCGGTTTTGTAAGACAGATGTGAAATCCCCGGGCTCAACCTGGGAACTGCGTTTGTGACTGCAAGGCTAGAGTGCGACAGAGGGGGGTGGAATTCCACGTGTAGCAGTGAAATGCGTAGAGATGTGGAGGAACACCGATGGCGAAGGCAGCCCCCTGGGTCGTAACTGACGCTCATGCACGAAAGCGTGGGGAGCAAACAGG
+
BCBB@:::6;@>AAA;;;=@@BBC?@?@?AA@@>8=?:99.9@A;;:@>>@=::6:A?6?@A?AAABBBA@?>>>:?CCC8BB=BBBB@B@BBB=B@>=>AAAA=BB??=AAAC7;7;>>??>>>;;9:::555555%85120747488BAA>>>>>>=<<<9>@>>>@@@AAABCC@BB>@>@CB?BC@@;?A@;>9<?;:9:9*:;;0<ABBB@CCC@@ACBABCBBAACCD=A><899:*:<==>8@@A<
@6HNMW:00801:06029
TACGGAAGGTCCGGGCGTTATCCGGATTTATTGGGTTTAAAGGGAGCGCAGGTGGGTTTGTAAGTCAGCCGTGAAAGTTCGATGCTCAACATTGAAATTGCGGTTGAAACTGCAGGTCTTGAGTAAACGCAGCGGCACTGGAATTCGTGGTGTAGCGGTGAAATGCTTAGATATCACGAAGAACTCCGATCGCGAAGGCAGGTGCCGGGAGTTTTACTGACACTGAGGCTCGAAAGTGCGGGTATCAAACAGG
+
BCBB?B?@;@E8;97:AA>ACC@B@BBB=BB?BB<AD<BA>BE>AAAA@@A=AAA=BC>BCC?BBCABB?@@BBC>CCBBCCAAACCE@CCC=ABF>B<A??:><@@@<AB???D@B@@=@@@@ED>BB@@@::6:BB@B?A?C?BBBC@DBC@A:;8;BBD?BCBC@CCCCBBBCCCC?BB?BCE?BBBADCBC<>:>??;?BB>BB<?@?@B8BBBBCBBBBB@@<?DD??@9@??@?@;?ABBCC=BBB@
@6HNMW:00805:06010
TACGGAGGACGCGAGCGTTATCCGGATTCATTGGGTTTAAAGGGTGCGCAGGCGGCCGTGCAAGTCAGCGGTGAAAGCCCGGGGCTCAACCCCGGAAGTGCCGTTGATACTGCGTGGCTGGAATGCGGTCGAGGCGGGCGGAACGTGGCGTGTAGCGGTGAAATGCGTAGATATGCCACAGAACGCCGATAGCGGAGGCAGCTCGCCAGGCCTGCATTGACGCTCGGGCACGAAAGCGTGGGGATCGAACAGG
+
B>BC@CC>BAA@CBAABB@BCE@B@BE?@AA6;;6;D>ED4CD8D?@=;94.33-3-3338:4::BBBBG@B???:??D>BBB:BA@@?CDF:B=A>?><>;>@<@???@@@BABB@BBB?B?@@@A=AABCB?CGG<BD@D?:;;B?AABBB?@?A<A9::5:@>@@A????AA@=ABAAA?@@@=:99CCCC@@A=A?>?BBAA>??;?>AAABB?BBBBBA@?@:@>>>BB9>>A????6@@>>><>>><
@6HNMW:00807:06031
TACGTAGGGTGCGAGCGTTAATCGGAATTACTGGGCGTAAAGCGTGCGCAGGCGGTTTTGTAAGACAGATGTGAAATCCCCGGGCTCAACCTGGGAACTGCGTTTGTGACTGCAAGGCTAGAGTGCGACAGAGGGGGGTGGAATTCCACGTGTAGCAGTGAAATGCGTAGAGATGTGGAGGAACACCGATGGCGAAGGCAGCCCCCTGGGTCGTAACTGACGCTCATGCACGAAAGCGTGGGGAGCAAACAGG
+
BCCCCCCF?AA@BAA@@?<@?BBC@C@C@BBBAA<@A@AB:AA@@@?A@?A???9???398A>ABBBBB>>>BBB>BBCB9BD9AABB>A>AAC;B>A@@AA@A9AAA;;=???1838@@@@@@????A@>>>AAAA(AA:>9=9=;?::;>@@@@AAA@@@9;;;;;CD@@>BBBB?BB@C@CBB?BCCC@BAB?B@CDCCCCC1CCC=BBBBB?AAA@@@@ABB???A???A<AAAAABB8:98BD>EBA@
@6HNMW:00811:06045
TACGTAGGTGGCGAGCGTTGTCCGGAATTATTGGGCGTAAAGAGCATGTAGGCGGCTTAATAAGTCGAGCGTGAAAATGCGGGGCTCAACCCCGTATGGCGCTGGAAACTGTTAGGCTTGAGTGCAGGAGAGGAAAGGGGAATTCCCAGTGTAGCGGTGAAATGCGTAGATATTGGGAGGAACACCAGTGGCGAAGGCGCCTTTCTGGACTGTGTCTGACGCTGAGATGCGAAAGCCAGGGTAGCGAACGGG
+
CGCB@@@9=>9=?;9;BB<@@C>B=B>B9;;?BB898444(4444<<CBBA?98088286;:<B<587;33348==.333877+;737,377(3777848888848=6:@?::2505938787=:9745<=;7=;(522&206066/7:::<BBBB?A?==3;=:=?A@@::939:/:;5;;B@A=A;;;7@=>5;5;>>:>B:@@@=B;;;=>=9868;==>BBA@978?@@8==9999+9===9726674
@6HNMW:00813:06010
TACGGAGGGTGCAAGCGTTTAATCGGAATCACTGGGCGTAAAGCGCACGTAGGCTGTTATGTAAGTCAGGGGTGAAAGCCCACGGCTCAACCGTGGAACTGCCCTTGACTACTCGCACCGACTTGAATCCGGGAGAGGGTGGCGGAATTCCAGGTGGTAGGAGTGAAATCCGTAGATATCTGGAGGAACATCAGTGGCGAAGGCGGCCACCTGGACCGGTATTGACGCTG
+
555549=909>;;449/0/)/)/7727479=<444(39333/48:;<598:<69933,3333;6;A???BA6B???7<CC:??;37733,3155505)..569.505...--2,,,,-(--/<.557<<7<=6>=>=>399559.9.99=9;72/0)///3878:::/3469999::3337;433,3177;=<;;;8=884868848.33433025/84888?BCBB:;;
@6HNMW:00782:06074
TACGTAGGGGGCGAGCGTTGTCCGGAATTACTGGGCGTAAAGGGTGCGTAGGTGGCACTTTAAGTTGGATGTGAAATCCCCGTGCTTAACATGGGAGCTGCATCCAATACTGGAGAGCTAGAGTGCAGGAGAGGTAAGCGGAATTCCTAGTGTAGCGGTGAAATGCGTAGATATTAGGAGGAACACCAGTGGCGAAGGCGGCTTACTGGACTGTAACTGACACTGAGGCACGGAAAGCGTGGGGAGCAAACAGG
+
A=?CECCCCC2BC;;;9;:B>E?C?B@C9BABDD?AAACF=BA<??A@B00+00+0<@B@,0-0;4;9CBBBBAB;;:::-;@@;;6::?=:9;.:;59BBBAB=A=A@??A=AA99:A:99@@>:?B?BB??9?@9<9928;?2919<>?>>>?9979@@A,99?>?=?>>77,7748>;@?>>><<755287:6=1888=?<><=?9655779179;:75<7/0/38//46:>8??AA===1===>><=;A7
@6HNMW:00784:06063
TACGTAGGTGGCAAGCGTTGTCCGGAATTATTGGGCGTAAAGCGCATGTAGGCGGTAATTTAAGTCTGTCGTGAAACTGCGGGGCTCAGCCCCGTATGGCGATGGAAACTGGGTTACTTGAGTGCAGGAGAGGAAAGGGGAACTCCCAGTGTAGCGGTGAAATGCGTAGATATTGGGAAGAACACCGGTGGCGAAGGCGCCTTTCTGGACTGTGTCTGACGCTGAGATGCGAAAGCCAGGGTAGCGAACGGG
+
CCCCBBB?9949D6;9AC?BBC@C@C@C@BB?BH>CAAA>6<BBBBBBBCC@@@=@D=A@>@@BBBCBBBCBBBD?DCA@ABB9@ABCBBBB5;;BBB?B;<;C?BA=BBBB>B@CBB@BBBCDCCC@BBBC@CD>BBB7@4::BB>BDEDDDDBB?BCCD>BB@AABCBBA@;??9?=AB?B??;??::79AA?B>AAD>A@9@9929A999CCCAA@B:;;ABB@@ADCDC?BB@@@@9@@@@BA=@@@9
@6HNMW:00798:06103
TACGTAGGTGGCAAGCGTTGTCCGGATTTATTGGGTGTAAAGGGCGTGTAGGCGGAGCAGCAAGTCAGAAGTGAAATCTCCGGGCTTAACCCGGAAACTGCTTTTGAAACTGTTGCCCTTGAGTATCGGAGAGGCAGGCGGAATTCCTAGTGTAGCGGTGAAATGCGTAGATATTAGGAGGAACACCAGTGGCGAAGGCGGCCTGCGTGGACGCAACTGACGCTGAGGCGCGAAAGCGTGGGGAGCAAACAGG
+
CDCCCCC@BB>@A6;;AA?BBB@B@BCD?BB?BD=BBDDE<CB=BBABB::9:C?ABBBBBB?CDBBBB?BBA@?:?@@@?BF?BB?B<??8?<@A;?>??>>>5=AD<BB>@;>AB:@=A:;9<A9:7:@@?:=<<:6516<A=A==>>?@@@@==:===A8787??@;;;BE>?@;8616;@@@=@=>><@@?:=:=<6;7==///:9==>55/572225555553555555,56669?>3@BBBD:A@@<
@6HNMW:00803:06084
TACGGAAGGTCCGGGCGTTATCCGGATTTATTGGGTTTAAAGGGAGCGCAGGCTGATGATTAAGCGTGACGTGAAATGTAGCCGCTCAACGGCTGAACTGCGTCGCGAACTGGTTATCTTGAGTGAGTTCGATGTTGGCGGAATTCGTGGTGTAGCGGTGAAATGCTTAGATATCACGAAGAACTCCGATTGCGAAGGCAGCCAACAAGGCCTTTACTGACGCTAAAGCTCGAAGGTGCGGGTATCGAACAGG
+
AAAB?A@CBCB@BL>BA@ACCC@B?BA@9>?<?@/;;,;;/:>969;BDCC@BDCCCBBB<A=@:;;BBB@@:AA9;;;@@@?BAB@@>:949@=<;?937CCCCB>>;?AA;A?BAAA?BAAA>??A=ACBB@?=A<??<@<@;?>9959BABCCD?BBBD>BBBB?ABB=>>BBBBB@CD?AAB@AAA7;:==5;5;>==8=;?@;>;C@CF=AACBAAABAAA<AAABBC?A?BAABB<AABAAC<??A?
@6HNMW:00804:06087
TACGGAGGGTGCAAGCGTTAATCGGAATTACTGGGCGTAAAGCGCACGCAGGCGGTTTGTTAAGTCAGATGTGAAATCCCCGGGCTCAACCTGGGAACTGCATCTGATACTGGCAAGCTTGAGTCTCGTAGAGGGGGGTAGAATTCCAGGTGTAGCGGTGAAATGCGTAGAGATCTGGAGGAATACCGGTGGCGAAGGCGGCCCCCTGGACGAAGACTGACGCTCAGGTGCGAAAGCGTGGGGAGCAAACAGG
+
CBAA=;;;/;=@D?BBBB@C@CCDAD@C@BBCCC>CBCBB=BAA???=><<89958<.39<A798ABAA:;9CCC>ECDC599.0=00-0=@@A7@;@@BAAABCCBBBBA@?BB?ABB?AB@@99:A@A@>>?=?=&=@??<??B>BC@BBBBBBB?BBBB>998????>>>CKBB?==:=9=AB<@;@B<C??>?=AA>?@@@/@CA@8:7?A=<=?<=<>;:;@;>>A@@@:AA>>>CB5:;;==4=>>5
@6HNMW:00813:06064
TACGTAGGGTGCGAGCGTTAATCGGAATTACTGGGCGTAAAGCGTGCGCAGGCGGTTTTGTGAGACAGATGTGAAATCCCCGGGCTCAACCTGGGAACTGCGTTTGTGACTGCAAGGCTAGAGTGCGACAGAGGGGGGTGGAATTCCACGTGTAGCAGTGAAATGCGTAGAGATGTGGAGGAACACCGATGGCGAAGGCAGCCCCCTGGGTCGTAACTGACGCTCATGCACGAAAGCGTGGGGAGCAAACAGG
+
CCDCCCBB=B@@@CBDAA?A@CCC?C=@;@AAAC=BBDCC=BBB@@?@@?<;??:=@A3::AADBCBCCABABBE>BBBB:BC=A????B@CCC>C<@???BAB<BBBBB===B=A<>?>?AA>>>;<;???AA@A@(>>:=8=8=:?=:85@A;;>><=<92995559997;ABB@9>B8A9AB=9=BBDACCB@B@CCCFFFD5CCG?CBBCBACCCC;999AB=BBBCBBC>BBBABBB7@@AAA<ABB?
@6HNMW:00777:06148
TACGGAGGATGCGAGCGTTATCCGGATTTATTGGGTTTAAAGGGAGCGTAGGTGGGATATTAAGTCAGCTGTGAAAGTTTGGGGCTCAACCTTAAAATTGCAGTTGATACTGGTTTCCTTGAGTACGGTACAGGTGGGCGGAATTCGTGGTGTAGCGGTGAAATGCTTAGATATCACGAAGAACTCCGATCGCGAAGGCAGCTCACCGGGCCGGAACTGACACTGATGCTCGAAAGTGCGGGTATCAAACAGG
+
CCCCBCC?B@@>@>AAAB=AAC?B?CBC<AB<@@9@B=BC;BC<@@@BB@@>@CC=BBCC?A;@@A?@AC@BACF>CCC=BAA8A@@A=A?A?BCC;CAABABC>ABBBAAC=AA<A>A?BBAAB9859A?>>:>@@<AD@B>B@BBAA>ACDBBAB?DCCA=ACCC?CCA@@@@AABB?CC@CAA=A@@@ABAA?A?BBBA@A;;5;A8@?C?DAGBBBCDDDCBBBBAAABB<AA@BBC>BBBBBB=BBB?
@6HNMW:00781:06130
TACGGAGGACGCGAGCGTTATCCGGATTCATTGGGTTTAAAGGGTGCGCAGGCGGCCGTGCAAGTCAGCGGTGAAAGCCCGGGGCTCAACCCCGGAAGTGCCGTTGATACTGCATGGCTGGAATGCGGTCGAGGCGGGCGGAACGTGGCGTGTAGCGGTGAAATGCGTAGATATGCCACAGAACGCCGATAGCGGAGGCAGCTCGCCAGGCCTGCATTGACGCTCGGGCACGAAAGCGTGGGGATCGAACAGG
+
@CCC@CC@CCCCCBBBBC?CBC?C?BC@CCC@CB=BB=CB<BA;:9;>?>>=AB?B78:=?@8;=@?:::?A:::8:@A9BBB9ACBB?BBB8B?C<????;?>?BAABBB>BBBB=???<@<===@:>>A=<8@@@;?B?B@BBCC@AA??@BBBB?CBDD<???BAABCBAAAB999CBB>AA@=999BBBA?AA=@ABBCBBB?BB?B?CBBBB?BBCBAAAAA<AABDCD>B@?:999-:>>?C=>>>:
@6HNMW:00785:06117
TACGGAGGACGCGAGCGTTATCCGGATTCATTGGGTTTAAAGGGTGCGCAGGCGGCCGTGCAAGTCAGCGGTGAAAGCCCGGGGCTCAACCCCGGAAGTGCCGTTGATACTGCATGGCTGGAATGCGGTCGGAGGCGGGCGGAACGTGGCGTGTAGCGGTGAAATGCGTAGAATATGCCACAGAACGCCGATAGCGGAGGCAGCTCGCCAGGCCTGCATTGACGCTCGGGCACGAAAGCGTGGGGATCG
+
9::A>BB=@@A;:5<<<B8;9B@C>AA@C@@<@@9@@5?@;@A;A<:5444.38284:<:;A=>000/0:5=:992<>>5=<=2?@???BCC:B>B;==BB799<??>>652>=;=88887<7::7713--(--(.::1@@<@;9:9>;<<?@?:>>=9>?@C<BA?;:=00*0;::A699A9939<<8>@?@ABB>CD@BB>????C?BB?C?BBB??<???>>??<<59993;=3588==>=1<=86
@6HNMW:00794:06155
TACGGAGGATGCGAGCGTTATCCGGATTTATTGGGTTTAAAGGGAGCGTAGGTGGGATATTAAGTCAGCTGTGAAAGTTTGGGGCTCAACCTTAAAATTGCAGTTGATACTGGTTTCCTTGAGTACGGTACAGGTGGGCGGAATTCGTGGTGTAGCGGTGAAATGCTTAGATATCACGAAGAACTCCGATCGCGAAGGCAGCTCACCGGGCCGGAACTGACACTGATGCTCGAAAGTGCGGGTATCAAACAGG
+
GFDF@999;@@AACBA@?=@BD@E@CCC?DC?BB=BD>EG>BB=BDABAAB>BCD?CBBB?A>BAC@@ACDCDCC>CCC=CCD;DCA@>A?A@CED;D=@@BBB=@@BAA@C=AA;C?C9;:BBC@@<?BA9949@@;@B?D?B?BB??<?A@BB@@=@@?@:@@AB@EBB999@AA@@<@B>ADD@BBCCCDCB?A5<;<;BBCC>BB=B@C?C@BBBBCBCFCCBBBCCBBC9::?@@@5::ACA@<A??:
@6HNMW:00805:06159
TACGGAGGACGCGAGCGTTATCCGGATTCATTGGGTTTAAAGGGTGCGCAGGCGGCCGTGCAAGTCAGCGGTGAAAGCCCGGGGCTCAACCCCGGAAGTGCCGTTGATACTGCGTGGCTGGAATGCGGTCGAGGCGGGCGGAACGTGGCGTGTAGCGGTGAAATGCGTAGATATGCCACAGAACGCCGATAGCGGAGGCAGCTCGCCAGGCCTGCATTGACGCTCGGGCACGAAAGCGTGGGGATCGAACAGG
+
CBBB>@@;@BB@C@@@BC@CCC@C?BB?CCC?CC>CD=A@<@B<AA?@?;;500+0,00??@;?BC@??@?A999,9??8>CC:CBAA?CCD8B@B@B>>>@BB?BABB=<;@>AA>@CC;?>?AAA@CAA982::9.9A<A?@@@B?BCBABAABB?BBAA<ABBBBBBBBBA@B>BBBCC?CA@=BBCBBBB>@@=@@A@BBBB>BB>B>B@@BB?BCBB@BBBB<B@@@>>7>A@7777.7:;>A;AAA;
@6HNMW:00807:06151
TACGTAGGGGGCAAGCGTTGTTCGGAATACTGGGCGTAAAGCGCACGCAGGCTGGCCGTTAAGTCTGTCGTCAAAGGCGGGGGCTCAACCTCCGTTCCTACGATAGATACTGGCGGCCTAGAGTATGTGAGAGGGAAGTGGAATTCCCGGTGTAGCGGTGAAATGCGTAGATATCGGGAGGAACACCGAGTGGCCGAAGGGCGCTTCCTGGCACACAACTGACGCTCATGTGCGAAAGCCAGGGCAGCGAACGGG
+
55::>@@AAA,=A=@=00+0<39:48;959BBE>BAAA@5<:483443;@<@@@:C:?@=@;A==@@A>544;;)5.55555$5;<=;;;<<6:>+0+/:9::;55556===9;?7?7;>BBC996=<@AA=;;8<)0/8175:)44(43334:;<=788BB<ABCBBBBAA?778D=B@:@:;;:*//;;=)/(57-55'228838322,255722,2=ABB?>?C????@@==<59828?B=BB=?>87=<=7
@6HNMW:00786:06165
TACGGAAGGTCCGGGCGTTATCCGGATTTATTGGGTTTAAAGGGAGCGCAGGTGGGTTTGTAAGTCAGCCGTGAAAGTTCGATGCTCAACATTGAAATTGCGGTTGAAACTGCAGGTCTTGAGTAAACGCAGCGGCACTGGAATTCGTGGTGTAGCGGTGAAATGCTTAGATATCACGAAGAACTCCGATCGCGAAGGCAGGTGCCGGGAGTTTTACTGACACTGAGGCTCGAAAGTGCGGGTATCAAACAGG
+
CCCC?C@B?BC@CE>DCC@BBB?B?@?>6<=9@@9A@8AA9@?;:;;AA@@=@BA<AB<ABB>AABBBB7;;@@@8@A?BCBCCFGCCACBB>BCB=B?@AC@C@BBB=BAABAD@CCC?BCDAA@8@@?AB;;5;@AAC@BAC?;;;A=ABBCCAA?ABBB=;;;B6;;@ABBBBBBB@BB?BBC@CBBBCCCB=A<?@@;@?B?BF>??AFC;C?@??A@@@@;;5;;;@@@8@=?:995:ACCCD>@??>
@6HNMW:00809:06200
TACGGAAGGTCCGGGCGTTATCCGGATTTATTGGGTTTAAAGGGAGCGCAGGCGGCACTTCAAGCGTGACGTTAAATTTCGGGGCTCACCCCCGTTTTGCGTCGCGAACTGTTGTGCTTGAGTAGGCGGCAGGGAGGCGGAATTCGCGGTGTAGCGGTGAAATGCTTAGATATCGCGAGGAACTCCGATAGCGCAGGCAGCCTCCCGTTGCTTTACTGACGCTCATGCTCGAAGGTGCGGTATCGAACAGG
+
ABCC@C@C?BC@CC?@@@>ACB?C@BBA=>@9@?8??,;;0;D=BDCCBA>:9:5;9:=6;94459@@>=;>5;;0:;24999*4B>:9999)7BDB5:988::::B=??BC?BB????A@AAAA?AA=@AA?:AB<>??B?A>A@9939@@???=9=999*9@@@<A???BB???@==3935871756555999=6=:552588.88+2255)5<<>;;666;;:555955.5.4;45.59995616;;:
@6HNMW:00766:06225
TACGGAAGGTCCGGGCGTATCCGGATTTATTGGGTTTAAAGGGAGCGCAGGCCGTCGATTAAGCGTGACGTGAAATGCCGCGGCTCAACCGTGGAAGTGCGTCGCGAACTGGTTGACTTGAGTGCGCACGAGGAAGGCGGAATTCGTGGTGTAGCGGTGAAATGCTTAGATATCACGAAGAACCCCGATTGCGAAGGCAGCCTTCCAGGGCGTAACTGACGCTAAAGCTCGAAAGTGCGGGTATCGAACAGG
+
DB;;9;;A=@B==@5000/:@;A@?BB<@?<?A9AB<AA;AA<;;:;;AA?:69<>///)/)///:<>><;;>>5::8.433-3=@@=B=?>B?C>B999??BBBBB?AAB@C?BBB@=BA==?BA<>>=:=.5.69>>8=:><@BBB7;;?>?;;5;===5888A=A>>>>>>>>>B;??=@A@5@@@<@@@@<>8;<97298<:>CE;D>>><A@@>>>>>AC7>=AAAAA:AAA:::2:=>>BB;@@A=
@6HNMW:00780:06240
TACGGAGGATACGAGCGTTATCCGGATTTATTGGGTTTAAAGGGAGCGCAGGTGGGTTTGTAAGTCAGCCGTGAAAGTTCGATGCTCAACATTGAAATTGCGGTTGAAACTGCAGGTCTTGAGTAAACGCAGCGGCACTGGAATTCGTGGTGTAGCGGTGAAATGCTTAGATATCACGAAGAACTCCGATCGCGAAGGCAGGTGCCGGGAGTTTTACTGACACTGAGGCTCGAAAGTGCGGGTATCAAACAGG
+
CCBB?BB@CCCBBBABBC@CCC?C@CBB<BB=@C;@@;@B=AB=BA@AAAA=@BD<@A>ACB>AAC@@B@CCCCC>CB@CCBBCCCCC?BBB=AAA;A?AAA>B?BBC<C@=>>?<?AB>CCCCDE>CBBAA@C?CABAB?B?B?AA@@=@BCBBBB?BCCE>BBA@=@@@ACBAAABB?BB@BBB?BBBBBBCC4848??:@AB;AA=999ED:DAABBCBAAA:979BBBBB>B??>BB>BBBCCC=AAA?
@6HNMW:00786:06219
TACGGAGGACGCGAGCGTTATCCGGATTCATTGGGTTTAAAGGGTGCGCAGGCGGCCGTGCAAGTCAGCGGTGAAAGCCGGGGCTCAACCCCGGAAGTGCCGTTGATACTGCGTGGCTGGAATGCGGTCGAGGCGGGCGGAACGTGGCGTGTAGCGGTGAAATGCGTAGAATATGCCACAGAACGCCGATAGCGGAGGCAGCTCGCCAGGCCTGCATTGACGCTCGGGCACGAAAGCGTGGGGATCGAACAGG
+
55656;@>AB@>A00/9:6999?C?AC?BBA?AA<@A9@?8=:3:8@=?;;60;6:-00@@A;@AB789B@???@800+/99+8999,333&3171;?>=;>A8>?AA@A>A@CB?BCD?BAB@AB@CDC::6;@@8;;5;<B;::@??@@???::39@?@9?AD>=?994:AAAD=??CHK?????::9?>?@=@C?989A???@399189>??@@=ABAB@??@A;@@=:;:0:@:::::/:>:;;8=;;5
@6HNMW:00796:06222
TACGTAGGGAGCAAGCGTTATCCGGAATTATTGGGTGTAAAGGGTGCGTAGACGGGATAACAAGTTAGTTGTGAAATACCTCGGCTCAACTGAGGAACTGCAACTAAAACTATTATTCTTGAGTGCAGGAGGGGAAAGTGGAATTCCTAGTGTAGCGGTGAAATGCGTAGATATTAGGAAGAACACCAGTGGCGAAGGCGACTTTCTGGACTGTAACTGACGTTGATGCACGAAAGTGTGGGGAGCAAACAGG
+
BBBBBBBB;:;;;7;ABB@CCC@D@D?B?BB@CC>AAAAA8A>7>ABBBBCCCCC=BBB@CC?;;6;@@89:CKK>BBC?C8899CAA?B>?>A=@=@AA@@=AABCC8AABB?@@;??=@@@@>=::18989-9:/::>9>;D?B?BABBBBAA:949<?@9:::??BBCBCD?EB?B@BB?>>>?ABBB?B??;?=A9:9AC>BBB?BCCBB><==;::==;>>>AA@=>>@9>?@8888)87...'..62
@6HNMW:00809:06219
TACGGAAGGTCCGGGCGTTATCCGGATTTATTGGGTTTAAAGGGAGCGCAGGTGGGTTTGTAAGTCAGCCGTGAAAGTTCGATGCTCAACATTGAAATTGCGGTTGAAACTGCAGGTCTTGAGTAAACGCAGCGGCACTGGAATTCGTGGTGTAGCGGTGAAATGCTTAGATATCACGAAGAACTCCGATCGCGAAGGCAGGTGCCGGGAGTTTTACTGACACTGAGGCTCGAAAGTGCGGGTATCAAACAGG
+
;=@A=C8;8;C=@B7B@E@BBC@C@CBC=;;5;@;@A=DG?DE?BB@AA?@4;4908:3;<@<@@??@@5;;@@@8>>=BBCBAACCC@CCC@CBC?CADBB?BABBA=A;000=90006>:@@@@8=00/779.5666>8=8<7:<55169<<<6616<<=4999?;@>?@BBCCBCC=@@=@@B@CCCBCDBB>@>?AA?ABA=@@::99CC:CAAABC???@;;7;ECBCG@E;;;AA<ACBDBB=BAD@
@6HNMW:00813:06216
TACGTAGGTGGCAAGCGTTGTCCGGATTTACTGGGTGTAAAGGGCGTGTAGGCGGGACTGCAAGTCAGATGTGAAAACTATGGGCTCAACCCATAGCCTGCATTTGAAACTGTAGTTCTTGAGTGTCGGAGAGGCAATCGGAATTCCGTGTGTAGCGGTGAAATGCGTAGATATACGGAGGAACACCAGTGGCGAAGGCGGATTGCTGGACGTAACTGACGCTGAGGCGCGAAAGCGTGGGGAGCAAACAGG
+
BBAAA@@=A@<@B@BBBC?A@C@CABBB>CBBBB<?><=?.98.9<;::BA>BCC>AA????;?BAAAB@@@BBDC:BC@A@B=CC??=?F>CCC@?;799BBD<AAC=CECC@88/9:39999@BA>:?==<:??;;;;<@;?:=5:;=;;:>>>?:===?8===@@@???A@>>>=<<594:>A:>>==8===7=5;;9>>;>>>B=>>>>?;>??>?>===;;5;>888B7==???BB6???@@:@@@<
@6HNMW:00769:06280
TACGGAGGATGCGAGCGTTATCCGGATTTATTGGGTTTAAAGGGTGCGTAGGCGGTTTTGCAAGTCAGCGGTGAAACGCAAGGGCTCAACCCTTGACCTGCCGTTGAAACTGCGGGGCTTGAATGCGGATGCTGTGGGAGGAATGTGTGGTGTAGCGGTGAAATGCATAGATATCACACAGAACACCGATTGCGAAGGCATCTCACAAATCCGTAATTGACGCTGAGGCACGAAAGTGTGGGGATCGAACAGG
+
CBBB@;:9:@@@BBABBA<ABBGD@CCC?DF@BD=BB?BC?CLDBBBCCBB?BA=@AB9@@B@DBC@@@@=<<8:4...-6<918=?=:A=6B><<A?BA@9?@;989-:@>?@@A6@@?BB@ABBC@BAAABAABB>BC@C@CBBAAA@BAAAA::5:@@@;AABBBBBCD@@?CCBBBBB?BBB@BBA=>?@@=C?@AABA@@@A@9@B>AAD@C:<:AAA?A;;5;@?999/9AABBFD8999@@;@BB?
@6HNMW:00774:06268
TACGTAGGGTGCAAGCGTTATCCGGAATTATTGGGCGTAAAGAGCTCGTAGGCGGTCTGTCGCGTCTGCTGTGAAAACCCGAGGCTCAACCTCGGGCCTGCAGTGGGTACGGGCAGACTAGAGTCCGGAAGAGGTGAGTGGAATTCCGAGTGTAGAGGTGAAATTCGTAGATATTCGGAGGAACACCAGTGGCGAAGGCGGCTCACTGGTCCGGTACTGACGCTGAGGTGCGAAAGCGTGGGGAGCAAACAGG
+
AA@BBBBB=;;;?;9;59494506?B?B@@@6;;/;@?>@4@=ABCCA@<B@CD?BBBBBBBBA@??99783<<<<+<<5777:@@???C?BCBB>B@AAABA:>@9>>>@B=BBA@AA?><:::5:6A4<33.3;>=?B>B?@<@:76555599;;166>?7>;><==<:;7:7//)/8(/(/86/35.2+257.719949655AAB028=@<;:9799965779;6666<=<3=>::588+557>>7>>C8
@6HNMW:00777:06264
TACGGAGGATGCAAGCGTTATCCGGATTCATTGGGTTTAAAGGGTGCGTAGGCGGCTTTTTAAGTCAGTGGTGAAATCCTGTCGCTCAACGATAGAATTGCCATTGATACTGAAGAGCTTGAGTTCAGTTGAGGTAAGCGGAATGTGTAGTGTAGCGGTGAAATGCTTAGATATTAACACAGAACACCGATTGCGAAGGCAGCTTACTAAACTGACACTGACGCTGATGCACGAAAGCGTGGGGATCGAACAGG
+
CBAA=;;5;>=@A?ABCC7;995:84905?>:>@:@@8@C,:;0;=>9?BB=@C?A@@@@0A@CBBBBBA?BABC=@@@CAAA:9:??;?8887;;6;8<::9=49;?ABBBC@B989@>B?>?<>???>???<?A?AAB?B>AABB???BCA????9>??@;@BAB?BBA>87085::==;;77<=7---)--550647A<<A;?>?@A:>>BBBAAA??:@<;987<???655,//.....&.7869:9AA:
@6HNMW:00784:06273
TACGGAGGATCCGAGCGTTATCCGGATTTATTGGGTTTAAAGGGTGCGCAGGCGGGATGTTAAGTCGGCGGTGAAATTTTGCGGCTCAACCGTAAAAGTGCCTTCGATACTGGCGTCCTTGAGTATGGATGAAGTAGGCGGAATTTGTGGTGTAGCGGTGAAATGCTTAGATATCACGAGGAACTCCGATTGCGCAGGCAGCTTGCTAAGCCATAACTGACGCTCATGCACGAAGGCGTGGGGATCAAACAGG
+
AABB?BC@BBC@CBBA@@?BBBADABBB=AA>BC?CD>CD>HM=@A@@A@C@GCC?CBBA>@>ABBC@CB?BAAA:@AA5::9=ACBC@B@BAAA@6@???9>;?CCBBBCC?CABB>C>@@BCBBB@AAAB?BBBB?B><A?AH988@<>>>==8818@AB;BA=>:>>>?>><<==::6:=@@@<A::188====;?AA@?:>=@@<A@8;;A<AAAAA@@@??;;<??BD<A:>>AABB5@@B>>9>AA=
@6HNMW:00784:06281
TACGTAGGGGGCAAGCGTTGTTCGGAATACTGGGCGTAAAGCGCACGCAGGCTGACCGTTAAGTCTGTCGTCAAAGGCGGGGGCTCAACCTCCGTTCTACGATAGATACTGTCGGTCTAGAGTATGTGAGAGGGAAGTGGAATTCCCGGTGTAGCGGTGAAATGCGTAGATATCGGGAGGAACACCAGTGGCGAAGGCGCTTCCTGGCACACAACTGACGCTCATGTGCGAAAGCCAGGGCAGCGAACGGG
+
CCBB@:::::*;C=@@@B?@A=@>;@+0/8///(/A?@?5>?@A?>??BB>BBCCA:9;?C=CBDBBBBCCCCC9@;99999*;BCDAE@BB>AA?BCC@@ADAAAAADBBB@@=@CCECAAABA@@CAA@@@:?:>?@=@?A?AA<@;?>?AA??<?@@?:AA?@ABBCBBBBBB>@><>@AAA?BBBC@B>;7;7=;;;5:;>>;>AAA@A<@@BBCAAABAAABABBBB>BA?@AA<ACDA@C=@@>9
@6HNMW:00804:06304
TACGGAAGATGCGAGCGTTATCCGGATTTATTGGGTTTAAAGGGAGCGTAGGCGGGCTGTTAAGCCAGCGGTCAAATGTCATGGCCCAACCTTGGCATGCCGTTGGAACTGGCAGTCTTGAATGCGCGCAAGGAAGGTGGAATTCGTCGTGTAGCGGTGAAATGCTTAGATATGACGAAGAACTCCGATTGCGAAGGCAGCCTTCTGGAGCGTGATTGACGCTGAGGCTCGAAAGCGCGGGTATCAAACAGG
+
B>>CADABBA@AAAAAA@=@EH@H@CCC>CCACC=BA;@A;AA=@@@BA@?;;;90;@A@?B?AA?@@@B?BCDD>???BA?A7::5:=@?B?B?BB9::?AA=A=A=??B@BBCCBB?BB<??AB???C?B?B@A:A=<A=CACDE;=<ECBB;;8;BCC=CBAB=A@@ABBBBCCC@EI@CBB@BCC?CCCC=@=@AAA?B@CCE@CCAAABBB?BBB<;;CAA=ACA<;<8;BB@@A8@;;;;;0;AAA
@6HNMW:00810:06297
TACGTAGGGTGCGAGCGTTAATCGGAATTACTGGGCGTAAAGCGTGCGCAGGCGGTTTTGTAAGACAGATGTGAAATCCCCGGGCTCAACCTGGGAACTGCGTTTGTGACTGCAAGGCTAGAGTGCGACAGAGGGGGGGTGGAATTCCACGTGTAGCAGTGAAATGCGTAGAGATGTGGAGGAACACCGATGGCGAAGGCAGCCCCCTGGGTCGTAACTGACGCTCATGCACGAAAGCGTGGGGAGCAAACAGG
+
@BABACEE?;;;B@@BCB?BACDE@E@D>BBCCC>CBABC=BAA@@@A@@@>@B>BCC9A??<?AAAABAAADCC=?>?>5?A9AAAA=A?CBB>B<?>@@99929>>BBB>?G<A<@:::=<<<====>89656565#7815.52505:@@@>>?@@A>>=E8=>?B@;;;?>CCAA>@A=@?CCB?BBCD?BBB=@<@BABEDC5CDD=BBAAA=ACBBBBCBBCC@?>=:9:/8;9<<;;/>?@BE>BBB>
@6HNMW:00768:06349
TACGGAAGGTCCGGGCGTTATCCGGATTTATTGGGTTTAAAGGGAGCGCAGGTGGGTTTGTAAGTCAGCCGTGAAAGTTCGATGCTCAACATTGAAATTGCGGTTGAAACTGCAGGTCTTGAGTAAACGCAGCGGCACTGGAATTCGTGGTGTAGCGGTGAAATGCTTAGATATCACGAAGAACTCCGATCGCGAAGGCAGGTGCCGGGAGTTTTACTGACACTGAGGCTCGAAAGTGCGGGTATCAAACAGG
+
@BBB?B69.9:.99)9:<;@@A<@<?@B;AC=@@<?C<BB>BF?BB<;;<<9=BC=CC@CBA>BCB@?@4:;999,5<7=?EAA<@CC?BCB;;;E=B=A;;7;=AAA=B@@@AE@BBB@CBA@@@;@@@AA@@<AAABB?C7;7<;;;=BBBBBAA=ABBB=BA@?7;;@BBCCGHCD?@@=@CC;<<BBABAA6:6:@@=@AA;??:@ABDE:B@@@BBBAABB@=@AABDC=A@@;;;0:>@@AA=AAB?
@6HNMW:00776:06312
TACGTAGGTGGCGAGCGTTATCCGGATTTACTGGGTGTAAAGGGCGTGTAGGCGGGTTGGCAAGTTGGATGTGAAAAACCGCTGCTTAACGGCGGTCCTGCATCCAAAACTGTCAATCTTGAGTGTCAGAGGGGAAAGTGGAATTCCTAGTGGAGCGGTAAAATGCGTAGAGATTAGGAGGAACACCGGTGGCGAAGGCGACTTTCTGGCTGACAACTGACGCTGAGACGCGAAAGCGTGGGGAGCAAACAGG
+
BCBBB:98:B<BABABBB>ABC?C@CDC>BBADD>BBCBB=BB=BADAAAB?BCC=B?B@EB???<?=@?<>99999'76>;359<>A>:949A>??=?CCCCD@CBC;AA@@CC>@AB@CBBBBAA?B::::-9@9BBB?B=A>@?BDCCC?BB9939@@@6@AAAAACC;:9@ED?BB<?9@>@=@<=?<A==9=9???@BA:@A@>AA9:9C@BCCCBBBABA@@CCBB@C>CA<<B@?2?>:??:@A=8
@6HNMW:00788:06348
TACGGAAGGTCCGGGCGTTATCCGGATTTATTGGGTTTAAAGGGAGCGTAGGCGGCATGGTAAGCGTGTTGTGAAATGCGGGTGCTCAACATCCGGACTGCAGCGCGAACTGCCGTGCTTGAGTGCATTGAAGGAAGGCGGAATCGTGGTGTAGCGGTGAAATGCTTAGATATCACGAGGAACCCCGATTGCGAAGGCAGCTTTCCGCGCTGTTACTGACGCTGAAGCTCGAAGGTGCGGGTATCGAACAGG
+
;;<A@C@D@CH@A@9@00)/>>5>;094)4A:@B;@@;AM>MI@BB;;;BB=<;7;A?C@CCAE999;?<>BBBC>CCCCC>CB@?==00.::*0+0<;;=?=@>?;:79=BA=BAAAB<@?BBBAA@=AA<?;@50+0=8<+00AAA<<@;===@8@9;;6;BBB?BCBCBBCBBA??=??BCC9AAA7::@?9?9=><448/7;?@BB@BC>BBEG:99BBDB@BAA::7,78<==@B>BAAA>>6;=92
@6HNMW:00791:06350
TACGGAGGACGCGAGCGTTATCCGGATTCATTGGGTTTAAAGGGTGCGCAGGCGGCCGTGCAAGTCAGCGGTGAAAACCCGGGGCTCAACCCCGGAAGTGCCGTTGAATACTGCATGGCTGGAATGCGGTCGAGGCGGGCGGAACGTGGCGTGTAGCGGTGAAATGCGTAGATATGCCACAGAACGACCGATAGCGGAGGCAGCCTCGCCAGGCCTGCATTGACGCTCGGGCACGAAAGCGTGGGGATCGAAC
+
?<<A><B9;;;CBBAAAC;@@A=A>@@<?CC4;;8;B;BC4:<4;<955<<7:?7><A@BBC?BBCA???8=9777&33(7;?/<8@>2;;;+;38333384;=5/0*/@?@@<89>5///07055783555557577)67-2+28;<:A::;:99:=:=BAD9>==<<=<=??@@A9;;<:848///6//.5779597278..)//09<?>:?9<@@AB?B@?A>>999/90/699)0/98899+88///4:
@6HNMW:00806:06358
TACGGAAGGTCCGGGCGTTATCCGGATTTATTGGGTTTAAAGGGAGCGTAGGCGGCATGGTAAGCGTGTTGTGAAATGCGGGTGCTCAACATCCGGACTGCAGCGCGAACTGCCGTGCTTGAGTGCATTGAAGGAAGGCGGAATTCGTGGTGTAGCGGTGAAATGCTTAGATATCACGAGGAACCCCGATTGCGAAGGCAGCTTTCCGCGCTGTTACTGACGCTGAAGCTCGAAGGTGCAGGTATCGAACAGG
+
00/<8:4@<@A?AB>BCB?CBC?C?CCC>BA:??4998:D>FE?BBBCCCB?BB>?@AA?@?;@C@@AB:;;EDE>@A@AE>:::CBB?A??@@C?CC?@@@ABABCC?BBDD@CBCBB>BABBBBBB@CC?B?B>B>BC@C>B?BCCC@CCCBBBB=ABBB=CBCC?CBBCCBA???9949=@@@9ABC<??BC@C@BBBBCC>C@CAA@@BB>BBBBBA??>??<??@>==293:9:==8?????A<@@?9
@6HNMW:00809:06352
TACGTAGGGGGCGAGCGTTGTCCGGAATGACTGGGCGTAAAGGGCGTGTAGGCGGCCTGATAAGTCTGGAGTGAAAGTCCTGCCTTCAAGGTGGGAATTGCTTTGGATACTGTCGGGCTCGAGTGCGGAAGAGGTAAGTGGAATTCCCAGTGTAGCGGTGAAATGCGTAGAGATTGGGAGGAACACCAGTGGCGAAGGCGACTTACTGGGCCGTAACTGACGCTGAGGCGCGAAAGCGTGGGGAGCGAACAGG
+
C>?AAABBBB0BB@A@@@@CCB?A@A@FCCCCCC<B?>>=4;;8BBCCC@@?AB?B@CBCAA?BCCCC@CCICCC?CBB@BDGAG@CCAC?CCC>C@F?CCCC?CACCCCCCCCCC=CBBCCEBBA@>@?C@?=?C?AAB?@=@;@@:@AAAAABBB?BCCC?BBBAAAAAAAC?BB<AA=@>ACC@DBAA>ABB>B?B:::B?@?@?B=A8;;C@CCCBBBBBBBB?ABB???8?AAABDC9?>BBB?AAA@
@6HNMW:00781:06362
TACGGAGGATCCGAGCGTTATCCGGATTTATTGGGTTTAAAGGGTGCGCAGGCGGGATGTTAAGTCGGCGGTGAAATTTTGCGGCTCAACCGTAAAAGTGCCTTCGATACTGGCGTCCTTGAGTATGGATGAAGTAGGCGGAATTTGTGGTGTAGCGGTGAAATGCTTAGATATCACGAGGAACTCCGATTGCGCAGGCAGCTTGCTAAGCCATAACTGACGCTCATGCACGAAGGCGTGGGGATCAAACAGG
+
CCBB>BB>AAB@CCBBBB@BBC@D@CBB=AA>AB<AD<BB<AB996:AAAA@CBC>C@@?>><?BBB7:9?BCCC<CCD:@?A?CCDC?B?BBCCB:BBBB?B?BAAAAAAA?>??A>A?BBBBC>><>AA@<BA?<6<<9@?BF>?>?;?>>>?9;5:=@?8@@@@;>>AA>>:;;@@@<@=BAA=;:;7:;>>A@<BBA@A<AA@@<@A388D<@@>>>=>===;;;;=>>;?<A===AB6@?>>@:;;;:
@6HNMW:00792:06384
TACGGAGGACGCGAGCGTTATCCGGATTCATTGGGTTTAAAGGGTGCGCAGGCGGCCGTGCAAGTCAGCGGTGAAAGCCCGGGGCTCAACCCCGGAAGTGCCGTTGATACTGCATGGCTGGAATGCGGTCGAGGCGGGCGGAACGTGGCGTGTAGCGGTGAAATGCGTAGATATGCCACAGAACGCCGATAGCGGAGGCAGCTCGCCAGGCCTGCATTGACGCTCGGGCACGAAAGCGTGGGGATCGAACAGG
+
BCBC@CC@CCCCA?@@AA?BDD@C?CD@CBB?BC<@A9??8?@;@AABB@@<?>9?<??BBC?BDB99:A?A@AA<ABA=BDD:CCCC?CCC:A?B?CAAA?BB?BBBC@A;BBB?;?@@8=:<A::69??::8@EE=CC?B@BCBB@BC@@@BBA@>AABB=???BBAA???BBB@BBBBD@BA@>ABAA@@@:>=8=@A@AACC@9959>AABBB>BBBABB@@B9?@?@BB<BCAA???2?@@?=9=@@;
@6HNMW:00824:05806
TACGTAGGGTGCGAGCGTTAATCGGAATTACTGGGCGTAAAGCGTGCGCAGGCGGTTTTGTAAGACAGATGTGAAATCCCCGGGCTCAACCTGGGAACTGCGTTTGTGACTGCAAGGCTAGAGTGCGACAGAGGGGGGTGGAATTCCACGTGTAGCAGTGAAATGCGTAGAGATGTGGAGGAACACCGATGGCGAAGGCAGCCCCCTGGGTCGTAACTGACGCTCATGCACGAAAGCGTGGGGAGCAAACAGG
+
CCBBAELF?CBBCCCBBB@BABBC?C?B?BBCCC>CCCCC9A>@;;9787<9>=9=AA6ABB?BCCBBB=>=A@B;A@AA9BA<BCBB?A>BBC>C?BBBAAAC>B<>>>8;:E=C=??=>====?::;>>>>DDDD'AA<@<@<@<@@>>;;;AAA>>>BB:AA@@?>><<=@@@B?;;;;ADDD?BBBC?B?A=@=@DCFCCD5CBB=AAAAA=@BBA@ACBCBB?@@ABBB=ABBBAAA689:@?6@A?9
@6HNMW:00826:05784
TACGGAGGATCCGAGCGTTATCCGGATTTATTGGGTTTAAAGGGTGCGCAGGCGGGATGTTAAGTCGGCGGTGAAATTTTGCGGCTCAACCGTAAAAGTGCCTTCGATACTGGCGTCCTTGAGTATGGATGAAGTAGGCGGAATTTGTGGTGTAGCGGTGAAATGCTTAGATATCACGAGGAACTCCGATTGCGCAGGCAGCTTGCTAAGCCATAACTGACGCTCATGCACGAAGGCGTGGGGATCAAACAGG
+
@CCCABB@BBB?BBBA@?@CCC?B?CDD>CC@DE<@?9?A9@B;@@@BBAB?BBC=BBBB<><@CCA?BA;C?>?9?AA6??@=@BBB>A299999+99::<B@CBCBBBBC@=>=B?B>@BBBBBB?BBBA=>>994:<9<<AA7>=@<@=>>A>>:>>>>7>>>>:>>>A??>>=;>==B=AAA=;<;:>>??@?<===@@588?D<@?6::A=ABB??=>=>>;99==7618:>>@A@@5A@@@@9@@@;
@6HNMW:00842:05801
TACGGAGGATCCGAGCGTTATCCGGATTTATTGGGTTTAAAGGGAGCGTAGGCGGGCGCTTAAGTCAGCTGTGAAAGTTTGGGGCTCAACCTTAAAAATTGCAGTTGATACTGGGTGCCTTGAGTGCAGTATAGGCAGGCGGAATTCGTGGTGTAGCGGTGAAATGCTTAGATATCACGAAGAACTCCTATTGCGAAGGCAGCTTGCTGGAGTGTAACTGACGCTGATGCTCGAAAGTGTGGGTATCAAACAGG
+
>=BB@BC?@@A@A?>A;;7;CD?C?CCC=BB?BB>BD>DD>BB<AA@A;;;;@AB<B??@4:29>??@@@??:;;0;@@9?AA7AA@@<@=@50000)0,0=;00,0>>=@ABB=BBB?B@FBBBBB9:9BABB?BCC?BB?B?B?DC<<:<?=?A?<7@>>>:;?@A<@@@<<=7;;BB@CB?BCD?BBC@CABA=A=ABBBE@DCCC@@@ACDD@CCCCCCCCCCCCDCCCCE=??@;;;0;CB;;;9;BBA
@6HNMW:00845:05769
TACGGAAGGTCCGGGCGTTATCCGGATTTATTGGGTTTAAAGGGAGCGCAGGTGGGTTTGTAAGTCAGCCGTGAAAGTTCGATGCTCAAACATTGAAATTGCGGTTGAAACTGCAGGTCTTGAGTAAACGCAGCGGCACTGGAATTCGTGGTGTAGCGGTGAAATGCTTAGATATCACGAAGAACTCCGATCGCGAAGGCAGGTGCCGGGAGTTTTACTGACACTGAGGCTCGAAAGTGCGGGTATCAAAACAGG
+
/9=B?D8;6;?9??8@<@;A;:5:39::3:;<A@9@B.;;0;>9>DCAABB?AB@<AA<ABC=@?@>>>2:0<==30/*/:///:9555)5<<.66D=C665;6;.4//(/79///4///)4<;455)5:::<<=8<665<5:.5.559949;99;66.6<;;2;544.54;:555;<<<;A?666C?BBB>;>>?9>;???:<?<179*99=?A9B988A@@@9;9A=AA@>>>;@:::BC=@>>4449&9::5
@6HNMW:00858:05769
TACGGAAGGTCCGGGCGTATCCGGATTTATTGGGTTTAAAGGGAGCGCAGGCCGTCGATTAAGCGTGACGTGAAATGCCGCGGCTCAACCGTGGAAGTGCGTCGCGAACTGGTTGACTTGAGTGCGCACGAGGAAGGCGGAATTCGGTGGTGTAAGCGGTGAAATGCTTAGATATCACGAAGAACCCCGATTGCGAAGGCAGCCTTCCAGGGCGTAACTGACGCTAAAGCTCGAAAAGTGCGGGTATCGAACGAGGA
+
555/)/27)//589(--//::7<6;<>5:@=@@9@B-;;/:<259;D?;;6;.4@;::;?A79:ACAB@;;:>:30/.05--(/98;3=6733171333888A=>>A<;98/9/7?>?8>?;888;::8756/8/808;7:)/)//)/9/56/5-555-5<><3>?:;3;:865===888:>?<ABC6:766////(.(.3..).3:2759455//).775565522'26662555&25577:099A:8=7;55505
@6HNMW:00835:05844
TACGGAGGACGCGAGCGTTATCCGGATTCATTGGGTTTAAAGGGTGCGCAGGCGGCCGTGCAAGTCAGCGGTGAAAGCCCGGGGCTCAACCCCGGAAGTGCCGTTGATACTGCATGGCTGGAATGCGGTCGAGGCGGGCGGAACGTGGCGTGTAGCGGTGAAATGCGTAGATATGCCACAGAACGCCGATAGCGGAGGCAGCTCGCCAGGCCTGCATTGACGCTCGGGCACGAAAGCGTGGGGATCGAACAGG
+
5<;A<;949AA@BCB:;;?BBA?B?@@>@BB?CD<@?8@?0;9,48@A@@A?9:5:6::@AA?BBABAAB=@@??599929AA6CB@?=?DE:C?B>A@BB@CC@99:?;;;?A>>=B??<?<@:;:;????E;BBC>DC@C?B@@@=@AAA@@@AA>ABBG>BBBBBBBBBBBBB=??BAA=BBB<@@A>>?A>@A>AABAA@@@=8848=@@@BC@BBB=>>>>>8>AABBC>:8:::<</;;:<>;===:
@6HNMW:00835:05854
TACGGAAGGTCCGGGCGTTATCCGGATTTATTGGGTTTAAAAGGGAGCGTAGGCGCATGGTAAGCGTGTTGTTGAAATGCGGGTGCTCAACATCCGGACTGCAGCGCGAACTGCCGTGCTTGAGTGCATTGAAGGAAGGCGGAATTCGTGGTGTAGCGGTGAAATGCTTAGATATCACGAGGAACCCCGATTGCGAAGGCAGCTTTACCGCGCTGTTACTGACGCTGAAGCTCGAAGGTGCGGGTATCGAA
+
;?><1515:>B:C?==@>9<@@+0+/:9/89487.8;(9;;&99099;=::;=@@?CCC@?@695:=:::9945A=4@<@CC:<@@@::=00/<4=4?CBBBCEBB@@@<@@99.595559<<<<:45539:8=8=:>05549.5.55<<8=@===BB@BCBA;@@;<+0/08:8:;;;::6:9=<<.877,3388-3-3;8888(33,337333<6::::::8:::@>@A@@?>;??@>>FE<AAA>><6
@6HNMW:00836:05848
TACGGAAGGTCCGGGCGTATCCGGATTTATTGGGTTTAAAGGGAGCGCAGGTGGGTTTGTAAGTCAGCCGTGAAAGTTCGATGCTCAACATTGAAATTGCGGTTGAAACTGCAGGTCTTGAGTAAACGCAGCGGCACTGGAATTCGTGGTGTAGCGGTGAAATGCTTAGATATCACGAAGAACTCCGATCGCGAAGGCAGGTGCCGGGAGTTTTACTGACACTGAGGCTCGAAGTGCGGGTATCAAACAGG
+
<555.5.58=@:@@46666==:?;>>>6?A;><6><0;=6=?8@A;:=<<5<9=,99(949.5><>>@7;>@@@0;;;AABBCDDDD@BB@>;:;,9>@:405055>8?<<<;:8:44.44449909999955.555<;8<7;6;@;?;AB@>>/0*0===3<@;:4;??@::9@::;?::49AA?BCBBBADC@C?BBB>A??;<@8=99::-9@@??????BBC?BBBAA:@@;:5<4;:::;:14557
@6HNMW:00846:05844
TACGGAAGGTCCGGGCGTTATCCGGATTTATTGGGTTTAAAGGGAGCGCAGGTGGGTTTGTAAGTCAGCCGTGAAAGTTCGATGCTCAACATTGAAATTGCGGTTGAAACTGCAGGTCTTGAGTAAACGCAGCGGCACTGGAATTCGTGGTGTAGCGGTGAAATGCTTAGATATCACGAAGAACTCCGATCGCGAAGGCAGGTGCCGGGAGTTTTACTGACACTGAGGCTCGAAAGTGCGGGTATCAAACAGG
+
CCED@C@B>@D;>=:>@@?ACD?B@@@@9?@=@@8@@<AA<AC>ABBBBAB@BDD>CC<AAB?BCB?@?;@@BBC>CC@CCEBBBCCCACCC@BBB<A;@??;>=A@A<BA::;D?B@@=@BBBCE>BBA@B:;4;AAAAACACBBBBCACCCAB;;:;CCD?BCBB@CCBBBCCCCBB=AA@CDD>AABCCC@@5959??<@@A?AA9>?>??3@>>?CBBABA;;:;CCBBC=B@@@@@;?BBBCB>CBB?
@6HNMW:00850:05847
TACGGAGGACGCGAGCGTTATCCGGATTCATTGGGTTTAAAGGGTGCGCAGGCGGCCGTGCAAGTCAGCGGTGAAAGCCCGGGGCTCAACCCCGGAAGTGCCGTTGATACTGCATGGCTGGAATGCGGTCGAGGCGGGCGGAACGTGGCGTGTAGCGGTGAAATGCGTAGATATGCCACAGAACGCCGATAGCGGAGGCAGCTCGCCAGGCCTGCATTGACGCTCGGGCACGAAAGCGTGGGGATCGAACAGG
+
BBBB@@@=@CBBBBA?@@=@@A@E@CB?BCC@CC:>>.9:.:A9;9;@BBB=99484::DEF@FCC:9993:@@@8::9,9??6ACCB>BBB5B?B588@?;@B?A@AC;==AB>><>>B;A<<9<>;>>>::5999,9A;A=BC@@=?BBCC@AAC>B@A@<@BBBBBBCBAAAA>BB@@@>CBB<ABBCB@@<?@;?<==BBBB?AB=B>BBBBB>BB@@@@@?A8@ABBDD=>>A888828=>AA;=?=<
@6HNMW:00853:05852
TACGGAGGATCCGAGCGTTATCCGGATTTATTGGGTTTAAAGGGAGCGTAGGCGGGCGCTTAAGTCAGCTGTGAAAGTTTGGGGCTCAACCTTAAAATTGCAGTTGATACTGGGTGCCTTGAGTGCAGTATAGGCAGGCGGAATTCGTGGTGTAGCGGTGAAATGCTTAGATATCACGAAGAACTCCTATTGCGAAGGCAGCTTGCTGGAGTGTAACTGACGCTGATGCTCGAAAGTGTGGGTATCAAACAGG
+
CD@@<A@?@CC@CA?@BC@CBB?B?@@A>AC@CC>CC>CD>CC>BBC??@A????9??@A@B@CCCB?@@CBBCC<A@B9??@8@ADD@C?A>A??3?398@@@<?????@@@9999=A?A???BABBCBB<<7<??:@A>A?B>AB>><>BA>>::4:>>A7888:7:>@>@>>CBBC@BA=A?>;?;0+00<<+0-0>>>B?CC@@=@BBBBB@BDCCBBAA@@@BCCBCCF=AAAA@B<B@@AAK?CCE?
@6HNMW:00862:05828
TACGGAAGGTCCGGGCGTTATCCGGATTTATTGGGTTTAAAGGGAGCGCAGGTGGGTTTGTAAGTCAGCCGTGAAAGTTCGATGCTCAACATTGAAATTGCGGTTGAAACTGCAGGTCTTGAGTAAACGCAGCGGCACTGGAATTCGTGGTGTAGCGGTGAAATGCTTAGATATCACGAAGAACTCCGATCGCGAAGGCAGGTGCCGGGAGTTTTACTGACACTGAGGCTCGAAAGTGCGGGTATCAAACAGG
+
CC@@=@?@>@EADD>A@@=@BB?B?BCB<AA=??:?C<@A<AB;@@@BBBB@BCE>CB=BAA<A@CBBB?BBBBG=AB?BBBBBCCCD@DCC?BAC<A<@??;??AAA<A@99:@=@@?;@@@@BC>BBBAB;;6;;AAB@CAB?BDAA?BCCCC<;:<CCC=CCBB@BBBCCCCCC@@>AB@CCC?CBBACCDD>A>A@@<A@A>@B=???CD:C@@ADCB?@A;;7;BBBCC=CCB@@@;?BB@@@<@CF@
@6HNMW:00862:05858
TACGGAGGATGCGAGCGTTATCCGGATTCATTGGGTTTAAAGGGTGCGCAGGCGGCGCTCCAAGTCAGCGGTCAAATCCGCGGGCTCAACCCGCGGCCGCCGTTGAAACTGGAGTGCTTGAGTAGGTGCGACGGACGCGGAATGCGTGGTGTAGCGGTGAAATGCATAGATATCACGCAGAACCCCGATTGCGAAGGCAGCGTCCGAGCACCCGACTGACGCTGAGGCACGAAAGCGTGGGTATCAAACAGG
+
CCCC@B@?B9;:BA@BCC@CCB<?;?>;>@?;??6>?8@?8?=6:4;ABBB?BC?BBBBC@B?CCC???@;@@?@;@B?BCDD>CAA@>BC5:9A>@?BB5::>AAD>DA<6<BBCBB@BBBBBB@CCCBBBB?BBBBC?A?????@CACGCCB8858@@D=BBBBBBB>>899CCBBADC?AAA5?<9,//;;)/,/@;<;>>8;;??BBA9?@@@@>>>@<<9;28:AAAA:>>>@@@8<;;::91:>=:
@6HNMW:00817:05897
TACGTAGGTGGCAAGCGTTGTCCGGAATTACTGGGTGTAAAGGGCGTGTAGGCGGAGCGGCAAGTCAGAAGTGAAATCTCCGGGCTTAACCCGGAAACTGCTTTTGAAACTGTCGCCCTTGAGTATCGGAGAGGCAGGCGGAATTCCTAGTGTAGCGGTGAAATGCGTAGATATTAGGAGGAACACCAGTGGCGAAGGCGGCCTGCTGGACGACAACTGACGCTGAGGCGCGAAAGCGTGGGGAGCAAACAGG
+
BBCDB@@=@@:@A?B@@@?BBB@B@C@E@DCBBB<B@@@@9?>6A@@?AAD?BC?CCCC?BB>AA@AAB?BBBBA99:9919>8<<2;48;5;6;;187<:===/;;;3;AAEK@@@9>;>>@?????8<;<;>DBA?@@<?9=9=9?@AA@AD@BB>ABBF???@B>AAABAA=@=:=B;>:>;;087::4<:<1818:4:9<==;:186555?:=:;<B===B;<5<;;;;;0;?<79993:?C@D>?><2
@6HNMW:00830:05891
TACGGAGGATCCGAGCGTTATCCGGATTTATTGGGTTTAAAGGGAGCGTAGGCGGGCGCTTAAGTCAGCTGTGAAAGTTTGGGGCTCAACCTTAAAATTGCAGTTGATACTGGGTGCCTTGAGTGCAGTATAGGCAGGCGGAATTCGTGGTGTAGCGGTGAAATGCTTAGATATCACGAAGAACTCCTATTGCGAAGGCAGCTTGCTGGAGTGTAACTGACGCTGATGCTCGAAAGTGTGGGTATCAAACAGG
+
BEII@CDACCC?AAA@@@;@AA=@>;;;6;B?BB=BB;@@;@E>BBBBFCB?@>>5:;;;5;49>@AAA@=>9:;0;@@8@BC8BAAC6;5;5:9:-:8=?A@A?ABBBBBCE=@A@@C>A@BBCBB@@@A8949@B;:95:=@<ABBB?BBB9<::49==<5?<<=:=@@@@>>A@@@<@@?BBC@CBB>@@BB?C@CAABE@BBCC@@@ACCE@CCCCA;;;CCAABBBBBB<BBBBDE?;;;BBB=BBC?
@6HNMW:00837:05881
TACGGAGGGTGCAAGCGTTACTCGGAATCACTGGGCGTAAAGGACGCGTAGGCGGATTATCAAGTCTTTTGTGAAATCTAATGGCTTAACCATTAAACTGCTTGAGAAACTGATAATCTAGAGTGAGGGAGAGGCAGATGGAATTGGTGGTGTAGGGGTAAAATCCGTAGAGATCACCAGGAATACCCATTGCGAAGGCGATCTGCTGGAACTTAACTGACGCTAATGCGTGAAAGCGTGGGGAGCAAACAGG
+
FCGD@BBB=AA@@??;:;:>=?@B?B@CCABBAA<B;;;D6;6;BCCCCFCACC@BC5<<;;5;B;;;;.;A>=>5@::99BB=BB>B?C>BC@CC>BBBBB@HCCCC?ECCCCIABBBCBBC@@ABC?BCAA>@DCBBB?B=@6:6:=;@AABBCD9BBBB:BB>AABCECABB@@>@A@B@D???9??;?@BA6:6:998;>;>@C?C<;;8;=??B;;;;;B6:;CBB@@@;@A@@@@@7@AABE>DBA?
@6HNMW:00856:05866
TACGTAGGTGGCGAGCGTTGTCCGGAATGACTGGGCGTAAAGGGAGCGTAGGTTGCAATTTAAGTTAAATGTGAAAGCCGTGGCTCAACCACGGAATTGCATTTAATACTGGATAGCTAGAGTACAGGAGGGGTGAGTGGAATTCCTAGTGTAGCGGTGGAATGCGTAGATATTAGGAAGAACACCGGAGGCGAAGGCGGCTCACTGGACTGCAACTGACACTGAGGCTCGAAAGCGTGGGGAGCAAACAGG
+
;ABBBCC@BA=@@;4:9>59;C9>:@:>>@?@AB<ABBCC<BD<98:9=7703337>6>A9A9477BC>BAA:99,::37;7,338616055:27/5599987.97:9::>9?AA=:::>>??@A>>:@@@@5@;856=3;5:8<7<>=???A?;;6;?8=:888>>BAAA8868?=A6;;:>AA=A<881:9>;A?:95:@@AAAA=A>=>>;+//6669;=A9939@@@@A<ABBBBBB5@@@@A:A??9
@6HNMW:00858:05906
TACGTAGGGGGCAAGCGTTATCCGGATTTACTGGGTGTAAAGGGAGCGTAGACGGCGACGCAAGTCTGGAGTGAAAGCCCGGGGCCCAACCCCGGGACTGCTTTGGAAACTGTGTTGCTGGAGTGCAGGAGAGGTAAGTGGAATTCCTAGTGTAGCGGTGAAATGCGTAGATATTAGGAGGAACACCAGTGGCGAAGGCGGCTTACTGGACTGTAACTGACGTTGAGGCTGCGAAACGTGGG
+
BBBBBCBCCC5BB@BA;;8:AA=B@AA@:>@@@@;@AAAD=BB>BBBDA@@@;;5;;;;;CC?BB@::69?=:99/9==/888*9A9A<@@@-99/7=>=;=?7?8=<5;=<>?@9?>?C?B::9;@?9==8819<8;>A5=7=<A;===>=:66//)/;>=7008BBBBBCCB?8979C==9A>>;>AAA:=;:06/6;6:=;===?9<==85216665522,26629998255(265599
@6HNMW:00825:05945
TACGGAGGATCCGAGCGTTATCCGGATTTATTGGGTTTAAAGGGTGCGCAGGCGGGATGTTAAGTCGGCGGTGAAATTTTGCGGCTCAAACCGTAAAAGTGCCTTCGATACTGGCGTCCTTGAGTATGGATGAAGTAGGCGGAATTTGTGGTGTAGCGGTGAAATGCTTAGATATCACGAGGAACTCCGATTGCGCAGGCAGCTTGCTAAGCCATAACTGACGTCATGCACGAAGGCGTGGGGATCAAACAG
+
;<:>;9:4:9=<@@@ABA7;9<393>::/957@<4<</59/5<09:944>?==><<9;;B;?<@ABB?CD>::::38==1B===><799+9279DCD9B?97,338<?>><8C;=;8:.3.3:<:::>69:00*/855..2,24::077705966:55+2266/5559022::;;9>????=B=8861552267999:,22533233..).6.33;155;73.....6665556:377....&.....'.77
@6HNMW:00836:05923
TACGGAAGGTCCGGGCGTTATCCGGATTTATTGGGTTTAAAGGGAGCGCAGGTGGGTTTGTAAGTCAGCCGTGAAAGTTCGATGCTCAACATTGAAATTGCGGTTGAAACTGCAGGTCTTGAGTAAACGCAGCGGCACTGGAATTCGTGGTGTAGCGGTGAAATGCTTAAGATATCACGAAGAAACTCCGATCGCGAAGGCAGGTGCCGGGAGTTTTACTGACACTGAGGCTCGAAAGTGCGGGTATCAAACAGG
+
66<=:?>@<@D2;;,99@9@>?<?;?>=5=?2;;.;?;AD=CC:;9?A@BC=@@B0;;0;??;@ACBAA=@@ABB7;;?BCFDGFCCB?AAA=;;;0;5;;A=A;@??6?;;;=939:;5:::455)5:;5595599=<@>@=@;>>9:8:BBBB::99AAA8=<;;*0*00000/44993444)4983:><555;;6:00/:6::?699303777*3>>?AA?</0/0)077;><8??999A:AA???A:@::5
@6HNMW:00846:05944
TACGGAGGACGCGAGCGTTATCCGGATTCATTGGGTTTAAAGGGTGCGCAGGCGGCCGTGCAAGTCAGCGGTGAAAGCCCGGGGCTCAACCCCGGAAGTGCCGTTGATACTGCATGGCTGGAATGCGGTCGAGGCGGGCGGAACGTGGCGTGTAGCGGTGAAATGCGTAGATATGCCACAGAACGCCGATAGCGGAGGCAGCTCGCCAGGCCTGCATTGACGCTCGGGCACGAAAGCGTGGGGATCGAACAGG
+
;;5925>4000/0799<B?BLD@C?@@>@@A?BB=BD<@A;@@9@@>@@;:4:=8A788AAA<@?@000@6::;:7>AF>DDD;CBBB@BBB8B?B<????<:94:A?AABAA?>>:><<8<<9<=A;>>?>=8:::6:?;??CBBC@BBBBACCBA=??BD>AAAAAABBAABAA=???AA<@??;?ABBBCC@AA>ABHFBBBB?BB>B@A@@BB?BBBBBCCDC:9::889*8<;=AAA5;;>?A:>>>7
@6HNMW:00849:05910
TACGGAGGATCCGAGCGTTATCCGGATTTATTGGGTTTAAAGGGTGCGCAGGCGGGATGTTAAGTCGGCGGTGAAATTTTGCGGCTCAACCGTAAAAGTGCCTTCGATACTGGCGTCCTTGAGTATGGATGAAGTAGGCGGAATTTGTGGTGTAGCGGTGAAATGCTTAGATATCACGAGGAACTCCGATTGCGCAGGCAGCTTGCTAAGCCATAACTGACGCTCATGCACGAAGGCGTGGGGATCAAACAGG
+
BBBB>BB>BCC>A;:;9:2;5>7:3:::3><<@B:@@8<@1@B8???=:9529CD>C@@@@C?:;:@=?A<>:AC<BBB9BCC@C?>??B?@9999&7333.36;<=:BAAA>9::88>5;<B===C8BA@A@B?>?6;;4:1//)/99(/.....2+2557/8>8<:=B==>@@@@?>>;>:???;>?C152269><>9===05522,274878,22-8----85677;A>>38169:<<<1=<<AA5<:82
@6HNMW:00820:05969
TACGGAGGATGCAAGCGTTATCCGGATTTATTGGGTTTAAAGGGTGCGTAGGCGGGAAGTCAAGTCTGTGGTGAAAAGTCCGGGCCTAACCTGGATCGTGCCATGGAAACTGTCTTTCTTGAATAGTGGTGCCGTTGGCGGAATGTGAAGTGTAGCGGTGAAATGCTTAGATATTACACAGAACACCGATTGCGAAAGCAGCTGACGAACCACCGATTGACGCTGATGCACGAAAGTGCGGGTATCGAACAGG
+
BBBC@CD@DCBCB<@>996:BC@E@CDG=BA?AD>EE=@@<@D>CCBAEAA?@EE@D<?@BB@CCBAAAC?CABCC8?>B>AB=B@BB>A?BB@CA??>AA;??C=?>9????BBB>BB<?>@DBBBB?ABA<@A?B?BC@D@999AA;????957809<=>6@;;;;>@@AAA;>>AA@@@:=>A988;*/0<<<5<A;;;ABCCEHEFAIFACDF=;;CCBA@@BBBBBCCC=CCB;;;8;BBBDD?CCBA
@6HNMW:00824:06008
TACGGAAGGTCCGGGCGTTATCCGGATTTATTGGGTTTAAAGGGAGCGCAGGTGGGTTTGTAAGTCAGCCGTGAAAAGTTCGATGCTCAACATTGAAATTGCGGTTGAAAACTGCAGGTCTTGAGTAAACGCAGCGGCACTGGAATTCGTGGTGTAGCGGTGAAATGCTTAGATATCACGAAGAACTCCGATCGCGAAGGCAGGTGCCGGGAGTTTTACTGACACTGAGGCTCGAAGTGCGGGTATCAAACAGG
+
ACCB?B>@=@C?>@4;00*0;<3::<>>59;6<@;?B;CA0;9,9@BABBC@@@@;@@9@;;5;BABBB5;;;;;;&;@>AACAAACBC?B@A6;;B=B?BBA=A=;;;;&;><=>=5:5909??959,9BB=;@B?BBBCDAC@C@CC@A?ABAAC::6;AAC<;;;B?BCAAA@@@A?@=@@<@CD?CC@@@B??=?@BCD@BCB>@>99899:-9>>@BBB@@@;;5;@@;;4:99:<:8><B>>A=<AB@
@6HNMW:00820:06034
TACGGAAGGTCCGGGCGTTATCCGGATTTATTGGGTTTAAAGGGAGCGTAGGCGGCATGGTAAGCGTGTTGTGAAATGCGGGTGCTCAACATCCGGACTGCAGCGCGAACTGCCGTGCTTGAGTGCATTGAAGGAAGGCGGAATTCGTGGTGTAGCGGTGAAATGCTTAGATATCACGAGGAACCCCGATTGCGAAGGCAGCTTTCCGCGCTGTTACTGACGCTGAAGCTCGAAGGTGCGGGTATCGAACAGG
+
CGCC@BAD@DD@BB=A@@?BCD@D@BBD<@@<@C=AA>BI<BC=;;;;;@@<;;5;BAA=AC>B;;<;;>BBCCC>@A@AC>BBBCCC>AABC@C@CCBBBBBBBCCC@BBBB9;;BBB;A@BBBBBB?BB>A>A=@<@B>B=A=AJDC@BCCBB;;8;BAC>BAAGACBBBBBCBCDAA=@=@@@6@DB<?@CB@B?CCCDCE=B>BAAABBB?BBBBBBBBBBB>AACCCC>A=@???@<ABBBBC?>???
@6HNMW:00825:06036
TACGGAAGGTCCGGGCGTTATCCGGATTTATTGGGTTTAAAGGGAGCGCAGGCGGCACTTCAAGCGTGACGTTAAATTTCGGGGCTCACCCCCGTTTTGCGTCGCGAACTGTTGTGCTTGAGTAGGCGGCAGGGAGGCGGAATTCGCGGTGTAGCGGTGAAATGCTTAGATATCGCGAGGAACTCCGATAGCGCAGGCAGCCTCCCGTTGCTTTACTGACGCTCATGCTCGAAAGTGCGGGTATCGAACAGG
+
CCCC@F@C?CC@CD>9;:8;BA@B?CCE@@?>?E>DE>BB=BC<CB@@@AA?@@=@@@@?>><000<<<>>:+::6;A<BBBB;CCB?====,>@AA8@AABCBBBA>BBBB>BABBC@B@A?992992:?@>8AB=AA?C?C?BC8717?=;>>>9>@@@:ABBE@CAABCCAAAAAA?A;=::5;?@@BBA?;949;:<:;;;3;A;>>CD?DCCBCCCCCCC:;;BBCCC>C@@@DD>BBCBCC@CFDA
@6HNMW:00827:06048
TACGGAGGGTGCAAGCGTTAATCGGAATCACTGGGCGTAAAGCGCACGTAGGCTGTTATGTAAGTCAGGGGTGAAAGCCCACGGCTCAACCGTGGAACTGCCCTTGATACTGCACGACTCGAATCCGGGAGAGGGTGGCGGAATTCCAGGTGTAGGAGTGAAATCCGTAGATATCTGGAGGAACATCAGTGGCGAAGGCGGCCACCTGGACCGGTATTGACGCTGAGGTGCGAAAGCGTGGGGAGCAAACAGG
+
CB?>:@@>:@DAB?B@@?=A@CBB@D?CCCAAAC=BCCCC>A@???AAABB>A@>?9?@@??;?BBBBCD:BBBB=BCD>B@@=ABBD>B=<;;5;;>888A9A;A><889::A=@ABCCCC@AA=AB;BB@@@:@B=AA?B7;7<@AA>BAAAC?BC@@@C>BB@C???BCC??@D?BB?B?AAABB???@B??;??@@=A<;;=AA=??;?<=<94?<>>?@A@A:=>>BBB>A@@@CDD6;:>@@5@==9
@6HNMW:00834:06046
TACGGAGGATGCGAGCGTTATCCGGATTTATTGGGTTTAAAGGGTGCGTAGGCGGTTTTGCAAGTCAGCGGTGAAACGCAAGGGCTCAACCCTTGACCTGCCGTTGAAACTGCGGGGCTTGAATGCGGATGCTGTGGGAGGAATGGTGTGGTGTAGCGGTGAAATGCATAGATATCACACAGAACACCGATTGCGAAGGCATCCTCACAAATCCGTAATTGACGCTGAGGCAGCGAAAGTGTGGGGATCGA
+
;>>B=@@9:;CBBABB>>;@AB?C?BBB<;;4:>1<=7=@8@@7=AAB=00+00+000&0<93/55>;;@=>@@@500006::3000=49=7=8;<A>@992882333(343====17757?8?BBB?BCCB@@@@A;;;5;=::3::8?=B@=;;00*0>>>8@@8::AA@@998<?99:97=?CE?BBC<>?BB?@<==00,0>><<@9AA=ABC?C=?99:@??::6:000/99.7/55;==.<;897
@6HNMW:00841:06015
TACGGAGGATCCGAGCGTTATCCGGATTTATTGGGTTTAAAGGGTGCGCAGGCGGGATGTTAAGTCGGCGGTGAAATTTTGCGGCTCAACCGTAAAAGTGCCTTCGATACTGGCGTCCTTGAGTATGGATGAAGTAGGCGGAATTTGTGGTGTAGCGGTGAAATGCTTAGATATCACGAGGAACTCCGATTGCGCAGGCAGCTTGCTAAGCCATAACTGACGCTCATGCACGAAGGCGTGGGGATCAAACAGG
+
BBAB>BB?BCEADBBB;;7;AA=A8A@B<BB?CD;@@;@A9AC=;;;BA;<9<BB=@;9;;?9?:>@?>>9:>@@=@@>2=9:4:AAB?B?BBBBB6B?9979@AABAAABB@AA@A;?7<=?<AAC>@@?>8=;<84:9+3,33(22=4=555558-6775,575516;;778@558=@9><>>?477;29;<=??;?775:-257;59;022@;975877/..7577;8::6=7865;;8.9532:-2.84
@6HNMW:00845:06023
TACGGAAGGTCCGGGCGTTATCCGGATTTATTGGGTTTAAAGGGAGCGCAGGCCGTCGATTAAGCGTGACGTGAAATGCCGCGGCTCAACCGTGGAAGTGCGTCGCGAACTGGTTGACTTGAGTGCGCACGAGGAAGGCGGAATTCGTGGTGTAGCGGTGAAATGCTTAGATATCACGAAGAACCCCGATTGCGAAGGCAGCCTTCCAGGGCGTAACTGACGCTAAAGCTCGAAAGTGCGGGTATCGAACAGG
+
?;>>;?2;5;@599)49=3>AA=A<@@?5>B.::5:A;BB>BB<B@A@@:;6;=A@@:::?C?AAABBBBABCCC8;5868437=?59997BCC>=7B>@@BBA@@BB>BAB@D?BB8718;::662::<;:;5;5:4;>3:5;<>=;;6;>>?<;<+//66063;;7=///8999>>@;??=CDD;@@@7;;;=5;5;@@@=@=A8;;A9@A?>;>AA;;;>???9?A==;;;1;=>>?>7>>===>:>>B>
@6HNMW:00860:06058
TACGTAGGTCCCGAGCGTTGTCCGGATTTATTGGGCGTAAAGCGAGCGCAGGCGGTTAGATAAGTCTGAAGTAAAAGGCAGTGGCTCAACCATTGTATGCTTTGGAAACTGTTTAACTTGAGTGCAGAAGGGGAGAGTGGAATTCCATGTGTAGCGGTGAAATGCGTAGATATATGGAGGAACACCGGTGGCGAAAAGCGGCTCTCTGGTCTGTAACTGACGCTGAGGCTCGAAAGCGTGGGTAGCAAACAGG
+
CBBBBBA>@@>6:9?@?@<@BB@DGEBA6@A5@>5?@;<<7B<:54339<<6=;:?:?AABCADCBB@@<@;;;;.9==@AAD@BBBC@C9::?@@@CBBBD<B>AD>CAAAE<@<?D?>?@??>A:83:@@6AAAACD?A?B7979BBBBB???A?BBBB>BCB>>>>??;;;@@:<=:?4::8;?;AA5;6686&5776<;>>@AA=;;;=AA;>;::><==?8818>>866,8;??AA9>>>=>=5;;;:
@6HNMW:00816:06073
TACGTAGGGTGCGAGCGTTAATCGGAATTACTGGGCGTAAAGCGTGCGCAGGCGGTTTTGTAAGACAGATGTGAAATCCCCGGGCTCAACCTGGGAACTGCGTTTGTGACTGCAAGGCTAGAGTGCGACAGAGGGGGGTGGAATTCCACGTGTAGCAGTGAAATGCGTAGAGATGTGGAGGAACACCGATGGCGAAGGCAGCCCCCTGGGTCGTAACTGACGCTCATGCACGAAAGCGTGGGGAGCAAACAGG
+
>@?CCCDE>BAA;;:B;;4;@BBCAD@E@A@BBB<BCA@A8@@@@@?@@@@<==299:*8<<6?A9>@@0/07;;5;DCD5A@:@BBF@B?AA@9?9<???;?@5<@AA@A?>92826222:6662256<=99::::&:;7<+/(/28//26969<>@@@BA9@@@BA;;:>>BAAA>;;6<;<;:?B@@@?BAA?B@BCBCDDD3CDB=B<<;B?BBBB;::>>=?=889:4A8?:7:@=>1ABBBD>B>>7
@6HNMW:00827:06069
TACGGAAGGTCCGGGCGTTATCCGGATTTATTGGGTTTAAAGGGAGCGCAGGTGGGTTTGTAAGTCAGCCGTGAAAGTTCGATGCTCAACATTGAAATTGCGGTTGAAACTGCAGGTCTTGAGTAAACGCAGCGGCACTGGAATTCGTGGTGTAGCGGTGAAATGCTTAGATATCACGAAGAACTCCGATCGCGAAGGCAGGTGCCGGGAGTTTTACTGACACTGAGGCTCGAAAGTGCGGGTATCAAACAGG
+
@AA@5;.95:?5@A:;:;@ACA>A=>>=0::.9@5<8(49)4<4<@BB??@?AAA<AB=BBB=BB@>@?5;;;;;0;@>AACAAACCC>AAC;;;E?C@C;;9;@AAA<BBABBBACCB@CCBAAA:;;;BB;;7;BAACICAC@CC;;:;BFCC<;5;AAA<@@@B?CDCCCCDCDCD?BB:;<B@CDBBB@??8:79BBAHCE?A@9?:::93:@@ACBA@@@00,0<<@=@9AAAABD>ABBEEF=DBE@
@6HNMW:00827:06100
TACGGAAGGTCCGGGCGTTATCCGGATTTATTGGGTTTAAAGGGAGCGCAGGCCGTCGATTAAGCGTGACGTGAAATGCCGCGGCTCAACCGTGGAAGTGCGTCGCGAACTGGTTGACTTGAGTGCGCACGAGGAAGGCGGAATTCGTGGTGTAGCGGTGAAATGCTTAGATATCACGAAGAACCCCGATTGCGAAGGCAGCCTTCCAGGGCGTAACTGACGCTAAAGCTCGAAAGTGCGGGTATCGAACAG
+
<BA@5;5;=A?4<7.700)/772748:<4<?5==6>A0;;0;B9AAAA@@@?B?BBB@@@9;8:>AB?A@AB;;;0;?@=@BC<?>59494==A<?:@AAAABBBBBD@E??<??A?>?;>???;;8688756(.(.058395>8<<8827@;:;@?8;<==4<<8818::<@;:;:?@=AA:>=<-;8;1859<1817655173;186C3:97;59====<<899*8=>??>D;B?866?5==<<8815:=
@6HNMW:00827:06102
TACGGAGGACGGCGAGCGTTATCCGGATTCATTGGGTTTAAAGGGTGCGCAGGCGGCCGTGCAAGTCAGCTGGTCGAAAGCCCGGGGACTCCAAGCCCCGGAAGTGCCGGTTGATACTGCGTGGCTGGAATGCGGTCGAGGCGGGGCGGAACGTGGGCGTGTAGCGGTGAAATGCGTAGATATGCCACAGAACGCCGATAGCGGAGGCAGCTCGCCAGGCCTGCATTGACGCTCGGGCACGAAAGCGTGGGGATCG
+
9<<<.5/)/--(-55---9377729699.44:.44)4:(44)4<)44/////)//3:+44:??1933/////)///6;2866(---&,,,,(,(,,66*60606-/-(-(-(-///88933/-05--(-(---,06=0//4----&->)/(/>//0(/9--,,,,-0-...'.6666753.....).7666-22:5222552.(.5(/.5577794886::>>>;A5:;:;;775;)227555-569>@AA1=;75
@6HNMW:00828:06079
TACGGAGGACGCGAGCGTTATCCGGATTCATTGGGTTTAAAGGGTGCGCAGGCGGCCGTGCAAGTCAGCGGTGAAAGCCCGGGGCTCAACCCCGGAAGTGCCGTTGAATACTGCGTGGCTGGAATGCGGTCGAGGCGGGCGGAACGTGGCGTGTAGCGGTGAAATGCGTAGATATGCCACAGAACGCCGATAGCGGAGGCAGCTCGCCAGGCCTGCATTGACGCTCGGGCACGAAAAGCGTGGGGATCGAACAG
+
@;<><?DACBBCCCCCCC?DBB?C@CC@BCB>AA8@@-;;0:<6559CAAA???<?7:9AAB=A?A>?@@<@===5999*:=>2=?BE?CEE:?<?=@9::;==600)//.53:5@<8@?@;>9<<<<:>????9ABB>CC@D@F;::?A@A@@@998>BAAC>978<?A>??9899499>@A<??B?B:99>>??9:4:AAABBBBA@?>@@EBBBB?B???A>??A9?=<8888(98=8888)8897715=>
@6HNMW:00830:06065
TACGTAGGGTGCGAGCGTTAATCGGAATTACTGGGCGTAAAGCGTGCGCAGGCGGTTTTGTAAGACAGATGTGAAATCCCCGGGCTCAACCTGGGAACTGCGTTTGTGACTGCAAGGCTAGAGTGCGACAGAGGGGGGTGGAATTCCACGTGTAGCAGTGAAATGCGTAGAGATGTGGAGGAACACCGATGGCGAAGGCAGCCCCCTGGGTCGTAACTGACGCTCATGCACGAAAGCGTGGGGAGCAAACAGG
+
EFCCCBBB=@@?BCBAA@@B?BCC?B?A;@B9995:B?@A<ABB;:8?><<9??;<?B3???@BBCBBBB@?@??:@?AA47849????B@ABB>B@CCCBBBB=B@C>>;==E7;8:AAADA;;:>==<<888888%8:4;;?=?<BC@??;=>AA><==D;BB==>A@=>=BABB@BB?B@CCE?BABB@BCD<?<>?99999*9:;0;CCCC@CCC@;;;CCCD@??CCCD>BAAA@@?3=>;@?:?@A?
@6HNMW:00832:06093
TACGGAAGGTCCGGGCGTTATCCGGATTTATTGGGTTTAAAGGGAGCGCAGGCCGTCGATTAAGCGTGACGTGAAATGCCGCGGCTCAACCGTGGAAGTGCGTCGCGAACTGGTTGACTTGAGTGCGCACGAGGAAGGCGGAATTCGTGGTGTAGCGGTGAAATGCTTAGATATCACGAAGAACCCCGATTGCGAAGGCAGCCTTCCAGGGCGTAAACTGACGCTAAAAGCTCGAAAGTGCGGGTATCGGAACAGG
+
CB:97;;@<@C5;909:;.;>>;?:9;;4<B=CC>CD;@@;@C;BABC@@@5;5;@A@>@=@=@CAAA@@;?@AD:559495<9:::A<A358;5;8/////688;::==>=?B=>>37.38<:7;;:<562>9>5>;AA=A:>;>;:;8=><///.).5<>.69//)//6677-/.33.556:CF285:377==8<6<<88176;699>2/--66,---78::5555'5998678-6;=;?@8<<977498<:;5
@6HNMW:00838:06092
TACGGAGGATCCGAGCGTTATCCGGATTTATTGGGTTTAAAGGGTGCGCAGGCGGGATGTTAAGTCGGCGGTGAAATTTTGCGGCTCAACCGTAAAAGTGCCTTCGATACTGGCGTCCTTGAGTATGGATGAAGTAGGCGGAATTTGTGGTGTAGCGGTGAAATGCTTAGATATCACGGAGGAACTCCGATTGCGCAGGCAGCTTGCTAAGCCATAACTGACGCTCATGCACGAAGGCGTGGGGATCAAACAG
+
65=A=@B>BBC?BAA@@@6;;A5;4;??6@B?BB<AA6@?.:4,4@>=9::44;904=<:1425<BA9=C:<799*8:<+?AC>BA?>?C=C@@@@5@0009><@@998BA@?B????@9=AA??;A=AA>A<>>>E=AA:=8=>4<8818A>>>;;4;???6989;3:<996788//+/948487=7;;;8>=>=:928>;==8;;AB=AA585;7<=>>;79=99::?=>?A<@;99;<==+//59=4=;;
@6HNMW:00840:06070
TACGTAGGGTGCGAGCGTTAATCGGAATTACTGGGCGTAAAGCGGGCGCAGACGGTTACTTAAGCAAGATGTGAAATCCCCGGGCTTAACCTGGGACTGCGTTTTGAACTGGGTAGCTAGAGTGTGTCAGAGGGGGGTAGAATTCCACGTGTAGCAGTGAAATGCGTAGAGATGTGGAGGAATACCGATGGCGAAGGCAGCCCCCTGGGATAACACTGACGTTCATGCCCGAAAGCGTGGGTAGCAAACAGG
+
999@@;;;05B:@ADAAA60-0/:5;)/)/////(4455>8;;>>7;;;@A?@A@C?AA@;@:>:;7;;<=:>>A<?AAB8<=6:=:=<?=AAA00/66669::/:=8=BBD>E??>@784B=@@<::=@999998$89/0*-080---//99989337=;3;@877::=883<:93;;1;17772888=7AA;7=7BBBBC==+88818;=4879//...2,2/....'.8:-79;555-577225)2<<4
@6HNMW:00847:06102
TACGGAGGACGCGAGCGTTATCCGGATTCATTGGGTTTAAAGGGTGCGCAGGCGGCCGTGCAAGTCAGCGGTGAAAGCCCGGGGCTCAACCCCGGAAGTGCCGTTGATACTGCGTGGCTGGAATGCGGTCGAGGCGGGCGGAACGTGGCGTGTAGCGGTGAAATGCGTAGATATGCCACAGAACGCCGATAGCGGAGGCAGCTCGCCAGGCCTGCATTGACGCTCGGGCACGAAAGCGTGGGGATCGAACAGG
+
966<7<<7ACBBBBFCCC@CCC@C?BC?DBD;@@6>?.9</94(4:;@;:9:;@<A448>==9??AAA:929989*8=;(773&38894:A@5@?B;=>DE@CC<?????989?@@?BCC@C@;;;@;?==:94;@A<AC@C>@@CC7::@??AB@@9=89959@@ABA@@@999=:@>>>A=789>AABBBBC?9:7:A@@?@@B@CC?B????BB?BA;::0/0/)/7.222'2777:77)57255.2::5
@6HNMW:00849:06097
TACGGAAGGTCCGGGCGTTATCCGGATTTATTGGGTTTAAAGGGAGCGCAGGTGGGTTTGTAAGTCAGCCGTGAAAGTTCGATGCTCAACATTGAAATTGCGGTTGAAACTGCAGGTCTTGAGTAAACGCAGCGGCACTGGAATTCGTGGTGTAGCGGTGAAATGCTTAGATATCACGAAGAACTCCGATCGCGAAGGCAGGTGCCGGGAGTTTTACTGACACTGAGGCTCGAAAGTGCGGGTATCAAACAGG
+
HCBC?B@B@BC?@A;@;;6;CC>D?AAA;A?;?B.;:0;;0;G=BB@@@BB?CBB=BF>BBB:@@@?@@6;;;;;6;A@CCCFECBBB?A@@=@@D=A?@@C@C?BBB=AA@A@A>@@@>A@C;;;8;AC@A;;7;BBBC@C@CACCCCBCBBBB;;7;BBE?;;;C@CDCCBBBCCCD@CC?BBB@BBBBBBBB>A>ABC????;A@9@@@AA8A999@@999@;;5;@@@EF?DBBBBB=@A@CCD;@@?=
@6HNMW:00854:06086
TACGGAGGATGCGAGCGTTATCCGGATTTATTGGGTTTAAAGGGTGCGTAGGCGGTTTTGCAAGTCTAGCGGTGAAACGCAAGGGCTACAACCCTTGACCTGCCGTTGAAACTGCGGGGCTTGAATGCGGGATGCTGTGGGAGGAATGTGTGGTGTAGCGGTGAAATGCATAGATATCACACAGAACACCGATTGCGAAGGCATCTCACAAAGTCCGTAATTGGACGCTGGAGGCACGAAAGCGTGGGGAGCAAACAAGG
+
<<<<==B<BAA@B;;6<<466=8?7:;<,;:5:>:BB=BB9@@294445559==<=@@2?=B899555566:>>>C=;:9@9AA9@94382880829:@7;;:>A?=???:?BBBCCC9BB@CB=@8999,9@?>=>999,9929<<800/:8<9<;854.388819<89=9988::8=====;;2=?@=BBB<?@AA=A=ABAAAA@ABD899C7?<<8:.504:;://)/7)//4333(3883333&39333(38287
@6HNMW:00860:06093
TACGGAGGATGCGAGCGTTATCCGGATTCATTGGGTTTAAAGGGTGCGTAGGCGGCGTGCCAAGTTCAGGGGTGAAATGGTTCCGGCTCAACTGGGACAGTGCCTTTGAATACTGGTGTGTTCTGGAGTGCGCTTGCCGTGGGAGGAATTGAGTGGTGTAGCGTGAAATAGCTTAGATATCACTCAGAACACCGATTGCGAAGGCATCTCACGAAGGCGTAACTGACGCTGAGGCCACGAAAAGCGTGGGG
+
//:7(-0*0/////755585659@85504;;.44)44)4909;2;444///)//)///:;5:5:;39////&/977(--(-(-(-(-766)443;19555955.4:144.44444.44:43-334.///-,,22(,,(****((2(((((****-(//3373////8/////6(/337773339<33359::49:>0//=9191:;;AA@@@:9476;?9;6:::33///::<27,372222&29922555
@6HNMW:00823:06138
TACGGAGGACGCGAGCGTTATCCGGATTCATTGGGTTTAAAGGGTGCGCAGGCGGCCGTGCAAGTCAGCGGTGAAAGCCCGGGGCTCAACCCCGGAAGTGCCGTTGATACTGCATGGCTGGAATGCGGTCGAGGCGGGCGGAACGTGGCGTGTAGCGGTGAAATGCGTAGATATGCCACAGAACGCCGATAGCGGAGGCAGCTCGCCAGGCCTGCATTGACGCTCGGGCACGAAAGCGTGGGGATCGAACAGG
+
99;;79=195@<==9@;:05;>;C?CE?B;;25<3@<6=>4<<5:87:///4765:4::;AF?CCC????9?>>?9???8?AA6B????BBA6A<?9;=A@4::499?A997B?@;=AAA;?:>>8808886<4;;;0;A>A?BBAB?BCCCBC;::?A:::/9<<;;;;733:371333331737079A373;<37/8878=@@A?AB>A;@??>=8??978777>9??@ACB<B?>;;;;/::522-2.72
@6HNMW:00831:06139
TACGTAGGGGGCAAGCGTTGTTCGGAATTACTGGGCGTAAAGCGCACGCAGGCTGGCCGTTAAGTCTGTCGTCAAAGGCGGGGGCTCAACCTCCGTTCTACGATAGATACTGGCGGCCTAGAGTATGTGAGAGGGAAGTGGAATTCCCGGTGTAGCGGTGAAATGCGTAGATATCGGGAGGAACACCAGTGGCGAAGGCGCTTCCTGGCACACAACTGACGCTCATGTGCGAAAGCCAGGGCAGCGAACGG
+
655;<55995$5:899::8//)/9)/)/)/:999374444(4434;:8855.55;6;0555:055<<<<==>>>E>F?@@BB@,>:44.4.4458839:44544<<5555655;;:><??@@><@@@?;;?944)93=<><>5:5:<2:5433888949::=2866///89:;8===6<C7B8BBC58599389:/5/55661636626.....(.888:<<<<====>=333(333777.8333334788
@6HNMW:00838:06122
TACGGAGGATCCGAGCGTTATCCGGATTTATTGGGTTTAAAGGGTGCGCAGGCGGGATGTTAAGTCGGCGGTGAAATTTTGCGGCTCAACCGTAAAAGTGCCTTCGATACTGGCGTCCTTGAGTATGGATGAAGTAGGCGGAATTTGTGGTGTAGCGGTGAAATGCTTAGATATCACGAGGAACTCCGATTGCGCAGGCAGCTTGCTAAGCCATAACTGACGCTCATGCACGAAGGCGTGGGGATCAAACAGG
+
CCCC@BB@BCC?CCBBCB@CCD<?;@@@;?B=A?0:;-;?6?@;??ABAAA>AAA;AAAA;?<@@@@>AB?????9?A@5?::69@?B?D8=:999&9878,36A>==BCBB>AABB??<?AAAB?B?B@<<6=;;;:>>:?<@@9??B>@@>==8818888*865<4;<;;AAA@@>>><><>>@<AAA7;;=A@@<@>>>?:>>BB=BC<?@?<@868?<99:9:;;>=;;5;8<???DD5???AA7;;C;
@6HNMW:00841:06139
TACGGAAGGTCCGGGCGTTATCCGGATTTATTGGGTTTAAAGGGAGCGCAGGTGGGTTTGTAAGTCAGCCGTGAAAGTTCGATGCTCAACATTGAAATTGCGGTTGAAACTGCAGGTCTTGAGTAAACGCAGCGGCACTGGAATTCGTGGTGTAGCGGTGAAATGCTTAGATATCACGAAGAACTCCGATCGCGAAGGCAGGTGCCGGGAGTTTTACTGACACTGAGGCTCGAAAGTGCGGGTATCAAACAGG
+
BBBI?B?A@CD?CE?CBB>BAA>A???@;@@=@D=BC<@@;@D=@@?BBBA?BBB>BF?CBB=BB@?AA<@@@@@:@B>BBDCCCCCC@CCB@DCC>C;::@=A=A@A<@?@@A@?@@@?CBBBCC<;;;;;;C@BBBCC@C@E@CCFEAGCCCCAA?BFCC>CAAA<@@ABA@@@BAA>AC?A@@=@B@@@DDD8:9:AB?@??9??8::9CC9BBBBBBBACC@@=@AAABB=ABBAAA;@AABAC>CCC@
@6HNMW:00851:06139
TACGGAAGGTCCGGGCGTTATCCGGATTTATTGGGTTTAAAGGGAGCGCAGGTGGGTTTGTAAGTCAGCCGTGAAAGTTCGATGCTCAACATTGAAATTGCGGTTGAAACTGCAGGTCTTGAGTAAACGCAGCGGCACTGGAATTCGTGGTGTAGCGGTGAAATGCTTAGATATCACGAAGAACTCCGATCGCGAAGGCAGGTGCCGGGAGTTTTACTGACACTGAGGCTCGAAAGTGCGGGTATCAAACAGG
+
ACBB?B=@<@B=AA<;;;>BDB>B>@@@;@A;@B8??,;;0;C9@BCCCBB?ABB<@@9A@><@BBBBB<@@;;;0;;5;CCCICCCFAIB@=@AA:@<@AB>B=;;;6;BBBCB@B;;6;@A;;;8;DCBB;;7;;BCHFEAEACCAA?ACCCCCCACCCD?;;;B?BBCCCBBBBBB?BB?BBC?AAA@??AA<?=?CD?BBC?CD>@??DD;D??@BBA@@@00+0=@@@B=CBBAAA<BBCBCF=<;;@
@6HNMW:00854:06127
TACGGAAGGTCCGGGCGTTATCCGGATTTATTGGGTTTAAAGGGAGCGCAGGCCGTCGATTAAGCGTGACGTGAAATGCCGCGGCTCAACCGTGGAAGTGCGTCGCGAACTGGTTGACTTGAGTGCGCACGAGGAAGGCGGAATTCGTGGTGTAGCGGTGAAATGCTTAGATATCACGAAGAACCCCGATTGCGAAGGCAGCCTTCCAGGGCGTAACTGACGCTAAAGCTCGAAAGTGCGGGTATCGAACAGG
+
CCDD?B;;8;D?BB>BBB?BCC?B?@@@9@A>AC=A@9@@;@C<BBBCCCD?C?CCA:;;<?8?B@?@;=<<9:;0;9:8>@B?BBBC?B=@AA9?;?@@BCBBBCBB?BAB?B>??BB?BA>===?>BBBBB;?<?;??8=8=5;;AA=AAABA8768BBB:???@<@@AAA>>==@D8==5;;:/:9;5;=AA=B=B;;;6;<B;?>B:;8586:::88888=<4=:8::AF:B???AA:AB????;?AA:
@6HNMW:00863:06138
TACGGAAGGTCCGGGCGTTATCCGGATTTATTGGGTTTAAAGGGAGCGCAGGCCGTCGATTAAGCGTGACGTGAAATGCCGCGGCTCAACCGTGGAAGTGCGTCGCGAACTGGTTGACTTGAGTGCGCACGAGGAAGGCGGAATTCGTGGTGTAGCGGTGAAATGCTTAGATATCACGAAGAACCCCGATTGCGAAGGCAGCCTTCCAGGGCGTAACTGACGCTAAAGCTCGAAAGTGCGGGTATCGAACAGG
+
@BBB@C>B@CC@BD?BAA?@BB<@=<<<.;B=@@<@C<BB>BC<ABA@@DD@C=AA;;:9<?<569BBCBBB@@@90/03///19A=?<?8:9B?B?BA???A???@@=@9:49=@@AB;?>??>>=>=:887/7-69<=:>;>=>>=A=@A@@A;;5;===4=>;:5:>=:::<=<=>=BB=@A@2>9949<==393::;;8=:?;?<;1;<//,/<;<;868CE7;;A?>>@9>>>>>@9@??=;>;?@A<
@6HNMW:00818:06160
TACGGAGGATCCGAGCGTTATCCGGATTTATTGGGTTTAAAGGGTGCGCAGGCGGGATGTTAAGTCGGCGGTGAAATTTTGCGGCTCAACCGTAAAAGTGCCTTCGATACTGGCGTCCTTGAGTATAGGATGAAGTAGGCGGAATTTGTGGTGTAGCGGTGAAATGCTTAGATATCACGAGGAACTCCGAATTGCGCAGGCAGCTTGCTAAGCCATAACTGACGCTCATGCACGAAGGCGTGGGGATCAAACAGG
+
B;;9=AB9;;B?CCCFCB@@@@?B?CCC>BB@CC.::-;;0;4,4:A>:;;5444(4;:<8=9<;?A:??=AA@A:@AA6::9=@@@@?B<@?BFD9BBBB>A;?9:9@A@@?BBBB?B?B@;;;...6---608;9=555184:A:ABA<::;>===:662>3@CCC9?><>>???>8856A6A77466,29<;;:::5;>><@=@>?>=BD<;<=:<=>;;;799997777;;5;;@:8888)8568:0:==4
@6HNMW:00827:06165
TACGGAGGATCCGAGCGTTATCCGGATTTATTGGGTTTAAAGGGTGCGCAGGCGGGATGTTAAGTCGGCGGTGAAATTTTGCGGCTCAACCGTAAAAGTGCCTTCGATACTGGCGTCCTTGAGTATGGATGAAGTAGGCGGAATTTGTGGTGTAGCGGTGAAATGCTTAGATATCACGAGGAACTCCGATTGCGCAGGCAGCTTGCTAAGCCATAACTGACGCTCATGCACGAAGGCGTGGGGATCAAACAGG
+
CDBA=@?;>AA<@BBBBB?BCC@C?BCC>CC?BB<BE<BB<@@:@@@AABB@CCC=C?@??C>BB>=9=>9>@?A8?@@5:9C?CCBB?B?A@@@@9AABB@C?CBBBCBAB?A@@B>B?BBBBC@@<@BBB>BB;;5;;7;<@C7??@:@@A>>=<8<9;;6;??A<A@AA@@??A?@@<?:==?;@@@5;;>>>>:>>>@A:>>>>9@?<>>>;???><<<>>>@>>@@AC8=5:;5555(6:;<=9>AA<
@6HNMW:00827:06182
TACGGAGGATGCGAGCGTTATCCGGATTTATTGGGTTTAAAGGGTGCGCAGGCGGCGCGTCAAGTCAGCGGTCAAACTGCGGGGCTCAACCCCGTACCGCCGTTGAAACTGGCGTGCTTGAGTCTGTGGGACGGCGGCGGAATGCGCGGTGTAGCGGTGAAATGCATAGATATCACGCAGAACTCCGATTGCGAAGCAGCTGCCGACCACATCACTGACGCTCATGCACGAAAGCGTGGGTATCGAACAG
+
>>CC?CCAECDCDBB>;>5;:;5:8==>6<<:==4<<3::3:=4<<<<9445;;59=@?@A@=@@A:::>:<8:9,9878?><3879>/798(7>8?6;;8;;6;;?9?@B>==ABCCACCGBAA@AAA;<<;:00*0<98188=9997=?@@ACC?BBBC>BBBA??????A@@>>>BBB@BA@;77707;<;07/68///.(.683835::::88<ABA???BCCCCCCC>CCB>>>8>@@???6773
@6HNMW:00847:06202
TACGGAAGGTCCGGGCGTATCCGGATTTATTGGGTTTAAAGGGAGCGCAGGTGGGTTTGTAAGTCAGCCGTGAAAGTTCGATGCTCAACATTGAAATTGCGGTTGAAACTGCAGGTCTTGAGTAAACGCAGCGGCACTGGAATTCGTGGTGTAGCGGTGAAATGCTTAGATATCACGAAGAACTCCGATCGCGAAGGCAGGTGCCGGGAGTTTTACTGACACTGAGGCTCGAAGTGCGGGTATCAAACAGG
+
BBCC?B9;8:C?=><>000?@;?:?D?7;@>@C=BB6;;7;D;ABBBBBB?BBE>BB>BCC@BBAAAA6;;;;;6;B?CDDBBABBB>BBD?BCC=B=A;;5;=@A@<AB@A@B@@@@>BDBABC>@AB;;;CACBBBC@C@CABECGACDCCCBB?B@@@;@BAA?CDEBBBBBBBB?@@=@@C?@@;;;A?@3:6:CC?BCD?AA=:::FH;EAABBBA??;;;=AAA@B=@?::480944::=4==<9
@6HNMW:00859:06188
TACGGAGGATCCGAGCGTTATCCGGATTTATTGGGTTTAAAGGGTGCGCAGGCGGGATGTTAAGTCGGCGGTGAAATTTTGCGGCTCAACCGTAAAAGTGCCTTCGATACTGGCGTCCTTGAGTATGGATGAAGTAGGCGGAATTTGTGGTGTAGCGGTGAAATGCTTAGATATCACGAGGAACTCCGATTGCGCAGGCAGCTTGCTAAAGCCATAACTGTACGCTCATGCACGA
+
/0>B4:;4;4439:<;;@?BBC?A>;;;.<A=AC=CC=AB<AC=969===?:>>>6<<<>9;8<<<><::39893-333&333598--(-(---55)5---(/(33;<977<9<ABB>B?@B@AABB?A>?>=@A>?8==5@;;;-22A399@<7;85755=-7533/3//.97778>>>4>5;==<;::5@85:>==@@@;@3;2222'263555498...5556:;;:55533
@6HNMW:00825:06223
TACGTAGGGTGCGAGCGTTAATCGGAATTACTGGGCGTAAAGCGTGCGCAGGCGGTTTTGTAAGACAGATGTGAAATCCCCGGGCTCAACCTGGGAACTGCGTTTGTGACTGCAAGGCTAGAGTGCGACAGAGGGGGGTGGAATTCCACGTGTAGCAGTGAAATGCGTAGAGATGTGGAGGAACACCGATGGCGAAGGCAGCCCCCTGGGTCGTAACTGACGCTCATGCACGAAAGCGTGGGGAGCAAACAGG
+
CCCCCCCC>A@@BBBBBB@C@CBB>A=@=@BCCD>CBBBB;?@B:;:????<@B?ACC:??@@BBBBBBABAAA@;???>5?B>BBBB?B?BCC<C;@>CAAAD=BB@@@@@@C=B:>=>=???@AAAA<;999999%9:3::?;?;??;;:>@@???A@@@8==888A?>;;ABCC@CCACEGCF@CCBB=AAC>B>BCCCEGE5BCC>AAABB@BBBBBBCGCDC@@@B@@@;@B@@@@@5@A@@A=A@@=
@6HNMW:00826:06232
TACGGAGGACGCGAGCGTTATCCGGATTCATTGGGTTTAAAGGGTGCGCAGGCGGCCGTGCAAGTCAGCGGTGAAAGCCCTGGGCTCAACCCCGGAAGTGCCGTTGATACTGCATGGCTGGAATGCGGTCGAGGCGGGCGGAACGTGGCGTGTAGCGGTGAAATGCGTAGATATGCCACAGAACGCCGATAGCGGAGGCAGCTCGCCAGGCCTGCATTGACGCTCGGGCACGAAAGCGTGGGGATCGAACAG
+
>BCC?AA@CCCCB;;;AA?BCC@C@BA>AAA?AB6;;5;B8@@7:9??B;;69=8=6::AAA=ABA999?;?>@A=BBB>BBB>BBBB?ADD9C?B?BBBB?BB?BBBB@@@B?AA=AA?<@9@>??9?A@;:7:::.:?;A?AA@@<@@@@BBA??=?CCC>BBBBBAAAAAAAB=?@DBB?ABB?BBBBBAB?@@;?AB889AA;>><>=AA@AA?BAAA??987+9@@>>?8@@>==DD6>>>?<7<66
@6HNMW:00842:06212
TACGTAGGGTGCGAGCGTTAATCGGAATTACTGGGCGTAAAGCGTGCGCAGGCGGTTTTGTAAGACAGATGTGAAATCCCCGGGCTCAACCTGGGAACTGCGTTTGTGACTGCAAGGCTAGAGTGCGACAGAGGGGGGTGGAATTCCACGTGTAGCAGTGAAATGCGTAGAGATGTGGAGGAACACCGATGGCGAAGGCAGCCCCCTGGGTCGTAACTGACGCTCATGCACGAAAGCGTGGGGAGCAAACAGG
+
CCCCCBBB>BBAB@@ABB?@=@>>;><@?AB@@@;?@>=?7>@@;;:@@@@=AA?ACC9BBB?BBCCCC787BBB=BBDC:BB>BCBB=A@BCD=B>BBBBBBC;@@;?????A:;:=ABBA>?@==>?<<555555$57-79>8><B???A>>>>?@@@AB9@>:::?@??<BBAA=998:BCCD?CBBB?BBB<?:>A==???0?BB=CCCCC@CCCAAABCBBC::<BCCC>B@A@ABB5?@?@@<ADD@
@6HNMW:00846:06243
TACGGAGGATGCGAGCGTTATCCGGATTTATTGGGTTTAAAGGGTGCGTAGGCGGTTTTGCAAGTCAGCGGTGAAACGCAAGGGCTCAACCCTTGACCTGCCGTTGAAACTGCGGGGCTTGAATGCGGATGCTGTGGGAGGAATGTGTGGTGTAGCGGTGAAATGCATAGATATCACACAGAACACCGATTGCGAAGGCATCTCACAAATCCGTAATTGACGCTGAGGCACGAAAGTGTGGGGATCGAACAGG
+
ECCC@BB?BBB?@?B;;;@CBB>B>@@@;@B?BC<@B0;;0;9/4:ABBCFABB>BDD;BBBAEBBBC@@<@A@A<;<<@=BA=BAAA?BB=B@BBB@BAB?@A=AAC>CBAAADD:AB?AA=AAAB?BAAABA@@@8@@;@=ABDBA?=@A@@@;;9:ACD>ABBCCCBBBBBBCCCCBBC@????@@@000@@?@?@CCCAAA@@@;@C?ABB?A?ABC@@?BAA>@??@@A=BBBBDEG:BAAAC<??A=
@6HNMW:00818:06266
TACGGAGGGTGCAAGCGTTAATCGGAATCACTGGGCGTAAAGCGCACGTAGGCGGCTTGGTAAGTCAGGGGTGAAATCCCACAGCCCAACTGTGGAACTGCCTTTGATACTGCCAGGCTTGAGTACCGGAGAGGGTGGCGAATTCCAGGTGTAGGAGTGAAATCCGTAGATATCTGGAGGAACACCGGTGGCGAAGGCGGCCACCTGGACGGTAACTGACGCTGAGGTGCGAAAGCGTGGGTAGCAAACAGG
+
CCCB?@@@8@@>@>BCDC?C@BBB@B?BAABAAA9@@?@@;A@AA@998::8:A=@B@C>BB>@BBCCCC9AAAC:@@C>CCCBAA<?<@ABBB<C?BBAA>AA;C@@@@BBB@BC>CC=AA@@BC>B>CCCCC<AA;0009>9>?AAAAABCC@CCBBBA=AC?CBBBBBBAA@@<@@<@?BCC@C@BC?BCC@B@BC@C?BB@AA<@@A?;;8;ABCDCCECCE?@A?@??6@A@BCC?CCCCCC=CCD?
@6HNMW:00820:06302
TACGTAGGTGGCAAGCGTTATCCGGATTTATTGGGCGTAAAGGGTGCGCAGGCGGTCTGTTTAGTCTGGGGTGAAAGCGTTGAGCTCAACTCAATTAAGCCTTAGATACTGGCAGACTAGAGTGCAGAAGAGGGTTATGGAATTCCATGTGTAGCGGTAAAATGCGTAGATATATGGAGGAACACCGGCGGCGAAGGCGGTAACCTGGTCTGTTACTGACGCTCAGGCACGAAAGCGTGGGGAGCAAATAGG
+
BBCBBBC@CD@BB@B;;;?@HH@C@BAB;A@9@>9@AAB>8AC8@?@>@=@<?@<@A?@?A;@?@@????2<=??7?AAA=A998>?B?BBBC?@;A355/54626?BB9=:=868??@BCF?@?BA?8<:9:,98==?=??B=B?B999BBCCCD@CBBB8@A@???BBCCCAAA4::3:;@?A<@=??:=<>1929818<7=9@A378>=>8<<9952257779:99///>499;9>==/8877;.99<4
@6HNMW:00824:06285
TACGGAGGATGCGAGCGTTATCCGGATTTATTGGGTTTAAAGGGTGCGCAGGCGGGATGTTAAGTCGGCGGTGAAATTTTGCGGCTCAACCGTAAAAGTGCCTTCGATACTGGCGTCCTTGAGTATGGATGAAGTAGGCGGAATTTGTGGTGTAGCGGTGAAATGCTTAGATATCACGAGGAACTCCGATTGCGCAGGCAGCTTGCTAAGCCATAACTGACGCTCATGCACGAAGGCGTGGGGATCAAACAGG
+
<<6626>8@@@@BABBCB@CCC@B?CCC>@@>AD<AB<B@:@@9::@@AAA?BBB>BBBB@D@CCA@<?@<?@=;*000)/0/5899=9=88:=ED8A???<@=ABBBBBBB?999C?B>?@@?@CC@CAAA=???A?B>;B@CD>DB@<>>>=>;;5;>??9?@;;7;?????>=<885055====88:58:8:@@7<>>98.69<;5<@588B=;;:=B???>=8689<?=8=8::7:99-9;?AF=??A=
@6HNMW:00853:06274
TACGTAGGTGGCAAGCGTTGTCCGGATTTACTGGGTGTAAAGGGCGTGTAGGCGGAGCAGCAAGTCAGAAGTGAAATCTCCGGGCTTAACCCGGAAACTGCTTTTGAAACTGTTGCCCTTGAGTATCGGAGAGGCAGGCGGAATTCCTAGTGTAGCGGTGAAATGCGTAGATATTAGGAGGAACACCAGTGGCGAAGGCGGCCTGCTGGACGACAACTGACGCTGAGGCGCGAAAGCGTGGGGAGCAAACAGG
+
CGCCCDD@CC@BC?B@BB<@@C@C@DBC>CDBBB=BBBCC>CB>BBABBBB?AC@ABA@@@A?BBB@AA>B@BBC<@@@@=BB<BB;?6;>5<9>?9????>>>5==>8??>@7;:A9A<?>@>@A>>:>>>;7;7717727<@;>9@?>>??>>;;7;>>>7>==<<@@@AAA;;;7;=:=;>>>588AA;C>>8>:;94<<>>>??;>@999<9<;A@><;;<6515<9;>B:??>@AAB2>>;<@7>>>:
@6HNMW:00861:06269
TACGTAGGTGGCAAGCGTTATCCGGATTTATTGGGCGTAAAGGGTGCGCAGGCGGTCTGTTTAGTCTGGGGTGAAAGCGTTGAGCTCAACTCAATTAAGCCTTAGATACTGGCAGACTAGAGTGCAGAAGAGGGTTATGGAATTCCATGTGTAGCGGTAAAATGCGTAGATATATGGAGGAACACCGGCGGCGAAGGCGGTAACCTGGTCTGTTACTGGACGCTCAGGCACGAAAGCGTGGGGAAGCAAATAGG
+
CCAAB@@;;;5;@=:;9;7@=;5>;9:;):B7@=5:<>?80<8088??;;;?BB<C???AA:@@@?8988*8:9:,9<>?9>7787;;6=>:>;A893996;6:>=:::77155586::@?@985:;<6=<??8?>BBB?C?B=?<?@@?97777;179??074444?<=98888<6375/5:77(-(--(--/4:398333.3.33(...66275554999<<799377999=37755588)2,2879.9525
@6HNMW:00863:06298
TACGGAGGATCCGAGCGTTATCCGGATTTATTGGGTTTAAAGGGTGCGCAGGCGGGATGTTAAGTCGGCGGTGAAATTTTTGCGGCTCAACCATAAAAAGTGCCTTCGATACTGGCGTCCTTGAGTATGGATGAAGTAGGCGGAATTTGTGGTGTAGCGGTGAAATGCTTAGATATCACGAGGAACTCCGATTGCGCAGGCAGCTTGCTAAGCCATAACTGACGCTCATGCACGAAGGCGTGGGGATCAAACAGG
+
CCCC?@A?ACC@CBBBBB>ACC=@?@DD?CD@CD?EG>BB=AC;<<;;;;;:ACC>BAAB?@=?ABC?BC?B==</9999'7:;7<<;:.3/777777$3<<>8B?BBBEDBCB?CCJDAC@C;;;CCC@CBCB?BA@A?@@=@?CD>CBC@CDCBBBC?CBBB>BCHJACCCCCCDCCCCC@C?BBG@CBC@BBBBBC@BAAAD?BBBB?BB@BBE@CCBCBCCCCCB;;;BCB?CA;;:@@@3@@>@B<BC?:
@6HNMW:00838:06345
TACGGAAGGTCCGGGCGTTATCCGGATTTATTGGGTTTAAAGGGAGCGCAGGTGGGTTTGTAAGTCAGCCGTGAAAGTTCGATGCTCAACATTGAAATTGCGGTTGAAACTGCAGGTCTTGAGTAAACGCAGCGGCACTGGAATTCGTGGTGTAGCGGTGAAATGCTTAGATATCACGAAGAACTCCGATCGCGAAGGCAGGTGCCGGGAGTTTTACTGACACTGAGGCTCGAAAGTGCGGGTATCAAACAGG
+
:9;C@C=@;?@=@@<BAB>BCC@C@BBA;==4:;0;@5@B=BC=CDCECA@=@B@8>?8@@@=@AB;;<<?@@CB8;;=BBBAAAC<<5<;;5;@A9A>BCD@C@@@@9@;;;;@>ADD?CCC>D@@C@><>00*0<<>A;@;@:?@9919=>@@AA>@@@@8@>==:>@?@BCCCBBB@CB@BBB@CCBBCCCB=?=?AA>AAA4::5:??AA9A?>>AA@><@;;5;AA;;;7;BBBDC<AAA@@@;@?><
@6HNMW:00843:06354
TACGGAAGGTCCGGGCGTTATCCGGATTTATTGGGTTTAAAGGGAGCGCAGGTGGGTTTGTAAGTCAGCCGTGAAAGTTCGATGCTCAACATTGAAATTGCGGTTGAAACTGCAGGTCTTGAGTAAACGCAGCGGCACTGGAATTCGTGGTGTAGCGGTGAAATGCTTAGATATCACGAAGAACTCCGATCGCGAAGGCAGGTGCCGGGAGTTTTACTGACACTGAGGCTCGAAAGTGCGGGTATCAAACAGG
+
DDCC@B=B=BB<@=6=?A=BBD@B?BEH>A@<@C/;:7;C<CD>@@@@@@@?BBD?DC<@@D@CCBBBB8::ABC>@A>ACCBCBIDC@BBC?BAA<A?BBB?B?BBB=B@@@BB?BCB?BBBABB=@@@BDA@=@@;;;@C?CACCCC@CBBBAAA?AA@C>BBBD?A@CCBCCCCCC@CB>BBB?;;;;;B@A6:5:@@?ABB?BC>A@@CD:B@??BAAACBBB@BCCBCD=BBB@@@;@BAAAB<@@A@
@6HNMW:00830:06372
TACGGAGGGTGCAAGCGTTACTCGGAATCACTGGGCGTAAAGGACGCGTAGGCGGATTATCAAGTCTTTTGTGAAATCTAATGGCTTAACCATTAAACTGCTTGAGAAACTGATAATCTAGAGTGAGGGAGAGGCAGATGGAATTGGTGGTGTAGGGGTAAAATCCGTAGAGATCACCAGGAATACCCATTGCGAAGGCGATCTGCTGGAACTTAACTGACGCTAATGCGTGAAAGCGTGGGGAGCAAACAGG
+
6@>C@CKD=BBCA=@;;;=A;::A<@=@BBBCBC=C@BAC?C>BB@A@BBB>AA=@A5;;<;5;@A@BB8@@DDD=;99B?BB?BC6;6:=@A@CC<A:;9:5;;AAB=BBBBCGACC;;:BB@B@@>6?@??;@@>@AA>A?B>@=@A9=<?9799-9?AA9BC@BBAABCCC@@@<@@<@?BCCC:99ACA??<?<@?????BABB?C?BB?B>ABAA@@@@@?DCAABBBB;BA@?>@@6???CC;@??<
@6HNMW:00892:05763
TACGTAGGGTGCGAGCGTTAATCGGAATTACTGGGCGTAAAGCGTGCGCAGGCGGTTTTGTAAGACAGATGTGAAATCCCCGGGCTCAACCTGGGAACTGCGTTTGTGACTGCAAGGCTAGAGTGCGACAGAGGGGGGTGGAATTCCACGTGTAGCAGTGAAATGCGTAGAGATGTGGAGGAACACCGATGGCGAAGGCAGCCCCCTGGGTCGTAACTGACGCTCATGCACGAAAAGCGTGGGGAGCAAACAGG
+
:66;;;;C=BCDAAAAA@==4=7@2<*0)/77::3;88:8(4499000>=;89438==0=:0+/>00/66689?=6<;;;+00+000/590666.6(/377333,79?@>A:97.6.599=C>;;887:8://////%//69(/(..35.22855>;::9::3?::97755559;;;:>>:B>B?>:??>@=@DD9999BCCKEI5CBB>B<<:B>ABB;9555;;;444;4999&488@:>>/<<?>>39984
@6HNMW:00898:05770
TACGGAGGATGCGAGCGTTATCCGGATTTATTGGGTTTAAAGGGTGCGTAGGCGGTTTTGCAAGTCAGCGGTGAAACGCAAGGGCTCAACCCTTGACCTGCCGTTGAAACTGCGGGGCTTGAATGCGGATGCTGTGGGAGGAATGTGTGGTGTAGCGGTGAAATGCATAGATATCACACAGAACACCGATTGCGAAGGCATCTCACAAATCCGTAATTGACGCTGAGGCACGAAAGTGTGGGGATCGAACAGG
+
<<=B?BC?@@@BBBBABB<ABB<B?ACC>CA@AE=BB=CE>BB=B@>@@@@=@B@BBB;;;B?CCCCCBB>BAAB<;;;:?CC<?@==177*7288?7:;?:>?9=??9@=@@ABB8@@8>?=:99A=A998@@AAD<@@>?<?CCCCC?BBAAA::6:@@@<ABCCDBBB???BDBBBBBB?BBB>A@C99:AA<?<?CCCC@@@AA=@A<?@@@E>BACAA@D;:6:@@@AB=BBBBCDD:AABBB@B??;
@6HNMW:00898:05792
AACGTAGGGGGCAAGCGTTATCCGGAATTACTGGGTGTAAAGGGTGAGTAGGCGGCATGGTAAGCCAGATGTGAAAGCCCGCAGCTTAACTGCGGGACTGCATTTGGAACTACTAAGCTAGAGTACAGGAGAGGTAAGCGGAATTCCCAGTGTAGCGGTGAAATGCGTAGATATTGGGAAGAACACCGGTGGCGAAGGCGGCTTACTGGACTGAAACTGACGCTGAGGCACGAAAGCGTGGGGAGCAAACAGG
+
C4;9;@BBBB0BC<A@@@?BBB?B?B?B?A@@BB<BBBDC>CC=BBADC9899C?BBBB?CA>BDACCCBAA@@@;@AD=CCBBCD@C@CCBBBC>BB???ACB=A>A?B@@A??=@@CBBA@@BA::7:A@C?AA=@::7:?A?CC>BBBBA@?;:8:AAC=???BBBBBBBB?BC>C?CC?BBB?B?AA=@992939A>BB?>??B>@@AAAA:AAABBBBBB:97:B@@AC=A999999+:@@BD>BBB>
@6HNMW:00905:05781
TACGTAGGGTGCGAGCGTTAATCGGAATTACTGGGCGTAAAGCGTGCGCAGGCGGTTTTGTAAGACAGATGTGAAATCCCCGGGCTCAACCTGGGAACTGCGTTTGTGACTGCAAGGCTAGAGTGCGACAGAGGGGGGTGGAATTCCACGTGTAGCAGTGAAATGCGTAGAGATGTGGAGGAACACCGATGGCGAAGGCAGCCCCCTGGGTCGTAACTGACGCTCATGCACGAAAGCGTGGGGAGCAAACAGG
+
CC;9;BBD>@@@@A@@A@>A>BCB@E@C?AB@@@9@B?AA=BBA@@>??AA>:959@?6@@B@CCCCCB=>=CCC=@???5>C=A@BB<A>ABC>B@BA@@>>?:????BBCA?6869==<687>>====;;;>>>>(>>;@7;6:=A;;;?@@@@===ABB;??=>>=<>==@@@B>BB@D@ECB?BACC@BBA@C@CB@@@?@,@?@;@C@AAAEDC;;;A@:99?><@:::59@ABBBB:999BC>BBB?
@6HNMW:00891:05811
TACGGAAGGTCCGGGCGTTATCCGGATTTATTGGGTTTAAAGGGAGCGCAGGCCGTCGATTAAGCGTGACGTGAAATGCCGCGGCTCAACCGTGGAAGTGCGTCGCGAACTGGTTGACTTGAGTGCGCACGAGGAAGGCGGAATTCGTGGTGTAGCGGTGAAATGCTTAGATATCACGAAGAACCCCGATTGCGAAGGCAGCCTTCCAGGGCGTAACTGACGCTAAAGCTCGAAAGTGCGGGTATCGAACAGG
+
ABBB@B@B?AE<@?6;;;5;9@<@8>>:0<?8@?8@>5??/;;/;;;?@A@=@@CECBBB?A?A@@?AAA@@@@@9;;9:??@=@CAB=A597>;>?B???@AA?@A@=@@@;>8??:?;??@??>>66878=8>8>:=C<@<@<???A<>>?<<;;6;>BC9A@>=:===@BAAA??@:=>=AAA5;;@8<===5:4::99189?;??A:>>=B<@@@@@@@@@A:@@@@@@A:ABBBAA8??A@@?:8885
@6HNMW:00907:05839
TACGGAGGATGCGAGCGTTATCCGGATTTATTGGGTTTAAAGGGTGCGTAGGCGGTTTTGCAAGTCAGCGGTGAAACGCAAGGGCTCAACCCTTGACCTGCCGTTGAAACTGCGGGGCTTGAATGCGGATGCTGTGGGAGGAATGTGTGGTGTAGCGGTGAAATGCATAGATATCACACAGAACACCGATTGCGAAGGCATCTCACAAATCCGTAATTGACGCTGAGGCACGAAAGTGTGGGGATCGAACAGG
+
CAAA?BA?@@?@@A@BBD@DCF@B?BBB<@C?BB>BC=BD>BB>BBBBBCB@BB@DDD9BBB@BBB9:9B?BAAC<9:;;@CD@CBBB?CC>C?CCC?A??<?C=@?E=AA?::::2:C=AA@???B?BBAAA@@??9@@;@<?CBAAA?BBCCA;949@?@<ACBBBBBBBBBBCBBBBBB>BBB?BBB589AA>@?AAAABBA@??9?@=AAE@C@ABBCB@A::79CAAGD>A@@9999+9>???<@??:
@6HNMW:00876:05904
TACGGAGGACGCGAGCGTTATCCGGATTCATTGGGTTTAAAGGGTGCGCAGGCGGCCGTGCAAGTCAGCGGTGAAAGCCCGGGGCTCAACCCCGGAAGTGCCGTTGATACTGCGTGGCTGGAATGCGGTCGAGGCGGGCGGAACGTGGCGTGTAGCGGTGAAATGCGTAGATATGCCACAGAACGCCGATAGCGGAGGCAGCTCGCCAGGCCTGCATTGACGCTCGGGCACGAAAGCGTGGGGATCGAACAGG
+
DCCD@CB?BBCCCCAABB?@AG@D@CC?CAB>@A5>>;@A<BE@BBBBA?>979395::BBB?BBCAAAB@CBBB;99858CC8BABC?CDD:C?B<AABB?BA@BB?@>>>@@BB@BDD@C?BBBB>BBB?>9???9?A?A=AABB@BAAABBB:99:CCD>AAABBDAABBBBB<>>BCC@CDC?BAAAAAA@BB?BAAABAAA@BB>B?A@B@@>@B@;;=99909AAAAA:??===<</===??=?AA=
@6HNMW:00879:05909
TACGGAGGACGCGAGCGTTATCCGGATTCATTGGGTTTAAAGGGTGCGCAGGCGGCCGTGCAAGTCAGCGGTGAAAGCCCGGGGCTCAACCCCGGAAGTGCCGTTGATACTGCGTGGCTGGAATGCGGTCGAGGCGGGCGGAACGTGGCGTGTAGCGGTGAAATGCGTAGATATGCCACAGAACGCCGATAGCGGAGGCAGCTCGCCAGGCCTGCATTGACGCTGAGGCGCGAAAGCGTGGGGAGCAAACAGG
+
CABAADDABBBCB@@@@@;AAB?B@BC@CCC@ED<@@>AE>DE>CBBA@00+00+0+00@@@;@?AA@@A?A???8??A;BBB:CAAA?BBB:B?B?A9984994:9?;;??B>BB@BCC>A>;;;;6;@@??=@BC>CC@E?BB;:9:GCBBBBCB@BDDA=???AAA???>;;=,00>AA@A@B?CCCCCBB=9828??=A??????<??BCC??<?AA@@@A9949==:;;3;?>>>CB5;;;>@9?DD5
@6HNMW:00883:05889
TACGGAGGACGCGAGCGTTATCCGGATTCATTGGGTTTAAAGGGTGCGCAGGCGGCCGTGCAAGTCAGCGGTGAAAGCCCAGGGGCTCGAACCCCGGAAGTCGCCGTTGATACTGCATGGCTGGAATGCGGTCGAGGCGGGCGGAACGTGGCGTGTAGCGGTGAAATGCGTAGATATGCCACAGAACGCCGATAGCGGAGGCAGCTCGCCAGGCCTGCATTGAACGCTCGGGGCACGAAAAGCGTGGG
+
995525;8596@BCCECC?ABB>A>A?=A;:45>3;<8A?5<<544/////)/:5839///:)///33885:///(/77(,,66*6,**,0555&*(*(,---8466(33868223:55/577376999<4922255>>>8@><=9=>>D@@ABA;9::949:;<496667///:344<498:73.3;93773333;2887;::479BC@BC?@<@C@@@=00*/>;;;=<<2<?;:=AA.;:99878
@6HNMW:00904:05895
TACGGAGGACGCGAGCGTTATCCGGATTCATTGGGTTTAAAGGGTGCGCAGGCGGCCGTGCAAGTCAGCGGTGAAAGCCCGGGGCTCAACCCCGGAAGTGCCGTTGATACTGCATGGCTGGAATGCGGTCGAGGCGGGCGGAACGTGGCGTGTAGCGGTGAAATGCGTAGATATGCCACAGAACGCCGATAGCGGAGGCAGCTCGCCAGGCCTGCATTGACGCTCGGGCACGAAAGCGTGGGGATCGAACAGG
+
CCBB@CCACB@@@@@@AA>ABE@D@CC?AAC?CD<BB=BB=BD=;;;@BAA>@A>@9:9BBB@CFC@>>?=@??@:@@A<BCC9BBDE=???1=8>:@@>?8?@;??BB==>BB@@;AAA=A;;;;>9>A<;;7ACC=CC?CADC??<?@@@@@@>=8<888-9??BCBCCAAAAB?BBBBB?B>=;>CAAA@@<>>8>?A@BBCC;=><A@BBBBB@CC>>>A@?@8?AA??@:<<<97772:@@CB<???<
@6HNMW:00869:05925
TACGGAGGATGCGAGCGTTATCCGGATTTATTGGGTTTAAAGGGAGCGTAGGTGGGATATTAAGTCAGCTGTGAAAGTTTGGGGCTCAACCTTAAAATTGCAGTTGATACTGGTTTCCTTGAGTACGGTACAGGTGGGCGGAATTCGTGGTGTAGCGGTGAAATGCTTAGATATCACGAAGAACTCCGATCGCGAAGGCAGCTCACCGGGCCGGAACTGACACTGATGCTCGAAAGTGCGGGTATCAAACAGG
+
CCCCACC?BA@AABABBB>ACC?B>BCE>BB?@?<?B>CE?GD=AAABBAA@BCC>CCBB=?<?DCAABBCBBBC<@?@8@>@8?AAC@C@C?BBB:B>A?BCA?BBABDBB@BB>B?D?B@A@CBB>BBBAA=@AB>BB?B?C@CCAA>AB@BB@@<@@AB<BBBC=@@BBBABBBCC@CD@CCC@C@AAFFDD@C@BAAACCEE@BB=C@C?B?BBBBCCCCCBBB@AABBC=@>>99838>>=>><>CA<
@6HNMW:00875:05938
TACGTAGGGTGCGAGCGTTAATCGGAATTACTGGGCGTAAAGCGTGCGCAGGCGGTTTTTGTAAGACAGATGTGAAATCCCCCGGGCTCAACCTGGGAACTGCGTTTTGTGACTGCAAGGCTAGAGTGCGACAGAGGGGGGGTGGAATTCCACGTGTAGCAGTGAAATGCGTAGAGATGTGGAGGAACACCGATGGCGAAGGCAGCCCCCTGGGTCGTAACTGACGCTCATGCACGAAAGCGTGGGGAGCAAACAGG
+
BBECBBBC=@@@BAA;;;@A@ABB=@4:5:;@@A;A;;:B:AAAAA@@??=;<<29989)9?@<BBAABB???999,99999$7;)33;:6:7;BB>B?A@?@8888+9<<=;;8;?5:7:ABB>>>?;;:@<;9988888#8947-512/55>?@=>>@B@@>>>7@A<=>?>==>BDDD@CC@B@BBA=ABAA>B;;6:8;;DCCCC5BBM>BB@@B@CCBA@ACCCCBAAAFCCC9:9@99::&77837(3=<5
@6HNMW:00881:05917
TACGGAGGATCCGAGCGTTATCCGGATTTATTGGGTTTAAAGGGTGCGCAGGCGGGATGTTAAGTCGGCGGTGAAATTTTGCGGCTCAACCGTAAAAGTGCCTTCGATACTGGCGTCCTTGAGTATGGATGAAGTAGGCGGAATTTGTGGTGTAGCGGTGAAATGCTTAGATATCACGAGGAACTCCGATTGCGCAGGCAGCTTGCTAAGCCATAACTGACGCTCATGCACGAAGGCGTGGGGATCAAACAGG
+
EC@@=@@<?CD?C@@AAA<ACC@C@CCC=CC@DD=AA:?@8?A9;<9BBAA?A?A<ACCB@B?BDCC>BB>BCBC<CCC6???<?@AB?B?BBBBA8B@AA?B@BBBBECBB=BB@B:<:8@@?BBB?BAA?9996617A<A=BD8??@<AB@=<;;59>>>7===D;><<A>>;<<>A@;@<@>><@@@7<:@@@><A???@;>>>=<>A<@@@;AAAA;;9989///===A<?::::AAA6=;;@@7@AA;
@6HNMW:00882:05949
TACGTAGGGGGCAAGCGTTGTTCGGAATACTGGGCGGTAAAGCGCACGCAGGCTGACCGTTAAGTCTGTCGTCAAAGGCGGGGGCTCAACCTCCGTTCTACGATAGATACTGTCGGTCTAGAGTATGTGAGAGGGAAGTGGAATTCCCGGTGTAGCGGTGAAATGCGATAGATAGTCGGGAGGAACGACCAGTGGCGAAGGCGCTTCCTGGCACACAACTGAGCTGCATGGTGCGAAAGCCAAGGGCAGCGAACGGG
+
;;;;=BBBBB1@@=A<==9==2546;.555<<<044.448084///////;27;<<=7<:6:377///77;44490947::::(7///)-(-5(//)//78444;4444459555.5559<5555;55444444)437//)/)/)//(/)/:<===<78333(33333393333333<=1775;5///8(//671732+24:...270--(------(.844396556--(--55:;5==7<48818::370=@@=7
@6HNMW:00883:05944
TACGGAGGACGCGAGCGTTATCCGGATTCATTGGGTTTAAAGGGTGCGCAGGCGGCCGTGCAAGTCAGCGGTGAAAGCCCGGGGCTCAACCCCGGAAGTGCCGTTGATACTGCATGGCTGGAATGCGGTCGAGGCGGGCGGAACGTGGCGTGTAGCGGTGAAATGCGTAGATATGCCACAGAACGCCGATAGCGGAGGCAGCTCGCCAGGCCTGCATTGACGCTCGGGCACGAAAGCGTGGGGATCGAACAGG
+
CEAB@BC=A?A@B9;;BC?BBD?A?AB@DDC?BB>BF>BB=AB9;:;>@@@?CB>A>ABBBB@BBABBBB?B@A@<>AA:???5@CCC?BBB5B>A<@>>>=>@;>>BB888AA>A=???;>;>AAA<AAA??:BDD>BB?B@BBBB@BBBBBACCC@FBBB799AAAABBCBAAA@BBBAC@BBB>BBBBBBB>A@<@A@@A>???BB@C?BDBCC?CCBBBBBBA=BBBBBD=A===<<<2788@@;>>@<
@6HNMW:00911:05918
TACGGAAGGTCCGGGCGTTATCCGGATTTATTGGGTTTAAAGGGAGCGCAGGCCGTCGATTAAGCGTGACGTGAAATGCCGCGGCTCAACCGTGGAAGTGCGTCGCGAACTGGTTGACTTGAGTGCGCACGAGGAAGGCGGAATTCGTGGTGTAGCGGTGAAATGCTTAGATATCACGAAGAACCCCGATTGCGAAGGCAGCCTTCCAGGGCGTAACTGACGCTAAAGCTCGAAAGTGCGGGTATCGAACAGG
+
CCCC@C@DBCC8:96:A>?BCC@C???>6<?:@@;@D?DD?CD?BBBBBBC@C?BCC:;;=@=AABDCBCCA??A<:;:?@?@=@BAA?B>@@B?C=BAAABBBCBBC@B@@<@>BBBB?BB>;>>>;AAA972715.6A<A9>:>A@@<>><;=7838BDD:??;:7:<>>@??@@AA=AA599919>A:;>AA:>:>A>>:><>=<>>9>@@@=B>;;;:;;>A9====;;;3;?????:?@@=9:2:==:
@6HNMW:00913:05935
TACGGAGGATGCGAGCGTTATCCGGATTTATTGGGTTTAAAGGGTGCGTAGGCGGTTTTGCAAGTCAGCGGTGAAACGCAAGGGCTCAACCCTTGACCTGCCGTTGAAACTGCGGGGCTTGAATGCGGATGCTGTGGGAGGAATGTGTGGTGTAGCGGTGAAATGCATAGATATCACACAGAACACCGATTGCGAAGGCATCTCACAAATCCGTAATTGACGCTGAGGCACGAAAGTGTGGGGATCGAACAGG
+
BBDB@BA@B;;;BCDBBB>BBC@D@BCA=@B?BB<AG;@A=@C=BA;;;@@=@=5:>:4>>?=@ACAA;;7;?CC<;;;?=??:>@>=177*7:<9948BC=AA@BBD=BBA@@@@6@@9??>AABB?BBBB@@@@@8;93::?@ABCB>AA@AC::8:BCB>BCBBBBBBBBB@@?@@@993:?>9;@=*0000*0*0;:=>>>998-8@8?@@?@=@BBAAAB:93:::=@C:@@>9999*9><9837@A8
@6HNMW:00873:05995
TACGGAGGGTGCGAGCGTTAATCGGAATAACTGGGCGTAAAGGGCACGCAGGCGGACAGTTAAGTGAGATGTGAAATCCCCGGGCTTAACCCGGGAACAGCATTTCAGACTGGCGGTCTAGAGTATTCTAGGGAGGGGTGGAATTCCACGTGTAGCGGTGAAATGCGTAGAGATGTGGAGGAATACCGAAGGCGAAGGCAGCCCCTTGGGGAAATACTGACGCTCATGTGCGAAAGCGTGGGGAGCAAACAGG
+
FCBB>BFF?DBBCBBBBB@B@CCC?B@BB?A@@@;?@@@A9@?<@@ACA@A=?@;@??AA>A?BACABBBCBBBB<?>BB5CC>BB?B?BB>BC>C@CA::BBD>B?=?BBD?DC@GABA@=>>@@<@@?;<3;::9/8;3?=B>B?B???BC??@B?AAAD>AAABA@BB@@<=8807:5:<CCC@BB>A>AB>:><A8:9AA5A<AAA5AA:AC@>>:;:>>=<=>=>=@AA9?@A=<<<-9:787-8<<7
@6HNMW:00875:05995
TACGGAGGACGCGAGCGTTATCCGGATTCATTGGGTTTAAAGGGTGCGCAGGCGGCCGTGCAAGTCAGCGGTGAAAGCCCGGGGCTCAACCCCGGAAGTGCCGTTGATACTGCGTGGCTGGAATGCGGTCGAGGCGGGCGGAACGTGGCGTGTAGCGGTGAAATGCGTAGATATGCCACAGAACGCCGATAGCGGAGGCAGCTCGCCAGGCCTGCATTGACGCTCGGGCACGAAAGCGTGGGGATCGAACAGG
+
CCDIFDB@BBBCCB@@AB@CCC@C?BB?ACC@CD>CC=BB<AB=AAAAA;849>;>59:AA@<@@A?99:;>99:,:<<3=AA6ABAA>AAB8B?B?CBBB>BB?BB@A@@?88;A=ABA?A?@@@@<???AA?BCC?CC@C@CBBA?B@A@AA@??<?BBC>A@@CBBBBBBBBB?BBC=><>??;<>>AABB@AA>A@@@B=>=>BB@B@BB=>>@CCC@A@>><5=>9::A:AACAAAA3>>@>><>@@=
@6HNMW:00878:05983
TACGGAAGGTCCGGCGTTATCCGGATTTATTGGTTTAAAGGGAGCGCAGGTGGGTTTGTAAGTCAGCCGTGAAAGTTCGGATGCTCAAACATTGAAATTGCGGTTGAAACTGCAGGTCTTGAGTAAACGCAGCGGCACTGGAATTCGTGGTGTAGCGGTGAAATGCTTAGATATCAACGAAGAACTTCCGAGTCGCGAAGGCAGGTGCCGGGAGTTTTACTGACACTGAGGCTCGAAAGTGCGGGTATCAAACAGG
+
BB;;5;.;599.5.44:)///)/)/77.//)/)4;(55)55)4454<<@::@@09;(9=:24948896;?900+00*/0*/0/0>555)5<<7555)45:44.5044<3:;555=75557=566;@4566665<7556557<.626;;;8>>;;;;;6;:::1554/)0<8..---(-9:4;;54/)/)////7:99;8=244;7333277.83333&37;<:::99<5605>>>??<?CAABC>ABBCCC>CCC@
@6HNMW:00882:05962
TACGGAGGATGCGAGCGTTATCCGGATTTATTGGGTTTAAAGGGAGCGTAGGTGGGATATTAAGTCAGCTGTGAAAGTTTGGGGCTCAACCTTAAAATTGCAGTTGATACTGGTTTCCTTGAGTACGGTACAGGTGGGCGGAATTCGTGGTGTAGCGGTGAAATGCTTAGATATCACGAAGAACTCCGATCGCGAGGCAGCTCACCGGGCCGGAACTGACACTGATGCTCGAAAGTGCGGGTATCAAACAG
+
;666255:?<@AB?:>BA<ABB?B9AA@6:58=>7>?8>>)44)499:://,/9:19;<=9>9>=@@@BA@@A@@6>=>,;;;-9@:>8?7;<<C>2>=;?BA<?CCAA@BB@CD<B<?<>AA><<<9=@?<<4<@@3@B9?<>378>@<>A>>=<<;@@BC>CB?=<0----:6>===9994999=:::@A@9966;;;669?C@CC=B@D@D@CDCBBB@A@==00000;=8>00/;=5;<888;.733
@6HNMW:00882:05992
TACGGAGGATGCGAGCGTTATCCGGATTTATTGGGTTTAAAGGGAGCGTAGGTGGGATATTAAGTCAGCTGTGAAAGTTTGGGGCTCAACCTTAAAAATTGCCAGTTGATGACTGGTTTCCTTGAGTACGGTACAGGTGGGCGGAATTCGTGGTGTAGCGGTGAAATGCTTAGATATCACGAAGAACTCCGATCGCGAAGGCAGCTCACCGGGCCGGAACTGACACTGATGCTCGAAAGTGCGGGTATCGAACAGG
+
;;<<9;@=@;;;A@?666:>=AAI@@@@7;;<@E=CB=BM@HM=A@BABA@=@BB=A@@@;@=?@A;;0<00077.7;;5>>>2==>B8=6<6:<<<,:90.(.820,,,--6696881968386///661666/3.3;;5@;7A?C>A9:949:A????<>BBC=BB9958@?AA@ABBAB=@B=@AB?BBB;<;AA?C@C;<;;;;;4;@6=<?8>699>>@?<@@@?AA?<897-33==?A788>?@?8==?8
@6HNMW:00895:05985
TACGTAGGTGGCAAGCGTTGTCCGGATTTACTGGGTGTAAAGGGCGTGTAGGCGGAGCAGCAAGTCAGAAGTGAAATCTCCGGGCTTAACCCGGAAACTGCTTTTGAAACTGTTGCCCTTGAGTATCGGAGAGGCAGGCGGAATTCCAGGTGTAGCGGTGGAATGCGTAGATATCTGGAAGAACACCAAAGGCGAAGGCAGCCTCCTGGGCGAATACTGACGCTCATATGCGAAAGCGCGGGGAGCAAACAGG
+
BBBABBB?;;8;B@BB@@8;;C?C@CCD=CC;;;5:=>?>8=:8>====00+0;:::?:98D>A@@@??3::@@A<B???=AA;AA;?28828>A?9>688888)8>>4>A==:>>A7A9=888>>>=:<9//+/99767176=1818>1//9///;5;;496>AA>>>??@AAA8868;>?7<99-65(5-57769.5577(../355.5;;8<>=?A??999?>>?=CCBB@=ACA;677-///:>6<::5
@6HNMW:00896:05992
TACGTAGGGTGCGAGCGTTAATCGGAATTACTGGGCGTAAAGCGTGCGCAGGCGGTTTTGTGAAGACAGATGTGAAATCCCCGGGCTCAACCTGGGAACTGCGTTTGTGACTGCAAGGCTAGAGTGCGACAGAGGGGGGGTGGAATTCCACGTGTAGCAGTGAAATGCGTAGAGAATGTGGAGGAACACCGATGGCGAAGGCAGCCCCCTGGGTCGTAACTGACGCTCATGCACGAAAAGCGTGGGGAGCAAACAG
+
5:5907=@10//:779:50/6<:;4>)/)/778:+95::<19:55544;;;2//8;;;/7///69987:?=<=889(3333&38/7766385:;:5;+///6777(33;666955,2,28666655275599/......"/7/2,2(-(---,----.77789A358:@65/8/.(///9344058==@<@>>>98=:5:59??@A@A0A??.9444478444444433338833333&3;788<<.3333;1333
@6HNMW:00903:05989
TACGTAGGGTGCGAGCGTTAATCGGAATTACTGGGCGTAAAGCGTGCGCAGGCGGTTTTGTAAGACAGATGTGAAATCCCCGGGCTCAACCTGGGAACTGCGTTTGTGACTGCAAGGCTAGAGTGCGACAGAGGGGGGTGGAATTCCACGTGTAGCAGTGAAATGCGTAGAGATGTGGAGGAACACCGATGGCGAAGGCAGCCCCCTGGGTCGTAACTGACGCTCATGCACGAAAGCGTGGGGAGCAAACAGG
+
;<;;?BCC=BBAA95;6B<@;@BB>A@C=AABAA<A@@@D=A;;;?==>9:5:A<@DC9@?C@BBBB@A9378?>7<CCC6A@;?988;?<>@?8?>?@@>=@@7//.57335>;@=><==;;9:;9:;8//66666%//)/3;4:3988=99<;===:;;?7?>>;;;?>>:A@AA;?@;@?C@A@CC;;7;AA5;5;B;;;;;*;99)9B@AD@CCB;@@@;;9>4956>>C<B@?ACBB6@>>::39=94
@6HNMW:00909:05972
TACGGAGGACGCGAGCGTTATCCGGATTCATTGGGTTTAAAGGGTGCGCAGGCGGCCGTGCAAGTCAGCGGTGAAAGCCCGGGGCTCAACCCCGGAAGTGCCGTTGATACTGCGTGGCTGGAATGCGGTCGAGGCGGGCGGAACGTGGCGTGTAGCGGTGAAATGCGTAGATATGCCACAGAACGCCGATAGCGGAGGCAGCTCGCCAGGCCTGCATTGACGCTCGGGCACGAAAGCGTGGGGATCGAACAGG
+
BBBB?BCADGCBAAB@AA?:;;<@<;;49A>5=@,:9(9908<;<<BACAA???<?;?@A??<?BDB?@???>=?9:99)9@@6@@A@3:::*9:@>BBBB?BB>AAAAA>=A=CD@BAA7;59=:?=@?8859CCG=BC?C?AAAB@BBCBCA@?@;?@@@;???????AAA:99?BB???>::9?ABAAAAA?AB?BAABBABC?9999?CCBAA?CBBAABBCC=B=A:::3;>===?>2>;;;A=???:
@6HNMW:00869:06039
TACGTAGGGTGCGAGCGTTAATCGGAATTACTGGGCGTAAAGCGTGCGCAGGCGGTTTTGTAAGACAGATGTGAAATCCCCGGGCTCAACCTGGGAACTGCGTTTGTGACTGCAAGGCTAGAGTGCGACAGAGGGGGGTGGAATTCCACGTGTAGCAGTGAAATGCGTAGAGATGTGGAGGAACACCGATGGCGAAGGCAGCCCCCTGGGTCGTAACTGACGCTCATGCACGAAAGCGTGGGGAGCAAACAGG
+
DBBBBCCD>@@@@@AA@>:>=@AB?B@B?BCBCC>AABBB<AAA@@>@@>@=::9:DD9BAB?BBBBCBBB?@@B<B@@@5>>8@@A@@C@BBB<B?BBBBBCB;@?BBCA?>>7;7;<;>>@>><>====766666%7<9<5>;=4>9@@DA?===>>@>C7@@>>>@@@@@ABBB<AA?C@CCCADCBB@CCC@C?CCCCCBA0?@@<ADBBCACCCBAAABBCC@@@CBBA=BAAAABB9;;;DD?EAA?
@6HNMW:00872:06050
TACGGAAGGTCCGGGCGTATCCGGATTTATTGGGTTTAAAGGGAGCGCAGGTGGGTTTGTAAGTCAGCCGTGAAAGTTCGATGCTCAACTATTGAAATTGCGGTTGAAAAACTGCAGGTCTTGAGTAAACGCAGCGGCACTGGAAATTCGTGGTTGTAGCGGTGAAATGCTTAGATATCACGAAGAACTCCGATCGCCGAAGGCAGGTGCCCGGGAGTTTTACTGAACACTGAGGCTCGAAAGTGTGGGTATCAAA
+
B=@A?@:FABB?@<8=00//;6:6<>@7=C@BC>BD>DC>CD@CB;;;AA=@?>5?@<?@@<@@@A@C@DBCBC?CC?C;<;BBCBB>;;;B>;;;.9;=;:2::>>=>>,==999@;@AB?CCCABA7;;BBBBCACBDCC5;;0;<;00=+0+.:../949:=>6BBCB?999BAAACBCC?BB:;;D@ADDAAA>AB?C@BCC=??BB=AA8?9999+8>=<=8?@?@BBB?B??999,973;;>4>?@9333
@6HNMW:00879:06041
TACGGAAGGTCCGGGCGTTATCCGGATTTATGGGTTTAAAGGGAGCGCAGGTGGGTTTGTAAGTCAGCCGTGAAAGTTCGATGCTCAACATTGAAATTGCGGTTGAAACTGCAGGTCTTGAGTAAACGCAGCGGCACTGGAATTCGTGGTGTAGCGGTGAAATGCTTAGATATCACGAAGAACTCCGATCGCGAAGGCAGGTGCCGGGAGTTTTACTGACACGTGAGGCTC
+
00/:6:4@>AB>AC=;6:@CDA?A?AAA<00/<5;;8??6>@8>B;;;:;2999(44(4:;5:64///)///77.9@9@666559;;6699=BBB6A;@>>:>9>??.:9:;4:5::<5::9455)5555;55.59<00+0)/)/:/5.95=@<B@:BB@@3====40/;=0//@::>800*///4:?@<<<43-76;;=9;BA?BB7=9988+9==<@?>0//96959;;
@6HNMW:00883:06028
TACGGAAGGTCCGGGCGTATCCGGATTTATTGGGTTTAAAGGGAGCGCAGGCGCACTTCAAGCGTGACGTTAAATTTCGGGGCTCACCCCCGTTTTGCGTCGCGAACTGTTGTGCTTGAGTAGGCGGCAGGGAGGCGGAATTCGCGGTGTAGCGGTGAAATGCTTAGATATCGCGAGGAACTCCGATAGCGCAGGCAGCCTCCCGTTGCTTTACTGACGCTCATGCTCGAAGGTGCGGGTATCGAACAGG
+
@@@C=B=B??@<>@9=00/7;4869?>5>B7?908;(95)5<2545<:992:<4=4924=455:@@??@@5;;6:>:BADD9DAAAABBA/?<<<0<=00/::;?>BBBB@CBBBC7::@9:96<:4473=37717>;@;@;?BAA>B::9ABB?BAAE>BBAB<??CCCA>=9::=9?:?7@:8=8;>>?AAA;>8886::;17;;87@@766<<;;?B@955:;9955.5.4:455)5<<:56.5<<4
@6HNMW:00897:06013
TACGGAGGATCCGAGCGTTATCCGGATTTATTGGGTTTAAAGGGTGCGCAGGCGGGATGTTAAGTCGGCGGTGAAATTTTGCGGCTCAACCGTAAAAGTGCCTTCGATACTGGCGTCCTTGAGTATGGATGAAGTAGGCGGAATTTGTGGTGTAGCGGTGAAATGCTTAGATATCACGAGGAACTCCGATTGCGCAGGCAGCTTGCTAAGCCATAACTGACGCTCATGCACGAAGGCGTGGGGATCAAACAGG
+
B<;A;@@9=>@:=::?>@8;:A;?<;;:2;B@BE=BB<@@;@C<;;;AA?>:>A@:A@@@@C?ABAB@FD?BCDC<A@@6:::?BA@A<?9??AAA6AA:938<@?ABA@@B??>?>8<27778===;AA8743;;<9<7086@;57;=8>>887:;4:?AA9>==A=A;;;===:<///.6365359=@5;;;;;>;>;<<;,2255/5626>>5:769622275668:>7:4;6998AAA6::B@E;A??:
@6HNMW:00899:06044
TACGGAAGGTCCGGGCGTTATCCGGATTTATTGGGTTTAAAGGGAGCGCAGGCGGCACTTCAAGCGTGACGTTAAATTTCGGGGCTCACCCCCGTTTTGCGTCGCGAACTGTTGTGCTTGAGTAGGCGGCAGGGAGGCGGAATTCGCGGTGTAGCGGTGAAATGCTTAGATATCGCGAGGAACTCCGATAGCGCAGGCAGCCTCCCGTTGCTTTACTGACGCTCATGCTCGAAGGTGCGGGTATCGAACAGG
+
66>>:>?@<@D=??6?==255>:>7;;>7>A?CC>CC;@@=@B=AA@@@<=;00+0.-86:70-//8;;??;=CC>CD=CCCC:AAA@@@@?,=@@@2@@@@@AAAC<@@:949??@@=?:::??;@@>=@@@400,0:5:6?9?B??:???=;=;,0/@?000=B8>?A889A?A::99??;;:=897><?>>880768:8>@@8@A<=>BF@CEICBBCCHCBCBAB@AB6;4:;:;;0;@A@BC@BCDB
@6HNMW:00901:06012
TACGGAAGGTCCGGGCGTTATCCGGATTTATTGGGTTTAAAGGGAGCGCAGGTGGGTTTGTAAGTCAGCCGTGAAAGTTTCGATGCTCAACATTGAAATTGCGGTTGAAACTGCAGGTCTTGAGTAAACGCAGCGGCACTGGAATTCGTGGTGTAGCGGTGAAATGCTTAGATATCACGAAGAACTCCGATCGCGAAGGCAGGTGCCGGGAGTTTTACTGACACTGAGGCTCGAAAGTGCGGGTATCAAACAGG
+
A?>A;?7?;@B:BD>@AA?ABD@G?;<</;B7@><A<5@@4@A9:99A>9926AA<CD>BAD99:CA@@=@@;;;0::;)95559;<@@;:5515<A9C>BBB=A=;;;6;AAAAA?@@@<@@A@@@;@BBBA@@=BBBBB=A=A@BBBC@CCCDC;;89AAB>:99C<AAA;;9??>@A=??>?CC?AA@@@AAA5:5:BB=@AA39:/98999-7=>887?>>B9:49>?9994999?CC9?>999:,:>:3
@6HNMW:00868:06087
TACGGAGGACGCGAGCGTTATCCGGATTCATTGGGTTTAAAGGGTGCGCAGGCGGCCGTGCAAGTCAGCGGTGAAAGCCCGGGGCTCAACCCCGGAAGTGCCGTTGATACTGCGTGGCTGGAATGCGGTCGAGGCGGGCGGAACGTGGCGTGTAGCGGTGAAATGCGTAGATATGCCACAGAACGCCGATAGCGGAGGCAGCTCGCCAGGCCTGCATTGACGCTCGGGCACGAAAGCGTGGGGATCGAACAGG
+
A===:=B:BCECC@AAAD@CDD@C@DC@DCB?BC=BB7B>/44)44494//)//)/)//;;;6;<A>???<=998*7;;.8=8/8;;;49?>0=8=;A>>??BA?BBBBBFCBB;;:;BA=B>@AAC@CDBDD?AAA=<;6;@BBCE@BAAAA???@;?===6=<=937;77333<7?:;<<7<<B<<>>?@?@<@@=A@ABBBBB@BB?B?BBC??<?AA@@AABC>BB@@@@:?@??BBB5;;;??6;:A<
@6HNMW:00873:06106
TACGGAGGATACGAGCGTTATCCGGATTTATTGGGTTTAAAGGGTGCGTAGGCGGACATTTAGGTCTATGGTGAAATCGTTGTGCTCAACACAATTCAGCTGTAGAAACCGAGTGACTAGAATATAAGTGGCGCAGGCGAAATAAAGCATGTAGAGGTGACATTCATAGATATGCTTTAGAACACCGATCGCGAAGGCGGCTTGCGAAGGTATGATTGACGCTAATGCACGAAAGCGTGGGTATCGAACAGA
+
@<@@=AB?B;;;CBABBB>@@B@C@ABB<AA=AA=BB<BC=AA;;5;5@?@=BC?A@;::.9A?AABB@B=AAA@9@A9979<A?A?@=@CBC?B?CCCEA:9;@?=5=49=;555555::8<<<>:BBA?965557665;24//(/:9///9://)44448:.45;;;>;?87778(879188?033:;;;=<9=8?<6;@177<<6><??@<<>279<;;77/39777777)7<787A;<7:87838666
@6HNMW:00875:06109
TACGGAGGATTCAAGCGTTATCCGGATTTATTGGGTTTAAAGGGTGCGTAGGCGGTTTGATAAGTTAGAGGTGAAATACCGGTGCTTAACACCGGAACTGCCTCTAATACTGTTGAGCTAGAGAGTAGTTGCGGTAGGCGGAATGTATGGTGTAGCGGTGAAATGCTTAGAGATCATACAGAACACCGATTGCGAAGGCAGCTTACCAAACTATATCTGACGTTGAGGCACGAAAGCGTGGGGAGCAAACAGG
+
DDDD@CB?BC?CC>?@@@?BBG?C@BBB=BB=AB9@@<@A<BC<A@@CBAA>;;5;A;@@AA?BB@CCCC@CCBB<BB@?A<?@>?4929=?<@=A?BA??<>A@@=???BBB?BBBBBBBBBB???BB>BBB=BCD@CC?C?@AACBC?CCCBB@A>@BB@<@@@A>AABBABBBBBABBB>BBB>BB@:==??8?;?CCCC@CD@CC>BCCBBBCCCBCCA<@;:6:??>=?6=999988(7@?CC=BBB?
@6HNMW:00878:06077
TACGGAAGGTCCGGGCGTTATCCGGATTTATTGGGTTTAAAGGGAGCGCAGGTGGGTTTGTAAGTCAGCCGTGAAAAGTTCGATGCTCAACATTGAAATTGCGGTTGAAACTGCAGGTCTTGAGTAAACGCAGCGGCACTGGAATTCGTGGTGTAGCGGTGAAATGCTTAGATATCACGAAGAACTCCGATCGCGAAGGCAGGTGCCGGGAGTTTTACTGACACTGAGGCTCGAAAGTGCGGGTATCAAACAG
+
;:9=:=4=;952/;1;/0,/=@+0-/?<5@C@DC;?@(;;,9;2445<<<:79=@8@@8>@A?BBCBBA5;;;;;;&:=999;<;;;>>7;;;79:B=B?A@>:>;:>@:@AACBD?B@A=A;:;BB=BBB;;;A>BBAAABDBD:;;BB>BDCCA::4:A?B;:9:A6;:@A@BBCBAA=@@<?@C?AB;::@@@4:6:AB>AAA59959>=?D9@??>?=87/>00*00//:;)448444(44<99:3444
@6HNMW:00884:06089
TACGTAGGGTGCGAGCGTTAATCGGAATTACTGGGCGTAAAGCGTGCGCAGGCGGTTTTGTAAGACAGATGTGAAATCCCCGGGCTCAACCTGGGAACTGCGTTTGTGACTGCAAGGCTAGAGTGCGACAGAGGGGGGTGGAATTCCACGTGTAGCAGTGAAATGCGTAGAGATGTGGAGGAACACCGATGGCGAAGGCAGCCCCCTGGGTCGTAACTGACGCTCATGCACGAAAGCGTGGGGAGCAAACAGG
+
DJBBBBBC>;;;A;9;BA=@?BBB@B@D@BDCCC=CBBBE>@@A:;;@@AA???=?DD:BAB>BBBBBBAAAABB>CCBC5BB=BBBB@B@BCB>B?A@ABBBC:ABBBB;<:=0708===<==@?>>>==997979':=9;5>;>8=>?>>>@>?<8:;BA:CB==>BA>=>BBBB?BC@C@CCC@CCBD?BBB@C@BBBDDDD1AAC>CCCCC@BBBAAAA@ADCBBCCBBB<@A@ADDE9<;;BB=BBB?
@6HNMW:00888:06068
TACGTAGGGTGCGAGCGTTAATCGGAATTACTGGGCGTAAAGCGTGCGCAGGCGGTTTTGTAAGACAGATGTGAAATCCCCGGGCTCCAACCTGGGAACTGCGTTTGTGACTGCAAGGCTAGAGTGCGACAGAGGGGGGTGGAATTCCACGTGTAGCAGTGAAATGGCGTAGAGATGTGGAGGAACACCGATGGCGAAGGCAGCCCCCTGGGTCGTAACTGACGCTCATGCACGAAAAGCGTGGGGAGCAAACAGG
+
;65@A::;8;AAB;;;A@:@=@@=:@;@7995<<4::::>3>:?@@@@=9919=3::9-9<<8@@;=>@:99CFE;@>A@5AA8@00)/5:57?;2:5:>;;;??8?>@@?@8555>99;;99//////387333333$571918+7.799655555;:89994--(---44557CCCDABA?AAAAA>AB:;4955.55:::<<<<+<==4<<C@C:>@@?965;;<=:::94444&4;<;<=</<<@@@657>7
@6HNMW:00905:06077
TACGGAAGGTCCGGGCGTTATCCGGATTTATTGGGTTTAAAGGGAGCGCAGGTGGGTTTGTAAGTCAGCCGTGAAAGTTCGATGCTCAACATTGAAATTGCGGTTGAAACTGCAGGTCTTGAGTAAACGCAGCGGCACTGGAATTCGTGGTGTAGCGGTGAAATGCTTAGATATCACGAAGAACTCCGATCGCGAAGGCAGGTGCCGGGAGTTTTACTGACACTGAGGCTCGAAAGTGCGGGTATCAAACAGG
+
;969269C@BB<==30/0)/98386677./0+0=+00+:D8@@69;;A@@@=@DC=CC>BBB?BAB@@A7;;AAA<BB?BBBBAACAA>ABB>BCD>C=;;:2:29@@9@@?@AA@CCC?C@CACC=CBBAA@A<@BAABAFAC@CBCC@DCCCC;<;;CBJ=;;;@>ACCCD@@@CBB>BD>ABB>AA@A@BDD?B=A@@=@@@=@A9??CBC9DBAACAA@AB;;6;;:;CC<A@::9@8=@A>>@;@AA=
@6HNMW:00908:06090
TACGGAGGATCCGAGCGTTATCCGGATTTATTGGGTTTAAAGGGAGCGTAGGCGGGCGCTTAAGTCAGCTGTGAAAGTTTGGGGCTCAACCTTAAAATTGCAGTTGATACTGGGTGCCTTGAGTGCAGTATAGGCAGGCGGAATTCGTGGTGTAGCGGTGAAATGCTTAGATATCACGAAGAACTCCTATTGCGAAGGCAGCTTGCTGGAGTGTAACTGACGCTGATGCTCGAAAGTGTGGGTATCAAACAGG
+
CCBB@BA>ABB<@@B@@@>@CC@C@@@@<AD@FD>CC?BB>CD=@@ABBCC@CBM>B@AAAC?ACCCCCCCBBBB:@?@8>>>4>B@A@C@C@CFF8B999A?>9?@@AABBB>AAA@B@CBBBBCAAACB>><?BA=@@=A?B?BBBB?CCC;;:>:>=>=6=B??<?@>>>>@BBBB@BB@BBB@BBD@BBBB7;6:@A@@7;;AA=ABBBBC?BA@@@;;;BBCCCBB;<<8;BCCEK?DBCDCC=B@A;
@6HNMW:00881:06144
TACGTAGGTGGCAAGCGTTGTCCGGATTTACTGGGTGTAAAGGGCGTGTAGGCGGAGCAGCAAGTCAGAAGTGAAATCTCCGGGCTTAACCCGGAAACTGCTTTTGAAACTGTTGCCCTTGAGTATCGGAGAGGCAGGCGGAATTCCTAGTGTAGCGGTGAAATCGTAGATATTAGGAGAACACCAGTGGGCGAAAGGCGGCCTGCTGGACGACAACTGACGCTGAGGCGCGAAAAGCGTGGGGAGCAA
+
;;669=<=9;4;@;ABBC@BCC@B?BHH=CBBAA9?@??A<A?=D@;;;@@;::5:CABBBB?@=@@00*0//9<5977?6?C<==<<;>:3:6:;39;;3899*565.225;088;9A6;55:??@@<@===6;;>:>:5:59)/(/.3368558@;=???3;9<;956///38=6;=;0676+59///(-,,6'*(**(,(,,2220..////(/7777773333,3773333&37779;;.33377
@6HNMW:00881:06153
TACGTAGGGAGCGAAGGCGTTATCCGGATTTATTGGGTGTAAAGGGTGCGTAGACGGATAAACAAGTTAGTTTGTGAAATACCTCGGCTTAAACTGCGAGGAACTGGCAACTAAAACTATATAATCTTGAGTACTTGGGAGGGGAAAGCGGGAATTCCGATAGGTGTAGCGGTGAAATGCGTAAGATATTAGGAGGAACACCAGTGGCGAAGGCGACTTTCTGGACAGTCAACTGACGTTGAGGCACGAAAAGTGTGGG
+
9555/0-9/.----(-(//5.5=;7=7<<<6997::1////7(//(/---///77<8===?7=<45/)////(///;;5///6:9;600+-9/666--/606(--83//(/////&/683333,33=4::987--(--(--55)55(////(4.45:.443//)////776)3333(39933346:///0//(39383833,3733,33/(/(-,,,,,(,,5(.222225366798886;::56655255)5693333
@6HNMW:00887:06133
TACGGAGGATACGAGCGTTATCCGGATTTATTGGGTTTAAAGGGTGCCGTAGGCAGGAACATTTAGGTCTATGGTTGAAATCGTTGTGCTACAACACAATTCAGCTGTAGAAACCGAGTGACTAGAATATAAGTGGCGCAGGCGGAATAAAGCATGTAGAGGTGACATTCATAGATATGCTTTAGAACACCGATCGCGAAGGCGGCTTGCGAAGGTATGATTGACGCTAAATGCACGAAAGCGTGGGTATCGAACAGA
+
;;:B?BB?@ADBB;0000+/::3:6>>;09:;?@,44(44)/:19//)///7)555.5.445<)44.4444483834//(/876)//66//36166/0)/399::888;;;9098555<>;666>=79544.4998<559C???=;@>BB>BA@;9:<?:9.4;9334499;<?@:<=>99:)839288=7BBBBBABB4939948A7<<=B>>9===>BB=@@><<999)7;>?657A:A8::<>36755=>19977
@6HNMW:00888:06112
TACGGAGGACGCGAGCGTTATCCGGATTCATTGGGTTTAAAGGGTGCGCAGGCGGCCGTGCAAGTCAGCGGTGAAAGCCCGGGGCTCAACCCCGGAAGTGCCGTTGATACTGCGTGGCTGGAATGCGGTCGAGGCGGGCGGAACGTGGCGTGTAGCGGTGAAATGCGTAGATATGCCACAGAACGCCGATAGCGGAGGCAGCTCGCCAGGCCTGCATTGACGCTCGGGCACGAAAGCGTGGGGATCGAACAGG
+
CDCE@BB@ABBBD@@@BC?BBC?C@CB?BBB?@C5>>9??8?A9A?AA@==97839;@?EBB@BCB<<>>9=?<>899828??6BCCC?CDD6><>?B>>>@BB?B@>>89999?@=@AA=@<?AA>==@?<=;@AA<AC@D?AACC?CBCBBBBBB@BBBB>BBBBBB>>>B@>>;899BB?CCD?@@@DBBB?BA<>?@<>>>@?BB?B?BBBCC?BA??<<865,6=<=>?8>=>8777(7:<;;5;AA8
@6HNMW:00891:06147
TACGGAAGGTCCGGGCGTTATCCGGATTTATTGGGTTTAAAGGGAGCGCAGGTGGGTTTGTAAGTCAGCCGTGAAAGTTCGATGCTCAACATTGAAATTGCGGTTGAAACTGCAGGTCTTGAGTAAACGCAGCGGCACTGGAATTCGTGGTGTAGCGGTGAAATGCTTAGATATCACGAAGAACTCCGATCGCGAAGGCAGGTGCCGGGAGTTTTACTGACACTGAGGCTCGAAAGTGCGGGTATCAAACAGG
+
@B@?<@=A<AC?AA<A@@<@AA?B?CAA<CB?AB9@?6::/;C=@@@BBAA>BBB=BD?CCB<@ACA@@6;:AAB;AA@CCECCBCCD@DCB?CCC>C>?@B@B?BBB=BBBBAA>@CA=BCBBCB<BABAA@@=A@<<;=@>B>BCBC@CEGBCCB>BBDC=BBBC@CDBCCCBBBDC?BB>B@@=@CBBBBAA7949??;?CC?BB>::9BB:BAAAB@@@AB;;6;BBAAA;@@@AAA9?@BBCC>CCC@
@6HNMW:00894:06125
TACGGAAGGTCCGGGCGTTATCCGGATTTATTGGGTTTAAAGGGAGCGCAGGCGCACTTCAAGCGTGACGTTAAATTTCGGGGCTCACCCCCGTTTTGCGTCGCGAACTGTTGTGCTTGAGTAGGCGGCAGGGAGGCGGAATTCGCGGTGTAGCGGTGAAATGCTTAGATATCGCGAGGAACTCCGATAGCGCAGGCAGCCTCCCGTTGCTTTACTGACGCTCATGCTCGAAGGTGCGGGTATCGAACAGG
+
CDCC@CAC@CC?BB::;:<@CC?B?BAA<A@>AC<BB9@@8@A9;;;;;?@<@@@>>>:=@7000<<<<?;@ED8;;-;@@@2@A998==='8444&4488;??AB??@AA<@@A::6:A@@@B=:98:BBB>BB<@@@F@B?DBBB?CB?>>8828AAA:BBDE>BBB???:9:AAA?C?@?@<@?>>>>>?9818;::9;;;3;?9?>CC>CGGCCBCCEEBBB@@ABB6:4:;;;;8;CCDDC?CCE@
@6HNMW:00898:06114
TACGGAGGATGCAAGCGTTATCCGGATTTATTGGGTTTAAAGGGTGCTGTAGGCGGGAAGTCAAGTCTGTGGTGAAAAGTCCGGGCCTAACCTGGATCGTGCCATGGAAACTGTCTTTCTTGAATAGTGGTGCCGTTGGCGGAATGTGAAGTGTAGCGGTGAAATGCTTAGATATTACACAGAACAACCCGTATTGCGAAAGCAGCTGACGAACCACCGATTGACGCTGATGCACGAGTGCGGTGATCGAACAGG
+
5::;.55.4::772///779997?;>>?7?</0/+/:1::.77)/////:>?:>>>6=455>=>@@:8439-33333&387177(/(//(/(/9(///9:::6;;9,37(33333<=38848:177=794:999=<851//)/6/..39499=889>?=?@<@6<<//)/9//8?8==>A>::5:;)--(,,,,(,----(/<99;666@<<8<,//4///6<<<=CC=>665>>0/----,(---/99939::5
@6HNMW:00904:06129
TACGGAGGACGCGAGCGTTATCCGGATTCATTGGGTTTAAAGGGTGCGCAGGCGGCCGTGCAAGTCAGCGGTGAAAGCCCGGGGCTCAACCCCGGAAGTGCCGTTGATACTGCGTGGCTGGAATGCGGTCGAGGCGGGCGGAACGTGGCGTGTAGCGGTGAAATGCGTAGATATGCCACAGAACGCCGATAGCGGAGGCAGCTCGCCAGGCCTGCATTGACGCTCGGGCACGAAAGCGTGGGGATCGAACAGG
+
@<9615;6>9;5@@@@?A?BBF?D?BA>AAA8>>6<=1>:4;;3;;<<=5950;=:+0000/17:;:?BB?BBCC@BBB8?>>5?@?A>AAA6A<@=A:::?BB?BBBBB==ABBB?BAB>B>A;:;@CAA@B?DDD>CC?C@BBA@;?:;:AAA@@=???A8989>>=AA@>0/0=?>@AA=@@A>::9AA>?;<?297>>?@BA>@@=A;>>BBB>BBBAAAAAB<?;;@@@:>==>>>>5>D=<;8;788
@6HNMW:00867:06190
TACGGAGGATCCGAGCGTTATCCGGATTTATTGGGTTTAAAGGGTGCGCAGGCGGGATGTTAAGTCGGCGGTGAAATTTTGCGGCTCAACCGTAAAAGTGCCTTCGATACTGGCGTCCTTGAGTATGGATGAAGTAGGCGGAATTTGTGGTGTAGCGGTGAAATGCTTAGATATCAACAGAGGAACTCCGATTGCGCAGGCAGCTTGCTAAGCCATAACTGACGACTCATGCACGAAGGCGTGGGGAATGCAAACAGG
+
5555.5;554939:;69:?A;;268@BC9A>29<0:9(4;)44)444;;==::>;:<AAC?C;@8//)//)///;2;;;./33-38773949;;<<1=;A:5:6;70/9///(/667,3,397788939=//)/9..).94:(..'.22275558550588805558286688,,,(,,*(2,5(*,,(--205....746558;*..662..)255.52..3...78.228888938/572555'5496555'2252
@6HNMW:00890:06189
TACGGAGGACGCGAGCGTTATCCGGATTCATTGGGTTTAAAGGGTGCGCAGGCGGCCGTGCAAGTCAGCGGTGAAAGCCCGGGGCTCAACCCCGGAAGTGCCGTTGATACTGCATGGCTGGAATGCGGTCGAGGCGGGCGGAACGTGGCGTGTAGCGGTGAAATGCGTAGATATGCCACAGAACGCCGATAGCGGAGGCAGCTCGCCAGGCCTGCATTGACGCTCGGGCACGAAAGCGTGGGGATCGAACAGG
+
CCCC@CC?BAC:;;;;BC@BCB@B?BB=B@A<@B0;;(9;)44)4:;;:771//)/386:=9289:888928333(3782:A=1;3331777+7171798727;.37737328:;9377;6;6557:59775:39::.99393:>9<:=99544::;::>BA;>>===?9:9?>@?;?@?>>=998=>>;987B>BB?B@B@BC>?9<=3:397>>?6A<88??ABB=BA@9992:=666::(/..66(..72
@6HNMW:00910:06208
TACGGAGGATGCGAGCGTTATCCGGATTTATTGGGTTTAAAGGGTGCGTAGGCGGTTTTGCAAGTCAGCGGTGAAACGCAAGGGCTCAACCCTTGACCTGCCGTTGAAACTGCGGGGCTTGAATGCGGATGCTGTGGGAGGAATGTGTGGTGTAGCGGTGAAATGCATAGATATCACACAGAACACCGATTGCGAAGGCATCTCACAAATCCGTAATTGACGCTGAGGCACGAAAGTGTGGGGATCGAACAG
+
CB@@=@D;A@A@@@=@AA:?@B@B@BCC;??5:;0;<5==5AA6A?@@@@@=@DADGE;A@A@CBCBA@@=@A?C;;<;;5;;-:???188*7:<>@=A??<==:<<<397?@@AA1>>;??=ABBB?B:99B@@@@9@@=A?BADBBB?AAAAABB?BBCB=AAAA@@@@???BAB@>>???AAA>A@@>??@@:?;?CBBB@??AB9???BCB?C<??AA@@A?@;@?@@AA;A???ABA5??@@=:;;;
@6HNMW:00870:06217
TACGGAGGATGCAAGCGTTATCCGGATTTATTGGGTTTAAAGGGTGCGCAGGCGGCGCGTTAAGTCAGCGGTGAAAGGTCCCGGCTCAACCGGGGAGCTGCCGTTGATACTGGCGTGCTGGAGTGCGGACGGCGCCGGCGGAATGTGTCATGTAGCGGTGACATGCTTAGAGATGACACAGAACACCGATCGCGAAGGCAGCTGGCGAGGCCGTTACTGACGCTGAGGCACGAAAGCGTGGGGAGCAAACGAGG
+
;>>D>BB>BAA:>:00//4:::6<9<>>2;;.44)48(44)4;)445;;<=0555449@>:;9=@885<=9BBAC>A=89:5:?AAAC?A3989(978?AB?BC?CBB9::A>ABBBBBA???>B@=:=00,0>><C<??@B@BBB???85599@BB@>@@>>?AAE<??:;;==>>??<;;<B==:==>>>A;;5;5;;@?AA:>>BB8;7;C:==========;:4;=887A6>;:;>==/<96660///;5
@6HNMW:00871:06259
TACGGAAGGTCCTAGCGTTATCCGGATTTATTGGGTTTAAAGGGAGCGTAGGCTGTTCAGTAAGCGTGTTGTGAAATGCATGAGCTCAACTCATGAATTGCAGCGCGAACTGCTGGGCTTGAGTGCTATGAAAGTTGGCGGAATTTGTGGTGTAGCGGTGAAATGCTTAGATATCACGAGGAACTCCGATTGCGAAGGCAGCTGTCTGCATAGTTACTGACGCTGAAGCTCGAAGGTGCGGGTATCGAACAGG
+
CCBB?B?B?BC?DABBBB@BBC@C@BBB>BB?AA;?@;@B=BD>@@@CB@@=@BCB?BCCCCAB9:9;;4<;BBB=@@@CABACCCCC@CDDBBBB@B>@@CA@@@CB=AABCBBC>CC@B@??BBCBBBBB<BB@F?BA?B?BD>C@A=@BA>@7859BAA=BA>>;?@@@ABBBBCBB@B>@@C>B@;:;;@@1747676@@@A>@@?BBBC=??BBCBBCAAA=@@@@993:9>>:::,9?@@BB?BBB?
@6HNMW:00872:06229
TACGGAGGATGCGAGCGTTATCCGGATTTATTGGGTTTAAAGGGTGCGTAGGCGGTTTTGCAAGTCAGCGGTGAAACGCAAGGGCTCAACCCTTGACCTGCCGTTGAAACTGCGGGGCTTGAATGCGGATGCTGTGGGAGGAATGTGTGGTGTAGCGGTGAAATGCATAGATATCACACAGAACACCGATTGCGAAGGCATCTCACAAATCCGTAATTGACGCTGAGGCACGAAAGTGTGGGGATCGAACAGG
+
@ABC@B@=@@@>@BABDC@CDD@C?AAA<@B@CD=CB=DC<AC=B<:;BCD>BB=@@@3;;;=@@AD@@A@GA@@900002;738>@@;??:>?BBC@C@@>?C?BBC<A????AA6AC>@A@B999@CDBBBBA@@<@A<A>BCBBAA?BB?AA:959???9ABBBBBBBCBABCAABBBB@BAA>@BB999BB?B@BCBBABB:::6;A=AAA?A@CBAAA?@::5:@A@@A:@==9999-9@@@@=A??>
@6HNMW:00873:06231
TACGGAGGATCCGAGCGTTATCCGGATTTATTGGGTTTAAAGGGTGCGCAGGCGGGATGTTAAGTCGGCGGTGAAATTTTGCGGCTCAACCGTAAAAGTGCCTTCGATACTGGCGTCCTTGAGTATGGATGAAGTAGGCGGAATTTGTGGTGTAGCGGTGAAATGCTTAGATATCACGAGGAACTCCGATTGCGCAGGCAGCTTGCTAAGCCATAACTGACGCTCATGCACGAAGGCGTGGGGATCAAACAGG
+
CCCEACC?BCE?B?A@BB@FCC?B?BBE=BB>?@;@E@DD>CC=B@@AA??<@@@;@@@@;>:?AA?9@@=@A??8==<3?=@=@CBB?B?AAAAA6A=985:?AAACBCCC>AABB>B<>@BBBBC?C@@B>>>994<;7;<?D7?=<9;<><=<>;>@@@9>>>A8;:>>CA@==<9<8<:<>A;@@A688BA=;:;>??F8<<>>;>@<@AA:>>>@A>>><>:::>>@@<@<@?>?AA6@A>><9=AA;
@6HNMW:00884:06247
TACGGAGGATGCGAGCGTTATCCGGATTTATTGGGTTTAAAGGGTGCGTAGGCGGTTTTGCAAGTCAGCGGTGAAACGCAAGGGCTCAACCCTTGACCTGCCGTTGAAACTGCGGGGCTTGAATGCGGATGCTGCTGGGAGGAATGTGTGGTGTACGCGTGAAATGCATAGATATCACACAGAACACCGATTGCGAAGGCATCTCACAATCCGTAATTGACGCTAGAGGCACGAAAGTGTGGGGATCGAACAGG
+
=>BA??D49499994955:@?B?A8<<<444.4;)44)44)4<2;56666>5;;8<>=2===<?;?>>@?5:944)44446:<3<<<<7;;4;7:;>79447882333(3973333&3837728337,777/00/000(//)/)/33:<<4978------/991998888;99988===;@@@:===8><>:?<>?29289900/8//)//)/44.3-3;:66///0/*0=>999*9900;;;*0////)/:;2
@6HNMW:00889:06220
TACGGAAGGTCCGGGCGTATCCGGATTTATTGGGTTTAAAAGGGAGCGCAGGCCGTCGATTAAGCGTGACGTGAAATGCCGCGGCTCAACCGTGGAAGTGCGTCGCGAACTGGTTGACTTGAGTGCGCACGAGGAAGGCGGAATTCGTGGTGTAGCGGTGAAATGCTTAAGATATCACGAAGAACCCCGATTGCGAAGGCAGCCTTCCAGGGCGTAACTGACGCTAAAGCTCGAAAGTGCGGGTATCGAACAGG
+
AAAB>B<@;@?2;;,:4;5==7<6444)4::@@9@?-;;;&9959;@<=BB?B?AABAAB@B?BBAABBAA@AAA90/06<9:6;@BC?B99:?;@089B>??B@@BB?BCB@C?BAAA@BA>=AA=<=?>>=:=<@<@A=C<@<>>>?<?B8789818588*/8//(/(/9:;==A@>=8<>1888,8=A9=>;;1918===;>:>:888-8<==<A:;;>888AA:AAAB;;;3;<<888-8>><=<<@A@<
@6HNMW:00892:06221
TACGGAGGACGCGAGCGTATCCGATCATTGGGTTAAGGTGCGCAGCGCGTGCAATCACGTGAAAGCCGGGCTCAACCCGGAGTGCCGTTGATACTGCATGGCTGGATGCGGTCGAGGCGGCGGAACGTGGCGTGTTAGCGGTGAATGCGTAGATATGCCACAGAACGCCGATAGCGGAGGCAGCTCGCCAGCCTGCATTGACGCTCGGCACAAAGCTGGGAT
+
-/--(-*(,,*,2,,,-///-(------059(-(-(-(-/4444:83333333-333333333(38,33,3876,22(,(,,,,-0383222275559874...)..77759;:8;,99::@:<6:8..(.,,,-(-:9905--(---667/3/////)/88885///56663333,384377AA???=>@@>@@999?999:////)/96661566;<4;:
@6HNMW:00899:06259
TACGGAAGGTCCGGGCGTTATCCGGATTTATTGGGTTTAAAGGGAGCGCAGGCCGTCGATTAAGCGTGACGTGAAATGCCGCGGCTCAACCGTGGAAGTGCGTCGCGAACTGGTTGACTTGAGTGCGCACGAGGAAGGCGGAATTCGTGGTGTAGCGGTGAAATGCTTAGATATCACGAAGAACCCCGATTGCGAAGGCAGCCTTCCAGGGCGTAACTGACGCTAAAGCTCGAAGTGCGGGTATCGAACAGG
+
DCCC@C@C?AA6;:7;AB@DDE@A=@@?6<=5;;0;B9AA<BC=BCC@?AE@E@CBB@A@595;@@AABBBDCCC=@@?=@AA?CA@@=@8::>=A=BBBBB@BBBBB>CBB>@<??@?;@@>>>@@????>=08084:94:8=:?CAA<><><<//+/:8<6<??A<AAAA@@@@@@?:==4:::/:;<3::>>9=:===<:=7<7888*8=>>:>A@@@===>>6://---)-3---;4;::9AA<>>>:
@6HNMW:00900:06215
TACGGAGGATGCGAGCGTTATCCGGATTTATTGGGTTTAAAGGGTGCGTAGGCGGTTTTGCAAGTCAGCGGTGAAACGCAAGGGCTCAACCCTTGACCTGCCGTTGAAACTGCGGGGCTTGAATGCGGATGCTGTGGGAGGAATGTGTGGTGTAGCGGTGAAATGCATAGATATCACACAGAACACCGATTGCGAAGGCATCTCACAAATCCGTAATTGACGCTGAGGCACGAAAGTGTGGGGATCGAACAGG
+
CDAB>@@;??@>B9;:A@?BCC@B>BDD@DD?AA=AC=CD>CC>BBABCBB>BB?ACC;@?B@CAA@@@@6:;BB;;;;:=@@<B@@><@@<A?BBD@B??<?A>ABB;A@>8999+9A;@@?BBBB@B@>???999.;;5;?ACCCBB@AA@@@:849??C>BBBBBBBBBBBBBADCABB?B?><???298>>2949CCBABB;::8:A<@@@=@5::A@?=>00-0==@@@9@??9999+9@@@B?BEF>
@6HNMW:00864:06281
TACGGAAGGTCCGGGCGTTATCCGGATTTATTGGGTTTAAAGGGAGCGCAGGCCGTCGATTAAGCGTGACGTGAAATGCCGCGGCTCAACCGTGGAAGTGCGTCGCGAACTGGTTGACTTGAGTGCGCACGAGGAAGGCGGAATTCGTGGTGTAGCGGTGAAATGCTAGATATCACGAAGAACCCCGATTGCGAAGGCAGCCTTCCAGGGCGTAACTGACGCTAAAGCTCGAAATGCGGGTATGAACAGG
+
=::>*/)/5//)--(///)//92749>=3::5;;)55/5>6=>7==;;;;:8=055;::?>?<@;<:00////;;+/5<743363338280439492779?A<=>7;;289:6;7<=>>7;;7632-----5929)-(-2,2(-(.78826.22755)/.55./.569>9;555><960330777----(--5506.3555/5/5/577/6555499<779:;==6<855799.68666,33....3674
@6HNMW:00868:06270
TACGGAGGATGCGAGCGTTATCCGGATTTATTGGGTTTAAAGGGTGCGTAGGCGGTTTTGCAAGTCAGCGGTGAAACGCAAGGGCTCAACCCTTGACCTGCCGTTGAAACTGCGGGGCTTGAATGCGGATGCTGTGGGAGGAATGTGTGGTGTAGCGGTGAAATGCATAGATATCACACAGAACACCGATTGCGAAGGCATCTCACAAATCCGTAATTGACGCTGAGGCACGAAAGTGTGGGGATCGAAACAG
+
:>00-/:5>;E6;;DCCD@C;;5439;;1::.44,4<(44)4:199:=;;;8;?.::9*4=>=?A@@0009<000(444438:3:::9133(31//0)/66)//)--8,5///9::*//(/3,333<6<:::<<>=:64927-7;<<;==887??:928787-389=?><<<0//00>=@@B<??A=?;:5:000+/6>@099:9>?A38978:A;>6=<;;;800;:00////(/89;<==1=<;888.779
@6HNMW:00871:06280
TACGGAAGGTCCGGGCGTTATCCGGATTTATTGGGTTTAAAGGGAGCGTAGGCGGGTATCTAAGTCAGCTGTGAAATTGCGTCGCTCAACGTCGCACCTGCAGTTGAAACTGGATATCTTGAGTGCGCACAGCGGCGCTGGAATTCGTGGTGTAGCGGTGAAATGCTTAGATATCACGAAGAACTCCGATCGCGAAGGCAGGTGCCGGGGGCGCAAGCTGACGCTGAGGCTCGAAAGTGTGGGTAATCAACGAGGA
+
CCBB>B?@=@C@CC>A;;8;DC@C@CCC=B@;?@9@@<AC>DC>BA@@@;;5;??8@;;;CC?BBC@A?:;9999/:29<;=<>=??;5:==0////(/78=<=/44:3:AA5::??@:8<8888=9;7<9888-6::::080849=<>9>=;;;9=5;;@?7>;66(//8655:95//(.3.5596=A?:88<A6<6<99/556+.///'////38655898755//(/55;??3:55558)8617--)----28
@6HNMW:00872:06276
TACGTAGGGGGCGAGCGTTATCCGGATTTATTGGGTTTAAAGGGTGCGTACGGCGGCCGTGCAAGTCAGCGGTGAAAGCCCGGGGCTCAACCCCGGAAGTGCCGTTGATACTGCGTGGCTGGAATGCGGTCGAGGCGGGCGGAACGTGGCGTGTAGCGGTGAAATGCGTAGATATGCCACAGAACGCCGATAGCGGAGGCAGCTCGCCAGGCCTGCATTGACGCTCGGGCACGAAAGCGTGGGGATCGAACAGG
+
@CBBB@@@@@,>A@@ABB>ABC?C?BBD>CC?BC>CD>BB=BC>@@@ACAA@=;<6>-00AAA<@BCAA@>9>>??:@?@<ACC9AAAA>BB@1;6<8<>>>8?A>AABBBBBCBA@=@AA=@?AA@A=@AA@@=@@@;@D?A?BA??<?AAACA@?><>BBC>@BBBBBBBBBBBB?CBB=>;=BB?BBBBB??8><77:=<CBBB?==;=?@@BBB>BBBBB@<<<9>@AADD9>>@@>>>6@>>??;8885
@6HNMW:00899:06265
TACGGAAGGTCCGGGCGTTATCCGGATTTATTGGGTTTAAAGGGAGCGCAGGTGGGTTTGTAAGTCAGCCGTGAAAGTTCGATGCTCAACATTGAAATTGCGGTTGAAACTGCAGGTCTTGAGTAAACGCAGCGGCACTGGAATTCGTGGTGTAGCGGTGAAATGCTTAGATATCACGAAGAACTCCGATCGCGAAGGCAGGTGCCGGGAGTTTTACTGACACTGAGGCTCGAAAGTGCGGGTATCAAACAGG
+
ICCC@D@C@CC?BB=@AAACCF@C@BB@8==4::.:@8?D=BB<BBBBABB?CCC>BB<CBB9::CABB;;;CCC=BB?BCCBCCBCF@DCC@BAA<A<@@B?B@CCD=C@AABC@BBB=?@BBCC>BBBAB@A;@ABBBGL@C@CCCCACCCCC;;:<FCD?CDBB?BBABCBBBCCC?BB@CDC?CAABCCBB>@=@@@;??A9??8=98883:AABCCCAAA;;:;CDEED>E;<;BB<AAA;;;6:@@?
@6HNMW:00865:06338
TACGGAGGACGCGAGCGTTATCCGGATTCATTGGGTTTAAAGGGTGCGCAGGCGGCCGTGCAAGTCAGCGGTGAAAGCCCGGGGCTCAACCCCGGAAGTGCCGTTGATACTGCGTGGCTGGAATGCGGTCGAGGCGGGCGGAACGTGGCGTGTAGCGGTGAAATGCGTAGATATGCCACAGAACGCCGATAGCGGAGGCAGCTCGCCAGGCCTGCATTGACGCTCGGGCACGAAAGCGTGGGGAGCAAACAGG
+
CCCEACC@BBBCC;;;BB:;:C@C@BC@CBB@DC4996;@9@B<@?@@?===@?=@8::BCB488A98887?@?A8@?A7???5>A@@<@@@2@:?:????;?B?AACCB>>A>BC@CBB@B@@A::8:AA@@?;;;0;D>B=@@;;8:CCAAAA??<?AAA;AA???BAAAABBB?BBAAC?BBB>AACBBBC???;>?AABBBB?BA?B?BBBCD@DB999???C>B>==DD;???@@AA5@<<<?7==?>
@6HNMW:00870:06334
TACGGAAGGTCCGGGCGTTATCCGGATTTATTGGGTTTAAAGGGAGCGCAGGCGGCACTTCAAGCGTGACGTTAAATTTCGGGGCTCACCCCCGTTTTGCGTCGCGAACTGTTGTGCTTGAGTAGGCGGCAGGGAGGCGGAATTCGCGGTGTAGCGGTGAAATGCTTAGATATCGCGAGGAACTCCGATAGCGCAGGCAGCCTCCCGTTGCTTTACTGACGCTCATGCTCGAAGGTGCGGGTATCGAACAGG
+
CEBB@B@B@BD?BB=@;;:;DC@F@BBB=A>=@A8??0;:0;B=A@@DCAA=::5;@@@;>@9000<?>@:;+<;0:;9ABBB:BBB99999)9BBB9BBCBBFAAA>BABB?BBBBB?B@A@>>98818997,9>5?B?E@C@BBBB?>>>AA?A?BBBB>BCBB?BBBBBBBBB>>>@C???@7;;@@@A@?7616>>=:???9?B<A:AA=ACCCCCCCBDBAB@@ABB;B;@@@BB=BCCC:9;;CC>
@6HNMW:00881:06341
TACGTAGGGTGCGAGCGTTAATCGGAATTACTGGGCGTAAAGCGTGCGCAGGCGGTTTTGTAAGACAGATGTGAAATCCCCGGGCTCAACCTGGGAACTGCGTTTGTGACTGCAAGGCTAGAGTGCGACAGAGGGGGGTGGAATTCCACGTGTAGCAGTGAAATGCGTAGAGATGTGGAGGAACACCGATGGCGAAGGCAGCCCCCTGGGTCGTAACTGACGCTCATGCACGAAAGCGTGGGGAGCAAACAGG
+
BBBBBCCC<;;;>>:?A@=@=BBA@B@C?BBAAA>ACCDF>C@@@@?BB??<9:5:DD5@?B>ACEDCC>>>??A8999929@:A???=A:@BB=B?ABBBHDD<ABAA99676(/*/777>:::>A@@>>>A@AAA)@B=B<@8;8;@@@@?>==ABBAAA:@@>>>?AA@>BBAB?BB@B@DDD?BBBB?A?@;@<@CCDDCD5CBB>BBBBB@B@@:;;A@BAB::9@::958?=AAAA6:99?A;ABB>
@6HNMW:00895:06350
TACGTAGGGGGCGAGCGTTGTCCGGAATGACTGGGCGTAAAGGGCGTGTAGGCGGCGCTGTAAGTCTGGAGTGAAAGTCCTGTTTTCAAGATGGGAATTGCTTTGGATACTGCAGAGCTTGAGTGCGGAAGAGGTAAGTGGAATTCCCAGTGTAGCGGTGAAATGCGTAGAGATTGGGAGGAACACCAGTGGCGAAGGCGACTTACTGGGCCGTAACTGACGCTGAGGCGCGAAAGCGTGGGGAGCGAACAGG
+
BCBBBBBBBB0BAB9:;A8=>B>A>?7;>;AA@@;A???>8C=7CCBBB@@=@C?AA@:;;C@CCCCC@CBBBBB>BBB?AAADD:BB?BBBBL>C@C?BBBB>B@CDCCCDCBB@@@@6;;BBAABIC@B;;9;C?AA@<@=@@CE=AADCB@@@?=?@@@9A@AAA@BBBAA>AF>:999?CCD7::EE>@?C?B>A=@??9???AB=B<??B>AABBBCA@@9949@@ACF<A@@@@@@6??>BB?BBB@
@6HNMW:00903:06353
TACGGAGGACGCGAGCGTTATCCGGATTCATTGGGTTTAAAGGGTGCGCAGGCGGCCGTGCAAGTCAGCGGTGAAAGCCCGGGGCTCAACCCCGGAAGTGCCGTTGATACTGCATGGCTGGAATGCGGTCGAGGCGGGCGGAACGTGGCGTGTAGCGGTGAAATGCGTAGATATGCCACAGAACGCCGATAGCGGAGGCAGCTCGCCAGGCCTGCATTGACGCTCGGGCACGAAAGCGTGGGGATCGAACAGG
+
CGCCADCABBBBA@@@@@=ABEAC@CC@BBB@BD>BB>BC<AB9;;;?@;;500+0,00==?9:>BB>???A@@@;@@@;ABB:BBBB?BBB9B7:59?AB=BB?ABBB8::CAAA<AAA471787;7<@:;;<CBC?CC?C@CCBB?B@@@ABA@A>ADCE>::9BDCCBBBB@A=@AABB?ABB>9:9BBBB?A@>@BBAACAB?BB?B@CCA@A@BBBBBB?@@7=?C@@@8?>;99;</<>>?>:8875
@6HNMW:00904:06316
TACGGAGGACGCGAGCGTTATCCGGATTCATTGGGTTTAAAGGGTGCGCAGGCGGCCGTGCAAGTCAGCGGTGAAAGCCCGGGGCTCAACCCCGGAAGTGCCGTTGATACTGCGTGGCTGGAATGCGGTCGAGGCGGGCGGAACGTGGCGTGTAGCGGTGAAATGCGTAGATATGCCACAGAACGCCGATAGCGGAGGCAGCTCGCCAGGCCTGCATTGACGCTCGGGCACGAAAGCGTGGGGATCGAACAGG
+
?CDCABB>A@@@B@@@BB?CBC@C@BB?BBB=?@<AB=BE=AA=@@?@@:;500+0,00?@@=@DC?>??>AAAA9><<5<;;0<CCB?CDC8B=@>@@AB@BC?BBBB@@?BAAA>ABB=B=:::B?ACB9:8;AA<AC?C@B@@?<>>??@AAAC?BBBB<BBBBA@@@B>??@:<>@@B@@B@>BBBBBBB?>>8>899ABBB?AA>A@@>>BB@CCB@@@<<<7<AA???7::;6666(7:;>?<>>>8
@6HNMW:00879:06389
TACGGAGGATGCGAGCGTTATCCGGATTTATTGGGTTTAAAGGGAGCGTAGGTGGGATATTAAGTCAGCTGTGAAAGTTTGGGGCTCAACCTTAAAATTGCAGTTGATACTGGTTTCCTTGAGTACGGTACAGGTGGGCGGAATTCGTGGTGTAGCGGTGAAATGCTTAGATATCACGAAGAACTCCGATCGCGAAGGCAGCTCACCGGGCCGGAACTGACACTGATGCTCGAAAGTGCGGGTATCAAACAGG
+
BHBB>BB@BBBCB@AABD@CBD@D@CCC=BB@CD>DE<BB>BG?BBABA;:7;CC=BBBD@C>AABCCCBBBBBD>CBB<BBB9BBBC@C?A<@??5@;@@BBB@CBBBBCC?CB<B?B>BBBBBBA>ABBBB?CAC9A?>A>B?BB@@<@@@===B>BBBB<BBBB>B@@@BBBCCAB?AA=@BB@CCCCCFDC@C?BAAABB@B=@@:@=A?B>BBCCBCBCCBAAAAABCC>BBA???:?ABAAB>BBB@
@6HNMW:00882:06373
TACAGAGGGTGCGAGCGTTAATCGGATTTACTGGGCGTAAAGCGTGCGTAGGCGGCTTATTAAGTCGGATGTGAAATCCCCGAGCTTAACTTGGGAATTGCATTCGATACTGGTGAGCTAGAGTATGGGAGAGGATGGTAGAATTCCAGGTGTAGCGGTGAAATGCGTAGAGATCTGGAGGAATACCGATGGCGAAGGCAGCCATCTGGCCTAATACTGACGCTGAGGTACGAAAGCATGGGGAGCAAACAGG
+
5999@9@@6;;;9<<<<B:B:@@AADDD>CCBA@<AAAAB=BCABAA?@@E@ED=@AAGF>A=@:8:995555;>4>@@@2><;;C<A=@E500+02<47<//)/779;<;;054:<9::>9>=<99:-;=9929;;:<00/27272/4055<<>=A==889*8>>>@@@@=899??;;?8?6=<898=>?;@99386;@BA<>>??B6:6:@>@@?@@??8338347?<ABAA<B::7BBB6@@:99*9<<8
@6HNMW:00882:06380
TACGGAGGACGCGAGCGTTATCCGGATTCATTGGGTTTAAAGGGTGCGCAGGCGGCCGTGCAAGTCAGCGGTGAAAGCCCGGGGCTCAACCCCGGAAGTGCCGTTGATACTGCATGGCTGGAATGCGGTCGAGGCGGGCGGAACGTGGCGTGTAGCGGTGAAATGCGTAGATATGCCACAGAACGCCGATAGCGGAGGCAGCTCGCCAGGCCTGCATTGACGCTCGGGCACGAAAGCGTGGGGATCGAACAGG
+
CCBB>BC@BBBCC@AABA?BEE?B=BC@CBB?BB:@@9>@9@B<;:;BB@@<:<8;-00@@@<>@@:99@=ABBB>BBB=BBB5BAAB>BBA5A=A>ABBB?BA?CBBA;;=@BAA;>>><?9>>=;59>@772?@@:AB?B?CBA@>ABBBAAB??<?CEE<BBBBBCC=??BBB>BBBB@=@BB>C@@@BBB>@@=@@BBB@@C<7858?ABBBB?CCBBBB<<=7=AAAAA9><<<AAA2AAAAA====<
@6HNMW:00882:06398
TACGTAGGTGGCGAGCGTTGTCCGGATTTACTGGGTGTAAAGGGCGCGTAGGCGGGGCAGCAAGTCAGATGTGAAATCTCCGGGCTTAACCCGAAGCTGACATTGTAACATGTTGTTGTTGTAGTGCCGGAGAGGTAGACGGAATTCCTAGTGTAGCGGTGAAATGCGTAGATATTAGGAGGAACACCAGTGGCGAAGGCGGTCTACTGGACGGTAACTGACGCTGAGGCGCGAAAGCGTGGGGAGCAAACGAGG
+
FCECCBB?@@;@A:;:BC?BCC@C@DCC=BCCBD<BBBBA9>?9@AACCCC>:877-8=>?A?CBBDCCBCB@B@8@????BB=AA;>197(33,333//666*//:+..645(--(-,(,,2,,-705.3555.5222554:,20249:=77977733788:0/..88<9;7:65//*//69166938<??:<;:-5+53/385//.;57899=>7=<<<;9::<66.7:9<9>7>A855==.//---)---/3
@6HNMW:00909:06366
TACGGAGGATGCGAGCGTTATCCGGATTCATTGGGTTTAAAGGGTGCGCAGGCGGCCGTGCAAGTCAGCGGTGAAAGCCCGGGGCTCAACCCCGGAAGTGCCGTTGATACTGCGTGGCTGGAATGCGGTCGAGGCGGGCGGAACGTGGCGTGTAGCGGTGAAATGCGTAGATATGCCACAGAACGCCGATAGCGGAGGCAGCTCGCCAGGCCTGCATTGACGCTCGGGCACGAAAGCGTGGGGATCGAACAGG
+
CBCC:9;=ABBBAAABBA<ABA=A@A?=A:;7;C>CK?CC>CC=AAAA;00900+0)00<?=9>;AAAAA=A999/9??;ABC:BA@@39::(89=8??>?=AB?BBBABAA@A;;4;??;?<@@@B@CBA@@<@A@;AA<@?????;?@A@@@@:879AAC=9::D@A?DCDCCC=A@CCC?BAA<>>=A?@?;>>8>AA@@A>><>B?B@BBCCC?CCCA@@77718BABBD<=;<6666)8:;>?:?883
@6HNMW:00941:05790
TACGTAGGTGGCAAGCGTTGTCCGGATTTACTGGGTGTAAAGGGCGTGTAGGCGGAGCAGCAAGTCAGAAGTGAAATCTCCGGGCTTAACCCGGAAACTGCTTTTGAAACTGTTGCCCTTGAGTATCGGAGAGGCAGGCGGAATTCCTAGTGTAGCGGTGAAATGCGTAGATATTAGGAGGAACACCAGTGGCGAAGGCGGCCTGCTGGACGACAACTGACGCTGAGGCGCGAAAGCGTGGGGAGCAAACAGG
+
=>AB@@@900+0;27A=@<@@D?C@BBD;@@@@:4;AAA=5:>7@?AAAAB@CC?BBBB??@@BBBAAB?BBBBB=BBBB@CD>BA>B@CD<A=@@8?::8888,8AA7=>>A=@?A9A=B@==>C??8==7616<=7=>8=9=;?<??>>>A???B<@@AA9;:9;==:::::7;>=AA<A<AAB<B???<A<=5:5:=8<8==<AA7:;>>>?<?@@>>===A;;5;>?===8=>>>AAA3::8AA9>>=<
@6HNMW:00949:05771
TACGTAGGGGGCAAGCGTTGTCCGGAATGACTGGGCGTAAAGGGTGTGTAGGCGGGCTCGCAAGTTTGGATGTGTAATACCCAGAGCTTAACTCGGGTGCTGCATCTGAAACTACGAGTCTTGAGTGTCGGAGAGGTAAGTGGAATTCCTAGTGTAGCGGTGGAATGCGTAGATATTAGGAGAACATCAGTGGCGAAGGCGACTTACTGGACGATAACTGACGCTGAGGCACGAAAGCGTGGGGAGCAAACAGG
+
9>AAB@A@@@,@A=A;:;=@?B;@<@=@@@@AAA=AAAAB=BE@BBBC<>=90//(//0/;;3/0/(/4@>@@8888:<<?5:>??9:59<==9:9+9>==9:9BCCAAA:@8;;=BB==><>;;>>>==7<>//+/:6:==9=6>6;5:==;;;==85,57385>A;;;::>::30--(---,22292257/7==1818<<::5:>><8==888>;>>BA@@=::;;5::888:/::9<==>3;::@A6==?:
@6HNMW:00954:05780
TACGGAGGATCCGAGCGTTATCCGGATTTATTGGGTTTAAAGGGTGCGCAGGCGGGATGTTAAGTCGGCGGTGAAATTTTGCGGCTCAACCGTAAAAGTGCCTTCGATACTGGCGTCCTTGAGTATGGATGAAGTAGGCGGAATTTGTGGTGTAGCGGTGAAATGCTTAGATATCACGAGGAACTCCGATTGCGCAGGCAGCTTGCTAAGCCATAACTGACGCTCATGCACGAAGGCGTGGGGATCAAACAGG
+
B>BB??@=@DD@DBBBBB?CCE?C?BBC>CC?BC<AB6;;6;C<@ACBCBC?CCC=B9:9>@=AABA<:948??@/::9-9>=9?CAB@B?BCBBB9B::9>A?CDCBBB>=<>AAA7>;>@@@CAA=ABA?8<@996:A<@<BD:A??<?@>577:4::::/;=;=9=A@@@?>>>>AA:>:>@@=@??8=;:;@B=BCDAA688@@:>>;>>@<@@@A@>>>@???@@@@@=A<@@@@@@5>>=DD;AAA;
@6HNMW:00930:05849
TACGGGGGGGTGCAAGCGTTGTCCGGAATCATTGGGCGTAAAGCGTTCGTAGGCGGCATGCCAAGTCTGATGTTAAATCCCGGGGCTCAACTCCGGTTCGGCATTGGATACTGGTAAGCTAGAATGTGGTAGAGGTAAAGGGAATTCCTGGTGTAGCGGTGAAATGCGTAGATATCAGGAGGAACACCGGTGGCGTAAGCGCTTTACTGGGCCATAATTGACGCTGAGGAACGAAAGCCGGGGTAGCAAATGGG
+
AA:;;;;;;";5;569444.4<=8B?B@CDCC@DD>BBBBA8AA??9ABBCB>::7:=000*0)079;BBB@A=AD>CCA=CCC:B@?><@@A<@@C@BB?A@:4@8>:@??@<@A<?BBBBC@@@A@;?@:;:4::9,4;095:<A>;;6;A?ABA=8C9::398:??B@A?:98@C???<?;????B>??<?ABA?CBBBBF>??@CC>C@BBC?C?>>>>9=>992::>>>@:>>:>BB5@;;8==6@BB<
@6HNMW:00934:05832
TACGGAGGATGCGAGCGTTATCCGGATTTATTGGGTTTAAAGGGAGCGTAGGTGGGATATTAAGTCAGCTGTGAAAGTTTGGGGCTCAACCTTAAAATTGCAGTTGATACTGGTTTCCTTGAGTACGGTACAGGTGGGCGGAATTCGTGGTGTAGCGGTGAAATGCTTAGATATCACGAAGAACTCCGATCGCGAAGGCAGCTCACCGGGCCGGAACTGACACTGAGGCTCGAAAGTGCGGGTATCAAACAGG
+
CCCC@@?<?:;:BDCCFF?BBB@B?BCC>BC@BB=BB;@@;@C=@@;;;AA>@@@;@BBDAE@BBBAAABBC@@@;@AA<ACC:BBBB=A=A5;;;.;6;;CCC?CBA@?BB?CA>C?C?BAAAAAA?ABBBB?CCF=BB@B?B>AA??;?A@B@AA?BBBD>CBBB?BBBBAAACCCC?BB@BBB@ABBBBBBB>A>A;;;@@AB?BB=B=@=A=ABCDDCCBC;;6;BB;9:/:@B:::5:>@=??8?>??
@6HNMW:00943:05823
TACGTAGGGGGCAAGCGTTATCCGGATTTACTGGGTGTAAAGGGAGCGCAGACGGAAGGCCAAGTCAGGTGTGAAAGGCATGGGCTCAACTCATGGACTGCACTTGAAACTGGTCATCTTGAGTATCGGAGGGGCAGGCGGAATTCCTGGTGTAGCGGTGAAATGCGTAGATATCAGGAAGAACACCGGTGGCGAAGGCGGCCTGCCTGGACGATAACTGACGTTGAGGCTCGAAAGCGTGGGGAGCAAACAGG
+
ECA@@;;;;;':5.5;4569AB@B?BBA<?CBBB;;;;@@9@?9??@@ACBBCCAC?BAB@C?AAAAA=00/:::384:>;;<6<?CB?BBCC@?<?@==;?>>;?@@:@;;7;@@?AA=@:9:=A@@89999-:??=AC@C?B>A:?>;:::000?:???@9?BBBBCBB@@ACBB?B@BB@>>>@C@BB?@@@<?=:@;@;@00-0=:==099@:?@@@BAA:?9:49@@=??8??BBBCC6:9:<=5=@@>
@6HNMW:00944:05839
TACGGAAGGTCCTAGCGTTATCCGGATTTATTGGGTTTAAAGGGAGCGTAGGCTGTTCAGTAAGCGTGTTGTGAAATGCATGAGCTCAACTCATGAATTGCAGCGCGAACTGCTGGGCTTGAGTGCTATGAAAGTTGGCGGAATTTGTTGGTGTAGCGGTGAAATGCTTAAGATAATCAACGAGGAACTCCGATTGCGAAGGCAGCTGTCTGCATAGTTACTGACGCTGAAGCTCGAAGGTGCGGGTATCGAACAG
+
//9:.55;;;;.4444;A2;::5>=?BC=BC?BB=BC=BB:AA6@AA;559.5;<<599000:@0005:0555>>355555:???@@@@CCCBABB@B@DCB@@@ABA=@?=;;<<6<:6:=<<4555:>:>4<<:?9;8580993//(/6;;;<=??277>A8@?90*0)0=00)///(/:88487=>B>ABB=A>>>7;6;;:>>?>>>><=::;@;@=??@:89@::3:?@>=?=>9;;000+000//859>?
@6HNMW:00949:05820
TACGGAAGGTCCGGGCGTTATCCGGATTTATTGGGTTTAAAGGGAGCGCAGGCCGTCGATTAAGCGTGACGTGAAATGCCGCGGCTCAACCGTGGAAGTGCGTCGCGAACTGGTTGACTTGAGTGCGCACGAGGAAGGCGGAATTCGTGGTGTAGCGGTGAAATGCTTAGATATCACGAAGAACCCCGATTGCGAAGGCAGCCTTCCAGGGCGTAACTGACGCTAAAGCTCGAAAGTGCGGGTATCGAACAGG
+
CCCC@C?C@CC@B@;9;:6;BE<@@ACB=BC;??:>B5@?;@C<@@@@@BB@C?BBB::9<A?@@@ABDCBABBE>:;8=@?@;??>??B<>>C@C@DAAAAAAAACC>B=><=?@BA?9==@<<<????A>>;>;><@@<@<A;AAAA;AAA>?::7:?>A7<<:96:>>>>AAAAAA;@A<AAA6>>?<?>?B8<5;9;:5;;?=AAA:>>>?<@@@@=;<<>@7=>@@@AA8A?>>=@7@A@>??<@@@;
@6HNMW:00951:05824
TACGGAAGGTCCGGGCGTTATCCGGATTTATTGGGTTTAAAGGGAGCGCAGGTGGGTTTGTAAGTCAGCCGTGAAAGTTCGATGCTCCGAACATTGAAATTGGCGGTTGAAACTGCAAGGTCTTGAGTAAACGCAGCGGCACTGGAATTCGTGGTGTAGCGGTGAAATGCTTAGATATCACGAAGAACTCCGATCGCGAAGGCAGGTGCCGGGAGTTTTACTGACACTGAGGCTCGAAAGTGCGGGTATCAAACAGGA
+
555949495;=8@=/55B=A?;.92944(44.44(4:09:3:=244494458:<;/44(447-4?888:5::;;>4==9<<;>>700+//5<7769;;6;9>:66467;8;5877//)/)/885;?;<AC9CBA966>9>A=AC@C;@:@>;;9>?CB@?>9>??>6;:::29><=@AAAAAA>AC@AAA@BCA;@B@@9==A89277357;)73888.8;<8@??>@@:;5;;::?A;A:9:BC>BBBBB@5933-3
@6HNMW:00951:05826
TACGGAGGATCCGAGCGTTATCCGGATTTATTGGGTTTAAAGGGTGCGCAGGCGGGATGTTAAGTCGGCGGTGAAATTTTGCGGCTCAACCGTAAAAGTGCCTTCGATACTGGCGTCCTTGAGTATGGATGAAGTAGGCGGAATTTGTGGTGTAGCGGTGAAATGCTTAGATATCACGAGGAACTCCGATTGCGCAGGCAGCTTGCTAAGCCATAACTGACGCTCATGCACGAAGGCGTGGGGATCAAA
+
;;;;9=B6;;;59459<=?CBC@C?CCG>BB>@@;@B9@@.;9049944969<>>=@A@?;=395<<7<<17733(3==/>>B=>><?8:50////(/9//(/488/738:@<@AAA5946=<==9907<;A<;:9=:>=;>=AA:>>>=;;;AA==8=;;;0;;@@=@>>::::79>8808/85555554===>>D<@?>>><>AAA7;:3<;<6<<<;;:7522298878:0728=??CC.::2222
@6HNMW:00954:05840
TACGGAGGACGCGAGCGTTATCCGGATTCATTGGGTTTAAAGGGTGCGCAGGCGGCCGTGCAAGTCAGCGGTGAAAGCCCGGGGCTCAACCCCGGAAGTGCCGTTGATACTGCGTGGCTGGAATGCGGTCGAGGCGGGCGGAACGTGGCGTGTAGCGGTGAAATGCGTAGATATGCCACAGAACGCCGATAGCGGAGGCAGCTCGCCAGGCCTGCATTGACGCTCGGGCACGAAAGCGTGGGGATCGAACAGG
+
A@@B?;;:;CBBA;;;AA=ABB?B@BB?BCC=>>4:;0;B0;;-;=;:;?@:=?;?=@?BBB@DA?899@:==?>8::9,9>?2?AA@>ABB9B=A>AAAA?AB<????>==;:;;7;BB>A?AAAA@BAA??=@BB=BC?C?CBBB@AA@??AAAC?BABB=ABACAAAABAAAC>@A@BB@BBB?BBBAAAA>AB>B>>>@??A9>?;??BBCCC?BBBBBA656,6=;99:1;>@:;;;1;>D@@<???=
@6HNMW:00954:05850
TACGTAGGGTGCGAGCGTTAATCGGAATTACTGGGCGTAAAGCGTGCGCAGGCGGTTTTGTAAGACAGATGTGAAATCCCCGGGCTCAACCTGGGAACTGCGTTTGTGACTGCAAGGCTAGAGTGCGACAGAGGGGGGTGGAATTCCACGTGTAGCAGTGAAATGCGTAGAGATGTGGAGGAACACCGATGGCGAAGGCAGCCCCCTGGGTCGTAACTGACGCTCATGCACGAAAGCGTGGGGAGCAAACAGG
+
CCCCCCCC=B@@@AAB@@<@@BCD@C:;7;@@@?;@A@@@;?@AAAA@@@B>8979CA6AAB?BBBBBB788BBC>A>?>4?@8@>>>?B?@AA<A?BBBBBBB>BB>@=>>>A8868?<<887<9:;;===BBBBA)AA=B;@<A<@;;<?@FBB????AD:AA:;:??@@:@@B@>@A>C@CDD@CCCC?AAA=@=@D@>>==,9;;7;CCCE@CCCBBABBBCB@@@BAAA=AACBCCC:@@@CD>BBB?
@6HNMW:00962:05814
TACGGAAGGTCCGGGCGTTATCCGGATTTATTGGGTTTAAAAGGGAGCGCAGGCCGTCGATTAAGCGTGACGTGAAATGCCGCGGCTCAACCGTGGAAGTGCGTCGCGAACTGGTTGACTTGAGTGCGCACGAGGAAGGCGGAATTCGTGGTGTAGCGGTGAAATGCTTAGATATCACGAAGAACCCCGATTGCGAAGGCAGCCTTCCAGGGCGTAACTGACGCTAAAGCTCGAAAGTGCGGGTATCGAACAGG
+
AADE@C@B@BC@CC>DCD?@@B=@;?CC=AA?BA9@@0;;;&;@9?9@A5;;;@>@BA;::6:2:@@5:9BBBABB=;;;@BBB=??AA6:6488287==CCCBDCCCC?CBB?B:99??=@;=<;;:>?:9;<*/,/5;:061:89:8@<@@@A@8818>>>8>BBB<@@@?;888:7:656.6A>/>;;8:@>>1838==>6<9<8=>?4=;;;9==:>@=<888-8<==>>>7>A>;;;6;>>>8838<;7
@6HNMW:00915:05906
TACGGAAGGTCCGGGCGTTATCCGGATTTATTGGGTTTAAAGGGAGCGTAGGCGGCATGGTAAGCGTGTTGTGAAATGCGGGTGCTCAACATCCGGACTGCAGCGCGAACTGCCGTGCTTGAGTGCATTGAAGGAAGGCGGAATTCGTGGTGTAGCGGTGAAATGCTTAGATATCACGAGGAACCCCGATTGCGAAGGCAGCTTTCCGCGCTGTTACTGACGCTGAAGCTCGAAAGTGCGGGTATCAAACAGG
+
;CBB@B@B@BDAED=9;:@AAA<@<@>>8?@=AB=BB6;;7;?8@C@A@CB?BC>@@BA=?@=@@CBCB=A@99:-;<><>:?@>BCC@B??@@C>AB@@@@BAAB@@=@BBB?AACBB<A@A@A@@@>AC>A=B=@>BC?B@BACGCEABBCAAAC@BBCC>CDCC>@@ACAAACBB@@=?;>>?3@AC7::BD6:69:9999/:9<AABBBB@BCB??@BBBBB=??BBBBB:@<>888*8>@??>:>CD=
@6HNMW:00931:05909
TACGGAAGGTCCGGGCGTTATCCGGATTTATTGGGTTTAAAGGGAGCGCAGGTGGGTTTGTAAGTCAGCCGTGAAAGTTCGATGCTCAACATTGAAATTGCGGTTGAAACTGCAGGTCTTGAGTAAACGCAGCGGCACTGGAATTCGTGGTGTAGCGGTGAAATGCTTAGATATCACGAAGAACTCCGATCGCGAAGGCAGGTGCCGGGAGTTTTACTGACACTGAGGCTCGAAAGTGCGGGTATCAAACAGG
+
FBBB>A?@=@C>AA=:;;?BFC@D@CBB<::5:@9@@8@A;AD=BBBBBBB?DBB9A@;@@B?DDD:;;6;;@@@6@@=ABCCCCFBB?BBB?BBB=A;@9;6;>@@@;@AAAAB><;;<@@A;;;6;BBBB;;6;@@ACACFEABBBFFCJBBB<;5;;;;0;@;;5;@A@A@@@BAC?CC?CCEACCCBBB@@;@;?@A=@@B39:/:89@@5????B@@@>000+0>==?E<A@@;::-9>?@@B<?>>:
@6HNMW:00944:05890
TACGGAAGGTCCGGGCGTTATCCGGATTTATTGGGTTTAAAGGGAGCGCAGGTGGGTTTGTAAGTCAGCCGTGAAAGTTCGATGCTCAACATTGAAATTGCGGTTGAAACTGCAGGTCTTGAGTAAACGCAGCGGCACTGGAATTCGTGGTGTAGCGGTGAAATGCTTAGATATCACGAAGAACTCCGATCGCGAAGGCAGGTGCCGGGAGTTTTACTGACACTGAGGCTCGAAAGTGCGGGTATCAAACAGG
+
FDCC@C@B>AB=AA<@@@=@CC?A?@>?9<?=?@5:;6;G=BB=@@@AA@@<@AA;AA9?@>9@?B@@@6;;@@@;AB>BCCCCFCCCACCB>@@F>C>?@B=@=@@@<@C@@AC?BBB?AAB;;;8;CCCA@A?BBCCC@C@B?BCAA=ACCBBAA?ACCD>BB;;:;BCCCBBBBBC?CB@BBC?CCCCDCCC?A=@9949?A6??99:9DC:DABAAA>?>C;;6;CCBBC=B@@@@@;@BBBBB=BBA@
@6HNMW:00952:05873
TACGTAGGGTGCGAGCGTTAATCGGAATTACTGGGCGTAAAGCGTGCGCAGGCGGTTTTGTAAGACAGATGTGAAATCCCCGGGCTCAACCTGGGAACTGCGTTTGTGACTGCAAGGCTAGAGTGCGACAGAGGGGGGTGGAATTCCACGTGTAGCAGTGAAATGCGTAGAGATGTGGAGGAACACCGATGGCGAAGGCAGCCCCCTGGGTCGTAACTGACGCTCATGCACGAAAGCGTGGGGAGCAAACAGG
+
DCBBB@B@:@@>B@AABB?B@DBA>A=@=@CEDD<BBBBC<AABBBAAAA?<?=9==?6?BB>BBBBBABBAAAC;BBBB5BB<B==>?A?CAA=A>BBBAA@B<BBB>A>>>C7=9=@AA>>;;;;=<AA999999$77176<9==AB>==A@@@@@>>>C7??<==BB>>>BBAA?AA;A@CCC@CCCC=@>>4969BDDGEF5BCB>CCCCC@CCBABACCCCBBAA@BBB<A@@@ADD8:;;BB<BBB@
@6HNMW:00959:05867
TACGGAGGACGCGAGCGTTATCCGGATTCATTGGGTTTAAAGGGTGCGCAGGCGGCCGTGCAAGTCAGCGGTGAAAGCCCGGGGCTCAACCCCGGAAGTGCCGTTGATACTGCGTGGCTGGAATGCGGTCGAGGCGGGCGGAACGTGGCGTGTAGCGGTGAAATGCGTAGATATGCCACAGAACGCCGATAGCGGAGGCAGCTCGCCAGGCCTGCATTGACGCTCGGGCACGAAAGCGTGGGGATCGAACAGG
+
CBBB>BA>ABBBBAAABB@BBB@D@CC@C;;6:C<BB=CB=CC<;:@AAAA=@?9<;??AAA?BCC?>?@<?898+9=>5?BB:CCCC?BBB:B@C>AABB>BB?BB@>>>A??::7:AA5:7;CAA?AAA:93;::-:A=?>A@??:?BBBBAABB?BBBB<BB=>>BBBA>>?B?B>>>D@CBB?BBBAABA=??;>?ABBBCC=???B>BBBAB>BBBBD:89A:@A;;<B:A;;;;::/;;;=====>7
@6HNMW:00961:05909
TACGGAGGACGCGAGCGTTATCCGGATTCATTGGGTTTAAAGGGTGCGCAGGCGGCCGTGCAAGTCAGCGGTGAAAGCCCGGGGCTCAACCCCGGAAGTGCCGTTGATACTGCGTGGCTGGAATGCGGTCGAGGCGGGCGGAACGTGGCGTGTAGCGGTGAAATGCGTAGATATGCCACAGAACGCCGATAGCGGAGGCAGCTCGCCAGGCCTGCATTGACGCTCGGGCACGAAAGCGTGGGGATCGAACAGG
+
;CCEACCABB@A@BABBDADBB?B???<@AB=BB=BB5;:59;6:>@?@@?=>@=@8::BBG@CBB@789;>:::,:=<8?BB:ECCC?AAA9C?C>BBBC@BB@AA>AAAA??BB?ABB?B?BBCB@BB@?=9>?=6>@=@>AABA>BBBBBAA@B=??CD<AACCCBABBBBBB<>>BAB?BBB?BBBBBBB?BB=??BBCBBB@A@=@?@AABB@BCB@@>888*8<>===5=@<8888)8>>@A=888=
@6HNMW:00929:05932
TACGGAGGACGCGAGCGTTATCCGGATTCATTGGGTTTAAAGGGTGCGCAGGCGGCCGTGCAAGTCAGCGGTGAAAGCCCGGGGCTCAACCCCGGAAGTGCCGTTGATACTGCATGGCTGGAATGCGGTCGAGGCGGGCGGAACGTGGCGTGTAGCGGTGAAATGCGTAGATATGCCACAGAACGCCGATAGCGGAGGCAGCTCGCCAGGCCTGCATTGACGCTCGGGCACGAAAGCGTGGGGATCGAACAGG
+
ABBCACCABAAA@@@BBB>BCD?B?BB?AAA@DD<AA9@>6>;6;>BBAAB@?A<?69:?@@=@?C?>?A>A===6=>>9@AB9BBBB@BBB:C@C<??@@;???AABBBB>BBB?<>>>;?;:;:A<@@@@D=CBB<AA6:6;ABC?ABABAAA@@=?BBC>???BB@>8999:9=AA@AC@AAA?>??BBBC@BB?B>?>BBBB?BB>A>ACCCC<?@BAA?>=>8?@AABB>BCA<9;;2<=>CB<A@@<
@6HNMW:00929:05952
TACGGAGGATGCGAGCGTTATCCGGATTTATTGGGTTTAAAGGGTGCGTAGGCGGTTTTGCAAGTCAGCGGTGAAACGCAAGGGCTCAACCCTTGACCTGCCGTTGAAACTGCGGGGCTTGAATGCGGATGCTGTGGGAGGAATGTGTGGTGTAGCGGTGAAATGCATAGATATCACACAGAACACCGATTGCGAAGGCATCTCACAAATCCGTAATTGACGCTGAGGCACGAAAGTGTGGGGATCGAACAGG
+
BB::9:B=AAB@B9;:A@?BCC?B?A@@<@A>AD=BB=BG?EM=BBBBBBB?:98:DD6;:B?BCC@@@@>@AAD>?:<<@CC?B@@@>AA;B>AAC@BBB>??@BDD>BA?788929A;AB?BBBB?B>>=?>:::.:?9@>ACCDCC>AAAAA@>;>@AA=BBBBBB>>????CCCBBCC?ABG?C@@499@@2959AAAA;;;?@9@A<@AFAC?BABAA@A;;7:CCBBB>BA?9898+9>>@A>AAA<
@6HNMW:00937:05935
TACGGAAGGTCCGGGCGTTATCCGGATTTATTGGGTTTAAAGGGAGCGTAGGCGGTAGGATAAGTCAGCTGTGAAATTGCGTCGCTCAACGTCGCGACTGCAGTTGAAACTGTTTTACTTGAGTGCGCACAGCGGCGCTGGAATTCGTGGTGTAGCGGTGAAATGCTTAGATATCACGAAGAACTCCGATCGCGAAGGCAGGTGCCGGGGGCGCAACTGACGCTGAGGCTCGAAAGTGTGGGTATCAAACAGG
+
CCBC@B@B?BC<?@8?:96;CC>C?BDH@EC<@@<@E>EE<BB=BA@??@><?B?CCCACCC@CCCCCCABAB@@:?6;;BBBABBAB?A@@@BB:::@?@ACB@BDE@C@@@BB8BCC?ABCCCBCBCAA@::4:A@AB@EACACCBB@BCBBBBB>ABAA=BCCD@CCBBBBBCCBD?CC@BBB?BBBBABBB?C?BBB?BBA?BFGC3BAAB?CBBCBCBBCCC@CBBAAA<AAAABC<BBBBCC>BBB@
@6HNMW:00938:05932
TACGGAGGATGCGAGCGTTATCCGGATTTATTGGGTTTAAAGGGTGCGCAGGCGGCGCGAAAAGTCAGCGGTTAAAGTTCCGGGCTCAACCCGGTGACGCCGTTGAAACTTTCGGGCTGGAGTTCGTGCGAGGGAGGCGGAATGCGTTGTGTAGCGGTGAAATGCATAGATATGACGCAGAACCCCGATTGCGAAGGCAGCTTTCCAGCACGCGACTGACGCTGAGGCACGAAAGCGTGGGGAGCGAACAGG
+
GHCC@CC?A?@@A;;;A@=@A@?C?BBB=CC@CD>CC=CC>CC<;9;@@@?9@@;?@?==??3:9@A@@>:=39:/;B=B>BF?KDCB7;;0;5;BCBCC9::?AGF>DDD>BBB=BCB?CAA<ACCBB@DDE>??<??;>???>AA8;:AA???A>AAAB=@?@DCBBBBBCBBB@@A;;8;CC3CAA7;;@?4:4::99@@6@?@@@CCCDCCBBEDEGFCCCC@CCBBBC=A@A@@@@7@@@A@>ACC?
@6HNMW:00939:05927
AACGTAGGGGGCAAGCGTTATCCGGAATTACTGGGTGTAAAGGGTGAGTAGGCGGCATGGTAAGCCAGATGTGAAAGCCCGCAGCTTAACTGCGGGACTGCATTTGGAACTACTAAGCTAGAGTACAGGAGAGGTAAGCGGAATTCCCAGTGTAGCGGTGAAATGCGTAGATATTGGGAAGAACACCGGTGGCGAAGGCGGCTTACTGGACTGAAACTGACGCTGAGGCACGAAAGCGTGGGGAGCAAACAGG
+
C2CDDDEEDD19;>AA;;6;BB@C@C@D@BBBCC>BBBCC=CD>BBAAA??<?A>@ABB?BB=AA>BCCCDDDDD<@?A<BBBBCE@C@B@@?AA=BBABB???:??A?BCCBBB?BBDCCBBBCCBC>@?=>9>@;>@A=@=@<A<<BBBDCAA@?=?AAC>:::BBC@???A>AA=A?AB?BBB?B?CB?@??4:4:A=AA@CBAA?BBBCCC=AAABBBA@?9949@@@BB=C???AAB6@AAAA<BAA>
@6HNMW:00939:05956
TACGGAGGACGCGAGCGTTATCCGGATTCATTGGGTTTAAAGGGTGCGCAGGCGGCCGTGCAAGTCAGCGGTGAAAGCCCGGGGCTCAACCCCGGAAGTGCCGTTGATACTGCATGGCTGGAATGCGGTCGAGGCGGGCGGAACGTGGCGTGTAGCGGTGAAATGCGTAGATATGCCACAGAACGCCGATAGCGGAGGCAGCTCGCCAGGCCTGCATTGACGCTCGGGCACGAAAGCGTGGGGATCGAACAGG
+
CCHG@BB?A@A@BA@@BB@BCD@C@CD@B@@:>>9?A;AC0<<0:4;>?BA=:97:=@ABCD?BBB?>?B?D???:?@B=BED5?@BD?ABB9B?A=A@9949A;A@AABB>BBBA;??C=A=777=:>>===9@@@;@B@C?;;<A@CCDCBB@@@@A???9???AAAAB@@@AA@CBAAD?AAA@BBBBA@@=9939??>BCCC?BB?B@BB@AA<??BBBCBCB:??B???:?B@@AAA5>>@>>:888=
@6HNMW:00921:05965
TACGGAAGGTCCGAGCGTTATCCGGATTTATTGGGTTTAAAGGGAGCGCAGGCCGTCGATTAAGCGTGACGTGAAATGCCGCGGCTCAACCGTGGAAGTGCGTCGCGAACTGGTTGACTTGAGTGCGCACGAGGAAGGCGGAATTCGTGGTGTAGCGGTGAAATGCTTAGATATCACGAAGAACCCCGATTGCGAAGGCAGCCTTCCAGGGCGTAACTGACGCTAAAGCTCGAAAGTGCGGGTATCGAACAGG
+
CCBC@C@B@DD@C@@?@@<AAA>A?BCC>CD?CC<AC=DD;DD>CCBB99;?B?BCC@@@=@=ABBBBBCCDBBB<BBA=A??=?CCB?B@B@@8>=?787ABBBBBB?BBB?B>BB@A<???566?=<=@==8<<@<?><A4:5:<;;5;A;;;7818>?F;;;;?:??===@@???A===:>CC5>=><?>==1818>>>;@<@<@BC9:;;A<@@>ADAA@@@9@@A@@@A:B>>>>>9>?@A>>;>>=9
@6HNMW:00930:06002
TACGGAGGATGCGAGCGTTATCCGGATTTATTGGGTTTAAAGGGTGCGTAGGCGGTTTTGCAAGTCAGCGGTGAAACGCAAGGGCTCAACCCTTGACCTGCCGTTGAAACTGCGGGGCTTGAATGCGGATGCTGTGGGAGGAATGTGTGGTGTAGCGGTGAAATGCATAGATATCACACAGAACACCGATTGCGAAGGCATCTCACAAATCCGTAATTGACGCTGAGGCACGAAAGTGTGGGGATCGAACAGG
+
CDDD?DD@DCBAA?@@B@?BCF@D@BBB<BC?BB<AD>DD=CC<?@?ABAA=;;5;@A7@@C?AAB@@@@?@@@@90000;>>8?@BC?BC>C>@AB?BAA>AA?ABB=BBA989929A=@A@=>>@@DAAACA?>>89:4:=?A??A@>B@@@?@@=?BCC>BA???BBB>>>DCCCACCC@???9@??9><=?4959BBBCCBBBA=BC9::C@C:::BBAAA::69@@@CA;@?@9999+9>>@A?BBB?
@6HNMW:00954:05984
TACGGAGGATCCGAGCGTTATCCGGATTTATTGGGTTTAAAGGGTGCGCAGGCGGGATGTTAAGTCGGCGGTGAAATTTTGCGGCTCAACCGTAAAAGTGCCTTCGATACTGGCGTCCTTGAGTATGGATGAAGTAGGCGGAATTTGTGGTGTAGCGGTGAAATGCTTAGATATCACGAGGAACTCCGATTGCGCAGGCAGCTTGCTAAGCCATAACTGACGCTCATGCACGAAGGCGTGGGGATCAAACAGG
+
EC@A?@F@CCB@BBB@@?@CCC<A=A@A;@C?BA<@B5;:0;B;A@@BCCD@CCC;CAAA>B>BBAA?BB?BABB=ABB9??@@BBBB>A>AAEFF:BB@A?B@CCCBBBAB=@BBB>>9@BBCC>B?BBBA9>><<599696995<=@<@@A>?55.5>>@7@>@@;>>>BAA>>>>>@<?;@AA>AAA7;;????<?@@AA:>=AA=AA;>>@;>=>>>>>@A@>=<@ABA;A:??@?>>168;?@:@BB=
@6HNMW:00923:06031
TACGGAAGGTCCGGGCGTTATCCGGATTTATTGGGTTTAAAAGGGAGCGCAGGCGGCACTTCAAGCGTGACGTTAAATTTCGGGGCTCACCCCCGTTTTGCGTCGCGAACTGTTGTGCTTGAGTAGGCGGCAGGGAGGCGGAATTCGCGGTGTAGCGGTGAAATGCTTAGATATCGCGAGGAACTCCGATAGCGCAGGCAGCCTCCCGTTGCTTTACTGACGCTCATGCTCGAGGTGCGGGTATCGAACAG
+
@>B@?B>A=@@AAB=B;;5:==393444)5;7>>6<?4>@:4>B:>>>A:00900)079:3--)-0/09::7868;5>B9;;;;-;<==>=?=1:@AC588>=>?=@@?ABBB=A99:B>BB@@@@;00,0;;=300+3A>B>B?B>>=?BBBCC>?;?AA@;AB@?=@?@@B999AABA<;5;;;9;9:@;;878;5;>BC=AAA5856526<4<9;666;;;?@?=70//-,0,,,-5,555-657<55
@6HNMW:00924:06093
TACGGAGGATCCGAGCGTTATCCGGATTTATTGGGTTTAAAGGGTGCGCAGGCGGGATGTTAAGTCGGCGGTGAAATTTTGCGGCTCAACCGTAAAAGTGCCTTCGATACTGGCGTCCTTGAGTATGGATGAAGTAGGCGGAATTTGTGGTGTAGCGGTGAAATGCTTAGATATCACGAGGAACTCCGATTGCGCAGGCAGCTTGCTAAGCCATAACTGACGCTCATGCACGAAGGCGTGGGGATCAAACAGG
+
FDGC@BB@BCB?C@@@BC@CCC?B?BCD>BB?AA;@A9@A<AA<A@@BB@A>?EE>BBBB@B?BCCC>BC@B?>>5>@=-:::6:AAA>A=>9:::-99::8?=BBBBBCBB?AA77394:9ABHBB@BBAA<@A@<8=@;A>AB=;;;=A@>>>>=8<=>>6=A>><>@>>>B===:7818;AAA<A@A:>>@@@A=A????;>>??9=>688C=@@A?;<;BAA687=>>==@<??=<==3=BBBC8??A=
@6HNMW:00947:06089
TACGGAGGACGCGAGCGTTATCCGGATTCATTGGGTTTAAAGGGTGCGCAGGCGGCCGTGCAAGTCAGCGGTGAAAGCCCGGGGCTCAACCCCGGAAGTGCCGTTGATACTGCATGGCTGGAATGCGGTCGAGGCGGGCGGAACGTGGCGTGTAGCGGTGAAATGCGTAGATATGCCACAGAACGCCGATAGCGGAGGCAGCTCGCCAGGCCTGCATTGACGCTCGGGCACGAAAGCGTGGGGATCGAACAGG
+
CCCCACDACBBBB9;:BB?BCC@B@BB?BCB@BD=CB<BA9@A9A@?@@;;500,0*00:?@:?AC999?9>@@A:??C>BBB:BBBB?BAA;A@C=ABCB?BB?BBAA@@@>>AA;??@9>9>=>=;B>@>><CCC=CC@D?BBAB?BBBCCCBBB>A???<>>>BCBBBBBBBB?CBBBC?CBB@AAABBBB<@@=@AA@BBBB>BB?B?@@@BB>BB@@@B@@B<BBB@BC;>>>>AAA2>??AA:?>A=
@6HNMW:00960:06101
TACGGAGGATCCGAGCGTTATCCGGATTTATTGGGTTTAAAGGGTGCGCAGGCGGGATGTTAAGTCGGCGGTGAAATTTTGCGGCTCAACCGTAAAAGTGCCTTCGATACTGGCGTCCTTGAGTATGGATGAAGTAGGCGGAATTTGTGGTGTAGCGGTGAAATGCTTAGATATCACGAGGAACTCCGATTGCGCAGGCAGCTTGCTAAGCCATAACTGACGCTCATGCACGAAGGCGTGGGGATCAAACAGG
+
BDA@<@@;@@B?A@@;;:?DDC?B?CCE=??>?C:?@<@A9AB<;;:@B:;7;BC>CCCB>@>@AAA>@?9@@>?9?B?3:::6:@?@:?399>==0>=??6;?><?AABBB?BBBB?B?BBDBBBB>AABB?BBBB@@@<C@CG<==?=AAA>>9937;:<0;;;;:?@==>B>>>===;?=???=A??7;;>>>>=DB@@@<:;;A;??7;;@<?CBB;857:::>>=A==8=:==@@BB6==A>>7>;;5
@6HNMW:00918:06120
TACGGAGGACGCGAGCGTTATCCGGATTCATTGGGTTTAAAGGGTGCGCAGGCGGCCGTGCAAGTCAGCGGTGAAAGCCCGGGGCTCAACCCCGGAAGTGCCGTTGATACTGCATGGCTGGAATGCGGTCGAGGCGGGCGGAACGTGGCGTGTAGCGGTGAAATGCGTAGATATGCCACAGAACGCCGATAGCGGAGGCAGCTCGCCAGGCCTGCATTGACGCTCGGGCACGAAAGCGTGGGGATCGAACAGG
+
CBBC@@@=?BBAAAA@@@>ABC?B?BC?A@@=?=-9:0;?9??8>5:9?@=;??9>4:9ABA>AAA?>??@D@@A;??>8>BC9CCBB>BBB5B>B8??@@=@B@BB@B;==@>??:>>>9=7=>;;7;>BAA;CCD=BB?B@BBBB@B@A@@A?@@>@BBB<887B@@@CAAABB?ABBBB?BBB>AABBBBB@AA>ABBBCCBB@@B?B@BBBBB>?ABCB====:>AABAD7=997777-9<A>>;>AB=
@6HNMW:00919:06130
TACGTAGGGTGCGAGCGTTAATCGGAATTACTGGGCGTAAAGCGTGCGCAGGCGGTTTTGTAAGACAGATGTGAAATCCCCGGGCTCAACCTGGGAACTGCGTTTGTGACTGCAAGGCTAGAGTGCGACAGAGGGGGGTGGAATTCCACGTGTAGCAGTGAAATGCGTAGAGATGTGGAGGAACACCGATGGCGAAGGCAGCCCCCTGGGTCGTAACTGACGCTCATGCACGAAAGCGTGGGGAGCAAACAGG
+
GEBBBDDL?A@@B@@ABA?@?CAA>A?B?AC@??:>?>?@9@A@@?>???A???=?DE9@?D?BBAABB@@@BBD>BBBB5BD;BBAA>B>BBB9B>BBBBBBB;B@@@A=><>585:??@@@@>>>>>>=999989'9=6=7;7;;A@A@AAAA@8::AAA:AA>>>AAAA>BBCC@CC@B@CBB?BBBB?BBB@B?BCBBB@@1?@@:ACCBB?BCCBBABCBBBA@@B@@@<AAA@BHF:??>BB=BBB@
@6HNMW:00926:06126
TACGGAGGATCCAAGCGTTATCCGGATTTATTGGGTTTAAAGGGTGCGTAGGCGGTTTGATAAGTTAGAGGTGAAATACCGGTGCTTAACACCGGAACTGCCTCTAATACTGTTGAACTAGAGAGTAGTTGCGGTAGGCGGAATGTATGGTCTAGCGGTGAAATGCTTAGAGATCATACAGAACACCGATTGCGAAGGCAGCTTACCAAACTATATCTGACGTTGAGGCACGAAAGCGTGGGGAGCAAACAGG
+
@BBB>BC?BBC?A<@@A@=ABC?B?AAE?BB?DH=BB;AA;??9>@@B@@@@;;7<C>BBCB>@A@CCA@<@A??9@@?<@?@@?A?A9:::8?9?8::???ABBB?BCCBBB=BBABCCBAAABA@AA<@@A>BCC@CB@B?@@>A?>;@@@ABBCABBBB;@@@@<?BDBBBBBBBCFDC?BBD@CCD=??A@<@;@@@@A=AC?BC>BBCCBBCCCBB@@;@?@:=A>9::/77=<<==08>;A@<ADB?
@6HNMW:00957:06138
TACGGAAGGTCCGGGCGTTATCCGGATTTATTGGGTTTAAAGGGAGCGCAGGTGGGTTTGTAAGTCAGCCGTGAAAGTTCGATGCTCAACATTGAAATTGCGGTTGAAACTGCAGGTCTTGAGTAAACGCAGCGGCACTGGAATTCGTGGTGTAGCGGTGAAATGCTTAGATATCACGAAGAACTCCGATCGCGAAGGCAGGTGCCGGGAGTTTTACTGACACTGAGGCTCGAAAGTGCGGGTATCAAACAGG
+
@>@A<@:@9@B9@@:;9;=BCDAH@BBA=A@=@A9=>9@@:@D<@@@@@@DACCD>CD>CCC>BACA??2;:;;;0;;5;?CBBBBDEAC;;:=BC>C@BBA=@;;::.;B@ABB@@@A?BABA@@;@BBBB@@?BCCCC?B?B?BB;;7;BCAB;<:;DBD?;;;B?BBBA@B@@@BB?BC@BCC@DCB@@@BA6:6:BB?BBC=AA<AA@CD:9::AAA@?@@00-0@@000,;@?@@A<ADBBCE=<::?
@6HNMW:00961:06118
TACGGAGGATACGAGCGTTATCCGGATTTATTGGGTTTAAAGGGTGCGTAGGCGGACATTTAGGTCTATGGTGAAATCGTTGTGCTCAACACAATTCAGCTGTAGAAACCGAGTGACTAGAATATAAGTGGCGCAGGCGGAATAAAGCATGTAGAGGTGACATTCATAGATATGCTTTAGAACACCGATCGCGAAGGCGGCTTGCGAAGGTATGATTGACGCTAATGCACGAAAGCGTGGGTATCGAACAGA
+
>>@B==@9995;<:>B;;7;BC?C@CCC=CD@CC=DF<BB>BC<@A@B;;;4;A=@B;;;79B?DCBDBB>@<=<5<=00,0776:?@8ABBC@B?BDCDCCBCCCC>C@CBBBEB====B=965<6<00*09<00+/@=@@DAC<A>>0//99776;ACACC@BB<???0//:9:;2==D?BBB@BA@AABBB?B???<?C<????:;7<@@AAD@BBB???B>BCCBBBBB<@?B@@G<=7///9696:9
@6HNMW:00920:06209
TACGGAGGATCCGAGCGTTATCCGGATTTATTGGGTTTAAAGGGTGCGCAGGCGGGATGTTAAGTCGGCGGTGAAATTTTGCGGCTCAACCGTAAAAGTGCCTTCGATACTGGCGTCCTTGAGTATGGATGAAGTAGGCGGAATTTGTGGTGTAGCGGTGAAATGCATAGATATCACACAGAACACCGATTGCGAAGGCATCTCACAAATCCGTAATTGACGCTGAGGCGCGAAAGCGTGGGGAGCAAACAGG
+
BCB@?@@<@BD?BAABBB@BBC@D@BBB>CG@BB=BD9AA;@@;AAAAAAA<@BB<BCBB?B>AACC?BA>BBBC>BBB6@>?<?AAC?C=?8988-9?A@?B?ACCDDB@@?@B@B>C?BBA@B>><>BB@;?@8816=5?=AA=?>@=>AA><55.5:9=3==>AAAAAA=?>A<>>@@A:=>A;A<=387>@5;7<AAAA??=>>9>?<AAA<A9><<A;<<//-/<;8==6=?>>@AA6::8@D8;;=9
@6HNMW:00925:06164
TACGGAGGATGCGAGCGTTATCCGGATTTATTGGGTTTAAAGGGTGCGCAGGCGGCGCGTCAAGTCAGCGGTCAAACTGCGGGGCTCAACCCCGTACCGCCGTTGAAACTGGCGTGCTTGAGTCTGTGGGACGGCGGCGGAATGCGCGGTGTAGCGGTGAAATGCATAGATATCACGCAGAACTCCGATTGCGAAGGCAGCTGCCGACCACATCACTGACGCTCATGCACGAAAGCGTGGGTATCGAACAGG
+
CCCC@BB?BBBBBBBA@@ACCD?B@CCC=BB<@D>FD<BB>BC;@@>@@?@=??9>@=@BAA?BCAB889<?@@A8???@?AB2:99=:=>@6@BBF?BB@AA>999*89907?BBBB@BBBAA@@@@?9>??;;;6;@=B?@@@AA@>BB@@@@@<?@@@<AACBBBBBBBBBC@AABBB>BCC>BBB>A@@A2838???ABB?>BC=AA>CBBB???BAAACCB???@???8?AA99979ABAAA?BA@>
@6HNMW:00938:06163
TACGGAAGGTCCGGGCGTTATCCGGATTTATTGGGTTTAAAGGGAGCACAGGCCGGCTGTCAAGCGTGTTGTGAAATGTAGGGGCTCAACCTCTGAACTGCAGCGCGAACTGACGGTCTTGAGTGCGCACAACGTTGGCGGAATTCGTCGTGTAGCGGTGAAATGCTTAGATATGACGAAGAACTCCGATTGCGAAGGCAGCTGACGGGAGCGTTACTGACGCTTAAGCTCGAAAGTGCGGGTATCGAACAGG
+
@CAA=A>B=AC5;:8;BA@DCCAD?99969@:?G7;;7;E9AA=AAAA;;;>A<@=;;:;BC5::55<A>??BBD<@@@@@@@5??BB>A?BAABB>AABBBABB==@=00/??A=CCC?A@AAA???@::3:==3:3:A494:=A@BBCCBBBBBB@BBBC=BBCD?9::BBBBBBBB?BB>AAB????<??BB?E?B<;;>>ACAA9@@???;@A>??:::A?C<??BCBAA8>:::>=8?BBDBB?BBA@
@6HNMW:00946:06161
TACGTAGGGGGCAAGCGTTGTTCGGAATTACTGGGCGTAAAGCGCACGCAGGCTGACCGTTAAGTCTGTCGTCAAAGGCGGGGGCTCAACCTCCGTTCTACGATAGATACTGTCGGTCTAGAGTATGTGAGAGGGAAGTGGAATTCCCGGTGTAGCGGTGAAATGCGTAGATATCGGGAGGAACACCAGTGGCGGAAGGCGCTTCCTGGCAGCACAACTGACGCTCATGTGCGAAAGCCAGGGCAGCGAACGGG
+
9559955959$9<9A@BA<@B<>><=0504<444)4;444/5<<<=?==BB?BECBB?;944399455>:;:;:<)5.55555$444<8>=?<<@>60//99<<>>=BCBDCCBB?BAA>>>00//:::<<<;;)94:;?2:.4.4:1;8885=<>=9:?AC;A@8>=>?;79////)//)/4///388--(--(-04053555;655/./..353/6::888756662229222'22+255'33<8884:;;2
@6HNMW:00950:06191
TACGGAGGGTGCAAGCGTTACTCGGAATCACTGGGCGTAAAGGACGCGTAGGCGGATTATCAAGTCTTTTGTGAAATCTAATGGCTTAACCATTAAACTGCTTGAGAAACTGATAATCTAGAGTGAGGGAGAGGCAGATGGAATTTGGTGGTGTAGGGGTAAAATCCGTAGAGATCACCAGGAATACCCATTGCGAAGGCGATCTGCTGGAACTTAACTGACGCTAATGCGTGAAAGCGTGGGGAGCAAACAGG
+
@BB@=;99.:@>A=B@AA>BAC;;6;>@>?AAAA<BCCBC=B?BBCBCDDD@CF@CD@CCCB>BCCBCC;BBCCD>@A@C@CC@CC@C?C=AA?AA<A0/0@;==?@C>CB;;<A80/0AA@@>=:99,:>>??CCCCBB:@5;;09>:939@?9999-9898*7=:?ACBBBBBBBC@BB=?<=:89/:@<@ABA8:8:ABABBBBCC@C@CC?B>ABBCCBBBB?BAAAB@@@:@AAAABB7@;;;E?CCC?
@6HNMW:00958:06166
TACGGAGGATGCGAGCGTTATCCGGATTTATTGGGTTTAAAGGGTGCGTAGGCGGTTTTGCAAGTCAGCGGTGAAACGCAAGGGCTCAACCCTTGACCTGCCGTTGAAACTGCGGGGCTTGAATGCGGATGCTGTGGGAGGAATGTGTGGTGTAGCGGTGAAATGCATAGATATCACACAGAACACCGATTGCGAAGGCATCTCACAAATCCGTAATTGACGCTGAGGCACGAAAGTGTGGGGATCGAACAGG
+
CCCC@CC@C@@@BBBCBB9:;I?D@BCC=BB@CD>DE=AA<BC>BBBBCBB@CC@BCC;BBB@BBDBAAA=AA?@;;<;;?BA=CBCB@CD>B?B@A=???;=>8??@=@?>>??=2<@;??:?@??;?DCABB@@@9@A=A?CBCBCB?BCCBA:999BBD>A@ACCCBBB>>>BBBBB@A?CBC@B@?599@?8><>BBCCBBBBB>BC=?@A?B>AABB@@A:959999AB=A@@>>><2>@????CCC9
@6HNMW:00917:06219
TACGGAGGACGCGAGCGTTATCCGGATTCATTGGGTTTAAAGGGTGCGCAGGCGGCCGTGCAAGTCAGCGGTGAAAGCCCGGGGCTCAACCCCGGAAGTGCCGTTGATACTGCGTGGCTGGAATGCGGTCGAGGCCGGGCGGAACGTGGCGTGTAGCGGTGAAATTGCGTAGATATGCCACAGAACGCCGATAGGCTGGAGGCAGCTCGCCAGGCCTGCATTGACGCTCGGGCACGAAAAGCGTGGGGATCGAACAGG
+
BBBB?AA<ABBBBAAABB?BBC@C@BA?AA@?@@<AA<AC6;;5;>A@@?@9892:399?AA?CBB99:?=@@BA8==<+877*8AAA>BA@6@:@=@BBB?CC=AAAA@A>>>??>?CC?B??@@B@CCA>>194:=6==:@@BBBE?BCCBBBBBB@BBBC<@9?999@A@ABBBF>??>7/*/9=6///::5:9?97848=<==>AA?BC@C>A@BCC?CBBBBA>=>1;<>8///&/8---77*7---847772
@6HNMW:00917:06255
TACGTAGGGGGCAAGCGTTGTTCGGAATTACTGGGCGTAAAGCGCACGCAGGCTGGCCGTTAAGTCTGTCGTCAAAGGCGGGGGCTCAACCTCCGTTCTACGATAGATACTGGCGGCCTAGAGTATGTGAGAGGGAAGTGGAATTCCCGGTGTAGCGGTGAAATGCGTAGATATCGGGAGGAACACCAGTGGCGAAGGCGCTTCCTGGCACACAACTGACGCTCATGTGCGAAAGCCAGGGCAGCGAACGGG
+
DCBB@99999*;A;@A;:6;@=@C=@=@<@BABC>BCDCD>CBBAA???AA=BBC@D8;;@D>A?CBBBAAABBC6>9:;;;;*;AAA>C@CB@CC?BBCCBBCBBBAA@:929:6;?DBBABABABCCBBBCC=B?BBB?C@C?BB<B?AA@???@=@BBC>BABBAA@BCBBBBD>BB>A>ACC@CCBB>>9;7;7///:595//+/>?@AA=ABAAABBBBBBAAAAAAB=BC?>>>:?BBCBB?BCH>
@6HNMW:00932:06218
TACGTAGGGGGCGAGCGTTGTCCGGAATTACTGGGCGTAAAGGGTGCGTAGGCGGTCTGGTAAGTTGGATGTGAAATACCCGGGCTTAACTTGGGTGTGCATCCAATACTGTCGGACTTGAGTGCAGGAGAGGAAAGCGGAATTCCTAGTGTAGCGGTGAAATGCGTAGATATTAGGAGGAACACCAGTGGCGAAGGCGGCTTTCTGGACTGTAACTGACGCTGAGGCACGAAAGCGTGGGGAGCAAACAGG
+
><@@@99999':=@=4555:=C;B9B9>;>C>?;4?@=<<4;;4459;=>>?0000AA@=BB=@@@D@BAACCCC=@@AC>CD>BB?B?BB?BB>BB==BB=BAD?CCCC=ABB?CCC?FCBBAA@?:@?AA?CA=A@@=?7A<A?C@??>A@;885>B==5=88;?@?@@??;?A=AB?B=@>D?C>==<A@=161//)/::4=7;7;===BB<?>>BB>>=>9849CBBBC>CCC????5998@@;>>B=
@6HNMW:00948:06226
TACGGAAGGTCCGGGCGTTATCCGGATTTATTGGGTTTAAAGGGAGCGCAGGTGGGTTTGTAAGTCAGCCGTGAAAGTTCGATGCTCAACATTGAAATTGCGGTTGAAACTGCAGGTCTTGAGTAAACGCAGCGGCACTGGAATTCGTGGTGTAGCGGTGAAATGCTTAGATATCACGAAGAACTCCGATCGCGAAGGCAGGTGCCGGGAGTTTTACTGACACTGAGGCTCGAAAGTGCGGGTATCAAACAGG
+
GFBB@B@B>BG@AA=>;;6;CB?B?<;;.;=5:;0;:,;C:AB<@@@CBBC@BBB>BC>CCB?CCCBCB6;:@@@:@C?CAAABBCBC@A@A@CBD?C?B;::;@CCC=CCCBBC?CCC?CAAABC=@@@@@@@>BBAAA@C@C@CCCC@CCCBB;;8;CCC>CCAA?@CCECCCCAA@@BB@CCC?AABBFFBB>@=@??9>??1992:??CD:B@ABBBAAAB;;8;CBBBB<A@;;;A<ACCCCD?CCC@
@6HNMW:00957:06242
TACGGAGGATGCGAGCGTTATCCGGATTTATTGGGTTTAAAGGGAGCGTAGGTGGGATATTAAGTCAGCTGTGAAAGTTTGGGGCTCAACCTTAAAATTGCAGTTGATACTGGTTTCCTTGAGTACGGTACAGGTGGGCGGAATTCGTGGTGTAGCGGTGAAATGCTTAGATATCACGAAGAACTCCGATCGCGAAGGCAGCTCACCGGGCCGGAACTGACACTGATGCTCGAAAGTGCGGGTATCAAACAGG
+
>>AA?AB<@;:;>>@AA@@CCC@C?BBD?CC?BB=BD;@@=@@;ABBCDDC@CDD>CBBB?A?ACECBCBBB@@@6@AA<BBB7A??@5<5;=@A@7@9:;CCC@CCAAAAA>AC?C@D=@@BBBBD@AAABB?CCC=BB?C?C?CCA@>AB@BBA@<@?@?8@@=>;>BBCBBBCCCC?BBACBC@BBBA@ABB;@=@;<;BBBB7;;7;?A>BACBAACDDBBBDCBB?::90;>999?6=@B::9/9992
@6HNMW:00963:06246
TACGGAAGGTCCGGGCGTATCCGGATTTATTGGGTTTAAAGGGAGCGCAGGCCGTCGATTAAGCGTGACGTGAAATGCCGCGGCTCAACCGTGGAAGTGCGTCGCGAACTGGTTGACTTGAGTGCGCACGAGGAAGGCGGAATTCGTGGTGTAGCGGTGAAATGCTTAGATATCACGAAGAACCCCGATTGCGAAGGCAGCCTTCCAGGGCGTAACTGACGCTAAAGCTCGAAAGTGCGGGTATCGAACAGG
+
BCFDACACAA@?>@9>000=>6?7<>>5;@=@@;?B4;;69<2;>>@@;:7;69;B99424.498:;?B;54<80:4;299:59;>=;?8<=?2837<??AABBBBB:??B?A?BABA?AAABA>>>@?@7616)/)/<7>7=1;;>@<??;67//)/7991/65=:>A:99:///;;6==4;;:/:78/65;=8=8=8577@;@:>=B:>;;=;A=>66///55.599==??7=>>AA@:A@==>@;???:
@6HNMW:00937:06304
TACGGAGGACGCGAGCGTTATCCGGATTCATTGGGTTTAAAGGGGTGCGCAGGCGGCCGTGCAAGTCAGCGGTGGAAAGCCCGGGGCTCAACCCCGGAAGTGCCGTTGAGTACTGCATGGCTGGAATGCGGTCGAGGCGGGCGGAACGTGGCGTGTAGCGGTGAAATGCGTAGATATGCCACAGAACGCCGATAGCGGAGGCAGCTCGCCAGGCCTGCATGACGCTCGGGCACGAAAGCGTGGGGATCGAACAGG
+
/999.55799555555993944./27727//)/9.77(//(///&//44444./91:)//8661/3436661//)/9189:2:;;/44==8===/:28.3378;;<6;;;;<899?=771757,5+2555/57=993949)44.4.44447456<>>>>B>AACC;@:::AABABBBBD=???C?;>993:===?BB>BB>BABAAAA@<>@8;=;>>00/66778==E>AA????8;8///::)/.66638783
@6HNMW:00957:06289
TACGTAGGGTGCGAGCGTTAATCGGAATTACTGGGCGTAAAGCGTGCGCAGGCGGTTTTGTAAGACAGATGTGAAATCCCCGGGCTCAACCTGGGAACTGCGTTTGTGACTGCAAGGCTAGAGTGCGACAGAGGGGGGTGGAATTCCACGTGTAGCAGTGAAATGCGTAGAGATGTGGAGGAACACCGATGGCGAAGGCAGCCCCCTGGGTCGTAACTGACGCTCATGCACGAAAGCGTGGGGAGCAAACAGG
+
CECGEBBB=AA@AAAAA?<@?ABCAC@B@CBCCC=???CF>D@@?BBBBBB>BB?CAA9ABB>BB@@B@999BBB>BCCC9CD>B789@B?BDD=B?BBAAABB<BCBCA>>>>9>9>>>@<<:::;;=;=878787%7:1:5;5;;@>?==;;;@@BB:;:6;A>>>@@>=>CBBB@;::;ACCCACCBB?BBB>B>ACCCCCC5BBC=CCCBB?BCBAAA@A@CC@@AB@@@<@BBBCGG9;<:CC>BCC@
@6HNMW:00917:06326
TACGGAAGGTCCGGGCGTTATCCGGATTTATTGGGTTTAAAGGGAGCGCAGGCGGCACTTCAAGCGTGACGTTAAAATTTTCGGGGGCTCACCCCCCGTTTTTGCGTCGCGAACTGTTGTGCTTGAGTAGGCGGCAGGGGAGGCGGAATTCGCGGTGTAGCGGTGAAAATGCTTAGATATCGCGAGGAACTCCGATAGCGCAGGCAGCCTCCCCGTTGCTTTACTGACGCTCATGCTCGAAGGTGCGGGTATCGAACAGG
+
CCBB<@=@@AA7;9.9:;.5>@;@<=>>7@C@CC?CC<AA:AB=;;;B??@<<0,0<<>;00*///::::4;4;:;&:49&44444$4:9<;;;=;'9@CCC3AAAA;::CC==??@;<<@9:69@B@@A?882:8877&3939:4:;@??=??=???CCAA=A????5????@BBB@????????:?:?::59;<AAC>>>?;;;9;76766&29067>>6>>A;?@ACCCD@AAB;;;?D?;::@@6BCBBBB@;<:@
@6HNMW:00921:06355
TACGGAAGGTCCGGGCGTTATCCGGATTTATTGGGTTTAAAGGGAGCGCAGGTGGGTTTGTAAGTCAGCCGTGAAAGTTCGATGCTCAACATTGAAATTGCGGTTGAAACTGCAGGTCTTGAGTAAACGCAGCGGCACTGGAATTCGTGGTGTAGCGGTGAAATGCTTAGATATCACGAAGAACTCCGATCGCGAAGGCAGGTGCCGGGAGTTTTACTGACACTGAGGCTCGAAAGTGCGGGTATCAAACAGG
+
CCCC@C@CACC@DD>;9;@CBC?C?ABB=AA>@A8@@8@@;@C?@@ABBBB?@AB<AA;@@D=A@CAAA8;;BBB6;;@DEEBCABBC?BBB@CCC=B=@@@?A@CEG>CA@@BC?BA@>ACBBCD=ABB;;;B=@@BBDFC@CADFBC@BBBBB;<9;BCE=BB@@=@BBBBBCCCBC?BB@CCE@AA@@AEDE=?<??>8<>=199.9=<>=6????BBBB@<00,0@@@@B9AA@@@@9@BDBBE?CBB?
@6HNMW:00922:06326
TACGGAGGATGCGAGCGTTATCCGGATTCATTGGGTTTAAAGGGTGCGCAGGCGGCGCTCCAAGTCAGCGGTCAAATCCGCGGGCTCAACCCGCGGCCGCCGTTGAAACTGGAGTGCTTGAGTAGGTGCGACGGACGCGGAATGCGTGGTGTAGCGGTGAAATGCATAGATATCACGCAGAACCCCGATTGCGAAGGCAGCGTCCGAGCACCCGACTGACGCTGAGGCACGAAAGCGTGGGTATCGAACAGG
+
99;96;;8A969<@=AA@:;>=;@;@@;@BA8??8??8=@8AA:?>@=;4454:24::BB@C@DDBAA;;7;ABC?CB?BDDD=@@@C@DC99:938;<<9=;6>@B9B@@=<0//;;6;;=A>F@DBBBCBC?BCCBC?B?AAABBB>AA???AA=@ABB<AACCCBBBBBBBBBCBBBB@DDC:A??;;;;@<A;>B>>=;<47226966/22269<879::7808579==155:56818<>=>>:===9
@6HNMW:00925:06316
TACGTAGGGAGCGAGCGTTATCCGGATTTATTGGGTGTAAAGGGTGCGTAGACGGGAAGCTAAGTTAGTTGCGAAATCCCTCGGCTCAACTGAGGAACTGCAACTAAAACTGGTTTTCTTGAGTGCTGGAGAGGAAAGCGGAATTCCTAGTGTAGCGGTGAAATGCGTAGATATTAGGAGGAACACCAGTGGCGAAGGCGGCTTTCTGGACAGTAACTGACGTTGAGGCTCGAAAGCGTGGGGAGCAAACAGG
+
BCBBBCBB=@@@ABAAAB?CBCAC@CBC=BB=AB<:;9?>6<=6=BBCCBBBBBB=B@ABCC>A?;;;C@BBBCC>CCC=ACC?CC897:@BBC@A<@000@9<@A@@5@@F?DCC8??<???AAABC>A?>>@CC>B??;?<@;@>BBBBBBBA@A:>?AB=ABBBBBBBBBD;>?=88188;;;:=>AA<A>=8=97708;;1;BC:>>@@>><>@@@@?@:@00-0@@@AA@BBCCBCC:BBBAA=@==:
@6HNMW:00931:06344
TACGGAGGATACGAGCGTTATCCGGATTTATTGGGTTTAAAGGGTGCGTAGGCGGACATTTAGGTCTATGGTGAAATCGTTGTGCTCAACACAATTCAGCTGTAGAAACCGAGTGACTAGAATATAAGTGGCGCAGGCGGAATAAAGCATGTAGAGGTGACATTCATAGATATGCTTAGAACACCGATCGCGAAGGCGGCTTGCGAAAGGTATGATTGACGCTAATGCACGAAAGCGTGGGTATCGAACAGA
+
@<<?:?C?A@A<=59000)0//)/5///)49.44)44)4<2<=664//>00)/><>0;;D;;;5;:;:4<::999,489:45:===CC?BBBD597:???BB;==??7<:=BBBB>==;;:7;:44.444.4;4457;:5:6444(4:;:<<<=::7:<<<<<7;:455<<;:;--(---(--8388887333,3,73,3938<333(/0/-----(//998884886;6698*//9:=;3895225+2266
@6HNMW:00933:06350
TACGTAGGGTGCGAGCGTTAATCGGAATTACTGGGCGTAAAGCGTGCGCAGGCGGATTTGTAAGACAGATGTGAAACTGCCCCGGGCTCAACCTGGGAACTGCGTTTGTGACTGCAAGGCTAGAGGTGCGACAGAGGGGGGTGGAATTCCACGTGTAGCAGTGAAATGCGTAGAGATGTGGAGGAACACCGATGGCCGAAAGGCAGCCCCCTGGGTCGTAACTGACGCTCATGCACGAAAGGCGTGGGTATCAAACAGG
+
JCFFCBCC>;;;CABBB@>A?B;;6;?B<BEBBB>B@@CE<@AC;:;@BAA=AA?@=>9?=@;??<;>9933333(333333&33(3;;;4;1344)439>BA;;;)55:555555.5.//////)/777:::>=<<<<@%@:;:)0+/)----6--/77::=<?5<888888888;;89.3317377827888(/(///(/3669;<<<+==<6<??>>8?>;=;777;8:9989333(3,3:99:2////66.6883
@6HNMW:00938:06310
TACGGAAGGTCCGGGCGTTATCCGGATTTATTGGGTTTAAAGGGAGCGCAGGCGGCATCTTCAAGCGTGACGTTAAATTTCGGGGCTTCACCCCCCGTTTTCGTCGCGAACTGTTGTGCTTGAGTAGGCGGCAGGGAGGCGGAATTCGCGGTGGTAGCGGTGAAATGCTTAGATATCGCGAGGAACTCCGATAGCACAGGCCAGCCTCCCGTTGCTTTACTGACGTCTCATGCTCGAAGGTGCGGGTATCGAAGCAG
+
55;=1526:<<8=?66:;=@@B=A;??>3?>5?=8?B-;;.9;2:596>>>:;;7:54486994::///////)/:1:;388::+//)///////#/8;;+554:;8896///:(///33-3998660//(//66(//06849(/(//-/(//(//7--(////(/6//(-----,788,--27,---,2333244---(-(-78.222'27.52//)/99:79///<77/6666699<755555)5;;555.5555
@6HNMW:00939:06349
TACGGAAGGTCCGGGCGTTATCCGGATTTATTGGGTTTAAAGGGAGCGTAGGCGGGTATCTAAGTCAGCTGTGAAATTGCGTCGCTCAACGTCGCACCTGCAGTTGAAACTGGATATCTTGAGTGCGCACAGCGGCGCTGGAATTCGTGGTGTAGCGGTGAAATGACTTAGATATCACGAAGAACTCCGATCGCGAAGGCAGGTGCCGGGGCGCAAGCTGACGCTGAGGCTCGAAAGGTGTGGGTAATCAAACGAGGA
+
BDBB>B<>9>>5;;0;9;2;BA?G@;;;,;;2<A9AA<BC=BF?AA@@@CC?BCC=BAAACB<@?BB?@@BA999/:399??@????=5;==0//66167====6::>349:<??BCB@<@;;:9=:=>?9;883///66176<7?>>?4<;;=;7:4;66>6<----(--9//55527717<7=>=;A979::77/6/6:8.222+299+7<790752266575775.36,,,,',(,,,55.4405...'...6.3
@6HNMW:00942:06339
TACGGAGGATGCGAGCGTTATCCGGATTTATTGGGTTTAAAGGGAGCGTAGGTGGGATATTAAGTCAGCTGTGAAAGTTTGGGGCTCAACCTTAAAATTGCAGTTGATACTGGTTTCCTTGAGTACGGTACAGGTGGGCGGAATTCGTGGTGTAGCGGTGAAATGCTTAGATATCACGAAGAACTCCGATCGCGAAGGCAGCTCACCGGGCCGGAACTGACACTGATGCTCGAAAGTGCGGGTATCAAACAGG
+
CCCG@BB?BBBBBBCCBB@CDD@C@;;;7;D=B@6;;)9@1@@:AB@@@AA=ABB>BBBD?B?BBC@AAAAABBB=BBC<BBB9AB??;@<@<@BC;C;;;CCB:<;CCCAA=??9?=A?ABBABBB@BBBBC?AAC=AB=B?A?BBBB?BCCBBBB>@AAA<BBAA>>??BBBBCC@@=@B>ABB@CCCCCDDC:<9;DCCBCBB?BC=B@CAC?BBGBBCCDCBBBB@@@AC<AA???A=ABBDCC?BBB?
@6HNMW:00948:06341
TACGGAGGATCCGAGCGTTATCCGGATTTATTGGGTTTAAAGGGAGCGTAGGCGGGATGTTAAGTCGGCGGTGAAATTTTGCGGCTCAACCGTAAAAGTGCCTTCGATACTGGCGTCCTTGAGTATGGATGAAGTAGGCGGAATTTGTGGTGTAGCGGTGAAATGCTTAGATATCACGAGGAACTCCGATTGCGCAGGCAGCTTGCTAAGCCATAACTGACGCTCATGCACGAAGGCGTGGGGATCAAACAGG
+
BBBB?BB?BBB>A@@?@@<@BD>B@BDC>CC@BC=BB>BD>DE?BBBBAAA>@DD=CBAA>A>@CAA<@@>AAAB=A??6>??<?BAD?C;??@@@6A?>>@C?BA@CCBCC>B@@A@B=AAABA@@=@BBC=A@>>9>:3?<@@:@=>:=??:;:A<AAAA:A?>=;=>??=>>>@989599<@A;?>>7::???A<@??>>:<=??;@?7:;A;@>@>>8::@A8:8>>A@:=8<<<ACA.<<???;===;
@6HNMW:00954:06327
TACGGAGGATGCAAGCGTTATCCGGATTTATTGGGTTTAAAGGGTGCGTAGGCGGGAAGTCAAGTCTGTGGTGAAAAGTCCGGGCCTAACCTGGATCGTGCCATGGAAACTGTCTTTCTTGAATAGTGGTGCCGTTGGCGGAATGTGAAGTGTAGCGGTGAAATGCTTAGATATTACACAGAACACCGATTGCGAAAGCAGCTGACGAACCACCGATTGACGCTGATGCACGAAGTGCGGGTGATCGAACAGG
+
>>>D?AA=@BA==2495=49@B?C@CCD=@B6;:09?6@:8?=3;;;;;>><==@8@969BB?ABBCDEF?A@CLE9@CC?BB<A=@B?B?AA6:98=488=???6:9-8>777<<1<C:==5=>CCD;???=?A8>;>A=>88793;5;;7;89;;8?@AA9@@?;5;>?>>>=;;;A???=<;;577;,/0>>@-0;;;;BBCBBBHI:;<@<<;AA@@AACAAA;;;9992//////)///5;<<9=>>:
@6HNMW:00957:06323
TACGTAGGGTGCGAGCGTTAATCGGAATTACTGGGCGTAAAGCGTGCGCAGGCGGTTTTGTAAGACAGATGTGAAATCCCCGGGCTCAACCTGGGAACTGCGTTTGTGACTGCAAGGCTAGAGTGCGACAGAGGGGGGTGGAATTCCACGTGTAGCAGTGAAATGCGTAGAGATGTGGAGGAACACCGATGGCGAAGGCAGCCCCCTGGGTCGTAACTGACGCTCATGCACGAAAGCGTGGGGAGCAAACAGG
+
BCCDBBBC>A@@BA@BAA=@?ABA=A<@:>AA?A<ABBBA68;?@@@CA@@=9939?>2@CA?BBBBBB@@BBBD<BBCC:BB>BBBB?B@BBC>B@BBBA@@A7??>B@???A;<8>A;;=>=>>@@>>@@A????'?>:>:=:<;>???@=>>A>>>BAD7>>>@;;;@?:@@@@=@A<@=@BB?CCCB?A@@<@=@CCCEDD3BBD=BBBBB>@ABDCCBAAAAACAAAAC>CBBABDD:???BB<A@A?
@6HNMW:00928:06392
TACGTAGGTGGCAAGCGTTGTCCGGATTTACTGGGTGTAAAGGGCGTGTAGGCGGAGCAGCAAGTCAGAAGTGAAATCTCCGGGCTTAACCCGGAAACTGCTTTTGAAACTGTTGCCCTTGAGTATCGGAGAGGCAGGCGGAATTCCTAGTGTAGCGGTGAAATGCGTAGATATTAGGAGGAACACCAGTGGCGAAGGCGGCCTGCTGGACGACAACTGACGCTGAGGCGCGAAAGCGTGGGGAGCAAACAGG
+
CCAABCC@@@=@A=@@AB=B@D@C@CDD?CCBBB;@@ABC=CC=BBBBBBB>AB???>>??B?BBC@BB>BB?@?8>@??<@B;BB?C:>>7=8=<5==>=<>>5?>@9@?>>=AAD;C8<<AA@@A?;AA>>:<<<8<<9<<@<@=A==<??=>5515<<=39:::;=AAADC=AA<A?:;:=AA<?>@@=AAA;?;?@<@=??=>><>A9:7718=<<=:::><<8=>AAAA::::??>>2><<<<6<?>9
@6HNMW:00956:06394
TACGGAGGACGCGAGCGTTATCCGGATTCATTGGGTTTAAAGGGTGCGCAGGCGGCCGTGCAAGTCAGCGGTGAAAGCCCGGGGCTCAACCCCGGAAGTGCCGTTGATACTGCGTGGCTGGAATGCGGTCGAGGCGGGCGGAACGTGGCGTGTAGCGGTGAAATGCGTAGATATGCCACAGAACGCCGATAGCGGAGGCAGCTCGCCAGGCCTGCATTGACGCTCGGGCACGAAGCGTGGGGATCGAACAGG
+
>>CC;99:DBBAB;:;?@5=DD7;:;C?BCE?CC=CE<BA;A>988?9<887;<;?4=?@::69>?877<67773(33;(333&33336===1:59*////5>>0/7BA?<<BBBC@B;<79=999A@AA@@@9@BC=CA@C>::9945?@AAAA@><?999.8;;<<=778;7<<9;;=;=9=>A8>=?993<8==.73:???BC=@B@A<@@:878>@BBBB@@A7..---(-683555,5==AA;@@E:
@6HNMW:00989:05773
TACGGAAGGTCCGGGCGTTATCCGGATTTATTGGGTTTAAAGGGAGCGCAGGCCGTCGATTAAGCGTGACGTGAAATGCCGCGGCTCAACCGTGGAAGTGCGTCGCGAACTGGTTGACTTGAGTGCTCACGAGGAAGGCGGAAAATTCGTGGTGTAGCGGTAAATGCTTAGATATCACGAAGAACCCCCGATTGCGAAGGCAGCTTCCAGGGGCGTAACTGACGCTAAAAGCTCGAAAAGTGCGGGGTATCGAAC
+
CHCB@C@C@BC@CC>@@A=@CB?B@BCC<A?=@@9=B.;:6;B;CBBCBBE@C<A@A;;93929:>>CDEBCA@A<:;9<A9:59C??=@=?@@;B>??>BBBBBABF>B@?<@?CBB=:=:856/..88:::6;05059;?CB5A;::9:49:;;;882366(///6066899:9:::8388,////$///(///806068:9838,3///&/-77(----5673333&39993333&3773333&36668822
@6HNMW:01000:05795
TACGGAGGACGCGAGCGTTATCCGGATTCATTGGGTTTAAAGGGTGCGCAGGCGGCCGTGCAAGTCAGCGGTGAAAGCCCGGGGCTCAACCCCGGAAGTGCCGTTGATACTGCGTGGCTGGAATGCGGTCGAGGCGGGCGGAACGTGGCGTGTAGCGGTGAAATGCGTAGATATGCCACAGAACGCCGATAGCGGAGGCAGCTCGCCAGGCCTGCATTGACGCTCGGGCAC
+
BBBBBCC@CCBBBADB@@=@BC?B?BB=ABB6;;6;B=CC=DD<AADCA@@9993917:?>>9>;@<??A<@???8?CC>CEC:@>BB?BBB:B@C?BBCC@CC@???@==955@?;?CA=@@9:9@;?>9991:;;.9?2:24=:?<BBBBCCBBA?A???9:::@@AABBBBBC?A>?9949@@?AA???BB@BB?BBBB@A??;?@=@?AA999<A==>??>=B:@99
@6HNMW:01009:05802
TACGGAAGGTCCGGGCGTTATCCGGATTTATTGGGTTTAAAGGGAGCGCAGGCGGCACTTCAAGCGTGACGTTAAATTTCGGGGCTCACCCCCGTTTTGCGTCGCGAACTGTTGTGCTTGAGTAGGCGGCAGGGAGGCGGAATTCGCGGTGTAGCGGTGAAATGCTTAGATATCGCGAGGAACTCCGATAGCGCAGGCAGCCTCCCGTTGCTTTACTGACGCTCATGCTCGAAGGTGCGGGTATCGAACAGG
+
CBBB@DAB@BD>AB<A@@=AAB<?;;;;,;;2::4:>>FD>CD>BB;;;<=:00,0=>=<@@:0<;CCCCAB?BD;@?9=A@@5@?9::CDC1@@BB9BBAAAA>??8::>A399A?@;>??@@=;=<9<;<<333,3;6>>B@BBBB?BBCCBBB>A@@@9AAAA=ABBBB@@@?/00<<7=@@9@???AAAA@@;@AAA=DDD6>=9=8;;0;B@@ABBAA99;BJHCGEEC@A@@@@;ACCFCF@CCC@
@6HNMW:01013:05808
TACGGAGGGTGCAAGCGTTACTCGGAATCACTGGGCGTAAAGGACGCGTAGGCGGATTATCAAGTCTTTTTGTGAAATCTAATGGCTTAACCATTAAAACTGCTTGAGAAACTGATAATCTAGAGTGAGGGAGAGGCAGATGGAATTGGTGGTGTAGGGGTAAAATCCGTAGAGATCACCAGGAATACCCATTGCGAAGGCGATCTGCTGGAACTTAACTGACGCTAATGCGTGAAAGCGTGGGGAGCAAACAGG
+
@@BB@BCD<AA;;5;B@@=ABBBB7;6;<=B:;959@ABC?CADDDBBBBB?BB?BB=ABA?9AA;;;;;*;>:;9/944:?<<5<<16497<@2:::&9@@>A;A>9;9.5:559>:>BBCCCBBBBEC=CB@@=@AABAA?A=@<@@::5:=<=<>?5?AAB9AA=AA;;;BABB@@=@@=@@B=>@6>;6;===+0,00000:CCDD?B=AA=A=@ABAAA@AB@BB;9;BCE>DBABCCC5;::;;09??8
@6HNMW:00964:05838
TACGGAAGGTCCGGGCGTTATCCGGATTTATTGGGTTTAAAGGGAGCGCAGGTGGGTTTGTAAGTCAGCCGTGAAAGTTCGATGCTCAACATTGAAATTGCGGTTGAAACTGCAGGTCTTGAGTAAACGCAGCGGCACTGGAATTCGTGGTGTAGCGGTGAAATGCTTAGATATCACGAAGAACTCCGATCGCGAAGGCAGGTGCCGGGAGTTTTACTGACACTGAGGCTCGAAAGTGCGGGTATCAAACAGG
+
CC;;9;>B>AC<A@;@@@@DEC?A?;:909=:?@8@A0;;0;C=A@@@@@A?BCC?CC>CCD<@?BBAB8:9@BB<BB@CCCBBCBCC@CAB@BBC=B<@?@=A<@??;@AABAB?@@@?AAB;;;/;;;A@;;7;ABCCEFBFBGCBC@CCCCC;<:;CCC>AA@B@BCDCBBABB@@<@B?ABB?@@@CBA@A7:8:AC?CCC@BC=AAABB9A???B?>?AF@@?@ABAAA9@;;;AB=BCCCDG?BBC?
@6HNMW:00985:05845
TACGTAGGGTGCGAGCGTTAATCGGAATTACTGGGCGTAAAGCGTGCGCAGGCGGTTTTGTAAGACAGATGTGAAATCCCCGGGCTCAACCTGGGAACTGCGTTTGTGACTGCAAGGCTAGAGTGCGACAGAGGGGGGTGGAATTCCACGTGTAGCAGTGAAATGCGTAGAGATGTGGAGGAACACCGATGGCGAAGGCAGCCCCCTGGGTCGTAACTGACGCTCATGCACGAAAGCGTGGGGAGCAAACAGG
+
BCBA@@@@;@AAAA@=00+0*/::4:,/,5=AAB<BCAAA;@>?@@??AAA99:89CC9BBB?CCA@AAAAAABC=BADD:AA<A9:9=@;@AB;B?>??A???8?A=??@;;;<@====?=;;;>;;:<<878888%88/602+238977;AA>9>@@??>7>98==>:888BBBB?@A=@=@AA?DBAB<@@@=@?BCDDCCC5CCC>BBBBB?BBBA;;;C@@?@?AA@@@9??=?@@@6999BB=BBA;
@6HNMW:00990:05849
TACGTAGGGGGCGAGCGTTGTCCGGAATGATTGGGCGTAAAGGGCGCGTAGGCGGCTCTTTAAGAGTGGAGTGAAAGTCCTGCTTTCAAGGTGGGAATGGCTTTGCTGACTGGAGGGCTTGAGTGCAGGAGAGGTAAGTGGAATTCCCGGTGTAGCGGTGAAATGCGTAGAGATCGGGAGGAACACCAGTGGCGAAGGCGACTTACTGGACTGTAACTGACGCTGAGGCGCGAAAGTGTGGGGAGCAAACAGG
+
B>>AC;;;;;$9954444.4:<9C@D9@AAC@CC<???9:0881==??BAB>;;5;@;;<0:=ABCCD@BBBBBC=BBB?BBBBB>BB@C@BBB;B?AG>AAD>BBBBCAAA?@??9@C?BCBBBBBB@BBBA>BC@BBB@C?B?BD>B@899@@??;??BB=AAABBBCAA@BAAA:AA=A?AAA?BB>><BCD?B?B:::@<@@@@<@A===A<AAACD???B995:@?9::,9@@9:9:-9=@BC>BBC@
@6HNMW:00993:05842
TACGGAGGATCCGAGCGTTATCCGGATTTATTGGGTTTAAAGGGAGCGTAGGCGGGCGCTTAAGTCAGCTGTGAAAGTTTGGGGCTCAACCTTAAAATTGCAGTTGATACTGGGTGCCTTGAGTGCAGTATAGGCAGGCGGAATTCGTGGTGTAGCGGTGAAATGCTTAGATATCACGAAGAACTCCTATTGCGAAGGCAGCTTGCTGGAGTGTAACTGACGCTGATGCTCGAAAGTGTGGGTATCAAACAGG
+
;;;B>BB@CDD@CCBCBB@BBB?B?BAA=AB?BC;@@9?@6??:?@AABAB=@@B=B;;;?B?@ABB@A@B;;;D=CBC=BBA5@@;;5;;?4;:;&;2933572=<;;<<?A9<77176;;@@?AA@@A@@@?ABB?BB?B@C@BBBC?B>??@;<8?9:D:@===<A>>>==:@@AA?AB?A@@>@CC@C;::?B?BBBBB?CBCB?BBBBCCADBBB@@@;;;CCBBB;;;0;CBBCD>BCCCDD?BBB?
@6HNMW:00998:05858
TACGGAGGATCCGAGCGTTATCCGGATTTATTGGGTTTAAAGGGTGCGCAGGCGGGATGTTAAGTCGGCGGTGAAATTTTGCGGCTCAACCGTAAAAGTGCCTTCGATACTGGCGTCCTTGAGTATGGATGAAGTAGGCGGAATTTGTGGTGTAGCGGTGAAATGCTTAGATATCACGAGGAACTCCGATTGCGCAGGCAGCTTGCTAAGCCATAACTGACGCTCATGCACGAAGGCGTGGGGATCAAACAGG
+
BACCADC@CBB<BAA@@@@CCC>B>@@A9AB=AA9@C6;:7;E<;9;CCDD@CCC>AABB?B@CCBB@BB=?<==/99:-7=?<AC>?=@@BBBCB2A>98.328<=>CBAA=@A>>;?=?A??@AC@CAA>;?EAA=>><><AA:;:;=BBA=>8818<=<4=C??<????@@?978?=7?566A8>=A0258<AB<AAE;;5:99949;6=::5;7:A>5258887;=9==7?1559<AA3?????:?@>7
@6HNMW:00999:05825
TACGGAAGGTCCGGGCGTTATCCGGATTTATTGGGTTTAAAGGGAGCGCAGGCGCACTTCAAGCGTGACGTTAAATTTCGGGGCTCACCCCCGTTTTGCGTCGCGAACTGTTGTGCTTGAGTAGGCGGCAGGGAGGCGGAATTCGCGGTGTAGCGGTGAAATGCTTAGATATCGCGAGGAACTCCGATAGCGCAGGCAGCCTCCCGTTGCTTTACTGACGCTCATGCTCGAAGGTGCGGTATCGAACAGG
+
;5<=8=?D?AA<A>8>?@5;9=8=8:?@8@?=@B9A@6;:6;G<@AAACDB?;;6A@;>=B695::793::5::(94(3@??0<<7:8<=:,79:9-333;<<=@@=????9==@::39989AB>BB?BA@@89:39@<@=A>BBBA?BBBBBBB<??BB99:BD@BBBAA@@??:>=1818;B=BBB?;;;@==8==;;4;==5=@;@=CB>BCBBBBABCCCBC;;;AA=>9@B00,/<<7:<>CBB?
@6HNMW:00999:05856
TACGGAGGGTGCAAGCGTTAATCGGAATCACTGGGCGTAAAGCGCACGTAGGCTGTTATGTAAGTCAGGGGTGAAAGCCCACGGCTCAACCGTGGAACTGCCCTTGATACTGCACGACTTGAATCCGGGAGAGGGTGGCGGAATTCCAGGTGTAGGAGTGAAATCCGTAGATATCTGGAGGAACATCAGTGGCGAAGGCGGCCACCTGGACCGGTATTGACGCTGAGGTGCGAAAGCGTGGGGAGCAAACAGG
+
ABBB@BCD9;;9;5;@;;5;8=?B:C@BCCBBCC=@??BA:?@A@ABBBAA?BBBB?ABB??;?@?>?><2=<<<5==@;?AC?BBA@<@798@;>9>;;;=5=8=>AA@@@CAAAAAA>BB?BB<@@8@ABBB=BB?;;5;7;6;@CC?BBBAB?;;;;;;0:A;@AAABCA??BC>AA?B?BBBBBBBC@C>?;?=99293993:@;9819=@@??A@A@@?@?>078????:?@@@>>>,889==7A9::
@6HNMW:01007:05822
TACGGAGGATGCGAGCGTTATCCGGATTTATTGGGTTTAAAAGGGTGCGTAGGCGGTTTTGCAAGTCAGCGGTGAAACGCAAGGGCTCAACCCTTGACCTGCCGTTGAAACTGCGGGGCTTGAATGCGGATGCTGTGGGAGGAATGTGTGGTGTAGCGGTGAAATGCATAGATATCACACAGAACACCGATTGCGAAGGCATCTCACAAATCCGTAATTGACGCTGAGGCACGAAAGTGTGGGGATCGAAC
+
<<<;555.999959=BCC@BBB@C@DCE=C<9?=2::(444&4<044595558<<8<@@1;;>;>=<>8990.88:4..--055,57/3-490869882333-38-33808883333&38133,3777183338:///(--(-0---?:?:@@=?743-7:==8844=:88::::::==77382=:?=B@@788881738454?93377(3;6<<=9<9==;;::88;133399;4;877<<<(77<;848
@6HNMW:01008:05854
TACGTAGGGGGCAAGCGTTGTCCGGAATGACTGGGCGTAAAGGGTGTGTAGGCGGGCTCGCAAGTTGGATGTGTAATACCCAGAGCTTAACTCGGGTGCTGCATCTGAAACTACGAGTCTTGAGTGTCGGAGAGGTAAGTGGAATTCCTAGTGTAGCGGTGGAATGCGTAGATATTAGGAGGAACATCAGTGGCGAAGGCGACTTACTGGACGATAACTGACGCTGAGGCACGAAAGTGTGGGGATCGAACAGG
+
CCBBBABBBB2BC?B@@A@BBB@D@B@BCCDDDC<AABBD<AA<???AAA@?:7849@@BBB?CC?C>BBBFBBB@>=>C=BBBCA@:=:>BBBD>AA=?ACCCC>:8827=?>><<96617==<@A@>:>>>?:<<<??D:=:><@;??@>?>>>>A9=><>=;=>>>A>=;??9=?<??:?====AA===6=98*/+/996;7;AAA=@@888?;?B>>>????;:7:@::;@3;;==@@@6??ABA<>>==
@6HNMW:01009:05837
TACGTAGGTGGCAAGCGTTGTCCGGATTTACTGGGTGTAAAGGGCGTGTAGGCGGAGCAGCAAGTCAGAAGTGAAATCTCCGGGCTTAACCCGGAAACTGCTTTGAAACTGTTGCCCTTGAGTATCGGAGAGGCAGGCGGAATTCCTAGTGTAGCGGTGAAATGCGTAGATATTAGGAGGAACACCAGTGGCGAAGGCGGCCTGCTGGACGACAACTGACGCTGAGGCGCGAAAGCGTGGGGAGCAAACAG
+
5955945.5=8=B:?@;B<@AD;@;;;:.;@;;:0;9997(391:::??=?;??=A???A??9????BB>BA???8=>>>3::)7<3;3=>*/(.5.......'.22'2.......'.(.5...7.2+269838//(//(/3:5=9===BB=876?;99;A488878:=>?AA=AA7;;>D<>==;AA=;59--(-)-6062//8=<6;<=<6818??@@@@AA;;5;====>7?>>=>ED2>?///+/99
@6HNMW:00965:05950
TACGGAGGATCCGAGCGTTATCCGGATTTATTGGGTTTAAAGGGTGCGCAGGCGGGATGTTAAGTCGGCGGTGAAATTTTGCGGCTCAACCGTAAAAGTGCCTTCGATACTGGCGTCCTTGAGTATGGATGAAGTAGGCGGAATTTGTGGTGTAGCGGTGAAATGCTTAGATATCACGAGGAACTCCGATTGCGCAGGCAGCTTGCTAAGCCATAACTGACGCTCATGCACGAAGGCGTGGGGATCAAACAGG
+
DDAA?A@>@DF?BA@???<@BBAF@BBB=BB?BD=CC<BB>BG>@A@AA@@>@CD>DCBA>A?CCFE?@@>ABBD>CDC5:9@=@?C@:@;?:999-9@@@?C?BBBDBB@@<@BBB>B>BBBBBB@?ABBB>BA?@=<=:A@DC>AAA<@>?>><<8<===7===A=@@@@>?<<<<7959;?@@:??A588==>><>AA@@:=;?>:??:==@9>B@@????;=///<<;?<@;>=>DDD5>?AAA7>>>9
@6HNMW:00972:05912
TACGGAGGATCCGAGCGTTATCCGGATTTATTGGGTTTAAAGGGTGCGCAGGCGGGATGTTAAGTCGGCGGTGAAATTTTGCGGCTCAACCGTAAAAGTGCCTTCGATACTGGCGTCCTTGAGTATGGATGAAGTAGGCGGAATTTGTGGTGTAGCGGTGAAATGCTTAGATATCACGAAGGAACTCCGATTGCGCAGGCAGCTTGCTAAGCCATAACTGACGCTCATGCACGAGGCGTGGGGAT
+
CCDC@CC@EEL@C;;;@@@BGE?B?BBB<BB?BD;B@4:9,4<145:>>?@<@>>9@@@@<>8@=00,00+09@:5:@@059B9BBBB?B?>??CA39733.3288=;888>8?>???B=??ACEEE<??AA??;;A=AA:>:>@:???<@@:;;=<<:;;B:A?>=:=?<=<=<;;75+5-227AA:>>><@@@7662...57.55=A79<4;::2;>???878==9:7=>///4885555)77
@6HNMW:01004:05926
TACGGAAGGTCCGGGCGTATCCGGATTTATTGGGTTTAAAGGGAGCGCAGGCGGCACTTCAAGCGTGACGTTAAATTTCGGGGCTCACCCCCGTTTTGCGTCGCGAACTGTTGTGCTTGAGTAGGCGGCAGGGAGGCGGAATTCGCGGTGTAGCGGTGAAATGCTTAGATATCGCGAGGAACTCCGATAGCGCAGGCAGCCTCCCGTTGCTTTACTGACGCTCATGCTCGAAGGTGCGGGTATCGAACAGG
+
CCBB?A?B@AB500,0/0/::6<6<>A8;?9;>3:;3>:09=4:::=;//)0/)////5;;4/9:@=>@9:29:,9<29:;;.9>A@><<<,8888*-.---/49<9=>:;5:;=00(/:66663/3//68=1//(/-(-(/)/8/7,7777<;;6<<<A=888A;>>>AA???@AA=:?<887;<767>;88//,/=;=3<;C29;379@B;BCCBCC;;;CGCDA@?A@29.95555)5559;?9999?
@6HNMW:00964:05963
TACGGAAGGTCCGGGCGTTATCCGGATTTATTGGGTTTAAAGGGAGCGCAGGCCGTCGATTAAGCGTGACGTGAAATGCCGCGGCTCAACCGTGGAAGTGCGTCGCGAACTGGTTGACTTGAGTGCGCACGAGGAAGGCGGAATCGTGGTGTAGCGGTGAAATGCTTAGATATCACCGAAGAAACCCCGATTGCGAAAGGCAGCCTTCCAGGGCGTAACTGACGCTAAAGCTACGAAAAGTGCGGGTATCGA
+
;;AA:=9@;@B<@E=A@@:;;A<?::@A<A@@CE=CB5;;0;=6=>@>:9949044::::??8BCABABBAB@@@6@@<6<00+06;;:B2783/3,377978??>AA<::87>?DBBB??>:888>>>=>==:=4;5::16)/////(.33388949::>09977179::9<9<<58:5777(578(6;;7:9256(649558/74;19AA7<<<A=;;;>>>>///)/9///;;99.88789<0586=;;
@6HNMW:00966:05988
TACGGAAGGTCCGGGCGTTATCCGGATTTATTGGGTTTAAAGGGAGCGCAGGCGGCACTTCAAGCCGTGACGTTAAATTTCGGGGCTCACCCCCGGTTTGCGTCGCGAACTGTTGTGCTTGAGTAGGCGGCAGGGAGGCGGAATTCGCGGTGTAGCGGTGAAATGCTTAGATATCGCGAGGAACTCCGATAGCGCAGGCAGCCTCCCGTTGCTTTACTGACGCTCATGCTCGAAGGTGCGGGTATCGAACAGG
+
A<9<8<)0)/<377/7-0*/0/)/)/44)4;3::6;<4==4;;4:>@B:59:9929843-38244.4:;:::;7:=08804444&5:::;;::$/)//(///8;00/?<==@?>@@@AA>AA@;00,00*.858,--(//393;048738<>;<<>=;>@@A7><?@>===;=888=B;;5726..(.333557878055556:::177022>>8999??;@BCCC;;;;;996@6?955;4<<6//92///6
@6HNMW:00977:05974
TACGGAGGACGCGAGCGTTATCCGGATTCATTGGGTTTAAAGGGTGCGCAGGCGGCCGTGCAAGTCAGCGGTGAAAGCCCGGGGCTCAACCCCGGAAGTGCCGTTGATACTGCGTGGCTGGAATGCGGTCGAGGCGGGCGGAACGTGGCGTGTAGCGGTGAAATGCGTAGATATGCCACAGAACGCCGATAGCGGAGGCAGCTCGCCAGGCCTGCATTGACGCTCGGGCACGAAAGTGTGGGGATCGAACAG
+
;>@B?@@=BC;9;BAA>?=@?A?C?CB@BCB9BC>CB8BD5==4:89;444.4<88044;;<7<=<445<8<:::4:;>6@@?173@@;>A?2@;?<@@CC?CB=@??C??:>@:;6:AB=A=@@@@<@B??@=@@@;@A>A?BBBC@DBBB<99A?870/0(/8///:;=<::<>777BAA:@?>9?@@@@>A499>A@AAA@@@599>A?BCBBB?B????BAAB=@?<888*98856;;-:8652+27:
@6HNMW:00967:06025
TACGTAGGGGGCAAGCGTTGTCCGGAATGACTGGGCGTAAAGGGTGTGTAGGCGGGCTCGCAAGTTGGATGTGTAATACCCAGAGCTTAACTCGGGTGCTGCATCTGAAACTACGAGTCTTGAGTGTCGGAGAGGTAAGTGGAATTCCTAGTGTAGCGGTGGAATGCGTAGATATTAGGAGGAACATCAGTGGCGAAGGCGACTTACTGGACGATAACTGACGCTGAGGCACGAAAGCGTGGGGAGCAAACAGG
+
===>A;;;;;*9:9=459?@@@?B?@<==8==;;57739;4<=7==<<:=A>>><7733<B=7==7==B??=A@?8=;=;3;?778A8@;A@8<>7?/../////798909522A97557178;767>=9=88818>8=;;5;1:/777578:6;=@=----3----55;:722//5:6//)/49855;8=<7996/649///@799:6069//.92893657//-66,--/333,5773353'./56918>A<
@6HNMW:00970:06044
TACGGAGGGTGCAAGCGTTAATCGGAATCACTGGGCGTAAAGCGCACGTAGGCTGTTATGTAAGTCAGGGGTGAAAGCCCACGGCTCAACCGTGGAACTGCCCTTGATACTGCACGACTCGAATCCGGGAGAGGGTGGCGGAATTCCAGGTGTAGGAGTGAAATCCGTAGATATCTGGAGGAACATCAGTGGCGAAGGCGGCCACCTGGACCGGTATTGACGCTGAGGTGCGAAAGCGTGGGGAGCAAACAG
+
CA9929:90;?C@49;@@=@@CDC?B@BCA@@@@;?BBCC>CBAA??@ABB=BBA@=BBBAA>A@@@@@@6@@@A<BBB>BBB@CCBB?>:>>>:;:>7997.96<<@::;==@?=;<CBAA?BAILF>CCBBB=BA>;:7:?A=A@:;;:CCCC@CAAACD>BB@CBBBBBBAAAC>AA>B@BBBFBBBB?BBB?B?9:4:488;=>:>B<A<===8@B@?>>@<<9>C@@=?6=9:9<AA6??ABD8>99
@6HNMW:00987:06039
TACGGAGGACGCGAGCGTTATCCGGATTCATTGGGTTTAAAGGGTGCGCAGGCGGCCGTGCAAGTCAGCGGTAAAAGCCCGGGGCTCAACCCCGGAAGTGCCGTTGATACTGCATGGCTGGAATGCGGTCGAGGCGGGCGGAACGTGGCGTGTAGCGGTGAAATGCGTAGATATGCCACAGAACGCCGATAGCGGAGGCAGCTCGCCAGGCCTGCATTGACGCTCGGGCACGAAAGCGTGGGGATCGAACAGG
+
BBBB@CB@BA@BB>@@@@=@CD?B?BD@CCC@CC=BB6994:B9@@:;;?@:993:;?>CBB7::B@@??=?AAA5@??8>>>7@BBC?AA@8?;?>A::9>AC>AABBBAAAA?>:=BB?B?>>>>9=??>>;@EF>CC?B?CCCC?C@AABCBAA>ABBB>BBBBBBCBBABBB<@@BBB>@A@?CAAABA@=@?9<>A@A@AA?>>9>?>>>BC?DCDBBB==<7=@?>>C7==>>>>>2;==@@<:;;=
@6HNMW:00987:06058
TACGGAGGATGCGAGCGTTATCCGGATTCATTGGGTTTAAAGGGTGCGTAGGCGGCGTGCCAAGTCAGGGGTGAAAGGTTCCGGCTCAACTGGGACAGTGCCTTTGATACTGGTGTGCTGGAGTGCGCTTGCCGTGGGAGGAATGAGTGGTGTAGCGGTGAAATGCTTAGATATCACTCAGAACACCGATTGCGAAGGCATCTCACGAAGGCGTAACTGACGCTGAGGCACGAAAGCGTGGGGATCAAACAGG
+
CCCCACC@CBAAA@@A;;8;DHAD?BB?BBD?BB=BD=CC>CE=CBBBB;;4::4;@@AA?B@CDCCCCC8CDCD=C>B>B>A>@AA?=@??=8@BAABBB?BB>AACCCBB@?????@A=AAABBBBB>A@?BCCC>BB?B?BBBBBB>BBAAA7858ACD>BBBB?BBBBBBB@BBBB==<>BB?BBB;=>??4758AAA@B@AAA3979A@B?B?@?ABAAA8758BCCCC>CAA;>@@3<==AA9@@@4
@6HNMW:00997:06021
TACGGAGGATGCGAGCGTTATCCGGATTTATTGGGTTTAAAGGGTGCGTAGGCGGTTTTGCAAGTCAGCGGTGAAACGCAAGGGCTCAACCTTGACCTGCCGTTGAAACTGCGGGGCTTGAATGCGGATGCTGTGGGAGGAATGTGTGGTGTAGCGGTGAAATGCATAGATATCACACAGAACACCGATTGCGAAGGCATCTCACAAATCCGTAATTGACGCTGAGGCACGAAAGTGTGGGGATCGAACAGG
+
566<:>D>B@@;??>A;;59;?.946@@8>=?>>4>G;DD=CC>BABAB>C:AA0555&444.44:<<<<6<94:)94995;>7::::)/)/)///+/::6::6334(4439999+33.3=7::::4333344999,9?:@?ABBB??<0//5-00)0;;;5;?=585;BB@A@@@:::00)0;;+000*////)/)/;:<<;;;>>7;;8;;;5:5:445;555>7;555:=4::7:9::.///776;;:5
@6HNMW:00997:06049
TACGGAAGGTCCGGGCGTTATCCGGATTTATTGGGTTTAAAGGGAGCGCAGGTGGGTTTGTAAGTCAGCCGTGAAAGTTCGATGCTCAACATTGAAATTGCGGTTGAAACTGCAGGTCTTGAGTAAACGCAGCGGCACTGGAATTCGTGGTGTAGCGGTGAAATGCTAGATATCACGAAGAACTCCGATCGCGAAAGGGCAGGTGCCTGGGAGTTTTACTGACACT
+
@:599=.:25=9;;3///)/:9395/44)4<388088(55)4<4:;;A@><7495(4>2=>>9<<====7;;@::)55.5<>>>>@?@6:9>=@=@,0,0;;+0)/:>1>98;;;:==<7::99;?,595595529955<9=9=.555515<<<:66165/;1/////:::;<555557;;.444.444448333(33(333-39:-45=4=<===.::9::8443
@6HNMW:01001:06013
TACGGAGGATGCGAGCGTTATCCGGATTTATTGGGTTTAAAGGGAGCGCAGGTGGGTTTGTAAGTCAGCCGTGAAAGTTCGATGCTCAACATTGAAATTGCGGTTGAAACTGCAGGTCTTGAGTAAACGCAGCGGCACTGGAATTCGTGGTGTAGCGGTGAAATGCTTAGATATCACGAAGAACTCCGATCGCGAAGGCAGGTGCCGGGAGTTTTACTGACACTGAGGCTCGAAAGTGCGGGTATCAAACAGG
+
GEBB>BB@C;;;A;:5;<7<>>=A=@@@;@C=@<4:<)44)49)449::@<89?=9@>0@AB49:>::<-00=?=39@@C996?ABAA?A;;8;::5:+0/74747:<4<4445525<<8>==CBB<BBBCEBB>BB;;<>A<A>;;;B=@AAA@9:99CCD>BA;;6;@@BA@;;9BB@BB?B@@<@@@@@@?A9=<??A?AAA478*87778*7<877;??;?;>:@>>@?A;AA?>@@6=@@:;B8B?E:
@6HNMW:01002:06028
TACGGAGGATCCGAGCGTTATCCGGATTTATTGGGTTTAAAGGGTGCGCAGGCGGGATGTTAAGTCCGGCGGTGAAATTTTGCGGCTCAACCGTAAAAGTGCCTTCGATACTGGCGTCCTTGAGTATGGATGAAGTAGGCGGGAATTTGTGGTGTAGCGGTGAAAATGCTTAGATATCACGAGGAACTCCGATTGCGCAGGCAGCTTGCTAAGCCATAACTGACGCTCATTGCACGAAGGCGTGGGGATCAAACAGG
+
965<69=;@>@;@BCABB?CCC@G@;;;.;B294(4809:)4:)449==@A?AAA<ABBA=@<>00)/666699<D>?;?.00/)----(-(-6666*6///39+73@??@AA?A@@D;?<?BCAAAB?BBBB?A<::6555(/.38,3..).666<7:4:8888&899639999>9;9::97;A==>>7:;>3::587=:>;=?=3;;9;5::278A=A>>?<;99=//(/535995;5552222&222==199:6
@6HNMW:01011:06039
TACGGAGGATGCGAGCGTTATCCGGATTTATTGGGTTTAAAAGGGTGCGTAGGCGGTTTTGCAAGTCAGCGGTGAAACGAAGGGCTCAACCCTTGACCTGCCGTTGAAACTGCGGGGCTTGAATGCGGATGCTGTGGGAGGAATGTGTGGTGTAGCGGTGAAATGCATAGATATCACACAGAACACCGATTGCGAAGGCATCTCACAAATCCGTAATTGACGCTGAGGCACGAAAGTGTGGG
+
9:::,0/8<<:=;;;B@@@CDC@C@BAA9?@5;;0:B,9:4&4<14555:::7;>5>AB7@@>695:<;=@:==<@800047:17/5538:3;8;<<7555043699?7?>>?BBB1BC4::<???C?AAA@?@999,9B;?;@@@@AA=AABB@@@=@BBC<A@?9::@@=9999<877771000:0--(----(/56//444448808:.45<7;5<::544>9929998AA:AB@<<;;
@6HNMW:00968:06080
TACATAGGGGGCGAGCGTTGTCCGGAATGACTGGGCGTAAAGGGTGTGTAGGCGGTTTATCAAGTTAGAAGTGTAATACCTAGGGCTTAACTCAGGTGCTGCTTCTAAAACTGATGGACTTGAGTGTGGGAGAGGATGATGGAATTCCTAGTGTAGCGGTGGAATGCATAGATATTAGGAGGAACACCAGAGGCGAAAAGCGAATCGTCTGGCCCACAACTGAACGCTGAGGCACGAAAGCGTGGGGAGCAAACAG
+
977//55555$5999<<A755:=A==5:=4334:2:===B=BB<AA@933;633.3;58<8A>>@;@??:?@?:9372:2:ABB9>><@:<=@==8<=<;;;<198<==/<==:==79//*/99>>;;90:;==7;76;:;7;)/(/(.55535.//=5;;6<79>=@???A;;:1;7.7717388818===8@7888(8=76/7;;---;-32*--7299//)/9://89=<;///@067666;;/;;==>1656
@6HNMW:00972:06106
TACGGAGGATCCGAGCGTTATCCGGATTTATTGGGTTTAAAGGGCGCGCAGGCGGGATGTTAAGTCGGCGGTGAAATTTTGCGGCTCAACCGTAAAAGTGCCTTCGATACTGGCGTCCTTGAGTATGGATGAAGTAGGCGGAATTTGTGGTGTAGCGGTGAAATGCTTAGATATCACGAGGAACTCCGATTGCGCAGGCAGCTTGCTAAGCCATAACTGACGCTCATGCACGAAGGCGTGGGGATCAAACAGG
+
=CCC@BB>AAC<@@@ABA<A@A;@6994)4938808;(49)4<694944:949@@9@ABA7:4979=;?@><:@?5@?>+///(/;8948*//666*68//(/4999:::>A>988>8<:=>88@@B<A;;;5;=;;5;=8=:>>9>BB=?>>>?>?5;;;>7===B<??A@?>>=====6<377:278=157555>6758;C=B?;>7;:2777265..3....3266>;;=*/)////..&.2222'2882
@6HNMW:00977:06100
TACGTAGGGTGCGAGCGTTAATCGGAATTACTGGGCGTAAAGCGTGCGCAGGCGGTTTTGTAAGACAGATGTGAAATCCCCGGGCTCAACCTGGGAACTGCGTTTGTGACTGCAAGGCTGAGAGTGCGACAGAGGGGGGTGGAATCCACGTGTAGCAGTGAAATGCGTAGAGATGTGGAGGAACACCGATGGCGAAGGCAGCCCCCTGGGTCGTAACTGACGCTCATGCACGAAAGCGTGGGGAGCAAACAGG
+
6;;@:99A8955;<<<<A9=:;;;9=2505<99:6;<>A>7>>>;;;;::;7;<9=?@3?=>179///////666.7:=>1>>2::88178<;<3;8;333799(339;325:94946.//;9/55<=:::>//////$/.(.(..47..2::585@B@@@D8@@>==A99;;;;;A?CD?C@DBB@CCBB?B@@6;5;B;;;;;*;;;0;;;9@?AA@@;55;=@A??;@AAA<A@@@EED5:9::9(/9=;
@6HNMW:00977:06102
TACGTAGGGTGCGAGCGTTAATCGGAATTACTGGGCGTAAAGCGTGCGCAGGCGGTTTTGTAAGACAGATGTGAAATCCCCGGGCTCAACCTGGGAACTGCGTTTGTGACTGCAAGGCTAGAGTGCGACAGAGGGGGGTGGAATTCCACGTGTAGCAGTGAAATGCGTAGAGATGTGGAGGAACACCGATGGCGAAGGCAGCCCCCTGGGTCGTAACTGACGCTCATGCACGAAAGCGTGGGGAGCAAACAGG
+
;BC@BBCC>@@@AABBA@=@@DBA>A4;49:><?6@>=@?5=<@@@@A@?@;=@8=<<-::A8CC=>?BCCA999,99::(8>3;;><:<:<CB=B?BCBBBBB>BBCB?=>==:=;>>@@@C@@?;;;;852<<<>'?>;95>58::582588997758>>3=<===>@@@ACB@@<;;5;=A@@=@DCC@CBA=@=@ACCBBA*99=5==9558=<@?559@@A@??;<99838?;?@<</?@@A>9??=8
@6HNMW:00978:06065
TACGGAAGGTCCGGGCGTATCCGGATTTATTGGGTTTAAAGGGAGCGCAGGTGGGTTTGTAAGTCAGCCGTGAAAGTTCGATGCTCAACATTGAAATTGCGGTTGAAACTGCAGGTCTTGAGTAAACGCAGCGGCACTGGAATTCGTGGTGTAGCGGTGAAATGCTTAGATATCACGAAGAACTCCGATCGCGAAGGCAGGTGCCGGGAGTTTTACTGACACTGAGGCTCGAAAGTGCGGGTATCAAACAGG
+
BB@A?CADABC=>=9>000?A;@<=>:3>?9?A9@@9@@;@B<AA@A@BB@BBB;@@9@BB?BBCCDE;;:CDE=CCABCCCCCCDDBBBB=@@F?D;??@<@=BBD@CBBB;;6;@@<@DCBBC=@@ABCAA8;;AAA?C>B>BEBA?AJCBB;;:;CCD?;;;A=@BCCCCCDBBA@CC@DCC@@@@DAA@A5949==<???<AA;:::BB9BBABBAA@@B;;6;BBBBB>BBBACD>CCDBBC>CBB@
@6HNMW:00982:06098
TACGGAGGGTGCAAGCGTTAATCGGAATCACTGGGCGTAAAGCGCACGTAGGCTGTTATGTAAGTCAGGGGTGAAAGCCCACGGCTCAACCGTGGAACTGCCCTTGATACTGCACGACTTGAATCCGGGAGAGGGTGGCGGAATTCCAGGTGTAGGAGTGAAATCCGTAGATATCTGGAGGAACATCAGTGGCGAAGGCGGCCACCTGGACCGGTATTGACGCTGAGGTGCGAAAGCGTGGGGAGCAAACAGG
+
BBCC?@@E=BA@=249=95:>BCB=@<@B>???@9@AAAC=BAAAA???>@8=BBD@BAAAA=997;777.;>?A;BAA<A??<?BA<<A6:893;49::::0:7<=@@???BA@@@<;7;C@CCBDD>BBBBB;@<800+0+0*020/)5::<<7565=<=5::4:;;888=:::C7BA=?;>;;==77898876;8;;8;075/59.22,3688:6<<;:=;333499<333(3822266&2255=39666
@6HNMW:00983:06076
TACGGAAGGTCCGGGCGTTATCCGGATTTATTGGGTTTAAAGGGTGCGCAGGCCGTCGATTAAGCGTGACGTGAAATGCCGCGGCTCAACCGTGGAAGTGCGTCGCGAACTGGTTGACTTGAGTGCGCACGAGGAAGGCGGAATTCGTGGTGTAGCGGTGAAATGCTTAGATATCACGAAGAACCCCGATTGCGAAGGCAGCCTTCCAGGGCGTAACTGACGCTAAAGCTCGAAAGTGCGGGTATCGAACAGG
+
CCCC@E@@?@C?AA<9;;8;CBAG@CCC>A@>@C:@@9>@6?B9A@@@A@@<@<@@B;;:9?9@@@@ACCAA@@>8;;:5::948@@A?B9:8C?B?B@>>@@B==?C@CBB<>:?B@@=>:::;:???:::><?<><AD<A<A=A>=>=??<??8838>>A:??@A<@@@@@AB>A>><;;7;DD2>>A6:9>>1817>??<@;>;88:6:AAB=A??=AAAAAA099AAAAA6=;?87709<<<=<:<<<5
@6HNMW:00992:06090
TACGGAGGACGCGAGCGTTATCCGGATTCATTGGGTTTAAAGGGTGCGCAGGCGGCCGTGCAAGTCAGCGGTGAAAGCCCGGGGCTCAACCCCGGAAGTGCCGTTGATACTGCATGGCTGGAATGCGGTCGAGGCGGGCGGAACGTGGCGTGTAGCGGTGAAATGCGTAGATATGCCACAGAACGCCGATAGCGGAGGCAGCTCGCCAGGCCTGCATTGACGCTCGGGCACGAAAGCGTGGGGATCGAACAGG
+
==;;7;A8@@@;?BBABB@CCD@B@BC?BBB>AA8@@6@@9@@;>?@?@A?9??=@?AAAAB?AAAAAAB?DAAA:A@A;@CC8AAAB@FCC9B?B??>@B@FB??>;?76699<>:>>>5;5;;;>;;;;??<BGD>BA>A>AAAA?BBCCBAABB?@=@@9000@@@@B?989C@CCCBB@BBA;?????BB?9:5:??BB:::@CC?B?BDBBB?AAABBAAAD?CAB;;;3;>==>AA1;:77627::2
@6HNMW:00996:06088
TACGGAGGGTGCAAGCGTTACTCGGAATCACTGGGCGTAAAGGACGCGTAGGCGGATTATCAAGTCTTTTGTGAAATCTAATGGCTTAACCATTAAACTGCTTGAGAAACTGATAATCTAGAGTGAGGGAGAGGCAGATGGAATTGGTGGTGTAGGGGTAAAATCCGTAGAGATCACCAGGAATACCCATTGCGAAGGCGATCTGCTGGAACTTAACTGACGCTAATGCGTGAAAGCGTGGGGAGCAAACAGG
+
CDBB?BBC;@@?@<@BAA@C@@@B@B@BCCCCFD=A@BBB=A@CB@@@BBB>AA?@C=AA;;4;A;;;;.:A>>?5;99@9BB?BC>@=A:AC?CC>BBBBC?BA@@@:@BBBBCBBBBDDDBBA;;;/:>=?;@ABBBB@B@BADA?@<@?;=<??5?ADC:BB>AB@@@CCB@A@?AB?B@CDDD=BB?BCAB>@=@?999>ABDC?CGHG@B?BCCCC;;;C@C@@?C@@@<@BCCCDC;@@;::59@@>
@6HNMW:00997:06102
TACGGAGGACGCGAGCGTTATCCGGATTCATTGGGTTTAAAGGGTGCGCAGGCGGCCGTGCAAGTTCAGCGGTGAAAAGCCCGGGGCTCAACCCCGGAAGTGCCGTTGATACTGCGTGGCTGGAATGCGGTCGAGGCGGGCGGAACGTGGCGTGGTAAGCGGTGAAATGCGTAGATATGCCACAGAACGCCGATAGCGGAGGCGCTCGCCAGGCCTGCATTGACGCTCGGGCACGAA
+
;==>:>>9=695555554.44<.4.5<8;;<044(4:(44)4;2<<665AB@@A<@0/-8883-/+/88;=-73999&779(333&33331778.7171773707>69=///636;??<?BC>B@BCBB@BCA?A<999,/:4:6///:5:944.43-39949;8;0433>;99=9873:38///815563/////67133,3377798(//06(///::5::6679333(379222
@6HNMW:01009:06074
TACGTAGGTGGCAAGCGTTGTCCGGATTTACTGGGTGTAAAGGGCGTGTAGGCGGAGCAGCAAGTCAGAAGTGAAATCTCCGGGCTTAACCCGGAAACTGCTTTTGAAACTGTTGCCCTTGAGTATCGGAGAGGCAGGCGGAATTCCTAGTGTAGCGGTGAAATGCGTAGATATTAGGAGGAACACCAGTGGCGAAGGCGGCCTGCTGGACGACAACTGACGCTGAGGCGCGAAAGCGTGGGGAGCAAACAGG
+
@BBAACC@;;7;A=@@BB=AAB@C@CCC=BBBCD?CCCBB<AA;ABAAACC@BB@BBB????@CCCCCC;>>A@@9>>>C@CD;BB@C>AA<@;@?8?;>?:>>1?@G9>>AB<??A3:5;:::A@>@<<;66/6891994<;?:>;>??>>?;;;@<@=>=7<<<@@>=>A@@<?A<AA=A=A?A9?><<8;A=/6/66/69???@@<@A688=:=A=<<AAAA6536>>ABA:B:::=<=/:99>@8>>><
@6HNMW:01009:06079
TACGGAGGATCCGAGCGTTATCCGGATTTATTGGGTTTAAAGGGTGCGCAGGCGGGATGTTAAGTCGGCGGTGAAATTTTGCGGCTCAACCGTAAAAGTGCCTTCGATACTGGCGTCCTTGAGTATGGATGAAGTAGGCGGAATTTGTGGTGTAGCGGTGAAATGCTTAGATATCACGAGGAACTCCGATTGCGCAGGCAGCTTGCTAAGCCATAACTGACGCTCATGCACGAAGGCGTGGGGAGCAAACAGG
+
CFCC@BB?BBB@C;;;BB@DCC@C?BBB=BD@CD=@A;@@:@D>;;;CCBB@BBD>BAA@785;BBA>BB<ACBC<CDA6?9:6:AAA?B<@????2?@@@?B?ABBAA@AB?AAAC?B@BBBBDBB>BBBB@B@@@<@A9=5;;1;===AB>??8718?>?9@@==:=?>>===<<<8808/8<=9::7/57:;;@<>>>BB:>=>A=??<@?@<@B@@>>>?==888====8<:>@@@BB6>>??A9@9:5
@6HNMW:01009:06093
TACGTAGGTCCCGAGCGTTGTCCGGATTTATTGGGCGTAAAGCGAGCGCAGGCGGTTAGATAAGTCTGAAGTAAAAGGCAGTGGCTCAACCATTGTATGCTTTGGAAACTGTTTAACTTGAGTGCAGAAGGGGAGAGTGGAATTCCATGTGTAGCGGTGAAATGCGTAGATATATGGAGGAACACCGGTGGCGAAAGCGGCTCTCTGGTCTGTAACTGACGCTGAGGCTCGAAAAGCGTGGGGTAGCGAACAGG
+
>>BBBDE@;;;)9=>44939:?:>7?::1::5>>3;>;:;3?@=0////<@=AA?C?CDBBC@;;;BBB@CCDCC;C@CDCBB???>?<?<AB>BA?>>899(78;>47:6=9(/(/9388;78888?5:==144333928286;4<=<AAB987@<ABBB??>>>A;;;ABBD>?:;;5;5;==:?9??4;757.7999?>;=<661//.889)22556555;;;269:5555&5555222&256689377?5
@6HNMW:01012:06101
TACGGAGGATGCAAGCGTTATCCGGATTTATTGGGTTTAAAGGGTGCGTAGGCGGGATGTTAAGTCGGCGGTGAAATTTTGCGGCTCAACCGTAAAAGTGCCTTCGATACTGGCGTCCTTGAGTATGGATGAAGTAGGCGGAATTTGTGGTGTAGCGGTGAAATGCTTAGATATCACGAGGAACTCCGATTGCGCAGGCAGCTTGCTAAGCCATAACTGACGCTCATGCACGAAGGCGTGGGGATCAAACAGG
+
<@@C>@B;@:59@7<@@@>AAC@B@BCC>;:;;H?CD=CC=DD>99;@AAB>ABC=C@@@=@7;;AA7;;?BBBB=BBA5;;;@BBBB?A=@@?@@5@@AA?B?BBBA???@<>==>9?9>ABBBBB?AA??9?@AA>AB?A?BB>CCC?CCBBBBB?@AAE9@@@@=?@??@?;88=>=2:08::49;:022595505887?:88274=>057>9?=99<6227779<;=AA=B<>>>>>>5>>DCC>C@?<
@6HNMW:00966:06153
TACGTAGGGGGCAAGCGTTGTTCGGAATTACTGGGCGTAAAGCGCACGCAGGCTGACCGTTAAGTCTGTCGTCAAAGGCGGAGGCTCAACCTCCGTTCTACGATAGATACTGGCGGTCTAGAGTATGTGAGAGGGAAGTGGAATTCCCGGTGTAGCGGTGAAATGCGTAGATATCGGGAGGAACACCAGTGGCGAAGGCGGCTTCCTGGCACACAACTGACGCTCATGTGCGAAAGCCAGGGCAGCGAACGGG
+
CCBBBBBAAA0AC>@@@B?AB?BB>B7:09B@A@<ABBBB>CCBBA=?>;;7;CBAB8;;5@;A=BA@@CBBBCC<@<@A=;;9<CCC@B@CB@EE@BBCCCBBAAAABB@?:::49BCABAAABABBBA@ABD?B@B=>5;5;:>=6?<>>>@DAA;@@@A:A::;<?<<=>>>AA9>=<A=A==:=AAA=B@@161//)/<7<9<<69?778<;::;@@>>>@@@@@@;;;?7A@;>>A9@@@@8838>C7
@6HNMW:00985:06119
TACGGAGGACGCGAGCGTTATCCGGATTCATTGGGTTTAAAGGGTGCGCAGGCGGCCGTGCAAGTCAGCGGTGAAAGCCCGGGGCTCAACCCCGGAAGTGCCGTTGATACTGCATGGCTGGAATGCGGTCGAGGCGGGCGGAACGTGGCGTGTAGCGGTGAAATGCGTAGATATGCCACAGAACGCCGATAGCGGAGGCAGCTCGCCAGGCCTGCATTGACGCTCGGGCACGAAAGCGTGGGGATCGAACAGG
+
BB=C@BB@CCCBAA@@AC=BCCAC@BC@;;9:BB;AC/99/9:2:=@A@;939:3:6::ABD?CBB@??A@B:9:2:==8?BB8BBBC?BBB:B?B?BAAA=AC?BB@>>>@AA??<?@?;@=888@<A??==7@@@;@D?D@CCCFACBABCC???>A99:5:::AABAAA???A999BBA=A9879AABCBB?9959???AABA?BB@B?BBBBB????AA9::D>BAA>>>9>@?@@@@3??>;;7;;;:
@6HNMW:01005:06154
TACGGAGGGTGCAAGCGTTAATCGGAATTACTGGGCGTAAAGCGCACGTAGGCTGCTTTGTTAAGTCAGGGGTGAAATCCCACGGCTCAACCGTGGAACTGCCTTTGATACTGCTTAGCTTGAATCCGGGAGAGGGTGGCGGAATTCCAGGTGTAGGAGTGAAATCCGTAGATATCTGGAGGAACATCAGTGGCGAAGGCGGCCACCTGGACCGGTATTGACGCTGAGGTGCGAAAGCGTGGGGAGCAAACAGG
+
@ACC@CDD>CDCE;<;@@@C?CBC?B?B?BCDDG>CABAE=BAAAA?==>949550>>500(/6967;>==/>399,777)3<717=@@8@599A<A;>>?A=AA7;;===;:?A>>???<BC?AA398*3<<=<6;<188/9573;3=@;=<=;;179;;@@;@A;??AAAA::;=@=@A:?;>888CA::5::;/605818:>><A@6;;5?9=:92:BABA@=993:89?>@8@??A>>>2==<@A:?>?<
@6HNMW:00967:06197
TACGGAAGGTCCGGGCGTATCCGGATTTATTGGGTTTAAAGGGAGCGCAGGCCGTCGATTAAGCGTGACGTGAAATGCCGCGGCTCAACCGTGGAAGTGCGTCGCGAACTGGTTGACTTGAGTGCGCACGAGGAAGGCGGAATTCGTGGTGTAGCGGTGAAATGCTTAGATATCACGAAGAACCCGATTGCGAAGGCAGCCTTCCAGGGCGTAACTGACGCTAAAGCTCGAAAGTGCGGGTATCAAACAGG
+
BCBC@CAC@DC@@@9@00/::3948::08<8=85<=1@>.9;.;@@@?BA7;5;@;:97178=555<BBBB@@A90/0477;6;A::5:37876;488<:?ABCBBB@A?>2;59//.(.399777:;575:4:263::(/(/.33350555995727:;:-855A5AA>25297858;=:.65(55:178>:5959=<:8<:>7876(5577069977668::)78:767D:<<<9;;.86659;/;=<7
@6HNMW:00973:06193
TACGGAAGGTCCGGGCGTATCCGGATTATTGGGTTTAAAGGGAGCGCAAGGTGGGTTTGTAAGTCTAGCCGTGAAAGGTTCGAATGCCTCAACATTGCAAATTGCGGTTAGAAACTGCCAGGTCTTGAGTAAACGCAGCGGCACTGGGAATTGCGTGGTGTGAGCGGTGAAATAGCTTAGATATCACGAAGAACTCCGATACGCGAAGGCAGGTGCCGGGAGTTTTACTGACACTGAGGCTCGAAAGGTGCGG
+
555/27)/*//)--(--//66063-/)/7)//(44(44)4<044/9//)/5///(//(4/;177/////)49555)5494955.55525972799)///;3;7<<;)4./---(----(--0--/)44;444)///////)//<///)/)/)///--(//////<<8>=<<3////-0552,-----//255.5/-0--------,06(---(---378/6-///&/;;845553;;>:>?:8::(9.83=;;
@6HNMW:00974:06197
TACGGAGGATGCGAGCGTTATCCGGATTCATTGGGTTTAAAGGGTGCGTAGGCGGTTTTGCAAGTCAGCGGTGAAACGCAAGGGCTCAACCCTTGACCTGCCGTTGAAACTGCGGGGCTTGAATGCGGATGCTGTGGGAGGAATGTGTGGTGTAGCGGTGAAATGCATAGATATCACACAGAACACCGATTGCGAAGGCATCTCACAAATCCGTAATTGACGCTGAGGCACGAAAGTGTGGGGATCGAACAGG
+
DCCC@CC@C@@@AABBBBBCCC@B@BB<@?@<@?8?B9@A8?@8;:;@CBBGCC?BBB8??A@BBAA@::8:A@C;;;;;?BC=CBBB@CD>C?BCB@BBA?BC@CCC=AA@???<2=@4::????C?B???@@:::.:?;?=ACBBAA?BBC??0000@?@9@@BBBBBBBBCBBBBB@@@>BBB?BBB789AA=@>ABFCCCFCBB>BA?BCC?B=@?BCC?@@@=@BCBFD>@?>9999+9@@AC@BBB>
@6HNMW:00984:06200
TACGGGGGATGCGAGCGTTATCCGGATTTATTGGGTTTAAAGGGCGCGTAGGCGGGACGTCAAGTCAGCGGTAAAAGACTGCAGCTAAACTGTAGCACGCCGTTGAAACTGGCGACCTGGAGACGAGACGAGGGAGGCGGAACAAGTGAAGTAGCGGTGAAATGCATAGATATCACTTGGAACCCCGATAGCGAAGGCAGCTTCCCAGGCTCGTTCTGACGCTGATGCGCGAGAGCGTGGGTAGCGAACAGG
+
AA;;;;;*;;5:9:@>@A?BCC@D=AAD>DD?BC>CD=BA6:;0;BA@@@D@CCB>BBBBDC@CCCCBBB?BBAA3@@AABBB<;;CF=CCCAA@BB;;;;A@=@@A=A@@=@BCD?@@<@BABCCCCFBCBB=??=?B?BAAA>ABCC>BB?@??:=:9:/9<>A@BBCBBBAAAB@C>A>ADE8BABBA@@@9>8=??0000>600,00;=@9>ABBAAAA@AAAAAABBBBBBBBDF>BAA@9939:9>
@6HNMW:00998:06170
TACGGAGGGTGCAAGCGTTAATCGGAATCACTGGGCGTAAAGCGCACGTAGGCTGTTATGTAAGTCAGGGGTGAAATCCCACGGCTCAACCGTGGAACTGCCCTTGATACTGCACGACTTGAATCCGGGAGAGGGTGGCGGAATTCCAGGTGTAGGAGTGAAATCCGTAGATATCTGGAGGAACATCAGTGGCGAAGGCGGCCACCTGGACCGGTATTGACGCTGAGGTGCGAAAAGCGTGGGGGAGCAAACAGG
+
CCDCABB@:@@:;5:@<<:?:=C@7?<;?;;=>>8A;;;=8<<;<<55:BB?B;B=8B>??B?>????CC9CCDD;AAA<AA@=@A@=8=.5571717<888,8<=>?B986@<<<?>?:?<9<</55(27222'264884859596991557;;25855AA5=>:<9<=;<977999=A6A688;57556268838356-7722,290555928;=4<@A@@@<9=5;;:5556&5:775565'7579<3=?>=
@6HNMW:00999:06173
TACGGAGGGTGCAAGCGTTAATCGGAATCACTGGGCGTAAAGCGCACGTAGGCTGTTATGTAAGTCAGGGGTGAAATCCCACGGCTCAACCGTGGAACTGCCCTTGATACTGCACGACTCGAATCCGGGAGAGGGTGGCGGAATTCCAGGTGTAGGAGTGAAATCCGTAGATATCTGGAGGAACATCAGTGGCGAAGGCGGCCACCTGGACCGGTATTGACGCTGAGGTGCGAAAGCGTGGGGAGCAAACAGG
+
BBAB?B@A<A@?@;A@;;7;=ABB?C?BCBBBBC>BCBBB989AAAAAB@@>@BBB@BBCCC?AA@?@@@6@???8?;;8;?=6<B?@=A586B<A<AA::868;==>>;<<>:8:>>BCAA:?><AA9A:66<1:;7//*/295=5=A<AA@@@=;:;;;;1;=8=B@@@@@>=:939:5::=>@AAA==:>AA:?;;=8<8==;??;>>=B=BBB<@BBBB=>>@<@@@>>>7==@@CAC5><<==7=@@<
@6HNMW:01002:06172
TACGGAAGGTCCGGGCGTTATCCGGATTTATTGGGTTTAAAGGGAGCGCAGGTGGGTTTGTAAGTCAGCCGTGAAAGTTCGATGCTCAACATTGAAATTGCGGTTGAAACTGCAGGTCTTGAGTAAACGCAGCGGCACTGGAATTCGTGGTGTAGCGGTGAAATGCTTAGATATCACGAAGAACTCCGATCGCGAAGGCAGGTGCCGGGAGTTTTACTGACACTGAGGCTCGAAAGTGCGGGTATCAAACAGG
+
DCDDBC@B@CC?CL?;;;?CBB=@=@AA=AA>@B6;;6;B9AB=@@BAB@@>ABG?CC=CCD@BC@@A@6;;@@@:@A=BGFCCCCCCACCC?BCD>D>AAC?A;@@@;@B@AAC?A@@=@AC@BB;;;;BB@@?BBGCC@C?B=BCBB@BCCBB;;:<CDD>BBCB@CCBCBBCBB@@=@B?BBB?@@@BA@9:6:3:DB?CBC?BC>ABBED9BBBBBBBD@B;;7;BAABD;A?>:::.:AAABG>CBA@
@6HNMW:01010:06199
TACGGAAGGTCCGGGCGTTATCCGGATTTATTGGGTTTAAAGGGAGCGCAGGTGGGTTTGTAAGTCAGCCGTGAAAGTTCGATGCTCAACATTGAAATTGCGGTTGAAACTGCAGGTCTTGAGTAAACGCAGCGGCACTGGAATTCGTGGTGTAGCGGTGAAATGCTTAGATATCACGAAGAACTCCGATCGCGAAGGCAGGTGCCGGGAGTTTTACTGACACTGAGGCTCGAAAGTGCGGGTATCAAACAGG
+
@=<B=B1;29;49=3>::;@@@@A<;;;)9=.99,94(5;2;?4955AA?@<:;;0;@6@A@;<@@:9;<@@AAC;@@=@;;::;9BC?;99@CCD=B8::;6;>BBB=B<;;@A?<;;?BBDBCC>BBBCDBB>AAB;;7;?C?CBAA?BCCCB::6;BAA9@@@@=ABAABBCCABAACC?BBB?BBB@@@BB6:8:AB@>>>399.979?@3@???>998A@:;8;BBBBE=B;;:@@9000>>>+0/:5
@6HNMW:00971:06247
TACGGAGGATCCGAGCGTTATCCGGATTTATTGGGTTTAAAGGGTGCGCAGGCGGGATGTTAAGTCGGCGGTGAAATTTTGCGGCTCAACCGTAAAAGTGCCTTCGATACTGGCGTCCTTGAGTATGGATGAAGTAGGCGGAATTTGTGGTGTAGCGGTGAAATGCTTAGATATCACGAGGAACTCCGATTGCGCAGGCAGCTTGCTAGGCCATAACTGACGCTCATGCACGAAGGCGTGGGGATCAAACAGG
+
CICC@BB@BCC<AAA@@@?BCC@C@DDD<AA@CD=CC<BB>BC>;;;BBAB?BAA<BBAB?B?BBDD=???A@=?6=>>2=?@=@A@@<A9::CED:CA??<>?BAB>>?BB?BAAA@D?AAABCBC>BB@B=B@B?<A?=B>BC<>>C9=>>>>;;7;AAA9:;;A;@@@>>>?999//*/7<<=9=<@:=;;:BB=B?@@>:><<:;8=088=5;;>>C>>>AA::8AAAA;@;99:ADD5<=AAA5>>B=
@6HNMW:00974:06234
TACGTAGGGTGCGAGCGTTAATCGGAATTACTGGGCGTAAAGCGTGCGCAGGCGGTTTTGTAAGACAGATGTGAAATCCCCGGGCTCAACCTGGGAACTGCGTTTGTGACTGCAAGGCTAGAGTGCGACAGAGGGGGGTGGAATTCCACGTGTAGCAGTGAAATGCGTAGAGATGTGGAGGAACACCGATGGCGAAGGCAGCCCCCTGGGTCGTAACTGACGCTCATGCACGAAAGCGTGGGGATCGAACAGG
+
DGBBBBBB<;;;A;9<;;@D@CBB@B@B?AC???:?@@CC<AA@:;:@>>@>::8:DD9A@B?BBCA@A797BBF>BBBB:BB=BABB>B?BBB<B>B===BBB<BB<>@>?<A1618?=>?@>>>=<A==766666%7:49496939:@>>>ADA>=;@@F9@A;;;???@>BBAA<AC@C@CCD@CCBC@CCC>A=@A=>===,=AA:ACCCGACBBBBBDCCCBBBBCCCD=BAAACDC;AABCDAFCC@
@6HNMW:00980:06228
TACGGAAGGTCCGGGCGTTATCCGGATTTATTGGGTTTAAAGGGAGCGCAGGTGGGTTTGTAAGTCAGCCGTGAAAGTTCGATGCTCAACATTGAAATTGCGGTTGAAACTGCAGGTCTTGAGTAAACGCAGCGGCACTGGAATTCGTGGTGTAGCGGTGAAATGCTTAGATATCACGAAGAACTCCGATCGCGAAGGCAGGTGCCGGGAGTTTTACTGACACTGAGGCTCGAAAGTGCGGGTATCAAACAGG
+
CCCC@DAD@BB>AA<A@A=CBB?A?@@@;@@<@D?DD>BB>BF>BB@@@BB?BCD>CC<ABC?CBCA@@6;;@@@8AB?BBCBCCDBC@BBB;;;E>D>BBC@B@CEC?C@@@BCABBC?BBBBCC>@AA@A@B=BBBBBADAC@DDCCACCC=?00-0@AA>ABBE?BCCCCCAA@CC?@A?@CC?:;<BBABC=A=@AA=AAB@BB=B????5@=AA@AA??@BB?BBCBBD?BAAAAA<ABCBCE?ABA@
@6HNMW:00986:06241
TACGGAGGATCCGAGCGTTATCCGGATTTATTGGGTTTAAAGGGTGCGCAGGCGGGATGTTAAGTCGGCGGTGAAATTTTGCGGCTCAACCGTAAAAGTGCCTTCGATACTGGCGTCCTTGAGTATGGATGAAGTAGGCGGAATTTGTGGTGTAGCGGTGAAATGCTTAGATATCACGAGGAACTCCGATTGCGCAGGCAGCTTGCTAAGCCATAACTGACGCTCATGCACGAAGGCGTGGGGATCAAACAGG
+
CCCGABB?BBA;@@BAA@>BCC@D@BBB>BB?BB;@B0;;0;;995;BCDE?CDC=CBBB?B@@AAA>AA99:CB<ABB8BBC?AA?>9>;?9999-9?=?;??ABBAABDC?AA@A=@>BAAACCC?BACC?CBA=8=@:A>AH>AA@<;;;>>;:4:877)6<:9177:<?>?<;///0749779;??;>=>:::5:=<;;7;>>>=BB8:99*/.35989?@@@@BBC;;7;5;;=>==2>>>@E:B??:
@6HNMW:00988:06244
TACGGAGGATGCAAGCGTTATCCGGATTTATTGGGTTTAAAGGGTGCGTAGGCGGGAAGTCAAGTCTGTGGTGAAAAGTCCGGGCCTAACCTGGATCGTGCCATGGAAACTGTCTTTCTTGAATAGTGGTGCCGTTGGCGGAATGTGAAGTGTAGCGGTGAAATGCTTAGATATTACACAGAACACCGATTGCGAAAGCAGCTGACGAACCACCGATTGACGCTGATGCACGAAAGTGCGGGTATCGAACAGG
+
BCCC>AA=@@BAA=BBBA@BBD@CABBB=CC@BH>CB6::/;959@CBCCD@CHC?D;;;BB@CBBBBBB?A@@CC7@@=;>=-7-7>3828A<<B99:??299?3::*7=@A@A@;@A=AA?CBBAB=@9949=;>500)/3///99*/3;;878?2979@8962246678;A;:9:;::;4;>=1//<,/0>>=+0;;99>@@@AB@C8::=AAB?BBCAABAAA@@@@@@A8@;;<;;0;;;;BB=B;;7
@6HNMW:00991:06255
TACGGAAGGTCCGGGCGTTATCCGGATTTATTGGGTTTAAAAGGGAGCGCAAGGGTGGGTTTGTAAGTCAGCCGTGAAAGTTCGAATGCTCTAACATTGGAAATTGCGGTTGAAACTGCAAGGTCTTGAGTAAACGCAGCGGCACTGGAATTCGTGGTGTAGCGGTGAAATGCTTAGATATCACGAAGAACTCCGATCGCGAAGGCAGGTGCCGGGAGTTTTACTGGACACTGAGGCTCGAAAGTGCGGGTA
+
99/5.5.5.5;4993::;8==A<@;9;;,::248088(444&4;2;9:94:.44)444(4:24446<<::8=29:55>5<<8<//)///////)/55.5.4:1:.44;6;.55:1::444.4.4//)//////)/:5556>7<=<55055:.456615>>=><:49444)4;44.4449:4445545:;055:4445=:::<8<78873833.3;1///88&////(/86679:=8554;::(433388084
@6HNMW:00995:06256
TACGTAGGGGGCGAGCGTTGTCCGGAATGACTGGGCGTAAAGGGTGTGTAGGCGGTTTGACAAGTTAGATGTGTAATACCCAGGGCTTAACTCGGGTGCTGCATCTAAAACTGTCAGACTTGAGTGTCGGAGAGGATAGTGGAATTCCTAGTGTAGCGGTGGAATGCGTAGATATTAGGAGGAACATCAGTGGCGAAGGCGACTATCTGGACGATAACTGACGCTGATGCACGAAAGCGTGGGGAGCAAAACAG
+
DC;;;CCCCB2CC=;;CC<@@A=@<@@CB>@??<6===?>19=5=B@A@?>9>A<BA<AA@A=>?2;A@???DBA?B<<;3>@@;BB@E?BBAAA9>>>?AAA@>9888)57787<@@:;8;@@?@@>>9=??>;>@@@@@<A=A<A=>>>A====?>:==8<:788==CA;;;=:>>:>>;?9==?>>?;;5;881848769:;;9<<.52522:5:999799<=:756<68/;(///////'/5.///&569
@6HNMW:00997:06238
TACGGAGGATGCGAGCGTTATCCGGATTCATTGGGTTTAAAGGGTGCGTAGGCGGCGTGCCAAGTCAGGGGTGAAAGGTTCCGGCTCAACTGGGACAGTGCCTTTGATACTGGTGTGCTGGAGTGCGCTTGCCGTGGGAGGAATGAGTGGTGTAGCGGTGAAATGCTTAGATATCACACAGAACACCGATTGCGAAGGCATCTCACAAATCCGTAATTGACGCTGAGGCACGAAAGTGTGGGGATCGAACAGG
+
CCBB?BC<@;;;BABCCC@CDD=@=@A<??@.::,9<6?A<AB<BBCBBBB?@@<;;;CC@C?BBBBDDD;BAAB=B?B@C@C=AADC=A9992;AAABCC@CC?CCCCCCC@@@??89:=@BA@@@@@0009=00000@<C@>><B::5:A????=8=<=<8;;<B<@ACCAAACCCBBAA>ABB=ABA599BC@C?CCBBB???BD<BB=??B?B?CCBBA@@??;?ABAAA:@B@::::+9@977688;3
@6HNMW:01005:06216
TACGGAGGATCCGAGCGTTATCCGGATTTATTGGGTTTAAAAGGGTGCGCAGGCGGGATGTTAAGTCGGCGGTGAAATTTTGCGGCTCAACCTAAAAGTGCCTTCGATACTGGCGTCCTTGAGTATGGATGAAGTAGGCGGAATTTGTGGTGTAGCGGTGAAATGCTTAGATATCACGAGGAACTCCGATTGCGCAGGCAGCTTGCTAAGCCATAACTGACGCTCATGCACGAAGGCGTGGGGATCAAACAGG
+
;<592:;7;AC@CCBC;;7;A@9B;B@@8=@;@@8?>,:59&4<29:;@95525==5>;;?;C9;;AC?@A8<@;A8AA?349;17777176;;;;.7733,3493333977288892;87>?>AAA>A???@==:;5:?;@>BD:>?>:>===>8908:::1:=<:0585588555<;9/705653555)..339939555;057>A.259?8;6;@@E>>>@@@878;6667?;@:8:DD2=>BBB=>=<8
@6HNMW:01010:06221
TACGGAGGACGCGAGCGTTATCCGGATTCATTGGGTTTAAAGGGTGCGCAGGCGGCCGTGCAAGTCAGCGGTGAAAGCCCGGGGCTCAACCCCGGAAGTGCCGTTGATACTGCGTGGCTGGAATGTGGTCGAGGCGGGCGGAACGTGGCGTGTAGCGGTGAAATGCGTAGATATGCCACAGAACGCCGATAGCGGAGGCAGCTCGCCAGGCCTGCATTGACGCTCGGGCACGAAAGCGTGGGGATCGAACAGG
+
DBCC@DC@CCCBB@?9;;?BBDAD@CB@B@@=@C<AA;AA9@=8>8@??;;5::2:399@AA=A@A?>>?<?@@A9@>>,999+:AAA=AAA9A?B@BA@??CC>C@@BCB=????<?BB=B?:::@<@B@@@=AAA<AD@C?BBAA>ABBBBBBBB?BBCC>BBBAAABBBCBBB>AABAA=ABB>BBBCB;;67707=>;CB?@?8959@FCCCC<AAAA??77848>>A?B699<99991:ABBA;@@@<
@6HNMW:00972:06309
TACGGAGGATGCGAGCGTTATCCGGATTTATTGGGTTTAAAGGGAGCGTAGGTGGGATATTAAGTCAGCTGTGAAAGTTTGGGGCTCAACCTTAAAATTGCAGTTGATACTGGTTTCCTTGAGTACGGTGCAGGTGGGCGGAATTCGTGGTGTAGCGGTGAAATGCTTAGATATCACGAAGAACTCCGATCGCGAAGGCAGCTCACCGGGCCGGAACTGACACTGATGCTCGAAAGTGCGGGTATCAAACAGG
+
CBBB?BA?A:;;>@=BBB?BBB5;5;@?5@C;@@<@B<CE8DG;;9AAAAB@BCM?BBBF@D?A@AAABBBBCBB;;;;:;DG;CBAB=A<@<@@@2@<AAAAA?@@A@CCF@CC=A=A<ABA@=00+00088*33=5:A=?<?<>><B>BBBBBCF@BBBB>BBBC?C?????BBBCE@BB@BAA>B@@ACBBB?B@BBBBBCBB@BD=B>B>B>BA;;;BBA@@@C;;;CCD6;99<<=9?AAAAA900/7
@6HNMW:00983:06282
TACAGAGGGTGCGAGCGTTAATCGGATTTACTGGGCGTAAAGCGTGCGTAGGCGGCTTATTAAGTCGGATGTGAAATCCCCGAGCTTAACTTGGGAATTGCATTCGATACTGGTGAGCTAGAGTATGGGAGAGGATGGTAGAATTCCACGTGTAGCAGTGAAATGCGTAGAGATGTGGAGGAACACCGATGGCGAAGGCAGCCCCCTGGGTCGTAACTGACGCTCATGCACGAAAGCGTGGGGAGCAAACAGG
+
CBBBCCDF?:;:AB@A;94;<@DE?BBC=CA@AD>BBBBB=B@@@@@??BB?BB?BC?BB>@<@BAB?B@AACCD;<<;;6;BBBE@CACJ?BB>AGE?BBBC@DDCBCDCC@BBBBBCDDBBCAACD>BBDC?BCB@BBCB?C?B?BCAA@BBBDCCBBBC<AABBBBBBD@AABC?BB>?=@AA?BBBB?BBB>@?ACBBCAA1BBA9AAAAB@CCC?:::A@BBAA@ABAB<AAA@@@@2999<;3;A?6
@6HNMW:00986:06301
TACGGAGGATGCGAGCGTTATCCGGATTTATTGGGTTTAAAGGGTGCGTAGGCGGTTTTGCAAGTCAGCGGTGAAAAGCTGTGGCTCAACCATAGTCTTGCCGTTGAAACTGCGGGGCTTGAATGCGGATGCTGTGGGAGGAATGTGTGGTGTAGCGGTGAAATGCATAGATATCACACAGAACACCGATTGCGAAGGCATCTCACAAATCCGTAATTGACGCTGAGGCACGAAAGTGTGGGGATCGAACAGG
+
CCCC@A@<@@@@AABCBB@BEE@D@BBC>CC@CC>CD>BC=BC=;9;AAAA;:;5;BA.;;C>BBCA@AC>B:;::-;;<AAC@CBAA?A=AA@@@CD9;:?CB;??@9@@@@@@@6@C>AA?BBAA>AAAABBBBB9BC?C>CBA?<<8;><>@9979ABD?BBBBBAAABBBBB@BBBBB>BBB>B@@587?=2838>?AA@@??>8?D499B?A>BBBAA@@00,0@@=@@<BAAA@AA6A@ABB?BCC?
@6HNMW:00988:06292
TACGGAGGACGCGAGCGTTATCCGGATTCATTGGGTTTAAAGGGTGCGCAGGCGGCCGTGCAAGTCAGCGGTGAAAGCCCGGGGCTCAACCCCGGAAGTGCCGTTGATACTGCATGGCTGGAATGCGGTCGAGGCGGGCGGAACGTGGCGTGTAGCGGTGAAATGCGTAGATATGCCACAGAACGCCGATAGCGGAGGCAGCTCGCCAGGCCTGCATTGACGCTCGGGCACGAAAGCGTGGGGATCGAACAGG
+
BCBD@CFABBBBA:;;BA@BBD@B@BB@CAC?BB<BB=AA9@@;;9;9=9949?<@39:?@@<@@A?>??=ACBB>BCC>BBB:BBBB?BBB:B?A>ABAA>AA>A??>@@@@==>;>@@<@:9<9<6;<;::4;;;6;B?B?BB@@>@C@@@BB??=?CDD=AAABBBA>??@BB@CCCBB?AAA?BA@@A==888189:9AAAA???9?>@@ABB?BBB@?@99929@@<<>7=?D@@@@5@BA??;>>>6
@6HNMW:00978:06339
TACGGAGGACGCGAGCGTTATCCGGATTCATTGGGTTTAAAGGGTGCGCAGGCGGCCGTGCAAGTCAGCGGTGAAAGCCCGGGGCTCAACCCCGGAAGTGCCGTTGATACTGCGTGGCTGGAATGCGGTCGAGGCGGGCGGAACGTGGCGTGTAGCGGTGAAATGCGTAGATATGCCACAGAACGCCGATAGCGGAGGCAGCTCGCCAGGCCTGCATTGACGCTCGGGCACGAAAGCGTGGGGATCGAACAGG
+
CCBB?BB>BAA@CAAA@?:@AA>A=@@=@AB5;;0;@6@B,:9,48@<?@?9;:396<==A?=ACCCBAA<?999.9==5?BB:BBCC?CCC9C?B?BAAA=@B=99:BAA>@@;;9;BB?C?;;;C@@?@?=:<;;0;A=B>@@@B?BCCCCCC::29:9:5:@@@9::???ABB<??AAA?BBB>@?EBA>>500*0=>@@@BB?BB?B<>?AAE>AABBB???D>CBAAAA9>=><;;;/=====<@@C<
@6HNMW:00979:06324
TACGGAGGACGCGAGCGTTATCCGGATTCATTGGGTTTAAAGGGTGCGCAGGCGGCCGTGCAAGTCAGCGGTGAAAGCCCGGGGCTCAACCCCGGAAGTGCCGTTGATACTGCATGGCTGGAATGCGGTCGAGGCGGGCGGAACGTGGCGTGTAGCGGTGAAATGCGTAGATATGCCACAGAACGCCGATAGCGGAGGCAGCTCGCCAGGCCTGCATTGACGCTCGGGCACGAAAGCGTGGGGATCGAACAGG
+
CCCD@CB?DB@AA@A@;;6;DC7;:;C@CGC@CD=BC>BC;@@;?>;9;44.4923-479;?=BBBDCA@=@:::59BA,99929ABA:??>2=3:49AAC;??>AABBBB@BA??;:==;?=DG8819<<==<CED?BC@C?BB@@<@;;;@BCAA<?:99.:99?A@@???>@?<@AABB@>>??989A??@;>?8?@999<8817;3<6<774>8==:?ABCCF>BBBA@@8?AA;??>2>>>>>5;:;5
@6HNMW:00994:06324
TACGGAAGGTCCGGGCGTTATCCGGATTTATTGGGTTTAAAGGGAGCGCAGGTGGGTTTGTAAGTCAGCCGTGAAAGTTCGATGCTCAACATTGAAATTGCGGTTGAAACTGCAGGTCTTGAGTAAACGCAGCGGCACTGGAATTCGTGGTGTAGCGGTGAAATGCTTAGATATCACGAAGAACTCCGATCGCGAAGGCAGGTGCCGGGAGTTTTACTGACACTGAGGCTCGAAAGTGCGGGTATCAAACAGG
+
CDCC7;6;>A@7<<2=;;89AD@G@BBB<AB?CD:A@69;6;C;CC;;;BB@CDE>DD>CAA>AAC@@@7;:@@@6@B=BBBBBCCBB?BBC@BEF>C;;:@<@;@@@9@;;;AB?ABB?BCAAAA<000<>0;7;@AACACIKAIBBB@CDCCA;<:;CDD=BCBB?BBCCCCBCBCC@CC@CBB@BBBBCCCC=?=?AA=??@@GF>??@EE:C9::CAA@AB@@?@BCBFG>BA@@@@0;;BBBB>BCCA
@6HNMW:00999:06359
TACGGAAGGTCCGGGCGTTATCCGGATTTATTGGGTTTAAAGGGAGCGCAGGTGGGTTTGTAAGTCAGCCGTGAAAGTTCGATGCTCAACATTGAAATTGCGGTTGAAACTGCAGGTCTTGAGTAAACGCAGCGGCACTGGAATTCGTGGTGTAGCGATGAAATGCTTAGATATCACGAAGAACTCCGATCGCGAAGGCAGGTGCCGGGAGTTTTACTGACACTGAGGCTCGAAAGTGCGGGTATCAAACAGG
+
CCCCAD@E@CC<@A;;:;>BAB?B?BAB<:;5;?8??,;;0:;6=BBCBCDADCG6::0;?A>ABAABB::;CCC=CE@DCCCDCBBCAFCC=;;;0;5;;?<@=AAA;A::;@C=???<@@@@AL>CDCCE@A<A;;;A=A?A>AC;;5;BAA?B999@<@6@A;:6;@AB;;:CC@@>@B?AACABBA@A@??=?=A@B?C9927<6737>>0>@@?B@@?@A@@<@A@?A@;@999@<8896;<>:@<@7
@6HNMW:00979:06377
TACGTAGGGGGCAAGCGTTATCCGGATTTACTGGGTGTAAAGGGAGCGCAGACGGCTTGGCAAGTCTGAAGTGAAACCCCGCAGCTCAACTGCGGGCTTGCTTTGGAAACTGCTTCGCTAGAGTGTCGGAGGGGTAAGCGGAATTCCTAGTGTAGCGGTGAAATGCGTAGATATTAGGAGGAACACCGGTGGCGAAGGCGGCTTACTGGACGACAACTGACGTTGAGGCTCGAAAGCGTGGGGAGCAAACAGG
+
AABBBCBBCB2CB?BABB>BDE@B>BDE>BB?@@8?@?AA<BC>@@A@A@BACC@DF@D@BB@BCABBC?BBBCC>DCB:AA@@@BAA?A;<<AA;@C?BBBJ?E@CC@CCCCCACCCECJCDAA@BB?BCCC;CC@BBC@B@B@D@BBBCCCAA@@<?@@?:@A999@@@@AA>AD;???B?BCC?C>9959AB>B@BB?BC@BBB@=AABBBB<??BBA@A;??@<@B@?:;3;@A?@@@6>=>>D;AAA<
@6HNMW:00998:06373
TACGTAGGTGGCGAGCGTTGTCCGGAATGACTGGGCGTAAAGGGAGCGTAGGTTGCAATTTAAGTTAAATGTGAAAGCCCGTGGCTCAACCACGGAATTGCATTTAATACTGGATAGCTAGAGTACAGGAGGGGTGAGTGGAATTCCTAGTGTAGCGGTGGAATGCGTAGATATTAGGAAGAACACCGGAGGCGAAGGCGGCTCACTGGACTGCAACTGACACTGAGGCTCGAAAGCGTGGGGAGCAAACAGG
+
CCBBB@@=;;6;AA:BAA=@BE@BAB@CDDBBBD?CBBCC>CC=@?=??@?;?69:@?BB=B=??>BB>BDCBBB>>>;7;8818A@@>>>DAA;A<@8=<<==4<8<>>:97;A=<=A776AB@@@A>===<3<?=><=6:6:<A<>==@:<796707@;?<@A888CCA@8838?;?<@@=@@@<@<::6>@@<@><=:=BBBCCC>BA??@B>B>>>;;9:?7717@ACCC>CBBAAA@6@<:::09==8
@6HNMW:01019:05787
TACGGAGGATGCGAGCGTTATCCGGATTCATTGGGTTTAAAGGGTGCGTAGGCGGCGTGCCAAGTCAGGGGTGAAAGGTTCCGGCTCAACTGGGACAGTGCCTTTGATACTGGTGTGCTGGAGTGCGCTTGCCGTGGGAGGAATGAGTGGTGTAGCGGTGAAATGCTTAGATATCACTCAGAACACCGATTGCGAAGGCATCTCACGAAGGCGTAACTGACGCTCATGCACGAAGGCGTGGGGATCAAACAGG
+
CCCC?@@=A:;;@@?ADB@BBB@C@CB@A@@?BC>CH?CC>CM?BCAAAA@@@@<@@AAA<@;?;CCCDD;CABB=A=C?B?B?BBAA?BA@@;BB@A@EEACC@CBAAABC=B@999AA?@AA>>>??<@A>BBEC=BB@G@BBABBB?B@@>>00,0@@@<@ABB@BBB?@?BBBBBBB@=BBA?AB@87;==*0*/@;:?CCC@A4949????CBBB;@?ABA;?;:=<<.6.5252==-9899=39884
@6HNMW:01045:05763
TACGTAGGGTGCGAGCGTTAATCGGAATTGACTGGGGCGTAAAGCGTGCGCAGGCGGTTTTGTAAGACAGATGTGAAATCCCCGGGCCTCAACCTGGGAACTGCGTTTGTGACTGCAAGGCTAGAGTGCGACAGAGGGGGGTGGAATTCCACGTGTAGCAGTGAAATGCGTAGAGATGTGGAGGAACACCGATGGCGAAGGCAGCCCCCTGGGTCGTAACTGACGCTCATGCACGAAAGCGTGGGGAGCAA
+
59:@@9::.5999<;;55./)/7:4:)/)///7777*444::3:555;<<;<<8@@8<<<1<BB>>>;7///9///;59999&//(/(///4;5:==6=588?@;?>7;?<977:56)/(..77777655999:525555#2646287:-2258533;...3788/5522286767;;;>9>>:>9;;;49955.5::.5.4555555$555)5<<=>:==B<;99@944444444:3::;>>A>.<9797
@6HNMW:01059:05769
TACGTAGGGTGCGAGCGTTAATCGGAATTACTGGGCGTAAAGCGTGCGCAGGCGGTTTTGTAAGACAGATGTGAAATCCCCGGGCTCAACCTGGGAACTGCGTTTGTGACTGCAAGGCTAGAGTGCGACAGAGGGGGGTGGAATTCCACGTGTAGCAGTGAAATGCGTAGAGATGTGGAGGAACACCGATGGCGAAGGCAGCCCCCTGGGTCGTAACTGACGCTCATGCACGAAAGCGTGGGGAGCAAACAGG
+
BBBCDBAA=:;:AAAB@@;@<@CB>B>@>ABCCC=BABAD=BCB::9A@@@=??;@BB6?>B?BBBBBB999??B=CBCB:BB=A???=@>ACD>C?BBABBCC;:8>>@AA;;6;:>888::977886<9<<?@@@)@B=D;?;?=A???BB>>>?688@@:@C>>>;;;?=AABB@BB?B?BAD?CCBB?A@A=@=?@;;;;;*;AA=ACB@@=@CB@A@ABBBB:::@@@>9@@???CC:?@?CB=A@@=
@6HNMW:01026:05855
TACGGAAGGTCCGGGCGTTATCCGGATTTATTGGGTTTAAAAGGGAGCGCAGGTGGGTTTGTAAGTCAGCCGTGAAAGTTCGATGCTCAACATTGAAATTGCGGTTGAAACTGCAGGTCTTGAGTAAACGCAGCGGCACTGGAATTCGTGGTGTAGCGGTGAAATGCTTAGATATCACGAAGAACTCCGATCGCGAAGGCAGGTGCCGGGAGTTTTACTGACACTGAGGCTCGAAAGTGCGGGTATCAAACAGG
+
<@@@+0+/4::6;=5=BC?BBA6;6<BB<DC?B@/:;(;;;&9<699>::>>8ACC=CC=@@C?B@@@AA>@A;;;8;D?B;;;CCCED=9:9299>5=2:44.45:::1444444.444.4444//)/7///996:<<=@:>9>1665619A@@@AA?ACEE>;;;B=BAA;;:>>=994::49>>299<88843048<<=9<A;><?0;3373*3<<;9:=</0/0*09;///)4:98:<1::9444/4;;8
@6HNMW:01030:05822
TACGGAGGATCCGAGCGTTATCCGGATTTATTGGGTTTAAAGGGTGCGCAGGCGGGATGTTAAGTCGGCGGTGAAAATTTTTGCGGCTCAACCGTAAAAGTGCCTTCGATACTGGCGTCCTTGAGTATGGATGAAGTAGGCGGAATTTGTGGTGTAGCGGTGAAATGCTTAGATATCACGAGGAACTCCGATTGCGCAGGCAGCTTGCTAAGCCATAACTGACGCTCATGCACGAAGGCGTGGGGATCAAACAGG
+
CCCC@@@=@@@<@A@A@A=ACC@C?@@B=@@=@B6;;4;@6AB=@?@CAAA@BBB>BCBA>@:?@9939937798:&8373$39;69973,3377===/:@<8285:?ABCC??<?B?;7;<ABBBB@B@BB>><?>>@:==8=5;;3;;C=BAA;;;=9>889-8==A<@>>?==;;=8878>4=<;6667,//89;959<=7849://)/7)..=9==;@>>>@888;;C?;;7;<>>>??>2>>>>>9>AA=
@6HNMW:01036:05825
TACGGAGGATCCGAGCGTTATCCGGATTCATTGGGTTTAAAGGGTGCGCAGGCGGCCGTGCAAGTCAGCGGTGAAAGCCCGGGGCTCAACCCCGGAAGTGCCGTTGATACTGCGTGGCTGGAATGCGGTCGAGGCGGGCGGAACGTGGCGTGTAGCGGTGAAATGCGTAGATATGCCACAGAACGCCGATAGCGGAGGCAGCTCGCCAGGCCTGCATTGACGCTCGGGCACGAAAGCGTGGGGATCGAACAGG
+
B=B=:>@<@@A?CCCCDD@CDC@B899:?;;:>>7>>6<<6<?6==B===A:>B>@654>==4:<?<@9927=9=0?>?9AAA4>@==2998(8/3,37;72894:<978C>BBCC?CA@>?=?@?B?AA@;97;CC<;<6;6;:?>:>>?>?????@CCCC>BBBD???AAAACC8::@??9??=;999??CC?AC?BAAAAAAA?BB?B?BCCBB@BB@@A?99:,9<<888(5292555'565758;@A<
@6HNMW:01057:05827
TACGGAGGATGCGAGCGTTATCCGGATTTATTGGGTTTAAAGGGTGCGTAGGCGGTTTTGCAAGTCAGCGGTGAAACGAAGGGCTCAACCCTTGACCTGCCGTTGAAACTGCGGGGCTTGAATGCGGATGCTGTGGGAGGAATGTGTGGTGTAGCGGTGAAATGCATAGATATCACACAGAACACCGATTGCGAAAGGCATCTCACAAATCCGTAATTGACGCTGAGGCACGAAGTGCGGGGTATCAAA
+
555599=5@;;::>:@;;6:@B=B?BBE=CC=A>0:;-;?6>?5;;;;>AB=9;8;CC8BBC@CDB;;0B?000@30//6:;+54:9)//(/39//)/:9)//6?;;4<547BCC5A@<@?277=?>A<><@@?@@8??<@<@@@CBB@A@>A:::4:BAC<B???>>BAAAA99:>==::4:@@<;;;+/0000(/48==::::<::4:<:<99495:<>@@?>>>4998:=68893333&38:3333
@6HNMW:01062:05817
TACGGAGGGTGCAAGCGTTAATCGGAATTACTGGGCGTAAAGCGCACGCAGGCGGTTTGTTAAGTCAGATGTGAAATCCCCGGGCTCAACCTGGGAACTGCATCTGATACTGGCAAGCTTGAGTCTCGTAGAGGGGGGTAGAATTCCAGGTGTAGCGGTGAAATGCGTAGAGATCTGGAGGAATACCGGTGGCGAAGGCGGCCCCCTGGACGAAGACTGACGCTCAGGTGCGAAAGCGTGGGGATCGAACAG
+
BBBB=@>@:@A@B?CBBC?B??@@?B?B@BFCDD>BBBAB<AABAC9:9AA>9:39<6<?3968:9??B9:9DCG>CBB?39:7:BCC?B?A@?<?:>>CDF???BBAABBB?BB@BAA;AABBBB>;@BCCBBBBB)BBBB??;A@999:C@@@8948=@@:888>>===?===>A:==:=<?>>:>8;:5??=9:78818CBC/??=>>>A<@????@A@A>=>A<<<<>=<5<<<<>>?2::>@A<<66
@6HNMW:01018:05866
TACGGAGGATGCGAGCGTTATCCGGATTTATTGGGTTTAAAGGGTGCGTAGGCGGTTTTGCAAGTCAGCGGTGAAACGCAAGGGCTCAACCCTTGACCTGCCGTTGAAACTGCGGGGCTTGAATGCGGATGCTGTGGGAGGAATGTGTGGTGTAGCGGTGAAATGCATAGATATCACACAGAACACCGATTGCGAAGGCATCTCACAAATCCGTAATTGACGCTGAGGCACGAAAGTGTGGGTATCGAACAGG
+
CCBB@BC?BB@?ABBBFF>AAC?C@CCE<AB?BD<BB>BB=BC>;;;@BBB?BA=AAA7@@@>@@CFAAB@DBAA<:;;@?CC?BBBB@BB>B?DCA=??>9?@:@?A9@>=99::*9?;AA?BBCB@BBBBA@@@=6==9>9?@CCBB?BBA?@:879ACD>CAAABBBB999CBBB@@AC@FBA8?88299@?3949BBABBBBBB=BA=?@B?B=@?BAA?@@?;?@A???9?A@99959?AAAB?AAA?
@6HNMW:01023:05890
TACGGAGGGATGCGAGCGTTATCCGGATTTATTGGGTTTAAAGGGTGCGTAGGCGGTTTTGCAAGTCAGCGGTGAAACGCAAGGGCTGCAACCCTTGACCTGCCGTTGAAACTGCGGGGCTTGAATGCGGATGCTGTGGGAGGAATGTGTGGTGTAGCGGTGAAATGCATAGATATCACACAGAACACCGATTGCGAAGGCATCTCACAAATCCGTAATTGACGCTGAGGCACGAAAGGTGTGGG
+
C>@@>;;;0;A:;4:>0//7///4949==5;@:==:@<,94)44)4444@BC@A@=AAA7ABC=AA::9>@;<<88/8,,,(,6/6,,,7)//(/)//838:;4:::==>6::87777+77,3349:;;288779::::-9B=@=885:<<7=:>>@??;>99:/9?>=??@@???@??:9:BA?CC@;:..)-.88086:>>9::@:99*77;ACC?C?CCC@??<00+0..:::).).:7777
@6HNMW:01032:05864
TACGGAAGGTCCGGGCGTTATCCGGATTTATTGGGTTTAAAGGGAGCGCAGGTGGGTTTGTAAGTCAGCCGTGAAAGTTCGATGCTCAACATTGAAATTGCGGTTGAAACTGCAGGTCTTGAGTAAACGCAGCGGCACTGGAATTCGTGGTGTAGCGGTGAAATGCTTAGATATCACGAAGAACTCCGATCGCGAAGGCAGGTGCCGGGAGTTTTACTGACACTGAGGCTCGAAAGTGCGGGTATCAAACAGG
+
:9595>0;9;D@CE>9;;@B@@<@=ABB=BB@DD=BB6;:0;A9??@AA;;8<CC>CD>:;;9<;B@@@5;;;;;09:4;9@BAACCC@B@A?@@C=C=@@B?@>;;;0;@AAAB@CBB?A@@;;;0;AA@@;;5;BBBDACAE?BA;;7;BBAA;;:<BCC>;;;B?BDCDCBCB@@@=@@?BBC>@@A@@@==2939@A>BBC@CC;:9:::-9@AABBBBCCAA?@ABABB<B@@@BB=BCBCBD=BBA?
@6HNMW:01038:05872
TACGGAAGGTCCGGGCGTTATCCGGATTTATTGGGTTTAAAGGGAGCGCAGGCCGTCGATTAAGCGTGACGTGAAATGCCGCGGCTCAACCGTGGAAGTGCGTCGCGAACTGGTTGACTTGAGTGCGCACGAGGAAGGCGGAATTCGTGGTGTAGCGGTGAAATGCTTAGATATCACGAAGAACCCCGATTGCGAAGGCAGCCTTCCAGGGCGTAACTGACGCTAAAGCTCGAAAGTGCGGGTATCGAACAGG
+
CECC@C@C@DD@BC=@A@?BBB@B@DDE>CC@CD>DD<@@=@C;CBBBBBE@F@DBB@?@482;;9>@BCBBBCF>:;;?@::89AA??B797B?B>BAAABBBCCB@=@BB?B?CBBB>B>=;<==@@AA@@:>:=9=><@<@<@B>>9===<=8738AAD;AAAA<>>=@@>B>;>?<@@=AAA6@@@6:8@@:<9689:4:7<6<<<5<<=?=@@@A><<:::3:A?@@@A9@A<<<=6<AAAAA<A??;
@6HNMW:01050:05898
TACGGAAGGTCCGGGCGTTATCCGGATTTATTGGGTTTAAAGGGAGCGTAGGCGGTAGGATAAGTCAGCTGTGAAATTGCGTCGCTCAACGTCGCGACTGCAGTTGAAACTGTTTTACTTGAGTGCGCACAGCGGCGCTGGAATTCGTGGTGTAGCGGTGAAATGCTTAGATATCACGAAGAACTCCGATCGCGAAGGCAGGTGCCGGGGGCGCAACTGACGCTGAGGCTCGAAAGTGTGGGTATCAAACAGG
+
CCCC@C@C@BE=@>;@;;5;AB>B@CDG?BB?BC>CD<BB>BC=BBA@@BD?BB@BAB?BBB?BCBBAAABBCBC=C:;;BCBBBC:;8;@@@BB:;;@@@AAA>BBD?AABCCC;DCC@@@@CCBBBBABA>@;@AAAD@C@C@DCCC@CDCBBCC@CDFF=CCDCACBBBBCBCCBB?BC?BBB>AACBBBBB?B>ABA<??A>ACBB3BCBB?CBBBBCB@BAA=@A@@BC=BAB;;;0;?@ACB>CCA@
@6HNMW:01015:05940
TACGTAGGGTGCGAGCGTTAATCGGAATTACTGGGCGTAAAGCGTGCGCAGGCGGTTTTGTAAGACAGATGTGAAATCCCCGGGCTCAACCTGGGAACTGCGTTTGTGACTGCAAGGCTAGAGTGCGACAGAGGGGGGTGGAATTCCACGTGTAGCAGTGAAATGCGTAGAGATGTGGAGGAACACCGATGGCGAAGGCAGCCCCCTGGGTCGTAACTGACGCTCATGCACGAAAGCGTGGGGAGCAAACAGG
+
FCBBCCCD>;;:B;;;BB?BBBBB@C?B@BB@??:?9::D>CAAABA>>>>9<@8==?5@@A?ABBBBB8:9???8?ABB9BB>BABB?B?BBB=B?BBBBBBC;A@@<<;<=>181899<==<=:76<9///9;9;&6606696=38>>>==?@@AA>?>D:BA>===<728CCCC@;;9;@CCF?BBBB<A@@<@?BBBCFCG5CEC?CC;;;?BBA;95:B@A@BBBBCCC>C@@@DLE9:;:BB=ACC@
@6HNMW:01028:05928
TACGGAAGGTCCGGGCGTTATCCGGATTTATTGGGTTTAAAGGGAGCGCAGGTGGGTTTGTAAGTCAGCCGTGAAAGTTCGATGCTCAACATTGAAATTGCGGTTGAAACTGCAGGTCTTGAGTAAACGCAGCGGCACTGGAATTCGTGGTGTAGCGGTGAAATGCTTAGATATCACGAAGAACTCCGATCGCGAAGGCAGGTGCCGGGAGTTTTACTGACACTGAGGCTCGAAAGTGCGGGTATCAAACAGG
+
CCBB?B?@=@C@CD>BB@?AED@E@BAA;@?>AB<BC>CC>CD?;;;CBAB?CCC>BD>CBB=AACBBB>@?BBB<@@@CBCABBBBGADCC?BCC?C?BBB=@;>??:?BBBBB?BBB=@@@>>>8>?=@A:;6:@CCCACAC@CC;;::BAAB;<7;BBB=A@@C?CC@AADCDDBC?CC@CCC@BBBBBBBB?C=??C=A@A=@@8>9999-:999>@@>@B;;:;FCCCG?CBBBCC=BCCA@@<ACC?
@6HNMW:01028:05949
TACGGAGGGTGCAAGCGTTAATCGGAATCACTGGGCGTAAAGCGCACGTAGGCTGTTATGTAAGTCAGGGGCTGAAAGCCCACGGCTCAACCGTGGAACTGCCCTTGATACTGCACGACTTGAATCCGGGCAGACGGGTCGGCGGAATTCCAGGTGTAGGAGTGAAATCCGTAGATATCTGGAGGAACATCAGTGGCGAAGGCGGCCACCTGGACCGGTATTGACGCTGAGGTGCGAAAGCGTGGGGAGCAAACAGG
+
BBGL?BBB<AB@A=@>?@=?@CDE@CACBBBA<<6;AAB=8=BBB====B<8<;8858=BA<?=??<<<<*//99;28:@5>AA>AAAC?C?@==6<:?798?096=>>?@=>=BCCBCB?BB@@?<AD*.-2,,**(*,,0,-(-3;4:6/605<=:;7;BBAAB=AB=A@AAABBACA@:>>=@?BBBAAABA?BBA<A>9959:>>@CC?AC7?<?B@;BDCAAAB@@<AA???C;B??;<==/878>>7>>C<
@6HNMW:01029:05935
TACGTAGGGTGCGAGCGTTAATCGGAATTACTGGGCGTAAAGCGTGCGCAGGCGGTTTTGTAAGACAGATGTGAAATCCCCGGGCTCAACCTGGGAACTGCGTTTGTGACTGCAAGGCTAGAGTGCGACAGAGGGGGGTGGAATTCCACGTGTAGCAGTGAAATGCGTAGAGATGTGGAGGAACACCGATGGCGAAGGCAGCCCCCTGGGTCGTAACTGACGCTCATGCACGAAAGCGTGGGGAGCAAACAGG
+
BCBBBCFG?@@@A@?AA@===@@@?A,0,0@<:<9@BBFF<@A@000:?>>;8918@@2@AB?BBBBBB???@@@89999*9?6><>>?B@BBB=B<>?=<9::,9<>==>@CB:=7;;888=>>>=>B@@A>>>>>'@@;@5<8=;?<==?==;;;@?===495666668==BBCCAFD@D@BBB?BBCC=@@B<@<?A@ADBB5BBB=BB@@@?BAA@;9;@AAA??>=999/7=<=BBB5AAABB=BAA=
@6HNMW:01035:05935
TACGTAGGGGGCAAGCGTTGTCCGGAATGACTGGGCGTAAAGGGTGTGTAGGCGGGCTCGCAAGTTGGATGTGTAATACCCAGAGCTTAACTCGGGTGCTGCATCTGAAACTACGAGTCTTGAGTGTCGGAGAGGTAAGTGGAATTCCTAGTGTAGCGGTGGAATGCGTAGATATTAGGAGGAACATCAGTGGCGAAGGCGACTTACTGGACGATAACTGACGCTGAGGCACGAAAGCGTGGGGAGCAAACAGG
+
EGA@@CCCCC5BC@BAAB@CCB?B?C?BABBBBE?B?@?C=AA=AAAAABC?BBB=BBCCAA?CB>A>@BBCBBB<@@BB8BBBBBB?C@BBBBB>BAA@BBBB@;555,8>????@A>>;>==>AAAA<AA?=9>A:?9:4::>;@<>>>??@@@@@:@C;?:8;;@@BAA@>><>D<>>:<=>:;:>ADD=>=?=B;>::;=:>@==9=?;;;@<@???@@@==>@;>>AAAA9?@??DDE5786AD;@>?:
@6HNMW:01036:05941
TACGGAGGGTGCAAGCGTTAATCGGAATCACTGGGCGTAAAGCGCACGTAGGCTGTTATGTAAGTCAGGGGTGAAAGCCCACGGCTCAACCGTGGAACTGCCCTTGATACTGCACGACTCGAATCCGGGAGAGGGTGGCGGAATTCCAGGTGTAGGAGTGAAATCCGTAGATATCTGGAGGAACATCAGTGGCGAAGGCGGCCACCTGGACCGGTATTGACGCTGAGGTGCGAAAGCGTGGGGAGCAAACAG
+
CCFEACBC=BBAA=ABAB>B@CBB?B?BA@@@@@9?A@@@9@:9:???=?A>BBBD@AAABB?AAACCCC:BBBB:A??6@9858BCC=A>;;A=A=@>>>C:A<=>>AAAA@@>;;;CCDEACD@CD=CC@@A;@@<;;5;=A<A?A@<@;;;B?BA;:9C:AB=?:B@??<:4336:=4=877//////389:5<6::6:/336<94886>8?883;::<<<>::6:::<<=5:667555*79777.786
@6HNMW:01059:05938
TACGGAGGATCCGAGCGTTATCCGGATTTATTGGGTTTAAAAGGGTGCGCAGGCGGGATGTTAAGTCGGCGGTGAAATTTTGCGGCTCAACCGTAAAAGTGCCTTCGATACTGGCGTCCTTGAGTATGGATGAAGTAGGCGGAATTTGTGGTGTAGCGGGTGAAATGCTTAGATATCACGAGGAACTCCGAATTGCGCAGGCAGCTTGCTGAAGCCATAACGTGACGCTCACTGCACGAAGGCGTGGGGATCAAACAGG
+
A::6:>A=BAA<@CB;;;<@AA;@;59929@<B@,:9(499&4;2444?><<5;BA=AAAC=@=AA@?;>=4=:==9@>?0>>?<>@?>*/)/////&////(/477=/////5:=8=8=5::797AA:@?>>=:88>9>>-2,2:,22755576:755'266=3:8883=886>;>527:96C;>><67602599::::15:>9;/33....3304.-(---,,,-,22-..33597716058////&..567.6783
@6HNMW:01061:05913
TACGGAGGATGCGAGCGTTATCCGGATTTATTGGGTTTAAAGGGTGCGTAGGCGGTTTTGCAAGTCAGCGGTGAAACGCAAGGGCTCAACCCTTGACCTGCCGTTGAAACTGCGGGGCTTGAATGCGGATGCTGTGGGAGGAATGTGTGGTGTAGCGGTGAAATGCATAGATATCACACAGAACACCGATTGCGAAGGCATCTCACAAATCCGTAATTGACGCTGAGGCACGAAAGTGTGGGGATCGAACAG
+
<==@7:9?CABBC;;;@@@BBB@D@CCC>BB?BB=BC>CD=BB=@?@CBBBACC?BBB6::B<BBB??@B=000@600//)/:/9;;>:>=7=7;<C?;898<84387*3:99:;;+3368;5;=77/3333:;:;;3;;5;7448>;@;A==?>::48;;A:@ABAAA887=>798><?7707;=600/)/0/0)/*/<<<:00/98/9?+56>:>:=B=@?=>00*000:::3:???AAA1>====9<;;
@6HNMW:01020:05960
TACGGAGGGTGCAAGCGTTAATCGGAATCACTGGGCGTAAAGCGCACGTAGGCTGTTATGTAAGTCAGGGGTGAAAGCCCACGGCTCAACCGTGGAACTGCCCTTGATACTGCACGACTTGAATCCGGGAGAGGGTGGCGGAATTCCAGGTGTAGGAGTGAAATCCGTAGATATCTGGAGGAACATCAGTGGCGAAGGCGGCCACCTGGACCGGTATTGACGCTGAGGTGCGAAAGCGTGGGGAGCAAACAGG
+
@@B@=AAB<BBBC@D;;;?A<B@?7?;>?<;>?B<:98?=7BBBB;000/0)/88=5;??AA;@@AABBB1<@@B<BBC?BBB?CBBC<?9;=<494888<=4=8=??@:;;>;;;;;B>;;6::>CC?CCCCB>@A@@@?A@B?B>A@=@@@BB@AAAACA;A@=@@???>>;;;=8<?;@<88388899288:6:6;;;<6:@>BA6::.7/355.8999:::::7::<==>6=;:5225'57777.9;;4
@6HNMW:01039:05978
TACGGAAGGTCCGGGCGTTATCCGGATTTATTGGGTTTAAAGGGAGCGCAGGTGGGTTTGTAAGTCAGCCGTGAAAGTTCGATGCTCAACATTGAAATTGCGGTTGAAACTGCAGGTCTTGAGTAAACGCAGCGGCACTGGAATTCGTGGTGTAGCGGTGAAATGCTTAGATATCACGAAGAACTCCGATCGCGAAGGCAGGTGCCGGGAGTTTTACTGACACTGAGGCTCGAAAGTGCGGGTATCAAACAGG
+
@DBA>B?B?BD@CL?C@@@ACC>B=:9909?5:;0;A9AB;AA;;;;ABBB?BDC>CD<AAB@DCCBBA8::ABB<BB?CCC;;<CCC?CCC@BBE?E@C@@<@=???9??@@AA=A@@<@@@?AA:@@@AAAA5;;ABABJACACCCC?BBBBB<;9<CCC>A@AB8;;BBBCCDDBB?AA>BBB@CCCCFCBB=?<?@A?AAA=@@9:::@@9@AAABBBABBA@?@DCCCC<AA;;;@9@BCBBB<;;;@
@6HNMW:01047:05993
TACGGAGGATCCGAGCGTTATCCGGATTTATTGGGTTTAAAGGGTGCGCAGGCGGGATGTTAAGTCGGCGGTGAAATTTTGCGGCTCAACCGTAAAAGTGCCTTCGATACTGGCGTCCTTGAGTATGGATGAAGTAGGCGGAATTTGTGGTGTAGCGGTGAAATGCTTAGATATCACGAAGGAACTCCGATTGCGCAGGCAGCTTGCTAAGCCATAACTGACGCTCATGCACGAAGGCGTGGGGATCAAACAGG
+
GDCC?@A?AAA;?:9;>@>@@>29.494)4:38808:(45)4<256:;BAB?@@@9?::96:6;><<;=88;700*0;=000/:?==A@B?BBCHE:BBA@;?;?BBBBCBC@AAAC?>:?>>>?>B>AA=D;??BA=>=8<8<<5<<;:>>===@@:=>>C9?>AB<>>>@AA@;:88.7<@<@@C=>>>2887<8;6==///)..33.3>:=:;4;====??ACB@???@::6;;>>>>>=/==99:2:AA<
@6HNMW:01057:06001
TACAGAGGGTGCGAGCGTTAATCGGATTTACTGGGCGTAAAGCGTGCGTAGGCGGCTTATTAAGTCGGATGTGAAATCCCCGAGCTTAACTTGGGAATTGCATTCGATACTGGTGAGCTAGAGTATGGGAGAGGATGGTAGAATTCCAGGTGTAGCGGTGAAATGCGTAGAGATCTGGAGGAATACCGATGGCGAAGGCAGCCATCTGGCCTAATACTGACGCTGAGGTACGAAAGCATGGGGAGCAAACAGG
+
DDCBCBBA=@@?ABBA@@>@@CCC?BBB=BC?@@<@BACC>BBBB???BBB?BB@BB>BB>B>AABC@DBABCCC=@@?@3@@@BB?B@CC?CC>C@C?BB@@>@CCCCCBB?AAAAABAABABBBBB9BBBB>BBB>AABB>B>B?BC?B@A@@BC@BBBB=BBBCBBBBBBA@>A8<<:=?BCC?C????CCC<@<9<;;8>>>>B?B?BB?BBBBBBC@??B?@;???><=7>BBBDAD5BA><<7>AA?
@6HNMW:01062:05984
TACGGAGGATCCGAGCGTTATCCGGATTTATTGGGTTTAAAGGGTGCGCAGGCGGGATGTTAAGTCGGCGGTGAAATTTTGCGGCTCAACCGTAAAAGTGCCTTCGATACTGGCGTCCTTGAGTATGGATGAAGTAGGCGGAATTTGTGGTGTAGCGGTGAAATGCTTAGATATCACGAGGAACTCCGATTGCGCAGGCAGCTTGCTAAGCCATAACTGACGCTCATGCACGAAGGCGTGGGGATCAAACAGG
+
GFBC@BC>ACD?B?@ACC@BED=@=???9?C?AB>BC=BD;@@:@@@@BBB?BA@<@@AA>A>@CA?;>?9?ABB>BDD5:9@@BEFD?D<??BBB:BBBB?B?BBBBBB@@<@BBB@B>BBBBCBB>BBAC<;;;;7;A:=166-6<<8>??@@:868??A7<=>@<@@@@@@;>=AAA;=<>@>=A<>387=<=;:;>=@A;>>>D<AA;@>?9>;>=>>>AAA576AA>=<>9<<7799-8;77717==7
@6HNMW:01025:06054
TACGGAGGGTGCAAGCGTTACTCGGAATCACTGGGCGTAAAGGACGCGTAGGCGGATTATCAAGTCTTTTGTGAAATCTAATGGCTTAACCATTAAACTGCTTGAGAAACTGATAATCTAGAGTGAGGGAGAGGCAGATGGAATTGGTGGTGTAGGGGTAAAATCCGTAGAGATCACCAGGAATACCCATTGCGAAGGCGATCTGCTGGAACTTAACTGACGCTAATGCGTGAAAGCGTGGGGAGCAAACAGG
+
CBBF@CCD<CBCD<>=00,00/9;5>7;;DDCCC;@@;;;0;@A@A;;;AA;9;2;A>BB@@5:;?>>>4?@@@D=AA;;2;;25@>A?B;BB5;<0:===A?BABBC=BBCCAA=@BCCBBECCBDE<;;;B>ABCCCC?C@C?C?8:19<<9333&3:;=/;;8;===A>CC@@@<@?:@=A@AD<??=??AA3929998??AABA?A?AB<@=@@@@ABBBB?BB;:;@CC=BA@;;;;.;;;AA9@?@=
@6HNMW:01033:06054
TACGGAGGATACGAGCGTTATCCGGATTTATTGGGTTTAAAGGGTGCGTAGGCGGACATTTAGGTCTATGGTGAAATCGTTGTGCTCAACACAATTCAGCTGTAGAAACCGAGTGACTAGAATATAAGTGGCGCAGGCGGAATAAAGCATGTAGAGGTGACATTCATAGATATGCTTTAGAACACCGATCGCGAAGGCGGCTTGCGAAGGTATGATTGACGCTAATGCACGAAAGCGTGGGTATCGAACAGA
+
;;;<:;?<;AA<==AB;;459;256=99/495>@0::.49)0;17/0/77745505AAAB=@A>@@@A?@:@;;;0:999444<::<?9998@>B>BCCBB@ABDBD=B;;;B@A:;;;;:5:>00*///)/=<<<9=B?B<@AB699@6545>5566>>>;<8;;;;:::::;;<<588=6=88488:::3334=2;<7BB<AABB?B798==@A;>999?AB577B?????7?///88.853225:>A77
@6HNMW:01036:06023
TACGGAGGGTGCAAGCGTTACTCGGAATCACTGGGCGTAAAGGACGCGTAGGCGGATTATCAAGTCTTTTGTGAAATCTAATGGGCTTAACCTTAAACTGCTTGAGAAACTGATAATCTAGAGTGAGGGAGAGGCAGATGGAATTGGTGGTGGTAGGGGTAAAATCCGTAGAGATCACCAGGAATACCCATTGCGAAGGCGATCTTGCTGGAACTTTAACTGACGCTAATGCGTGAAAGCGTGGGGAGCAAACAGG
+
9;6976<@4;90/4////)//9:<7<9=ABA@@B;AA;;:.959=>9=;==:00)/939/96<@@9999*/---5(----(---(/5.54949.55)5;54505<;;;3:////<499;>=56659;;4<<==8==>655<;7969:/0)0/*/>>>?0=:??0?<3834////////18838.43::134-388828-//96//(///;6;6444)45:88::<:45.38889444)4;<99;;.///7:.67:7
@6HNMW:01044:06052
TACGTAGGGTGCGAGCGTTAATCGGAATTACTGGGCGTAAAGCGGGCGCAGACGGTTACTTAAGCAAGATGTGAAATCCCCGGGCTTAACCTGGGAACTGCGTTTTGAACTGGGTAGCTAGAGTGTGTCAGAGGGGGGTAGAATTCCACGTGTAGCAGTGAAATGCGTAGAGATGTGGAGGAATACCGATGGCGAAGGCAGCCCCCTGGGATAACACTGACGTTCATGCCCGAAAGCGTGGGTAGCAAACAGG
+
ADBB@9994;;;A@AAA@==:=00+0+0)/7::@<BBABC>CCCC=;::CAAAC?A?ABD?C@BBA?BB9:9CCB::99928?9AA?B?B?BCD>C?B?><8:99+796;AAB<A9:9DCC?@?@@A=>=C@@@A@@'@==?6:5:=AAABBBBBAB999DC<AA@A???@@@@@00,0@:@<@BA@DBA@@CCC?B?A<99:9:(8AC:BBC978@@D;;;;5;;;;>A4;;;1:><:;;1:=@888)8<<7
@6HNMW:01052:06055
GACGTAGGTGGCAAGCGTTACTCGGAATTACTAGGCGTAAAGCGCGCGTAGGCGGAATGTTAAGTCTGTTGTGTAATCTCTGGGCTCAACCCAGAAACTGCAACAGAAACTGGCGTTCTTGAGTGAGGCAGAGGAAATCGGAATTCCTAGTGTAGCAGTGAAATGCGTAGATATTAGGAGGAACACCGGTGGCGAAGGCGGATTTCTGGGCCTTTACTGACGCTAAAGTGCGAAAGCCAGGGGAGCAAACGGG
+
@B@:9:C@BB@BB?@A;;9;CBBB@B@B?A@CCC@BBCAA<B?@@B@@?@@<@A=A?A@@?C?AAABBC@CAA@D?@@@BADD<BBBB@BC=A@@@;A?AACACAAAC>CCC@FCC@BB8;:AAA@@=?ABBC?BD>B??<?9>9??BBBBBBCCC@??CBG>??@BCBBCCCC?BB?BB>A?@@@@CACB?CCF?A>@C?BBB>CDDH?CACC>CCCDBB;;;@@:@@CBBDE>BB?AAAA8;;;CC<AAA<
@6HNMW:01057:06051
TACGGAGGGTGCAAGCGTTACTCGGAATCACTGGGCGTAAAGGACGCGTAGGCGGATTATCAAGTCTTTTGTGAAATCTAATGGCTTAACCATTAAACTGCTTGAGAAACTGATAATCTAGAGTGAGGGAGAGGCAGATGGAATTGGTGGTGTAGGGGTAAAATCCGTAGAGATCACCAGGAATACCCATTGCGAAGGCGATCTGCTGGAACTTAACTGACGCTAAT
+
BFCC@CDE>BB?@<@A@@=@CBAB=A<@@@@BAD<@@BBB=C<@ABBBBCE?;<:;C?CCCB>AA::::-;ABBA=@@@@=@C?;;8;?B>BB@CC>CBBBC@C@A@C>CCCCCC@CCBBBCC@@@@@5==997:ADCBB?B>A=A=@A=>>>:999-9ACA:BB9:9CCCBBBBCD@CC?A>ABAC=??=?AA@-0-0000=@=>BB@B@CB@C?CCCCBBA>=98
@6HNMW:01015:06081
TACGGAGGACGCGAGCGTTATCCGGATTCATTGGGTTTAAAGGGTGCGCAGGCGGCCGTGCAAGTCAGCGGTGAAAGCCCGGGGCTCAACCCCGGAAGTGCCGTTGATACTGCGTGGCTGGAATGCGGTCGAGGCGGGCGGAACGTGGCGTGTAGCGGTGAAATGCGTAGATATGCCACAGAACGCCGATAGCGGAGGCAGCTCGCCAGGCCTGCATTGACGCTCGGGCACGAAAGCGTGGGGATCGAACAGG
+
K;;9<;@:BDDAA@C;;;>@@A@C@BC?AAB@CF>CC>CB>BC=A@@?:559:@;@+//67:4799;73837<>?3<<;)777(3;;A@BCB9A4727=@@:AB@??;B?;;;7;;4::A<@;@9::497?8:3;AA9AC?A@AA@@<??ABBAAAB@CBBB=???BB@AC@999?9??BBB<??C=???AA@A:??;?AACBAAA???<??AB???@BBCBAA=A@9888AAA8=>@@BBB5@@8884:::4
@6HNMW:01054:06070
TACGGAAGGTCCGGGCGTTATCCGGATTTATTGGGTTTAAAGGGAGCGCAGGTGGGTTTGTAAGTCAGCCGTGAAAGTTCGATGCTCAACATTGAAATTGCGGTTGAAACTGCAGGTCTTGAGTAAACGCAGCGGCACTGGAATTCGTGGTGTAGCGGTGAAATGCTTAGATATCACGAAGAACTCCGATCGCGAAGGCAGGTGCCGGGAGTTTTACTGACACTGAGGCTCGAAAGTGCGGGTATCAAACAGG
+
DCBB@B?B=:;80@5@00)/>@;?;=@<4>@:?A<AB?CG>CD>CB@@A@@;?@@8@B=CBCACCBBBD?AA@@@;@C?CCCBBBAAC@BBBADCC>C@CCB?B>@@B=DBBABBABCB@CDKBCC>CCD;=;B>BBBCBBHACABB;;8;BCCBAA?;<0@50000+0;<=>099CBB?BA=A;;9:ACCBBBB@C@BBD8::>:<>9??ACC8??>>???>=A@@=A@?@B@;?;999:6=@>:>?8?::5
@6HNMW:01022:06123
TACGGAGGATCCGAGCGTTATCCGGATTTATTGGGTTTAAAGGGTGCGCAGGCGGGATGTTAAGTCGGCGGTGAAATTTTGCGGCTCAACCGTAAAAGTGCCTTCGATACTGGCGTCCTTGAGTATGGATGAAGTAGGCGGAATTTGTGGTGTAGCGGTGAAATGCTTAGATATCACGAGGAACTCCGATTGCGCAGGCAGCTTGCTAAGCCATAACTGACGCTCATGCACGAAGGCGTGGGGATCAAACAGG
+
A=CCACC@BBB@CBAB;:8;CC@E?DBG?BA=AA9AA0;;7;<;<@;;;BA>AAB;BA@?<?=AACC?BB?AAA@6===-8:<=AC??;?:==@@>2<@:7036;BBBBC:758AAA?B>BBBBCBB>B@@@;@A=93:=7>:??8;BB<>>=<<//)/67606778;@AA@>??@@//..3288859=A:=>??@@<?<<99+..33277+78A;>>;<;<6699///55/5,2466:;88-<AA@@9??>:
@6HNMW:01025:06117
TACGGAGGATCCGAGCGTTATCCGGATTTATTGGGTTTAAAGGGTGCGCAGGCGGGATGTTAAGTCGGCGGTGAAATTTTGCGGCTCAACCGTAAAAGTGCCTTCGATACTGGCGTCCTTGAGTATGGATGAAGTAGGCGGAATTTGTGGTGTAGCGGTGAAATGCTTAGATATCACGAGGAACTCCGATTGCGCAGGCAGCTTGCTAAGCCATAACTGACGCTCATGCACGAAGGCGTGGGGATCAAACAGG
+
CBBB?BD@DCC?CAABBC@BCC@B?BCE>CC79;6;B<BD>DG?C;;;BCB@AAA<ABBB@B?BCAA=>>:>BBB=BA?3:9?>?ABB?B:???==5????@C?BAAABCCD=AABB>B>BBBAAAB>BBBB?BB;;7;=8<;AA5<8827789=;A<?;;;59<<?188@@@@===?;=:;=AAA=AAA598BA:97;?>?D388>D9=>686B=B>?>?;;;AA:;;??AA<A;<<9799-:=?BD;AAA:
@6HNMW:01029:06119
TACGTAGGGTGCGAGCGTTAATCGGAATTACTGGGCGTAAAGCGTGCGCAGGCGGTTTTGTAAGACAGATGTGAAATCCCCGGGCTCAACCTGGGAACTGCGTTTGTGACTGCAAGGCTAGAGTGCGACAGAGGGGGGGTGGAATTCCACGTGTAGCAGTGAAATGCGTAGAGATGTGGAGGAACACCGATGGCGAAGGCAGCCCCCTGGGTCGTAACTGACGCTCATGCACGAAAGCGTGGGGAGCAAACAGG
+
@BBA@JFI?;;;@A?BCC?B?BCB>A=A<@BBCC?CBBCC9@;;:;;AA??=?B<@>?5:9A@CCCBBB=?>BFD8@ACC;CD=BAAB@B????8?8?=>@???8?AA>?===?<?<AA@@@:;;?898@<///////#/.(.2703.38;??;;;A===BBB;DCAAA@@@@>BBCC@AA?ABCBB@CBBC?CBB=@=@BBDJIL5BCC>CCCCB@BBCB::=CBBC;;;BBBD>CCCBBBB9BBCBA<@?@;
@6HNMW:01031:06110
TACGGAAGGTCCTAGCGTTATCCGGATTTATTGGGTTTAAAGGGAGCGTAGGCTGTTCAGTAAGCGTGTTGTGAAATGCATGAGCTCAACTCATGAATTGCAGCGCGAACTGCTGGGCTTGAGTGCTATGAAAGTTGGCGGAATTTGTGGTTGTAGCGTGAAATGCTTAAGATATCACGGAGGAACTCCCGATTGCGAAGGCAGCTGTCGTGCATAGTTACTGACGCTGAAGCTCGAAGGTGCGGGTATCGAACAG
+
;<<@49457:;8=:69;;7;@?@CAB==39505<2<>4;?8=;6959:955.4454.4:556;>55554.4:///(/7//-6---,-5(---5-//)/)//9<<<<=<9:::::::19<4455:555<;<<>8;;6:6//)/)--(-66(/(/8///33999(3388,3,377697---(--050-/33(38939666381962..33...33..258+22222886555377622238155577/5333..(.58
@6HNMW:01049:06157
TACGGAAGGTCCGGGCGTTATCCGGATTTATTGGGTTTAAAGGGAGCGTAGGCGGCATGGTAAGCGTGTTGTGAAATGCGGGTGCTCAACATCCGGACTGCAGCGCGAACTGCCGTGCTTGAGTGCATTGAAGGAAGGCGGAATTCGTGGTGTAGCGGTGAAATGCTTAGATATCACGAGGAACCCCGATTGCGAAGGCAGCTTTCCGCGCTGTTACTGACGCAGAAGCTCGAAGGTGAGGGTATGCGAACAGG
+
BCCC?C@B?BB@@@9@00,0;>6>;=@@4@A?BC>CD?CC>CG?@@@CB@@>@B?BBDD@AA8;;A@CC@BBCAC<@@@CE=A@BBBC=@?AC@C@DCACABBCBCFE@BBBB:;;BBD8;;BBBBBB=@@?B?B;;:;D@C@C@BBBB?BCCCBCC@AA@C=@@AC@CBCBDBBBAAAA<?<?AB3??@000@@:;=ACDDFD=C?BB@@:::?BCCCB@@@CBC?AAA@A@*0*00//6.6////77.2294
@6HNMW:01062:06117
TACGGAAGGTCCGGGCGTTATCCGGATTTATTGGGTTTAAAGGGAGCGCAGGTGGGTTTGTAAGTCAGCCGTGAAAGTTCGATGCTCAACATTGAAATTGCGGTTTTGAAACTGCAGGTCTTGAGTAAACGCAGCGGCACTGGAATTCGTGGTGTAGCGGTGAAATGCTTAGATATCACGAAGAACTCCGATCGCGAAGGCAGGTGCCGGGAGTTTTACTGACACTGAGGCTCGAAGTGCGGGTGATCAAACAGG
+
CCCD@C?A@A@6::*---(-8;5;79::3:@=BC>CC;@@;@@8@A@@@BB?BCE?DD=CCC>B?@@@@7;;A@@;@B>BIM;;;GCC@BBB=@@@8@;@@@5;;;*:@C7@?@@BA=969<CCCCCH=@AA;;;A=AABBCGDBDACFCC@ABABB<;7;BBB;AA;;7;CCCCDCCCCB@CBACCE?@@@CBBA@5:5:@A?BBC?BB=:9:DD;@@@BBB???CBB?ACA;;4;?;;;:-99988?>9>887
@6HNMW:01014:06173
TACGTAGGGGGCAAGCGTTGTCCGGAATGACTGGGCGTAAAGGGTGTGTAGGCGGGCTCGCAAGTTGGATGTGTAATACCCAGAGCTTAACTCGGGTGCTGCATCTGAAACTACGAGTCTTGAGTGTCGGAGAGGTAAGTGGAATTCCTAGTGTAGCGGTGGAATGCGTAGATATTAGGAGGAACATCAGTGGCGAAGGCGACTTACTGGACGATAACTGACGCTGAGGCACGAAAGCGTGGGGAGCAAACAGG
+
@A:9:ABBBB3@B=A;:;<AAB?B@C@BBAACDD:A?99939A9@AAB@??=@??:>?BBBB>AD>B>ABBBBBB>@BBB9???@@@=A@CEDDD=BBB>??BBBBB>D:BBA<==>>>@;BAB===@?;?@==:=A;@>?8>;<;@<@??>@B@>>@9>A;?;8;;;;BBBAAA<@A=>><>=A>>=>>BB<A@;5;5;///7166><7;=///=5;=9>>B?>>>@<?>A88838AA@@@@2==<<=7>>>>
@6HNMW:01020:06198
TACGGAGGGTGCAAGCGTTAATCGGAATCACTGGGCGTAAAGCGCACGTAGGCGGCTTGGTAAGTCAGGGGTGAAATCCCACAGCCCAACTGTGGAACTGCCTTTGATACTGCCAGGCTTGAGTACCGGAGAGGGTGGCGGAATTCCAGGTGTAGGAGTGAAATCCGTAGATATCTGGAGGAACACCGGTGGCGAAGGCGGCCACCTGGACGGTAACTGACGCTGAGGTGCGAAAGCGTGGGTAGCAAACAGG
+
CCA@=>==8:;:B>BBBB?A>A@@=@@CCBABBE>AAABB7::@@@9::??4>B?BC@B>BB>BBCBBBB9CBBB<BBB9@B@@@A:A>BBBBB<A>BCAB>BC8@@BBBB@@>AA>AA>A@@?BB>B?CCBAC8>A:00,08<9@9<>900:AD=@B@@;C4969=?@::9>?@;;5;A=A?BCC@C@BCACCB>B>BD@B@CC?@@@@>@=;;5;ABBCCCCDAA?ACBCCC>CBBA??8>@@@AB=AAB?
@6HNMW:01038:06192
TACGTAGGGTGCGAGCGTTAATCGGAATTACTGGGCGTAAAGCGTGCGCAGGCGGTTTTGTAAGACAGATGTGAAATCCCCGGGCTCAACCTGGGAACTGCGTTTGTGACTGCAAGGCTAGAGTGCGACAGAGGGGGGTGGAATTCCACGTGTAGCAGTGAAATGCGTAGAGATGTGGAGGAACACCGATGGCGAAGGCAGCCCCCTGGGTCGTAACTGACGCTCATGCACGAAAGCGTGGGGAGCAAACAGG
+
00/=@@CC>CBCBBBCB@>AACCDAD@B?DA??@;@BBBD<B@@:;9A@AA?::8:@?2??>=@AAA@AAAAAAG>BBCB:BH:??@?@D?CDE@C?????===29:==BBB@@;@=???===;;;?B?;;;>ABAA(AA<A=A<@<@@?===>=@@@;;:D9??888??>==BBBB>BB=B?BBC@CBBCACCC?A=ABAAAAA2ACD=@A@@@@BBAB@@@A???::9BCCD>:93?>==0999CG>BBC?
@6HNMW:01042:06179
TACGGAGGGTGCAAGCGTTAATCGGAATTACTGGGCGTAAAGCGCACGCAGGCGGTTTGTTAAGTCAGATGTGAAATCCCCGGGCTTAACCTAGGAACTGCATCTGATACTGGGTAACTAGAGTAGGTGAGAGGGGAGTAGAATTCCAGGTGTAGCGGTGAAATGCGTAGATATCTGGAGGAATACCGATGGCGAAGGCAGCTCCCTGGCATCATACTGACACTGAGGTTCGAAAGCGTGGGGAGCAAACAGG
+
BCAA?BFD?BBAA:;;BB8;:;BC@G@C@CBCCD>@@?FE<@@ABB:9:BB9:@=@A9;?=?;?@@AAB@A@CBC>B???-89/9<2;-7-48?9?<????B???CBBAA?>?8>@=@ABB988;?<?@@?989829??BBC?B?A>A=8:;:AA==:>>>D;888?BBAA;;;:=A:8838;A?@<@?AB:>>@<?<@>>>@@@:@B<@@?AAAA@@@>>>==>>?;>;?97707<<9<AA5==9990:;;5
@6HNMW:01053:06194
TACGGAAGGTCCGGGCGTTATCCGGATTTATTGGGTTTAAAGGGAGCGTAGCGGCATGGTAAGCGTGTTGTGAAATGCGGGTGCTCAACATCCGGACTGCAGCGCGAACTGCCGTGCTTAGAGTGCATTGAAGGAAGGCGGAATTCGTGGTGTAGCGGTGAAATGCTTAGATATCACGAGGAACCCCGATTGCGAAGGCAGCTTTCCGCGCTGTTACTGACGCTGAAGCTCGAAGGTGCGGGTATCGAACAGG
+
CDBB=B<B>BC?CC?;;;@BAA<@=@BA<BA=AA9@?9@A:AE?;;;A@;;9;4;@?;<;C266B@?@@CCAAB<?@@BB=@@@AAA<??BB@C@CBB?@@@@CDBB@B@@@?@@AA@,00<AA0<;;?BB@D@EAC@@A=@7;5;BBB>CBBCC;;5;@>?:@BBC@C@@A<000<=>>;?1888*78>4@@@<7;=@????A<A>ACBB???@BBBBAAAA???@BBBCBC<?=???AF=CAAACC?BBB?
@6HNMW:01060:06161
TACGGAAGGTCCGGGCGTTATCCGGATTTATTGGGTTTAAAGGGAGCGCAGGCGCACTTCAAGCGTGACGTTAAATTTCGGGGCTCACCCCCGTTTTGCGTCGCGAACTGTTGTGCTTGAGTAGGCGGCAGGGAGGCGGAATTCGCGGTGTAGCGGTGAAATGCTTAGATATCGCGAGGAACTCCGATAGCGCAGGCAGCCTCCCGTTGCTTTACTGACGCTCATGCTCGAAGGTGCGGGTATCGAACAGG
+
>>AB>B7@<@E@CC>@@@=@AA@B?BCB9@@8??6=80>>4?@8?@>=B?>:>?>>:>3:<6555<:::<=8?=(94(4444&48833333$3444&4433999/-(-7--(/88896968888433-3337(33,3;4:34-397728::::?;28<=?6?=8848<<:<:======7;7;::58889888@22029;;5998-55.55;;3;><<==>>>CABABBABB7<5;A;;;,9@BC5;:;BC>
@6HNMW:01015:06217
GACGTAGGTGGCAAGCGTTACTCGGAATTACTAGGCGTAAAGCGCGCCGTAGGCGGAATGTTAAGTCTGTTGTGTAATCTCTGGGCTCAACCCAGAAACTGCAACAGAAACTGGCGTTCTTGAGTGAGGCAGAGGAAATCGGAATTCCTAGTGTAGCAGTGAAATGCGTAGATATTAGGAGGAACACCGGTGGCGAAGGCGGATTTCTGGGCCTTTACTGACGCTAAAGTGCGAAAGCCAGGGGAGCAAACGGG
+
;65;@997;B@CB?BB;926@@AB?B?C:;;ABB?CCDCC>B:0000+0<::1:;6<39978;6;:::@A<?>?AA:@>??:;;.::;:;@B:@@B@=B:99D?BA@@@000>;>=A<@B=AAAAA@@<::8?@=AE<@@E=?<??B=AABAA@ADA>>=999/:9;ABBBBBBA<@>9>A;@=BAB?C>;;8;CC=A@BDACCE>CCGI>B?BB<BAAACBAB;;;/;@A@@BG=BB@@@@@8;:;DD=ABB=
@6HNMW:01024:06236
TACGGAGGACGCGAGCGTTATCCGGATTCATTGGGTTTAAAGGGTGCGCAGGCGGCCGTGCAAGTCAGCGGTGAAAGCCCGGGGCTCAACCCCGGAAGTGCCGTTGATACTGCATGGCTGGAATGCGGTCGAGGCGGGCGGAACGTGGCGTGTAGCGGTGAAATGCGTAGATATGCCACAGAACGCCGATAGCGGCAGGCAGCTCGCCAGGCCTGCATTGACGCTCGGGCAGCGAAAGCGTGGG
+
CBBB>;:2495;;99949.44=8=2669<BB6;;7;D=CC<BA;@?<<<00,0;6;,0:=?:6:<:833317<7<//00)///&//886?;;/B7@7@@@@<@@<A@77797557939==5;5;>;;5:=<881;;<0;C=C?B:6:?ACC@AAA?A=@?@@<999A??;>>>>??>BBBBA?B>>9=?<;000)//:569:;:@:B>AA>B>AAABA>ABBBA?::918/./333,3557777
@6HNMW:01025:06219
TACGGAAGGTCCGGGCGTTATCCGGATTTATTGGGTTTAAAGGGAGCGCAGGCGGCACTTCAAGCGTGACGTTAAATTTCGGGGCTCACCCCCGTTTTGCGTCGCGAACTGTTGTGCTTGAGTAGGCGGCAGGGAGGCGGAATTCGCGGTGTAGCGGTGAAATGCTTAGATATCGCGAGGAACTCCGATAGCGCAGGCAGCCTCCCGTTGCTTTACTGACGCTCATGCTCGAAGGTGCGGGTATCGAACAGG
+
BBCC?A@A@CF@LD=@;;8;AC=B?BBA<AA=@B0;;,;@8@?;;;;BA>>:00+088:6<:6-00@A@@>@+::5;B;@@@@8@BBBCEEE3AA@@6?@AA@??BB?ABAA=@99:B?BBCCDD?@?<?AAA6:9/8=8=;@9@AAA>@B@@AAA>ABBC=>>>B>ACBBBACBBBBB?B?@@@=A????C@@>>;<>??=@@@7==:>8;;0;CBBBBDCDBBCCCCBC@7929@9:;0;CCCBC?BCHG
@6HNMW:01050:06255
TACGGAAGGTCCGGGCGTTATCCGGATTTATTGGGTTTAAAGGGAGCGCAGGTGGGTTTGTAAGTCAGCCGTGAAAGTTCGATGCTCAACATTGAAATTGCGGTTGAAACTGCAGGTCTTGAGTAAACGCAGCGGCACTGGAATTCGTGGTGTAGCGGTGAAATGCTTAGATATCACGAAGAACTCCGATCGCGAAGGCAGGTGCCGGGAGTTTTACTGACACTGAGGCTCGAAAGTGCGGGTATCAAACAGG
+
CCCC@C@B?BC?BB=9;9=@CC@E?BBB<@<9>?/:;0;B=BE>@@@AA@A?BCC=BB>BBB<@@B?@?@BBFFF=BB@CBBBBAAAC@BCD@BBC>C@CCCAD?@@@9?@?@@B?BBB@BBBBBB<BBB;;;@=@BBBCAD@C@CBBC@BBBCCAA?ACCC>CCCC@BCBCBBCBBCC@CC=AAC@BBACCCCC7958AB<@@@9><5898<<5?@@@CBB@BC;:8:BC;;;.;?;;;B<BBDCCC>@A@A
@6HNMW:01051:06213
TACGGAAGGTCCGGGCGTTATCCGGATTTATTGGGTTTAAAGGGAGCGCAGGCCGTCGATTAAGCGTGACGTGAAATGCCGCGGCTCAACCGTGGAAGTGCGTCGCGAACTGGTTGACTTGAGTGCGCACGAGGAAGGCGGAATTCGTGGTGTAGCGGTGAAATGCTTAGATATCACGAAGAACCCCGATTGCGAAGGCAGCCTTCCAGGGCGTAACTGACGCTAAAGCTCGAAAAGTGCGGGTATCGAACAGG
+
CBAA=B=A=@B?@@9@00*0<=:<:099/9?:@C0:9/9=2A@7;;@>EED@B?A@DAAB@C?CBBB@@?CCBCC>ACA?BBB?BBCC=A<???885;8=;;=>=>@A547C6?900//38562225;?>@AA;>;>;>>;>;?<??8:4:;99925,28:C7>@>>9@AAA>>?;;8@;A=,555'555.5533(.(....(.(..337-5568386635/.-22,2--.....&...688,52222258885
@6HNMW:01060:06225
TACGGAGGGTGCAAGCGTTAATCGGAATCACTGGGCGTAAAGCGCACGTAGGCTGTTATGTAAGTCAGGGGTGAAAGCCCACGGCTCAACCGTGGAACTGTCCTTGATACTGCACGACTTGAATCCGGGAGAGGGTGGCGGAATTCCAGGTGTAGGAGTGAAATCCGTAGATATCTGGAGGAACATCAGTGGCGAAGGCGGCCACCTGGACCGGTATTGACGCTGAGGTGCGAAAGCGTGGGGAGCAA
+
A>>C?BBD>CC;;7;B;;7;@DBD?B@CCCC@@@;@AABC<?@AB@AABAD@FAAA?@AAA@=@@<7333&3333(333(333,377<6<;AA?=A<>=>>B<A:::;=887:;8999@;@A=AB<DD>AA@CD8@@;:;5;<@8>?B@=AA>9909==779-9?<?=>==>8777849:6;6;777<<?><?<;6;0778=0336::478295?>61:88888=;;688<88<5:::::::+66555
@6HNMW:01017:06272
TACGGAGGACGCGAGGCGTTATCCGGATTCATTGGGTTAAAGGGTGCGCTAGGCGGCCGTGCAAGTCAGCGGTGAAAGCCCGGGGCTCAACCCCGGAAGTGCCGTTGATACTGCGTGGCTGGAATGCGGTCGAGGCGGGCGGAACGTGGCGTGTAGCGGTGAAATGCGTAGATATGCCACAGAACGCCGATAGCGGAGGCAGCTCGCCAGGCCTGCATTGACGCTCGGGCACGAAAGCGTGGGGATCGAACAGG
+
--//)//)/---,,,(,--(--83:6996:::.44(4.4:)44)4:;:5//:4//)/)//6895:3333447==<<4333,3=;.<:::6:==1:6:598883//(/666988::55.49=29.44947;@?BC@CCD=BB@B@C@?><8744333336;333(398888784337:4;77771777433399994995888::8;7577,7/799886333339:<=5<75222'2...335'..55843353
@6HNMW:01029:06297
TACGGAGGATCCGAGCGTTATCCGGATTTATTGGGTTTAAAGGGTGCGCAGGCGGGATGTTAAGTCGGCGGTGAAATTTTGCGGCTCAACCGTAAAAGTGCCTTCGATACTGGCGTCCTTGAGTATGGATGAAGTAGGCGGAATTTGTGGTGTAGCGGTGAAATGCTTAGATATCACGAGGAACTCCGATTGCGCAGGCAGCTTGCTAAGCCATAACTGACGCTCATGCACGAAGGCGTGGGGATCAAACAG
+
BBBB?@@<@AC?CAA@BB@CCC?C?BBD=BB?BC=CD:??<@C9@@?@BBB?CBD>B?@?:><@AAA<??=@@>?8>??5??@;?AAA@C999BBB5BAAB>B?BAACCCBB>BBBB>B>>BA@@@C?BB@@<=>?A<>@<A9<<5<<949AA798:5:>?A188>>;>CBAAAAAA>>>=B=@@A=BAA577;>?A<@@@@@:>>AC=AA388B<@??@=;;:==///==:><>8><8888)8:886*877
@6HNMW:01031:06260
TACGTAGGGGGCAAGCGTTGTCCGGAATGACTGGGCGTAAAGGGTGTGTAGGCGGGCTCGCAAGTTGGATGTGTAATACCCAGAGCTTAACTCGGGTGCTGCATCTGAAACTACGAGTCTTGAGTGTCGGAGAGGTAAGTGGAATTCCTAGTGTAGCGGTGGAATGCGTAGATATTAGGAGGAACATCAGTGGCGAAGGCGACTTACTGGACGATAACTGACGCTGAGGCACGAAAGCGTGGGGAGCAAACAGG
+
BBBBBABBBB5BC@CBBB@CBB?B?B?BB@@@DC<=?999.:?9<>:49=@=>BB=@BA??@;>>6<>C:::?@A=AAAA;@9:9;=6>5:A>BB=999<A@@?@@?;;3;BC===>788078;99:8718?=<9=@<@@@<@<A<A<A@@@:;<??C=AA=D=757:997>:;;;>=8=A5;7;???===A5;::;>;A@666,//6<7888<=A<;:;@@===???<@????@6;;==@@@5@?88818<=7
@6HNMW:01036:06299
TACGTAGGGGGCAAGCGTTGTTCGGAATTACTGGGCGTAAAGCGCACGCAGGCCTGGCCGTTAAGTCTTGTCGTCAAAGGCGGGGGCTCAACCTCCGTTCTACGATAGATGACTGGCGGCCTAGAGTATGTGAGAGGGAAGTGGAATTCCCGGTGTAGCGGTGAAATGCGTAGATATCGGGAGGAACACCAGTGGCGAAGGCGCTTCCTGGCACACAACTGACGCTCATGTGCGAAAGCCAGGGCAGCG
+
CBB@@;;;;;$95.5555.5;.9439.406<<=?8>>>>>255<55433::.51559<8>=6:3:://)/::;:;:<2;.55999(999@4;79<5::8==??999>9949999::=?;?<@AAAABBB;;;DCEDD>BABBC>@<@<??6@?AAABCCC?A:::/9>=;<?=<<;;;;>3;>;A597B>@?:?63734913225.3.--(-----2,2599:::9:=?@???@@@9@@<@BD=AA@=9
@6HNMW:01039:06279
TACGTAGGGGGCGAGCGTTGTCCGGAATTACTGGGCGTAAAGGGTGCGTAGGCGGTCTTGGTAAGTTGGATGTGAAATACCCGGGCTTAACTTGGGTGTGCATCCAATACTGTCGGACTTGAGTGCAGGAGAGGAAAGCGGAATTCCTAGTGTAGCGGTGAAATGCGTAGATATTAGGAGGAACACCAGTGGCGAAGGCGGCTTTCTGGACTGTAACTGACGCTCATGCACGAAGGCGTGGGGATCAAACAGG
+
555;;<>CCC0C;94944.49><<3<5:9<=9;;04433808:143;9;;;5;=9<00+0;>@<=<;<;@;9;:8:1:444(5<3:=7?9?>=@<4AD==@@:CAF>CBB<8888;?A;4399:@@@@?<0006::1:9@9=4?=??A959>;7833.39;=3938383377878=@8<;8>9>87038:>;=42,2.22+289)2595<A??A>:>>>@?????@?>???@=8=9878===0>>@AC>CCD@
@6HNMW:01054:06298
TACGGAAGGTCCGGGCGTTATCCGGATTTATTGGGTTTAAAGGGAGCGTAGGCGGTAGGATAAGTCAGCTGTGAAATTGCGTCGCTCAACGTCGCGACTGCAGTTGAAACTGTTTTACTTGAGTGCGCACAGCGGCGCTGGAATTCGTGGTGTAGCGGTGAAATGCTTAGATATCACGAAGAACTCCGATCGCGAAGGCAGGTGCCGGGGGCGCAACTGACGCTGAGGCTCGAAAGTGTGGGTATCAAACAGG
+
CCCC@C@D@CC>><5<00,0@@;A<=@?:?B>?@<?A<BB=AC>@@AABBB?BB@BCD@CCC@FCCBBBBBBCCC=C8::ABBB@@@C?B@@@BA:;;@?@BBB?BCD?BBCBCC:CCC@CBBBCCCCC@@@9949BBBC@D@C@CCCC@CFCBCAA<ACCC=CCCEACCB@@@ACCCD?CC?BCC@CBBABBBB>@=@A@;???19888(8@?@>ABBCBBCCFCB?BBA:;;6;?@?@@9?@@A@A<AAAA
@6HNMW:01063:06266
TACGGAAGGTCCGGGCGTTATCCGGATTTATTGGGTTTAAAGGGAGCGCAGGTGGGTTTGTAAGTCAGCCGTGAAAGTTCGATGCTCAACATTGAAATTGCGGTTGAAACTGCAGGTCTTGAGTAAACGCAGCGGCACTGGAATTCGTGGTGTAGCGGTGAAATGCTTAGATATCACGAAGAACTCCGATCGCGAAGGCAGGTGCCGGGAGTTTTACTGACACTGAGGCTCGAAAGTGCGGGTATCAAACAGG
+
CCCC@B@B>BD=@@;@A@<@CC@C@BCB<A@4::.:?0;;0;D<@@ABBBA?A@A:@@<?AB@BBCDDC;;:BBD;@@?BBBBCBCCD@CBB?@@B=A=A@@<@=A@A<A@@@AB>AAA>ABCCCC>DCCAA@@<@@AAFADAD@DD@A=@AC?@:;:;CCC>AA@C@BBBCBBA@ABC@DC@CBB?BBBBCCCB=?<?@@;@AA:@@8<9887-9A?ABBA@@C;;:;BBBBB<B;;;;C=BCBBBB>BBB@
@6HNMW:01036:06340
TACGTAGGGGGCGAGCGTTATCCGGATTTACTGGGTGTAAAGGGAGCGCAGACGGAGAAGCAAGTCTGATGTGAAAGCCCGCGGCTCAACCGCGGGACTGCATTGGAAACTGTTTATCTGGAGTACTGGAAGGGCAAGCGGAATTCCTGGTGTAGCGGTGAAATGCGTAGATATCAGGAGGAACACCGGTGGCGAAGGCGGCTTGCTGGACAGTAACTGACGTTGAGGCTCGAAAGCGTGGGGAGCAAACAGG
+
@BA@A;;;;;*;A;;;>@7:@B?B@BED>CBBBC>BBBCB7B=555:?@BCCDFAAA@:;;B>AABBC@AAA@@@9@AB;@?A>CBAA=A>@@@B=BBBCCCC>A>BE>BA@AD>BABBC?@A999AB<A@BB=BC?CAA=A@D@C??B?>>>889C@;;;A:767A@???8:;=>=<>>8=:==9497//*0@>+009@<@B9:9CC@B?@BBC?CBBBB>>;6788=??ABA:A>==>>>2>>>AA9@@@=
@6HNMW:01060:06317
TACGTAGGGTGCGAGCGTTAATCGGAATTACTGGGCGTAAAGCGTGCGCAGGCGGTTTTGTAAGACAGATGTGAAATCCCCGGGCTCAACCTGGGAACTGCGTTTGTGACTGCAAGGCTAGAGTGCGACAGAGGGGGGTGGAATTCCACGTGTAGCAGTGAAATGCGTAGAGATGTGGAGGAACACCGATGGCGAAGGCAGCCCCCTGGGTCGTAACTGACGCTCATGCACGAAAGCGTGGGGAGCAAACAGG
+
HCB@@FFF>@A@B;;:;;?@?ABB>B=A=AAAAA<C@@@B=BBBAA@A@>>:8929=<2=AB?@@?BBBBB@BCC;<<<;0=>9A999;?;?CF?C@CBBAAA@499ABB@<==5:3;;==<>@@=>=A@>:;::9:&9:8;7>8;592529899598999@269=;88877;CCCB@?A7A=A;;@CCBB>BAA=A@;;;CCCB3BCC<BBAAA@BBBB;:;::9><?<666>7>666>DD5@@;;;.;;:6
@6HNMW:01061:06356
TACGTATGGGGCAAGCGTTATCCGGATTTACTGGGTGTAAAGGGAGCGTAGGCGGCATGGCAAGTCAGAAGTGAAAGCCTGGGGCTCAACCCTGGAATTGCTTTTGAAACTGTCAAGCTAGAGTGTCGGAGGGGTAAGTGGAATTCCTAGTGTAGCGGTGAAATGCGTAGATATTAGGAGGAACACCAGTGGCGAAGGCGGCTTACTGGACGCTACTGACGCTGAGGCTCGAAAGCGTGGGGAGCAAACAGG
+
:<AADA>??@7@B?CCBB>ABD@C?BBE?BBAAA<BACAC9??9?A?AABB?BB@BBCB?BC@BBBBBB?BBBCB=BB?BBCC9=7884:9/;>9>8=7<5778(9>A6?879@@=@A@BBAA???=;699982:D<@@@;?17189=>;;;>??==:=EEE:;;;@===@??B<>>:=<8<:>>>=@@@@=>>@>F=;:7:@49:@?=?A@?;;;:786=<====:=???AE:=;;;;AA/=>;;:/:888
@6HNMW:01019:06360
TACGTAGGGGGCAAGCGTTATCCGGATTTACTGGGTGTAAAGGGAGCGCAGGCGGCAGGGCAAGTCTGATGTGAAAACCCGGGGCTCAACCCCGGGATTGCATTGGAAACTGTTCAGCTTGAGTGTCGGAGAGGTAAGCGGAATTCCTAGTGTAGCGGTGAAATGCGTAGATATTAGGAGGAACACCAGTGGCGAAGGCGGCTTACTGGACGATAACTGACGCTGAGGCTCGAAAGCGTGGGGAGCAAACAGG
+
@BA@ABCFEF5DC@DCCC?ACB@C@DCB>CBBCE=DBBDC;@@9;:;@@AB?AB>BABD=??=?@AAABBBBB??>*99(798-7>@?=@AB29:28A>B@AA?B?BB18>?>;;@A??;;@CBBBBC>@@<;6;A:@@?<@?C@D?BCCBAAA@::3:===6977;=@@A@A@?AB=??<?>AAA>B????A@@4:4:@<AC?BBB?;<<000@<;;@BBCBCCAA>AC???D>DAA::::+:<<=?8@AB?
@6HNMW:01028:06397
TACGGAAGGTCCGGGCGTATCCGGATTTATTGGGTTTAAAGGGAGCGCAGGTGGGTTTGTAAGTCAGCCGTGAAAGTTCGATGCTCAACATTGAAATTGCGGTTGAAACTGCAGGTCTTGAGTAAACGCAGCGGCACTGGAATTCGTGGTGTAGCGGTGAAATGCTTAGATATCACGAAGAACTCCGATCGCGAAGGCAGGTGCCGGGAGTTTTACTGACACTGAGGCTCGAAAGTGCGGGTATCGAAACAGG
+
559>5:.92994993:==>?B8@;49;,:9.4<0<8(55)49099=7.--(---(--(/8859;:<;<8>=<@A<AA>BCBBAA@00,0//5/55)58:440539;=4==<::;7<==:>>=<@<4559<<?@:==<99169=>>>9949>AA=>>*//77)//9939;7779///::7==:===9555;<<8838)///39994771799==/5554;;=;466;5;==999)444444(4:;///:.///4
@6HNMW:01045:06361
TACAGAGGGTGCGAGCGTTAATCGGATTTACTGGGCGTAAAGCGTGCGTAGGCGGCTTATTAAGTCGGATGTGAAATCCCCGAGCTTAACTTGGGAATTGCATTCGATACTGGTGAGCTAGAGTATGGGAGAGGATGGTAGAATTCCAGGTGTAGCGGTGAAATGCGTAGAGATCTGGAGGAATACCGATGGCGAAGGCAGCCATCTGGCCTAATACTGACGCTGAGGTACGAAAGCATGGGGAGCAAACAGG
+
BCCA@ACK?CBBBBBABB@BAGGG?BBC=AC@A@<?@=?C;@AA@??A@AA?BB@CD?BB@B?BBBBADBBBCCC=CCCC9CAAAC?B?CCACE>DAC?AACE@CAABBCCC@BBBBBCCCAAACBBB=CCBB?BCC?CBBA?C?C@BB?BBBABBB>BCBE>AAACBBBBBCBBBC>BB>B>BBB>CAAA>BBB:=:<B@?=ABCAA?A?BC?BBABABB@@@BAA=???98879BBBCCC9BBABB<B@@=
@6HNMW:01069:05806
TACGGAGGATACGAGCGTTATCCGGATTTATTGGGTTTAAAGGGTGCGTAGGCGGACATTTAGGTCTATGGTGAAATCGTTGTGCTCAACACAATTCAGCTGTAGAAACCGAGTGACTAGAATATAAGTGGCGCAGGCGGAATAAAGCATGTAGAGGTGACATTCATAGATATGCTTTAGAACTCCGATCGCGAAGGCAGGTGCCGGGAGTTTTACTGACACTGAGGCTCGAAAGTGCGGGTATCAAACAGG
+
CCBC@CD?BBDBCB@ABA>BCE@C@BAA<?@<@B<AD=CC>BF=BA@@CBCABB@BDAAB=BC?CBBBCC?A@@?9?B@@;??@@B??=?BCB?C?DBBB9:9BBBC>C>BBBBCCBBBBB?BA@A>A<<7;AA@B@CB?B@;::5;AB;;<BBBC?BCBCBA?CBBABBBBBBBBB9@BB>BBB>BBB@@@BC@C?C>>;>=A8=>:899DD:A?A?CBBBBB@=;>BAAAA9@B>?>B>@<=@AA:@@B;
@6HNMW:01071:05781
TACGGAGGACGCGAGCGTTATCCGGATTCATTGGGTTTAAAGGGTGCGCAGGCGGCCGTGCAAGTCAGCGGTGAAAGCCCGGGGCTCAACCCCGGAAGTGCCGTTGATACTGCATGGCTGGAATGCGGTCGAGGCGGGCGGAACGTGGCGTGTAGCGGTGAAATGCGTAGATATGCCACAGAACGCCGATAGCGGAGGCAGCTCGCCAGGCCTGCATTGACGCTCGGGCACGAAAGCGTGGGGATCGAACAGG
+
CCCCBBA>A9:9A:;;@A=@CD@D@CC?A@@>@@9@B=BC=BC=@@@;;;A=:9393:9ABA?AAB@889:=99929AA9A@A9BABB?BBB8?:?;989A<@@?A@>>>>>?@AA<AAA:>9=;<949A?>>:ABC=CC?B?ABA@>@BDDDBB@@<?>??8>>>A@BABBCBBB>AAB>>9>@>8??@B@=?88707797@>;=?>><>?BDDCC?BABBBB@@@8@B@=<A7>>===AA2@;;=><<=><
@6HNMW:01079:05781
TACGGAAGGTCCGGGCGTTATCCGGATTTATTGGGTTTAAAGGGAGCGCAGGTGGGTTTGTAAGTCAGCCGTGAAAGTTCGATGCTCAACATTGAAATTGCGGTTGAAACTGCAGGTCTTGAGTAAACGCAGCGGCACTGGAATTCGTGGTGTAGCGGTGAAATGCTTAGATATCACGAAGAACTCCGATCGCGAAGGCAGGTGCCGGGAGTTTTACTGACACTGAGGCTCGAAAGTGCGGGTATCAAACAGG
+
:6555;5;7:C<@?8?A@=A@C>A><;;0;@=@B<BE0;;0;>8?AAA?992444(44(4887==<599=>99;@6:;=BA@BBAACC@CCC?CBC=B>A@@=@>BBB=B<<<<<,000+0>BCCD>CCCAB@C=@;;;@5;5;=@A;;8;AA@A:979@DD<;;;@<@??;;:>>@AB?BB>ACCAC@@@A@?A9?5::@;<??299+9<>?A3>997@??>?@9:6:A?@@@9?999<=5>;B@@?=CB>:
@6HNMW:01086:05770
TACGGAAGGTCCGGGCGTTATCCGGATTTATTGGGTTTAAAGGGAGCGCAGGCGGCACTTCAAGCGTGACGTTAAATTTCGGGGCTCACCCCCGTTTTGCGTCGCGAACTGTTGTGCTTGAGTAGGCGGCAGGGAGGCGGAATTCGCGGTGTAGCGGTGAAATGCTTAGATATCGCGAGGAACTCCGATAGCGCAGGCAGCCTCCCGTTGCTTTACTGACGCTCATGCTCGAAGGTGCGGGTATCGAACAGG
+
@<;C@C<B?BC<><3<00)/:?<@<?CE6?@;@?8>B,;;.;?/9:?@@??<;;5;?A@<AA45;5;;<;74544(4803444&48;;;<<<+5:CC9A???AAA@@=9:9@:@AA@A?B??@AA=AA?@@?A99949?=?9?9?@?=:?@9:9BD>BBBB=???C=??FCA@@AA::9=<8<==8=>>>>==;<<18526277=077.25<@:BBBBBBABCCCEFCCAAA=A@?;;;:.:BBBACACCCA
@6HNMW:01090:05784
TACGGAGGGTGCAAGCGTTACTCGGAATCACTGGGCGTAAAGGACGCGTAGGCGGATTATCAAGTCTTTTTGTGAAATCTAATGGCTTAACCATTAAACTGCTTGAGAAACTGATAATCTAGAGTGAGGGAGAGGCAGATGGAATTGGTGGTGTAGGGGTAAAATCCGTAGAGATCACCAGGAATACCCATTGCGAAGGCGATCTGCTGGAACTTAACTGACGCTAATGCGTGAAAGCGTGGGGATCGAACAGG
+
===@:?>@8<<;:5:55;?CBABB=@<@AAA@??:@BDCD?C@BBCBAAAC>AA=@@;@B;;5;B;;;;;*;??@>;:55C?==85616;?9BB;A@:>=>>B=A@;;;0;@@BBC@AAACCCCA@@BA;?@;:4:@@AAC@C@B?B?BB?BABAAAA6AAAA9AC?CBBBBBBCBCC?AA?C?BBEE7::?BCCC=?=????BBBCCC@C?CC@B?BBBDCCCCC@AAAABCCD>CCCBCCB9AAABB?BBB?
@6HNMW:01097:05808
TACGTAGGGGGCAAGCGTTGTTCGGAATTACTGGGCGTAAAGCGCACGCAGGCTGGCCGTTAAGTCTGTCGTCAAAGGCGGGGGCTCAACCTCCGTTCTACGATAGATACTGGCGGCCTAGAGTATGTGAGAGGGAAGTGGAATTCCCGGTGTAGCGGTGAAATGCGTAGATATCGGGAGGAACACCAGTGGCGAAGGCGCTTCCTGGCACACAACTGACGCTCATGTGCGAAAGCCAGGGCAGCGAACGGG
+
BBAAABCCCD5CD?B:;9=AA?BA?B7;69ABBC>BBBCF>A@AA@BAABCABBG@C::;?A6:6ACABBBBBBB<B?@BBBC5CCCC@C@BB?BC@@@@BBBC???AA?@@<;;6;=BBBBCCC@@@CBBBBB>BACCC?C@C?CC<A>@AABB??=?BDC<AABBBCCCC899@B9AA9>;>A@?CA??<:==9<6///<7<77717@;;;A<@A??@CBBBBBBBBCDCC>CC?BBB>BBD@@@=?@E@
@6HNMW:01102:05767
TACGGAGGGTGCAAGCGTTACTCGGAATCACTGGGCGTAAAGGACGCGTAGGCGGATTATCAAGTCTTTTGTGAAATCTAATGGCTTAACCATTAAACTGCTTGAGAAACTGATAATCTAGAGTGAGGGAGAGGCAGATGGAATTGGTGGTGTAGGGGTAAAATCCGTAGAGATCACCAGGAATACCCATTGCGAAGGCGATCTGCTGGAACTTAACTGACGCTAATGCGTGAAAGCGTGGGGAGCAAACAGG
+
BJCC?BBB<@@@A=@@>@;?@A@B>B?B@@@AAA9AAAAA<A>@@@AABBD?;;9;B?CCCGACA;;;;.;@CBB?BBBBACC>BB=A?A?BE?CA;@@A=@=AABBB=BAAACE>;<=CBDCCC;;;0;A;;5<;CBBC?B?C@C@?A=@CBABCC:CBCC:CB?BAABACCCCBC?CB?B?BAA@;@@=AABA?B@BBBABBABBB?B?BB@C?BBB@@@BCC@CCAABCCB=C;<;CDC8AAA@@9??@=
@6HNMW:01094:05832
TACGGAGGATGCGAGCGTTATCCGGATTTATTGGGTTTAAAGGGTGCGTAGGCGGTTTTGCAAGTCAGCGGTGAAACGCAAGGGCTCAACCCTTGACCTGCCGTTGAAACTGCGGGGCTTGAATGCGGATGCTGTGGGAGGAATGTGTGGTGTAGCGGTGAAATGCATAGATATCACACAGAACACCGATTGCGAAGGACATCTCACAAATCCGTAATTGACGCTGAGGCACGAAAGTGTGGGGATCGAACAG
+
;;<B>AC?BBBBC@@A@@>AAB?A<@@B=@@=AC9@@5@=6=>;?@BBCA@=@A5;;;.;BC?CCA;;;A<>@@@9000/3<9.7768-33(3-3898<=?8<<058?8?:@?BCD597>==;>CAA>B??>@AAAB<B@=@<::793713<=3344-38;;4<?=A@>>=???9:9@@A@=:=00)//;6896505(----67///;;5<=7;==9<7;:9333:331777;=?6=;<8777(733334999
@6HNMW:01098:05848
TACGGAAGGTCCGGGCGTTATCCGGATTTATTGGGTTTAAAGGGAGCGCAGGTGGGTTTGTAAGTCAGCCGTGAAAGTTCGATGCTCAACATTGAAATTGCGGTTGAAACTGCAGGTCTTGAGTAAACGCAGCGGCACTGGAATTCGTGGTGTAGCGGTGAAATGCTTAGATATCACGAAGAACTCCGATCGCGAAGGCAGGTGCCGGGAGTTTTACTGACACTGAGGCTCGAAAGTGCGGGTATCAAACAGG
+
BCCD@C@C@BB?CE?@A@?ACC?C@@@?9??;??-;;.;A9AC=@@;;9CC@DCC=CC<BCB>BABBAB8:9CCD>CC@CCCBAACBF@CBB=A@B:@;@>>;?=???9@@@ACC@CAA>AAA;;;6;@@@AA@<AABCC?D@C@CCCM@CCCBB;;9<ADD<;;;@<@AABBCBBBBB?;;8;BC?CBBBBA@A7:7:DD>BBB=AA<???DD9BB?@?BBBAAA@@BBCDBB;@@@A@@;@@@@AE?FCC@
@6HNMW:01102:05858
TACGGAGGAGCGCGAGCGTTATCCGGATTCATTGGGTTTAAAGGGTGCGCAGGCGGCCGTGCAAGTCAGCGGTGAAAGCCCGGGGCTCAACCCCGGAAGTGCCGTTGATACTGCGTGGCTGGAATGCCGGTCGAGGCGGGCGGAACGTTGGCGTTGTAGCGGTGAAATGCGTAGATATGCCACAGAACGCCGATAGCGGAGGCAGCTCGCCAGGCCTGCATTGACGCTCGGGCACGAAAGCGTGGGGATCGAACAGG
+
BB@A=00+0/0:////4;;2444.4.4:58;=499088(33(3:13333988)0/(/38888716600//606666.333(377+8:?=8>??0?::+//86/3:=755<<<885>>7:??<<6:33-3-333371333(3/*01:00)06:/3-39888848:;=6=B@AAAABBAAAC799?AA=>??<?A???AA:<=9==<?B989=77078<=<7705:9=;=>>=1:;;;;>7>===?>?2>>?>?;?>>:
@6HNMW:01065:05864
TACGGAAGGTCCGGGCGTTATCCGGATTTATTGGGTTTAAAGGGAGCGCAGGTGGGTTTGTAAGTCAGCCGTGAAAGTTCGATGCTCAACATTGAAATTGCGGTTGAAACTGCAGGTCTTGAGTAAACGCAGCGGCACTGGAATTCGTGGTGTAGCGGTGAAATGCTTAGATATCACGAAGAACTCCGATCGCGAAGGCAGGTGCCGGGAGTTTTACTGACACTGAGGCTCGAAAGTGCGGGTATCAAACAGG
+
CD@?;@9999EADG=BBB?CCC@C@BBF<@?<?@9@C<BB=BKDBBBBEBB<@??8<<6=;;5<B?::;=@@@CA=BC?CCC<99?@B;ABC=@@C=B?BBB@B>;<;0;@;;:=8==>:?AB=C@:959969>=@@?@?29299995919;?@B@?:;;9>5=9=99===>@@@@CCGABB?BBD@CD@@@AAC<?<?AA<?=>199/9:9:9-9:9:=?<;:<00)0;;9:=8@@=>>?::@@BBB<@>>8
@6HNMW:01068:05899
TACGGAGGATGCGAGCGTTATCCGGATTCATTGGGTTTAAAGGGTGCGCAGGCGGCGCTCCAAGTCAGCGGTCAAATCCGCGGGCTCAACCCGCGGCCGCCGTTGAAACTGGAGTGCTTGAGTAGGTGCGACGGACGCGGAATGCGTGGTGTAGCGGTGAAATGCATAGATATCACGCAGAACCCCGATTGCGAAGGCAGCGTCCGAGCACCCGACTGACGCTGAGGCACGAAGCGTGGGTATCAAAACAGG
+
A;BBABB?B@@@A@@;;;ABCB@B@BB@BBB?BA<@A9BB<AB=A><00//4:>6;95;B<A=@BB@;;;?B@@@9@@:@AAA9@A@?<?A9??A=A=A?=@@;??@;@??=BBBCBB@C;:;AB?ABBABAB@ABC??=?=@@???@<:99@999?BBAE>979BBBABBB@AA?>?A><1766-69:*//;<3838587<=?126::688-5777785=A@@>>:=@B>>388;;;E:>>>8989(8<<9
@6HNMW:01069:05892
TACGGAAGGTCCGGGCGTTATCCGGATTTATTGGGTTTAAAGGGAGCGCAGGTGGGTTTGTAAGTCAGCCGTGAAAGTTCGATGCTCAACATTGAAATTGCGGTTGAAACTGCAGGTCTTGAGTAAACGCAGCGGCACTGGAATTCGTGGTGTAGCGGTGAAATGCTTAGATATCACGAAGAACTCCGATCGCGAAGGCAGGTGCCGGGAGTTTTACTGACACTGAGGCTCGAAGTGCGGGTATCAAACAGG
+
A;;=9=8@;@@4;:/99905BB@D@CCD;@@6;:0:B-;;6:<;99;CBDB@CDC>CC?CCC@DCBAA@4;;;;;0::29<@999CBB?B;;9;BC>C@CBB?@?@DD?AAABBC=A;;6;AAABC<BBB;;;C@BBCCCFIBK?CC;;9;BCFC;;9;CBB;;:;@?BBBCDBBBCCD?@@@BDC=@@@@@<<;,0,000,0>>,9938;>?A8@?>>BAA@CB@@=@;;;@<<00000*0/4444)4;;7
@6HNMW:01072:05891
TACGGAGGACGCGAGCGTTATCCGGATTCATTGGGTTTAAAGGGTGCGCAGGCGGCCGTGCAAGTCAGCGGTGAAAGCCCGGGGCTCAACCCCGGAAGTGCCGTTGATACTGCATGGCTGGAATGCGGTCGAGGCGGGCGGAACGTGGCGTGTAGCGGTGAAATGCGTAGATATGCCACAGAACGCCGATAGCGGAGGCAGCTCGCCAGGCCTGCATTGACGCTCGGGCACGAAAGCGTGGGGATCGAACAGG
+
BBBC@@@=@ABBB@@@BB@BBC?C@CC@CCC@CC<BB0;:.;:944;>@??9==;>279<97149>?ACA?@==>7?@C>CDC:AAAC?CDD8@>@>?=<<199:?@A@?=>=??A;<993:3;>=>8;;:890;BB<BB<@<@BAC@CAA@CCCCA;@898-9:9@DBBBAAAA@=@AAAA<?>=8>???@@@<@@<@9:9B????>?<??CCDCC588BBBBBBC>97797709;<;;<<2<?AAA=??@<
@6HNMW:01075:05868
TACGGAAGGTCCGGGGCGTTTATCCGGATTTATTGGGTTTAAAGGGAGCGCAGGCGCACTTCAAGCGTGACGTTAAATTTCGGGGCTCACCCCCGTTTTGCGTCGCGAACTGTTGTGCTTGAGTAGGCGGCAGGGAGGCGGAATTCGCGGTGTAGCGGTGAAATGCTTAGATATCGCGAGGAACTCCGATAGCGCAGGCAGCCTCCCGTTGCTTTACTGACGCTCATGCTCGAAGGTGCGGGTATCGAACAGG
+
BB;;5;7:5:;.444&499:4<==:=;>@>7==9=>5<<4?;3:G=@@@A@;;5;;9>BA=AB559;A@@CCD?BB;@@99:::*;>;73333$3444&3389A?ACB?AAAB?BBBBB@BBB@??=8939@AA9AB<???B@B?BABB?CCAAA>?;>BBD>C>@??AA@AAB?????@@?<?@@<@B;;<ADA;;6:;7:6=>>9>B:>>CB=BDCBCBCDDGBBCAAABB=@=?@;;;0;BB@>A=AAA=
@6HNMW:01085:05905
TACGGAGGACGCGAGCGTTATCCGGATTCATTGGGTTTAAAGGGTGCGCAGGCGGCCGTGCAAGTCAGCGGTGAAAGCCCGGGGCTCAACCCCGGAAGTGCCGTTGATACTGCATGGCTGGAATGCGGTCGAGGCGGGCGGAACGTGGCGTGTAGCGGTGAAATGCGTAGATATGCCACAGAACGCCGATAGCGGAGGCAGCTCGCCAGGCCTGCATTGACGCTCGGGCACGAAAGCGTGGGGATCGAACAGG
+
9@@B?AB=@@@BABAA@C?BBB@C@CF?AAA=@@8@A0;;.:4(439::==9<=8<;@@CCD@CC@>>8849AAD;A@@9@@@6@A??:?@@2=9<8<<<;8<?6B?A>=<<====:>?>9=:;;;>:=>>881;BB=BB@C>@@CEABAABBBBCC?CBBB=BBBBBBBBB???B?A????<?AB?BCCCDFC???;??AAAAAA=@A8?9?@@?>;?BA@>??AA8<@@@>>7>>>????2>>>@?;89::
@6HNMW:01097:05903
TACGGAGGACGCGAGCGTTATCCGGATTCATTGGGTTTAAAGGGTGCGCAGGCGGCCGTGCAAGTCAGCGGTGAAAAGCCCGGGGCTCAACCCCGGAAGTGCCGTTGATACTGCATGGCTGGAATGCGGTCGAGGCGGGCGGAACGTGGCGTGTAGCGGTGAAATGCGTAGATATGCCACAGAACGCCGATAGCGGAGGCAGCTCGCCAGGCCTGCATTGACGCTCGGGCACGAAAGCGTGGGGATCGAACAGG
+
DCCDACB@BBBBDBBBBB@CBBAEABB?AAA@DD>CC8;;8;A;BB@@@BC@CC=?<@@A@?;=@@@@@@:?9999&:=?5=??5;AAA>BBB8B?B79:BB?BB?B????=>>@A@<@@@:?9:::=8>@>>><BCB>BC?B?:;;A@@?@A@??AA>A999.9@@ABAAACCBBB?AADBB?B>>;>DABBBB@?><>AAAAABA?AB?A?BCBBB@BBBBBCBBB<>A888A9@<;9999-9<=>>:>>>=
@6HNMW:01110:05881
TACGGAAGGTCCGGGCGTTATCCGGATTTATTGGGTTTAAAGGGAGCGTAGGCGGCATGGTAAGCGTGTTGTGAAATGCGGGTGCTCAACATCCGGACTGCAGCGCGAACTGCCGTGCTTGAGTGCATTGAAGGAAGGCGGAATTCGTGGTGTAGCGGTGAAATGCTTAGATATCACGAGGAACCCCGATTGCGAAGGCAGCTTTCCGCGCTGTTACTGACGCTGAAGCTCGAAGGTGCGGGTATCGAACAGG
+
BBGDAC@CABGAEM>BBB:;;B?B@BCG>@@<@B6;;/;D;AA<9::@<00+00+0@<8<;@9=;;;;;=@@DDD?AAABB<@??AAA?BAAB?B>BBBBBBA@@BBE@CCCCADDGGC@BBBBBBCBACC?B?A6;8;A=A<A?AAAC@GCCA>9:4959D:BB??<?@A@CBBBCDAA=?3:99-9>><AABB?B?BBBBDD<A=@AA::8@;>?BBA?@BA>@>??<?982818>988*8<;;8878=<>
@6HNMW:01078:05924
TACGGAGGACGCGAGCGTTATCCGGATTCATTGGGTTTAAAGGGTGCGCAGGCGGCCGTGCAAGTCAGCGGTGAAAGCCGGGGCTCAACCCCGGAAGTGCCGTTGATACTGCGTGGCTGGAATGCGGTCGAGGCGGGCGGAACGTGGCGTGTAGCGGTGAAATGCGTAGATATGCCACAGAACGCCGATAGCGGAGGCAGCTCGCCAGGCCTGCATTGACGCTCGGGCACGAA
+
;65<49<80000/77//50;6>;>;>C?@@@49949>6>>6BD5<59555<7::::+//:::)/48989:47:::.//)///&/8891888.8286879C78:<?<>><<9;;<<5<AA=A=;:;;;@==;<<@AA0;;59:99989=?AA?@A:93:::9/999<<979@@?<>?A@998=>>?::99>==>=?A498=>999B?BA>B>:99AA?999>?>A>>(685555
@6HNMW:01080:05936
TACGTAGGTGGCGAGCGTTATCCGGATTTACTGGGTGTAAAGGGCGCGTAGGCGGGGATGCAAGTCAGATGTGAAATCTATGGGCTTAACTCATAAACTGCATTTGAAACTGTATTTCTTGAGTGCTGGAGAGGTAGACGGAATTCCTTGTGTAGCGGTGAAATGCGTAGATATAAGGAAGAACACCAGTGGCGAAGGCGGTCTACTGGACAGTAACTGACGCTGAGGCGCGAAAGCGTGGGGAGCAAACAG
+
BBBBBCB?BB?@@@:9;B?ABB=@=@BC=BBCBB>BCBBB<BB<AA?BB@@=@@??3?9:9@;??A??>@@@ABA899988AA5887@588>A999,38<<@BB5ABE=BCB?>?C>CB??<=<>=AA?BA?;7;=;;00-0;@<@;@;@BAB@A@@;@9:9,7<==@BA@>>==3949=AA?BBB?BBAA>A@@;@=@@<@@::;=>;A>?>==8=>=;;;<=@9939?<@@@9@?>=???5=?:<:4776
@6HNMW:01083:05933
TACGGAGGATCCGAGCGTTATCCGGATTTATTGGGTTTAAAGGGTGCGCAGGCGGGATGTTAAGTCGGCGGTGAAATTTTGCGGCTCAACCGTAAAAGTGCCTTCGATACTGGCGTCCTTGAGTATGGATGAAGTAGGCGGAATTTGTGGTGTAGCGGTGAAATGCTTAGATATCACGACGGAACTCCGATTGCGCAGGCAGCTTGCTAAGCCATAACTGACGCTCATGCACGAAGGCGTGGGGATCAAACAGG
+
BFBB?@?;>@>:@ABBBB?BCC@C?BBB=BC@DD=CC=BB<@A8;<9BA@@>@BE>CAAA>A?CCBA>AA>BBBB<BBA5:8A=ABBD?B:>:999+9=??@C?BBBBBBBB@AA@A4718BAA@=A=@A;75:>@A<AA<?<?@:A@@<@@@@@9:177790:@@A=>=?BAA;;;>>=?;>8==>9>@A7;:;;??<@A?>><>>>D=BA6::D;@@AB?>>>>>:::@@AA<?8;;6788,8::BB:AAA<
@6HNMW:01086:05915
TACGGAGGATCCGAGCGTTATCCGGATTTATTGGGTTTAAAGGGTGCGCAGGCGGGATGTTAAGTCGGCGGTGAAATTTTGCGGCTCAACCGTAAAAGTGCCTTCGATACTGGCGTCCTTGAGTATGGATGAAGTAGGCGGAATTTGTGGTGTAGCGGTGAAAATGCTTAGATATCACGAGGAACTCCGATTGCGCAGGCAGCTTGCTAAGCCATAACTGACGCTCATGCACGAAGGCGTGGGGAGCAAACAGG
+
=CCC@BB@BCC?B:;:@@>BBD@C@CBB=BC@BB=AD9AA:@?8::?BBBB@CCD=CBCA883:@@@;@A9=?@@====0;00+0>==<A59:?>>0A9:9>A>ABBBCCCD?ABBB>B>BAAABBA?B?@??>>==7;;5;7=D9>>?<AAA??@@9>8565(8>=A:>=A@@@AAAA::4:;==>=ABF7;:??@>:<<<<>4<==<8>>7;;B<?@?<:888;;;;;>??>=@8;;;;::/:::;=4<::4
@6HNMW:01090:05936
TACGGAGGATCCGAGCGTTATCCGGATTTATTGGGTTTAAAGGGTGCGCAGGCGGGATGTTAAGTCGGCGGTGAAATTTTGCGGCTCAACCGTAAAAGTGCCTTCGATACTGGCGTCCTTGAGTATGGATGAAGTAGGCGGAATTTGTGGTGTAGCGGTGAAATGCTTAGATATCACGAAGGAACTCCGATTGCGCAGGCAGCTTGCTAAGCCATAACTGACGCTCATGCACGAAGGCGTGGGGATCAAACAGG
+
BCBB@BB?BCC@BCCC@@<@BB?B?BBB>BB@BB:AA5:9/;B;;9;@@BC@CBB=CCCC597;A@@?AA;?@=>6=<>3=?A?@A??<?=@@BBB9B?9:79?CCCBBB?><>BBC@A=A>>>>:>@C877=>>;;6;?;>=BG;===<ABB>>;;7;@@@:@???=>>>A<;;;9//(/(/.337268=025:;;=7/..9=056?A9>?7;;A;>:;;A===;;;????>><>=???ABA5AAAAC;?AA=
@6HNMW:01102:05946
TACGGAAGGTCCGGGCGTTATCCGGATTTATTGGGTTTAAAGGGAGCGCAGGCCGTCGATTAAGCGTGACGTGAAATGCCGCGGCTCAACCGTGGAAGTGCGTCGCGAACTGGTTGACTTGAGTGCGCACGAGGAAGGCGGAATTCGTGGTGTAGCGGTGAAATGCTTAGATATCACGAAGAACCCCGATTGCGAAGGCAGCCTTCCAGGGCGTAACTGACGCTAAAGCTCGAAAGTGCGGGTATCGAACAGG
+
DCCC@E?A=@D;>@<@@?@CCE?B@BB@;@A<>?9?B9AA=BE>@@@CB?A>A@CEC@@@@B?BACBBBCCBBBD>@A@>AAB?CCBB?B=B@C?B=A?>>BB>>>BB?BBB@C<>>B>8>??>>>A@@@B<94;5858C;A;A;;;;>7;A>;=6818>=>6>>>@<?@>>>D>;==@;==8===/<>>;:;;D5:7;?@==A<>98992;==K>A???>===AB:A@@@@@D:>>>??D;D?=?>>=AAA<
@6HNMW:01105:05910
TACGGAAGGTCCGGGCGTTATCCGGATTTATTGGTTTAAAGGGAGCGCAGGCCGTCGATTAAGCGTGACGTGAAATGCCGCGGCTCAACCGTGGAAGTGCGTCGCGAACTGGTTGACATTGAGTGCGCACGAGGAAGGCGGAATTCGTGGTGTAAGCGGTGAAATGCTTAGATATCACGAACGAACCCCGATTGCGAAGGCAGCCTTCCAGGGCGTAACTGACGACTAAAGCTCGAAAAGTGCGGGTATCGAACAGGT
+
>BDB>A>B@CB?BD;:9;09<>8>:<@</44.924<4==7=>6>BBBBAA>A7;;@AAB?A9?:::4::;:;<<4?:<8<<=>BB@@9?438828.33?:A@BAAAC3788,7/333321667:@88;>==8>9>3;588089>:8888265..(-28(..--',6--(--2---.5556,2.9.333)..-(--42(,(,2--(-26299;-3555.52222765779/999<8888,8>>AAD6;;?>@@;A6606
@6HNMW:01107:05941
TACGGAGGACGCGAGCGTTATCCGGATTCATTGGGTTTAAAGGGTGCGCAGGCGGCCGTGCAAGTCAGCGGTGAAAAGCCCGGGGCTCAACCCCGGAAGTGCCGTTGATACTGCATGGCTGGAATGCGGTCGAGGCGGGCGGAACGTGGCGTGTAGCGGTGAAATGCGTAGATATGCCACAGAACGCCGATAGCGGAGGCAGCTCGCCAGGCCTGCATTGACGCTCGGGCACGAAAAGCGTGGGGATCGAACAGG
+
;;;?:;A9;;:9A@>?BB?CCC@C@CB@CBCAEE<AA9@@0;:.9?B@@@?9994449>=;@7;;A?9974<7777&388/9C=9444=7<AA1?6;1777<8;?7>><==;::=:;188<6=9;::95;>=;=8;;;0;;5;?BAABAC@@@CCCCB@CBBB=:::C@@::9>789497<<A>?==:<@:?@@@?AA?BBABABBC?BB?C?BABBB????ABABAD9A?=7665&577;;<<.522665:882
@6HNMW:01095:05961
TACGGAGGGTGCAAGCGTTAATCGGAATCACTGGGCGTAAAGCGCACGTAGGCTGTTATGTAAGTCAGGGGTGAAAGCCCACGGCTCAACCGTGGAACTGCCCTTGATACTGCACGACTTGAATCCGGGAGAGGGTGGCGGAATTCCAGGTGTAGGAGTGAAATCCGTAGATATCTGGAGGAACATCAGTGGCGAAGGCGGCCACCTGGACCGGTATTGACGCTGAGGTGCGAAAGCGTGGGGAGCGAACAG
+
996B?BBC>@@?B>A@??4;5<;929?@AAADDD=BBA@@:A@AABAAA>?:?::938??AB?BBCBBBB5BBBC>AAC;CAB?BB>?:?:=>A=A<A=>>D:A<A@@@AAA@??DCCCACB@BF@CI?BBBBB;;;4;;4;5;5;=@@<ABBCC@BAAADD>CC>BCBAAAB???A@::79???@BAECC>@:9393::3::???B?;??=C?CAA=BAA>>??<A9>??>?A:>:@AAAA5?66250577
@6HNMW:01099:05979
TACGGAAGGTCCGGGCGTTATCCGGATTTATTGGGTTTAAAGGGAGCGCAGGCGGCACTTCAAGCGTGACGTTAAATCTCGGGGCTCACCCCCGTTTTGCGTCGCGAACTGTCGTGCTTGAGTAGGCGGCAGGGAGGCGGAATTCGCGGTGTAGCGGTGAAATGCTTAGATATCGCGAGGAACTCCGATAGCGCAGGCAGCCTCCCGTTGCCTTACTGACGCTCATGCTCGAAGGTGCGGGTATCGAACAGG
+
CDCC?DAC@BB?BE?CBB?CBD?C@BAA=AB?CC<@@0;;0;C;>@@BBBB@;::;CDC?CC?;:;ABAA@A;@@9@AAABBB9AAA@@@@@.@BBB8BBBAABBBA?BBBBBBBBBA?BBBAAA?@?:>899+9>3<=4>;@=AABB?ABB???@;>999,9?=<9>BBAA?>?????5;6;=A<A>:88AAC==9977>:>AA7;;:>>=DACCCCABBDEBBABBCBBB?B?;;;AB=CCCBBB?;;;?
@6HNMW:01100:05965
TACGGAGGATGCGAGCGTTATCCGGATTTATTGGGTTTAAAGGGTGTCGTAGGGCGGTTTTGCAAGTCAGTCGGTGAAACGCAAGGGACTCCTAACCCTTGACCTGCCGGTTGAAACTGCGGGGCTTGAATGCAGGATGCGTGTGGGAGGAATGTGTGGTGTAGCGTGAAATGCATAGATAGTCAACACAGAACACCGATTGCGAAAGGCATCTCACAAAGTCCGTAATTGACGCTGAGGCACGAAAAGTGTGGG
+
;99<75505<<:<<=;;;85555:599?194.44)4>8@@7==/444/:////(//)/77*44538:<5448;-//00*----355(***,(,,(,2,53666(,,/(/(/389;2:<===CC9?A<90*00//..222-..3335.59282775559.2.5.-,,,,-6(--5226-------/(-66///59::6///(///--(-0,--,,22278*-/:(///(/(//6867;8817793333&38988;:
@6HNMW:01064:06012
TACGTAGGGTGCGAGCGTTAATCGGAATTACTGGGCGTAAAGCGTGCGCAGGCGGTTTTGTAAGACAGATGTGAAATCCCCGGGCTCAACCTGGGAACTGCGTTTGTGACTGCAAGGCTAGAGTGCGACAGAGGGGGGGTGGAATTCCACGTGTAGCAGTGAAATGCGTAGAGATGTGGAGGAACACCGATGGCGAAGGCAGCCCCCTGGGTCGTAACTGACGCTCATGCACGAAAGCGTGGGGAGCAAACAGG
+
@BBBBBBB=?@@?;;@BC:B?C@@<A<@:>A@@@9@@>@@9?@A@@?AA??:8829A?6@@C@CCCAABBBBBB@;@?@@8@C=BBBB?B?ABB:?<?AA@@@@<AA??BB@??:?=<==778>;:;99:<8888777#89796=;>59>@A?;;;=@@A@AA:>>>@@AA>>;A@CC@@@?A@CCC@CBABAC@A6:5:@@@BBB3BBB=BBCCC?BCBAAABA@AA?>?A9::5:@ABCCC9BAAAD>A>?<
@6HNMW:01064:06045
TACGGAGGACGCGAGCGTTATCCGGATTCATTGGGTTTAAAGGGTGCGCAGGCGGCCGTGCAAGTCAGCGGTGAAAGCCCGGGGGCTCAACCCCGGAAGTGCCGTTGATACTGCATGGCTGGAATGCGGTCGAGGCGGGCGGAACGTGGCGTGTAGCGGTGAAATGCGTAGATATGCCACAGAACGCCGATAGCGGAGGCAGCTCGCCAGGCCTGCATTGACGCTCGGGCACGAAAGCGTGGGGATCGAACAGG
+
>@?B@>B9A996AAABAA>BBB=A>@D@CAA=A?9??5?@9?>;>=A@C@?<;::=+00/0767;>>;00*000/*/<9(7737$39;>,737&33839388978/7;99969=>8818:<7<9=>??;???=>8A@B900+06000@:>>?@@>=?A=A@AA;@AABBBBBDBBAE=??::9>A@@<@@998@?:8929989ABBB?CC@C????@A>ABBBCBBBB=?;978A7;::59AA.9855626=>:
@6HNMW:01066:06043
TACGGAAGGTCCTAGCGTTATCCGGATTTATTGGGTTTAAAGGGAGCGTAGGCTGTTCAGTAAGCGTGTTGTGAAATGCATGAGCTCAACTCATGAATTGCAGCGCGAACTGCTGGGCTTGAGTGCTATGAAAGTTGGCGGAATTTGTGGTGTAGCGGTGAAATGCTTAGATATCACGAGGAACTCCGATTGCGAAGGCAGCTGTCTGCATAGTTACTGACGCTGAAGCTCGAAGGTGCGGGTATCGAACAGG
+
BCB@>B<@<@B>BBB@A@?BCB?B?CED=BC>AD>DG>AA=AC?DDBBBCB@C@A?@B@BBB?AAA@??:@ACCC>;;;B@@@DBBCD@CBBCBBB?B8;;AA@ABAC?BBC@?@C=BC@DABA@?EAABGE<AA=@=::79?CD>DAA?BB@?@>><>BBC=BB@><>BBBBBCBBBBB?B?AAA?@A<7;;773:9<;;;ABB@>>>@BCCC>AABBBAAA@??<?AA@@@<@;=>=@@;ABBBCE?BBF@
@6HNMW:01075:06048
TACGGAAGGTCCGGGCGTTATCCGGATTTATTGGGTTTAAAGGGAGCGCAAGGCCGTCGATTAAGCGTGACGTGAATACCGCGGCTCAACCGTGGAAGTGCGTCGCGAACTGGTTGACTTGAGTGCGCACGAGGAAGGCGGAATTCGTGGTGTAGCGGTGAAATGCTTAGATATCACGAAGAACCCCGATTGCGAAGGCAGCCTTCCAGGGCGTAACTGACGCTAAAGCTCGAAAGTGCGGGTATCGAACAG
+
;;;<8=8<8<;477)///)/7;7;8;>?6>>:==7=A8?@4;;344/:/-(-06(--8///)/5::;;;:::9/-(---(//:6;<==9<9;==6<28333337778:6:::4:6886736,,,,**2,-...(..538=37376777;67756266588A=.7755,5=:9:=@@@<=9=>:??>/>==5;:<<1918<<<8=;@<@AA8?==>7;F==@AAAAA9?>==;;;1:>>?AA:=9:/..2687
@6HNMW:01109:06034
TACGTAGGGTGCGAGCGTTAATCGGAATTACTGGGCGTAAAGCGTGCGCAGGCGGTTTTGTAAGACCGATGTGAAATCCCCGGGCTTTCAACCTGGGAACTGCATTGGTGACTGCAAGGCTGGAGTGCGGCAGAGGGGGATGGAATTCCGCGTGTAGCAGTGAAATGCGTAGATATGCGGAGGAACACCGATGGCGAAGGCAATCCCCTGGGCCTGCACTGACGCTCATGCACGAAAGCGTGGGGAGCAAACAGG
+
CCCCCBBB=B@@AABBA@>@@DBB@B?A>AA@@@9@BAAA<@AABA??>?>=?D@CCA9CCC>BBB;>>BBB???8?AAA4AA<@@C<BA?B?CCC>C@BBB?>?>==BABA@@BB?@<@AC?BBBBB>:>@<=>=>=/=AA?B>B?B;>?B>>>?>BB???AA:BA@@@A??578><<9>@<A=@@?<:::><>>>5;5;;5:==</===6==BC?;;887888:==667>?>>A:>>=?CHE5===>E9>>?=
@6HNMW:01064:06097
TACGTAGGTGGCGAGCGTTATCCGGATTTACTGGGTGTAAAGGGCGTGTAGGCGGGCCGGCAAGTTGGATGTGAAATACCGTGGCTAAACTGCGGGGGGTCATCCAAAACTGTCGGTCTTGAGTGTCAGAGGGGAAAGTGGAATTCCTAGTGGAGCGGTAAAATGCGTAGAGATTAGGAGGAACACCGGTGGCGAAGGCGACTTTCTGGCTGACAACTGACGCTGAGGCGCGAAAGCGTGGGGAGCAAACAGG
+
CCAB@::4;;4;C@AABB@BCC@C@CCC=BBDCC=ACCCE=A@<@@@@@@@?AAA=A@C?BB>AA?B????AABB=????BBB?AACA;A?????AA?)AABCE?BBB9BBBB@@<@9:37BABBACBAAAAA7@@5BBC@B?B?B@CCDCC?BBAA?AIHIFECBBADECCCCABB?BB?B>BCC4;5;<5;BC@B@BCCCDD>DCC@CCCCBC@BCCCBBBBB9999CECDE?CBCCCCC;CCCCC=B@A<
@6HNMW:01065:06096
TACGGAGGTCCGGGCGTTATCCGGATTTATTGGGTTTGAAAGGGAGCGCAGGTGGGGTTTGTCAAGTCAGCCGTGAAAGTTCGATGCTCAACATTGAAATTGCGGTTGAAACCTGCAAGGGTCTTGAGTAAACGCAGCGGCACTGGAATTCGTGGTGTAGCGGTGAAATGCTTAGATATCACGAAGAACTCCGATCGCGAAGGCAGGTGGCCGGGAGTTTTACTGGACACTGAGGCTCGAAAGTCGCAGG
+
::..*.-3--(,2,7/0)//-(-(-//(//)//(-5(-/:1;;+//99/44.4///&//(////)/-5-//2//44<2::7:444844//1///477;5;:;::5:599;*/*/668(//(399,5599990544;=5525=::<5838.445=9AAAAB>=8<999,983717<<::73333303;7:;:3/////--,(,(,,,(,,(,(-9,55666*6833.3;333:9:6;:77::17---6666
@6HNMW:01070:06072
TACGGAAGGTCCGGGCGTTATCCGGATTTATTGGGTTTAAAGGGAGCGCAGGTGGGTTTGTAAGTCAGCCGTGAAAGTTCGATGCTCAACATTGAAATTGCGGTTGAAACTGCAGGTCTTGAGTAAACGCAGCGGCACTGGAATTCGTGGTGTAGCGGTGAAATGCTTAGATATCACGAAGAACTCCGATCGCGAAGGCAGGTGCCGGGAGTTTTACTGACACTGAGGCTCGAAAGTGCGGGTATCAAACAGG
+
CCA@=@7:4;D5;9/;?A=BBC?A=@??9@@<?C<@B>BD>CE>;;:BBAC@CCC=CD=AAC?AADBBB>?@BBC>CC?CCCCCCCBCBCDE?BBB=@;@9979<@@D>BBABBE@BBB@C@A@??:@BAAB::6:BAAB@C@B@CGCCACDCCC;;;;DFF>CCCC@BAABCCBBBCC>BBABBB?BBCCECCC=?<?@@=ABB?CC>???CD9BBBBFBBABBBB>ACCAAB<A@?@@@;@BCBBB>BCC@
@6HNMW:01080:06105
TACGGAAGGTCCGGGCGTTATCCGGATTTATTGGGTTTAAAGGGAGCGTAGGCGGCATGGTAAGCGTGTTGTGAAATGCGGGTGCTCAACATCCGGACTGCAGCGCGAACTGCCGTGCTTGAGTGCATTGAAGGAAGGCGGAATTCGTGGTGTAGCGGTGAAATGCTTAGATATCACGAGGAACCCCGATTGCGAAGGCAGCTTTCCGCGCTGTTACTGACGCTGAAGCTCGAAGGTGCGGGTATCGAACAGG
+
@DA?;@?@;@D@CC>9:;@BDD@C@DCC=@?<@A;??0;;0;=8=?@@A@@?@>;>A::5:B<A;@@=@;<<000+0//::38<;@BB?B9:;@C?BD?;:;;;;;;CACBCC:;;;;;@CDCCBBBB>@@,.*.*.*..*.(.(/:;<8<;;;555054::19:::7;BCCCCBCAA:93::>>=2?>>;@A::6:>AACBCC8:69?<<<==8;?BBBBBCEBA=AA@@AA=@=@>>?F>BBCCBB=?>>;
@6HNMW:01089:06091
TACGGAGGATGCGAGCGTTATCCGGATTTATTGGGTTTAAAGGGAGCGTAGGTGGGATATTAAGTCAGCTGTGAAAGTTTGGGGCTCAACCTTAAAATTGCAGTTGATACTGGTTTCCTTGAGTACGGTACAGGTGGGCGGAATTCGTGGTGTAGCGGTGAAATGCTTAGATATCACGAAGAACTCCGATCGCGAAGGCAGCTCACCGGGCCGGAACTGACACTGATGCTCGAAAGTGCGGGTATCAAACAGG
+
BBBC@CD@CBBAAAB;;;ABCCAC@CDD>CC@CD=BB;@@;@C>@@@A@;:8:BD>ECCC?A>AAA@?@@@@BBC=ADD6:::6;@AD@B?A@FCC9A7;:@AA?BBAC@?A5::59=?=ABBCAAA>ADD@><???8@D@C?A>BBBB>@@@CCBB<>===7>>@A?BBBBBBBBBCB?BBACDD>@ACAABCB?B?B:;;DDCC@CC=B@B?CACCBBCBEBBBBBCCBBBE=BBAAAB>BABABA<@CC?
@6HNMW:01094:06104
TACGGAAGGTCCGGGCGTTATCCGGATTTATTGGGTTTAAAGGGAGCGCAGGCGCACTTCAAGCGTGACGTTAAATTTCGGGGCTCACCCCCGTTTTGCGTCGCGAACTGTTGTGCTTGAGTAGGCGGCAGGGAGGCGGAATTCGCGGTGTAGCGGTGAAATGCTTAGATATCGCGAGGAACTCCGATAGCGCAGGCAGCCTCCCGTTGCCTTACTGACGCTCATGCTCGAAGGTGCGGGTATCGAACAGG
+
CDCB@C@B@BE@CC=B@@=@BB=A@@@@;@@?AG?ED=CC>BB=;;;BBAA?:9:CAB?AA=;;:;:;7=@6;;6:A<BCCC;CC88:@@@)::@@5>???@@???=@AAD?BBBAB>BBBCAB?@>;>999,9A8BB>D?B@CBAA>ACCAAAA>@?=>7<@??<@???@@999BCC@A;;;;=???AA@@@9949:;:<ADD9??9<<:B?BAAACBCBKDAAABA@AD6:69A@BB>CCDCCC@CCCB
@6HNMW:01110:06106
TACGTAGGTGGCGAGCGTTATCCGGATTTACTGGGTGTAAAGGGCGTGTAGGCGGGTTCATAAGTCAGATGTGAAATCTCCAGGCTTAACTTGGAAACTGCATCTGAAACTGTGAATCTTGAGTGTCGGAGAGGAAAGCGGAATTCCTAGTGTAGCGGTAAAATGCGTAGATATTAGGAGGAACACCAGTGGCGAAGGCGGCTTTCTGGACGATAACTGACGCTGAGGCGCGAAAGCGTGGGGAGCAAACAGG
+
JDCBBAB=;:4:A@@ABB>BDD@D@DCE>CBBBD?DCA@@9=<6@A@ACBC?BCC>C=BAAC?CACCBC898BBB=B@BB?BB?BB>@<AC>@>AA<@>?>CEFCA??9?<;;;;;>;<8===<>?<<6;>56/5:.95718:>;?=@@@@@@@@@A;??BB6:::>ACBBAAA?BB>A@@B?BB@<???@<?88484//*/::1:=;0::///;6;<=@=::;=6606???@B:AA?@CCD5??>>;5;??<
@6HNMW:01066:06120
TACGTAGGGGGCAAGCGTTGTCCGGAATGACTGGGCGTAAAGGGTGTGTAGGCGGGCTCGCAAGTTGGATGTGTAATACCCAGAGCTTAACTCGGGTGCTGCATCTGAAACTACGAGTCTTGAGTGTCGGAGAGGTAAGTGGAATTCCTAGTGTAGCGGTGGAATGCGTAGATATTAGGAGGAACATCAGTGGCGAAGGCGACTTACTGGACGATAACTGACGCTGAGGCACGAAAGTGTGGGGATCGAACAGG
+
<@CCCBDDDD3GF9;:;;>AAB@C@C@CCB@@@C>CCAAA:??9?CCC@@?;999,9?>@AB?BB?B@CBCAA@B?BCCC5999:9@>A?BB@AA<A?>AAAABA???@9@688BB>=>>;<==787>>8==<=:=?<@AA=A=A=@<@@@>>=>?8637A>D<@??>?BBBBAA;==1889>=C;;;A@>><>@@=@<??A@@:>>AA;??;;;A<@@@??==888;5;=;;;=4=;;;>>>/;;;==4:888
@6HNMW:01067:06148
TACGTAGGTGGCAAGCGTTGTCCGGATTTACTGGGTGTAAAGGGCGTGTAGGCGGAGCAGCAAGTCAGAAGTGAAATCTCCGGGCTTAACCCGGAAACTGCTTTTGAAACTGTTGCCCTTGAGTATCGGAGAGGCAGGCGGAATTCCTAGTGTAGCGGTGAAATGCGTAGATATTAGGAGGAACACCAGTGGCGAAGGCGGCCTGCTGGACGACAACTGACGCTGAGGCGCGAAAGCGTGGGGAGCAAACAGG
+
JCCCBBB?9949A6;9@@<@@BAE@CCC>CBBBB=BCCCC>CD>CB@@@CC@BB>BA@@@@A>BBABBB<@ACCC>>>>B?BB>BB?B?A@8?298,9>?>@?@6@AB<==@@7;;A:A<>=>=A>>=8=>;:597708708;@<A;@==<==:::;5;>?>8;;:;;>>>AAA<??;>C;C;;;<:>?==8<?A2728949;8:8?@=A=66//,/<<<<;;;>8818?@@@D;>>>@A@@2==<;;4;<<6
@6HNMW:01090:06128
TACGTAGGGGGCAAGCGTTATCCGGATTTACTGGGTGTAAAGGGAGCGTAGACGGCGACGCAAGTCTGGAGTGAAAGCCCGGGGCCCAACCCCGGGACTGCTTTGGAAACTGTGTTGCTGGAGTGCAGGAGAGGTAAGTGGAATTCCTAGTGTAGCGGTGAAATGCGTAGATATTAGGAGGAACACCAGTGGCGAAGGCGGCTTACTGGACTGTAACTGACGTTGAGGCTCGAAAGCGTGGGGAGCAAACAGG
+
CDBBBBCCEC5CB?A;;;>@DD@D?BAD>CBBBC=CBBBC<BB<AA@A@BCC;;:;@@@BED@BA@@@?A@@AAA8::A;@@A6@@<A@FDC9CB>A????<<3<289)8<<=@@?987B?BB?@AAA966//)/6/66828480719<;:;;9<8949CCC>BBB@@><<<8707?<?A;@899639:753778(/(/5/5:5:88@;555<8947252622+255/5766::,2262222&5:9<=5;;66
@6HNMW:01109:06157
TACGGAAGGTCCGGGCGTATCCGGATTTATTGGGTTTAAAGGGAGCGTAGGCGGGTATCTAAGTCAGCTGTGAAATTGCGTCGCTCAACGCGCACCTGCAGTTGAAACTGGATATCTTGAGTGCGGATGCTGTGGGAGGAATGTGTGGTGTAGCGGTGAAATGCATAGATATCACACAGAACACCGATTGCGAAGGCATCTCACAAATCCGTAATTGACGCTGATGCTCGGAAAGTGCGGGTATAAACAG
+
<<<@<@:?@BC?A=995:5=@8B:A@=59;2;B0;9(//)/:1///99>>:ACB<?@BAA@=@A???@CCBAAA;@9????>BCBFD?CC887>>8=778>>8=>@:>>>;@A?>>>=?;;<8//*////;=::9066.74<<:;8A<AA>76//)/9::17=///88A>AA:;9;;;;A;8665<<=8==79181:;:;:@C;::,:=29:A<A>::9:99BBA>@@00-0A9=>@;::309877(733
@6HNMW:01111:06159
TACGGAGGATGCGAGCGTTATCCGGATTTATTGGGTTTAAAGGGTGCGTAGGCGGTTTTGCAAGTCAGCGGTGAAACGCAAGGGCTCAACCCTTGACCTGCCGTTGAAACTGCGGGGCTTGAATGCGGATGCTGTGGGAGGAATGTGTGGTGTAGCGGTGAAATGCATAGATATCACTCAGAACACCGATTGCGAAGGCATCTCACGAAGGCGTAACTGACGCTGAGGCACGAAAGCGTGGGGATCAAACAGG
+
DCBB>;;6;BBAB;;;BA=@@C?B?CBD?DD@CC=CD=BB=CE>BBBCCCC?@@=@AA9ACC@CBCAA@@<>@@>500006<>8???@<@=8?;=@A?BCC@CC@BBC=AA@:999+:@;@A?BBBB?BB???B;;;0;;5;5:AAAAB>BBAAA;;9:ACA=BABC????<==>???@AAA=A?@=@A@;@@::69=ABBCC@@@@=:=<==??=@@@@@999?9929C@@AD>CBBAA@@6A???D>DBB5
@6HNMW:01113:06157
TACGGAAGGTCCGGGCGTTATCCGGATTTATTGGGTTTAAAGGGAGCGCAGGTGGGTTTGTAAGTCAGCCGTGAAAGTTCGATGCTCAACATTGAAATTGCGGTTGAAACTGCAGGTCTTGAGTAAACGCAGCGGCACTGGAATTCGTGGTGTAGCGGTGAAATGCTTAGATATCACGAAGAACTCCGATCGCGAAGGCAGGTGCCGGGAGTTTTACTGACACTGAGGCTCGAAAGTGCGGGTATCAAACAGG
+
BC@@=@9:6;D@BB?BBB?BBC?A?@@@8>?5:;7;D>EC>CC?@@@BBBB?BBC>CD=BCB8:9AA@@8;:AAD=BB@BBCBCCCBC@CCC>BBC<A<@@?;?=@@A8A>@?@B?B@@<@AAAAA=ACBBB;;6;@@AA@CAGADCCC@CBBBCAA?BCCC>A@@C?BBBBBBCCCCD?CB@CCC@AAACCCCC9999AA=ABB=A@8>?=?=6?>=>BBCAAB;:9:BCBCC=BCACCC=BBCCCB>BBC?
@6HNMW:01070:06179
TACGGAGGATGCGAGCGTTATCCGGATTTATTGGGTTTAAAGGGAGCGTAGGTGGGATATTAAGTCAGCTGTGAAAGTTTGGGGCTCAACCTTAAAATTGCAGTTGATACTGGTTTCCTTGAGTACGGTACAGGTGGGCGGAATTCGTGGTGTAGCGGTGAAATGCTTAGATATCACGAAGAACTCCGATCGCGAAGGCAGCTCACCGGGCCGGAACTGACACTGATGCTCGAAAGTGCGGGTATCAAACAGG
+
BBBB?@@;@9;:A;9;AA::;E@C@BDD?CC?BC=BC7;;7;D=BB@A@;;7;@B8AAAB?B>A@DBBBCCCBBB=BBB=BDD9CCC?;<;<9<<:0<+00><<9<BCCBCE?CC>C@B@BBBAAAB>CDCAA>@BC489<@=@<@B??;?@@>>>B?BABB=AAAA>ACBBBBBCCCC@AA?ABC@DCBACJFIACACBBABBBB?BB=B@D@C@DBBBC@@@BCAAACBBBC;?????A<ACCDAA;AAA=
@6HNMW:01085:06203
TACGGAGGACGCGAGCGTTATCCGGATTCATTGGGTTTAAAGGGTGCGCAGGCGGCCGTGCAAGTCAGCGGTGAAAGCCCGGGGCTCAACCCCGGAAGTGCCGTTGATACTGCATGGCTGGAATGCGGTCGAGGCGGGCGGAACGTGGCGTGTAGCGGTGAAATGCGTAGATATGCCACAGAACGCCGATAGCGGAGGCAGCTCGCCAGGCCTGCATTGACGCTCGGGCACGAAAGCGTGGGGATCGAACAGG
+
CBBCACCACCC@A@CB::9;BB@C@DC?BBC@DD?AB<BB<BC:?>@:<94.7917-379::6:;>@==<;=<<<5;;>9ABB:BBBA@GEE8A<?<?@AA?BB?>>>B@>>B@@@:>>=:<:?>8858B?===;;;6;C>A>CCCC?A@@@>;;;A????E>@A@CA???A???A=@@CBA?BBF?DBEAA??;??>A:99AA@@<>?;?;??BAA?BBAAA?99:2:ABBEC=@@@AAAA5?;;87.6=<8
@6HNMW:01094:06188
TACCCGCAGCCCAAGTGGTGGTCGATTTTATTGAGTCTAAAACGTTCGTAGCCGGTTCATTAAATCCTTGGGTAAATCGGATGGCTTAACTATCCGAATTCCGGGGAGACTGGTGAACTTGGGACCGGGAGAGGCAAGAGGTACTTTTGGGGTAGGGGTAAAATCCTGTAATCCTAAAAGGACCACCGGTGGCGAAGGCGTCTTGCTAGAACGGATCCGACGGTGAGGGACGAAGCCCTGGGTCGCAAACGGG
+
5555)9B@:;;.57;995697;C@A@DC:BA=AA???@@;:+833-39:3436;6;6:::>BA8AA<?;>A9<<;3<8:49@=:?@8=9???@C>AA6:4:;???.;00;00*0;>4776:;5;?7;>4:;>?<>@=A@?<?:99@@2=<=2=9888*8@>?1BB:>=@B=BA?BBDD8B>97/7;/7137.5<;/525877>9BBBBBB>AA><B=6?922,399;;3;999055:.555,22227:.7<=6
@6HNMW:01098:06181
TACGGAAGGTCCGGGCGTATCCGGATTTATTGGGTTTAAAGGGAGCGCAGGCGGCACTTCAAGCGTGACGTTAAATTTCGGGGCTCACCCCCGTTTTGCGTCGCGAACTGTTGTGCTTGAGTAGGCGGCAGGGAGGCGGAATTCGCGGTGTAGCGGTGAAATGCTTAGATATCGCGAGGAACTCCGATAGCGCAGGCAGCCTCCCGTTGCTTTACTGACGCTCATGCTCGAAGGTGCGGGTATCGAACAGG
+
CCCD@FAC@CD@BB=A;::AA;@<@CC=@A=AB<AB=CC>CD?;:;AB??;;;5:<9=6?;:/00?>:=?;=AA<AD@DCCC;CBBBADDE3AAAA7@@=?@AA??<???B@BAAAB?BBBABB?::399:9,7<1;A;@=A;@@??:???:9:B=@@BD>BBBB?BBBBBC@??BBK>C>A??;>>@@?>;;//)/6674666.66)..@@<=DCC@<A<@A@95955::.5.9=9@<6@CCDBC?<<;=
@6HNMW:01102:06192
TACGGAGGATGCGAGCGTTATCCGGATTCATTGGGTTTAAAGGGTGCGCAGGCGGCGCTCCAAGTCAGCGGTCAAATCCGCGGGCTCAACCCGCGGCCGCCGTTGAAACTGGGGTGCTTGAGTAGGTGCGACGGACGCGGAATGCGTGGTGTAGCGGTGAAATGCATAGATATCACGCAGAACCCCGATTGCGAAGGCAGCGTCCGAGCACCCGACTGACGCTGAGGCACGAAAGCGTGGGTATCGAACAGG
+
B<<<<BB?C;;;@@@0/06::<:<:=B;C@C9==8=;399.7:1///977;600,0<=@B@B?A@BBC;;5;;;;6:@7??CC=?>?A;==6=9939399199/89?9=???>4>A@A@C:9:CC@AA@CBBB@BAABB@B@:::BAB?A@@A?::499:A;???AAAAAABBBABAAA@>:???2?@@5;:55-5.6>?@?><?A>;=866(59:9552@AAA>?7:;;@BB:??B?>>9===@?@=>>>=
@6HNMW:01106:06190
TACGGAAGGTCCGGGCGTTATCCGGATTTATTGGGTTTAAAGGGAGCGCAGGTGGGTTTGTAAGTCAGCCGTGAAAGTTCGATGCTCAACATTGAAATTGCGGTTGAAACTGCAGGTCTTGAGTAAACGCAGCGGCACGTGGAATTCGTGGTGTAGCGGTGAAATGCTTAGATATCACGAAGAACTCCGATCGCGAAGGCAGGTGCCGGGAGTTTTACTGACACTGAGGCTCGAAAGTGCGGGTATCAAACAGG
+
BBBB8;:;@CC@CC?@@@@BBB=A=@@@;@@>AA9@@5@@8@B;;;;:9;9.4@;(5549B>@ACC@AA?BBBCB=CC@CCCFJFCCC@CBB?A@D=B<@;;5;4;@=5=@<00020//4:;<<<=3;;?990@::7///9277<8;;5516=;;;>>9>;;;5=:9:4:>>CBBBBBAB>@@=@@A;AAA?>>>?:>;???9=?>177(733::.<>::B777?@0000?>>@A0;9:99=9@?@>??495=8
@6HNMW:01070:06249
TACGGAAGGTCCGGGCGTTATCCGGATTTATTGGGTTTAAAGGGAGCGCAGGTGGGTTTGTAAGTCAGCCGTGAAAGTTCGATGCTCAACATTGAAATTGCGGTTGAAACTGCAGGTTCTTGAGTAAACGCAGCGGCACTGGAATTCGTGGTGTAGCGGTGAAATGCTTAGATATCACGAAGAACTCCGATCGCGAAGGCAGGTGCCGGGAGTTTTACTGACACTGAGGCTCGAAAGTGCGGGTATCAAACAGG
+
AA<<+0)0*/9)//)5>A=BBE@B?A?@9;;4;B,:9(5:1:>669:@@BG>@@@<@B=B@@<@CA;:;69:@@>:@B4:9@@@?AAA=@@@6;5B8B69:@;@;@<;2<5444<.4.44.4<<<=?8;;;;;;<8<<00/7A7A;=@@@=995>955.5:::6999:4:::=@@@@DDC?AA>ABC@CA@@BAAA6:6:?A????@CF@AAADC:ABBBCBCCBCCCABBCBBE?BB;;;;6;@DBBB8::<8
@6HNMW:01076:06244
TACGGAAGGTCCGGGCGTTATCCGGATTCATTGGGTTTAAAGGGTGCGCAGGCGGCCGTGCAAGTCAGTGGTGAAAGCCCGGGGCTCAACCCCGGAAGTGCCGTTGATACTGCGTGGCTGGAATGCGGTCGAGGCGGGCGGAACGTGGCGTGTAGCGGTGAAATGCGTAGATATGCCACAGAACGCCGATAGCGGAGGCAGCTCGCCAGGCCTGCATTGACGCTCGGGCACGAAGCGTGGGGATCGAACAGG
+
;<:<7<1505=8=@8=6625=B;@=;>7;;<8<@4;;4?>0=909555:5405<9>8<<<59655<:;==8;;==7;;;4;<<1=<888?;>0=*/*/8<<<BB:8=?===?//0>;>?B9?=:66;699;54.555)59495555=9B>CB??@??;>@@@:@>@>999?@@=>A69:?AC?BAC?AABBBBA=>?39777@<<=;97199988<;7:8888:::=39////(/66/333&38833.3884
@6HNMW:01078:06243
TACGTAGGGGGCAGCGTGTTCGGAATACTGGGCGTAAGCGCACGCAGGCTGCCGTTAAGTCTGTCGTCAAAGGCGGGGGCTCAACCTCCGTTCTACGATAGATACTGGCGGCCTAGAGTATGTGAGAGGAAGTGGAATTCCCGGTGTAGCGGTGAAATGCGTAGATATCGGGAGGACACCAGTGGCGAAGGCGGCTTCCTGGCACACAACTGACGCTCATGTGCGAAAGCCAGGCAGCGAACGGG
+
BBBAEA>8A8*..-,,,--(//)/)/4-,,,(,,,,(,**-//67575:///)/7)/)/944448;;4;;)9=>A@@>,@;;;.4599398.44488<>AB;;;C=@8=@.9.555<BBCA@@CC@00+0)/99)/)/3<<5<9B=;AABC?CBCC>BC??>AA@@900;;5;=*0/68383337<<838022+25-549<8=<==88/6=@?AB???:::AA@@AB9==:00+0;<=?B?@??9
@6HNMW:01089:06244
TACGTAGGTGGCAAGCGTTGTCCGGATTTACTGGGTGTAAAGGGCGTGTAGGCGGAGCAGCAAGTCAGAAGTGAAATCTCCGGGCTTAACCCGGAAACTGCTTTTGAAACTGTTGCCCTTGAGTATCGGAGAGGCAGGCGGAATTCCTAGTGTAGCGGTGAAAATGCGTAGATATTAGGAGGAACACCAGTGGCGAAGGCGGTAACCTGGTCTGTTACTGACGCTCAGGCACGAAAGCGTGGGGAGCAAATAGG
+
;:5<@AB>BB?BD@CB;;8:@@;B<BB@8BBBCC>BCBBC=AB<BBABABG@BB?BBBCBBA?BC::9B?AABBB:??>>3:9,878=/77(7888/7777==>-887)67:9.57A8?:????AA:;469//)///)/6165=/806957799<;;6::::9-///5567:<;;3;;3;=8==A@A<@;;;59::1808;899656995///566:939----677>;?>=///(/////98-87<==5=@>5
@6HNMW:01090:06253
TACGGAAGGTCCGGGCGTTATCCGGATTTATTGGGTTTAAAGGGAGCGCAGGCGCACTTCAAGCGTGACGTTAAATTTCGGGGCTCACCCCCGTTTTGCGTCGCGAACTGTTGTGCTTGAGTAGGCGGCAGGGAGGCGGAATTCGCGGTGTAGCGGTGAAATGCTTAGATATCGCGAGGAACTCCGATAGCGCAGGCAGCCTCCCCGTTGCTTTACTGACGCTCATGCTCGAAGGTGCGGGTATCAAACAGG
+
>;;;597<7<=8??2945.4:<8=9=@@89:09<6?<(99)4<29>:599929;/8<808:(-----55584;<7BA:;@EE9@??;=>>>)84?<08:==:>A?=8<557/39AAB=A<B:>9=88/788</73,3;6<8B>B747=?@>977747777)73371777@BBBBBCBB??:/..2...33357992....2....&28366<<5<;;;>??@HFCBBADB994;5;;;>=5=@=555)5996
@6HNMW:01093:06239
TACGGAAGGTCCGGGCGTTATCCGGATTTATTGGTTTAAAGGGAGACGCAGGTGGGTTGTAAGTCAGCCGTGGAAAGTTCGATGCTCAACATTGGAAATTGCGGTTGAAACTGCAAGGTCTTGAGTAAACGCAGCGGCACTGGAATTCGTGGTGTGAGCGGTGAAAATGCTTAGATATCACGAAGAACTCCGATCGCGAAGGCAGGTGCCGGGAGTTTTACGACACTGAGGCTCGAAAGGTGCGGGTATCAAACAGG
+
/;7<8@>A5;97>B7B;0*/00)/3///(/7)4.44(5;1::4<544<:54.4::(4.38828:9///37/5.5;299)-------560588(-(--(-(--8(/)--8,5----(-38880994455)55;:;<=7:5555.54949:55.5<666<<>.55:::+999:6998555//-,,(,5(,,63:7::54484924440//:6881///88*6///733////)/::///(4.4:///(////4;(4445
@6HNMW:01102:06218
TACGGAGGATGCGAGCGTTATCCGGATTTATTGGGTTTAAAGGGTGCGTAGGCGGTTTTGCAAGTCAGCGGTGAAACGCAAGGGCTCAACCCTTGACCTGCCGTTGAAACTGCGGGGCTTGAATGCGGATGCTGTGGGAGGAATGTGTGGTGTAGCGGTGAAATGCATAGATATCACACAGAACACCGATTGCGAAGGCATCTCACAAATCCGTAATTGACGCTGAGGCACGAAAGTGTGGGGATCGAACAGG
+
CCCC@CC@CAAACBBBBD?BBD@C?@??<?D?BB=BC<AA;??8@B@ABBB?BB?AAB9BBB@CCCC@@@<@@@@<;;;;>BA<CBBB?BB<A?ABA?BAA=AD<?>@8???9999+9@;AB?BBBA?DBBBCA:::-::4:=@AAAAA@BBAAA:979CCC?BBBBBBBA?>>@AABBBBB?BCC?BBB599??;@:@?AABBBABA=AB=?@C@B@BBBCA@<00-0>>>@A9CAA9999+9>=???BBA7
@6HNMW:01065:06292
TACGGAGGGTGCAAGCGTTAATCGGAATCACTGGGCGTAAAGCGCACGTAGGCTGTTATGTAAGTCAGGGGTGAAAGCCCACGGCTCAACCGTGGAACTGCCCTTGATACTGCACGACTTGAATCCGGGAGAGGGTGGCGGAATTCCAGGTGTAGGAGTGAAATCCGTAGATATCTGGAGGAACATCAGTGGCGAAGGCGGCCACCTGGACCGGTATTGACGCTGAGGTGCGAAAGCGTGGGGAGCAAACAGG
+
C>BB@BCB<BA;;5;A;;6;>ACDAD@@AACCBC:A@>>;5;<;=>??==A:@AC@>ABBA@>ABAAACA2@999+:>?9ABB?BBBB?B@BB?<A<::;==6<6::@@@>>>BABABJ@CCACC@CC>ABCDF?BB?;;6:;@<@7;;=@AABC@CCCECE=??=?=????;?>;<877/8:@<;<B878?BB@=@<@@<@000<@@=@@9A=BBC?A@??=88396:9<88=5==885=>.=8855-5<<4
@6HNMW:01071:06293
TACGGAGGACGCGAGCGTTATCCGGATTCATTGGGTTTAAAGGGTGCGCAGGCGGCCGTGCAAGTCAGCGGTGAAAGCCCGGCTCAACCCCGGAAGTGCCGTTGATACTGCATGGCTGGAATGCGGTCGAGGCGGGCGGAACGTGGCGTGTAGCGGTGAAATGCGTAGATATGCCACAGAACGCCGATAGCGGAGGCAGCTCGCCAGGCCTGCATTGACGCTCGGGCACGAAAGCGTGGGGATCGAACAGG
+
DDBB@AA<ABB@@>>?::7;CF@C?BB@CCD>AA=AC>CC<AA<:;:AA@?=00+0-00@AA<@BDB@>>9==;=3=?A7>:?CBB?BCE5@=@9???A;@B@BBB@8::BA;;7;??9>9>>;;7;?A<<<BCC=CC@C@CCBB@A@@BA@@?>9>>?>7>DCDBA@ABBBBB?BBBBB>BBB>BBBBB??<<<7<?A@CBBB?==;=?CBBBB;==BBBCBBB=BBBBBC<>>>>@@@2AAA>>:>AC<
@6HNMW:01075:06270
TACGGAAGGTCCGGGCGTTATCCGGATTTATTGGGTTTAAAGGGAGCGCAGGCGGCCGTGCAAGTCAGCGGTGAAAGCCCGCGGCTCAACCGCGGGACTGCTTTGGAAACTGTCAGTCTGGAGTACTGGAAGGGTAAGCGGAATTCCTGGTGTAGCGGTGAAATGCGTAGATATCAGGAGGAACACCAGTGGCGAAGGCGGCTTACTGGACGATAACTGACGCTGAGGCTCGAAAGCGTGGGGAGCAAACAGG
+
CBBB9;9;=BB;@@:>@@?AEE@D@CDD>BB?BB<AC=CC>CM@CB@A@DC>AB>A<@@@@@=@?CBBBC@B999/99>6>993:@@@>A;??@@;9:9BBCC>B@BB>BBBBBBCBBBD@DCBBBCEAGACC>BC@BBB@B@C@D@CC@CCABACCBCCCI?==;AADCAB;<;@@@@A?C@BCB?BB::3:=@3:3:93:@=ABBB@BB:::A>AABB????9976<=893;3>==;8<;0;?>@A<ABB?
@6HNMW:01077:06294
TACGGAGGATCCGAGCGTTATCCGGATTTATTGGGTTTAAAGGGTGCGCAGGCGGGATGTTAAGTCGGCGGTGAAATTTTGCGGCTCAACCGTAAAAGTGCCTTCGATACTGGCGTCCTTGAGTATGGATGAAGTAGGCGGAATTTGTGGTGTAGCGGTGAAATGCTTAGATATCACGAGGAACTCCGATAGCGCAGGCAGCCTCCCGTTGCCTTACTGACGCTCATGCTCGAAGGTGCGGGTATCGAACAGG
+
CBBB?;;6;CC@CCCBB@<@@@=@?BBE?CC@BB<AB9AA<AC;A@@@;::=?@B<B;9;<@=ABCC@BB??>??9;>>0=00+0:=><@000@@?0?;00*/4;6:8=B8?;?C9:59=A@ABBBB?BCCC?BBB@;>>19288*8889???>>=B<@@AD:;::@<AA>=>==?>8885>8>EE;>>?;;;??;;5;888>DED9@@<>>8<;@888=>==;;;???==<<<A<?;<A>3<;899A;;<;:
@6HNMW:01081:06309
TACGGAAGGTCCGGGCGTTATCCGGATTTATTGGGTTTAAAGGGAGCGCAGGCCGTCGATTAAGCGTGACGTGAAATGCCGCGGCTCAACCGTGGAAGTGCGTCGCGAACTGGTTGACTTGAGTGCGCACGAGGAAGGCGGAATTCGTGGTGTAGCGGTGAAATGCTTAGATATCACGAAGAACTCCGATCGCGAAGGCAGCTCACCGGGCCGGAACTGACACTGATGCTCGAAAGTGCGGGTATCAAACAGG
+
DCCC?C@G@CC?CE?BBC@CCB@D?BBC=BB?CC>BC8;;9;D;ABA@AAB@C6;;A;;9=@<@@@ACBC:;;DD>;:;=?>;::>@?;@;>@?<?=BB>@A@>>>CC@CBB@B<@@A?89:::;;>BAAA>>:>=A<AA;>8>:99;A<A@A??==:=>>>5<==>:>A===>>=<7738?=ABB=888896=A4;5;@A887@@<@A:A<?=?<??@CA@@?;BABA@A;;;0;C;;;@8@@?999,9?><
@6HNMW:01096:06300
TACGGAGGGTGCAAGCGTTAATCGGAATCACTGGGCGTAAAGCGCACGTAGGCTGTTATGTAAGTCAGGGGTGAAAGCCCACGGCTCAACCGTGGAACTGCCCTTGATACTGCACGACTTGAATCCGGGAGAGGGTGGCGGAATTCCAGGTGTAGGAGTGAAATCCGTAGATATCTGGAGGAACATCAGTGGCGAAGGCGGCCACCTGGACCGGTATTGACGCTGAGGTGCGAAAGCGTGGGGAGCAAACAGG
+
CCDC@CCB=AA@A=A;;;=A@CCC@C@CDBB9997:@@AC<AABBA???AA9?A?>9>BBBB?BDBA@CC9BBB@9@A@;A@A=ABBC?A7::A<A<??===7<9<;>>>;;;D>BBADACC@CC?CC>BBBCD=BB?;:6:=A<A?@@=AAAAD@AAACCB=BB?BBCCECCBAA@<??:?<@ABBBBBB?@@@<@:??;?=AA@BC=AD;D?CAA=CCE@??A@@<???ABD>C@>>=?>/:;888-9>>:
@6HNMW:01099:06288
TACGGAGGGTGCAAGCGTTACTCGGAATCACTGGGCGTAAAGGACGCGTAGGCGGATTATCAAGTCTTTTGTGAAATCTAATGGCTTAACCATTAAACTGCTTGAGAAACTGATAATCTAGAGTGAGGGAGAGGCAGATGGAATTGGTGGTGTAGGGGTAAAATCCGTAGAGATCACCAGGAATACCCATTGCGAAGGCGATCTGCTGGAACTTAACTGACGCTAATGCGTGAAAGCGTGGGGAGCAAACAGG
+
CCCC@CCD?B@@@=AA;;7;ACCB?B@BBADECD>AABBB=B@CCCDBBAA=AB>AC@CCCC;A@ABBB8A@BBE>:;;C@DEFED@B@BACE?AA>ABBBEABBBCD?CBCBCCACFDDCCCBBBAE=AAAA?ABBBCC?C?B?B@A@=?B@@@BA29988-9<8=ABB@BBCCCC@CD?A>ACCC>BB>B???7858A@@BBCCBB@B?BB?B@CAA@AAACE@CB@@@CCC?BABBCDD:BBCCC=BBA?
@6HNMW:01101:06261
TACGGAGGGTGCAAGCGTTACTCGGAATCACTGGGCGTAAAGGACGCGTAGGCGGATTATCAAGTCTTTTTGTGAAATCTAATGGCTTAACCATTAAACTGCTTGAGAAACTGATAATCTAGAGTGAGGGAGAGGCAGATGGAATTGGTGGTGTAGGGGTAAAATCCGTAGAGATCACCAGGAATACCCATTGCGAAGGCGATCTGCTGGAACTTAACTGACGCTAATGCGTGAAAGCGTGGGGAGCAAACAGG
+
BCCB@BCD=BA@>;@@A@>ABAAB?B?BBCBBCC<@@@BC=B@DCBBBAAC@CC@CDACCA?9=B;;;;;*<@@AA=@@@B@CD@CC@CAC@CC7;;6;CCCCBC;=;E?EECCCGACCCBBBBBBAA@:@@@B@BCEECC?B?BAD?:;5:A?>=?>2=>@@6AA=AAB@AAACCBB@BC@C@BAAD>CB>ABCC@B?AAABB=>>CC?B?BC@C@C@@@BBBCC@BC??@@@>6???@@BB8@@@CG@;::@
@6HNMW:01106:06284
TACGGAAGGTCCGGGCGTTATCCGGATTTATTGGGTTTAAAAGGGAGCGCAGGCGCACTTCAAGCGTGACGTTAAATTTCGGGGCTCACCCCCGTTTTGCGTCGCGAACTGTTGTGCTTGAGTAGGCGGCAGGGAGGCGGAATTCGCGGTGTAGCGGTGAAATGCTTAGATATCGCGAGGAACTCCGATAGCGCAGGCAGCCTCCCGTTGGCTTTACTGACGCTCATGCTCGAAGGTGCGGGTATCGAACAGG
+
AA@C@C6;8;A;AB=BBBACCB=B9?>;4:;7<>2;@(:;:&94,4;@::@@<:;4/9939:60///888676<:,9:/:BBB9BBAAABBB3BEHD8?@@::88;8-33333:;<>;>?;::00*0/(////(/95<A8B=?<?@=@<0.-8-.-1778;1;933.3;;:>>>AB@@@=<5:;?;>?;;;???;;6897>1557.76(/(.::1:;@5955;?;==@;AAAA?A=;;;;;/;A@@@C?CBB=
@6HNMW:01111:06300
TACGGAGGATCCGAGCGTTATCCGGATTTATTGGGTTTAAAGGGTGCGCAGGCGGGATGTTAAGTCGGCGGTGAAATTTTGCGGCTCAACCGTAAAAGTGCCTTCGATACTGGCGTCCTTGAGTATGGATGAAGTAGGCGGAATTTGTGGTGTAGCGGTGAAATGCTTAGATATCACGAGGAACTCCGATTGCGCAGGCAGCTTGCTAAAGCCATAACTGACGCTCATGCACGAAGGCGTGGGGATCAAACAGG
+
666C?BB=?@A=B;;6599=>B<C:=CB<BMAEG=@A;@G0;;7;9<:/0/69::5;;<@>@@ABAA>::8:=A>6>?<2;::5:????A9>::99&88336<6743:>???=@@@B?C@C999@993:BAA>AA97/7:4=9==8;?@<@A@???@;@AAD:A===<<;;AA=:997;9/7.59;-55:.62997939??98389222'29.859/56<<9:;;;;:::=<==;>5::8888(85557(6556
@6HNMW:01072:06335
TACGGAGGGTGCAAGCGTTAATCGGAATCACTGGGCGTAAAGCGCACGTAGGCTGTTATGTAAGTCAGGGGTGAAAGCCCACGGCTCAACCGTGGAACTGCCCTTGATACTGCACGACTTGAATCCGGGAGAGGGTGGCGGAATTCCAGGTGTAGGAGTGAAATCCGTAGATATCTGGAGGAACATCAGTGGCGAAGGCGGCCACCTGGACCGGTATTGACGCTGAGGTGCGAAAGCGTGGGGAGCAAACAG
+
CBCB@BBC=BB@A=@;;;?B?CBC@C@CCCC@@@;@AABH@EDB??:883405<CB@BB@AA?BBB@?@@8>???2>8>7<AA=A??>>A?AC>=@=A@AAB:B7;;=>888A>>BBBC?CD8;;>BC>DCCCD?DD?;;5;=@;@;AA<@@A@@<@@AA@D>AA?AA@@@@>>???;?@9?9?@@@B?>>?ABC;?>??<?59:>AB?B>=C?BBB@FCA????<94==<<8;5:9=9677)22:77/655
@6HNMW:01076:06328
TACGTAGGTGGCGAGCGTTGTCCGGATTTACTGGGTGTAAAGGGCGCGTAGGCGGGGCAGCAAGTCAGATGTGAAATCTCCGGGCTTAACCCGGAAACTGCATTTGAAACTGTTGTTCTTGAGTGCCGGAGAGGTAGACGGAATTCCTAGTGTAGCGGTGAAATGCGTAGATATTAGGAGGAACACCAGTGGCGAAGGCGGTCTACTGGACGGTAACTGACGCTGAGGCGCGAAAGCGTGGGGAGCAAACAGG
+
BCBBABB?@?;?@=>=::4:AD@E@CCC=BCBBC>@@@BB=BB>CCCBB@@<9788-9===?=@AAAABBEBBBB>BBBB>AC;CB@B<@A;A@CD>BAAABAA5<<<5=<>A6<<:::3;A@@@>8>9>>B><@>=<::595;:A;??CBC?>>::49@??8AAABBBBBDCC?9949>;>:>>>@BBBB>BAA9958=<>>>>>>>:=881:B?BBC@?BA=A9939A;9;<1;;668<<1655<<37572
@6HNMW:01080:06343
TACGGAGGACGCGAGCGTTATCCGGATTCATTGGGTTTAAAGGGTGCGCAGGCGGCCGTGCAAGTCAGCGGTGAAAGCCCGGGGCTCAACCCCGGAAGTGCCGTTGATACTGCGTGGCTGGAATGCGGTCGAGGCGGGCGGAACGTGGCGTGTAGCGGTGAAATGCGTAGATATGCCACAGAACGCCCGATAGCGGAGGCAGCTCGCCAGGCCTGCATTGACGCTCGGGCACGAAAGCGTGGGGATCGAACAGG
+
;99:7::5:=99556==>:@>>9=4658=<<7;<2::(44)4<)44444//)--(-(---//)/<<<===?B???7?@B>CEE;BA::49>>.?>B=??><07807<<>>>:>>BB?ABB4;5:999249733-4:>1<@8<7;?<B?B?@@@CBAA?A9::/9<<<=?A?A==00-/:>;=::9:9+9<7338;6;<7B::@?CAA988?A:=>>;;28;888::>=6775AAC3?;>>???2;;;>>9;;:7
@6HNMW:01082:06350
TACGGAGGATGCGAGCGTTATCCGGATTTATTGGGTTTAAAGGGTGCGTAGGCGGTTTTGCAAGTCAGCGGTGAAACGCAAGGGCTCAACCCTTGACCTGCCGTTGAAAACTGCGGGGCTTGAATGCGGATGCTGTGGGAGGAATGTGTGGTGTAGCGGTGAAAATGCATAGATATCACACAGAACACCGATTGCGAAGGCATCTCACAATCCGTAATTGACGCTGAGGCACGAAAGTGTGGGGATCGAACAG
+
CCCC?CC?:;;BCBBCCC@BMM@B@BCC>CC@D?=BB<@@<@>=BAA@BCC?BB?BAA3>;;49=>@?@?<@;;;0;949294,5<<<?<>8?@:;@?;89;><47978&7337=;>/@@6:>8=?>=6;7734488808:.4.337=??;===7798383377&3699/-----/9999::33,38929?:/45BB>B?CB@@@:::A:?@<?>><@:?=?:77<9927;;8:</3383333&333396777
@6HNMW:01090:06324
TACGGAGGATCCGAGCGTTATCCGGATTTATTGGGTTTAAAGGGTGCGCAGGCGGGATGTTAAGTCGGCGGTGAAATTTTGCGGCTCAACCGTAAAAGTGCCTTCGATACTGGCGTCCTTGAGTATGGATGAAGTAGGCGGAATTTGTGGTGTAGCGGTGAAATGCTTAGATATCACGAGGAACTCCGATTGCGCAGGCAGCTTGCTAAGCCATAACTGACGCTCATGCACGAAGGCGTGGGGATCAAACAG
+
BABB=;;8;CC?C@@@@@<@CC?C?@@@;@B?CC<AA;BA9AA;A@@@B;;6;AA<ACCB=?<@B??9995:DCE@CED6?::8:AAA?B278777&3837,34>:B=BCB@=>?>A?B?>BBCBBB?BA@>:;>8718>:=4;:/:::4;>????A;A;;;7;ABB;??AA?>>@A><=8=:==<8===358>??<;>==9@8>>;:7;G7;;A<@=>>>>==?@;;;BBBB:=:;<<EED;A@@==6<66
@6HNMW:01096:06344
TACAGAGGGTGCGAGCGTTAATCGGATTTACTGGGCGTAAAGCGTGCGTAGGCGGCTTATTAAGTCGGATGTGAAATCCCCGAGCTTAACTTGGGAATTGCATTCGATACTGGTGAGCTAGAGTATGGGAGAGGATGGTAGAATTCCAGGTGTAGCGGTGAAATGCGTAGAGATCTGGAGGAATACCGATGGCGAAGGCAGCCATCTGGCCTAATACTGACGCTGAGGTACGAAAGCATGGGGAGCAAACAGG
+
CCCD:;;F>BBBCB@BBCGDACCB?BCD>BBBCE>B@?@C<A@C@?9::>A=::6:A>AC@B=??BB?BBBBBCC=BBBB:BBABB=A=AC@CC>C@B?AABC@BCCCCCCC@CCCCCCCBCCBCCCE>CCA@=@BA=@ABA?B@C@CC?CBB@??B?B@AD>9:9:9BBAAABBAC=AA?C>BBB>BBAB>@A@7<:>@?@=A?@@A>B@BB@BBBCCCB???@AA=@@@:::3:A@@@AA9AABCC>C?A>
@6HNMW:01098:06315
TACGGAAGGTCCGGGCGTTATCCGGATTTATTGGGTTTAAAGGGAGCGTAGGCGGCATGGTAAGCGTTGTTGTGAAATGCGGGTGCTCAACATCCGGACTGCAGCGCGAACTGCCGTGCTTGAGTGCATTGAAGGTAAGGCGGAATTCGTGGTGTAGCGGTGAAATGCTTAGATATCACGAGGAACCCCGATTGCGAAGGCAGCTTTCCGCGCTGTTACTGACGCTGAAGCTCGAAGGTGCGGGTATCGAACAGG
+
AACC=@?AACC@CG=;;;8;@B?C?CCC?AA=AA9?=0:;.;?8@A@@DAA?@@=@?BB?00+0>00)/72;>@@B6;555>2>;:555@BDBC@C@DB;<;AA@@@@C@;;;B?CBCBB69:>>>=A@;>>:>+00)/279496<6;;<=9;;;;=55.4444)444;8<>??>=<>?=9858?CEF:ABB@B???>B>BA@ACC:@=@A:::BC?CBCCBAA@>>?>BBCBAA8:49@@AB=BBBBBB?AAA>
@6HNMW:01106:06329
TACGGAAGGTCCGGGCGTTATCCGGATTTATTGGGTTTAAAGGGAGCGCAGGCCGTCGATTAAGCGTGACGTGAAATGCCGCGGCTCAACCGTGGAAGTGCGTCGCGAACTGGTTGACTTGAGTGCGCACGAGGAAGGCGGAATTCGTGGTGTAGCGGTGAAATGCTTAGATATCACGAAGAACCCCGATTGCGAAGGCAGCCTTCCAGGGCGTAAACTGACGCTAAAGCTCGAAAGTGCGGGT
+
CCCC?B?A?CC<C@>?9:46AA8B9B>>7=B?BG9@?,;;0;B;9;;@@AB>B>BBA@@@@E?BBBA@@BBC000,0//69;?=??@D?C6::<8?:A999@@==;//)/8839/44448@AAB878<;:988;A;A5898;6<68757499533..*.5>;4<@8828<9;;9785555:A59>9+;56.557909.226627.5.552'22255-5669785699.9>AA78858<<?DB38
@6HNMW:01088:06390
TACGGAAGGTCCGGGCGTTATCCGGATTTATTGGGTTTAAAGGGTGCGCAGGCGGGATGTTAAGTCGGCGGTGAAATTTTGCGGCTCAACCGTAAAAGTGCCTTCGATACTGGCGTCCTTGAGTATGGATGAAGTAGGCGGAATTTGTGGTGTAGCGGTGAAATGCTTAGATATCACGAGGAACTCCGATTGCGCAGGCAGCTTGCTAAGCCATAACTGACGCTCATGCACGAAGGCGTGGGGATCAAACAGG
+
CCCI@CACACC?AB;;;;?ABD@E@CCD>BC@BA9?B0;;6;B;;:;@@@B?BBB=BCDD>A>AABB<??;???A9AAA6>?C?CBBB?B000@A@0>000*/5:>@BCA@A789@@<@=ABBBBAA>AC??<?EB?8==5?:?B598?=AAB>B>>9>;;:0:====@@AAAA?>>>??=A<@@@8==@188=A?@<@@A??188??;?A<@==9==577525>?9==B8785;:865>AA2>???>8?>>9
@6HNMW:01107:06376
TACGGAGGATCCGAGCGTTATCCGGATTTATTGGGTTTAAAGGGTGCGCAGGCGGGATGTTAAGTCGGCGGTGAAATTTTGCGGCTCAACCGTAAAAGTGCCTTCGATACTGGCGTCCTTGAGTATGGATGAAGTAGGCGGAATTTGTGGTGTAGCGGTGAAATGCTTAGATATCACGAGGAACTCCGATTGCGCAGGCAGCTTGCTAAGCCATAACTGACGCTCATGCACGAAGGCGTGGGGATCAAACAGG
+
B>CD@CC@DEE@CBBBBB@BAB<@=@BC=BB@BC=BG6;;69;099>9;:97<CC>CCAA<@=@@BB?BB?A<<=.999-3=;2>>>C=@<@??==2;?9947?ABBBBCCB?B98:?B<AAAAA??<?ABA=AAAA>=@<C?CC>>:959=>;=:;5;>>>7>?>A:=>>A?>=<9;971;299958;:,25755727769>028;A<?@377=:=???A???;;;=:;:8818:?@@DDD3==B@?9@@@<
@6HNMW:01111:06363
TACGGAGGATGCGAGCGTTATCCGGATTCATTGGGTTTAAAGGGTGCGCAGGCGGCGCTCCAAGTCAGCGGTCAAATCCGCGGGCTCAACCCGCGGCCGGCCGTTGAAACTGGGGTGCTTGAGTAGGTGCGACGGACGCGGAATGCGTGGTGTAGCGGTGAAATGCATAGATATCACGCAGAACCCCGATTGCGAAGGCAGCGTCCGAGCACCCGACTGACGCTGAGGCACGAAAGCGTGGGTATCGAACAGG
+
?>@B?AB=A;;;C@@?CD@CCC@D:;;>?99.44)4;0993:@/55<<:9938:5::?AC>B?BBBBAA@@AAAA;@A;;:77*7;;82;91:==9;*0)/5>:5=?=6<?===299:9287<<9<7::@AAAA<@<000+0)/7;;BB>@AAA@@@497;=6=@@A????==>>994@;88,555'57717<:<4:3:<<9977/388332909977<><?===8818;;===5=>>===1;;;:9?9<=A<
@6HNMW:01111:06369
TACGGAAGGTCCGGGCGTTATCCGGATTTATTGGGTTTAAAGGGAGCGCAGGTGGGTTTGTAAGTCAGCCGTGAAAGTTCGATGCTCAACATTGAAATTGCGGTTGAAACTGCAGGTCTTGAGTAAACGCAGCGGCACTGGAATTCGTGGTGTAGCGGTGAAATGCTTAGATATCACGAAGAACTCCGATCGCGAAGGCAGGTGCCGGGAGTTTTACTGACACTGAGGCTCGAAAGTGCGGGTATCAAACAGG
+
BBBDAE@B@CC@CC=BBB=@@B>A>@@@9@@=@D?DD>BC>BD=BBCBBBB8;:@5>?6@AA?BCBBAB:;;BCC=CC@CDCDFJDBB@BCC=@@B=B?BBB@B?BCD?BA@@@B7;;@>BCCCCH?BCBAC@B?B;;<CIH@B@BECE@CCABBA@=A;;;0;B@@=BCCGDFA@@BB>AB>ABA>AABCBB@A8:6:AA=ABB>AB9;:BDD9????DDCBBDA@=@AB@@@;@@AABC>CCBBBD=BAC>
@6HNMW:01119:05806
TACGTAGGTGGCAAGCGTTATCCGGATTTACTGGGTGTAAAGGGCGTGTAGGCGGGAGTGCAAGTCAGATGTGAAAACTATGGGCTCAACCCATAGCCTGCATTTGAAACTGTACTTCTTGAGTGATGGAGAGGCAGGCGGAATTCCCTGTGTAGCGGTGAAATGCGTAGATAGTAGGGAGAACACCAGTGGCGAGGCGCTTCCTGCACACACTGACGCTCATGTGCGAAAGCCAGGGCAGCGAACGGG
+
?@BBBBB>@@=@A7:;@@=@AC7;9;CC=CBCCC<CBCBC9@?9@AAAABB@BBB>???BBB>BCBBBBBB@@@BB:CCABAC=BBCD7::8:B@AB@???ACC>BCD????BDB@<@@000@@@@BA=>>==9=<=;??<@<A<??9===>??@?A<@@@D::::><8//>///777.//64:66-222//5//-032,,(-,---555..25553336699?==?==>6=>:>>?8AA>A==:>BB:
@6HNMW:01128:05804
TACGGAGGATCCGAGCGTTATCCGGATTTATTGGGTTTAAAGGGTGCGCAGGCGGGATGTTAAGTCGGCGGTGAAATTTTGCGGCTCAACCTAAAAGTGCCTTCGATACTGGCGTCCTTGAGTATGGATGAAGTAGGCGGAATTTGTGGTGTAGCGGTGAAATGCTTAGATATCACGAGGAACTCCGATTGCGCAGGCAGCTTGCTAAGCCATAACTGACGCTCATGCACGAAGGGCCGTGGGGATCAAAACAG
+
<695555.49=:?5559:344439.44:0998<<4<<3<<4<<4<=<==5625>>5>;;;<?90//:67767===8===.443-/966(/(////&/66606(33:333==788::,2,222229>;@<<>8;;7/)/5/3.33'..80557778:49777.7<890537777.....706062.(.56(....22387754(----(--23353555222755...2----(--'-(-----&..5555)566
@6HNMW:01149:05796
TACGTAGGGGGCGAGCGTTGTCCGGAATTACTGGGCGTAAAGGGTGCGTAGGCGGTCTGGTAAGTTGGATGTGAAATACCCGGGCTTAACTTGGGTGTGCATCCAATACTGTCGGACTTGAGTGCAGGAGAGGAAAGCGGAATTCCTAGTGTAGCGGTGAAATGCGTAGATATTAGGAGGAACACCAGTGGCGAAGGCGCTTTCTGGACTGTAACTGACGCTGAGGCACGAAAAGCGTGGGGAGCAAACAG
+
BB;9;BBBBB5BB9;:@@<@CC@C@D?C?BBAAB=AAAAC=BB=A@@?BAA>:;6;A@@;@C?@@?A@BBBCBBD=DBBA;AA-794913:-33(33888;=?7=8=888====8<<;7<<;;;:;;7;;:<4:>8>@A@B>B@F9<;88;;88884;?AA8978:>888:BB7@A<AA@B@BB@<@;;<=?=<9=9///88.86925@;==A;?>89:@>>@9929?99:99&89;?=??188<77,5;:
@6HNMW:01153:05789
TACGTAGGGTGCGAGCGTTAATCGGAATTACTGGGCGTAAAGCGTGCGCAGGCGGTTTTGTAAGACAGATGTGAAATCCCCGGGCTCAACCTGGGAACTGCGTTTGTGACTACAAGCTAGAGTGCGACAGAGGGGGGTGGAATTCCACGTGTAGCAGTGAAATGCGTAGAGATGTGGAGGAACACCGATGGCGAAGGCAGCCCCCTGGGTCGTAACTGACGCTCATCGCACGAAAGCGTGGGGAGCAAACAGG
+
@B;;;BBB=;;;A@>BBB>B>ACC=B?B<??@@>5>??>=49<@ABAA@::5:>;@BB9AAA?A@@ABA979==<6;?>?4>?:@887;@9>>C>C?>??99:A2989:@<>>C9856766/.....356555555%5;;@<@<@;:::=?;::>///999099;;=>@>A=;;;C@CC?B=ABB?B@A@@CCCAE@CDFEJJJ3CCC=AA;9:?BCD956/:;;0/////444(3333===155BCF>DBB?
@6HNMW:01161:05808
TACGGAGGGTGCAAGCGTTAATCGGAATCACTGGGCGTAAAGCGCACGTAGGCTGTTATGTAAGTCAGGGGTGAAAGCCCACGGCTCAACCGTGGAACTGCCCTTGATACTGCACGACTTGAATCCGGGAGAGGGTGGCGGAATTCCAGGTGTAGGAGTGAAATCCGTAGATATCTGGAGGAACATCAGTGGCGAAGGCGGCCACCTGGACCGGTATTGACGCTGAGGTGCGAAAGCGTGGGGAGCAAACAGG
+
BCCC@DCC=@@@A=AAA@=A>BCC?B@BBBCCBC>BAAAF@BAAA@@@@:919@=?8@989B@BBCBBBB9BBAA898929>@=@BBC?C565A<A:?;:;?:?<AAA;;<>?DD;;;C@CC@BB@CJ?CCCCD=BB?::6:?B>C@CB@BBBBB@AAABBB>BC@CBBBAAABBBB?BB?B@BCD???AA<@AB?B?BA?A;??>AA>==9A?BB?:AAB?>?AA@>AACBBK>CC?;;ED;;;;;>7>?@;
@6HNMW:01114:05813
TACGGAAGGTCCGGGCGTTATCCGGATTTATTGGGTTTAAAGGGAGCGCAGGCGCACTTCAAGCGTGACGTTAAATTTCGGGGCTCACCCCCGTTTTGCGTCGCGAACTGTTGTGCTTGAGTAGGCGGCAGGGAGGCGGAATTCGCGGTGTAGCGGTGAAATGCTTAGATATCGCGAGGAACTCCGATAGCGCAGGCAGCCTCCCGTTGCTTTACTGACGCTCATGCTCGAAGGTGCGGTATCGAACAGG
+
A@CC?B@B?BA;@@8;:;<A@B?C@CDD>AA;@@6>?9?A;AA<A@A@@994:::<<?=BC=:;;AAAA@?:??(9;(8999&39833333$34:9&3899;;;AB>AA@@9:;:/0)/666//(/;273@A37868C@E?B>BCBC?BBA@>>=)0/99297886:<=::<;@?@?;5;5;;==C?;<;>==8818===;>>A:@?6::BB=CBBBBDBCCCB@A@BBBC70+0000+/7<;<?@CCC@
@6HNMW:01123:05836
TACGTAGGTGGCAAGCGTTGTCCGGATTTACTGGGTGTAAAGGGCGTGTAGGCGGAGCAGCAAGTCAGAAGTGAAATCTCCGGGCTTAACCCGGAAACTGCTTTTGAAACTGTTGCCCTTGAGTATCGGAGAGGCAGGCGGAATTCCTAGTGTAGCGGTGAAATGCGTAGATATTAGGAGGAACACCAGTGGCGAAGGCGGCCTGCTGGACGACAACTGACGCTGAGGCACGAAAGCGTGGGGAGCAAACAGG
+
BC?@>BB=:96:D<@>BB>ABC?C?CCC>BBCCD>DCBAA9??9@A@AABB@CB@BCB???B@CCCCBB;==BBB;==>B?BC>CD?B;<>5<187+98<8888)9:909BBC<?>>9><@>>>>@?=9;;793989188191717=A;;:@F>><@<@AAA7=<=>>@@@=>==AA=AA;A<AAA;@;::4:::4;88818=>>>AA<@@:;:B=?????>=;;5515A>>>@9@:::AEF5;;:==7<??<
@6HNMW:01145:05839
TACGGAGGATCCGAGCGTTATCCGGATTTATTGGGTTTAAAGGGTGCGCAGGCGGGATGTTAAGTCGGCGGTGAAATTTTGCGGCTCAACCGTAAAAGTGCCTTCGATACTGGCGTCCTTGAGTATGGATGAAGTAGGCGGAATTTGTGGTGTAGCGGTGAAATGCTTAGATATCACGAGGAACTCCGATTGCGCAGGCAGCTTGCTAAGCCATAACTGACGCTCATGCACGAAGGCGTGGGGATCAAACAGG
+
A?@C@BB@ACC<?9;;;;7;BB?D?CCC?BB@AE>BD8;;6;<6<<A@A;;6:A@9@AA@=@=AB?<9::5:@@?=BBA6???=@AAA=?:>>@@@5@@0000=??@BBBBB?A@@@4938?AA@=B@BCB>:::;>:>A7;7;C;>;;6;=<:;;@<@@BB9>>==:=@@@??>>>>78185;;A=?AA8:;<>8818====5;;==8=@=;;;<>>@A>>>A@@=>>@===1808;:=>>/=>888-8><8
@6HNMW:01163:05825
TACAGAGGGTGCGAGCGTTAATCGGATTTACTGGGCGTAAAGCGTGCGTAGGCGGCTTATTAAGTCGGATGTGAAATCCCCGAGCTTAACTTGGGAATTGCATTCGACACTGGTGAGCTAGAGTATGGGAGAGGATGGTAGAATTCCAGGTGTAGCGGTGAAATGCGTAGAGATCTGGAGGAATACCGATGGCGAAGGCAGCCATCTGGCCTAATACTGACGCTGAGGTACGAAAGCATGGGGAGCAAACAGG
+
DDCA@?CB<;;<@@<@@A@C@CCC?BBD?BBBCC>AAABD<?A@:::?@@@8;;@CBABB=?=?BCC?B;<;BBC=BCIM<BBBBC=B=AC?BC>C@C?AABA?BA0//<<:6;=;;@CCCCCBCBBB<BCAA?ABB@CBED?B?B@CC<A@@???B?AABB=9:9BBBABBBBAAA;>>?B?AAA?CCCC?BBC>A<@>?>9>?@AA>A@BB@BBBBAB>???A::6:AAAAB<BCCBBBB8BBBBC<BBB?
@6HNMW:01137:05908
TACGGAGGATACGAGCGTTATCCGGATTTATTGGGTTTAAAGGGTGCGTAGGCGGACATTTAGGTCTATGGTGAAATCGTTGTGCTCAACACAATTCAGCTGTAGAAACCGAGTGACTAGAATATAAGTGGCGCAGGCGGAATAAAGCATGTAGAGGTGACATTCATAGATATGCTTTAGAACACCGATCGCGAAGGCGGCTTGCGAAGGTATGATTGACGCTAATGCACGAAAGCGTGGGTATCGAACAGA
+
==BC?BD?CCBBC@A@@@=AAC;@<;;<6<B?AA>A@<AA9<<50/09=@@8=@,000/:3:;:<<<=::8<?@>8=<4708>=?899????B@D@BBBBBBBBBBF>C@CB=BC=::;:<5:<5505;;3:::?:8=<7?:9::.999445<5559<<<;::455;;;A<?<;333(399387:3388888BB?C@ED=??39000)/(/8:5<>@BA@><00)/>;;<:;8.533222'25557:.2559
@6HNMW:01140:05870
TACGGAGGATGCGAGCGTTATCCGGATTTATTGGGTTTAAAGGGTGCGTAGGCGGTTTTGCAAGTCAGCGGTGAAACGCAAGGGCTCAACCCTTGACCTGCCGTTGAAACTGCGGGGCTTGAACTGCGGCATGCTGTGGGAGGAATGGTGTGGTGTTAGCGGATGAAATGCATAGATATCACACAGAACACCGATTGCGAAGGCATCTCACAAATCCGTAATTGACGCTGAGGCACGAAAGCGTGG
+
<<?C9;/2;7//////;A=AAA=@5;:=3>@?CE=CC=CD<@@;@A959>=99?5:::*49:.44884458=;;@)94945:<5@BAA:??9?=?8:49<=8:7166;+//88888+89366(/-655(///-5///6616;5;533,373/(...(-5--)/////(/;9;774=565/0/6//.5/8;<5:89(./00*/559=:;<<88818?;><?8>8<?<=><8;;3993333(37798:
@6HNMW:01148:05874
TACGGAGGATGCGAGCGTTATCCGGATTCATTGGGTTTAAAGGGTGCGTAGGCGGCGTGCCAAGTCAGGGGTGAAAGGTTCCGGCTCAACTGGGACAGTGCCTTTGATACTGGTGTGCTGGAGTGCGCTTGCCGTGGGAGGAATGAGTGGTGTAGCGGTGAAATGCTTAGATATCACTCAGAACACCGATTGCGAAGGCATCTCACGAAGGCGTAACTGACGCTGAGGCACGAAGCGTGGGGATCAAACAGG
+
CCDE@CC@BCBCCABBA@=@BC?C?DB?@>@4<<0:9(44)4<2:56:B@@;;;5;;;BC=@=@@@@ACC9CBCD>C>A>A8:5:?AA=B@BC;CDGCC<;4:;-;?@AABC=??@@AAA>???:9:@A<AB=@@?B9<>:>?C@@@BB?BBBBB7878ACB<BBBB>AAB999ABC?@?BB<BBB@BB@0/0::(/).>8=>A>>8:6:7<<@A7:888;===@9920::00,/977>AA2;8;;@:@BH;
@6HNMW:01154:05887
TACGGAAGGTCCGGGCGTTATCCGGATTTATTGGGTTTAAAGGGAGCGCAGGTGGGTTTGTAAGTCAGCCGTGAAAGTTCGATGCTCAACATTGAAATTGCGGTTGAAACTGCAGGTCTTGAGTAAACGCAGCGGCACTGGAATTCGTGGTGTAGCGGTGAAATGCTTAGATATCACGAAGAACTCCGATCGCGAAGGCAGGTGCCGGGAGTTTTACTGACACTGAGGCTCGAAAGTGCGGGTATCGAACAGG
+
B==C@D:C@CC?A;89:;.4==5?;>>?8;?:=>7>>29505<1:<<>566666?8A>6A?@;=??;;<<?@;;;0;@<@>@@A;;<C?B;;7;@B9A;@;9496>>@<@AAB?>7=/0+/::@BC>@A@@@9:4;:9992949?BDBB?BBAB@@;7<EDG>DD@@=A@A;;;B@@@D@BCGKDD@;<;CCBBC=?=?AB?BBC@CB9@====2=999><==<B;;5;>::;=4;;<<<<6>CBBBC?CCA;
@6HNMW:01124:05912
TACGGAAGGTCCGGGCGTTATCCGGATTTATTGGGTTTAAAGGGAGCGCAGGCCGTCGATTAAGCGTGACGTGAAATGCCGCGGCTCAACCGTGGAAGTGCGTCGCGAACTGGTTGACTTGAGTGCGCACGAGGAAGGCGGAATTCGTGGTGTAGCGGTGAAAATGCTTAGATATCAACGAAGAACCCCGATTGCGAAGGCAGCCTTCCAGGGCGTAACTGACGCTAAAGCTACGAAAAGTGCGGGT
+
BB@@;@=A=BDADM?CBC@BBC?B@A@@8>?;AA=AB<BB=BB=AA@@@<;4;29:88<817-44434::<<:::2///69//+554:6:38;8)/)/88=????>BB?BBB=A=@:555=<A>>>??>A?88188>8>>=A<A=>>>?<>>===55-52555&5722,27=9=:5505::/550555*22..3366(.(..33.2272899'....(.6863..-44.4--..3799.88545;05
@6HNMW:01133:05929
TACGGAGGATGCAAGCGTTATCCGGATTTATTGGGTTTAAAGGGTGCGCAGGCGGCGCGTTAAGTCAGCGGTGAAAGGTCCCGGCTCAACCGGGGAGCTGCCGTTGATACTGGCGTGCTGGAGTGCGGACGGCGCCGGCGGAATGTGTCATGTAGCGGTGACATGCTTAGAGATGACACAGAACACCGATCGCGAAGGCAGCTGGCGAGGCCGTTACTGACGCTGAGGCACGAAAGCGTGGGGAGCAAACAGG
+
BBBB?CB?B;;;B=@;;;?@@AAF@BBB<@@=@A<@C<AA=AD<@@@BBA@>??=?@A=?<?9?@@@@@@=@99939?@@A=A=AAAA>A?ABA59:???A?@@599@?>??<?AA@ABB4::990=;>00,0@@;B?B@=@>998>>??;;;BA>>:>DAA>>>>=8<<=>>A===AA???=>>>=@@@676CB<A<A>>>??;>:::8<9=?:>>===@888@8818>??BB;A:888==/=>>??:?AB=
@6HNMW:01141:05955
TACGTAGGGTGCGAGCGTTAATCGGAATTACTGGGCGTAAAGCGTGCGCAGGCGGTTTTGTAAGACAGATGTGAAATCCCCGGGCTCAACCTGGGAACTGCGTTTGTGACTGCAAGGCTAGAGTGCGACAGAGGGGGGTGGAATTCCACGTGTAGCAGTGAAATGCGTAGAGATGTGGAGGAACACCGATGGCGAAGGCAGCCCCCTGGGTCGTAACTGACGCTCATGCACGAAAGCGTGGGGAGCAAACAGG
+
CECCCCEE>@@@A@A@BB?B@CCC@B=@=@@ACC>BBBBB=BBCAAA>>?C?BB?BBB8BBB@@@BBBB=<<BBC>CCCC8@@;ABBB?B>BBB<B<@@CAA@B8><====>>?:=:<>>??@??>>@=<<9989::'9>9>8=:=8==@>>>@@@A=>>?A9A@>>>@?;;;@@BB@BC@B@CBB?DBBB@AA@;?;>AA@@B@1AAB=BBCCC@CCBBBBBBBBBA@ABBBB>BAABCDC5898BC=BBC?
@6HNMW:01152:05948
TACGTAGGGGGCAAGCGTTATCCGGATTTACTGGGTGTAAAGGGAGCGCAGGCGGCAGGGCAAGTCTGATGTGAAAACCCGGGGCTCAACCCCGGGATTGCATTGGAAACTGTTCAGCTTGAGTGTCGGAGAGGTAAGCGGAATTCCTAGTGTAGCGGTGAAATGCGTAGATATTAGGAGGAACACCAGTGGCGAAGGCGGCTTACTGGACGATAACTGACGCTGAGGCTCGAAAGCGTGGGGAGCAAACAGG
+
ABBBCBBBB@1@A4:9BB?BCB>@>???<@DDDD=ABACC=CD:>>BCCCD@CC?BBAC>CC?CAABBBDA?7777+7<3>>>0@@:93:>=0?A9AA<?<@A=A>@B9A@A@>@BB??<@BA@A@@A>ABAA>AC@CBB@C@C?C@CCBBBAAAAB?BBBC>899BA@AAA>>;>@<@?;?<A@@;@@>>;>BA>B@BB?BD@A?=<68;000@<@@@AB:9:D::4:A@@AB<A??@BDD:ABBBC=AAC?
@6HNMW:01132:05961
TACGGAAGGTCCGGGCGTTATCCGGATTTATTGGGTTTAAAGGGAGCGCAGGTGGGTTTGTAAGTCAGCCGTGAAAGTTCGATGCTCAACATTGAAATTGCGGTTGAAACTGCAGGTCTTGAGTAAACGCAGCGGCACTGGAATTCGTGGTGTAGCGGTGAAATGCTTAGATATCACGAAGAACTCCGATCGCGAAGGCAGGTGCCGGGAGTTTTTACTGACACTGAGGCTCGAAAAGTGCGGGTATCAAAACAGG
+
=@@C@B>B>AA;@969=>9=@A>A>BBB=BB6;;0;B9AB<BB=A@@BBCC@CCE=CB>@@@?CC@@AB8;;CCC=B@@BBBACCDCC@CCB@@@@;@=BAA>B?BCD>BCBBBB?BBB?BBBCCC=CCCBBBB>AABBB>B?B>BDAB=@ABBAAA;A;;;0;A@@=AABBBBBDDBBACCABBB@@@@@@BBC?C????=?@=8;<6<77777$7733<333A:99=???99;:&99::99,9994444&9448
@6HNMW:01133:05987
TACGTAGGTGGCGAGCGTTATCCGGATTTACTGGGTGTAAAGGGCGCGTAGGCGGGGATGCAAGTCAGATGTGAAATCTATGGGCTTAACTCATAAACTGCATTTGAAACTGTATTTCTTGAGTGCTGGAGAGGTAGACGGAATTCCTTGTGTAGCGGTGAAATGCGTGGATATAAGGAAGAACACCAGTGGCGAAGGCGGTCTACTGGACAGTAACTGACGCTGAGGCGCGAAAGCGTGGGGAGCAAACAGG
+
BB@@@@@=@C?AA@@9;;6;9A8B:BGD?DDCCC=@BBDF=AA=AB??@@?=?BCC6A9:9@=AABBBBBBBBBE=BAAA???8>><A=ACDBBBC<>?BBA@A;???8?:89AAD>@@>=:;;==@@=@@@?=@??=>?=??C?B?B<?@BBAA9949@=?99::AAD@BBABC@B?B?>A=?@?<A>@@=B><6<:9;6:AABABA;@>>>>A;AAA>@:::@<<8<?;;;F9A;;;;;;/:==AC5=<><
@6HNMW:01137:05969
TACGGAGGATGCGAGCGTTATCCGGATTTATTGGGTTTAAAGGGTGCGTAGGCGGTTTTGCAAGTCAGCGGTGAAACGCAAGGGCTCAACCCTTGACCTGCCGTTGAAACTGCGGGGCTTGAATGCGGATGCTGTGGGAGGAATGTGTGGTGTAGCGGTGAAATGCATAGATATCACACAGAACACCGATTGCGAAGGCATCTCACAAATCCGTAATTGACGCTGAGGCACGAAAGTGTGGGGATCGAACAGG
+
CCBB?AA=@;;:BABBBB?CBC@B?BCD>CA>AC>DF=?@;?B;;;;BBCC?CB>BBB;BCB@CECBABA<@@>@99;;;?CA>BDCC?BB=C@ECB@AA@?AB<@?B9@??>=>=2?@499@BBCC@BABBCC@@@;??9>:>ABBBB>BBAAB@@>ABCB>BBBBBBBBB??@CBB===@;@AB9>>A499@A=A?BCCCC:::AA<AC=@@B@B@BAAACAA@A=@???BB=CAA@@@@6@@@@@<@A@=
@6HNMW:01138:05968
TACGGAGGATCCGAGCGTTATCCGGATTTATTGGGTTTAAAGGGTGCGCAGGCGGGATGTTAAGTCGGCGGTGAAATTTTGCGGCTCAACCGTAAAAGTGCCTTCGATACTGGCGTCCTTGAGTATGGATGAAGTAGGCGGAATTTGTGGTGTAGCGGTGAAATGCTTAGATATCACGAGGAACTCCGATTGCGCAGGCAGCTTGCTAAGCCATAACTGACGCTCATGCACGAAGGCGTGGGGATCAAACAGG
+
CBCC@CD@BBC?A:;:@@=@BBGEABCB<BA<AB>BB>CF?CC>B?A?@<;7;BB9@@>?9>9?@@@=@@;>999.9?>-9:<9?AAB=A<>>EDC2@A99.3<>@BBBBBB?BBCC<:6:@AAC=@>A?;::??>>:>@;?;?>6<<<89::@@>><>?>?7<<=A:>>BB>>>@>;791808>?;;;;7;:====:=>>=>6;;??:>>;>?C;>>@@A???===>>?>?>3616<99993:@@@D:AAA<
@6HNMW:01138:06005
TACGGAGGATCCGAGCGTTATCCGGATTTATTGGGTTTAAAGGGTGCGCAGGCGGGATGTTAAGTCGGCGGTGAAATTTTGCGGCTCAACCGTAAAAGTGCCTTTCGATACTGGCGTCCTTGAGTATGGATGAAGTAGGCGGAATTTGTGGTGTAGCGGTGAAATGCTTAGATATCACGAGGAACTCCGATTGCGCAGGCAGCTTGCTAAGCCATAACTGACGCTCATGCACGAAGGCGTGGGGATCAAACAG
+
599A;5;8;CC@CG?<;;:;;;?B=@A@:@B9>=59<)49)4909;=000/)/8:3:;<A=?=@:;7:77043;;(855+4?B?BCBB>C545<==/:999,37(333;7777278792828899:8=9;@@?@BCAD;58.61;;/67765558925,2>?=7>?::4:752777:A@@@<A186=2::>7;5:98>7<6A86286..).7298?;>?;;7/.:///35557517;??AAAA,86789.986
@6HNMW:01150:05981
TACGGAGGACGCGAGCGTTATCCGGATTCATTGGGTTTAAAGGGTGCGCAGGCGGCCGTGCAAGTCAGCGGTGAAAGCCCGGGGCTCAACCCCGGAAGTGCCGTTGATACTGCATGGCTGGAATGCGGTCGAGGCGGGCGGAACGTGGCGTGTAGCGGTGAAATGCGTAGATATGCCACAGAACGCCGATAGCGGAGGCAGCTCGCCAGGCCTGCATTGACGCTCGGGCACGAAAGCGTGGGGATCGAACAGG
+
CBDCACC@CCCCCCAAA?:>AB:B<?@<A?:7:<3:;4;:3:>3::44444.43-328888848;??<>=<@:79)9<<*9:9+3<<:;;B=5B>B>=8>>?BB?ABB?:55>=795::=,50597917>;9;4>>@8@@<@=;;;>:>?>@@<@@@=?AAB8?@::87<87744=:;<<;:6:=;5::=///83880733388;;5:?:<48:;::588=BB:AAB7<<A?@A;<<779::/77;6949>?:
@6HNMW:01158:05988
TACGGAAGGTCCGGGCGTTATCCGGATTTATTGGGTTTAAAGGGAGCGCAGGTGGGTTTGTAAGTCAGCCGTGAAAGTTCGATGCTCAACATTGAAATTGCGGTTGAAACTGCAGGTCTTGAGTAAACGCAGCGGCACTGGAATTCGTGGTGTAGCGGTGAAATGCTTAGATATCACGAAGAACTCCGATCGCGAAGGCAGGTGCCGGGAGTTTTACTGACACTGAGGCTCGAAAGTGCGGGTATCAAACAGG
+
CDBB@B?@=@C?AA=AAA?ADC?B?;:;0:?9=@;@C>CF>CC=@@@@@@@=@AA<AC<BBC>AABBAA?CABBF>BB@BBCCDCCCD@DBB@BCC=A?B9969=A@B<BDDDBB?A@@=ABAAEF>CA@BB@@4;;BBB@BACACEAB?AECCCAA?ACCC>BBBC>@@CCCCBCCCC?BB?BBB?CABACBBC<?<>@A?BBB>CB>???BB8A@@AB@>?AB::8;AAACC=B@@@@@9@BBBCC>BBB@
@6HNMW:01160:05992
TACGGAAGGTCCGGGCGTTATCCGGATTTATTGGGTTTAAAGGGAGCGCAGGTGGGTTTGTAAGTCAGCCGTGAAAGTTCGATGCTCAACATTGAAATTGCGGTTGAAACTGCAGGTCTTGAGTAAACGCAGCGGCACTGGAATTCGTGGTGTAGCGGTGAAATGCTTAGATATCACGAAGAACTCCGATCGCGAAGGCAGGTGCCGGGAGTTTTACTGACACTGAGGCTCGAAAGTGCGGGTATCAAACAGG
+
BBBC@C?A?@E@DD>B;::;BB@G@CDC=AA?AC=CC<CC=BC=AA@BAAA?AAA;AA<ACC=AABBAB7;;ABB<BC?CAAABCCAC@A@AFCCC>B?B;;7;?BAA=A;;;@@<@AA=A@ABBD=CCCBB;;5;;;AF@CACGFE;;8<DBBBAC?CBCC>;;;C?@@CBBBBBBBC?BB@C@A>@CBBBCAA=?<?BA=AAB>@@;?????3?999CCA@@C;;8;BBAAE;@?@;;;6;BCDEG?@A@?
@6HNMW:01121:06028
TACGGAAGGTCCGGGCGTATCCGGATTTATTGGGTTTAAAGGGAGCGCAGGCCGTCGATTAAGCGTGACGTGAAATGCCGCGGCTCAACCGTGGAAGTGCGTCGCGGAAACTGGTTTGACTTGAGTGCGCACGAGGAAGGCGGAATTCGTGGTGTAGCGGTGAAATGCTTAGATATCACGAAGAACCCCGATTGCGAAGGCAGCCTTCCAGGGCGTAACGTGACGCTAAAGCTCGAAAGTGCGGGTAT
+
55994925.5;.55)4455;;5:7444)4:3>=5==6:=4<<4;:9:9>?;>8@@A@?@<@:@::::<=?:::<4::@>A@A755;=494:9939333////////(//(//3,33(3333,389685755.335(/(.(.7.3(2+2227496.....05322,33..(....3355567222+255'2::497752716577/7.5,297.66--)---68255;>A:886<;=?-88756>7898
@6HNMW:01122:06048
TACGTAGGTGGCAAGCGTTGTCCGGAATTATTGGGCGTAAAGCGCATGTAGGCGGTGCCTTAAGTCTGTCGTGAAACTGCGGGGCCTAACCCCGTATGGCGATGGAAACTGTGGCACTTGAGTGCAGGAGAGGAAAGGGGAACTCCCAGTGTAGCGGTGAAATGCGTAGATATTGGGAAGAACACCGGTGGCGAAGGCGCCTTTCTGGACTGTGTCTGACGCTGAGATGCGAAAGCCAGGGTAGCGAACAGG
+
?@;;@@@:9;5;@;>@@>066@;C?CAD?@A;@=5<=444(448<<<><?@=;;8;@B?CAG?BABBCDBBB@>=5@AAAA>A0A?AC@CFH9AAB;;5;<;;A>AC<AB@;;5;AAA<ACBCBBED@CCBA>@B0;;;.;;BABF8A@@>>AA@@<@;;:0999;=@@BAAA?CB=B?AA>CKE@C@CD?CBC>@>@BB;@@;@@@=@A@ABE@@@CCB:88AAA;;;DDFD=DDACCC>B@@@BE@CCC?
@6HNMW:01155:06032
TACGTAGGTGGCAAGCGTTATCCGGATTTACTGGGTGTAAAGGGCGCGTAGGCGGGGATGCAAGTCAGATGTGAAATCTATGGGCTTAACTCATAAACTGCATTTGAAACTGTATCTCTTGAGTGCTGGAGAGGTAGACGGAATTCCTTGTGTAGCGGTGAAATGCGTAGATATAAGGAAGAACACCAGTGGCGAAGGCGGTCTACTGGACAGTAACTGACGCTGAGGCGCGAAAGCGTGGGGAGCAAACAGG
+
BCAABCDADC@CB<?@>>6;;B>C?CBC=BC???:?AB@B6::8;BAAA@@<@??@3@:::A=@DCA@@>><AAA<BBBBCCD>CC5957::ACCE<BAAAEFF<??B>BABBBBBBCB?BBB9:9CC?B9::>AABB??<??B?A?C;?:/0;;//)/696./.2;;BAA@>>>+/+/3::5:9<1;::;4978.729:;@>@@>==;>;;;:A8;:9@99:=B==:=AAAAB:@898?CC2;;;>D9===8
@6HNMW:01156:06019
TACGGAAGGTCCGGGCGTATCCGGATTTATTGGGTTTAAAGGGAGCGCAGGTGGGTTTGTAAGTCAGCCGTGAAAGTTCGATGCTCAACATTGAAATTGCGGTTGAAACTGCAGGTCTTGAGTAAACGCAGCGGCACTGGAATTCGTGGTGTAGCGGTGAAATGCTTAGATATCACGAAGAACTCCGATCGCGAAGGCAGGTGCCGGGAGTTTTACTGACACTGATGCTCGAAAGTGCGGGTATCAAACAGG
+
<<6;8;=C?@@<@B;B;;;@B@C@CDD<@A?CD=CC=CC?CC=BB;;;AB?BCC;@@;@@B?BBB@@@<:;;AD:@@<@;::@?A>C;A;9259>6>=@99495>=@9@:95;;:;9924;99990555=>==9<;==>9>4646?>>?ABCCCBB899B@5=@@A=BBCCCBBBBAA?BB>ABB@BBBACBBC<?;:::;?CC@CF>AAAA@6@:::CCCDBBCCFCA@@CG>C@@@@?8?B;;;;09:>8
@6HNMW:01157:06055
TACGGAGGACGCGAGCGTTATCCGGATTCATTGGGTTTAAAGGGAGCGCAGGTGGGTTTGTAAGTCAGCCGTGAAAGTTCGATGCTCAACATTGAAATTGCGGTTGAAACTGCAGGTCTTGAGTAAACGCAGCGGCACTGGAATTCGTGGTGTAGCGGTGAAATGCTTAGATATCACGAAGAACTCCGATCGCGAAGGCAGGTGCCGGGAGTTTTACTGACACTGAGGCTCGAAAGTGCGGGTATCAAACAGG
+
@CDDABB@BDBBBA@@BB?BCB@B@BA>A@=3==5==6=?9AA<BBBBCCB?BCA:??<@AB?BCCBBB?CBBBD=BB@CCC:;:A::8;BB>CBD=B=??@<@<@@A;@987BC@@???BBDCCC=A;::@@A@C@@@C@B?B@BCBA>AA>>@;;69@AA9AD:94:BA@AA@@?@@>AC?CCD???@BBB::49;>:948AA=AA+98777(7555>9;::?@@;==>989+97;77;,33:<==6=::5
@6HNMW:01158:06056
TACGGAAGGTGCGAGCGTTATCCGGATTCATTGGGTTTAAAGGGAGCGTAGGCGGAGCGCCAAGTCAGCTGTGAAATCCCGCGGCTCAACCGTGGAACTGCAGTTGAAACTGGCGCCCTTGAGTGCACATGAGGATGGTGGAATTCGTGGTGTAGCGGTGAAATGCTTAGATATCACGAAGAACTCCGATTGCGAAGGCAGCTGTCTGGGGTGCCACTGACGCTGAGGCTCGAAAGTGCGGGTATCAAACAGG
+
@CCC@FAC@;;;@AABBB?BCC?B?BA=A@@>@D?DD=BB=BD>BBBBCBB?@@<>:9;?=@9?CD??@BA@>><6997*:>><@BBB@C798>9>=A>989???BBB>BA?;988?7?8>887@>@<>>>=A<A<;:;><@<@;A<=>;>>?<<::49???9?@AA<>>>@@AAAAAA=AA9@@@=>>>7::AA6:7:@@@A@>@AABA5999.77@@A@@BBA;:7:999<<6<===AA:@@A>>>9>@@<
@6HNMW:01122:06077
TACGGAAGGTCCGGGCGTTATCCGGATTTATTGGGTTTAAAGGGAGCGCAGGTGGGTTTGTAAGTCAGCCGTGAAAGTTCGATGCTCAACATTGAAATTGCGGTTGAAACTGCAGGTCTTGAGTAAACGCAGCGGCACTGGAATTCGTGGTGTAGCGGTGAAATGCTTAGATATCACGAAGAACTCCGTCGCGAAGGCAGGTGCCGGGAGTTTTACTGACACTGAGGCTCGAAAGTGCGGGTATCAAACAGG
+
=;;;9=:=:=B@C@9?:;.4==2905==5=B@BC=BB5;:6;C=AABB;99;?:>5<<455<7<<>::?0//;<<39;8<;;666B9946994=>>,:599?7;.544/4999993944.499444)599;5550555=>6;7;:666?@D@@>=00)/9:>8=BB@<BBABBBCCBBC?AA=9;;?A@@@@@@6:2:==89>;244)499;;.>>:<<<98=>9929;;555)555555)5<::;;)5555
@6HNMW:01133:06072
TACGGAGGGTGCAAGCGTTAATCGGAATCACTGGGCGTAAAGCGCACGTAGGCTGTTATGTAAGTCAGGGGTGAAAGCCCACGGCTCAACCGTGGAACTGCCCTTGATACTGCACGACTTGAATCCGGGAGAGGGTGGCGGAATTCCAGGTGTAGGAGTGAAATCCGTAAGATATCTGGAGGAACGGGATCAGTGGCGAAGGCGGAAACCACCTGGACCGGTATTGACGCTGAGGTGCGAAAGCGTGGGGAGCAAACAGG
+
<<;;6;;=3;;;=8=<;;:?466@<>;>>>@<@@<ABBBC>B@98:A??::49AAA>BBBBC?BBBBBBB8???A8??A;A9879BCA?B688@<@<@?AAA;A;>>AAA=@@ADBBBBBCDABB@DE=CC<;;0;;4;>9>4:4;>;;6;D;;<ACBCCCB>BB?A::8:ABBABAB=??:=<==?8=>>BBBB>BBC>@<<=399,9/876@;/33493833,33833388:49888<<6===BBBB5AABAA8A:::
@6HNMW:01147:06061
TACGGAAGGTCCGGGCGTTATCCGGATTTATTGGGTTTAAAGGGAGCGCAGGTGGGTTTGTAAGTCAGCCGTGAAAGTTCGATGCTCAACATTGAAATTGCGGTTGAAACTGCAGGTCTTGAGTAAACGCAGCGGCACTGGAATTCGTGGTGTAGCGGTGAAATGCTTAGATATCACGAAGAACTCCGATCGCGAAGGCAGGTGCCGGGAGTTTTACTGACACTGAGGCTCGAAAGTGCGGGTATCAAACAGG
+
CCA@=A=>:>C5;969A@?BCD@C@@>?;?=:>@9@A;AA=AD>@@A@@AB?BBC>BC<AAA>AFCBBB>AABBB<BBACCCBBCCBFADBB?BBD>C;>994:;A?A9A@@@AC@B@@=@AAABB=ABB@A;;6;AABC@CAFABBBC@CCCBB:;8;CCD>CBBB?BCCDCBBBDDC?BC@BCC@CBAABBCB7858>>:???9>?9???DC:C@@@BBB@AB::;;CCCCG>B;;;@B=BBBCBD?BBB@
@6HNMW:01157:06061
TACGGAAGGTCCGGGCGTTATCCGGATTTATTGGGTTTAAAGGGAGCGCAGGTGGGTTTGTAAGTCAGCCGTGAAAGTTCGATGCTCAACATTAGAAATTGCGGTTGAAAACTGCAGGTCTTTGAGTAAAACGCAGCGGCACTGGAATTCGTGGTGTAGCGGTGAAATGCTTAGATATCACGAAGAACTCCGATCGCGAAGGCAGGTGCCGGGAGTTTTACTGACACTGAGGCTCGAAAGTGCGGGTATCAAAACAGG
+
>BBB?C:D?BB<A?8>;;.9<;6;7444(4:.94,9<0>@,9:,:9;@@BA?CCF>CC=B;:8:AABAB>;;==>6==9====??@@=8<<<,//79.72779.4.4///&//////49///(5/9////&/////596555;=4949.559;6;<<=>=<8;555)5499.44;544559998<<05/717//////;:;6:99)//8(//(///88+63337733355<5<<<;;;3;;;99:////////&/4/3
@6HNMW:01133:06135
TACGGAGGGTGCAAGCGTTAATCGGAATCACTGGGCGTAAAGCGCACGTAGGCTGTTATGTAAGTCAGGGGTGAAAGCCCACGGCTCAACCGTGGAACTGCCCTTGATACTGCACGACTTGAATCCGGGAGAGGGTGGCGGAATTCCAGGTGTAGGAGTGAAATCCGTAGATATCTGGAGGAACATCAGTGGCGAAGGCGGCCACCTGGACCGGTATTGACGCTGAGGTGCGAAAGCGTGGGGAGCAAACAGG
+
@BAA?@AB=@A@B=;;9?8@:BBB@D@AA@BBBB=?@BC?8=???B??>:?9;@@@;??AAB?BB@@ABA6@AAB:BAC8AAB?A??>?C>=>B<?;?>>>>7=7=898;89995;59:59926C@EJ>AAA@@:?A=@@<A5;5;<;;4;>=9909>@>=?8??7?;;::8:::9:48<6?>A??@===>?CDF?C<>>?B;@@4988<:4?<@BA:BB@?>>777/77;<<?3<<?7899.5559919:;3
@6HNMW:01152:06110
TACGGAAGGTCCGGGCGTTATCCGGATTTATTGGGTTTAAAGGGAGCGCAGGCGCACTTCAAGCGTGACGTTAAATTTCGGGGCTCACCCCCGTTTTGCGTCGCGAACTGTTGTGCTTGAGTAGGCGGCAGGGAGGCGGAATTCGCGGTGTAGCGGTGAAATGCTTAGATATCGCGAGGAACTCCGATAGCGCAGGCAGCCTCCCGTTGCTTTACTGACGCTCATGCTCGAAGGTGCGGGTATCGAACAGG
+
CDBB>B=@=@C?CB>BCC@CCC?B?CBC>??=@A<AB=BC<AB<BBAAABB?;9:<?@<?@,000<==??;@CC=BB<@@@?2@@?A?DDD1:9A@538=9=??AA@ABBB=@@@::69?????<>@?A?>?7;?7??7B@C@BBCB?BCCAA??9<888*9A@@=BBBCBBBBA899>>=B>>:>@@ABA==9849=>@:??@6;;:>>CC>CCCCAAABBCC;;;BBBB?A?@A@@@=BCDDCCACBB?
@6HNMW:01154:06154
TACGGAGGACGCGAGCGTTATCCGGATTCATTGGGTTTAAAGGGTGCGCAGGCGGCCGTGCAAGTCAGCGGTGAAAGCCCGGGGCTCAACCCCGGAAGTGCCGTTGATACTGCATGGCTGGAATGCGGTCGAGGCGGGCGGAACGTGGCGTGTAGCGGTGAAATGCGTAGATATGCCACAGAACGCCGATAGCGGAGGCAGCTCGCCAGGCCTGCATTGACGCTCGGGCACGAAAGCGTGGGGATCGAACAGG
+
A@@@=AA=@CBBB;;;@@?BCD@B?BC?C??>@D<@A>BB=BC=A?AA@<>9892:39:@CA?BAAAB::8:BAA=AAA<@BB6BBAB?ABC6A=@599BB@BF@CCAA>A>A=;;5;=A1838@AA=???>>:BBG=CC@B?BBAA=A@@@A??@?;??AA=??@BD??>???AC?ABAAA?BAA?ABBB????9959@AABBBB@BB<?<?AAAB?BBB>?=CCB<897BBC;AA;9:;;/<=<;>;ABB;
@6HNMW:01158:06148
TACAGAGGGTGCGGAGCGTTAATCGGATTTACTGGGCGTAAAGCGTGCGTAGGCGGCTTATTAAGTCGGATGTGAAATCCCCGAGCTTAACTTGGGAATTGCATTCGATACTGGTGAGCTAGAGTATGGGAGAGGATGGTAGAATTCCAGGTGTAGCGGTGAAATGCGTAGAGATCTGGAGGAATACCGATGGCGAAGGCAGCCATCTGGCCTAATACTGACGCTGAGGTACGAAAGCATGGGGAGCAAACAGG
+
@@B<BB?@3<;00)////:9=8;;;7;;>4<=:87.///66(//7//38>BB@BB@CB;@?9>9?@?A>BBCC;;;:<BBB8@@A@B@C@CC@CC>D@C@;;;?;?>@AAB??<?@?=<99773<;<<<577366:00)/666176=<=86<=;?>?@=@BBB>CBBBA@@;==9:9A@AA>A@BAA=A8985?BB>?:=@::49=<;=4>5:;7BCCDBBA:877733:;9888,33::==>1=>>?C<AAB?
@6HNMW:01160:06141
TACGTAGGGGGCAAGCGTTGTCCGGAATGACTGGGCGTAAAGGGTGTGTAGGCGGCTCGCAAGTTGGATGTGTAATACCCAGAGCTTAACTCGGGTGCTGCATCTGAAACTACGAGTCTTGAGTGTCGGAGAGGTAAGTGGAATTCCTAGTGTAGCGGTGGAATGCGTAGATATTAGGAGGAACATCAGTGGCGAAGGCGACTTACTGGACGATAACTGACGCTGAGGCACGAAAGCGTGGGGAGCAAACAG
+
9;=;;@CCCC2BB>@;:;59;;.4.58<<<BDDD=AAACC?CC>??>@=::50/(/9::::6;=7=7<BBBC??:??>>2:3;;88286333;<6733233;;::9<?7==<888;755/;=:<<867/666549616:<3:392:699:5./53//(.5.3.3566577:9969@A7:;<A=A@@??;;;8==>;>:<<9;::988A<===6//38///:85..254:67;;:3;<;5887)5<:==:<88
@6HNMW:01140:06189
TACGGAGGATACGAGCGTTATCCGGATTTATTGGGTTTAAAGGGTGCGTAGGCGGACATTTAGGTCTATGGTGAAATCGTTGTGCTCAACACAATTCAGCTGTAGAAACCGAGTGACTAGAATATAAGTGGCGCAGGCGGAATAAAGCATGTAGAGGTGACATTCATAGATATGCTTTAGAACACCGATCGCGAAGGCGGCTTGCGAAGGTATGATTGACGCTAATGCACGAAAGCGTGGGTATCGAACAGA
+
CCCC@CC@CCCBBBBBBB=@CC?A?@@@;@C?BC=BD=DC?DD<A?@@BBB>BC@CCCCC=CD?BBBCCC?BBBB=ABAA7;;A@A@B?BBBB?B?BBBB>?=CCCC>C@CAA@BCDDDCC@CCBA?A@@<@BBCC@CB@C@DCD?CBB;;;AA;;8;CCCCD?ABAABBFBAB?>>8?AB?BBB?BBBBBABA<@=8858C:@???3949?>?@B;??C???A?CABA=99929999AA;A888??;?AAA
@6HNMW:01158:06167
TACGTAGGGTGCGAGCGTTAATCGGAATTACTGGGCGTAAAGCGTGCGCAGGCGGTTTTGTAAGACAGATGTGAAATCCCCGGGCTCAACCTGGGAACTGCGTTTGTGACTGCAAGGCTAGAGTGCGACAGAGGGGGGTGGAATTCCACGTGTAGCAGTGAAATGCGTAGAGATGTGGAGGAACACCGATGGCGAAGGCAGCCCCCTGGGTCGTAACTGACGCTCATGCACGAAAGCGTGGGGAGCAAACAGG
+
BCCCCCCG>AA@BB?BA@5;59@<8B@C??@CCD=B;;;A9@@@@@@@@@@<9949@?6?AA?BBCBCC>?>CEF@BBBB9@@<A:::?B?BDD>C;??BBBBB=BBBBBCA@@:=:=@@>>@:768>AA===>>>>(?C:>;>;>9@@???;;<@===BCB:AA;:;@A>=?CCCC@BB@BACCC@CCDF@BBC=@=@CCFFDD2CCD>DCCBB?BCCB;;;BAA;;;@AAAB;@:;;@@B6@@@DC>C??>
@6HNMW:01127:06240
TACGGAGGATGCGAGCGTTATCCGGATTTATTGGGTTTAAAGGGTGCGTAGGCGGTTTTGCAAGTCAGCGGTGAAACGCAAGGGCTCAACCCTTGACCTGCCGTTGAAACTGCGGGGCTTGAATGCGGATGCTGTGGGAGGAATGTGTGGTGTAGCGGTGAAATGCATAGATATCACACAGAACACCGATTGCGAAGGCATCTCACAAATCCGTAATTGACGCTGAGGCACGAAAGTGTGGGGATCAAACAGG
+
CCCC?;;7;9@@@?;BCDACCC=@;;;;,;@2;9,9909<)9;4:CBCCCIABB>AAA7@@A?AA@A=@@4;;??8;9995::4<:8:5::396:;@795:5=;:?@@;@A=????5?A>BB?BBCA<@@000>000+0=2929=>;=?>:99==00+00;;3::>ABCBBBBB9::A@@@A<@?@:::91887817-344:<555;>6==6;;>:>9>=;?8>>00*0;:::?3?>>9999*877=A<BBB7
@6HNMW:01127:06248
TACGGAAGGTCCGGGCGTTATCCGGATTTATTGGGTTTAAAGGGAGCGTAGGCGGCATGGTAAGCGTGTTGTGAAATGCGGGTGCTCAACATCCGGACTGCAGCGCGAACTGCCGTGCTTGAGTGCATTGAAGGAAGGCGGAATTCGTGGTGTAGCGGTGAAATGCTTAGATATCACGAGGAACTCCGATCGCGAAGGCAGGTGCCGGGAGTTTTACTGACACTGAGGCTCGAAAGTGCGGGTATCAAACAGG
+
BBBB>B>A=AG@CC>C@@?@CC?B@@@@9??59:6:C=CC=CD>BBBBA9949?;?@CC@CC>A@BBBB@CBBBB=BBACC=9::BBA?BBBD@D@CC@@??@?@@@C?BBBB@CBBBC9;:BABABB@CB?B?B>B>BC@C@C@BCAA<A@@@B@@=@AAA=BBBB?BBBBAAAAAA??=??BCC?CAACDDDD=?<??>8;=<188*898AA:BBBBBBBBBB999:BA?@A;@899BB=BBABBF>B@@<
@6HNMW:01128:06225
TACGGAAGGTCCGGGCGTTTATCCGGATTTATTGGGTTTAAAGGGAGCGCAGGCGCACTTCAAGCGTGACGTTAAATTTCGGGGCTCACCCCCGTTTTGCGTCGCGAACTGTTGTGCTTGAGTAGGCGGCAGGGAGGCGGAATTCGCGGTGTAGCGGTGAAATGCTTAGATATCGCGAGGAACTCCGATAGCGCAGGCAGCCTCCCGTTGCTTTACTGACGCTCATGCTCGAAGGTGCGGGTATCGAACAGG
+
?>BC@CBC@CB?BD<B;::);CB9=:9?95=@9@A<AC7CC>CF=@AAAAAD?;;66<>8<<9669??<??@5;;09:3@CDF9CC;::BBB3BBGF9AAA@AAAAB?BBAA9;;;;;+0/////)/3-3?@A9BA4:99<6<8><<?9?A@?@9929@AA;BB??=@BBBCBBBBCA@=A>A=A>?===88/9//)/9983;;;0788==DE=CCCCCBCCCCBCCBCBBB7;5;C;;;,9>>@>C?BBB@
@6HNMW:01133:06232
TACGGAGGATCCGAGCGTTATCCGGATTTATTGGGTTTAAAGGGTGCGCAGGCGGGATGTTAAGTCGGCGGTGAAATTTTGCGGCTCAACCGTAAAAGTGCCTTCGATACTGGCGTCCTTGAGTATGGATGAAGTAGGCGGAATTTGTGGTGTAGCGGTGAAATGCTTAGATATCACGAGGAACTCCGATTGCGCAGGCAGCTTGCTAAGCCATAACTGACGCTCATGCACGAAGGCGTGGGGATCAAACAGG
+
BBBB?@@>@CC@C@AACD>ABB>A>ABB=AC@BD<AA;@@8?@9AAAAABB?CFE=BBBC>@=A@AA=9:3:98:-7=?&995><ABD@B>ABBFE:B???=A?BCCA@@@@<?@@A<A?A9:9B??:?AAA=AA?<4<<4@=AD:;8@<><<<A9828>@>7@B@@;>AAAA>==>;==<@<@??=;;;:===>@B<?>?@@8=>8838B:>>A<>====;;;?????A@@@7:3:<:::;/:=?;;3;<=8
@6HNMW:01139:06210
TACGTAGGGTGCGAGCGTTAATCGGAATACTGGGCGTAAAGCGTGCGCAGGCGGTTTTGTAAGACAGATGTGAAATCCCCGGGCTCAACCTGGGAACTGCGTTTGTGACTGCAAGGCTAGAGCTGCGACAGAGGGGGGGTGGAATTCCACGTGTAGCAGTGAAATGCGTAGAGATGTGGAGGAACACCGATGGCGAAGGCAGCCCCCTGGGTCGTAACTGACGCTCATGCACGAAAGCGTGGGGAGCAAACAGG
+
@=@?=::;.599556>=B9?BCAA<A-0/9//0(9445>3<<;5548:33-3>179:-3??;AA?AAB?9:8BC<BAAB9BE:????4:28AA9B?BBBAA?A;@@A??><<=080/5------22369:;:::::::#851.050505...333352222290882225559::56;6>@=@>99<>BBBC9;;B?B=;:55555$5;;4=>>>>;@=B;5559=99;:49777.70//7;:+//9>@8@??9
@6HNMW:01158:06224
TACGGAAGGTCCGGGCGTTATCCGGATTTATTGGGTTTAAAGGGAGCGCAGGCGGCACTTCAAGCGTGACGTTAAATTTCGGGGCTCACCCCCGTTTTGCGTCGCGAACTGTTGTGCTTGAGTAGGCGGCAGGGAGGCGGAATTCGCGGTGTAGCGGTGAAATGCTTAGATATCGCGAGGAACTCCGATAGCGCAGGCAGCCTCCCGTTGCTTTACTGACGCTCATGCTCGAAGGTGCGGGTATCGAACAGG
+
BBBB?BAC@BB=AA:@A@<@BB=A=A?>4::7@@6?<(95)5>2:?@=:;;6;@=?>??;0--.--6---88(//(/8/9>AA2<AB<B>>>+=>>>2;;:<<9:9=494888B<::;6;77/0/)//(/:;D6BB=@?4>9?8??BB@BBBBBBB;A:99+:>@>5;;0//8<?A8947B89=@7::@?<=9;771757:5;<;09;585AD8?;<655555565=<<<6525<;456@4<BB<BBAAAA?
@6HNMW:01119:06285
TACGGAGGATGCGAGCGTTATCCGGATTTATTGGGTTTAAAGGGTGCGTAGGCGGTTTTGCAAGTCAGCGGTGAAACGCAAGGGCTCAACCCTTGACCTGCCGTTGAAACTGCGGGGCTTGAATGCGGATGCTGTGGGAGGAATGTGTGGTGTAGCGGTGAAATGCATAGATATCACACAGAACACCGATTGCGAAGGCATCTCACAAATCCGTAATTGACGCTGAGGCACGAAAGTGTGGGGATCGAACAGG
+
BCBB=9949@A?BBBBBC@ECC>A<A@@<@C=?@<@@9AA:>>:?A@@ABB@CC>A@A6@?@>B@@@@@B@BCCC:9;:@?BD>CCCB=??<??BCC@@AA?BD@BBD=A>==;;;5=A:@@?899=8?@@@B?:::.;A;@=BFDAA@@BAAA?:949@@@;BBBCCD?>@BBBBBBBBBB@BBB@BBD499??9?=ABBBBBBAAA=AC?BBB@C@BBCBAAB@?<?ABBBC>A>>7777*8<=@A=@A@=
@6HNMW:01127:06264
TACGGAGGACGCGAGCGTTATCCGGATTCATTGGGTTTAAAGGGTGCGCAGGCGGCCGTGCAAGTCAGCGGTGAAAGCCCGGGGCTCAACCCCGGAAGTGCCGTTGATACTGCATGGCTGGAATGCGGTCGAGGCGGGCGGAACGTGGCGTGTAGCGGTGAAATGCGTAGATATGCCACAGAACGCCGATAGCGGAGGCAGCTCGCCAGGCCTGCATTGACGCTCGGGCACGAAAGCGTGGGGATCGAACAGG
+
;ABB?;:5;AA;;5999@ADDC?B?CC?AA@=@B9@@9A?.:9,44:@@BB?>=9=4::ADB?BBE?@@B?BBBB=BBB=BBB:AA<<3999+937,3333,396;;<A855@>>?;>A@<A=AA==9=ACAB=@AA=@E@E@AACC@BBBBBBA??=?DDD>CBBAAABBB@@@A>@?@>>;>BB?BBBBB@@;>>8>@ABBBCC@A@<@?CCBBB@>?>CBBBCC>BBB>@C9=>>@@@@5??A?>:>=<7
@6HNMW:01157:06282
TACGTAGTGGCAAGCGTTGTCCGGATTTACTGGGTGTAAAGGGCGTGTAGGCGGAGCAGCAAGTCAGAAGTGAAAATCTCCGGGCTTAAACCCGGAACTGCTTTTGAAACTGTTGCCCTTGAGTATCGGAGAGGCAGGCGGAATTCCTAGTGTAGCGGTGAAATGCGTAGATATTAGGAGAACACCAGTGGCGAAGGCGGCCTGCTGGACGACAACTGACGCTGAGGCGCGAAAGCGTGGGGAGCAAACAGG
+
55-------38;/66@@:==?594449)4998:2::///(//(/-----5056689:90//)//878738;3877&33336==.55(--(--(-(-(----/88.68:-55663222'2+222999:;,.---(---(--,2,3061699766:922+2333,35...6579./(/.(..2169948;33(../(..55/5596555/3.....26--...333-.(.....;.3222222&27777/67:5
@6HNMW:01159:06272
TACGAAGGTGGCGAGCGTTACTCGGAATTACTAGGCGTAAAGCGTATGTAGGTGGTTAGATAAGTCTATGGTGAAATTTCCTGGCTCAACCGGGAAGGGTACATAGATACTGTCTGGCTTGAGTGTGTGAGGGGGAGACGGAATTCCTGGTGTAGCGGTGAAATGCGTAGATATCAGGAGGAACACCGATGGCGAAAGCAGTCTCCTGGCACAATACTGACACTGAGGTACGAAAGCTAGGGTAGCAAACAGG
+
=<;;;.5055.4<::;;=:=?CBB@C@C?BDDCC@@@@BE>CCBBC;;;A?;::9:@CCCCC?BBCCCCC@BBII>BB>C@CC@CECC?C@DC>C9::7:AAAAABBCBBBDBBBB?BC?B>>>A@?=A?@@AA.@AA@@<@>A>B@CC?CDECC;;;;BDD>@AABBCCBBA@@::6:@=>>A@@>AABB@BBHD=?ABDAAAC@DCACDBC@BBBCCCCCCCCBB?BCCCCC=CDCBBB>BBDCCC=C@@=
@6HNMW:01159:06280
TACGGAGGATACGAGCGTTATCCGGATTTATTGGGTTTAAAGGGTGCGTAGGCGGACATTTAGGTCTATGGTGAAATCGTTGTGCTCAACACAATTCAGCTGTAGAAACCGAGTGACTAGAATATAAGTGGCGCAGGCGGAATAAAGCATGTAGAGGTGACATTCATAGATATGCTTTAGAACACCGATCGCGAAGGCGGCTTGCGAAGGTATGATTGACGCTAATGCACGAAAGCGTGGGTATCGAACAGA
+
BCBGACE@BCBBBBBBBB@BCC@C@CCD>BB@BC=CD<@?:@C8;9;ABBCACB?AC@>@:@B=AB;<;L@BBCF@BBBA>AA?>?CB?BBCC>@>AAA@=>>BBBD>D@CBBB@@@CDBB@BCBB>B??<@ABAB?CG@F?BCC<BBB;:;CC;;:;AACCC@CBBBBBBAAA@@A<AAC?BBB?BCCBBBDC=A=9:49A:>=>>3929?@@BB?BBCBCBA>ACCCA@AD=BBBBBB=@===>><@@@@
@6HNMW:01160:06277
TACGGAGGGTGCAAGCGTTAATCGGAATCACTGGGCGTAAAGCGCACGTAGGCTGTTATGTAAGTCAGGGGTGAAAGCCCACGGCTCAACCGTGGAACTGCCCTTGATACTGCACGACTTGAATCCGGGAGAGGGTGGCGGAATTCCAGGTGTAGGAGTGAAATCCGTAGATATCTGGAGGAACATCAGTGGCGAAGGCGGCCACCTGGACCGGTATTGACGCTGAGGTGCGAAAGCGTGGGGAGCAAACAG
+
CC;:9;BB<ABAB?AB@@:@=ABDAC@BBBBA@A<????C:?@BBA::::B7<<??>@@AAA>ABBBCBB5AA@A8ABB:??B@FBBA?C>A=B<@;>>===6<<@A@@@@@ABBB;;;AGGACDAJJ>BA<;;0;B>;;7;?A=A>@A=@CCCC@CC;<;EGFD?BBBBBAB999A>??4:3:=??ABBB>BAA=A<??<?=@@>AA;<?:A>ABC>A@@@?><;;6;;;==9)77785;;.66255'555
@6HNMW:01117:06352
TACGGAGGATGCGAAAGCGTTATCCGGATTTATTGGGTTTAAAGGGTGCGTAGGCGGTTTTGCAAGTCAGCGGTGAAACGCAAGGGCTCAACCCTTGACCTGCCGTTGAAACTGCGGGGCTTGAATGCGGATGCTGTGGGAGGAATGTGTGGTGTAGCGGTGAAATGCATAGATATCACACAGAACACCGATTGCGAAGGCATCTCACAAATCCGTAATTGACGCTGAGGCACGAAAGTGTGGGGATCGAACAGG
+
AACC@CD@C>=?:;;09=>A;@AA=A?@@@:AA=AA:A@9@A8A>8>AA@ABB=A?5:99*;?@?BDDBBBB=A9:9,:;;;=B@<BCBA@BA<A>@?B?A??8=>29:9/8==@@CC5BB<???BBAB@B>>@CCBAA<??;?<?@?????BACCC@@>?BBC<AAA???DBBBBBBCABBBB=BBB<??>088@>8<9?BA@@@AAFH=BB?BAA>A:::BBAAB::89ABADC>CAAACDC69999949AA<
@6HNMW:01133:06327
TACGGAGGATCCGAGCGTTATCCGGATTTATTGGGTTTAAAGGGTGCGCAGGCGGGATGTTAAGTCGGCGGTGAAATTTTGCGGCTCAACCGTAAAAGTGCCTTCGATACTGGCGTCCTTGAGTATGGATGAAGTAGGCGGAATTTGTGGTGTAGCGGTGAAATGCTTAGATATCACGAGGAACTCCGATTGCGCAGGCAGCTTGCTAAGCCATAACTGACGCTCATGCACGAAGGCGTGGGGATCAAACAGG
+
CCAA?BC?BBC=@@BBAA?AAB>A@@CD>BB?@@<?C=CC<AA;@;:<@AA>ABC=CACA@D=@@?=18999:9A9@@A6?@??BBBC?C<??DFF:B99:?B?BBCCBB>><>AAB=A>>BBB@@C?BB@A<<>;>;>><>=AA9???;???;;;>7=77709<<@;==>???@A@==><@;>>>:>=A8;;>=@>=A@@>>:<<>C;@A7::<6==>>@=>=??;;;AA@@:=9<>9999/:;;;<6<?>:
@6HNMW:01135:06331
TACGGAGGATCCGAGCGTTATCCGGATTTATTGGGTTTAAAGGGTGCGCAGGCGGGATGTTAAGTCGGCGGTGAAATTTTGCGGCTCAACCGTAAAAGTGCCTTCGATACTGGCGTCCTTGAGTATGGATGAAGTAGGCGGAATTTGTGGTGTAGCGGTGAAATGCTTAGATATCACGAGGAACTCCGATTGCGCAGGCAGCTTGCTAAGCCATAACTGACGCTCATGCACGAAGGCGTGGGGATCAAACAGG
+
ABBB=@@;@;;59559B>?BCB;@;@@B=BB@BC;@@;@C=AD<::;@@BB@DCC>A@@B<?9@@AA5::=@?>@;@@@6@@A????B?B<?@CED:C@@?>A?ABAB??9949A@@:A;??AACAB?ABBC@B><<<=B<@<@B7===<?A==<6806878-8AAB=A@A???<>>AAA<@=AAA;>>>7;9>:::<?B???:?=??==?:?9819>?>?>>===;;:AA;:7;===>@@@5@B@A@9>>?9
@6HNMW:01136:06315
TACGGAGGATGCGAGCGTTATCCGGATTTATTGGGTTTAAAGGGTGCGTAGGCGGTTTTGCAAGTCAGCGGTGAAACGCAAGGGCTCAACCCTTGACCTGCCGTTGAAACTGCGGGGCTTGAATGCGGATGCTGTGGGAGGAATGTGTGGTGTAGCGGTGAAATGCATAGATATCACACAGAACACCGATTGCGAAGGCATCTCACAAATCCGTAATTGACGCTGAGGCACGAAAGTGTGGGGATCGAACAGG
+
BBCC@BA=@9;:AAABB@=@AA>A>AAB<@?=@D<@A<@A<BA=AA@@ACB?BB?AAA7AAB?BDCCA;;7:A@?;:;;;=@A<BBCC?BB=A?@AA?@??5::<@@@9@?>=???5?A?BB>ABAB@BAAA@@;;;0;@<@?DBBBBB?CCCBA@?=?BBC>:;;EBBBBAAABBB:::AA=AAA>A??4:9>=;@=@@@@A;;;??9@A;?@B@D@BBBBA?@;:6:::@AE=B@@::::+:==?@>ABD<
@6HNMW:01141:06321
TACGGAGGACGCGAGCGTTATCCGGATTCATTGGGTTTAAAGGGTGCGCAGGCGGCCGTGCAAGTCAGCGGTGAAAGCCCGGGGCTCAACCCCGGAAGTGCCGTTGATACTGCATGGCTGGAATGCGGTCGAGGCGGGCGGAACGTGGCGTGTAGCGGTGAAATGCGTAGATATGCCACAGAACGCCGATAGCGGAGGCAGCTCGCCAGGCCTGCATTGACGCTCGGGCACGAAAGCGTGGGGATCGAACAGG
+
CBCB@BB@@@@CA@@@A@=@DG@C@CC?BBD@CD9;;6;A;A@:;:?@AA@<::49=@@A@@=@A>9::9=AAA@89:9,:?@6BBAB?CEF:C;?;>999?CE>??@@A@@<<<A=DAA<A;??@@=@@A:;8@BE=CC@C?@@@@;@@@@BBBBB@CBAA<>?>BCBBBBBBBC?CCCCC?BBB@BBB>>?B?BA?@BB@BBBB<@?=@>@@?AB:=??AB???A:@@;;;?9?AAAAAA6AAA<<4:;::
@6HNMW:01143:06353
TACGTAGGGTGCGAGCGTTAATCGGAATTACTGGGCGTAAAGCGTGCGCAGGCGGTTTTGTAAGACAGATGTGAAATCCCCGGGCTCAACCTGGGAACTGCGTTTGTGACTGCAAGGCTAGAGTGCGACAGAGGGGGGTGGAATTCCACGTGTAGCAGTGAAATGCGTAGAGATGTGGAGGAACACCGATGGCGAAGGCAGCCCCCTGGGTCGTAACTGACGCTCATGCACGAAAGCGTGGGGAGCAAACAGG
+
CCDCCCCD>:;9@A?A@C?B@CBC@B>B>AACCC>BCBBC:@AA;;9A>9969=8?BB:BCD?A@@ABBCB@A@B>BBBB:BB=@????B?BBB>B?AAABBBB>BB>>>@@AA;A<@@@?>>>=;;<<999;<;<;'<?8><><A=BA>==@>>>@===AD;>>>>==A:;;BBAB?@@?@@CCC@BBBA=A>>:>;<A??@@@0@CD>CCBBC@CCBAAACBAABAAAACDF>BBBB@@@2<=999)9@@<
@6HNMW:01144:06357
TACGGAAGGTCCGGGCGTTATCCGGATTTATTGGGTTTAAAGGGAGCGTAGGTGGGATATTAAGTCAGCTGTGAAAGTTTGGGGCTCAACCTTAAAATTGCAGTTGATACTGGTTTCCTTGAGTACGGTACAGGTGGGCGGAATTCGTGGTGTAGCGGTGAAATGCTTAGATATCACGAAGAACTCCGATCGCGAAGGCAGCTCACCGGGCCGGAACTGACACTGATGCTCGAAAGTGCGGGTATCAAACAGG
+
<?@C@C9B=B@=@=6@<A8@BB@C@BED=BA>AB<BC<CC>CJ?A@@BBBA?BCC=CCDC?@>ACCABBA@@DCF=BBF>CCC:CBAA?B@BFEFD;D>A@BBC?C@@@BBB?CC=B?B?B;;;GJC@AAAAA?ABC<BB@C@E@CBAA>@A?>???<?ACC>BBBC@BBBBBBDCBBB?BB?BBC?@AACCDCD?B@B;<<BABAACC?C@B@CACBBBBBBBBBBBA@@:::.;===>@9@??AFD>BCB?
@6HNMW:01149:06358
TACGTAGGGTGCGAGCGTTAATCGGAATTACTGGGCGTAAAGCGTGCGCAGGCGGTTTTGTAAGACAGATGTGAAATCCCCGGGCTCAACCTGGGAACTGCGTTTGTGACTGCAAGGCTAGAGTGCGACAGAGGGGGGTGGAATTCCACGTGTAGCAGTGAAATGCGTAGAGATGTGGAGGAACACCGATGGCGAAGGCAGCCCCCTGGGTCGTAACTGACGCTCATGCACGAAAGCGTGGGGAGCAAACAGG
+
CCCBCFGF>BBAB@@ABA=@@DBB=B8:8;ABBA<CAA@A<AAA:;9CCCC???<?BB9BBB?BBCBBB797BBB>BCCC6=>:?>>?>B?BBD>C>A9::CBC?BBBBA>?;?16//;///===<?????AAACAB(8816;>=><@@@8;<??A@@@@@A9@@=;<<<=<>AAADABB@CADBB?A@CCABBB8:9:CCCCCC1BBD>DCABA@BCC@:;;BBBBA@@????7?@A??@?6@?>DF>CAB?
@6HNMW:01158:06332
TACGGAGGATGCGAGCGTTATCCGGATTTATTGGGTTTAAAGGGTGCGTAGGCGGTTTTGCAAGTCAGCGGTGAAACGCAAGGGCTCAACCCTTGACCTGCCGTTGAAACTGCGGGGCTTGAATGCGGATGCTGTGGGAGGAATGTGTGGTGTAGCGGTGAAATGCATAGATATCACACAGAACACCGATTGCGAAGGCATCTCACAAATCCGTAATTGACGCTGAGGCACGAAAGTGTGGGGATCGAACAGG
+
<<<B?BD@BABBA:<:;;6;AB=B>BCC>CC@FD>BB>BD>CD<;:;>A@@;;;8;GE6;:C?DDBAA;:70>>@8000=@AA<ABA@8::5:=@AA@BBA?BA=??B9AA?9898+9A<@A@A@@@>@@@AAA@@@<AB?B@CBBBBB@BA?AA@?=?BCC>BBBBBBBBAA?BBBBAAAA>BBB<??A589@@3949@@@CBBBBB=AC>BAA=A=??BA??@:858@@@CC>C>=8888*8<?AB@BBB?
@6HNMW:01160:06322
TACGTAGGTGGCAAGCGTTGTCCGGATTTACTGGGTGTAAAGGGCGTGTAGGCGGAGCAGCAAGTCAGAAGTGAAATCTCCGGGCTTAACCCGGAAACTGCTTTTGAAACTGTTGCCCTTGAGTATCGGAGAGGCAGGCGGAATTCCTAGTGTAGCGGTGAAATGCGTAGATATTAGGAGGAACACCAGTGGCGAAGGCGGCCTGCTGGACGACAACTGACGCTGAGGCGCGAAAGCGTGGGGAGCAAACAGG
+
CBBBCB@=?>9=A;;:;@=@BF@D?BBE<@@;;:-:=><;59=1:>@BA??;?>9>?=A>??=>@C@@A>A@ABB<BBBB@BC<@@?@39:,:9==+88@7778(897.7;=;5;=<5<<@BBB??@@=?@>@799:3:=;A=@=D<@?@@@A>>>>9>:;:3566<=>>>AAA;==87616:@?A;A7788<=>5:5:<7<:???AA<AAAA>>;>A??@@>>>==8:::77909<<>?AA6@@AAA9A>@=
@6HNMW:01162:06383
TACGGAAGGTCCGGGCGTTTATCCGGATTTATTGGGTTTAAAGGGAGCGCAGGCCGTCGATTAAGCGTGACGTGAAATGCCGCGGCTCAACCGTGGAAGTGCGTCGCGAACTGGTTGACTTGAGTGCGCACGAGGAAGGCGGAATTCGTGGTGTAGCGGTGAAATGCTTAGATATCACGAAGAACCCCGATTGCGAAGGCAGCCTTCCAGGGCGTAACTGACGCTAAAGCTCGAAAGTGCGGGTATCAAACAGG
+
B@BC:;8;=@?<@>2;;;;0:@D@C?BBC?CC?BB<@?8@@;@A;AABAB@@=@?A@@@@@?A?BCCBBDCBBBCB=?A@?BCC@CBAB?B?@@@2839:9:@AAAAAB>BDD@D?BBBB?AAA>>>BAA>=>=4:1818>=C>D;A===<@B?;;;>::99>6;;;>8===;;;;;:>@<@?<ADD5==?6;;;;5;9>>87087:6;996;??A=BBAA<;=ABA9?9:9DDD:><=:::3:==>>>9>=<9
@6HNMW:01167:05793
TACGGAGGATCCGAGCGTTATCCGGATTTATTGGGTTTAAAGGGTGCGCAGGCGGGATGTTAAGTCGGCGGTGAAATTTTGCGGCTCAACCGTAAAAGTGCCTTCGATACTGGCGTCCTTGAGTATGGATGAAGTAGGCGGAATTTGTGGTGTAGCGGTGAAATGCTTAGATATCACGAGGAACTCCGATTGCGCAGGCAGCTTGCTAAGCCATAACTGACGCTCATGCACGAAGGCGTGGGGATCAAACAGG
+
CB@@=@A>ACE?BCBBBB?BBC?B>ADD>CC?CC=DD<BB>BC;@@@A@@B?BBE>CAAA?B>@@AA9>?<?BCC>BBB9?>?@BBBD@B>AA@@@2A????B?BBBBBB@@<@;;@9>:=@=<A>=9>><<5<A;;7;?;?;@@298C;@>>8:8858>AA7==AA9>=>>>@=>=AAA;?=AAA<A@@:>=@@?A<AABAA<@@@@<BC=A:;7;>>>>>>ABD>>=>A@A;A;AAAAAA6>=<>>7>>>;
@6HNMW:01170:05806
TACGGAGGATCCGAGCGTTATCCGGATTTATTGGGTTTAAAGGGTGCGCAGGCGGGATGTTAAGTCGGCGGTGAAATTTTGCGGCTCAACCGTAAAAGTGCCTTCGATACTGGCGTCCTTGAGTATGGATGAAGTAGGCGGAATTTGTGGTGTAGCGGTGAAATGCTTAGATATCACGAGGAACTCCGATTGCGCAGGCAGCTTGCTAAGCCATAACTGACGCTCATGCACGAAGGCGTGGGGATCAAACAGG
+
@BAA?BB?BGE?BBBA;;8;BA;@>@BA:AC?BB<AA<AB<BC=99<@@AA@BCC>B::9>B=?@BB<??=?BAB9@@@39:7>BCBB?B>AABFF:A>?@@C?BCAAABBB>B=><9=:<?<<=<@<9::;3;=::5:>5;5;>7===;A>>686<7;;<<7>@@A;?>@@A><>>>=<8=;>@@<@BB8;;@@AC=>>>@D;>====AA<??>=>?@A@>=<<=<<<=@==:>=@@AADD;?>>>@8>=>5
@6HNMW:01171:05774
TACGTAGGGGGCGAGCGTTGTCCGGAATTACTGGGCGTAAAGGGTGCGTAGGTGGCACTTTAAGTTGGATGTGAAATCCCCGTGCTTAACATGGGAGCTGCATCCAATACTGGAGAGCTAGAGTGCAGGAGAGGTGAAGCGGAATTCCTAGTGTAGCGGTGAAATGCGTAGATATTAGGAGGAACACCAGTGGCGAAGGCGGCTTACTGGACTGTAACTGACACTGAGGCACGAAAGCGTGGGGAGCAAACAGG
+
ACABACBBCB2CBBAA;:6;@A>A>A@C?BBBBB>BBAAC5?=5=9>;@BB>;:7;@ABD?D@CC?B?BBAB;;;6;AAB7@AA;<:;@DDBBB=<;;@CCCBB@C@DBBBB?@@;;;?BB@@?BBBD?B@@@=0//5?=:<?7=59(//6///78;<688892333;@A@@652/55/33.35...3873505:=9>9>>;??;>688;?>@A;;6::<=C?=>=::49A===@:?@A@?@@5=????8?@A=
@6HNMW:01173:05764
TACGGAGGATGCGAGCGTTATCCGGATTTATTGGGTTTAAAGGGTGCGTAGGCGGTTTTGCAAGTCAGCGGTGAAACGCAAGGGCTCAACCCTTGACCTGCCGTTGAAACTGCGGGGCTTGAATGCGGATGCTGTGGGAGGAATGTGTGGTGTAGCGGTGAAATGCATAGATATCACACAGAACACCGATTGCGAAGGCATCTCACAAATCCGTAATTGACGCTGAGGCACGAAAGTGTGGGGATCGAACAGG
+
;;;=1//4:///7:79@B;@@@<@<ABB=CC@CE=BB=BA<AD>CA@@BCC<@@=@@@9@BBAMGD;;;@=@AAD>B:;;6;;6;AAA?CF=A?A@@=@?@;=@<:::5:@@>???5=A???<?A@C?B???BA@@@9@A=A>ABBABB@BBAAA::89CCC>CBBBBA989AA????????<?CC?AA@:===?:=:?AAADBAADC<AA9;;B?B@CA@@@@A;;6;@A@BD>C@@@BBA5???A@@A=?4
@6HNMW:01187:05793
TACGGAAGGTCCGGGCGTTATCCGGATTCATTGGGTTTAAAGGGTGCGCAGGCGGCCGTGCAAGTCAGCGGTGAAAGCCCGGGGCTCAACCCCGGAAGTGCCGTTGATACTGCGTGGCTGGAATGCGGTCGAGGCGGGCGGAACGTGGCGTGTAGCGGTGAAATGCGTAGATATGCCACAGAACGCCGATAGCGGAGGCAGCTCGCCAGGCCTGCATTGACGCTCGGGCACGAAAGCGTGGGGATCGAACAGG
+
FCDC@BABACC@CC=:;:?BBB?B@BB@CA@>@C=CA=BB=CB=BBB@@AA=;;5;5;;>@A:??B??@B?BAAA<ABB>CCC9CCGC=???5?:@<@@<<199<@BCCCCCBBBB@CGD=B?9;;B?BDDAA?@BB<BE?C@CBBB?CCCCCCCBB>BAAA<@@@AA:;;CBCCC@BBB;:6;@@<@@@@A@A=??<?CBABBCC>@A>A?BBBBB?BCAAABBCC<@@@@A@9@@@@@@@6@@AAA?BBB>
@6HNMW:01190:05781
TACGTAGGTGGCAAGCGTTGTCCGGATTTACTGGGTGTAAAGGGCGTGTAGGCGGAGCAGCAAGTCAGAAGTGAAATCTCCGGGCTTAACCCGGAAACTGCTTTTGAAACTGTTGCCCTTGAGTATCGGAGAGGCAGGCGGAATTCCTAGTGTAGCGGTGAAATGCGTAGATATTAGGAGGAACACCAGTGGCGAAGGCGGCCTGCTGGACGACAACTGACGCTGAGGCGCGAAAGCGTGGGGAGCAAACAGG
+
CC@A@@@=@@<@C>AA@@6;;C>B?CDF>CACDD>ABBCD:@?9@A@??CD@BA?CCBAAA@@BBBBCC=@@BCC>=>>?;@@:@?<A078,9198,9<>::::/:=>9?AAA7;:@9@<A>>>AAAA;>>:72755-55.58<8<=A@@>>A===>9>>><7;98::>>>D>@<@A===:<;>=<8<@771799/6/66/66?@@AA=BD8:6616=;;=>==@5505@=:::2989:AAA6=<<=D;D>=:
@6HNMW:01197:05760
AACGTAGGGGGCAAGCGTTATCCGGAATTACTGGGTGTAAAGGGTGAGTAGGCGGCATGGTAAGCCAGATGTGAAAGCCCGCAGCTTAACTGCGGGACTGCATTTGGAACTACTAAGCTAGAGTACAGGAGAGGTAAGCGGAATTCCCAGTGTAGCGGTGAAATGCGTAGATATTGGGAAGAACACCGGTGGCGAAAGGCGGCTTACATGGACTGAAACTGACGCTGAGGCACGAAAGCGTGGGGAGCAAACAGG
+
>2CDCBBBBB2BB@BCCDABBC?C=@<@<@@@BE=BBBBC;@@<@ABBB@?<?>9=A@?:>??BB@CFEECDCCD89;C=B?@<992488<==CB<@ABABCCC>C@B?CBBBBA=ABAA@AA@@@AA?AAAA<??<??>:>)/)//(/99<<<>>>;>:?A9?AAA??;@0006?;8?:?B<>?C@C@BA:<878*739?;=>2977<<1773>;=5<;<77777;73,398333,3788;<<1=747B;??;;
@6HNMW:01197:05780
TACGGAAGGTCCGGGCGTTATCCGGATTTATTGGGTTTAAAGGGAGCGCAGGCCGTCGATTAAGCGTGACGTGAAATGCCGCGGCTCAACCGTGGAAGTGCGTCGCGAACTGGTTGACTTGAGTGCGCACGAGGAAGGCGGAATTCGTGGTGTAGCGGTGAAATGCTTAGATATCACGAAGAACCCCGATTGCGAAGGCAGCCTTCCAGGGCGTAACTGACGCTAAAGCTCGAAAGTGCGGGTATCAAACAGG
+
BDDC@C@B@BD?AB<A@@=@BA?B?BBB=AC=@A<@D<BB>BD?BBABB@@=@?C?@ABA?A?AAAAABBBBDDD=9;;>@??=?CCB@B<>=A@D?B>=>@@BBBBB?BA@>@=?@@@=A<;;;;>@DA<<<8;7<9=>:><A<??@@=?>=;;8:7;AAA:AA>>;>?@@@@AAAAA;@?;@DD6?>A4::ED696:9:78?:<89::3::::<??AA>===AD9??A;;;@6==////+/<<==>4;;::
@6HNMW:01199:05775
TACGTAGGGTGCGAGCGTTAATCGGAATTACTGGGCGTAAAGCGGGCGCAGACGGTTACTTAAGCAAGATGTGAAATCCCCGGGCTTAACCTGGGAACTGCGTTTTGAACTGGGTAGCTAGAGTGTGTCAGAGGGGGGTAGAATTCCACGTGTAGCAGTGAAATGCGTAGAGATGTGGAGGAATACCGATGGCGAAGGCAGCCCCCTGGGATAACACTGACGTTCATGCCCGAAAGCGTGGGTAGCAAACAGG
+
DDBBBAAA=;:;A?@AA@=@?CBA?A8;6;A@@?;@AAAG<?ABB=?@?????@=@?AAB?B@BCC@AAABBBBC>A?>>.8829>;@>A>ADD>D=BBBCB@B@8BB@B>BB;A@@@BBBB>A@>>>==?888888%8@@?6758?B???CCBBBBB@<<<7<@??@BBBA@A@7717?<?@BCC>B@AA>ACC@B>B??AAAA.88828@@9@=>=@@???;A888>@7>>>7>@@@AA:A<<<<95<<?9
@6HNMW:01183:05810
TACGGAGGATGCGAGCGTTATCCGGATTTATTGGGTTTAAAGGGTGCGTAGGCGGTTTTGCAAGTCAGCGGTGAAACGCAAGGGCTCAACCCTTGACCTGCCGTTGAAACTGCGGGGCTTGAATGCGGATGCTGTGGGAGGAATGTGTGGTGTAGCGGTGAAATGCATAGATATCACACAGAACACCGATTGCGAAGGCATCTCACAAATCCGTAATTGACGCTGAGGCACGAAAGTGCGGGTATCGAACAGG
+
CCCD@CE@BB@@@A@AAA=AAC=B=@CC:;;@C>9@A6;:,9<4:?@CCBB>;929?@099;>AAB@@@@>A@==90000;>>000?B?BE>D786C@C>@<:948?A8A?@>???5>@=AB@BBBB?BBCCECBBC<@@<@=?AA???<>?===::59AAB<BBBBBBBBBBBBBBBCBBC@CBA=?>=399@@;?;?BBCCCCCCC>CB>ABC@D@BAAAA@@00-0>>0000:???AB:?@ADBC@CFC?
@6HNMW:01183:05850
TACGTAGGGTGCGAGCGTTAATCGGAATTACTGGGCGTAAAGCGTGCGCAGGCGGTTTTGTAAGACAGATGTGAAATCCCCGGGCTCAACCTGGGAACTGCGTTTGTGACTGCAAGGCTAGAGTGCGACAGAGGGGGGGTGGAATTCCACGTGTAGCAGTGAAATGCGTAGAGATGTGGAGGAACACCGATGGCGAAGGCAGCCCCCTGGGTCGTAACTGACGCTCATGCACGAAAGCGTGGGGAGCAAACAGG
+
C>@AALFI?;;;A95:6:9B=BBB<@=@=@@BBD<A@?@>5999;>=>>9:3:=:=>@6@AA?CC?@?ABBABBB=AADD:CC>???B@D?BBB=B?AAA@@@A;::8<;;<::7;=BBAAAAA@:;;<<:8688888#8615.546288=<<;:8=@@@@DD:=;=><<588@AAACABC?C?BCCBCGCC?@@@5;5;ABCDDD1<<B<BBABB@DDB;;9;@AC:;;A@:;:0;@><@@A5000=:29=<6
@6HNMW:01187:05848
TACGGAGGACGCGAGCGTTATCCGGATTCATTGGGTTTAAAAGGGTGCGCAGGCGGCCGTGCAAGTCAGCGGTGAAAGCCCGGGGCTCAACCCCGGAAGTGCCGTTGATACTGCGTGGCTGGAATGCGGTCGAGGCGGGCGGAACGTGGCGTGTAGCGGTGAAATGCGTAGATATGCCACAGAACGCCGATAGCGGAGGCAGCTCGCCAGGCCTGCATTGACGCTCGGGCACGAAAGCGTGGGGAG
+
CBBB?@B<@AAA;;5544.4:=7=9;?7;@A?BC;BB0;:9&4<28455:::8;<7<033:33-388374;8<;<<3;<?+9:929AABADDD8B?B@B@@@0008=;:=====8;<=@CC>@>@@@D?AA@9:3<;;0;?9>9>@>=9=>@??AAAB?BDBB=AAABCCB??????<@A@??<?CC?BB????A???<?ABAB9:8>CC?A>@AACC@BB999@>=>1;:<:::/:::7787'6:
@6HNMW:01188:05810
TACGGAAGGTCCGGGCGTTATCCGGATTTATTGGGTTTAAAGGGAGCGCAGGCCGTCGATTAAGCGTGACGTGAAATGCCGCGGCTCAACCGTGGAAGTGCGTCGCGAACTGGTTGACTTGAGTGCGCACGAGGAAGGCGGAATTCGTGGTGTAGCGGTGAAATGCTTAGATATCACGAAGAACCCCGATTGCGAAGGCAGCCTTCCAGGGCGTAACTGACGCTAAAGCTCGAAAGTGCGGGTATCGAACAGG
+
DF@@=@8:6;C?@>6;00+0@@;A=ACC>BA<??:?D=CB<BE?CCBBB@@<<;>>=000<@=@@@@BBBABBBC>>??@???@CBBB@B>B@A<A?B=>=BBBBBBB===>?B@@@@@;?==;;;>>>>>>?;?:<8=>;C7;7;><<8=>?<>>>;>=<>7<<<C;CCA>>>>>>AC<>>;?>>2=>A6:8??2749<<;<@<=;566,6=<?<A>>>?>>AAA5<<AA@@A:A=@556-8>>=>=:=DC;
@6HNMW:01189:05846
TACGGAGGATGCGAGCGTTATCCGGATTTATTGGGTTTAAAGGGAGCGTAGGTGGGATATTAAGTCAGCTGTGAAAGTTTGGGGCTCAACCTTAAAATTGCAGTTGATACTGGTTTCCTTGAGTACGGTACAGGTGGGCGGAATTCGTGGTGTAGCGGTGAAATGCTTAGATATCACGAAGAACTCCGATCGCGAAGGCAGCTCACCGGGCCGGAACTGACACTGATGCTCGAAAGTGCGGGTATCAAACAGG
+
:66=8<@=A@A;494:9:5;A@8@:@A@8AA<@>5>?5==0=>6:4000/0)/;;3=;@C:B9A?A:9;;;;AAB8@AA:>==0>=@>7>5<:>;>3>448@BB=BBBAAAA@CC>C>A>AAABBBB?BBBBB>AAA8??;??A:?::98<998<99173;;3=:=<5=CBABB@BB@@;;;4;CA<@AABBBBB<A;@;::CB;;6;B;@<@@C@BBBCBCDB@@@@@B@@@E=BA@::9.9>???C>998=
@6HNMW:01196:05815
TACGTAGGGTGCGAGCGTTAATCGGAATTACTGGGCGTAAAGCGTGCGCAGGCGGTTTTGTAAGACAGATGTGAAATCCCCGGGCTCAACCTGGGAACTGCGTTTGTGACTGCAAGGCTAGAGTGCGACAGAGGGGGGTGGAATTCCACGTGTAGCAGTGAAATGCGTAGAGATGTGGAGGAACACCGATGGCGAAGGCAGCCCCCTTGGGTCGTAACTGACGCTCATGCACGAAAGCGTGGGGAGCAAACAGG
+
;>?BBCDD>BBBBBBB997;>BBB?C7;459B@B>CCA@A;AAAAA@@@9:3:939==2?@D?BACCBB@@@@AC;@@@?2?>5<<882749893:.378?=>?:>B@???@><.5/7=<;<?@??;;:==988899'9>9@;<4<7;>;::88=>>@@@AD;=<=>=A;8//000@;;?>@?BAA>AA;;6;AA?A?@@00000*0*0<3<<;/0+944?@959=??=>=@@AA:@@@??==0>??A?;A??9
@6HNMW:01171:05864
TACGGAAGGTCCGGGCGTATCCGGATTTATTGGGTTTAAAGGGAGCGCAGGCGCACTTCAAGCGTGACGTTAAATTTCGGGGCTCACCCCCGTTTTGCGTCGCGAACTGTTGTGCTTGAGTAGGCGGCAGGGAGGCGGAATTCGCGGTGTAGCGGTGAAAATGCTTAGATATCGCGAGGAACTCCGATAGCGCAGGCAGCCTCCCGTTGCTTTACTGACGCTCATGCTCGAAGGTGCGGGTATCGAACAG
+
9;5945598;;.//)////;83<3899./0)/7.77.9:)55)449::;74/0/8883660-/--688--(/7.78/8::;.;>=9>?@@1@BDD9BC@???@@>7?>>>=?A?;;7:::99=633./8891//(//39)42388=8>====98383999&7733,3;:::7668///(..33348977785557/55660222'.50../<3<99//5566>>>===;;;5@64445;2555:992999
@6HNMW:01174:05863
TACGGAGGATGCGAGCGTTATCCGGATTTATTGGGTTTAAAGGGAGCGTAGGTGGGATATTAAGTCAGCTGTGAAAGTTTGGGGCTCAACCTTAAAATTGCAGTTGATACTGGTTTCCTTGAGTACGGTACAGGTGGGCGGAATTCGTGGTGTAGCGGTGAAATGCTTAGATATCACGAAGAACTCCGATCGCGAAGGCAGCTCACCGGGCCGGAACTGACACTGATGCTCGAAAGTGCGGGTATCAAACAGG
+
<@@E@CC@C@AABBB@@@?ABA>B@BLE>CC@DD=BB>CB=BD>AA@BBBA@@@@<@;;;@C@CDCBBCECCBBB=BBB>BJE;DCBB=@=@?BAB6B599=;;5;@@AAAB@CD>C@C>AAAABBB@CDBB@=@@@700,0<@:@ADCAEBB??9939=??8?A@A????@??CCCCC?AAABBB@BBCBAACC=A>B;;:A@@@;@@;@?C@EABBDDCCC;;;AAA@A:::/:>>==?9??>BBD>DCC?
@6HNMW:01181:05863
TACGTAGGGGGCAAGCGTTGTTCGGAATTACTGGGCGTAAAGCGCACGCAGGCTGACCGTTAAGTCTGTCGTCAAAGGCGGGGGCTCAACCTCCGTTCTACGATAGATACTGTCGGTCTAGAGTATGTGAGAGGGAAGTGGAATTCCCGGTGTAGCGGTGAAATGCGTAGATATCGGGAGGAACACCAGTGGCGAAGGCGCTTCCTGGCACACAACTGACGCTCATGGTGCGAAAGCCAGGGCAGCGAACGGG
+
BDCB@@@>>>(==<9449.44.4=7;>@@CCBCC>CAAAA9@9?=9??:96?@B<AA?AC@C@BBBAA???:99<)4.//;;;(9///174::6<@=@?CBCBAA@BCB@@AD;;7;AABABCCCBCBAA@;;;/;:@@A?C8968=5??889????9=?@A298777>?777;<@B;@@>B>ABB>=>AB=C@@;?9888?<A=<;8;AAA??;?8:8@A@;:6//(/8//3A9A@>@EC588<@?;=?>>6
@6HNMW:01183:05864
TACGTAGGGTGCGAGCGTTAATCGGAATACTGGGCGTAAAGCGTGCGCAGGCGGTTTTGTAAGACAGATGTGAAATCCCCGGGCTCAACCTGGGAACTGCGTTTGTGACTGCAAGGCTAGAGTGCGACAGAGGGGGGTGGAATTCCACGTGTAGCAGTGAAATGCGTAGAGATGTGGAGGAACACCGATGGCGAAGGCAGCCCCCTGGGTCGTAACTGACGCTCATGCACGAAAGCGTGGGGAGCAAACAGG
+
C>?CBBBD?;:;BBABCDAC=AAA=A000>000-;@@@B<A?@@BAA???=AA?ACE::;7?B@@BB997@BA?;>???5?A8@999576A=?5<>B??>9:92:>:::958?;?;@A988@===?????>CDCDC)@@<=;<4<4999777::8555555-5822288:::??@G@BB1915556<@BB?BBB?B@CCCADEF0AAA8A0000:>>:///59944444;88>:?AAABKK:AAAAA:CAB>
@6HNMW:01194:05881
TACGGAGGACGCGAGCGTTATCCGGATTCATTGGGTTTAAAGGGTGCGCAGGCGGCCGTGCAAGTCAGCGGTGAAAGCCCGGGGCTCAACCCCGGAAGTGCCGTTGATACTGCGTGGCTGGAATGCGGTCGAGGCGGGCGGAACGTGGCGTGTAGCGGTGAAATGCGTAGATATGCCACAGAACGCCGATAGCGGAGGCAGCTCGCCAGGCCTGCATTGACGCTCGGGCACGAAAGCGTGGGGATCGAACAGG
+
BBBB@BB?BBBBDCBBBB@CBB@B@BB?B@@<@A=AA<AB<BC=BABA?=?;00+0-00@@@=@B@?>=<8===?8?AC>CDC:CBCB?BDD:B?B=AABB>AA?BBA@A>><>@@<@AB;@;;;;@<?AAAA>BFC?CC?C@DCBB>BBBBBBBBB?BBBB>AAABBBBBBBBBB?BBBBB?BBB?BBBBA>>;>?;?>>>BBAB@>><>@BBB986:DEDBB@BA9>>9:::3:?@@ABB688?@A<>>>=
@6HNMW:01213:05870
TACGTAGGGTGCGAGCGTTAATCGGAATTACTGGGCGTAAAGCGTGCGCAGGCGGTTTTGTAAGACAGATGTGAAATCCCCGGGCTCAACCTGGGAACTGCGTTTGTGACTGCAAGGCTAGAGTGCGACAGAGGGGGGGTGGAATTCCACGTGTAGCAGTGAAATGCGTAGAGATGTGGAGGAACACCGATGGCGAAGGCAGCCCCCTGGGTCGTAACTGACGCTCATGCACGAAAGCGTGGGGAGCAAACAGG
+
BECBB:::6;@??A@A;92;<@AA;A?B>?ADDE?AAAAC<@@@@???A:849@=ADD:BAC;@ABBBB???BBC@BBBB5@@9@<<>;@=@@@:@;@AAABBB<@>=>>>@@@:=:=?@?>>@==;::::6888888#8646+2.2399;;<AAA>><A>>?9?@?@>>>@A@CCBB?BC@C@CBB?BCBB?BAB=@=>B;;:::*;AC=BB;:;@BBCBBCCBBBCBBCBCBC=B>??BBB5@??BF>DBB@
@6HNMW:01206:05920
TACGGAAGGTCCGGGCGTTATCCGGATTTATTGGGTTTAAAGGGAGCGCAGGTGGGTTTGTAAGTCAGCCGTGAAAGTTCGATGCTCAACATTGAAATTGCGGTTGAAACTGCAGGTCTTGAGTAAACGCAGCGGCACTGGAATTCGTGGTGTAGCGGTGAAATGCTTAGATATCACGAAGAACTCCGATCGCGAAGGCAGGTGCCGGGAGTTTTACTGACACTGAGGCTCGAAAGTGCGGGTATCAAACAGG
+
;959458@=BB?A=<55905@B7?<@@@:AC@CE?BE6;;8;C;?@;:;@B=;;96:@4:5B<<@;99:49:@@@:AB?CCCAA::9@<@:C>99929;@<D7>:::?1:=>=9:29:>:>CA@@@499=999929566B=>;<9<>?C<CB@@@6979@AA3>00.).::..-:95795//)//-388;///::6:6;;;7;;<7<=7555==1=888?:;78=59.9;:99:098888808555;C<@<A:
@6HNMW:01166:05995
TACGTAGGGGGCGAGCGTTAATCGGAATTACTGGGCGTAAAGCGTGCGCAGGCGGTTTTGTAAGACAGATGTGAAATCCCCGGGCTCAACCTGGGAACTGCGTTTGTGACTGCAAGGCTAGAGTGCGACAGAGGGGGGTGGAATTCCACGTGTAGCAGTGAAATGCGTAGAGATGTGGAGGAACACCGATGGCGAAGGCAGCCCCCCTGGGTCGTAACTGACGCTCATGCACGAAAGCGTGGGGGAGCAAACAGG
+
CDBAA@@@@@,@A@;;94.4.48?9<.4.5;;<<8====>5<?:::9:900*00+0>?0=>=5:BB??>999=:;17777+771;9::6A6:A@8A<?;??AAD:AAAA===8818;@???AB???@CCCC@@??@?'@A?B8:6:>9::@??===>;=<<<387778789<<555526?:?:<;;466?>8@?;799<<000000$0/7.7><9949@;55669;<;;994999,9?=99:9:$944<C7@A?;
@6HNMW:01168:05991
TACGGAGGATACGAGCGTTATCCGGATTTATTGGGTTTAAAGGGTGCGTAGGCGGACATTTAGGTCTATGGTGAAATCGTTGTGCTCAACACAATTCAGCTGTAGAAACCGAGTGACTAGAATATAAGTGGCGCAGGCGGAATAAAGCATGTAGAGGTGACATTCATAGATATGCTTTAGAACACCGATCGCGAAGGCGGCTTGCGAAGGTATGATTGACGCTAATGCACGAAAGCGTGGGTATCGAACAGA
+
//9:59@6;;@==;5;@@5=@A4:8;BC>BB@BB;@B-::/0;5//0/:==;9;7;BBBE=BB@KB@A@@=@<;<64433483449;?=A999=A<AAAA@@A;;;C;A9>:555<==>CC>?;:7)0//)/88<968@>@@A@A9@>>0//77//+5<:<=:4:<?AACBA@@999.9>A?8:76733:?7477C?:948A6==?>1717@=<?A>A9:9>?>8>>@AABEF9>A=>?A:A>;;;@<@@@@
@6HNMW:01171:05979
TACGGAGGACGCGAGCGTTATCCGGATTCATTGGGTTTAAAGGGTGCGCAGGCGGCCGTGCAAGTCAGCGGTGAAAGCCCGGGGCTCAACCCCGGAAGTGCCGTTGATACTGCATGGCTGGAATGCGGTCGAGGCGGGCGGAACGTGGCGTGTAGCGGTGAAATGCGTAGATATGCCACAGAACGCCGATAGCGGAGGCAGCTCGCCAGGCCTGCATTGACGCTCGGGCACGAAAGCGTGGGGATCGAACAGG
+
BBCC@;;8;A@>@;;;BB@CCC?B@BB@BBB@BD>CC>CC>CC>@@BA@><;00,0*/06::6:=?=@@@>@::9,:>A;BFD9AAAB?CDD:C?B>AABB@BB?BB>A799>>>@9@@@-/,/;;<9<@778<DGE?CC?B@BCA@=AA@@?CC??9?>??:@BABCBBBBAAAB@BBBBB?BBB?BA@@?=>8>=8=??>>>>D@>>;>@CCBBB?BABBCBBBB>BAA888-8>;;;AA5=>>>A=@@?=
@6HNMW:01171:06009
TACGGAAGGTCCGGGCGTTATGCCGGATTTATTGGGTTTAAAGGGAGCGCAGGTGGGTTTGTAAGTCAGCCGTGAAAGTTCGATGCTCAACATTGAAATTGCGGTTGAAACTGCAGGTCTTGGAGTAAACGCAGCGGCACTGGAATTCGTGGTGTAGCGGTGAAATGCTTAGATATCACGAAGAACTCCGATCGCGAAGGCAGGTGCCGGGAGTTTTACTGACACTGAGGCTCGAAAGTGCGGGTATCGAA
+
:99;5;=@8@@;A<:;<76:///6969::.77)44(44(//(/9(/////88588819:19<<055:4445::444)4<.45=<<<<4404385=?@9?499>;@199828>788<5;77/9.59;<<6=>>=696.55959.5;@7<ACC@CCBCCBB>BAAB=AA@F@CCBBBCECCA@>@B?BAA>ADBAAAAA=@=C@A?BBC?BC;@??>?2=>>:99989@::4:>?>?>6><<999,3@@0/0>
@6HNMW:01176:05986
TACGGAGGATGCGAGCGTTATCCGGATTCATTGGGTTTAAAGGGTGCGTAGGCGGCGTGCCAAGTCAGGGGTGAAAGGTTCCGGCTCAACTGGGACAGTGCCTTTGATACTGGTGTGCTGGAGTGCGCTTGCCGTGGGGAGGAATGAGTGGTGTAGCGGTGAAATGCTTAGATATCACTCAGAACACCGATTGCGAAGGCATCTCACGAAGGCGTAACTGACGCTGAGGCACGAAAGCGTGGG
+
@;@@@BB@D;;000///<6::=6=?AB?A@@9@@8@?5?=0990989<566:>B????A@?B@C@ABCGE;<;;C=B>BAF@C?CAAA9:8?=3=555<:=5>@0<8:333;289669/0*//579///58806//0/(7>8?>=9988>;=A??@8:39???8>>>>7@A>>?B@BBACCAA8BBA;;8=05799,2,5;37393339,3,33792833379:888A>@@A??C6;995555
@6HNMW:01206:05991
TACGGAGGATCCGAGCGTTATCCGGATTTATTGGGTTTAAAGGGTGCGCAGGCGGGATGTTAAGTCGGCGGTGAAATTTTGCGGCTCAACCGTAAAAGTGCCTTCGATACTGGCGTCCTTGAGTATGGATGAAGTAGGCGGAATTTGTGGTGTAGCGGTGAAATGCTTAGATATCACGAGGAACTCCGATTGCGCAGGCAGCTTGCTAAGCCATAACTGACGCTCATGCACGAAGGCGTGGGGATCAAACAGG
+
ADDCABB?BCC@CBABBB?BBB>B>ABB>BB@DD>CD>DD>BB=A?@ABBC@A@A<????=A>@A@@?AA>ABBB<BAA6?>?<?BBB@B?BBCDC:C>?>@C@BABBCDBB>ACBC>B>>BAAB@B?@CCB:?>;969<6<9@@8@@@<@B><>??;>;=;7<=??:=>ABAA>==;;<:=<>@@;AAA6<;B><<:<8:8A<@@??=AA=<<<=A???>>8:8@566::@@<?:?><<<<2;>::96:@@=
@6HNMW:01212:05978
TACGGAAGGTCCGGGCGTTATCCGGATTTATTGGGTTTAAAGGGAGCGCAGGTGGGTTTGTAAGTCAGCCGTGAAAGTTCGATGCTCAACATTGAAATTGCGGTTGAAACTGCAGGTCTTGAGTAAACGCAGCGGCACTGGAATTCGTGGTGTAGCGGTGAAATGCTTAGATATCACGAAGAACTCCGATCGCGAAGGCAGGTGCCGGGAGTTTTACTGACACTGAGGCTCGAAAGTGCGGGTATCAAACAGG
+
BBBB?A8;6;C@CD?BA@?@AE@G?A@@9@B9?@;@A=AD;@@;;;;CAAB>AAA<BC>BBC?BAC???8;;BBC<BB?BCC=;<GCB?BBB=@@C<A<@@@?@ADMH?C@@@@A?AAA=ABBBCC>CCCCB@@6;;BBC@C@C?A@;;7;CCA@;<7<BBB=BB@@6;;BBCDCCBBB?BC@DCC?BBC@@???9?=C@C>AAA>AB9:9:99-9>>?CCFCCCAA?@BBBBB<A@@@@@8@A@@@C=BCE?
@6HNMW:01212:05990
TACGGAGGATCCGAGCGTTATCCGGATTTATTGGGTTTAAAGGGTGCGCAGGCGGGATGTTAAGTCGGCGGTGAAATTTTGCGGCTCAACCGTAAAAGTGCCTTCGATACTGGCGTCCTTGAGTATGGATGAAGTAGCGGAATTTGTGGTGTAGCGGTGAAATGCTTAGATATCACGAGGAACTCCGATTGCGCAGGCAGCTTGCTAAGCCATAACTGACGCTCATGCACGAAGGCGTGGGGATCAAACAGG
+
BBBC@;;:;AA=BA@ABB@CCC@C@CBB=BC@CC>CE>BB=BE=@?@AAA@;@??9@@AA?B?BCCC?BB?BCCC=BA?5???<?ABC?@3:99::&9>?@>C?CAA?ABBB?BBBB?B=BBBABBB@BABB?>>@@>=6;066)8:<7<?AAA>;:;AAA9@>@A<@@AA??>>>?@@;?<?@@;@==5:;???A;>>>??79:?>5:;7;;=<@@BC@>==:::::@???=B====CCD5@@=;;6;AA;
@6HNMW:01172:06058
TACGGAAGGTCCGGGCGTTAATCCGGATTTATTGGGTTTAAAGGGAGCGCAGGTGGGTTTGTAAAGTCAGCCGTGAAAGTTCGATGCTCAACATTGAAATTGCGGTTGAAACTGCAGGTCTTGAGTAAACGCAGCGGCACTGGAATTCGTGGTGTAGCGGTGAAATGCTTAGATATCACGAAGAACTCCGATCGCGAAGGCAGGTGCCGGGAGTTTTACTGACACTGAGGCTCGAAGTGCGGGTATCAAACAG
+
00/7)/)/5;;38817;<+0)/7277:;;5;<<A@;AB9AA=AD=B<;:BBC2944(480<437(488<8<244555)55655555555545//)//7)/)/:;)/)/44)4<;<<>8;5504444;<4<656>:94999?A>>;>:?>;@<@@BB@9999AAA9:9:??AAAA@CCC:99=AA499B?BA@??>>@;?<?88139:488/73337&377778877<5504;;44.44444;2<=665<2444
@6HNMW:01189:06036
TACGGAAGGTCCGAGCGTTATCCGGATTTATTGGGTTTAAAGGGTGCGCAGGCGGGATGTTAAAGTCGGCGGTGAAATTTTTGCGGCTCAACCGTAAAAGTGCCTTCGATACTGGCGTCCTTGAGTATGGATGAAGTAGGCGGAATTTGTGGTGTAGCGGTGAAATGCTTAGATATCACGAGGAACTCCGATTGCGCAGGCAGCTTGCTAAGCATAACTGACGCTCATGCACGAGGCGTGGGGATCAAACAG
+
C>A@5;59.9?8A@A@9:69BB?B?CC>6BB?BB6BC8BA0;9,59@A<AA@B>>=@>??5;:(4@@?:?=5=498-9444$4886876838)///;:+97//)/399:<<<;?;>>7929178;;78;873788;;<;4;<6>,77(37?;BB;;;//-/>@=6=999,5622778::=??:?:>@>5:@A28:535803...6044550----72979>>;;;??;;7;9///(...777+7588=3;::
@6HNMW:01192:06022
TACGTAGGTGGCAAGCGTTATCCGGATTTACTGGGTGTAAAGGGCGCGTAGGCGGGGATGCAAGTCAGATGTGAAATCTAATGGGCTTAACTCATAAACTGCATTTGAAACTGTATCTCTTGAGTGCTGGAGAGGTAGACGGAATTCCTTGTGTAGCGGTGAAATGCGTAGATATAAGGAAGAACACCAGTGGCGAAGGCGGTCTACTGGACAGTAACTGACGCTGAGGCGCGAAAGCGTGGGGAGCAAACAGG
+
B?BBBCC@@A?@B?BA@@;@?B8=89:;,9@<<@9?<::;4;<4<=;A@AA@?@??5>99993738;8?BAA>@@7;;00)/96.:;8;8:CA?<88178=3333(377(33;;=====95=888<<:=7@>=:7:>>;00(/49(///8;=BA@A9906555,57657<9:?:88:@;@=AA;?AA<>>>?;@;;6;;@>:?B:85/;5/.....(..6...----.0555222'2798>??2676;=,58:6
@6HNMW:01199:06018
[truncated: 43,214,354 more chars]
