# Supplementary material for: Effects of supplementary feeding on the rumen morphology and bacterial diversity in lambs
Source: PeerJ. 2020 Jun 19;8:e9353. doi: 10.7717/peerj.9353 (PMC7307561; doi:10.7717/peerj.9353)
Supplement: Supplemental Information 11 [file peerj-08-9353-s011.gz › peerj-08-9353-s011]

@6HNMW:00664:05798
TACGGAGGATGCGAGCGTTATCCGGATTTATTGGGTTTAAAGGGAGCGTAGGTGGGATATTAAGTCAGCTGTGAAAGTTTGGGGCTCAACCTTAAAATTGCAGTTGATACTGGTTTCCTTGAGTACGGTACAGGTGGGCGGAATTCGTGGTGTAGCGGTGAAAATGCTTAGATATCACGAAGAACTCCGATCGCGAAGGCAGCTCACCGGGCCGGAACTGACACTGATGCTCGAAAGTGCGGGTATCAAACAGG
+
BJGG>AA?ABBAAAA;99=@A<:=9;;;<<CAFF>CC=BB7;:/9A>A@AB@@@@<AFCDAC@A@ACDJCBB@@@9@BB=BCG;BBCC>A=>39::-88;<<??=??>@997?>>5<6<8B<BA<88079=>>?AAA=AB>A=A;??@A?BA===:93::999&799:7;999=>=BCA@<9827?A:@>?=>?@C;?<?AA@9::B?BE=>8=1948<=;=6569755279/..'.7...7.5...3;.8897
@6HNMW:00668:05795
TACGGAGGATGCGAGCGTTATCCGGATTTATTGGGTTTAAAGGGAGCGTAGGTGGGATATTAAGTCAGCTGTGAAAGTTTGGGGCTCAACCTTAAAATTGCAGTTGATACTGGTTTCCTTGAGTACGGTACAGGTGGGCGGAATTCGTGGTGTAGCGGTGAAATGCTTAGATATCACGAAGAACTCCGATCGCGAAGGCAGCTCACCGGGCCGGAACTGACACTGATGCTCGAAGTGCGGGTATCAAACAGG
+
CFCC@@@=@AA@BCC;;;7;;B<@<ABA9;<5;A6AB/;;7;D;BBBCCAA=@AA=BBCC8;:;BAD@AABBBBB<BBB=BED:BAAA>@@C=@@?6@2::@??;?DBBBAA=AC=A<A<@??@BAA?BBBBB@BAB>>?<>@C>AABB@BBA==@@<@@AA<ACCD?B@@AA==ABCC?BB<?>A=@AABBABA>A=A?????>?<?C=?;?=B<?@A@>>>=>=B@??B88/8=888B:>=>588,5:<7
@6HNMW:00672:05775
TACGGAAGGTCCGGGCGTTATCCGGATTTATTGGGTTTAAAAGGGAGCGTAGGCGGCATGGTAAGCGTGTTGTGAAATGCGGGTGCTCAACATCCGGATCTGCAGCGCGAACTGCCGTGCTTGAGTGCATTGAAGGAAGGCGGAATTCGTGGTGTAGCGGTGAAATGCTTAGATATCACGAGGAACCCCGATTGCGAAGGCAGCTTTCCGCGCTGTTACTGACGCTGAAGCTCGAAGGTGCGGGTATCGAACAGG
+
<000)0)/)/;5;<399<7;;;8=9>?@7@@<A@6<<3:=9+9;)45;;;<<8;;7;<;;8<=9=<=::948:333(3:333(3338=?49//:470-----,----//6(//9;6<<ABA79:BAA@BB?BB=?=>?B=@?8@9?8==33.3=???7758@?A>787@<@>A<>756;>==1/,/=<.<//*/:661:9;:756@:@7==5557A178889<;:<>>:>AAA@@;C68557=/752525+2.62
@6HNMW:00676:05780
TACGGAGGATGCGAGCGTTATCCGGATTTATTGGGTTTAAAGGGAGCGTAGGTGGGATATTAAGTCAGCTGTGAAAGTTTGGGGCTCAACCTTAAAATTGCAGTTGATACTGGTTTCCTTGAGTACGGTACAGGTGGGCGGAATTCGTGGTGTAGCGGTGAAATGCTTAGATATCACGAAGAACTCCGATCGCGAAGGCAGCTCACCGGGCCGGAACTGACACTGATGCTCGAAAGTGCGGGTATCAAACAGG
+
CCCD?CC@BBCCB@C@A@?BBB@C@CCC=BB=AA:@D8@@:@B;@@ADCCC@CCC=CCCC@C@CCCAAA@??BBB=BBE=BBB9BBBB@B@A?CDD:D799???=AB@@@8939@8@?C7:9?>CAB?BA@?A<87828>8>?C@BAAB?BC?997748AAC>BCCC?@?@@@C>AA>>;?A>ABB?BCBAAACC;><>899BBBB?BB=@=A=C?AA?@A@@@AA<=<=>676*8=888;1;>==>>7;;;8
@6HNMW:00689:05790
TACGGAGGATGCGAGCGTTATCCGGATTTATTGGGTTTAAAGGGAGCGTAGGTGGGATATTAAGTCAGCTGTGAAAGTTTGGGGCTCAACCTTAAAATTGCAGTTGATACTGGTTTCCTTGAGTACGGTACAGGTGGGCGGAATTCGTGGTGTAGCGGTGAAATGCTTAGATATCACGAAGAACTCCGATCGCGAAGGCAGCTCACCGGGCCGGAACTGACACTGATGCTCGAAAGTGCGGGTATCAAACAGG
+
<==<855.5555<;8---(--98=6@@@:>>:CC>@C8CC>CC=CCAA@CC@DDC<BBDD?C@CBAABB@@@DCD>BCF>BBB8B;;0?@==7;;;0;-00@@==@CBBBBB?BC>C@C?B999@AA=ACCBB?99929:49?F?BBBB<??A@;9999CCE@CCBB?CBAA?=;????:?@:?@A=ABBBBBCC?B?B9::CBBB@DD=A?A<C?BBB@@>>>???@@>=888-8=<676,6<:7>:/9=:3
@6HNMW:00692:05778
TACGGAGGATGCGAGCGTTATCCGGATTTATTGGGTTTAAAGGGAGCGTAGGTGGGATATTAAGTCAGCTGTGAAAGTTTGGGGCTCAACCTTAAAATTGCAGTTGATACTGGTTTCCTTGAGTACGGTACAGGTGGGCGGAATTCGTGGTGTAGCGGTGAAATGCTTAGATATCACGAAGAACTCCGATCGCGAAGGCAGCTCACCGGGCCGGAACTGACACTGATGCTCGAAAGTGCGGGTATCAAACAGG
+
BBBB@;;9;BABADCBCBACCC@C@CFF>CC@CD>CC>CC>EC>@@@CCCD@BBB=BBBC@C?CCCCCCBBBBBB=BBD>DCC;CCBB<@=?8<<<2=2:9?@@=???AA??;?A;@?C>AABBCBB@A@BBB@BBB>BA>A>B?BBBB?DB?<<8849ACC>BBAA>>@?@AA@CBBB>BB>BBB<@@BBBBBB9<7<898ACBA@BC>@<@=C<?>@@@@AAAA>>>@A>>>7>>==>?8<<==AB9>>><
@6HNMW:00696:05784
TACGGAGGATACGAGCGTTATCCGGATTTATTGGGTTTAAAGGGTGCGTAGGTGGCAGATTAAGTCAGCGGTGAAAAGCTGTGGCTCAACCATAGTCTTGCCGTTGATACTGGTTTGCTTGAGTACAGTTGATGTAGGCGGAATGCGTAGTGTAGCGGTGAAATGCATAGATATTACGCAGAACTCCGATTGCGAAGGCAGCTTACAAAAGTGTAACTGACACTGATGCACGAAGCGTGGGTATCAAACGAGG
+
BB@@<?B7@@EDC>DCA@>@BC@C@CCC=AA>@A2;;)99,5>5556>=::7;=8<A<?@>A>@@@@@CB>A;;;;.;A@BAA=ABBB=B?ABBCCCC@BC?BB?CBBBBBB6;;6:@@6::?@@ABBB9::AB?=?:::3:9=<89999<<<<>;>;>=CD>CCBBBBBBBBB?BB:::<<8<;;<A>>.5553.32...88066777+7333=6;;??>===///6664--(//////(/53669....63
@6HNMW:00697:05789
TACGGAGGATGCGAGCGTTATCCGGATTTATTGGGTTTAAAGGGAGCGTAGGTGGGATATTAAGTCAGCTGTGAAAGTTTGGGGCTCAACCTTAAAAATTGCAGTTGATACTGGTTTCCTTGAGTACGGTACAGGTGGGCGGAATTCGTGGTGTAGCGGTGAAATGCTTAGATATCACGAAGAACTCCGATCGCGAAGGCAGCTCACCGGGCCGGAACTGACACTGATGCTCGAAAGTGCGGGTATCAAACAGG
+
BBCCACCAGBBBBAA;;;?ABC?C@BBB=CDACJ=IC0;;0;D;@@ABCCC@CCC>BBAC@B@CCCBBBBAA;;;0;@@8@@@7@CCB>A=>39:9:)9298;==8@@@?A@@>AC>C?B?BA@@B<>;>@BBB?BCD>A@>@@C@BBBB?BA<;;9929==<8>=>A>@BA@???BBBA>??<??D?CC???BBB?B@B@??CB@@;?=5:4;5?>AB@@??>>988?;;;>EE:@@;;;A9>=>>AB:@>>9
@6HNMW:00712:05773
TACGGAAGGTCCGGGCGTTATCCGGATTTATTGGGTTTAAAGGGAGCGTAGGCGGCATGGTAAGCGTGTTGTGAAATGCGGGTGCTCAACATCCGGACTGCAGCGCGAACTGCCGTGCTTGAGTGCATTGAAGGAAGGCGGAATTCGTGGTGTAGCGGTGAAATGCTTAGATATCACGAGGAACCCCGATTGCGAAGGCAGCTTTCCGCGCTGTTACTGACGCTGAAGCTCGAAGGTGCGGGATCAACAAGATG
+
BCBB@C@B?BF@CC>BAAAFHDADA;;;0;A;@?8??6?@6?=6?@@@@CC?BB@BBCD@CCAC@A@CB=??CCC>::9BC>C?????;><>A5<9>>0/0>>A@BBB?BAAA<??@??48:?@CABC@CB?B?A>A>99494:39CBA?BB=;;00*0:;=7><?@8>>>>A=>>@B@@:=:>@A5@AA188::4:4::7<>?2=9;???@@A<A888;;;;>>?:@@;;;><@;;;998(////.5<77755
@6HNMW:00669:05810
TACGGAAGGTCCGGGCGTTATCCGGATTTATTGGGTTTAAAGGGAGCGTAGGCGGCATGGTAAGCGTGTTGTGAAATGCGGGTGCTCAACATCCGGACTGCAGCGCGAACTGCCGTGCTTGAGTGCATTGAAGGAAGGCGGAATTCGTGGTGTAGCGGTGAAATGCTTAGATATCACGAGGAACCCCGATTGCGAAGGCAGCTTTCCGCGCTGTTACTGACGCTGAAGCTCGAAGGTGCGGGTATCGAACAGG
+
9@@A=B>B>BDACC=BBB@CCC@C@AAA;@A=@B8A@8?@8AD=AB@@@BB?@@=??DD>AA>ACA???>@CCAA=BBBBF>BAABBC;@@A@<@=????????@AAA@BBBA@BBAAA<??BB??AB?AA?B?A?B?AB=B;>:>A>?;?AA@A9979BBB>B???<AAAA@@AAA:::<A<A?A6@@@7::<=7<7:;;>?@9?=@BAA@@@<@@@@?>??AAB:=>AA??<@<?A?CC9AA;<>@=99:6
@6HNMW:00675:05841
TACGTAGGTGGCAAGCGTTGTCCGGAATTACTGGGTGTAAAGGGCGTGTAGGCGGAGCGGCAAGTCAGAAGTGAAATCTCCGGGCTTAACCCGGAAACTGCTTTTGAAACTGTCGCCCTTGAGTATCGGAGAGGCAGGCGGAATTCCTAGTGTAGCGGTGAAATGCGTAGATATTAGGAGGAACACCAGTGGCGAAGGCGGCCTGCTGGACGACAACTGACGCTGAGGCGCGAAAGCGTGGGGAGCAAACAGG
+
CCBBBCD@DD?B@=99;;?ABF=A=A?B?BBBBB>BCCBB=BB=BBBBCCC?BC@CCDD@CC@AA@B::6;@@??5;;?A?CC<AA<?=?A9A>AB=BAABBBB3;;;7;CBBCCCC>C>A@@?@CBB@BBCB?B9949A=A?B=@>AAA@CAAA@@=?CFF>>>:@@@A@B??=AA;>?:>:>>>9>===8=??<B<>>;@388:??:?>===?;?>?><888@AB????;;:3;?;;;BB5888?E:AAA=
@6HNMW:00682:05823
TACGGAAGGTCCGGGCGTTATCCGGATTTATTGGGTTTAAAGGGAGCGTAGGCGGCATGGTAAGCGTGTTGTGAAATGCGGGTGCTCAACATCCGGACTGCAGCGCGAACTGCCGTGCTTGAGTGCATTGAAGGAAGGCGGAATTCGTGGTGTAGCGGTGAAATGCTTAGATATCACGAGGAACCCCGATTGCGAAGGCAGCTTTCCGCGCTGTTACTGACGCTGAAGCTCGAAGGTGCGGGTATCGAACAGG
+
CBAB?C8::;B@CF?AAA@CCD@C@CBC>BC?CC:AA6:96:E;BBBBCAA?@?9>?@@>BC@BBBBBB?AAABE>AB>>?:?BBBBD@BBBB?@<??899@@@@BAA?BA@@<@?@@B>ABBBBBBB?CC?B>B=@?BB@C>A=@C>>;>@?@BBB?BBCB>A>>?=AA>><>>==>?><>=AAA6B@@676@A497:?@@AD9@<@>>>???<@@A@@@<<=@@<>>>B@@;?;<;;>>7>A@@@A5>>B=
@6HNMW:00698:05821
TACGGAGGATGCGAGCGTTATCCGGATTTATTGGGTTTAAAGGGAGCGTAGGTGGGATATTAAGTCAGCTGTGAAAGTTTGGGGCTCAACCTTAAAATTGCAGTTGATACTGGTTTCCTTGAGTACGGTACAGGTGGGCGGAATTCGTGGTGTAGCGGTGAAATGCTTAGATATCACGAAGAACTCCGATCGCGAAGGCAGCTCACCGGGCCGGAACTGACACTGATGCTCGAAAGTGCGGGTATCAAACAGG
+
AB?@;@>9>AAA@AAA;;6:BB?B@BCC<AA=AA:?D6;;7;C=;;;BBDC?@@@;AABC?C?CBBBCB;;;A@@;@BC=CCC59:@@=@=@;@?A6?9>>@A@>BB???AA=AB;@?B=?AFDBBB>?>BBA<?=<,975;<A?BBBB>@@@@=::29?>>8>>?@188<<<<688@@<??;?BB?B???AB@A<A=B99:CC??=?A;A?@7@>A975;;99D=:8:9<=>@7;;;:::09>==>?9;;:9
@6HNMW:00672:05877
TACGGAGGATGCGAGCGTTATCCGGATTTATTGGGTTTAAAGGGAGCGTAGGTGGGATATTAAGTCAGCTGTGAAAGTTTGGGGCTCAACCTTAAAATTGCAGTTGATACTGGTTTCCTTGAGTACGGTACAGGTGGGCGGAATTCGTGGTGTAGCGGTGAAATGCTTAGATATCACGAAGAACTCCGATCGCGAAGGCAGCTCACCGGGCCGGAACTGACACTGATGCTCGAAAGTGCGGGTATCAAACAGG
+
BBBCACCAECCBB@@@BA>ACC@C@BBC=BC@EC>CC?CF>CC>@@@CCCC=BBD=CCCC?B?BBBCBBABA@AA<@@C499959ABC>@>@=@@?6?9??AAA@CDBAA7827=7=<C?B>??C@A<@?>;;6777*8A<A?B?CB>?>>CA@@7758A?B=BBBB?BBAA???CCCC?BB?@@B@BBB@??@?;>>@<>=B@??<>>:>>A?B?BBBBAA@@AA;;;?>BCB9>>A=<<7<::;AD;>>@<
@6HNMW:00680:05908
TACGGAAGGTCCGGGCGTTATCCGGATTTATTGGGTTTAAAGGGAGCGTAGGCGGCATGGTAAGCGTGTTGTGAAATGCGGGTGCTCAACATCCGGACTGCAGCGCGAACTGCCGTGCTTGAGTGCATTGAAGGAAGGCGGAATTCGTGGTGTAGCGGTGAAATGCTTAGATATCACGAGGAACCCCGATTGCGAAGGCAGCTTTCCGCGCTGTTACTGACGCTGAAGCTCGAAGGTGCGGGTATCGAACAGG
+
9C?A>B8;8;C?CL>CCC@CCB?A?;;;6;@<AB=CE=CB=BC=BBCBCBB?BB@BBCB?BB?BBBBCC?BACCD>??>BB>BBACDD?BBBB?B?BC999???ABBB?BBBC>AABBB<>?BBBBAD?BB?B?A<>;>B?B?B>AB>><>BB?AAB?BBDD>???A:=>>>A@??@@<<8<:=<=/:>>,///<)/*8??>>>9>>E?>>>>><?@?>><<<?<<9=??>@@6<8<888@9???BAB=???=
@6HNMW:00691:05907
TACGTAGGTGGCAAGCGTTATCCGGATTTACTGGGTGTAAAGGGCGCGTAGGCGGGGGCGCAAGTCAGATGTGAAATCTATGGGCTTAACCCATAAACTGCATTTGAAACTGTGCCTCTTGAGTGCTGGAGAGGTAGATGGAATTCCTTGTGTAGCGGTGAAATGCGTAGATATAAGGAAGAACACCAGTGGCGAAGGCGATCTACTGGACAGTAACTGACGCTGAGGCGCGAAAGTGTGGGGAGCAAACAGG
+
BGCCCDF@BB@AC?A;;;?;;:>B<996)5<;<=7=A<BF>BB=B;;;C;;:<EGMG5BB@A=;;99996>C?EA>666;<<<4;@9=255)5;;;0;;B===A8>?B<@@:::@:?:?<>;@@@>892:>9:29=>=@@=A?C?B@C?BA@A@?>=;<7::0:?=<::000//:6;8=:==>BBB;??=>8;;:5;=?@B;;9@?;;6:>>=/0+-8888-//9/4.44433<3;455===1555==/34=5
@6HNMW:00696:05871
TACGTAGGTGGCAAGCGTTGTCCGGAATTACTGGGCGTAAAGGGTGCGTAGGCGGTTGATTAAGTTGGATGTGAAATACCCGGGCTTAACTTGGGGGTGCATCCAATACTGGTTAACTAGAGTGCAGGAGAGGGAAGCGGAATTCCTAGTGTAGCGGTGAAATGCGTAGATATTAGGAGGAACACCAGTGGCGAAGGCGGCTTTCTGGACTGTAACTGACGCTGAGGCACGAAAGCGTGGGGAGCAAACAGG
+
CCBCCCD@@?69:=>@@B=AAB@C?C?C>A@@@@:@BBBB>BB<BA@B@CB?CD@C?CCC?B?AA=@=A@AAABB=@??A5:979BAD>AC59999)9><?@?=A>AA@=<7>;??CCCB>?>BBBB?BC?>?7=:<:;5?;B?B?BECA>>>==@:=;9:.755::=?=>=?<?>:=9597///597779===7=8881898*9::5;===?@:??;;;@AABBB:>>@9992<>>??DB5;;;>>4>;;5
@6HNMW:00697:05873
TACGTAGGGGGCGAGCGTTGTCCGGAATTACTGGGCGTAAAGGGTGCGTAGGCGGTCTGGTAAGTTGGATGTGAAATACCCGGGCTTAACTTGGGTGCTGCATCCAATACTGTCGGACTTGAGTGCAGGAGAGGAAAGCGGAATTCCTAGTGTAGCGGTGAAATGCGTAGATATTAGGAGGAACACCAGTGGCGAAGGCGCTTCTGGACTGTAACTGACGCTGAGGCACGAAAGCGTGGGGAGCAAACAG
+
CBBBBBDBBB2BA@@@AA=ACC?C@CGJ@CCBBB8B@?>>6@A9;;;AA;;5;;4<@@B=BB?AB5;6;@@?A@?8>9;:/9<0>?:?:>>5<@3=889AAAAA4:6:>?ABBBB?A@A479AA??@?/877829?;?BA=A494:<<<?>==>:?=9:888-8>=??;;:>;;5;=8<>8=8==A;AA@<7;//)--33--)/33.37666626755583/;/0*0<<@@@8A@?:=9=0=::<<5;99
@6HNMW:00677:05933
TACGTAGGGGGCGAGCGTTGTCCGGAATTACTGGGCGTAAAGGGTGCGTAGGCGGTACTTTAAGTTGGATGTGAAATACCCGGGCTTAACTTGGGGGGTGCATCCAATACTGGAGAACTAGAGTGCAGGAGAGGGAAGCGGAATTCCTAGTGTAGCGGTGAAATGCGTAGATATTAGGAGGAACACCAGTGGCGAAGGCGCTTTCTGGACTGTAACTGACGCTGAGGCACGAAAGCGTGGGGAGCAAACAGG
+
AA;;;;;;;;*4=9?>5949>B>B?B?B=ABCCL>CCCDD>CB<BA@@;;;=AA=ABBCC7;7:B=B?C;;;CCB=DBBA=AA;AA<@<@@@CEDCD)CCCCBB>A=ACCBC>??B?BBBBBCCBAAA@BCAAA8?379:;>9>:>:@BA@A:;955.5555)555<=>B;;;;:A<<AC=A=B@?<?B<@<9<:6:60//6615683/////60788335::;;<8=555;:09:554==/888<<3<<;6
@6HNMW:00683:05946
TACGGAGGGTGCAAGCGTTACTCGGAATCACTGGGCGTAAAGGACGCGTAGGCGGATTATCAAGTCTTTTGTGAAATCTAATGGCTTAACCATTAAACTGCTTGAGAAACTGATAATCTAGAGTGAGGGAGAGGCAGATGGAATTGGTGGTGTAGGGGTAAAATCCGTAGAGATCACCAGGAATACCCATTGCGAAGGCGATCTGCTGGAACTTAACTGACGCTAATGCGTGAAAGCGTGGGGAGCAAACAGG
+
BBBA?@@@;;;:B@CCCCACBBBC@BADCCCBBB<@@@CB>B@CCBCBCCC@BB@BB=BA::5;@BABC9?@BBB<;;;B?BB>BB=@>@=@B=AA;BBBBB?A@@@@6@;;;@C@CCCDCDCABACC;AB::9:BDBCB@C?B@B@A@>AC??ABA8ABBB:CB?ABA@@ACCBBC>BA>B@@@@C>BB?AABB=?=?CABBB>>@B>B@CC@C@BABB@???A?BCCFCCCC?C@@@EEE;@@;;;0;@A=
@6HNMW:00688:05937
TACGGAGGGTGCAAGCGTTACTCGGAATCACTGGGCGTAAAGGACGCGTAGGCGGATTATCAAGTCTTTTGTGAAATCTAATGGCTTAACCATTAAACTGCTTGAGAAACTGATAATCTAGAGTGAGGGAGAGGCAGATGGAATTGGTGGTGTAGGGGTAAAATCCGTAGAGATCACCAGGAATACCCATTGCGAAGGCGATGCTGCTGGAACTTAACTGACGCTAATGCGTGAAAGCGTGGGGAGCAAACAGG
+
=;??7>>=95:;@><;:A:9@@::494;<<<==@8=<<@@8D>??BA;;;;5;?>;0+0>00*/7769:.9555>7=;;<;>><BC?C@B?BB=@@=AAAAC@BBBBB=BBBBDDACCCBCBDCCCCC>BBBC@BCBBBB?B?B?C?BB@BBAAADD6ABEE89945<?@A@ABABB@BB<A;@:;;09927488261666///:99;=9>@BD@C@CBBBB@@A@<??::///<3::<4444&4;@CC=A@@;
@6HNMW:00688:05950
TACGGAAGGTCCGGGCGTTATCCGGATTTATTGGGTTTAAAGGGAGCGTAGGCGGCATGGTAAGCGTGTTGTGAAATGCGGGTGTCAACATCCGGACTGCAGCGCGAACTGCCGTGCTTGAGTGCATTGAAGGAAGGCGGAATTCGTGGTGTAGCGGTGAAATGCTTAGATATCACGAGGAACCCCGATTGCGAAGGCAGCTTTCCGCGCTGTTACTGACGCTGAAGCTCGAAGGTGCGGGTATCGAACAGG
+
BBAA=A=B=AB>BD<:;;8;CC?C?CJD=;;4;@0;;,;?8?@:@ABA<<<;00+0=00+9?9?BA?@A@BAACC9:::9?6=3//;5///606399:99::99:;?9>@;>9>=?;=6;><73337-78171/(/(/8(/(/068<=7;;::<8;5;887)7775.552253666....3(...&.5636622,238557;9/969<=:::=9<<@@888BD;;8;>>>=>18187::9.9::;;;8<??=
@6HNMW:00689:05957
TACGGAGGATGCGAGCGTTATCCGGATTTATTGGGTTTAAAGGGAGCGTAGGTGGGATATTAAGTCAGCTGTGAAAGTTTGGGGCTCAACCTTAAAATTGCAGTTGATACTGGTTTCCTTGAGTACGGTACAGGTGGGCGGAATTCGTGGTGTAGCGGTGAAATGCTAGATATCACGAAGAACTCCGATCGCGAAGGCAGCTCACCGGGCCGGAACTGACACTGATGCTCGAAAGTGCGGGTATCAAACAGG
+
CCBB?@@=@;;;EBBBAA<A@A=A?BBB;A@5;;0;A9AB<BB>BCDEDGC@BBB=BBA@;@=;;;@??A@@AAG=BBD=CCC9AB:;59;?9>CA3978??>;7<;:9:::6:=6=8B7<<<888828<8:;8BCC=>?9?:?9?@AB>AAA7573.7;==3=73325555;5<<A@?A?7??A>BDBAAA@A=A;?9:99:::300*/(//9)//59<8>>997:768888(575225-58667A52252
@6HNMW:00701:05938
TACGTAGGTGGCAAGCGTTATCCGGATTTACTGGGTGTAAAGGGCGCGTAGGCGGGGATGCAAGTCAGATGTGAAATCTATGGGCTTAACTCATAAACTGCATTTGAAACTGTATCTCTTGAGTGCTGGAGAGGTAGACGGAATTCCTTGTGTAGCGGTGAAATGCGTAGATATAAGGAAGAACACCAGTGGCGAAGGCGGTCTACTGGACAGTAACTGACGCTGAGGCGCGAAAGCGTGGGGAGCAAACAGG
+
CCBA@@@=@A?AB>BABC?BAC?C@DDD>DBB@C>CCCCF>BB8::CBCCC@CCEE;C:;;B@BBDDGD;<<CCC=BBCCAAA;AC<A?ACCB@@@;@A@A@@A<@DD>BBBBBBCAAA?BBBAAABC>A@A@<?@??9:8:=A=A?B?AABBBBBC@BAAA<ADAAAAAA>>??8=9>;@C?BCB@BBAA<?=@4;6;A<ABBBBBC@CCBBBD@CCBCBBBAB::6:AA;;;0;ABBCCD;A@BCC=CBB@
@6HNMW:00704:05922
TACGTAGGGGGCGAGCGTTGTCCGGAATTACTGGGCGTAAAGAGTGCGTAGGTGGTTACCTAAGCAGGGGGTGAAAGGCAATGGCTCAACCATTGTTAGCCCCCTGAACTGGGCTACTTGAGTGCAGGAGAGGAAAGCGGAATTCCTAGTGTAGCGGTGAAATGCGTAGATATTAGGAGGAACACCAGTGGCGAAGGCGGCTTTCTGGACTGTTACTGACACTGAGGCACGAAAGTGTGGGGAGCAAACAGG
+
BCBBABA@@A0B@@@@;;5;AB>BAG?A?CBCCD>CBBBC:@;;:;;AACCBDD@C?BAACC@CCCCCCC3B@@?9@<@A?CD@CCBB@B?BB=A@=AB@AAB0BCD@CBCC?BBCBB?BBBAAACB@BBAA>AC@FBA?B@C?B@BA@AAA@ABA:@99929>?@@???;::9;;4;;5;8=>?;>???8;;?=B=;;7;@@7>>;766///9===@=>888:=?<=>895=5B8<<8;;1>ABDF>BBB=
@6HNMW:00664:05979
TACGGAGGATGCGAGCGTTATCCGGATTTATTGGGTTTAAAGGGAGCGTAGGTGGGATATTAAGTCAGCTGTGAAAGTTTGGGGCTCAACCTTAAAATTGCAGTTGATACTGGTTTCCTTGAGTACGGTACAGGTGGGCGGAATTCGTGGTGTAGCGGTGAAATGCTTAGATATCACGAAGAACTCCGATCGCGAAGGCAGCTCACCGGGCCGGAACTGACACTGATGCTCGAAAGT
+
BCCE@BC>AABB;<;B99255=7=:=?>6<>16606=2==4>>=6:9DBB@??@@<ABBBADABCCBBBCCBAA?9;;;6;EE7@@@A>@>@=@@@6@889BCB?BFB???B?BG:?<?<???AAAC9::BCE?BAC=BB?B?B?CCAB?BA@@<??;>ABD=DB995:@;;;>=ABCC???=?BB????A???B?B?AC@>0000+0=5;560;8>AA=@656>?;:::6887.79
@6HNMW:00687:05971
TACGTAGGTGGCAAGCGTTATCCGGATTTACTGGGTGTAAAGGGCGCGTAGGCGGGGGCGCAAGTCAGATGTGAAATCTATGGGCTTAACCCATAAACTGCATTTGAAACTGTGCCTCTTGAGTGCTGGAGAGGTAGATGGAATTCCTTGTGTAGCGGTGAAATGCGTAGATATAAGGAAGAACACCAGTGGCGAAGGCGATCTACTGGACAGTAACTGACGCTGAGGCGCGAAAGTGTGGGGAGCAAACAGG
+
BC@@@;:5;@9@B?BABC@BBB<@<@CC=CGCCC=CCCCC<??:?@@@B;;8;CCBB2AA::8;@BBCCBAACCC>BCCCBBL>CC?B>BB>BCCC?CBAA???9@BB=BBBABB@BCB@BCCCCBBC@BBBB?BCCBBB@B@C@C@C@BCBBBBAA>BABE@DC@@ABBBBBCC?B?B>A@>AAB?BBBB@ABB?A=AAA@@AAAAC@CBAABA?DCAAABBBC::7:@@?GD=A???@@@6?@?AA=BBB?
@6HNMW:00690:05962
TACGGAGGATGCGAGCGTTATCCGGATTTATTGGGTTTAAAGGGAGCGTAGGTGGGATATTAAGTCAGCTGTGAAAGTTTGGGGCTCAACCTTAAAATTGCAGTTGATACTGGTTTCCTTGAGTACGGTACAGGTGGGCGGAATTCGTGGTGTAGCGGTGAAATGCTTAGATATCACGAAGAACTCCGATCGCGAAGGCAGCTCACCGGGCCGGAACTGACACTGATGCTCGAAAGTGCGGGTATCAAACAGG
+
CCCC@BB@BCBBAAAACC@BBD@C?A@?6?A4;;0;C;@A<AC=AAACDDDACDD>BBBC@B>CCCBBBBBCEEE=BBB>BBB;BABC?B?A=@=?3>2::?@@=AABBBBA<??:>?C?B999BBB@CBBAA?@BB>BB@B>B>BB><<=A>@@8757CED>DCAA>A===>>?BCCC?BB?BBB>BCBABC>=<>?C899BA@@?BB=B?A<B?ABAAAAA@@@;;;??AAD6::???F9?????@:@AA<
@6HNMW:00691:05989
TACGTAGGGGGCGAGCGTTGTCCGGAATTACTGGGCGTAAAGGGTGCGTAGGCGGTTGATTAAGTTGGATGTGAAATACCCGGGCTTAACTTGGGGGTGCATCCAATACTGGTTAACTAGAGTGCAGGAGAGGGAAGCGGAATTCGTGGTGTAGCGGTGAAATGCGTAGATATTAGGAGGAACACCAGTGGCGAAGGCGCTTTCTGGACTGTAACTGACGCTGAGGCACGAAAGCGTGGGGAGCAAACAGG
+
CDCCCDCCDD1C9;;@AB?CCC@C@CAD?AADDD?CGBBB;@@:@@@BBBB=@>;?;@CB?C>AA?CACBAACDE>BCCC>BB=BD?C?CC49:::):@?AAA=?<?AA??=>>A???=CAA@??CF@CCBAA<@<@??<?>A;BB9959@@@@??9????8?CCCBBBBA@@;@D>>>:><@@@8;;@@<@@A=C=;:;>=5<=<8==?ABB<A?;>@@?AA8737??;=?9?;<<@@?2>>;>@899:<
@6HNMW:00709:05978
TACGTAGGTGGCGAGCGTTAATCGGAATACTGGGCGTAAAGCGGGCGCAGACGGTTACTTAAGCAAGATGTGAAATCCCCGGGCTTAACCTGGGAACTGCGTTTTGAACTGGGTAGCTAGAGTGTGTCAGAGGGGGGTAGAATTCCACGTGTAGCAGTGAAATGCGTAGAGATGTGGAGGAATACCGATGGCGAAGGCAGCCCCCTGGGATAACACTGACGTTCATGCCCGAAAGCGTGGGTAGCAAACAGG
+
BBBBBBB?BC=A@;;;BB=@?A@@>A000>000+0A@@@;A@CD=AAABBCBC@CACCC@C@CCCACC;;;BBC>CCDC;CC?CC@C@B@CCC>CACBBBECDC;BD>A<<;6;C@@@CB;<<CCA??>??AABCB)BB??<@=@>@AABBCBBBDDDDCC?AAABMEDBBBAA@B?<;9;ADCC@BB;;5;;@<?<@AAABCC5CCC=B@@=@@@A@@A@EADEBBBA=AAA=ABAA@A<@000@@7;?@=
@6HNMW:00665:06050
TACGGAGGATGCGAGCGTTATCCGGATTTATTGGGTTTAAAGGGAGCGTAGGTGGGATATTAAGTCAGCTGTGAAAGTTTGGGGCTCAACCTTAAAATTGCAGTTGATACTGGTTTCCTTGAGTACGGTACAGGTGGGCGGAATTCGTGGTGTAGCGGTGAAATGCTTAGATATCACGAAGAACTCCGATCGCGAAGGCAGCTCACCGGGCCGGAACTGACACTGATGCTCGAAAGTGCGGGTATCAAACAGG
+
CDCEACC@CCAAACBBBB?ABA8;:;CC=ED@CC?EE>AA=AC>AAABCBC@CDD=A@@D@C@CECC@@@BAAAB=BBD=BBB;BACB=@=?4988*92:9@@A;??ACCBB?BB>B?C<???>?>@<@BBBC?CBC9@A>A?C?BCB@?BBC@=7748@@A<BDCC@B@<?A>>BCBB?BB@CBB>BBBBB@BB:<7<<<<@B@@>AC>C?D<C<>>BAA@@@AA???A;665-7=8;:>4=<=;;;3;=>;
@6HNMW:00669:06018
TACGGAAGGTCCGGGCGTTATCCGGATTTATTGGGTTTAAAGGGAGCGTAGGCGGCATGGTAAGCGTGTTGTGAAATGCGGGTGCTCAACATCCGGACTGCAGCGCGAACTGCCGTGCTTGAGTGCATTGAAGGAAGGCGGAATTCGTGGTGTAGCGGTGAAATTTGCTTAGATATCACGAGGAACCCCGATTGCGAAGGCAGCTTTCCGCGCTGTTACTGACGCTGAAGCTCGAAGGTGCGGGTAATCGAACACCCGG
+
55?A<A:A:?B=A@9=;;5;A?9@;>@@6@?;??6>?,;<0;=9?BA@??B>AA@A@@@=?A?B>?AAA?CBAAB;:99@@;>@@@@@<>>>?29/7377;333>>;A==88A;?;==@6;;@@@@>?<CC?C@B9;7;A>A?B@BBEG@A@:??::59;;<)99)9>;7<==>====:::=9<9<?=1@6646>>=:@:544444(439;;<;<<9ABA=BA999AA>@?><<7*/+/:99>400+000018333(34
@6HNMW:00671:06046
TACGGAGGATGCGAGCGTTATCCGGACTTATTGGGTTTAAAGGGTGCGTAGGTTGGCTTGTTAAGTCAAGTGGTGAAAAGCTGCAGCTCAACTGTAGTCTTTGCCGTTGGAAACTGACGGGCTAGAGAGGAAACGAGGTATGCGGAATGTGTGGTGTAGCGGTGAAATGCATAGATATCACACAGAACGCCGAATTGCGAAGGCAGACGTACCAGGCTCTATCTGCACTGAAGCACGAAAGCGTGGGGATCAA
+
/7780--(////77;>;;7;=B>B>BBB5<5.55)/;1;;.77.///::::)4.4.47278(-(----(--/4:3333&33888455<<B<?<8;;;;737(371771:)0/(//68;;;59;97700/5;>7??BB=A?9878282373773,3338=8917?AA:998@@?9:>:>765/...-(-550,-(-(,,**(*(*,,,44567+22+.55...224-..9;<633333<<5;444;;9+73333
@6HNMW:00674:06013
TACGGAAGGTCCGGGCGTTATCCGGATTTATTGGGTTTAAAGGGAGCGTAGGCGGCATGGTAAGCGTGTTGTGAAATGCGGGTGCTCAACATCCGGACTGCAGCGCGAACTGCCGTGCTTGAGTGCATTGAAGGAAGGCGGAATTCGTGGTGTAGCGGTGAAATGCTTAGATATCACGAGGAACCCCGATTACGAAGGCAGCTTTCCGCGCTGTTACTGACGCTGAAGCTCGAAGGTGCGGGTATCGAACAGG
+
BDDD@D@A@AC@CD>@9:7<EC>C@CCC=BCAEC>CE>CB=BC<B@?@@@A=AA?ABCE@BB?BBAABA=?A>>?9?@?AC=BBBBBB?AAAC@B?@B>>=??89::959CEC?CBBBB=@@A@AAAB@GC?B?B5878A<?7><>BBB?BAAABBB?BBBB=BBBD:==A>>??@@??@;@=AAA5AAA<AA>?1717<<<=?8=:?<==>@@<@@AAAAAAAAB065::??4<69:9<=5<B@:;;=???<
@6HNMW:00677:06052
TACGGAAGGTCCGGGCGTTATCCGGATTTATTGGGTTTAAAGGGAGCGTAGGCGGCATGGTAAGCGTGTTGTGAAATGCGGGTGCTCAACATCCGGACTGCAGCGCGAACTGCCGTGCTTGAGTGCATTGAAGGAAGGCGGAATTCGTGGTGTAGCGGTGAAATGCTTAGATATCACGAGGAACCCCGATTGCGAAGGCAGCTTTCCGCGCTGTTACTGACGCTGAAGCTCGAAGGTGCGGGTATCGAACAGG
+
BGDC?C?A?AC@CC>BBB>BCB>B?@@@;@@=@C/;;,;A8@=8?@A@@?@9;;59>@@<AB??@?AAA>AABCB>BC?>><?BBCBB?AABC@?;@@000;;@ADBC?B???=@???B@BAABB:99@BC@C@B?B?BB?C=A>ABBB@DBBBB>><>DDD:A??A<B@@@666@<<9>;<5<@A2;>A676A?/616::>AA:A=A>>>>>><@@@@@@@@>>>:>>>@@@6<6997;<5<>????;@@@7
@6HNMW:00684:06028
TACGGAAGGTCCGGGCGTTATCCGGATTTATTGGGTTTAAAGGGAGCGTAGGCGGCATGGTAAGCGTGTTGTGAAATGCGGGTGCTCAACATCCGGACTGCAGCGCGAACTGCCGTGCTTGAGTGCATTGAAGGAAGGCGGAATTCGTGGTGTAGCGGTGAAATGCTTAGATATCACGAGGAACCCCGATTGCGAAGGCAGCTTTCCGCGCTGTTACTGACGCTGAAGCTCGAAGGTGCGGGTATCGAACAGG
+
;C@@=@9;9;E@DD>DCC@CBB?BABB@<@A=@A0;;6;C>DE>BC@@@;;6;A>@ACC?BB@BB@@@@5::@??9:::8?9?@BBBB?BBBC?@<@@000;:;;?>>=ABBB@BCCBB49:::7;8;:=?9?9?<A=AB?B?C?BA??;?ABBBBE@FAAA<988?5;;=A@A>=::7718:??@5@?>188880739<=@AD:@;>>??AAA=BBB??687>==5;:=>==4616///=6=;;:7;7:>?:
@6HNMW:00703:06050
TACGGAGGATGCGAGCGTTATCCGGATTTATTGGGTTTAAAGGGAGCGTAGGTGGGATATTAAGTCAGCTGTGAAAGTTTGGGGCTCAACCTTAAAATTGCAGTTGATACTGGTTTCCTTGAGTACGGTACAGGTGGGCGGAATTCGTGGTGTAGCGGTGAAATGCTTAGATATCACGAAGAACTCCGATCGCGAAGGCAGCTCACCGGGCCGGAACTGACACTGATGCTCGAAAGTGCGGGTATCAAACAGG
+
BCBB?BC@CBBAAAAAABACDD@D?CCD>CC?BC8@?:?@8@A=@@@CCEE@BBB=CDCC?B?BCEABACCBBAB<A@@8>@?8?DFD?C?C?ACB:B<??ABB>BBB@BAB=A@;@?C@B@AAC==;=CB??=<<<7<@;@=B=BB@@=BBA@A>>>>CCC>CBBA>ABCA??>ABBB>==;=BB>BBBBBBBB<?<?788BBBC>AA:A?@<B=BBB?>>>>A=<;:::777.8:<<=?9@>>>A?7>===
@6HNMW:00704:06022
TACGGAGGATGCGAGCGTTATCCGGATTTATTGGGTTTAAAGGGAGCGTAGGTGGGATATTAAGTCAGCTGTGAAAGTTTGGGGCTCAACCTTAAAATTGCAGTTGATACTGGTTTCCTTGAGTACGGTACAGGTGGGCGGAATTCGTGGTGTAGCGGTGAAATGCTTAGATATCACGAAGAACTCCGATCGCGAAGGCAGCTCACCGGGCCGGAACTGACACTGATGCTCGAAAGTGCGGGGTATCAAACAGG
+
BDCCACD@BBBBBBBAA@?BCC=A=BBB<BB>BC<BB>BB=CC>BBBBBBC?BBB=BCBB>B>ABBBBBBBBBBD=BBC<@AA6:;;@?A=@;???6??BBBBC>A?>?BCD@CC=B>A?AA@ABAA>@>???;>@@9>>9??B=AABB>AA@?;9979CED=BB:99:ABBB@>ABAB>BB>BBB?BBCCBBAA=@?A>>=><9949A;B?@=B>??C;;;889=;;;>=888)8:87877&2566993:;95
@6HNMW:00707:06036
TACGTAGGGGGCGAGCGTTGTCCGGAATTACTGGGCGTAAAGGGTGCGTAGGCGGCACGGTAAGTTGGATGTGAAATACCCGGGCTTAACTTGGGTGCTGCATCCAATACTGTCGGACTTGAGTGCAGGAGAGGAAAGCGGAATTCCTAGTGTAGCGGTGAAATGCGTAGATATTAGGAGGAACACCAGTGGCGAAGGCGCTTTCTGGACTGTAACTGACGCTGAGGCACGAAAGCGTGGGGAGCAAACAGG
+
;;=?@:;;;;*<@A@@@A>B@B<@;B=A=CCDDL?CCCBC>CG>CCCBBBB?BB?BBCC@CF?:;8;?CBBBCCC=CBBB=BC<BB@B@BB@CD<@;;;CCDHC@D@CBBBBAAA@CCC?CCBABABB>BBBB?AA9=?>9?>A?B@DBBBBBBBBA?A@@B=AAABBAAABBB?@@=>>;>?BBB?BDCC@@??:@=000==6<::5;;;>;;7;AB?>A@@A;:6:A@@AB=B@A?BDD;???CD>BBBA
@6HNMW:00709:06015
TACGGAGGATGCGAGCGTTATCCGGATTTATTGGGTTTAAAGGGAGCGTAGGTGGGATATTAAGTCAGCTGTGAAAGTTTGGGGCTCAACCTTAAAATTGCAGTTGATACTGGTTTCCTTGAGTACGGTACAGGTGGGCGGAATTCGTGGTGTAGCGGTGAAATGCTTAGATATCACGAAGAACTCCGATCGCGAAGGCAGCTCACCGGGCCGGAACTGACACTGATGCTCGAAAGTGCGGGTATCAAACAGG
+
CCBB?BB?BCCCCBBA@@>@CDBC@CCC>CC>AB<BB=BC>BC>@A@CCCC?CCC=BBBC@B?BBBAAACBBB@A9?>>8@AA8BBCC@C?A<?>?3=29:@AA=AACCCBB?BB<B>C?B>??BBB@BBBBB><;;7;>8>=B?BBCC@BBBB===;=CCC>CBBB?@=;>@>@BBCC?>><?BB=AA@899AB>A@B>>>CBBB?CD=B>><B?@AA=?=<<>@>>=@???A9A???>>9@;>>@D:@@@<
@6HNMW:00668:06071
TACGGAGGATGCGAGCGTTATCCGGATTTATTGGGTTTAAAGGGAGCGTAGGGTGGGATATTAAGTCAGCTGTGAAAGTTTGGGGGCTCAACCTTAAAATTGCAGTTGATACTGGTTTCCTTGAGTACGGTACAGGTGGGCGGAATTCGTGGTGTAGCGGTGAAATGCTTAGATATCACGAAGAAACTCCGATCGCGAAGGCAGCTCACCGGGCCGGAACTGACACTGATGCTCGAAAGTGCGGGTATCAAACAGG
+
5@?@7@<8<99;ACAAA@495;8=7<<@666<@@7@@8BB>BE=BB;;;;;;0;?A6BBCC=@?ACBBCCCCCBCC=BBC/;;;;*<;;;=B=A=A@A6A<??@BB<>7>>:0/(/:3;7=<=ABBAA@=AAA@@;==<5<;5<8?8>;8?6><<?>AC974=>5AB7717???@>=A?993:9:)9@@;AAA???AA>B<????????<@@;A>?<B?BBBA??@?A??@@@A;;;3;===@@8?A>==<4;9:7
@6HNMW:00679:06076
TACGTAGGTCCCGAGCGTTGTCCGGATTTATTGGGCGTAAAGCGAGCGCAGGTGGTTTCTTAAGTCTGGAGTAAAAGGCAGTGGCTCAACCATTGTATGCTCTGGAAACTGGGGAACTTGAGTGCAGAAGGGGAGAGTGGAATTCCATGTGTAGCGGTGAAATGCGTAGATATATGGAGGAACACCGGTGGCGAAAGCGGCTCTCTGGTCTGTAACTGACACTGAGGCTCGAAAGCGTGGGTATCGAACAGG
+
CCCCBAA=999.9?>@AB?ABB?A=ACE?CC@DD=ABDCD;;:DCC;::AA=@@=@D>BB?B>AABBB?ABBCCC9D?BDBBC?CCDD@C>@?@CBB999BBBB@DD<?>>CC:B@BC?B;::BB?@?=@@@6@@@AAA<@>A>A?BBBBBB@BBB@BBCD>BBB@>>>AAA???A=@@?A@BCC>A>AB>A;;;0;;;=BCCBBBD@BAAEEE@CCEDCBA@@;;6;@A:;;0;AA;<<6;A@AAA>@@@?
@6HNMW:00682:06074
TACGTAGGGGGCGAGCGTTGTCCGGAATTACTGGGCGTAAAGGGTGCGTAGGCGGTCTGGTAAGTTGGATGTGAAATACCCGGGCTTAACTTGGGTGCTGCATCCAATACTGTCGGACTTGAGTGCAGGAGAGGAAAGCGGAATTCCTAGTGTAGCGGTGAAATGCGTAGATATTAGGAGGAACACCAGTGGCGAAGGCGGCTTTCTGGACTGTAACTGACGCTGAGGCACGAAAGCGTGGGGAGCAAACAGG
+
CBB@A?>>>=,=A@@@BC@BBBAEBD@C>CBCCC=BA@@C>CC?AAAABCB@CC@DFCB?BD@CC@D?BBCBCBC=BBCB=CC=@@@D?CB@DE>A9::CECCB?BACCCCAABC@BAA>>?DBBBBB?@BBA=AC;@A@<@>B?C?>>??@@<=AA@?AAA9788@;;:A@@@<AA:>><A<>>>:==AA<A>=7<77818BD;A>>;@AAA@@<@@@><?>>>7828A@?@A<A???BCC9A<:::0;==9
@6HNMW:00697:06062
TACGGAAGGTCCGGGCGTTATCCGGATTTATTGGGTTTAAAGGGAGCGTAGGCGGCATGGTAAGCGTGTTGTGAAATGCGGGTGCTCAACATCCGGACTGCAGCGCGAACTGCCGTGCTTGAGTGCATTGAAGGAAGGCGGAATTCGTGGTGTAGCGGTGAAATGCTTAGATATCACGAGGAACCCCGATTGCGAAGGCAGCTTTCCGCGCTGTTACTGACGCTGAAGCTCGAAGGTGCGGGTATCGAACAGG
+
CBCC@G;;;;EAGD<BBDAFCCAC@BAA;::6;C;BB0;;0;@;@@A@@@A?AB@BBBB?AA<@CAAAA?BCBBD>BBBBB=@@ABA@=?@::3:<@@@B@;;;000=:;@AC?DCCCB<>?@A9999=?>9??B@C?CC?C9:9:AAA@BBBBBBB@BBBC>BBA;:;@?>888:;====A<AAA6=<;,//66179AAAAAB1818>;;;AA:>>>>>@@???C;:::>>>/607=;<=5=;;;>><>@@=
@6HNMW:00703:06108
TACGGAAGGTCCGGGCGTTATCCGGATTTATTGGGTTTAAAGGGAGCGTAGGCGGCATGGTAAGCGTGTTGTGAAATGCGGGTGCTCAACATCCGGACTGCAGCGCGAACTGCCGTGCTTGAGTGCATTGAAGGAAGGCGGAATTCGTGGTGTAGCGGTGAAATGCTTAGATATCACGAGGAACCCGATTGCGAAGGCAGCTTTCCGCGCTGTTACTGACGCTGAAGCTCGAAGGTGCGGGTATCGAACAGG
+
;;;;6;?B@BB@B@9@00*0>>8=4/55)95.5?.99)49,9<659:A@@A?;@;@ABB?@@?@;;9?A?BBFCD>:9:BA9?@@@=>8;>::4:693338879??AB>AAAC@BB@???B?@@BBBB@BB>A?A>A?BF@D?C?BCBB>??@@@@A????C;A999==?>?=888559=8=188(/35(//33.32;;=<<80<58<;?A6657AAA>>=@A;;5;66566064:7779.7=;=7615:>3
@6HNMW:00711:06060
TACGGAGGGTGCGAGCGTTGTCCGGAATTACTGGGCGTAAAGGGTGCGTAGGCGGTTGATTAAGTTGGATGTGAAATACCCGGGCTTAACTTGGGGGGTGCATCCAATACTGGTTAACTAGAGTGCAGGAGAGGGAAGCGGAATTCCTAGTGTAGCGGTGAAATGCGTAGATATTAGGAGGAACACCAGTGGCGAAGGCGGCTTTCTGGACTGTAACTGACGCTGAGGCACGAAAGCGTGGGGAGCAAACAGG
+
BDDD@BCLGB@?@AAA;<5<AB=A=A<A>CB;;;6;CBBB=AB;@@@@CCB@AB?B>BCC@C?BCBDBDCGGBBB=BBCC>BD>CC?B;??4:;:;:%;?@@CD?A?BBBBB>B>@>ABBC>?>@@CC?BBBAA<@>@??<?;><@?BBBBBBBBBB>C@@@<>??A>>BBB@@<@A=>=:==AAA=B@==:<==385//*/<=6=@D<A@?@?@=@??BB@@@A9949A=::;3;>>>@BB6=<@AA:AAA=
@6HNMW:00678:06117
TACGGAGGATGCGAGCGTTATCCGGATTTATTGGGTTTAAAGGGAGCGTAGGTGGGATATTAAGTCAGCTGTGAAAGTTTGGGGCTCAACCTTAAAATTGCAGTTGATACTGGTTTCCTTGAGTACGGTACAGGTGGGCGGAATTCGTGGTGTAGCGGTGAAATGCTTAGATATCACGAAGAACTCCGATCGCGAAGGCAGCTCACCGGGCCGGAACTGACACTGATGCTCGAAAGTGCGGGTATCAAACAGG
+
CCCC@CC@CECCCCCCBB>A@B5;7;CB9A@;A?6?C6AA/;:/:>@ABBC@CCC>CBBB@C@BCBBBABBAAAA<BBC>CDD:BBBD?A?A?AAA6@<@???@=AAABBCE?BB>B@C<??@@@8829A?<<8999+9=;@=A@BE9:7:AA==8999CFG>BABC?BBC>>>8::BC?CD@EAA>BB???B>>9><@000@;;;*00*89=8@@BBBC@@@@?@;;:AA>>>6====?A9@@<;;C9===9
@6HNMW:00678:06146
TACGGAGGATGCGAGCGTTATCCGGATTTATTGGGTTTAAAGGGAGCGTAGGTGGGATATTAAGTCAGCTGTGAAAGTTTGGGGCTCAACCTTAAAATTGCAGTTGATACTGGTTTCCTTGAGTACGGTACAGGTGGGCGGAATTCGTGGTGTAGCGGTGAAATGCTTAGATATCACGAAGAACTCCGATCGCGAAGGCAGCTCACCGGGCCGGAACTGACACTGATGCTCGAAAGTGCGGGTATCAAACAGG
+
;BBB?BB=B<;;BBBBAB@BBE@CADCC6;;4;:.:?5?A8@@8@??A@@A6:5<4<@BA@C=@@@@@@CCBBCC?BBB=BBB8@;;:?A?A@CCB9C9;:AAC;@?A@A@A>BA=B@C@CCBBBCC?BBB@@;:::,:A;@>B@BBBB?BA@?<8828><?8?AAD?CA==>@ABBCC?BB@A@A@BBBBB>???C@B???BBBC?CC<B??<B?BBB>@@@A@@@A@@>>>G6;:<:::1:;;;?C:==>;
@6HNMW:00692:06155
TACGTAGGGGGCGAGCGTTGTCCGGAATTACTGGGCGTAAAGGGTGCGTAGGCGGTCTGGTAAGTTGGATGTGAAATACCCGGGCTTAACTTGGGTGCTGCATCCAATACTGTCGGACTTGAGTGCAGGAGAGGAAAGCGGAATTCCTAGTGTAGCGGTGAAATGCGTAGATATTAGGAGGAACACCAGTGGCGAAGGCGGCTTTCTGGACTGTAACTGACGCTGAGGCACGAAAAGCGTGGGGAGCAAACAG
+
A@A@?@ABCB0@@A@A@D9;;C@F>C@D?DBCDI>AA@CC=CC=@@@>=A@:00+000A@CF@CC?C@CCAA@CC=?@@E=CD<AA@C6;;<@?8?;79>>:>?7>:><A@AA??;????B???CA::49A??:?A8>=?4:39>C?BBCB>==A?>;>@<A19;==>A998>>=AA<??<><?>><?>>><??@>D=8818:<4=>?8<65275.57252333>?@8><<7777&773/;=;0/////(.56
@6HNMW:00699:06133
TACGTAGGTGGCAAGCGTTATCCGGATTTACTGGGTGTAAAGGGCGCGTAGGCGGGGGCGCAAGTCAGATGTGAAATCTATGGGCTTAACTCATAAACTGCATTTGAAACTGTATCTCTTGAGTGCTGGAGAGGTAGACGGAATTCCTTGTGTAGCGGTGAAATGCGTAGATATAAGGAAGAACACCAGTGGCGAAGGCGGTCTACTGGACAGTAACTGACGCTGAGGCGCGAAAGCGTGGGGAGCAAACAGG
+
BBCCCBB?CB?BB?BBBCABBB@CACDD=BBAAA:BCCCC=BB;@@@@@AA?AABAA,A@:;8;BDFDHCCBAAA;AAABDCC>CB@C@CDCBBDD>CBBB:;;6;A?:A;;:BBAAAA=A???BCAA>@@?@>@@@@994:<@<C?A=??BBBBAC?CCCC>BB>>>@@@ADBB?B?C@BB>@@A;>>A@=><B>B?BC@CBBBCBB@BCCCCD?BBBBCCAAB::6:A@@AC>A@@;;;;.;;;AA<BBB>
@6HNMW:00701:06154
TACGTAGGTGGCAAGCGTTGTCCGGAATTACTGGGTGTAAAGGGCGTGTAGGCGGAGCGGCAAGTCAGAAGTGAAATCTCCGGGCTTAACCGGAAACTGCTTTTGAAACTGTTGCCCTTGAGTATCGGAGAGGCAGGCGGAATTCCTAGTGTAGCGGTGAAATGCGTAGATATTAGGAGGAACACCAGTGGCGGAAGGCCGGCCTGCTGGACGACAACTGACGCTGAGGCGCGAAAGCGTGGGGGAGCAAAACAGG
+
BBBBBBB>A@<@A=@@@@=:;;AEAF@C@CCCBC=BB@@@8@?8><<=<00*0>;>?AC?BB?BBBCBC?B@@@A<;;;@;@A500:>*0*/179(//34;;;&444)44445;;?7>7<555:98828:>>;@0000@=@=A=C?CCBCB:::BA?A99:,:===9989999;:;4962748<C;AA995//(//5(.(.4905.25;753/...4...567558:<6999222'28855777(7:5565'5:;7
@6HNMW:00711:06143
TACGGAGGATGCGAGCGTTATCCGGATTTATTGGGTTTAAAGGGAGCGTAGGTGGGATATTAAGTCAGCTGTGAAAGTTTGGGGCTCAACCTTAAAATTGCAGTTGATACTGGTTTCCTTGAGTACGGTACAGGTGGGTGGAATTCGTGGTGTAGCGGTGAAATGCTTAGATATCACGAAGAACTCCGATCGCGAAGGCAGCTCACCGGGCCGGAACTGACACTGATGCTCGAAAGTGCGGGTATCGAACAGG
+
<<<<<.0*0<000BC@BB@BCCACACCC;;<?BD<BB>BB>BD>@A;;6@@<BBB=BBBC@D?CA;;;@@BBCCE;;<;9;ED:BBBC@C@H?BBB9A>AAABC>AAABBAB?BC>B?A?CCC??:949@>:::==;*//5:5:68=8>8=;=;;>@:@BBB>BBBC?B?>?AA>AAAA;?>?DBC@BBB?@?CD5:5:A???CAA?@@8:6@,000@999<=<===;;;>>>A3>;9555-58;A<=8=;;3
@6HNMW:00668:06201
TACGGAGGATGCGAGCGTTATCCGGATTTATTGGGTTTAAAGGGAGCGTAGGTGGGATATTAAGTCAGCTGTGAAAGTTTGGGGCTCAACCTTAAAATTGCAGTTGATACTGGTTTCCTTGAGTACGGTACAGGTGGGCGGAATTCGTGGTGTAGCGGTGAAATGCTTAGATATCACGAAGAACTCCGATCGCGAAGGCAGCTCACCGGGCCGGAACTGACACTGATGCTCGAAAGTGTGGGTATCAAACAGG
+
CCBC?BB?BCCCCCBCBB?ABB>B>;;;0<C=AA9AA0<;0;C9BBAA@AA599:0:A?>5925?==>;?;>ABC;::G>CBC8BA>@:?9>9=>>2@9>?ABB?BB?=8BC<@@8?9?7>:??CBC??9739,73=1888?7:6:9/0)0/0==99*73==9B@@B8@CA>888<<99/7;6;>@<ABB<;;=>0838?>?@@@@9??)7/75<5<=<9:>;AAA75599555(296552)26668;3:>A;
@6HNMW:00673:06175
TACGGAGGATGCGAGCGTTATCCGGATTTATTGGGTTTAAAGGGAGCGTAGGTGGGATATTAAGTCAGCTGTGAAAGTTTGGGGCTCAACCTTAAAATTGCAGTTGATACTGGTTTCCTTGAGTACGGTACAGGTGGGCGGAATTCGTGGTGTAGCGGTGAAATGCTTAGATATCACGAAGAACTCCGATCGCGAAGGCAGCTCACCGGGCCGGAACTGACACTGATGCTCGAAAGTGCGGGTATCAAACAGG
+
BCCC?;;6;;;<BBBABB=A@B@C@AAA;AB?BB9AA0<<0;D=;;;ECBB@BDB>BBBDAD@CCDCCC@@?CDD<A@E=BBB;BCCC=A=>9<<<3=;>>>?@;??>DA??;?B;B=B?BBBBBBD@CAAAB??>?<?A?B<?;?B??;>BA?;::5:BBB>BBCC?BA>>>?;??BB@BC?BBB@CC>>>BAA8>9;;>>>>BC?CC>A:=:A>BA>>@BBCB===>@@@@A9>>=766)8::;AA:>>>=
@6HNMW:00673:06178
TACGGAAGGTCCGGGCGTTATCCGGATTTATTGGGTTTAAAGGGAGCGTAGGCGGCATGGTAAGCGTGTTGTGAAATGCGGGTGCTCAACATCCGGACTGCAGCGCGAACTGCCGTGCTTGAGTGCATTGAAGGAAGGCGGAATTCGTGGTGTAGCGGTGAAATGCTTAGATATCACGAGGAACCCCGATTGCGAAGGCAGCTTTCCGCGCTGTTACTGACGCTGAAGCTCGAAGGTGCGGGTATCGAACAGG
+
CCBC?C@FACC?DD>AAB?CDHAC@AAA>@B?AC:AA7;:6;G>@A@BBCC?BB?BA995:C=CC@??B@CBAAC>CCCCC>AA@BBC@BBAB@B>BBBBBBB@A@BD?BB?@=@@@@B<A@A???CA=??@D@G?B?AA8>8?:?AAA>A@A????;?AAB=BCBB@@:;;@@???>>><?<?DE5;;@<?>?A6;7:>>@A@9@==>>>@@A=DA@?;;;??@A<@@AA::4636///>6><;;=A<AAB=
@6HNMW:00687:06163
TACGTAGGTGGCAAGCGTTATCCGGATTTACTGGGTGTAAAGGGCGCGTAGGCGGGAATGCAAGTCAGATGTGAAATCCAAGGGCTCAACCCTTGAACTGCATTTGAAACTGTATTTCTTGAGTGTCGGAGAGGTTGACGGAATTCCTAGTGTAGCGGTGAAATGCGTAGATATTAGGAGGAACACCAGTGGCGAAGGCGGTCAACTGGACGATAACTGACGCTGAGGCGCGAAAGCGTGGGGAGCAAACAGG
+
EEAA@CC?BB?BA?AA@@6;;B?BACCM?CC;;<7;A@DD<BB7;;ABBBCACCC=B?;;;C?BDCBAAABBJJF?CB8;7;B=BCII@GG?F==;ACBBCAA@8<;<0<;;;A@C=@A=@@@@@@BB?A@AC@C=@@@@=@@B>A?ABAAAABBAA=@;;;0;@@BBDBCCDDAAA?;<7;>BBDAE@@@@BBC=A=@A<ACC?CCC@CE;;;C@CCCCFCCBB;;7;AACCC=CBBBBBB7AA@CC=CBC@
@6HNMW:00697:06190
TACGGAAGGTCCGGGCGTTATCCGGATTTATTGGGTTTAAAGGGAGCGTAGGCGGCATGGTAAGCGTGTTGTGAAATGCGGGTGCTCAACATCCGGACTGCAGCGCGAACTGCCGTGCTTGAGTGCATTGAAGGAAGGCGGAATTCGTGGTGTAGCGGTGAAATGCTTAGATATCACGAAGAACTCCGATCGCGAAGGCAGCTCACCGGGCCGGAACTGACACTGATGCTCGAAAGTGCGGGTATCAAACAGG
+
ABAA;@6;4;B@DD=ABCAIGC?A=@@@;@B>BC6;;6;A9AA<ABAAA@A>@D@CBBC@BC8:;A@@@=@@AAB=BBCBC=@@??9939AA@>B@CAAC?9:::@AB@FAA@@BCBBC?CBB@>?>=9?<<@<;:;;>>*0*0)0;8828AAAA9:4:@?=8???@>>>@AA>:8:>>;?@<@AA>@>;;;>??:?;>888ABBA<AA:A=A=A=DCBCCCDCCBAA9;;ABC<AAA;<<0;BB;;;8;CC?
@6HNMW:00710:06181
TACGGAAGGTCCGGGCGTTATCCGGATTTATTGGGTTTAAAGGGAGCGTAGGCGGCATGGTAAGCGTGTTGTGAAATGCGGGTGCTCAACATCCGGACTGCAGCGCGAACTGCCGTGCTTGAGTGCATTGAAGGAAGGCGGAATTCGTGGTGTAGCGGTGAAATGCTTAGATATCACGAGGAACCCCGATTGCGAAGGCAGCTTTCCGCGCTGTTACTGACGCTGAAGCTCGAAGGTGCGGGTATCGAACAGG
+
ABBB?B>B8AB=@A9;;;79BB?CABBB>BC@CI>CC8;;7;G=AB@A@CC?CCACBAA?@@<?;;9==;@???B=A@ACB?BBAABCACBBB?B>BC:99A@@??@B?ABBA>???AC=AAA????B@CD@C>B6:49<9<:@=BBBB?BBBAC:959AAA8??::79??B@@>>>===4:4:::/:;=9=>>>5;7;??>@@8=:=;;;?>>:?><==?;::<=8<>==<;5:5:>>?B:>>>@@B=>=>=
@6HNMW:00668:06250
TTACGGAGACTGCGAGCGTTATCCGGACTTATTCGGGTTAAAGGGAGCGTAGGTGGGATATTAAGCTCAGCTGTGAAACGTTTGGGGCTCAACCGTTAAAATTCAGTTGATACTGTTTCCTTGAGTACGGTACGAGGTGGGGCGGGAATTCGGGTAGGTGTAGCGGTGAAATGCTTAGATATCACGAAGAACTCCGATCGCGAAGGCAGTACGGGCCGGAACTGACACTGATCTCGAAAGTCGGGTATCAAACAG
+
0)///)//-///------/)/6838(-,,(,,(,,,(,(/;1<<//6=<:99.444)///;3:)//77/////--55(--88(---&--,-(-(//)///&/5667:/3/:://///(-05(///6/--(--,,,,0((((#((((*(*(*((((**(-/6336607333(37795:<<77724.;;3..*/8:46////6//(/333//...8-3.3.6*33::::77.--6---88)..359.622222'265
@6HNMW:00674:06247
TACGGAGGATACGAGCGTTATCCGGATTTATTGGGTTTAAAGGGAGCGTAGGTGGGATATTAAGTCAGCTGTGAAAGTTTGGGGCTCAACCTTAAAATTGCAGTTGATACTGGTTTCCTTGAGTACGGTACAGGTGGGCGGAATTCGTGGTGTAGCGGTGAAATGCTTAGATATCACGAAGAACTCCGATCGCGAAGGCAGCTCACCGGGCCGGAACTGACACTGATGCTCGAAGTGCGGGTATCAAACAGG
+
BCBB@@@=@;;;CAAAAA=@@D@C@DCC>AA?BC<CD0;;0;C;AABCBCM@DDD?BCCC@B@BBBABABBAAAD<@@@:@AA8ACCC=@=?4:::-;4;;@A@?BB???CB?BB=B@C>B??>C??;>??>?<?AA6>@=@=@?CBBB?AA>>?@A>@AAC>BBBB?BBBBBB8::AA?AB?BBB?BBA?>>>>;??BAABBDBB?BD=A?B>A>ABCBBBCA>>;66:://(/7///;4:9928818>?9
@6HNMW:00680:06212
TACGGAGGATGCGAGCGTTATCCGGATTTATTGGGTTTAAAGGGAGCGTAGGTGGGATATTAAGTCAGCTGTGAAAGTTTGGGGCTCAACCTTAAAATTGCAGTTGATACTGGTTTCCTTGAGTACGGTACAGGTGGGCGGAATTCGTGGTGTAGCGATGAAATGCTTAGATATCACGAAGAACTCCGATCGCGAAGGCAGCTCACCGGGCCGGAACTGACACTGATGCTCGAAAGTGCGGGTATCAAACAGG
+
CDBB?BC@BBBBCBAADF;;;CAC@CDC9;;5<<0;C8AA:@@:@BAB@AB?BGE>CBBBAC?BCB@@@BA@AAA<BBC=BBB;BBDC?B?B?BAA8A<??BBB@BBBA?=?287,9;@>ABAAA??<?A@@@=@@@:@C?C<?<???A?A@A?;?BBCDCD>CCBB?BB>>===CBBB?A=8A>>9>BAAAB>>9>=A999AAAA?BC>B<@<B?AB?===;:;:888=<<>@7<==788-8878AC9@@A<
@6HNMW:00684:06226
TACGTAGGTGGCAAGCGTTATCCGGATTTACTGGGTGTAAAGGGCGCGTAGGCGGGGGCGCAAGTCAGATGTGAAATCTATGGGCTTAACCCATAAACTGCATTTGAAACTGTGCCTCTTGAGTGCTGGAGAGGTAGATGGAATTCCTTGTGTAGCGGTGAAATGCGTAGATATAAGGAAGAACACCAGTGGCGAAGGCGATCTACTGGACAGTAACTGACGCTGAGGCGCGAAAGTGTGGGGAGCAAACAGG
+
CCCBBBC@;;;;B@DDCE@BBB=B?BCC=BAAAA;@DBDC=BB=BBBCBA?<;;;;;*;??@>AABBB;;;<CBC=AAACCCG?CCACACC=CCCE>CBBBCBC=BBB<BBBBBB@BCB?CBCBCC?@=@@@@<@DAAAA=A=@>AAE@CCDCBBBB?AAAA<A@@BA@@?@@??<@?B=AA=@@B?BDCD@CBC?A>ABCBBBCA@@=@BBABA@CCBCCB??@;<5<@@;99,9<8=:AC:A??BD=BAA>
@6HNMW:00684:06234
TACGTAGGTGGCAAGCGTTATCCGGATTTACTGGGTGTAAAGGGCGCGTAGGCGGGGATGCAAGTCAGATGTGAAATCTATGGGCTTAACTCATAAACTGCATTTGAAACTGTATCTCTTGAGTGCTGGAGAGGTAGACGGAATTCCTTGTGTAGCGGTGAAATGCGTAGATATAAGGAAGAACACCAGTGGCGAAGGCGGTCTACTGGACAGTAACTGACGCTGAGGCGCGAAAGCGTGGGGAGCAAACAGG
+
BBBBBBB?BC?AB@AAAB;?@B?B?BCC>CCCCC=CCCLE=@@<@AAABBB?BCED;B:;:B>ABCCCC:;;CAA>000ICFJ?CC@B@BDDCCBE>CBBBBBA<BA@<A@@@BBBBBD<??A???@A=AAAA?A@@@?@<@<A=A=A=??@AA??@?BABA=?@?AAABBBBBD?B<?;?B=AAB<???@>@@D6;6;A=ACCBBBB@CCCCCC@CC@@@@?C@::6:A@ABB=BAAABCC:@A@DC?CEE@
@6HNMW:00684:06240
TACGTAGGTGGCAAGCGTTATCCGGATTTACTGGGTGTAAAGGGCGTGTAGGCGGGACTGCAAGTCAGGCGTGAAAACTGGGGGCTCAACCTCCAGCCTGCGTTTGAAACTGTAGTTCTTGAGTGCTGGAGAGGCAATCGGAATTCCGTGTGTAGCGGTGAAATGCGTAGATATACGGAGGAACACCAGTGGCGAAGGCGGATTGCTGGACAGTAACTGACGCTGAGGCGCGAAAGCGTGGGGAGCAAACAGG
+
ACBB@@@>:94:A=?@@@=@BC@C@CCD>CDBBB=AAABB>BD<B:9;@BC?BBE?BBBBCBICCBBB=ABABEDD9A:9:9;.;CCC@B@AC@CCC@A@A???<@CD>DCCCBCB>A@=@@????BB>AA>?:>?:>>>:?=@>A@BAA>>>AA><;8>==8>=9<9>;><9<=>>:<<8<<?@?;??7738?>4;86616A5:;>><@?>>>D9??@>>=>>>;:5:<<:;;1;======/888AA7>>>:
@6HNMW:00664:06301
TACGGAGGATGCGAGCGTTATCCGGATTTATTGGGTTTAAAGGGAGCGTAGGTGGGATATTAAGTCAGCTGTGAAAGTTTGGGGCTCAACCTTAAAATTGCAGTTGATACTGGTTTCCTTGAGTACGGTACAGGTGGGCGGAATTCGTGGTGTAGCGGTGAAATGCTTAGATATCACGAAGAACTCCGATCGCGAAGGCAGCTCACCGGGCCGGAACTGACACTGATGCTCGAAAGTGCGGGTATCAAACAGG
+
DCBB?CD@DBBBAABBBB?BBB@C@DCC=BB;A@:BC;BB<BC=CCCCDCC?@@@;ABBB@C@CC@AAACCDDCC=BDC0;;;.;@@@?C@B@CDC;C?@?CBB?BBBBCBB;>>:>?BAEBBBAA@>>>?BB?BCD>CC?C?C?BBA@<@BA?A8828@@@9AA??>???A?:;BBBC@BB?BBB?B???BBBB?B@BBBBBCBB;>>:??C?B?BBAA998>>@@A===ABB;BAA<<<09:::<=49865
@6HNMW:00670:06281
TACGGAAGGTCCGGGCGTTATCCGGATTTATTGGGTTTAAAGGGAGCGTAGGCGGCATGGTAAGCGTGTTGTGAAATGCGGGTGCTCAACATCCGGACTGCAGCGCGAACTGCCGTGCTTGAGTGCATTGAAGGAAGGCGGAATTCGTGGTGTAGCGGTGAAATGCTTAGATATCACGAGGAACCCCGATTGCGAAGGCAGCTTTCCGCGCTGTTACTGACGCTGAAGCTCGAAGGTGCGGGTATCGAACAGG
+
9:44.4.5.4:6;;4=;;6;?B9?9@@<4>?;@B==C7@A=AD>BBBBBAA?9:4:@?=:>>9?@@?@C>AACBD9???<=8877;;<573371737733389;:89?99=??9?889A>???@><==:9917:?495:A?A;A=@BAB?BCBBBBB?BBBE>BBBA=@@=888;889;A<@8===-9//)//98(/*7=<;<<5<69:9<<7818//668/..762...777295999::177799>::>>;
@6HNMW:00671:06308
TACGGAAGGTCCGGGCGTTATCCGGATTTATTGGGTTTAAAGGGAGCGTAGGCGGCATGGTAAGCGTGTTGTGAAATGCGGGTGCTCAACATCCGGACTGCAGCGCGAACTGCCGTGCTTGAGTGCATTGAAGGAAGGCGGAATTCGTGGTGTAGCGGTGAAATGCTTAGATATCACGAGGAACCCCGATTGCGAAGGCAGCTTTCCGCGCTGTTACTGACGCTGAAGCTCGAAGGTGCGGGTATCGAACAGG
+
CCCC=A=@>BC@CD>CBC@CCH@C?AAM=BB=@@6@A0;;6;D=B@AABCE@@@=@A@@<?B<=?@@@@=CAAAA9?@99:5:@?@CB?BA@@<A>A@AABBBBBBBB?CDCC>ABBBB=BBCA???B?AD=?=??@<??29299?DAB@BBA@A:97:CDC>??@B?BBAAAA@@@A65/68<<</<>>176==8=:=AA;:;3::>A@@??A=AA>><>==;995:>>=BD7;7;???@:@A@@@@;@=<:
@6HNMW:00683:06297
TACGGAGGATGCGAGCGTTATCCGGATTTATTGGGTTTAAAGGGAGCGTAGGTGGGATATTAAGTCAGCTGTGAAAGTTTGGGGCTCAACCTTAAAATTGCAGTTGATACTGGTTTCCTTGAGTACGGTACAGGTGGGCGGAATTCGTGGTGTAGCGGTGAAATGCTTAGATATCACGAAGAACTCCGATCGCGAAGGCAGCTCACCGGGCCGGAACTGACACTGATGCTCGAAAGTGCGGGTAT
+
BCBC?BA>ABA@@ABBA@=@@B?B@BCD>CCBGG>DC>EE>CF>ABA@@CC@CDD<BBCC@C?BBCCCC??@CBB<BBC>CCC6BBBB?B?A;>?>3?;@@?@@<??@AAAB?BB>B@F?BBBBB@@<@BBAB@BBB9=><>?B?BCBB>CBBBC==:=BBB9BCA@>AB@>>>>BBBB?BC@CCD;?>>?<>9949=A@ABCC@?399+9>=:B?CBB@A@@@AA:::>>??D:BA>888*899
@6HNMW:00692:06274
TACGGAGGATGCGAGCGTTATCCGGATTTAGTTGGGTTTAAAGGGAGCGTAGGTGGGATATTAAGTCAGCTGTGAAAGTTTGGGGCTCAACCTTAAAATTGCAGTTGATACTGGTTTCCTTGCAGTACGGTACAGGTGGGCCGGAATTCGTGGTGTAGCGGTGAAATGCTTAGATATCACGAAGAACTCCGATCGCGAAGGCAGCTCACCGGGCCGGAACTGACACTGATGCTCGAAAGTGCGGGTATCAAACAGG
+
/;;;7<<4;665;;<;:;4555./7:::1///)/:1:;,//,/;1;;;>>==6;9;3:/0/)/)///45:>>>>A?5<;;)444&4488.4.349::+:0449<=055<::=A=992;3=1///::99?588::938:9(-(-(-393777;37333233,33<=5443:3///------//(/717884;=;333771769888333;6;;1715.7133355633...5585566/667357.77///7.5554
@6HNMW:00703:06267
TACGGAGGATGCGAGCGTTATCCGGATTTATTGGGTTTAAAGGGAGCGTAGGTGGGATATTAAGTCAGCTGTGAAAGTTTGGGGCTCAACCTTAAAATTGCAGTTGATACTGGTTTCCTTGAGTACGGTACAGGTGGGCGGAATTCGTGGTGTAGCGGTGAAATGCTTAGATATCACGAAGAACTCCGATCGCGAAGGCAGCTCACCGGGCCGGAACTGACACTGATGCTCGAAAGTGCGGGTATCAAACAGG
+
<<<=8;>5;B;;<CCCBB?@@C?B?BBB4:;?BB;BD7;;7;D=AABCBBCACCB>CCCC@C@BBBB@@ABBCBE=AAA9???3@A@C@C@C@CDD;D9::A::3:?@AAAB?CB=B>?<@???A>>9>B@@@?@?@:?@:@=A=AACD@BBBAA8828@@@8@AAA>ACBAAA:??>?<?F@CBB?>>>>>>BB?B@B>@>BBBC>A@<A<@<A>BABB@====>?>?@@@@C9>=>888-8=====8>BB;
@6HNMW:00704:06268
TACGGAGGATGCGAGCGTTATCCGGATTTATTGGGTTTAAAGGGAGCGTAGGTGGGATATTAAGTCAGCTGTGAAAGTTTGGGGCTCAACCTTAAAATTGCAGTTGATACTGGTTTCCTTGAGTACGGTACAGGTGGGCGGAATTCGTGGTGTAGCGGTGAAATGCTTAGATATCACGAAGAACTCCGATCGCGAAGGCAGCTCACCGGGCCGGAACTGACACTGATGCTCGAAAGTGCGGGTATCAAACAGG
+
:99:45@8ABAAACCCA@<@@@>B?BCB=BC5;;0;B9BB>BF>BBBBC@A<ACC8;;CC?B?BBA@@;;;ABBG=BBE>CDL;BB@@=@>A>ACC9A=?????=AA??>@@>AA=B>B;?:::A??:?:99?9998*78174>6<8AA;:??>>??6>?@A;@@CC?CBAABBBB?>>8=94:@@;??=777778?8?@?????@<?=6=05,78?=?==@ABBA5555558:0992222'277555-5772
@6HNMW:00704:06285
TACGGAGGATGCGAGCGTTATCCGGATTTATTGGGTTTAAAGGGAGCGTAGGTGGGATATTAAGTCAGCTGTGAAAGTTTGGGGCTCAACCTTAAAATTGCTGTTGATACTGGTTTCCTTGAGTACGGTACAGGTGGGCGGAATTCGTGGTGTAGCGGTGAAATGCTTAGATATCACGAAGAACTCCGATCGCGAAGGCAGCTCACCGGGCCGGAACTGACACTGATGCTCGAAAGTGCGGGTATCAAACAGG
+
BBBD@AB?AC@AAAABDCBCDD<@;:::0:B5:;6;C;CC>AA<;;;CCBBABBD<ABBC@CBCCCB@@@AAAAA<@AA0;;;.;ABB>A?A?CEF;D?A?AAA>ACBCAAA9>>:>?B?C@??BAA=@BA>>;889+9B;@=B>ACFD?BBBB@==<>CCF>CCBB?AAACBBBBBBB?BB@BCC@BBAA@AAA3949AAABBBB?BB=B?B?B?BA@@CCBAA;;;>>>AAD:@@899B:A@??DD:==?:
@6HNMW:00668:06349
TACGGAGGATGCGAGCGTTATCCGGATTTATTGGGTTTAAAGGGAGCGTAGGTGGGATATTAAGTCAGCTGTGAAAGTTTGGGGCTCAACCTTAAAATTGCAGTTGATACTGGTTTCCTTGAGTACGGTACAGGTGGGCGGAATTCGTGGTGTAGCGGTGAAATGCTTAGATATCACGAAGAACTCCGATCGCGAAGGCAGCTCACCGGGCCGGAACTGACACTGATGCTCGAAAGTGCGGGTAT
+
>@@@:>>9=;9;@@BBCD@CBB?B>AAA0;;4<;0;:,:B6@>:ABABBBB?CCC=BBB@7;5;;;;:=:9:?@@6>>?,999*49:<<@;@;?@>5999=??:>;AAB:97?DD=B;>8>;<897?<AAABB>AAC>@@=A=A>@@?B587?<<77/97<</733:4<;>@===AABB?BD>:::?@@:99@@@:A8>978>;>=8;>(3,339,338885:22252255222)2::::;3655
@6HNMW:00680:06315
TACGGAGGATGCGAGCGTTATCCGGATTTATTGGGTTTAAAGGGAGCGTAGGTGGGATATTAAGTCAGCTGTGAAAGTTTGGGGCTCAACCTTAAAATTGCAGTTGATACTGGTTTCCTTGAGTACGGTACAGGTGGGCGGAATTCGTGGTGTAGCGGTGAAATGCTTAGATATCACGAAGAACTCCGATCGCGAAGGCAGCTCACCGGGCCGGAACTGACACTGATGCTCGAAAGTGCGGGTATCAAACAGG
+
BBBC@@B<B@@@@ABBA@=@AA>BADCH?CC@CG?GC?CH>BB>AA@CBBB>BBC>CBBFACACCCCCCBBBDCE>BBB<A@A8ABBCAD@D?CCC9A5;:???=BBCCC?@=?B;A>A;????AAB>BBBAA?ABB=AB>B@B@BBBB?BAB@??@<@BBE>@?AC?B@@BCC=BBBB>BC>AAC?BBACCDCC<>9><><@BBC?CA=A?C?C>AABBBBB=>>>>A@>@AA7<;>788*9<>887,7>=<
@6HNMW:00683:06356
TACGGAGGATGCGAGCGTTATCCGGATTTATTGGGTTTAAAGGGAGCGTAGGTGGGATATTAAGTCAGCTGTGAAAGTTTGGGGCTCAACCTTAAAATTGCAGTTGATACTGGTTTCCTTGAGTACGGTACAGGTGGGCGGAATTCGTGGTGTAGCGGTGAAATGCTTAGATATCACGAAGAACTCCGATCGCGAAGGCAGCTCACCGGGCCGGAACTGACACTGATGCTCGAAAGTGCGGGTATCAAACAGG
+
9AAA?@A=@CBBB;<;BC=@ACAFABBB<AA=CG?CG>DD>FD=;;;;@@@?BCD>CBBC@CACCBCAA@DDCCD<CCG<GDD;C;:;@C@C?BBB8A8::ACC?BBAAABB?BB9A9?4:8@ABBB?BBBBB?BBB=BA>@<@=@@@B?BAACC9949AAB>BBAB<????>>887?=4=?;@AB?BBB@@??=393::9:99AA;??:??B?B?BAAAB@@@B@@===>===5======4=:;:;:4::;5
@6HNMW:00683:06359
TACGGAGGATGCGAGCGTTATCCGGATTTATTGGGTTTAAAAGGGAGCGTAGGTGGGATATTAAGTCAGCTGTGAAAGTTTGGGGCTCAACCTTAAAATTGCAGTTGATACTGGTTTCCTTGAGTACGGTACAGGTGGGCGGAATTCGTGGTGTAGCGGTGAAATGCTTAGATATCACGAAGAACTCCGATCGCGAAGGCAGCTCACCGGGCCGGAACTGACACTGATGCTCGAAAGTGCGGGTATCAAACAG
+
BDBB@BDAC;;<GBA?@@=??A?B?BAB<AA=A?5<>,:::&98+7<>>;@>;778.9BBB7;7;BC@BACCDAAA>ABD?CCC;CBBA?B?B?BDD8@>@A@@@@BBDDA??<?A9@=@<@@BAA::6:?@@A?ACA::9393:3:CCC@BBA??9939999,7<;=8>><@?@>????;@A=ACC@FEB?????>A>ABBBAAAB?BC=B:?:@;?=??A??;000//????>7>>>777)7::777.666
@6HNMW:00684:06339
TACGGAGGGTGCAAGCGTTACTCGGAATCACTGGGCGTAAAGGACGCGTTAGGCGGATTATCAAGTCTTTTGTGAAATCTAATGGCTTAACCATTAAACTGCTTGAGAAACTGATAATCTAGAGTGAGGGAGAGGCAGGCGGAATTGGTGGTGTAGGGGTAAAATCCGTAGAGAATCACCAGGAATACCCATTGCGAAGGCGATCTGCTGGAACTTAACTGACGCTAATGCGTGAAAGCGTGGGGAGCAAACAG
+
<=<;5444)499947///)0/::<6<6::7///7.7777<)/)55/---(--(--(--0599:7;>><<>2;;<<<6<;<<75:44=2925266;DD6B695@.44::90:;??@=:=CCCDCC;;;::.;:9=;@>@;@C?A>B5;549.48::<>=.<<<<.<>=@@9999>295@A=@C=A=@?@C9A?7?::<9>9B855?=446;7<9>>AF@B;;;00///)/:///;;=2<995555&55<<<0944
@6HNMW:00691:06325
TACGTAGGGGGCGAGCGTTGTCCGGAATTACTGGGCGTAAAGGGTGCGTAGGCGGTCTGGTAAGTTGGATGTGAAATACCCGGGCTTAACTTGGGTGCTGCATCCAATACTGTCGGACTTGAGTGCAGGAGAGGAAAGCGGAATTCCTAGTGTAGCGGTGAAATGCGTAGATATTAGGAGGAACACCAGTGGCGAAGGCGCTTTCTGGACTGTAACTGACGCTGAGGCACGAAAGCGTGGGGAGCAAACAGG
+
BCBBBCBBBB1A??@=@@5;<A>BAGBFACCBBB<AA@CD?CF?BA@ABBB?::9:CCC@BB@CDAC@CBBB:;:6;@@B=BG?BB?B@CD?BB>A999CCCCC@C@CBAA??BB@BBB588>>>>>C@BBCE>@@8@9939>B?B@A=>=>?=<BC?><<<79:9A>B>@@==5:99<<;B=>>>;>>?D=AAA<>8::888)8::5;==BAA=AA@@@BBBBBB>BBBBAA<B?@?CEE:::;AA9@@A=
@6HNMW:00682:06392
TACGGAAGGTCCGGGCGTATCCGGATTTATTGGGTTTAAAGGGAGCGTAGGCGGCATGGTAAGCGTGTTGTGAAATGCGGGTGCTCAACATCCGGACTGCAGCGCGAACTGCCGTGCTTGAGTGCATTGAAGGAAGGCGGAATTCGTGGTGTAGCGGTGAAATGCTTAGATATCACGAGGAACCCCGATTGCGAAGGCAGCTTTCCGCGCTGTTACTGACGCTGAAGCTCGAAGGTGCGGGTATCGAACAGG
+
CCDC@C?BADCADA>>000A<8<8=GG8BB?BB;AA;@@8?C9@@@BBCC@CB?BBAA>AB?A9::@?<?AACD>:9:@@9@@@A@A=AAAA=>9>@000>>@AEDB?BBAA?BAAAD699BBCC??=?B>A?B=A?BC?A>A=A>??>ADBBCAA>ABBB=B?>><>AAAAABA;;:A8<4;;;/;CA:A@88174:::;<=5><?@AAAAA=AB>>>??@?@@7;;>?BB:=888888*8><==?:==B=
@6HNMW:00700:06389
TACGGAGGATGCGAGCGTTATCCGGATTTATTGGGTTTAAAGGGAGCGTAGGTGGGATATTAAGTCAGCTGTGAAAGTTTGGGGCTCAACCTTAAAATTGCAGTTGATACTGGTTTCCTTGAGTACGGTACAGGTGGGCGGAATTCGTGGTGTAGCGATGAAATGCTTAGATATCACGAAGAACTCCGATCGCGAAGGCAGCTCACCGGGCCGGAACTGACACTGATGCTCGAAAGTGCGG
+
/A@@=9;7:AA@BBB:;;=@@B@C@BBB<BC?BC?BF>CC=CF>CBB@@@A=AAA<BBBB?B@BBCA@@A@@CCC>CCC=CCC;BBCB@C@B=??>5?9?>@@@?BBBBBBB?BC<C>C<A>??A@@;@@@@A=???:?@<A@B?BBAA>AABBBB@@@@AD>ABAB?BCBBB>CEBBA?BC?BDC=?@FCBABB<?<?:99CCCC?CC<A>A>B?BBBBB?@@@@@>>>A;;;1;97676
@6HNMW:00717:05802
TACGGAAGGTCCGGGCGTTATCCGGATTTATTGGGTTTAAAGGGAGCGTAGGCGGCATGGTAAGCGTGTTGTGAAATGCGGGTGCTCAACATCCGGACTGCAGCGCGAACTGCCGTGCTTGAGTGCATTGAAGGAAGGCGGAATTCGTGGTGTAGCGGTGAAATGCTTAGATATCACGAGGAACCCCGATTGCGAAGGCAGCTTTCCGCGCTGTTACTGACGCTGAAGCTCGAAGGTGCGGGTATCGAACAGG
+
CCDD@C@B@BC@CC>CAA?ACCACABBB=@@?@E>CC>@@<@B=BBBBBAB?BB>AB??=?E@BCBBBB?BBBBC>:;9@C>???CBB?BCA@:<6;>8:9AABBBCC@CBBB?BBBCC<??@@???@?AC?C?B;?;?@<@=@=ACBB?BBBBB>=;=BCC@:;;A<?????@???=773769::.=AA7::@@9<:<>>???8?5:566A@A<@@@>>>===@@8<>?>?A9<6<<<<<7<>AA::6;==<
@6HNMW:00720:05776
TACGGAGGGTGCGAGCGTTAATCGGAATAACTGGGCGTAAAGGGCACGCAGGCGGACAGTTAAGTGAGATGTGAAATCCCCGGGCTTAACCTGGGAATGCATTTCAGACTGGCAGTCTAGAGTATTTTAGGGAGGGTAGAATTCCACGTGTAGCGGTGAAATGCGTAGAGATGTGGAGGAATACCGAAGGCGAAGGCAGCCCCTTGGGAATATACTGACGCTCATGTGCGAAAGCGTGGGGAGCAAACAGG
+
?CCC?ABB>BBBAABA;<5<4;CC6;9:B=B@@@8@@::949B9A9:9ACD=@A=@@@@>6965=@=AB;9:9;;0:ACD;CD;::889=7=;;5:+0//99;9BBBBBBB>AABBA@A000=0000+0=>5988-6@?A5957;<:77776678-7888,6<=CAAA???@B>=:=A:>;>>=9;;5;5;>?9>;>;::BA2>8;;.93666?????>9:9858>99:88=5=:;;>AA2:::=A79975
@6HNMW:00729:05775
TACGGAGGATGCGAGCGTTATCCGGATTTATTGGGTTTAAAGGGAGCGTAGGTGGGATATTAAGTCAGCTGTGAAAAGTTTGGGGGCTCAACCTTAAAAATTGCAGTTGATACTGGTTTCCTTGAGTACGGTACAGGTGGGCGGAATTCGTGGTGTAGCGGTGAAATGCTTAGATATCACGAAGAACTCCGATCGCGAAGGCAGCTCACCGGGCCGGAACTGACACTGATGCTCGAAAGTGCGGGTATCAAACAGG
+
5655.5949@A=@;;@A?7@@BAF@BBB8@@4?909<)55)55)5:::<>>66/;8<:77)/)/::/449994444&4<<09999'94557<6:-////$/)//9//)/7668==7;;19,3,338333=.33;::4877.37298<5<AAA489=<<>>4=333,3888698769779///(/:068<43333339=6<7=888888<7B>6959:B@CB=<96558796675556/6:5252'266555-5555
@6HNMW:00734:05787
TACGTAGGGGGCAAGCGTTATCCGGATTTACTGGGTGTAAAGGGAGCGTAGACGGAACGGCAAGTTTGAAGTGAAATACCTGGGCTTAACTCGGGAACTGCTTTGAAAACTGTCGATCTAGAGTGTCGGAGAGGTAAGTGGAATTCCTGGTGTAGTAGTGAAATGCGTAGATATCAGGAAGAACACCGGAGGCGAAGGCGGCTTACTGGACGATAACTGACGTTGAGGCTCGAAAGCGTGGGGAGCAAACAGG
+
CBBBA?>@@?,?C4;9:;6;BB<@>ABC>CHCBB=@A@BB:@@:@@@@@ABBBC@B?BB?AA?ABB=BF?BBA@?<@AA?BFG>BC>A>ABBBB?B?BBBBAA9999929ABBEBAACBBBA@ABABA?;;;B?BB?@@@@D@C?B@CB?BBBBCCCAA???9?????A???9::BC?C>@??BBA?B?AA=A@?5:5:=8=?<AAAA=AA::9<6<>>>DCD>??B;>>=BDD:A???@CB5;;:>>6=AA;
@6HNMW:00735:05773
TACGTAGGGGGCGAGCGTTGTCCGGAATGATTGGGCGTAAAGGGTGCGTAGGCGGTCTGGTAAGTTGGATGTGAAATACCCGGGCTTAACTTGGGTGCTGCATCCAATACTGTCGGACTTGAGTGCAGGAGAGGAAAGCGGAATTCCTAGTGTAGCGGTGAAATGCGTAGATATTAGGAGGAACACCAGTGGCGAAGGCGGCTTTCTGGACTGTAACTGACGCTGAGGCAGCGAAAGCGTGGGGAGCAA
+
BABDBCCCDD5GA@ABBB?BBB?B@B>BCAA=AB<ABABE?CI?BCC@A>@<00-0@@>?BB>@@?B=A@@@:::/:<?>9@A;AA?B?@E=@@800//???;;6;6;=BCC9:9?BBB@BBB=C>>>;@?;;6;@4=:;5;8<8<7;;>>>>==>>:>BAD9>>>>>=AA8888==5;;=C<==>7;;:77;76)/)/61633-3::5///;671;::;====8///6///;=>19/22555*58777
@6HNMW:00752:05769
TACGGAGGATGCGAGCGTTATCCGGATTTATTGGGTTTAAAGGGAGCGTAGGTGGGATATTAAGTCAGCTGTGAAAGTTTGGGGCTCAACCTTAAAATTGCAGTTGATACTGGTTTCCTTGAGTACGGTACAGGTGGGCGGAATTCGTGGTGTAGCGGTGAAATGCTTAGATATCACGAAGAACTCCGATCGCGAAGGCAGCTCACCGGGCCGGAACTGACACTGATGCTCGAAAGTGCGGGTATCAAACAGG
+
CCCD?;;;;CCCEAA;;;7;;C?C@DCC=BB=BB9AB8BB8@B9;;;@>@A>A@@6@;;9294544=;:::@@=<5ABB==FE9?@?@:>8;9;=<2<139=??:?@@998>29:,9?A;@?BBBBB?B@??A>???8?B=A>A>AA??;??>AA79/7373)377=6<>8:;889C??9>?<?AA?CAAAA????C>A9:9>>9929@:A<A8@588<7:<:>==<=787;<>5?>???>7===888-9>>:
@6HNMW:00752:05796
TACGTAGGTGGCAAGCGTTGTCCGGAATTACTGGGTGTAAAGGGCGTGTAGGCGGAGCGGCAAGTCAGAAGTGAAATCTCCGGGCTTAACCCGGAAACTGCTTTTGAAACTGTCGCCCTTGAGTATCGGAGAGGCAGGCGGAATTCCTAGTGTAGCGGTGAAATGCGTAGATATTAGGAGGAACACCAGTGGCGAAGGCGGCCTGCTGGACGACAACTGACGCTGAGGCGCGAAAGCGTGGGGAGCAAACAGG
+
@BB@@AI?BC@@B?@@AD@BCCBI?B?B?CBCCC>DBBBB=BC>CBCB;<;5;@;@D;;7;B?ABBBBC@CAAAB8;:9;6=?8<=6<38838?AD<B???CDC;@@@;@ABBAABB=A8;;::AA@?<?A@>?=00+00)09=:@=;;>?A=A>=>8<<>?296A>>>>:;::47>;@?;>766669:996;;91937:5:5<<5864;9///;493355///=>>;>;=::91:99==AA1;;;::/8888
@6HNMW:00739:05812
TACGGAGGATACGAGCGTTATCCGGATTTATTGGGTTTAAAGGGTGCGTAGGTGGCAGATTAAGTCAGCGGTGAAAAGCTGTGGCTCAACCATAGTCTTGCCGTTGATACTGGTTTGCTTGAGTACAGTTGATGTAGGCGGAATGCGTAGTGTAGCGGTGAAATGCATAGATATTACGCAGAACTCCGATTGCGAAGGCAGCTTACAAAAGTGTAACTGACACTGATGCACGAAAGCGTGGGTATCAAACAG
+
CCCDACB>BCCCCAACBB>ABB?B?BCJ>BA?AD>CC=CD?GH@AA@BABB@BB@BCBCEAC@CCCDBCB>BBBBB7BCCABB?AFCB@C?AABCBBB>BB7;;<A>>>;=?47837=?<=?>?A@?>?;??@@=?A=9979????@AA999;;;==8<>>?7>>?A>>>AB>?<?A@<=;;699>:@AA6889938365587173333&7<8<<><<888::;<::9:92333(38778=18559:=3937
@6HNMW:00716:05905
TACGGAGGATGCGAGCGTTATCCGGATTTATTGGGTTTAAAGGGAGCGTAGGTGGGATATTAAGTCAGCTGTGAAAGTTTGGGGCTCAACCTTAAAATTGCAGTTGATACTGGTTTCCTTGAGTACGGTACAGGTGGGCGGAATTCGTGGTGTAGCGGTGAAATGCTTAGATATCACGAAGAACTCCGATCGCGAAGGCAGCTCACCGGGCCGGAACTGACACTGATGCTCGAAAGTGCGGGTATCAAACAGG
+
@CBB?CB@BCCCJJC;;=?AAA8;8;BC>CDBFF>BA>AD>CG>AAADDBB@BBB=BBBB@B@CCCCBCCBB::98:CE>DDG;DA@@=@=??AAA6A<???AA;??>897A8??8@=@>BAAACCC?CCBBB?BAA<A@>A?B?BBBC?BBCB??><>ABB=>=?B;>?@@@@A>>>C@BC?BBC?BBBBBBBB?B@BAAAABBB?BB>B@A7?<?AA>?;;:@@@?>>>>>>6>?>???9>>A??@:>@A:
@6HNMW:00720:05909
TACGGAAGGTCCGGGCGTTATCCGGATTTATTGGGTTTAAAGGGAGCGTAGGCGGCATGGTAAGCGTGTTGTGAAATGCGGGTGCTCAACATCCGGACTGCAGCGCGAACTGCCGTGCTTGAGTGCATTGAAGGAAGGCGGAATTCGTGGTGTAGCGGTGAAATGCTTAGATATCACGAGGAACCCCGATTGCGAAGGCAGCTTTCCGCGCTGTTACTGACGCTGAAGCTCGAAGGTGCGGGTATCGAACAGG
+
BCBC?C9;6;C?BB=BAA<ACC?CA;;;7;B?BC>CI>CC?CE>CB@@???9??;>@AD@BC?DBBBBB=??@@A=???ED>AAABBB@BBBC?D@@A>>99:AABBB?BBBB=BBBCB?@BBABBBB?BB@C@B>A=@?<?=B=AACC@BBBAAAB@BBBB=BCDC?>?AAA?@@AA994959@@28:B7::?@<@=A>=<<;4;5::@@>>><@@@@@@???AA;>=>AAA1616?>>@:@B888A<??@=
@6HNMW:00736:05905
TACGGAGGATGCGAGCGTTATCCGGATTTATTGGGTTTAAAGGGAGCGTAGGTGGGATATTAAGTCAGCTGTGAAAGTTTGGGGCTCAACCTTAAAATTGCAGTTGATACTGGTTTCCTTGAGTACGGTACAGGTGGGCGGAATTCGTGGTGTAGCGGTGAAATGCTTAGATATCACGAAGAACTCCGATCGCGAAGGCAGCTCACCGGGCCGGAACTGACACTGATGCTCGAAAGTGCGGGTATCAAACAGG
+
BA@@@CB?BAAACCC:<;@@@A@C@BDD<BA=CC;BB;BB=CC=BBCB@@B>AAA=BCCDGD@CDDBBBBBBBAB=BBC<A@A8AAAB?B?B@BBB:B9:9???6::A:99=/89*9;A:@ACCBBB=@@>992999,9@3929<@AAB?BAA?;??:?@BB=BCAA>AA=====A@@@=??:?AA?BBBBBBBC=@;?999=A=>9?>5?<=:B?BAA>>>>@@DAA@@@;:93:<<9992:?@AAB:AAC:
@6HNMW:00738:05908
TACGTAGGGAGCGAGCGTTGTCCGGAATTACTGGGTGTAAAGGGAGCGTAGGCGGGAGTGCAAGTTGAATGTTTAATCTATGGGCTCAACCCATATCAGCGTTCAAAACTGCATTTCTTGAGTGAAGTAGAGGTTGGCGGAATTCCTAGTGTAGCGGTGAAATGCGTAGATATTAGGAGGAACACCAGTGGCGAAGGCGGCCAACTGGGCTTTTACTGACGCTGAGGCTCGAAAGCGTGGGGAGCAAACAGG
+
CCBCBBBB=@@@@;;<AC?AAD?B=A?@<@@BBB?BBBCC=CC?CCC;;;;?DDB=;;;@@A@CC7;;<@@@B=B?BBBDBBB=AAAA5;;6;??BABBCBB?BDCC8A;;;;;;0;@=A@BBBB@CBAAAB@B?B?:959?B>B?BBA????A??<@ABD>CCCCBBBBBBB?>>9>>9><AAC9>>??<@CD;<<;E?C7<5<AAA8ABBB:BFEDDDABBC;;7;CB@@@=@GCBCEL;BB@@@;ACB?
@6HNMW:00755:05868
TACGGAGGATGCGAGCGTTATCCGGATTTATTGGGTTTAAAGGGAGCGTAGGTGGGATATTAAGTCAGCTGTGAAAGTTTGGGGCTCAACCTTAAAAATTGCAGTTGATACTGGTTTCCTTGAGTACGGTACAGGTGGGCGGAATTCGTGGTGTAGCGGTGAAATGCTTAGATATCACGAAGAACTCCGATCGCGAAGGCAGCTCACCGGGCCGGAACTGACACTGATGCTCGAAAGTGCGGGTATCAAACAG
+
B?@@<AB?BCBAAAB;;;=@BB?C@BCB=CC?BB9AC;A@<AC;BBB;;;CADCD>BBBCAC?B@BB;;;A@@BD>BBB>BDD8@@;:59:<-3333$3-33833-4:9;;::6<B<B?C58:??A??;?AAAB@AAA99:3:3:29AAA=AA>>;9939ABA=BBAA6?=<99<577AB=@B>789=AB?9::AA3:4::9:??AC?BG;@4819==BA?;<;BBB=>===;;;3:ACDFD9?;::><5>=<
@6HNMW:00760:05895
TACGGAGGATGCGAGCGTTATCCGGATTTATTGGGTTTAAAGGGAGCGTAGGTGGGATATTAAGTCAGCTGTGAAAGTTTGGGGCTCAACCTTAAAATTGCAGTTGATACTGGTTTCCTTGAGTACGGTACAGGTGGGCGGAATTCGTGGTGTAGCGGTGAAATGCTTAGATATCACGAAGAACTCCGATCGCGAAGGCAGCTCACCGGGCCGGAACTGACACTGATGCTCGAAAGTGCGGGTATCAAACAGG
+
CCCEABB@B9:::CC:;:@CBB?C>BBC=CC@CC>BC>BF?DD=BBBCDCD@BBB>BCCE?C?BBCCCCBBBBAD<BBD=BBB9BBBD@C@B?AAA6A599???=AAAAABB?BB>B?D=AA@BBBB>B@BBB>77717?;@?C@D>>?@BBA@<9778BBD>CCBB?B???@?79:BB@BC?BBC?BBAA@BBB;@=@898@AAA>BB=B?@<B?BAB>AACAA?>>=<<<<<0;9888;3;@A@BB:>=<<
@6HNMW:00763:05864
TACGTAGGTGGCAAGCGTTGTCCGGATTTACTGGGTGTAAAGGGCGCGTAGGCGGGGGCGCAAGTCAGATGTGAAATCTATGGGCTTAACCCATAAACTGCATTTGAAACTGTGCCTCTTGAGTGCTGGAGAGGTAGATGGAATTCCTTGTGTAGCGGTGAAATGCGTAGATATAAGGAAGAACACCAGTGGCGAAGCGATCTACTGGACAGTAACTGACGCTGAGGCGCGAAAGTGTGGGGAGCAAACAGG
+
@CAA@@A?AC?@A=;;;A<ADIBDACCE@CDBBB>BGCDD?DM=AA@CBBB?@?@=?,@@@@=BBBBDCBA@@@=5000/688/8:(/(//(/8882::?????:>>>7;>>>@A=A@@=@>>?A@A@>BA??<?BBBBC@E@A:>:=<@===>BAA=A???:?ABBBA@B?>@A>E:>:>@<@AA<>>::5;>@5:;>BBBBBBBB?A>:?@>;===@=0//=//*/<>988*8:::<==1888?D9?>>;
@6HNMW:00729:05918
TACGTAGGTGGCAAGCGTTATCCGGATTTACTGGGTGTAAAGGGCGCGTAGGCGGGGATGCAAGTCAGATGTGAAATCTATGGGCTTAACTCATAAACTGCATTTGAAACTGTGCCTCTTGAGTGCTGGAGAGGTAGATGGAATTCCTTGTGTAGCGGTGAAATGCGTAGATATAAGGAAGAACACCAGTGGCGAAGGCGGTCTACTGGACAGTAACTGACGCTGAGGCGCGAAAGCGTGGGGAGCAAACAGG
+
;BAA@DG@;;:;C@C;;;GBCA?B?;;<0<DCDC?CF@@@;@@;@CBBCDE@BBBA7A;;;@?@;;;@C@AA;;;.:AABBCC?CEBEBCCCBBBD;;;AC;;;0;AA9ABCAAAA@???@@@????A:>=00+0<:>:@7B7929=@=ABA::9?@<?@BB<AA@BBBB@:;9<8<9@<??=AAC9;9BB<?<>5;5;@=@AAA@@@?AABBCC@CCCCC???ACC?CBC@@@;@@?@?@@6@@@CD>BAB?
@6HNMW:00735:05927
TACGGAAGGTCCGGGCGTTATCCGGATTTATTGGGTTTAAAGGGAGCGTAGGCGGCATGGTAAGCGTGTTGTGAAATGCGGGTGCTCAACATCCGGACTGCAGCGCGAACTGCCGTGCTTGAGTGCATTGAAGGAAGGCGGAATTCGTGGTGTAGCGGTGAAATGCTTAGATATCACGAGGAACCCCGATTGCGAAGGCAGCTTTCCGCGCTGTTACTGACGCTGAAGCTCGAAGGTGCGGGTATCGAACAGG
+
@B@E@D=@<@B>BB;AAB@BCC@C?AAC8@A5;;09C,;;6;<;>@<;;AB?@@<?@::600+0:;@AC;@?===6::9AA;:99@??:?@@A>B?BAA@@;000?@=<??BB=B???A=@@@?????<???C?A>@<@@394:39>@B????A?9949??D>CB@@<>>>??>;;A>>><@<@BA5888///:=7;7????BB8>:=B==;;;9<=?B@@@????377<<<<4:5:::;C:AA???A<AAA<
@6HNMW:00744:05950
TACGGAGGATGCGAGCGTTATCCGGATTTATTGGGTTTAAAGGGAGCGTAGGTGGGATATTAAGTCAGCTGTGAAAGTTTGGGGCTCAACCTTAAAATTGCAGTTGATACTGGTTTCCTTGAGTACGGTACAGGTGGGCGGAATTCGTGGTGTAGCGGTGAAATGCTTAGATATCACGAAGAACTCCGATCGCGAAGGCAGCTCACCGGGCCGGAACTGACACTGATGCTCGAAAGTGCGGGTATCAAACAGG
+
@BBC@BB?BBBBCBA@A@=ABB@B@CCC>BB>BB<BB;BB.:;6;ABBBBB?BBB<BBBB@B@BDCB@?@BBBBD=BBC>BEE;CCBB@B?B?BBB:C>A@A?@=@BBAA=>9>>8>>A?B@@@B9949@>>??BBB>BB?B?B?ABBC@BBA889979CCC=BCAA>A@???@<??BC?AA>ABB?BBBA@@@@=A?BBCBCBBB@CC29484?<@@A?DDD;:::;;;6;<;6;=///929>=;981>>><
@6HNMW:00751:05929
TACGGAGGATGCGAGCGTTATCCGGATTTATTGGGTTTAAAGGGAGCGTAGGTGGGATATTAAGTCAGCTGTGAAAGTTTGGGGCTCAACCTTAAAAATTGCAGTTGATACTGGTTTCCTTGAGTACGGTACAGGTGGGCGGAATTCGTGGTGTAGCGGTGAAATGCTTAGATATCACGAAGAACTCCGATCGCGAAGGCAGCTCACCGGGCCGGAACTGACACTGATGCTCGAAAGTGCGGGTATCAAACAGG
+
ABBD@@A=@;;;AAB;;;?CBCACADDC>CDACD?MG>BA:AD<;;;CBBC@CDD?FFBB@C@BBBBBA@@>;;;.;@C0;;;5;AAA<A>@3:9:9)96<;==@<AA?>A734:?5=;@<@:::@??:?AAAB?BBC>?@=??B?BAAB@DCC>:9949ABB=BBBA>AAAAAA>ABCC@AA>ABB?BBAAAABB>B?BBBBBACC?CC=A?A=C?BBB;::>??A888A?88918>=>??9>>>>>D:@>=:
@6HNMW:00754:05917
TACGGAGGATGCGAGCGTTATCCGGATTTATTGGGTTTAAAGGGAGCGTAGGTGGGATATTAAGTCAGCTGTGAAAGTTTGGGGCTCAACCTTAAAATTGCAGTTGATACTGGTTTCCTTGAGTAGCGGTACAGGTGGGCGGAATTCGTGGTGTAGCGGTGAAATGCTTAGATATCACGAAGAACTCCGATCGCGAAGGCAGCTCACCGGGCCGGAACTGACACTGATGCTCGAAAGTGCGGGTATCAAACAGG
+
BCCD:9:099;;B@@AA@<>@@4;6;@=5>@255)55)5909;2<<<<<<<8<<<4<<5589@BBBA@@@A@ABC8@@@0;;;*944:7<9=4:99+8499:;;4:9;;;77/73(3391868;///:6:>?>=8777)7317;?;AA>>;?0//;//(/:::2:?>?;:888=>:?>??8;<9:9928?>@AA99298<;;;<<>A?>>1;.7/99@667@=>=>888:96;;;18///55.57/55;3=>>=
@6HNMW:00763:05916
TACGGAAGGTCCGGGCGTTATCCGGATTTATTGGGTTTAAAGGGAGCGTAGGCGGCATGGTAAGCGTGTTGTGAAATGCGGGTGCTCAACATCCGGACTGCAGCGCGAACTGCCGTGCTTGAGTGCATTGAAGGAAGGCGGAATTCGTGGTGTAGCGGTGAAATGCTTAGATATCACGAGGAACCCCGATTGCGAAGGCAGCTTTCCGCGCTGTTACTGACGCTGAAGCTCGAAGGTGCGGGTATCGAACAGG
+
CCCF@C@B@CB?BB;A;:6<CC=B@CCB>BD@CH@CD>BB<BC>BBAAABB>;:6:@AA?BD@DBBBDB?BBBBB<BAABB>BBBBCC?CBBB7B=@BBA?><@@>??7;<<>8==><A6@@==888=8;:6928284:;6<48488888=BBBC=><>CCD=??>>;>?BB@>>888>><><ADC2A>@.669949<A@@@FF5755??>???<??BAAB;;;=@:?AA:::5:4:::AA9===??>7;;B=
@6HNMW:00727:05973
TACGGAGGATGCGAGCGTTATCCGGATTTATTGGGTTTAAAGGGAGCGTAGGTGGGATATTAAGTCAGCTGTGAAAGTTTGGGGCTCAACCTTAAAATTGCAGTTGATACTGGTTTCCTTGAGTACGGTACAGGTGGGCGGAATTCGTGGTGTAGCGGTGAAATGCTTAGATATCACGAAGAACTCCGATCGCGAAGGCAGCTCACCGGGCCGGAACTGACACTGATGCTCGAAAGTGCGGGTATCAAACAGG
+
BIGF?CB@CCGCB@?9;;?ACC@C@CCM>CC?BD>CD:;::;D=BBBCCCD@BBB=CBBB@D?CDCABAACCCBB=B@@:@@@6@CCC?@<??CCC8A798@@@=ACBBBAC<?>:>=@=AA@?C8858AA?>;877)7?8??B?CC>?<>@?=;8879BBB>BCBB?B@@???BBBBC?AB@CBB?BBBBBA??:@:@999?????BB>B?A=A?AAAACC@@@@:::=<???5??888A9>>>?>>9>A@:
@6HNMW:00733:05988
TACGGAGGATGCGAGCGTTATCCGGATTTATTGGGTTTAAAGGGAGCGTAGGTGGGATATTAAGTCAGCTGTGAAAGTTTGGGGCTCAACCTTAAAATTGCAGTTGATACTGGTTTCCTTGAGTACGGTACAGGTGGGCGGAATTCGTGGTGTAGCGGTGAAATGCTTAGATATCACGAAGAACTCCGATCGCGAAGGCAGCTCACCGGGCCGGAACTGACACTGATGCTCGAAAGTGCGGGTATCAAACAG
+
ACBC@CC=C;;<AACAAA@CBCAE@ABC;BC=AA;B@;AD=CC>BBBBBBB?BBC>CAACAD@BCBBBB@@@EDD=BBE=BBB:BCCD@C?A>ADD:B=@@@::69@>?>BB?BC>B;><?:9:BCC@BBB@?;9::,9?8=6>;?BBB?BA@@:00)0996.//3848=:9::544??6>;6;:>8<<<AAA@A?C;?989@>==298)7/5-7;@A>::A=<<===<<=888)8<756<4:55265(556
@6HNMW:00736:06005
TACGTAGGGGGCAAGCGTTATCCGGAATTATTGGGCGTAAAGAGTGCGTAGGTGGTTACCTAAGCAGGGGGTGAAAGGCAATGGCTCAACCAGTTGTTAGCCCCCTGAACTGGGCTACTTGAGTGCAGGAGAGGAAAGCGGAATTCCTAGTGTAGCGGTGAAATGCGTAGATATTAGGAGGAACACCAGTGGCGAAGGCGGCTTTCTGGACTGTTACTGACACTGAGGCACGAAAGTGTGGGGAGCAAACAGG
+
=@>>94;;;;*;=8@@CC@CCB?A?C5;7;@=@D9A;;;A6@@ACCCCCDDACC@B?@A<@@;>=@B>B>1=@@@5>:>=9?@@BB?=:=*0//1683<?>>>;):8=499=;09;?992988444::9489@>AC?BBA?A4:59:@A???A?@==688==6=>>737<;522,29355052555+222206550539=3887)22635556649<<=?>AA;8;;7<;<;<=44449888&334;;4;=;6
@6HNMW:00747:05960
TACGTAGGTGGCAAGCGTTATCCGGATTTACTGGGTGTAAAGGGCGCGTAGGCGGGGGCGCAAGTCAGATGTGAAATCTATGGGCTTAACCCATAAACTGCATTTGAAACTGTGCCTCTTGAGTGCTGGAGAGGTAGATGGAATTCCTTGTGTAGCGGTGAAATGCGTAGATATAAGGAAGAACACCAGTGGCGAAGGCGATCTACTGGACAGTAACTGACGCTGAGGCGCGAAAGTGTGGGGAGCAAACAGG
+
C;;;@;;7;B>BB>@@@C9;;CAC@GCC>CFCCC>CFBCB=AD<AAABA;;6;BBBB5CBBB@BCCCCCAAACHD>BAACBBC>BD@C?AA>@CBD>C@@@;;;6;CC>CCB@@@@CCD@DBB@A?BE@CCBB?BCCDDD?B?B@C?C?CBAAABAA>ACCC>@@?DBBBBBBBB@D@C=AA@BBB?BAA@>BBC?B?B:::BCBBAD@CCCCBB?BBCBBBAAB@@=@AAACC=BAA@?CC6:::BB=B??;
@6HNMW:00716:06038
TACGTAGGGGGCGAGCGTTGTCCGGAATTACTGGGCGTAAAGGGTGCGTAGGCGGTCTGGTAAGTTGGATGTGAAATACCCGGGCTTAACTTGGGTGCTGCATCCAATACTGTCGGACTTGAGTGCAGGAGAGGAAAGCGGAATTCCTAGTGTAGCGGTGAAATGCGTAGATATTAGGAGGAACACCAGTGGCGAAGGCGGCTTTCTGGACTGTAACTGACGCTGAGGCACGAAAGCGTGGGGAGCAAA
+
BB@CB;;;;;*;?>=@@@7@;:7;=A@C@AAACB=BBBBE?CC>CCCCCDCBCDABAAAGCC@BB@B@CDCBBBG>CAA@<@D=BB@C?BA?@@9@:::CBCBB@BG@A@BBBBB?BBC?B>>>BCBB@BA??9>>3=?@<@=@;>9?<<B;::=AB??>BB;AAAAAB=9:;;:::58818<B>>;>@?>8966/6///)/67.7;;6==<???<?AA@?A@==00,0@@@@@<B??::::2:><>@6
@6HNMW:00724:06022
TACGGAGGATGCGAGCGTTATCCGGACTTATTGGGTTTAAAGGGTGCGTAGGTGGCTTGTTAAGTCAGTGGTGAAAAGCTGCAGCTCAACTGTAGTCTTGCCGTTGAAACTGACGGGCTAGAGAGGAAACGAGGTATGCGGAATGTGTGGTGTAGCGGTGAAATGCATAGATATTACGCAGAACGCCGATTGCGAAGGCAGCGTACCAGGCTCTATCTGACACTGAAGCACGAAAGCGTGGGGATCAAACAG
+
BCDC@DB=A;;;BAA@AA?@AB?B?;;;@;<4;;0;A8@A8@B=BBCDCDEABB@BB?AA=@<@CAACBB>C@@@@2=<99::>>@9:69999@@@@A;???@B:;;;09@@BBCC>BBAAAAAA?BC=AAA@=AB???D@F??@>BBB>BAAAA??9????8?@@@BBBABBC;???;;;>:;;;:?>A178;;5;<@;::<;;:;;:4:;;;BBAAAA@@;;;=7;;?A:;;3;A???AA,88;::/:::
@6HNMW:00725:06028
TACGGAGGATGCGAGCGTTATCCGGATTTATTGGGTTTAAAGGGAGCGTAGGTGGGATATTAAGTCAGCTGTGAAAGTTTGGGGCTCAACCTTAAAATTGCAGTTGATACTGGTTTCCTTGAGTACGGTACAGGTGGGCGGAATTCGTGGTGTAGCGGATGAAATGCTTAGATATCACGAAGAAACTCCGATCGCGAAGGCAGCTCACCGGGCCGGAACTGACACTGATGCTCGAAAGTGCGGGTATCAAAGCAG
+
@@AA=?A9@?A9>?A@@A9===29259<065.5>)55)5<2<>6=<<555939=959:;=:>=;;:99<<=>>>>5:::39::+<<:;7;;>9B=C1824;>>@<??@A@@@3::*85<1=AA@?==87778?:>=?8>;6;8@<ABBC?B?;98//)//999.66/3,/88...58833,322'3=>9<0//9866(3,3377333938;(3,2+339885::;:7777777799/75;696/996555,5::7
@6HNMW:00728:06012
TACGGAGGATCCGAGCGTTATCCGGATTTATTGGGTTTAAAGGGTGCGTAGGCGGCCTTTTAAGTCAGCGGTGAAAGTCTGTGGCTCAACCATAGAATTGCCGTTGAAACTGGGAGGCTTGAGTATGTTTGAGGCAGGCGGAATGCGTGGTGTAGCGGTGAAATGCTTAGATATCACGCAGAACCCCGATTGCGAAGGCAGCCTGCCAAGCCATGACTGACGCTGATGCACGAAAGCGTGGGGATCAAACAGG
+
@@A@?;;8;BB=BABABB@CCC?C?@@@79;?BC;AA0;:/;B9AAACE;;8;;5;>CBC<A=@@BBBBB@DCCC>BBBBC@?>?BAA?C6::@@?=A?BC@CC?BBB<BBBB<AA=ACACCCCBCCCB>BBB?BBB@CB<@<;;;?@@<@CCCCBB@CCBB>CBBB?CEC@??AC>???;>9>>>5>@@,00@@7;7??@@<@@@=A=;?<?BCCBB???ECBBBBBBBDCGD>CCBBBBB9BBBCD>BBB?
@6HNMW:00732:06034
TACGTAGGGGGCAAGCGTTGTTCGGAATTACTGGGCGTAAAGCGCACGCAGGCTGGCCGTTAAGTCTGTCGTCAAAGGCGGGGGCTCAACCTCCGTTCTACGATAGATACTGGCGGCCTAGAGTATGTGAGAGGGAAGTGGAATTCCCGGTGTAGCGGTGAAATGCGTAGATATCGGGAGGAACACCAGTGGCGAAGGCGCTTCCTGGCACACAACTGACGCTCATGTGCGAAAGCCAGGGCAGCGA
+
CCCCCCCCCC5BB4;;;;6;C@BB?A@C@CCCCC=DA@@A<A@@@CBABAA=@CC5;5:=29.5=?>CEC@A;;;09755555$55;925:>>:>>@L@@@BBBECCCCBAA>::59:AABCBBBBBBBBBBCC8?;???8?;??BB>B?BBA=A??89:::3;>=B<==>?>?===5<<8=<@AA8=:;;5;=@:?;888@<@9@@<@@888=:=<<:799BB@==@??<==5=>5:;D7A:969:
@6HNMW:00739:06045
TACGTAGGGGGCTAGCGTTGTCCGGATTTACTGGGCGTAAAGGGTGAGTAGGCGGTAATGTGTGTCAGATGTTTAATCTATGGGCTCAACCCATATCAGCATTTGAAACTACATAACTTGAGTGCAGGAGAGGTAAGTGGAATTCCTAGTGTAGCGGTGGAATGCGTAGATATTAGGAGGAACACCGGTGGCGAAGGCAATCTACTGGACTGTAACTGACGCTGAGGCACGAAAGCGTGGGGAGCAAACAGG
+
@AAA?;;;;;*;AACBBLACBC@BACBD>BCBBB>CCCCI?CB>BCCCCCD@FEABB?AAACBBBDB@@@BBB=B?BCA@@CC=BB@?;?@9@???CAAABBB=@@@:@???@AA?BB?B??????C=?@CF>AB?B==8=1819=@@;;;===>>:=>9>9888<====;666:;7//)/5666591:::>??;>;>@;>>AA???;>??>==8===99:<<///166/87<3886>>BB5A???C;@A@=
@6HNMW:00741:06043
TACGGAGGATGCGAGCGTTATCCGGATTTATTGGGTTTAAAGGGAGCGTAGGTGGGATATTAAGTCAGCTGTGAAAGTTTGGGGCTCAACCTTAAAATTGCAGTTGATACTGGTTTCCTTGAGTACGGTACAGGTGGGCGGAATTCGTGGTGTAGCGGTGAAATGCTTAGATATCACGAAGAACTCCGATCGCGAAGGCAGCTCACCGGGCCGGAACTGACACTGATGCTCGAAAGTGCGGGTATCAAACAGG
+
CCBB?CCAD@AAABCCBB?BCC?C?BBB>BC=CC<BB;@@:@C=CBCCCCC@CCC<BBDD@E@CCBBBBCCCBBB<@@C>CFD9BACC@C@B?BBA9B>AAAAA=ABBBBDC<??:?=@>A??>AAA=>>?AA>ABC=BB?B@B?CCBB@BAA<<9979BCB>?>>A=?@@@@A?@A00,095=??:?@?=????:??B9:9A99:@CC>A:=9@;>???@>>>BB888===AA:A@>=>?9?@@?@@6;;?=
@6HNMW:00749:06021
TACGGAGGGTGCAAGCGTTAATCGGAATCACTGGGCGTAAAGCGCACGTAGGCTGTTATGTAAGTCAGGGGTGAAATCCCACGGCTCAACCGTGGAACTGCCCTTGATACTGCACGACTTGAATCCGGGAGAGGGTGGCGGAATTCCAGGTGTAGGAGTGAAATCCGTAGATATCTGGAGGAACATCAGTGGCGAAGGCGGCCACCTGGACCGGTATTGACGCTGAGGTGCGAAAGCGTGGGGAGCAAACAGG
+
BCCA>;;;0:A@@=AB;<7<?;;;@CGBBBCDDF=BA;;;0;>@<;<>>00+0>:<6<>>=?=?????AB6AAAC:???9<<?:=?>A:?8>??8<;><9;;-;=?A@@@@@@@A@;;;7::=??497*7<;;;5=;6;<:>4=9;8;;8;888B<?AA98828<5;;777;;;;<<177-6/57556:56/7<<6<9<:.5-5:.55;@A<@;><<8<656==<::4876879.9;<;=??175>AA96//3
@6HNMW:00760:06022
TACGGAGGATGCGAGCGTTATCCGGATTTATTGGGTTTAAAGGGAGCGTAGGTGGGATATTAAGTCAGCTGTGAAAGTTTGGGGCTCAACCTTAAAATTGCAGTTGATACTGGTTTCCTTGAGTACGGTACAGGTGGGCGGAATTCGTGGTGTAGCGGTGAAATGCTTAGATATCACGAAGAACTCCGATCGCGAAGGCAGCTCACCGGGCCGGAACTGACACTGATGCTCGAAAGTGCGGGTATCAAACAG
+
<<>>3==59?>A@AAACC@CBBADABCC?<;7<E;AB<AE9BA=:::;5=::9<D3999?:>=A@A999C;;9ED<BBB=BAA8A@@@;<;;=@@@5@-00000<@AABAA?19:298<=D??@BBB=A???C@BBB=BB7978?CBBB?BBB9<?</9333(37786;AA>>88:AAD@BA=BBB@BBBBBBCC?C>AABBCBBB@DD>A<@8A578>>@==>?AA=<;=568-7;:552)2:99;;3222
@6HNMW:00715:06072
TACGTAGGGGGCGAGCGTTGTCCGGAATGATTGGGCGTAAAGGGCGCGTAGGCGGCTCTTTAAGAGTGGAGTGAAAGTCCTGCTTTCAAGGTGGGAATGGCTTTGCTGACTGGAGGGCTTGAGTGCAGGAGAGGTAAGTGGAATTCCCGGTGTAGCGGTGAAATGCGTAGAGATCGGGAGGAACACCAGTGGCGAAGGCGACTTACTGGACTGTAACTGACGCTGAGGCGCGAAAAGTGTGGGGAGCAAACAGG
+
BBAA;;;???,?@B@@A@>AFDAC@CAFCCC@CD>CBBBC=BB=CBBDCCB?;;7;BA@C<B?DAAA@=?@?@@@9@;;7;AADB?CC@D@CCD=B?BB@BDD=ABCBBB@?:@@@9@A=@??99:AC>@BAA?BC?BBB?C?C?CD>D>BABBBBB?ADDD=AABBBBBBBBA@??8>>2949??>A@??;>@@;><?AA@@@BBBB@AAABBB=AABAAAA???A@=>=9999+:::8888)799AA:@?@<
@6HNMW:00716:06078
TACGGAGGATGCGAGCGTTATCCGGATTTATTGGGTTTAAAGGGAGCGTAGGTGGGATATTAAGTCAGCTGTGAAAGTTTGGGGCTCAACCTTAAAATTGCAGTTGATACTGGTTTCCTTGAGTACGGTACAGGTGGGCGGAATTCGTGGTGTAGCGGTGAAATGCTTAGATATCACGAAGAACTCCGATCGCGAAGGCAGCTCACCGGGCCGGAACTGACACTGATGCTCGAAAGTGCGGGTATCAAACAGG
+
CCBCACC@CBBACCEAA@@CCC@C?AAA<AC@CC=B@<@@8?D=BABCCBB@BBC=CCBB@D@BAADCCCABBBD<BBD=AA@8AFDD=@=??ACC8A<>>>??599?@@@@<@@<@?C=AAA@A@A?B@AAC@BBB=BB@B?C?CBCC>CBA998849CCC>CCAA>=AAAAA@BBBB?BD<BBC?BBBBAA@@8=8>???ABBBAFF=@;><B>BABA@@@@C@>>;;;ACD:><>@@A:@>==@D;@@A=
@6HNMW:00720:06084
TACGGAGGATGCGAGCGTTATCCGGATTTATTGGGTTTAAAGGGAGCGTAGGTGGGATATTAAGTCAGCTGTGAAAGTTTGGGGCTCAACCTTAAAATTGCAGTTGATACTGGTTTCCTTGAGTACGGTACAGGTGGGCGGAATTCGTGGTGTAGCGGTGAAATGCTTAGATATCACGAAGAACTCCGATCGCGAAGGCAGCTCACCGGGCCGGAACTGACACTGATGCTCGAAAGTGCGGGTATCAAACAGG
+
DDBB?BC@CAAACABBBB@ECC?B<A?@8@B:@@<@C=BB=BC>@@@BFCB?ACD=CCDD?B?BCCBBBBCCCCC=BBD<@@A9ACCC?C?B?BBB8B:>>?AA?BBBBB>><>B<C@B>B>>>BBB>BBBAA>BCC<@?=@>C@BB??<@BBA@7757BBD<CBBB?BB>>?@>BBBB>BA>AAC>AA?@@BBB>B?C===BBBB>BB;B>?;B>BBB>????A>>>;;<AAC055@A@A9@>@@@A9AAA=
@6HNMW:00714:06130
TACGGAGGATGCGAGCGTTATCCGGATTTATTGGGTTTAAAGGGAGCGTAGGTGGGATATTAAGTCAGCTGTGAAAGTTTGGGGCTCAACCTTAAAATTGCAGTTGATACTGGTTTCCTTGAGTACGGTACAGGTGGGCGGAATTCGTGGTGTAGCGGTGAAATGCTTAGATATCACGAAGAACTCCGATCGCGAAGGCAGCTCACCGGGCCGGAACTGACACTGATGCTCGAAAGTGCGGGTATCAAACAG
+
CB;;6;B>BBAAABBBBB@CBD@DADCC<AA=@B=BC=BB;@B;AA@BCBB@BDD=CCFE>B@BE@@@BAA@@@@;@BD>ECC;CBA@;<;;<@@@5A000;;;=ACCCBAA;?>8>?D<??A@A>?;?A?>>399?5?A>A?B=AABB?BBAC?>>9>@@@:AAAB@CB:::=;??BC?BA>BCEADBABBBBB?B?B?999BBB@AC=C?A;B?BBB<=;99><2228:667/666555-5777==3777
@6HNMW:00725:06118
TACGTAGGGAGCGAGCGTTGTCCGGAATTACTGGGCGTAAAGGGCGTGTAGGCGGAGATCTAAGCAGGGTGTGAAAACTATGGGCTCAACCCGTAGCCTGCATTCTGAACTGGATCCCTTGAGGGCAGGAGAGGAAAGTGGAATTCCTTGTGTAGCGGTGAAATGCGTAGATATTAGGAGGAACACCAGTGGCGAAGGCGCTTTCTGGACTGACACTGACGCTGAGGCTCGAAAGCGTGGGAGCAAACAGG
+
@@=CC=CB=BCCCBBBBC?BCD>B>B?B>BA@@@;@@@@B/;;/;@CBBCC@CC@CGDCCCC?BBCBC=AC?;;;;.;AA:;;.:?>?2;9,9?>>?;:B@:;99ABC?BCB=A;;;0;>C@@A;@AA>AA;;6;A9AAA<@<@>B@C?CBCCCBBB>A@@@;@CDCCCCBA??9==:=?=@?BBC@CDAA=@AB5;5;A<;;0;@@=@BDCCCDCDCDCDCEC;;6:CB:;;0;BA<<;0;A9;9.9=A;
@6HNMW:00728:06112
TACGGAGGATGCGAGCGTTATCCGGATTTATTGGGTTTAAAGGGAGCGTAGGTGGGATATTAAGTCAGCTGTGAAAGTTTGGGGCTCAACCTTAAAAATTGCAGTTGATACTGGTTTCCTTGAGTACGGTACAGGTGGGCGGAATTCGTGGTGTAGCGGTGAAATGCTTAGATATCACGAAGAACTCCGATCGCGAAGGCAGCTCACCGGGCCGGAACTGACACTGATGCTCGAAAGTGCGGGTATCAAACAGG
+
BBCC?;;8;B@?ABB:;:>BBB?B<AAB<BB>BC=CC7;:6;C;@A@DDDC@BBA<BBBA>A?BBBBBACCBCBE=A@@.:::-;>=@;?9=19899):<@????:?CBCFBB?BB>B?B?BBBBC@@<@BB@@>?=>8<=6>=@<?A@A>ABBA?>><>BBB>BBBB?BA==:;;?@BB?CC?DEC>AAA@@@9839<@9:9CBBB?CD>B?@<B@BBB>@???@@;;;@@@BB9>>;;;?9?>?;;;3;>=5
@6HNMW:00732:06120
TACGGAGGATGCGAGCGTTATCCGGATTTATTGGGTTTAAAGGGAGCGTAGGTGGGATATTAAGTCAGCTGTGAAAGTTTGGGGCTCAACCTTAAAATTGCAGTTGATACTGGTTTCCTTGAGTACGGTACAGGTGGGCGGAATTCGTGGTGTAGCGGTGAAATGCTTAGATATCACGAAGAACTCCGATCGCGAAGGCAGCTCACCGGGCCGGAACTGACACTGATGCTCGAAAGTGCGGGTATCAAACAGG
+
AA@C@@@>@;;;CCCABB@BBF@C?BB@:@B=@B:AA<A@:AD>;;;BBEJ@CCC=CBBB@C@BBBCCCBBBABC=@?C=CED9BABA=A=A>BAC:B9::BAA=A@@@A>?<?D>F?B?BBBAB==:=BBAA>@??:>>9>?C?CCCC?CBA=;8729=?=8?BBB?B??>>=ABBBB?@@=ABB>BB@?@@@A=B?B>?>BBBC?CC>A<@;A498=>AAAAA@=>=A=99919;///818999=;4ADD<
@6HNMW:00735:06157
TACGGAGGATGCGAGCGTTATCCGGATTTATTGGGTTTAAAGGGAGCGTAGGTGGGATATTAAGTCAGCTGTGAAAGTTTGGGGGCTCAACCTTAAAAATTGCAGTTGATACTGGTTTCCTTGAGTACGGTACAGGTGGGCGGAATTCGTGGTGTAGCGGTGAAATGCTTAGATATCACGAGGAACCCCGATTGCGAAGGCAGCTCACCGGGCCGGAACTGACACTGATGCTCGAAAAGTGCGGGTATCAAACAGG
+
CBCB?@@=B;:;DACACD@BBB=A;;;;0;A=AA9AD/;;0;C9999<5449554)5;59.5.544:;:==>9=90499,4444$444/)/)/)////$/)/6667689888886;>6>8>9>8??>993:>=?>?A@C>97174<8=3734>8;;8/0(/8881988848><=665/-.-.)-0;;;.8;7,39=?=A?BA@@CB::4:;076;8=;<@@000:==;@;;;<3788&777;78.;777;;3=@:6
@6HNMW:00737:06110
TACGGAAGGTCCGGGCGTTATCCGGATTTATTGGGTTTAAAGGGAGCGTAGGCGGCATGGTAAGCGTGTTGTGAAATGCGGGTGCTCAACATCCGGACTGCAGCGCGAACTGCCGTGCTTGAGTGCATTGAAGGAAGGCGGAATTCGTGGTGTAGCGGTGAAATGCTTAGATATCACGAGGAACCCCGATTGCGAAGGCAGCTTTCCGCGCTGTTACTGACGCTGAAGCTCGAAGGTGCGGGTATCGAACAGG
+
@CBB=A@B?BB8;;8;BB>BCB@F@;;;8;@=AE=CB0;;0;=8=@>@@B@=::59BBB?BB=AAAAAA=AAABB;:9:AA9:99@AB=@>>>;A=@A?@?>??@ADC@DC9997=9==/38@<<<8838?<A?B?B>A@<@:>8?>@D?CBBBBBA>ABAA<AAA=;;;;>>:776///)/59<=.--/)//35.3.555559-7157:::;@:>>>>===>?8818;>=;;5;<>;;<A:ABB@@@=@@@<
@6HNMW:00737:06117
TACGGAGGGTGCGAGCGTTAATCGGAATAACTGGGCGTAAAGGGCACGCAGGCGGATTGTTAAGTGAGATGTGAAAGCCCCGGGCTTAACCTGGGAATTGCATTTCAGACTGGACAACTAGAGTACTTTAGGGAGGGGTAGAATTCCACGTGTAGCGGTGAAATGCGTAGAGATGTGGAGGAATACCGAAGGCGAAGGCAGCCCCTTGGGAATATACTGACGCTCATGTGCGAAAGTGTGGGGAGCAAACAG
+
CCDD@CBD=A@@ACEBAA?B?BBB@BADD?CCDD@@@AAA:@C<?A@BBBB@BB@BC@CC?C?CCCBAAABBBBB=BCEE8BB<AB>A?B?BCB>B?B=??ABC=BBBBCCD@BAA>AACBBAABAAB;ABB8??@@6@AAB=?>@@BBBBBBBB>>9>@@A<B???AA;;>@B>>>?>>9<>?@?<>><><BCC@D@B899@@6@=@@:@>@AABA<<@@@??;9:;8@ACCB;@@<8899+9?<::/<::
@6HNMW:00743:06125
TACGTAGGGGGCGAGCGTTGTCCGGAATTACTGGGCGTAAAGGGTGCGTAGGCGGTCTGGTAAGTTGGATGTGAAATACCCGGGCTTAACTTGGGGGGTGCATCCAATACTGGTTAACTAGAGTGCAGGAGAGGGAAGCGGAATTCCTAGTGTAGCGGTGAAATGCGTAGATATAAGGAAGAACACCAGTGGCGAAGGCGGCTTTCTGGACTGTAACTGACACTGAGGCACGAAAGCGTGGGGAGCAAACAGG
+
CBBBBBBBCD5CCB::;B@;;;ACFJBF?CCCCF?A;;;C<AA<BCDCCCD?;;9;AAC?BC?@B=@>A;;;BCC>CCBB>CD>BA@C>@C?BCEDD)CADBBB?B=@AAAA>B<?<?AAA::3?:>>7<<;A@9;6;00+06=6>=B@@BB>>:5313=BC=ABBCBBBCCCBC@B?B@BB@AAA=AAAA=@;;5;500)/6:6;==7::7A9748=?>A;;:759499:;;<18299>@A5;::=?6;;:5
@6HNMW:00758:06137
TACGGAGGATGCGAGCGTTATCCGGATTTATTGGGTTTAAAGGGAGCGTAGGTGGGATATTAAGTCAGCTGTGAAAGTTTGGGGCTCAACCTTAAAATTGCAGTTGATACTGGTTTCCTTGAGTACGGTACAGGTGGGCGGAATTCATGGTGTAGCGGTGAAATGCTTAGATATCACGAAGAACTCCGATCGCGAAGGCAGCTCACCGGGCCGGAACTGACACTGATGCTCGAAAGTGCGGGTATCAAACAGG
+
DCBC@CE@CAAABBB;;;?CCCAC?AAB;AB>BB=CC>CC=BB<BBBBCCCAFCB>CCCC@C@CCB@@@BBBBCE>CCC=CBB;BBCC?C?A?@@@6@9??????BBAAAAB?AC=B=A=AABABBB>AAA9928@@;@C?D?A?BCCC?A?>>>/000@@?7@@7817BBBBB=ABCC?BB?BBB?@@AAAABC>B@B:99BBBB@CC=B?B?B?BCBBBCC=>>>>>ACBBC6;;8898)8=::75-7<<4
@6HNMW:00717:06185
TACGTAGGTGGCAAGCGTTATCCGGATTTACTGGGTGTAAAGGGCGCGTAGGCGGGGATGCAAGTCAGATGTGAAATCTATGGGCTTAACTCATAAACTGCATTTGAAACTGTGCCTCTTGAGTGCTGGAGAGGTAGATGGAATTCCTTGTGTAGCGGTGAAATGCGTAGATATTAGGAGGAACACCGGTGGCGAAGGCGGCTTTCTGGACCGTAACTGACGCTGAGGAGCGAAAGCGTGGGGAGCGAACAGG
+
CCCCDCC@BB?AC@CCBB@CCD@B@BBB<BBBBB>BCEDD=DD>C@@AA@B@BCCC8B@AAA=AA;;;CAAACCD=;;;CBBB=BF5;5;AA;;::.9?@BCBB=CDE>BBCAA@ACDC?CBBC???A?ABBB@CCBBBJAE@A?AAD@DCAAABDD@@@@B=;;<BBCC;;;;6:B>@@=@<?@?=B9;;?B;0+0:00+0<<5<<<6?>:?@C?BBBB@CC?@@>:;>????:?@?ACDC9@@@??;?BB>
@6HNMW:00719:06193
TACGGAGGATGCGAGCGTTATCCGGATTTATTGGGTTTAAAGGGTGCGTAGGTGGTGATTTAAGTCAGCGGTGAAAGTTTGTGGCTCAACCATAAAATTGCCGTTGAAACTGGGTTACTTGAGTGTGTTTGAGGTAGGCGGAATGCGTGGTGTAGCGGTGAAATGCATAGATATCACGCAGAACTCCGATTGCGAAGGCAGCTTACTAAACCATAACTGACACTGAAGCACGAAAGCGTGGGGATCAAACAGG
+
BBBB@BC@CBBAB:::;;7;CD@DABCC>ABAED;BB;A@;@D;@@ABCCB@BC?BCBBB>B@CCCCBBB>BBBB=BCE7<;;8;DAA=@7;;@@@3@<?B?BB>BBC?CCDE>C@CCD>@ACBCBCBB<B@@>@BC@CC?C?BBAAAD@???BB@@=@A@@<BBBCCCBBBBBBBAAAAAA?BBB?BBE<?:<<4;5;===@<CCCBB:B588A=A???A@@@@@<@@@===>,/////<<-<????:?BB;
@6HNMW:00722:06167
TACGTAGGTGGCAAGCGTTATCCGGATTTACTGGGTGTAAAGGGCGCGTAGGCGGGGGCGCAAGTCAGATGTGAAATCTATGGGCTTAACCCATAAACTGCATTTGAAACTGTGCCTCTTGAGTGCTGGAGAGGTAGATGGAATTCCTTGTGTAGCGGTGAAATGCGTAGATATAAGGAAGAACACCAGTGGCGAAGGCGATCTACTGGACAGTAACTGACGCTGAGGCGCGAAAGTGTGGGGAGCAAACAGG
+
DCCCBCB@@@;@@9>@;;8;CE@FBCCC>CCGCD>AA@CF=BB>BAAAA@@?@BDED5BB@@<@AAB@@;;<BBC=CBIEDCC>CB@C@CC=BAAB=@@BBBBC>BBC>CCBBBC@DCE@B@@@CCBC?BBBC@DDBBBB@B@B?C@A?ABBB@@@B?B@@@9::9???CBDBBB?B=A=AB>AAA?AAAB>@AB6;7;AAABCBBBC?BB?@AB>AACCBBB@D;;8;@AACE?CABBBDC9AA?@@9?BB?
@6HNMW:00734:06208
TACGGAGGATGCGAGCGTTATCCGGATTTATTGGGTTTAAAGGGAGCGTAGGTGGGATATTAAGTCAGCTGTGAAAGTTTGGGGCTCAACCTTAAAATTGCAGTTGATACTGGTTTCCTTGAGTACGGTACAGGTGGGCGGAATTCGTGGTGTAGCGGTGAAATGCTTAGATATCACGAAGAACTCCGATCGCGAAGGCAGCTCACCGGGCCGGAACTGACACTGATGCTCGAAAGTGCGGGTATCAAACAGG
+
CCCC@CB?BA@BACBBBCACCC@C?:9969B<BC;BB>AA<AD=BBCCCBB@BBC>BBBC@C@CDCCCB???CCE<CCB<BBB9BCDD=A=??ACC8B799BBB@BBBBBBB?B@<@>B>B@@@BCB>ABBCC;889*9=9?>B?BCBB?BBA<77748AAA=BCBB?B><@@AACB>><>C?BBC@BBB==<BB7<:<787?A<><>C=A;><B>AAADB???AA>>=AAAAD9@>>88919=<;<=6;<=9
@6HNMW:00752:06162
TACGGAGGGTGCGAGCGTTAATCGGAATAACTGGGCGTAAAGGGCACGCAGGCGGATTGTTAAGTGAGATGTGAAAGCCCCGGGCTTAACCTGGGAATTGCATTTCAGACTGGCAGTCTAGAGTATTTTAGGGAGGGGTAGAATTCCACGTGTAGCGGTGAAATGCGTAGAGATGTGGAGGAATACCGAAGGCGAAGGCAGCCCCTTGGGAATATACTGACGCTCCATGGTGCGAAAGCGTGGGGAGCAAACAG
+
DCDD@BBB<@@@ABBBAC?C?CCCAC@CF@BBBB>ABBLE>DD>BB;;;BB@BDGBB@BE?@=@B;;;BBBCBCC=BCDD8@@<?A?A;?399:/817-3:773,3::>:AA=999@?:=A><<7777&78;7;99:1:=?>:?57.3;255???9938556,5<:99;8;:>@?>>;;;5;:@8838D9=:BAC=<5:;;;::2:<AA6>8;8875555332--(---(-88567/69:<<::2>=>BA:>>>
@6HNMW:00718:06210
TACGTAGGTGGCGAGCGTTATCCGGATTTACTGGGTGTAAAGGGCGTGTAGGCGGGACTGCAAGTCAGATGTGAAAATTATGGGCTCAACCCATAACCTGCATTTGAAACTGTGCCTCTTGAGTGCTGGAGAGGTAGATGGAATTCCTTGTGTAGCGGTGAAATGCGTAGATATAAGGAAGAACACCAGTGGCGAAGGCGGTCTACTGGACAGTAACTGACGCTGAGGCGCGAAAGCGTGGGGGAGCAAACAGG
+
BBBBA;;9;C?BBBBBBCBEFD@C@CCC=CCCCC>BBBCC=AA<ABBBCEG@CCC>CBBBBB?BCBBBA@@@????5=>B?@@9?CAC?BB>???>B>AB@@AB5:9@9@@???A????;??ABB>>C????C@CBBBBB@?<@<A7;6;>=:;;;:5:=>>7;;;;;;;@@???<@8=8;;4;:=4::::4::;8>=@C?>??>?>>9<BBBBC?BBBB>=;:>?A?A8983=187733333$79==C6B@B5
@6HNMW:00721:06227
TACGGAGGATGCGAGCGTTATCCGGATTTATTGGGTTTAAAGGGAGCGTAGGTGGGATATTAAGTCAGCTGTGAAAGTTTGGGGCTCAACCTTAAAATTGCAGTTGATACTGGTTTCCTTGAGTACGGTACAGGTGGGCGGAATTCGTGGTGTAGCGGTGAAATGCTTAGATATCACGAAGAACTCCGATCGCGAAGGCAGCTCACCGGGCCGGAACTGACACTGATGCTCGAAAGTGCGGGTATCAAACAGG
+
BBBD@AA?ABB@CCCAAA?BCC?B=@?=5>@4:;/;B<AD>BB>;;;CDDD@DBB=BBBD@C?BBBBBBBBCCCD<@@C>DDC9BBAD?B?B<@??6?9>=>??=AAACA>?;?@:??D?BABBCBB?BBBBB@@?@;@@<@@B@BBBB>BBA?@7758DCD>CCBB?BB<????BCBB?BB@BBB@CBB>==CC<?=?<>>AABC?BB=B?@<B?BBCAA?>>AA8:8AAADC9@>A:993:=>?AA9><><
@6HNMW:00728:06257
TACGGAGGATGCGAGCGTTATCCGGATTTATTGGGTTTAAAGGGAGCGTAGGTGGGATATTAAGTCAGCTGTGAAAGTTTGGGCTCAACCTTAAAATTGCAGTTGATACTGGTTTCCTTGAGTACGGTACAGGTGGGCGGAATTCGTGGTGTAGCGGTGAAATGCTTAGATATCACGAAGAACTCCGATCGCGAAGGCAGCTCACCGGGCCGGAACTGACACTGATGCTCGAAAGTGCGGGTATCAAACAGG
+
CDBBA;;8;B>@@ABB;;6;BC=B?A@@8AA=@@8@@8@C0;;/;BACCCB?@A@<CEDF@C?CCCBBBCCCCCC=A??.::6;@@B=A>B?DCB9C?@ACBB>AABBB9978A:A?C<??AADAA>ABCA?;000)00*0<A<AF@?<AAA?>9999CFD>FBAA>AA@CBB>ABBC?CC?BAB>BB@BABBB7<7<798ABBD?CC>C?B@B>AACBCBA?D?>=>><>;A9AAA===5;>><<<6<=><
@6HNMW:00744:06225
TACGGAGGATGCGAGCGTTATCCGGATTTATTGGGTTTAAAGGGAGCGTAGGTGGGATATTAAGTCAGCTGTGAAAGTTTGGGGCTCAACCTTAAAATTGCAGTTGATACTGGTTTCCTTGAGTACGGTACAGGTGGGCGGAATTCGTGGTGTAGCGGTGAAATGCTTAGATATCACGAAGAACTCCGATCGCGAAGGCAGCTCACCGGGCCGGAACTGACACTGATGCTCGAAAGTGCGGGTATCAA
+
9===59>5>?@;:99:B@:???8<;;;A2@@9>>59;)99,9>8;@BBBCC@CBC=CB@B6;8;BBBBAA@?:::69<>8?>>6==<<:>:>599908-34:=:9;?@;;7;,33(3,3,3337;<<6/0/>><67616=6=<?8>@:939@A?@98/8/0/(/8//(/998897;;9927717>?279@AA@BB?C<??BAAAAA=@B=B@B?B?A??;;;;=8879:9777<4?;;::A9:66666
@6HNMW:00749:06210
TACGGAAGGTCCGGGCGTTATCCGGATTTATTGGGTTTAAAGGGAGCGTAGGTGGGATATTAAGTCAGCTGTGAAAGTTTGGGGCTCAACCTTAAAATTGCAGTTGATACTGGTTTCCTTGAGTACGGTACAGGTGGGCGGAATTCGTGGTGTAGCGGTGAAATGCTTAGATATCACGAAGAACTCCGATCGCGAAGGCAGCTCACCGGGCCGGAACTGACACTGATGCTCGAAAGTGCGGGTATCAAACAGG
+
@A@B=B4:19A=CC?CBC?CBA<@=ACC>GD@BA=AA6A@:@C;B;;;;;;6:CD=BAAA5947@>?:<:?@:;:.;;;,:AA6AA@A=?:??CED9C>AABDB?CCCABAA?CD>D@D<??BBA??9999AA=@@@9=?8?<A<BBBB@ABB:88==B??B9?=>=<?B=>;;;EBBB?@@=@@@=@BCBCCBB>B?A;;;;A;;5<B<B?C?B?AADCAAA000>>00::99,9<<>>A:>=;::>4>BB=
@6HNMW:00750:06222
TACGGAGGATGCGAGCGTTATCCGGATTTATTGGGTTTAAAGGGAGCGTAGGTGGGATATTAAGTCAGCTGTGAAAGTTTGGGGCTCAACCTTAAAATTGCAGTTGATACTGGTTTCCTTGAGTACGGTACAGGTGGGCGGAATTCGTGGTGTAGCGGTGAAATGCTTAGATATCACGAAGAACTCCGATCGCGAAGGCCAGCTCACCGGGCCGGAACTGACACTGATGCTCGAAAGTGCGGGTATCAAACAGG
+
@BBB=A@?BBC@CAB;;;>BAB=A<A@A8AA=AA0;;,;C=EC=BBA;;:==:::6:BBB@E@BBBCDDBCBBBB<BBB=ABB7A;;::?:@<@BC6A;>==9:4:@A@@@A3::29;@?CAAAC??>??A@@;999+9=8??C@BBBB@AA@>=>><>BBC=AAAA==>A?@?>@A>>;>A7?>C?B???>>;;5;+0*0====0939@8<:?:A?BB>>A@@@@@C?;;6==<199////(//..77099@<
@6HNMW:00760:06220
TACGGGGGGTGCGAGCGTTAATCGGAATAACTGGGCGTAAAGGGCACGCAGGCGGATAGTTAAGTGAGATGTGAAAGCCCCGGGCTTAACCTGGGAATTGCATTTCAGACTGGCTATCTAGAGTACTTTAGGGAGGGGTAGAATTCCACGTGTAGCGGTGAAATGCGTAGAGATGTGGAGGAATACCGAAGGCGAAGGCAGCCCCTTGGGAATGTACTGACGCTCATGTGCGAAAGCGTGGGGAGCAAACAGG
+
BBAA@@@@&<:9;BBA;;7;?CBCAG@FCACCDC?CGCCC>CI?ICCBBAA=AB?BCBCG:;9;BB@@ABAAABA=ACAA8AA<AA=@<@@A@@8@:@478=@@9ACABCCC?D??>??AAA@AA>?@:@??8<=;;0;==??B?B?AAAAAA=>:<6<<<=5=AA>>?>>??BBBB?BB?B?BCA=BA;?<BBB>@>@@@@@@5>;?C;B>BAB???=>;>=?75572:;77:0:578:99*899::1:==;
@6HNMW:00714:06260
TACGGAAGGTCCGGGCGTTATCCGGATTTATTGGGTTTAAAGGGATCGTAGGCGGCATGGTAAGCGTGTTGTGAAATGCGGGTGCTCAACATCCGGACTGCAGCGCGAACTGCCGTGCTTGAGTGCATTGAAGGAAGGCGGAATTCGTGGTGTAGCGGTGAAATGCTTAGATATCACGAGGAACCCCGATTGCGAAGGCAGCTTTCCGCGCTGTTACTGACGCTGAAGCTCGAAGGTGCGGGTATCGAACAG
+
5::<<=7;99@<@@8A00-0A@;@?0;;,;B9>A;AB;AA<BB>CDCCDCE@@@>AA@A?:97:AAA@A<??@@@9AAAAA<A@@@9:39?==9>=>>?>>@>@<893288;<8;::==8=?>>@@@@<??;?;@<>;993927/7<?A<<@BBBBC<>?BB=ACB@<??>>8888757>/616C>/:56-5;996>1557::A3@4>>>>>>>9=?=:9775722+2225693<2779:=3:9==;:5:88
@6HNMW:00720:06300
TACGTAGGTGGCAAGCGTTATCCGGATTTACTGGGTGTAAAGGGCGCGTAGGCGGGGATGCAAGTCAGATGTGAAATCTATGGGCTTAACTCATAAACTGCATTTGAAACTGTATCTCTTGAGTGCTGGAGAGGTAGACGGAATTCCTTGTGTAGCGGTGAAATGCGTAGATATAAGGAAGAACACCAGTGGCGAAGGCGGTCTACTGGACAGTAACTGACGCTGAGGCGCGAAAGCGTGGGGAGCAAACAGG
+
BBAB;;9:AA<AD;@>:;6;BB>B?CCC<BBCBB>DCDCC<AA<@@@BBCB@CCCC8B;;;@<@@@B;;:@ACBD>:::C;;;/:;4<59?A>>>B=@99:::9,9@B;@@CCCA@@CD@B?@@CBCB@;;;B?=@==00+0:=:@<?:@BB??>>?;;??A8989A@@@:::AA>A@C>AA<??@499BB?AAB?B>AD@;;;;;;09<<=@00-0><<>099@@?9>@9959)5555555&5;=@==CBC@
@6HNMW:00729:06273
TACGTAGGGGGCAAGCGTTGTTCGGAATTACTGGGCGTAAAGCGCACGCAGGCTGACCGTTAAGTCTGTCGTCAAAGGCGGGGGCTCAACCTCCGTTCTACGATAGATACTGTCGGTCTAGAGTATGTGAGAGGGAAGTGGAATTCCCGGTGTAGCGGTGAAATGCGTAGATATCGGGAGGAACACCAGTGGCGAAGGCGCTTCCTGGCACACAACACGACGCTCATGTGCGAAAGCCCAAGGGGCAGCGAACGG
+
CCBBBBCDDD1BA=A9;:6;@?@@9@-0,0AA@A>AACCC=BBBBDBBC@@;@AB@@=@B?C?CCB;=;CBB;;;7;=B@@@@+A@@@?A>@C?==@C>BBBDBB;;5@@CBFBB?AB@@?@@CC:99A?>999+99===<@494:A;@<??:<@?:5;>@?9888BB==>@@?===6=>:=8===<?==>;>BD8=8;868:>4:;<@@@@772----667788676......'...'.(...&...7783999
@6HNMW:00733:06276
TACGGAGGATGCGAGCGTTATCCGGATTTATTGGGTTTAAAGGGAGCGTAGGTGGGATATTAAGTCAGCTGTGAAAGTTTGGGGCTCAACCTTAAAATTGCAGTTGATACTGGTTTCCTTGAGTACGGTACAGGTGGGCGGAATTCGTGGTGTAGCGGTGAAATGCTTAGATATCACGAAGAACTCCGATCGCGAAGGCAGCTCACCGGGCCGGAACTGACACTGATGCTCGAAAGTGCGGGTATCAAACAGG
+
BCCCAA@?@BBBBB99;B?BBB@BACBC>BC?BD<BB;B?6AB:BBBAAAC@CCD?CCCB@C>@@@@@@DDCCDD=BCC=CCC;BAA@;@;==@@@8A=@?@??<@?CDCCC@DD=B@B?C9:9BBB>A@AAA?ACB=BC>A>A?AAAA=@@A>??B@BCCC=BA?>;>A@AB>>BBBB?=><>CC@CB@AABCC?@=@=879A<<9??8??C@E?BAAABB????::9?><<=7=@>>>D;AAAA@@9::;:
@6HNMW:00739:06268
TACGGAGGATACGAGCGTTATCCGGATTTATTGGGTTTAAAGGGTGCGTAGGTGGCAGATTAAGTCAGCGGTGAAAAGCTGTGGCGTCAACCATAGTCTTGCCGTTGATACTGGTTTGCTTGAGTACAGTTGATGTAGGCGGAATGCGTAGTGTAGCGGTGAAATGCATAGATATTACGCAGAACTCCGATTGCGAAGGCAGCTTACAAAAGTGTAACTGACACTGATGCACGAAAGCGTGGGTATCAAACAGG
+
BCBC>BB@DCCCCBBBCD=@@@7:8:DD;BB=@@49:8:E>FD;DDBCBBA=;;6;@@@B@C@BBCB;;;@BDBFJ;CE;;;;@CCCCC@C=;=DCCCB?BB>BA?BBBBBAA7;;0;@B?BCCBBB?@?>@@AAACB?CC@D?AAAAAA@@@@??:949@@C>::9DCCBBBBB@BBAA????BBB?BBB688>>8=:=<9==9;7889*9<<9979BBCC>>99777=>;;;?7<;>7782997@BC<BBB@
@6HNMW:00745:06267
TACGGAGGATGCGAGCGTTATCCGGATTTATTGGGTTTAAAGGGAGCGTAGGTGGGATATTAAGTCAGCTGTGAAAGTTTGGGGCTCAACCTTAAAATTGCAGTTGATACTGGTTTCCTTGAGTACGGTACAGGTGGGCGGAATTCGTGGTGTAGCGGTGAAATGCTTAGATATCACGAAGAACTCCGATCGCGAAGGCAGCTCACCGGGCCGGAACTGACACTGATGCTCGAAAGTGCGGGTATCAAACAGG
+
BCBB@@@=B@@?AAA;<;=@@B@B@DIF?CD?BB<AC7;;9;E>BBBCCCC?BDD>CCCB?C?CCCCBAABBBBB>BDD>DDD;@?BA=@=?;?@@6@1::???=ABBBCBB?BB>B@E<????BAB@AAABC?@@@<@@=A?C@BAAB@CA@@@8849CCC?BCBB@BB@A??;??CD@CC?BBB???999?AA<@=@???AAAA?AA=B?A<B?B??;>==<??;;;??>>>9>AA>>>9>>=>BB9@?B=
@6HNMW:00745:06273
TACGTAGGGGGCAAGCGTTATCCGGAATTACTGGGTGTAAAGGGAGCGTAGGCGGCATGGTAAGCTTAGATGTGAAAGCCCCGGGGCTTAACCCCGAGGATTGCATTTAAAACTATCAAGTACGAGTACAGGAGAGGAAAGCGGAATTCCCTAGTGTAGCGGTTGAAATGCGTAGATATTAGGAAGAACACCAAGTTGGCGAAGGCGCTTTCTGGACTGAAACTGACGCTGAGGCTCGAAAGCGTGGGGAGCGAACAGG
+
/9///44444$4:5:455.55:7@.5.54595<>6>===@8@@8==;;;BB?@B8@9:68;;2777)//7778333(3333&3::&348<8<<</<33.3<288:=<3<88/;?????8=:;;;;;7<=;<:<=::48808750505(..'./....45..(.(.690355655555984::+2+25-259360--(-(-66,5(752973633.3...99-33777=87900+0<<>AB9><=8899-99989=AA??
@6HNMW:00762:06261
TACGGAGGATGCGAGCGTTATCCGGATTTATTGGGTTTAAAGGGAGCGTAGGTGGGATATTAAGTCAGCTGTGAAAGTTTGGGGCTCAACCTTAAAAATTGCAGTTGATACTGGTTTCCTTGAGTACGGTACAGGTGGGCGGAATTCGTGGTGTAGCGGTGAAATGCTTAGATATCACGAAGAACTCCGATCGCGAAGGCAGCTCACCGGACCGGAACTGACACTGATGCTCGAAAGTGCGGGTATCAAACAGG
+
5ACC@CB?BBBAAAAABB?@AD@D=ABB<BB>BB>BE=CC=BB7<;;ABAA=;;;0;@;;5;4:=?:;;BBCCDD=BBC9?@?59:??=?4:57878$7173<9=4>;;;@88;=C<C@D<??;==00+0==;:5999,9<8<6=9;:00)0966:==6:;;;3733;28885222==<<7<=8:::6::;33333.368888==<=7=8==??<B@>>E;;;?>=;888::::;1:=<<=A7:;:687(5994
@6HNMW:00717:06315
TACGGAGGATGCGAGCGTTATCCGGATTTATTGGGTTTAAAGGGAGCGTAGGTGGGATATTAAGTCAGCTGTGAAAGTTTGGGGCTCAACCTTAAAAATTGCAGTTGATACTGGTTTCCTTGAGTACGGTACAGGTGGGCGGAATTCGTGGTGTAGCGGTGAAATGCTTAGATATCACGAAGAACTCCGATCGCGAAGGCAGCTCACCGGGCCGGAACTGACACTGATGCTCGAAAAGTGCGGGTATCAAACAG
+
BD;;7:B=AABABBBAAA?CCD@B?A@@8@A=@@0;;.;@8AD=;;;CD:;4;:;.:@@><@=AA000>00:>@?5>=?5;7;&////)/4:)////$/166833-3388;33/7A;=>=><?>><=;9>>;<><@AB<BB>B?B?BAAA=??===::/9>@>:=<;><?0/.57.3399.347=<<>=889:>00)/3;////377178186<2813388662227566252222&27575=385222:0:55
@6HNMW:00734:06331
TACGGAGGATGCGAGCGTTATCCGGATTTATTGGGTTTAAAGGGAGCGTAGGTGGGATATTAAGTCAGCTGTGAAAGTTTGGGGCTCAACCTTAAAATTGCAGTTTGATACTGGTTTCCTTGAGTACGGTACAGGTGGGCGGAATTCGTGGTGTAGCGGTGGAAATGCTTAGATATCACGAAGAACTCCGATCGCGAAGGCAGCTCACCGGGGCCGGAACTGACACTGATGCACGAAGCGTGGGGATCAA
+
BB;;44:.9=@:@@;;59.9=;5<8<>?4::.55)55)5<4>?7====<=<<;@?;?><@:>49:99@=>C;;<A8<<=5===/66<>9<:>7;;;/:5::8333(3338333.3=/94:/44996660-----(--8(-/(/(/06733,3;8888:333.3:/8888278952223377178288;6;;3339994:283337333,333&3,3495:://....2225533..(....366)33339
@6HNMW:00734:06332
TACGGAGGATGCGAGCGTTATCCGGATTTATTGGGTTTAAAGGGAGCGTAGGTGGGATATTAAGTCAGCTGTGAAAGTTTGGGGCTCAACCTTAAAATTGCAGTTGATACTGGTTTCCTTGAGTACGGTACAGGTGGGCGGAATTCGTGGTGTAGCGGTGAAATGCTTAGATATCACGAAGAACTCCGATCGCGAAGGCAGCTCACCGGGCCGGAACTGACACTGATGCTCGAAAAGTGCGGGTATCAAACAGG
+
CDDC@BB?BAAACCCCCC@BCC>B>;;;0;B=AA:AA8AB9BB=BAACC;;5;;;0;CDD@C@D@@@CCECDBBA9>>?.:;:.;ABB>A?A=A@@6@;?@BBC@BBBCBBB?BB>B@B@CBBBBA@=@???B?BBC;AA<?:?<883B??>>?@7859@@A=CB9959@A=A??BBBB?BC>@@A;???BAB??<??B989A9988=;3;9=6;8;??9<<<887787::8888(89::;A9@@>@AA:@>>;
@6HNMW:00748:06346
TACGGAGGATGCGAGCGTTATCCGGATTTATTGGGTTTAAAGGGTGCGTAGGTGGCAGATTAAGTCAGCGGTGAAAAGCTGTGGCTCAACCATAGTCTTGCCGTTGATACTGGTTTGCTTGAGTACAGTTGATGTAGGCGGAATGCGTAGTGTAGCGGTGAAATGCATAGATATTACGCAGAACTCCGATTGCGAAGGCAGCTTACAAAAGTGTAACTGACACTGATGCACGAAGCGTGGGTATCAAACAGG
+
CCCC@@@=@;;;;BBBBBAFCGAD@BBE>CC?CG>DD:;;6;C<BB@BC;;7;B>B@@@C=@<@AAB@@A>ABDIF;BA;;;CAHCCD>B:;;CCCCCACB@CBADDDDEBA>AA9A@@9?:::@@BBB>AAABBCC?CB?B?BBCABBAAACCCBC?BBBD=???BBCCEBBB>AA??;@@<@@@=C@@8:9;;.5.577;?=>>?AA6:999??BABBBBABB@?@=>877079=?BC;B?:::C9A>B>
@6HNMW:00754:06340
TACGTAGGTGGCAAGCGTTATCCGGATTTACTGGGTGTAAAGGGCGCGTAGGCGGGGATGCAAGTCAGATGTGAAATCTATGGGCTTAACTCATAAACTGCATTTGAAACTGTATCTCTTGAGTGCTGGAGAGGTAGACGGAATTCCTTGTGTAGCGGTGAAATGCGTAGATATAAGGAAGAACACCAGTGGCGAAGGCGGTCTACTGGACAGTAACTGACGCTGAGGCGCGAAAGCGTGGGGAGCAAACAGG
+
GFEDCCC@BA;>>;>?@AACCC@C@CCD=BCCCD>BBBB@=@@49:;;AAB?BCBB9A@@@@?BBBEDDAAAAAA<ACCC;::/;B=B?BDDCCBD>CCBABBB=BBD=BBBBBBCCCB?BBCBBBAA>ABA@?@@@@9858=B?B@B>ABBBB?AA?BBBD>???BBBBCCCBB?B@B>BB>ABB7<<<<6;>A2969:4:CB@@@B>BCCCBC?BCBBBA@@@9949@@@BB;@@B@@@@7@@@CC>BBB@
@6HNMW:00717:06388
TACGGAGATGCGAGCGTTATCCGAATTTATTGGGTTTAAAGGGAGCGGTAGGTGGGATATTAAGTCAGCTGTGAAAGTTTGGGGCTCAACCTTAAAATTGCCAGGTTGATACCTGGTTTCCTTGAAGTACGGTACAGGTGGGCGGAATTCGTGGTGGTAGCGGTGAAATGCTTAGATATCAACGAAGAACTCCGATCGCGAAGGCAGCTCACCGGGCCGGAACTGACACTGATGCTCGAAAGT
+
A>>>=00/999<=<<;;?@AD?BB=AA;AA=AA0<;.;A9AA6<</0)///)///)/955.58=;;;><::9494,4;<0:;;1;=::16+,*,66*60,,(,,(,,556/3,33,3;18060//)/88892777771777.7938,3,373/(/84---62(,,66/,---(/89667694973.3;6??A8?=<0/00/6;5////333718;5;6=28.33335555663...2267.66
@6HNMW:00723:06387
TACGGAGGATGCGAGCGTTATCCGGATTTATTGGGTTTAAAGGGAGCGTAGGTGGGATATTAAGTCAGCTGTGAAAGTTTGGGGCTCAACCTTAAAATTGCAGTTGATACTGGTTTCCTTGAGTACGGTACAGGTGGGCGGAATTCGTGGTGTAGCGGTGAAATGCTTAGATATCACGAAGAACTCCGATCGCGAAGGCAGCTCACCGGGCCGGAACTGACACTGATGCTCGAAAGTGCGGGTATCAAACAGG
+
BBAA=AB?BCBAACBCBB@C@A?AACFI?GG@BB;AB0;;7;C;B@@@@AC?DCE>CCFC@B@BCBBBBBBBCCC>CCC=BBB:BCCC?A>?2988-:39:@:969CBABAA>BB<B@C;?9::@??<?BBBB?BBE?AB>A@C?BCBB?BAB;;??9??@?8BBBC8BB?;;;>BBBB?BB@ADF?C@AACBBB>A>AAA?????;?C<A>>=D@BBB@?>=<AA677?CACA7A>??AA9@>A;;;7;AA<
@6HNMW:00725:06380
TACGTAGGTGGCAAGCGTTATCCGGATTACTGGGTGTAAAGGGCGCGTAGGCGGGGATGCAAGTCAGATGTGAAATCTATGGGCTTAACTCATAAACTGCATTTGAAACTGTATCTCTTGAGTGCTGGAGAGGTAGACGGAATTCCTTGTGTAGCGGTGAAATGCGTAGATATAAGGAAGAACACCAGTGGCGAAGGCGGTCTACTGGACAGTAACTGACGCTGAGGCGCGAAAGCGTGGGGAGCAAACAGG
+
<<==99905;7;=269:99<..*-3--(--///)/:555)44)4//////)/999+://5=:=;;;666<<@<@:AA?BAA@,599?9=@:>9==5=449994)5:;1444:;44445.438;3334.44445:88555587=8;8;8=<<::94525<==488888?877>8;580837?7;;A6=;7703;>.616<99;;=AA@@C?969A;@>9;9?@@;;9=BA:;9D7>995555&9554=6@>?;
@6HNMW:00740:06399
TACGTAGGGGGCGAGCGTTGTCCGGAATTACTGGGCGTAAAGGGCGTGTAGGCGGAGCGGCAAGTCAGAAGTGAAATCTCCGGGCTTAACCCGGAAACTGCTTTTGAAACTGTCGCCCTTGAGTATCGGAGAGGCAGGCGGAATTCCTAGTGTAGCGGTGAAATGCGTAGATATTAGGAGGAACACCAGTGGCGAAGGCGGCCTGCTGGACGACAACTGACGCTGAGGCGCGAAAGCGTGGGGAGCAAACAGG
+
BBACB;;:9:'9<945A<7<@99A=A<A?BBBBA9AA;;;,9C7D;:;DCB@BC@BGED>AB@DCCCBCACCCCD>:;;B?BB<BC>B?BB=B=A@;AAA;;;;.;CE<BBBBBCAA;A@BABACBBB>BBBB?B<;6;A=A=@=@@C@@?CCBBBB=??@@;????A@???BB>AA@BB?B?BBB?ABAA;??A8<88818:?ABA@:AABBBD@BBBBB??;BBB?BBAAAB>BBBBBBB5??AAA:?;@<
@6HNMW:00745:06385
TACGTAGGTGGCAAGCGTTATCCGGATTTACTGGGTGTAAAGGGCGCGTAGGCGGGGGCGCAAGTCAGATGTGAAATCTATGGGCTTAACCCATAAACTGCATTTGAAACTGTATCTCTTGAGTGCTGGAGAGGTAGACGGAATTCCTTGTGTAGCGGTGAAATGCGTAGATATAAGGAAGAACACCAGTGGCGAAGGCGGTCTACTGGACAGTAACTGACGCTGAGGCGCGAAAGCGTGGGGAGCAAAATAGG
+
AA@@AAA>BB?BC===00,0@@;A>@BD>FCAAA<@BCAA0;;0;;;;?9949ACDC5@:;:@CCCDCBBBBCBB=;<<A@@@<@B>C6;;6;A@D;@@@@;::,:;D;@@@BAAA@@@>B@@:::BC=A@;;7;C@@@@<@>B?B@B?CA@@@A@@<@BBB=;;:CAAAD;;:B?B=A>??49:B>BABB?AAB?A=AA=ABB;;<B@DCDBBB@BBBBBAABC;;7;@@@=@8?999@@?3>>:;:;*:??4
@6HNMW:00757:06391
TACGGAGGATGCGAGCGTTATCCGGATTTATTGGGTTTAAAGGGAGCGTAGGTGGGATATTAAGTCAGCTGTGAAAGTTTGGGGCTCAACCTTAAAATTGCAGTTGATACTGGTTTCCTTGAGTACGGTACAGGTGGGCGGAATTCGTGGTGTAGCGGTGAAATGCTTAGATATCACGAAGAACTCCGATCGCGAAGGCAGCTCACCGGGCCGGAACTGACACTGATGCTCGAAAGTGCGGTATCAAACAGG
+
CCCC@CB?BAAACBA;;;>BA@>B?ACC=;<5;B0;</;B8AA8;;;AA@C>;;;6:BDD@C@CBCCCCCBBBBB<@BC6::;5;@@@>@=@59:9-:39:ACB?AABAABA>AE>D?B?D:::@AA=???@A=@?@;:949?B?BABE?CAA@@:93:=@?9@C@A>??>?A<89:BB?BC>AAB?AC@?899@29399:9?::929C>C?C>D=@@BBH>>>===<:;::77)///..(..8...)2224
@6HNMW:00763:06381
TACGGAAGGTCCGGGCGTTATCCGGATTTATTGGGTTTAAAGGGAGCGTAGGCGGTCATGGTAAGCGTGTTGTGAAATGCGGGTGCTCAACATCCGGACTGCAGCGCGAACTGCCGTGCTTGAGTGCATTGAAGGAAGGCGGAATTCGTGGTGTAGCGGTGAAATGCTTAGATATCACGAGGAACCCCGATTGCGAAGGCAGCTTTCCGCGCTGTTACTGACGCTGAAGCTCGAAAGGTGCGGGTATCGAACAGG
+
7///)/)/)/;4::,//=9<;<.5./99///)/9)//)//)/;3/55:5547::.4373:6:;7;444435:8877.78333(33337833338286==<;=//0/09659>>?/33;33,3877737><?=6:08(-(--(-(-(//7848@<=?>=;>==A8>>>?:<;;88;@77866(/(///&/55(2277.3.3...7707277222555:>9=<>>>>>?:::9=888*8:88889.8797775:994
@6HNMW:00765:05786
TACGTAGGGTGCGAGCGTTAATCGGAATTACTGGGCGTAAAGCGGGCGCAGACGGTTACTTAAGCAAGATGTGAAATCCCCGGGCTTAACCTGGGAACTGCGTTTTGAACTGGGAGACTAGAGTGTGTCAGAGGGGGGGTAGAATTCCACGTGTAGCAGTGAAATGCGTAGAGATGTGGAGGAATACCGATGGCGAAGGCAGCCCCCTGGGGATAACACTGACCGTTCATGCTCGAAAGCGTGGGTAGCAAACAG
+
/55;<<@>7<AAB@@B;<7:?0..08*.(--77818@@??6>99949?@ABABC=@=ABB<A?A@B@BAAA9:;C?CBBB5;</;A4:49=@@A=C>::6=<@@B8AA?BBBB<@@@?@@@@@999>88333333333"3733,3176883339333>??>>>8=====656<<599929@;@=BCC?D99:699C8>:?999AAA1@@@>0=99.9=?;;8804;7;;555<:9:>444===>5;:<<BB9@?>
@6HNMW:00798:05804
TACGGAAGGTCCGGGCGTTATCCGGATTTATTGGGTTTAAAGGGAGCGTAGGCGGCATGGTAAGCGTGTTGTGAAATGCGGGTGCTCAACATCCGGACTGCAGCGCGAACTGCCGTGCTTGAGTGCATTGAAGGAAGGCGGAATTCGTGGTGTAGCGGTGAAATGCTTAGATATCACGAGGAACCCCGATTGCGAAGGCAGCTTTCCGCGCTGTTACTGACGCTGAAGCTCGAAGGTGCGGGTATCGAACAGG
+
=@==:=:?:??:A@6=6616<>:><@@@7>>:>@8@D7?;6;>2:?0/0;;:;;6==AA?BF@BB::9B?AAAAB=::9AB=BBBBDC?CBBB?C?BB???ABBABBB?BCCC?CCC??;??BBBBBB@BB?B?D?B?BA>A=A>ABBC?CBBBA9858BBC>@??A=AAA???AAA<992748@@2@AA5<=AB6868AA?AA7<9<???@@@=AAAA>>>AAAA:<>>==?7?7;;<<<6=>>>CA=;::<
@6HNMW:00809:05772
TACGGAGGATGCGAGCGTTATCCGGATTTATTGGGTTTAAAGGGAGCGTAGGTGGGATATTAAGTCAGCTGTGAAAGTTTGGGGCTCAACCTTAAAATTGCAGTTGATACTGGTTTCCTTGAGTACGGTACAGGTGGGCGGAATTCGTGGTGTAGCGGTGAAATGCTTAGATATCACGAAGAACTCCGATCGCGAAGGCAGCTCACCGGGCCGGAACTGACACTGATGCTCGAAAGTGCAGGTATCAAACAGG
+
CDDDAA@?AAAABAAA;;5;AC>B@BBC<BB=CA;AF;AA>BG>CCDDBBA=AA@9AA@@8;5;CAABBCCBBBD=BBC?CCC;CCCD?C?@9>=>0=;?>>?A?BABCA??;>@:@?D<????B@B>AAABB?AAA;9849?A>@AAB?BAAAA9999BBF>BBBB?CBA@@@>DB@A;??<@@A>AA@???AA=A>A>?>@ABB?BE@E?>;A>AAA==B>>?>888BAAAB689<A;;8;AABAG9>==6
@6HNMW:00769:05851
TACGGAGGATGCGAGCGTTATCCGGATTTATTGGGTTTAAAGGGAGCGTAGGTGGGATATTAAGTCAGCTGTGAAAGTTTGGGGCTCAACCTTAAAATTGCAGTTGATACTGGTTTCCTTGAGTACGGTACAGGTGGGCGGAATTCGTGGTGTAGCGGTGAAATGCTTAGATATCACGAAGAACTCCGATCGCGAAGGCAGCTCACCGGGCCGGAACTGACACTGATGCTCGAAAGTGCGGGTATCAAACAGG
+
BBBC@CC@CAAABBAAA@?BBB@CACCC=BB;AA/:;0;C;CD>;;;DDCB@@@@<ABBE@D@BBCAAA??@BBB<BAC:@@@8@@A@=?=?9><<3=2:9@AA?BBBCCCD<==7<<@>BAA@B@@=@@@@B?BBB>BB?B@C?BBAA=ABA=>AA=ABBB=BCBB?BA<<<DACCBB?BB?BBD@CB@AA@AA2747=>=@A@@=AB=B?>=E<??BAAAA????@?>=<<<5;<=>>>9>???BB:AAA<
@6HNMW:00775:05821
TACGTAGGGGGCGAGCGTTGTCCGGAATGATTGGGCGTAAAGGGCGCGTAGGCGGCTCTTTAAGAGTGGAGTGAAAGTCCTGCTTTCAAGGTGGGAATGGCTTTGCTGACTGGAGGGCTTGAGTGCAGGAGAGGTAAGTGGAATTCCCGGTGTAGCGGTGAAATGCGTAGAGATCGGGAGGAACACCAGTGGCGAAGGCGACTTACTGGACTGTAACTGACGCTGAGGCGCGAAAGTGTGGGGAGCAAACAGG
+
7;<5449999$45:===@?B@@494:=99:B?AA9@9955)5<29544449344.44444(45<;;;<8:::BBA;B;:9:BBBD;::<@6:;A6@:>?;?@A4?;BBBE>D??>@9>?9=@?==A::39>::2:=:=00+0;>+00*0:;:;;=8<2<==A;==8<<;8=8@BBBB;BB:<4=;;8??;;8?8807.73<BB8C=>><989A>>28998;;;=@@?>B===CF<888<<?>.:<9::399=2
@6HNMW:00789:05814
TACGTAGGTGGCAAGCGTTATCCGGATTTACAGGGTGTAAAGGGCGCGTAGGCGGGGATGCAAGTCAGATGTGAAATCTATGGGCTTAACTCATAAACTGCATTTGAAACTGTATCTCTTGAGTGCTGGAGAGGTAGACGGAATTCCTTGTGTAGCGGTGAAATGCGTAGATATAAGGAAGAACACCAGTGGCGAAGGCGATCTACTGGACAGTAACTGACGCTGAGGCGCGAAAGTGTGGGGAGCAAACAGG
+
BBBDDBA?@@<@A=?@@@=@CC@D@BBB<BAAAC=CECDC>CC?BBBCCBC@CFCC;C<;;@?DCCAAA;;;AAA9;::?@?>8?B>B?CCCCDDL>@@@@A@@8@AA<A@@BBCBBBB?BBB???BC?BB@@=@B@?:8399<:?>A=AAA@AAAA>ABBB>AAAAB@@@A@BB=@=@>==;>BB?BBBB>AAC796:B@AAAA@@B?CCAAAC@CBDDD@@@C;;7<A@BCB=A;;;;;;.;AADG>BBA@
@6HNMW:00811:05845
TACGGAGGATGCGAGCGTTATCCGGATTTATTGGGTTTAAAGGGAGCGTAGGTGGGATATTAAGTCAGCTGTGAAAGTTTGGGGCTCAACCTTAAAATTGCAGTTGATACTGGTTTCCTTGAGTACGGTACAGGTGGGCGGAATTCGTGGTGTAGCGGTGAAATGCTTAGATATCACGAAGAACTCCGATCGCGAAGGCAGCTCACCGGGCCGGAACTGACACTGATGCTCGAAAGTGCGGGTATCAAACAGG
+
=?B@9BB:C<;<ABBBAB?@DD@DACCB>CC@BB=BC7;;7;D?BBBCCCB@BBB=BCBCACACCCBBBA@@CCC=@@D<AAA8AAAA;@9=8===5><@@@AA>BACBB9968D>E@B?B???A>?;?>?CE@BBB=AA=A?B>AABB@BBA=<7718=<>5?@??=BAAA>>>BB@@=??9?AC<@A>999BB?B?CBBBCCBA>@A8?38189<?@<>?@A==578===@A7>><=9>7@;;<>E:???<
@6HNMW:00766:05889
TACGGAGGGTGCAAGCGTTAATCGGAATCACTGGGCGTAAAGCGCACGTAGGCTGTTATGTAAGTCAGGGGTGAAATCCCACGGCTCAACCGTGGAACTGCCCTTGATACTGCACGACTTGAATCCGGGAGAGGGTGGCGGAATTCCAGGTGTAGGAGTGAAATCCGTAGATATCTGGAGGAACATCAGTGGCGAAGGCGGCCACCTGGACCGGTATTGACGCTGAGGTGCGAAAGCTGGGGAG
+
IHLD@;:;8;B@B@CAAA@C@CCC@C?A@AD;;;6;@@@@;@BA@@;;<@@?BBAA>ADBBB=?>@?@CA9BBBD>A@@9??=9=B9:4:9?>?;@8<;<==6<8>?A@??:::@@@@B>?@?CC@BE>BB@@@:?C=???B=?;?>@@<@??:94:AA=??8?@<@?@?@@<=>==:=A<A<>>=>>B;;86@>6;-//6957717=;??<@<??B:::6///96;5888<=<37655;;+88
@6HNMW:00777:05870
TACGGAGGATGCGAGCGTTATCCGGATTTATTGGGTTTAAAGGGAGCGTAGGTGGGATATTAAGTCAGCTGTGAAAGTTTGGGGCTCAACCTTAAAATTGCAGTTGATACTGGTTTCCTTGAGTACGGTACAGGTGGGCGGAATTCGTGGTGTAGCGGTGAAATGCTTAGATATCACGAAGAACTCCGATCGCGAAGGCAGCTCACCGGGCCGGAACTGACACTGATGCTCGAAAGTGCGGGTATCAAACAGG
+
BCBA>;;6;DBBBCCA@@@CCG@C@BCC>CC@CF=EB=BD@FE>:::CCBB?BBE>BBBF@B?BBAAAAAABCCC=BBD>CCC;BBAA>@>A9==;0<8=>@@A?BBBBCBB?BB<B?C>B?AABBB>BBBB@>?>>8<>9>?A<?@@B?B>>:60/*0;;;7;@DF@?::>>>@BBAA=AB?CBB?BAB???AA9>9>@A@AACC?DC=C>?<B?B>>;;BDEC@@@====@@5<==667)8:::<;3???<
@6HNMW:00778:05901
TACGTAGGTCCCGAGCGTTGTCCGGATTTATTGGGCGTAAAGCGAGCGCAGGCGGTTTCGTAAGTCTGAAGTAAAAGGCAGTGGCTCAACCATTGTATGCTTTGGAAACTGCGGGACTTGAGTGCAGAAGGGGAGAGTGGAATTCCATGTGTAGCGGTGAAAATGCGTAGATATATGGAGGAACACCGGTGGCGAAAGCGGCTCTCTGGTCTGTAACTGACGCTGAGGCTCGAAAGCGTGGGTAGC
+
DBBAB<;5;@@/;;B@AB=ACAAE@CCC>A@=@D;@@@CB:>@>000000/)/:6<>=>CBB>CCCABB=@@AAA.;5;CA@B?@@@?=?:98139999:;=4:6::29??8;;3;;;8===>>AAAA<???5?B?@9816/6/5979779;;99;6:5566'5765555578>>::096167<;;795::)////)/5>.55:54493994448388:3333344/)/:////(/889;;49669
@6HNMW:00785:05894
TACGGAGGATGCGAGCGTTATCCGGATTTATTGGGTTTAAAGGGAGCGTAGGTGGGATATTAAGTCAGCTGTGAAAGTTTGGGGCTCAACCTTAAAATTGCAGTTGATACTGGTTTCCTTGAGTACGGTACAGGTGGGCGGAATTCGTGGTGTAGCGGTGAAATGCTTAGATATCACGAAGAACTCCGATCGCGAAGGCAGCTCACCGGGGCCGGAACTGACACTGATGCTCGAAAGTGCGGGTATCAA
+
BCCC@CD@CCCCCBBAA@>ABD?B=AAB=BB?BB9AB0;;0;A8AABBBCB?BBB>CCEL@B@CDCAAACCCCBD=CCC=CCD;CAAA?B?A;???5?<@@AAA=?@ABA@@<??8?=A>A@@@CBB?BBA@@<???8?B?B?B=AA@@>@BABADA:?9:9,9?<>8@<@:;;ACA@A?9:59AA<AC@??CCC>B@BAA@A99::???5=8<0939=;879799<:98>:877)58=775-588575
@6HNMW:00787:05874
TACGGAGGGTGCAAGCGTTACTCGGAATCACTGGGCGTAAAGGACGCGTAGGCGGATTATCAAGTCTTTTGTGAAATCTAATGGCTTAACCATTAAACTGCTTGAGAAACTGATAATCTAGAGTGAGGGAGAGGCAGATGGAATTGGTGGTGTAGGGGTAAAATCCGTAGAGATCACCAGGAATACCCATTGCGAAGGCGATCTGCTGGAACTTAACTGACGCTAATGCGTGAAAGCGTGGGGAGCAAACAGG
+
BB;;5;;;0:ADD?BBAA?BCCCC@C@BCC@A@E<AA@@@;@=BC;00<<<800+0;:><9945;;<>>.:=99:-:?=A;BB>AA6;5:6>>.:;.9;9:??BABCB<@A@@@@@AABBBCCAAABB;BBAA=>?CA@B?A=@?B=:;5;@<=<<@2BCDD;BC?A@;9;?AB@@@>AB?B?BAAA<A@<?@???C@CBAAABA:@=:@966:C7;?@@<666>8<@;;@>AB=:96;===/@>?>@49996
@6HNMW:00767:05923
TACGGAGGGTGCAAGCGTTACTCGGAATCACTGGGCGTAAAGGACGCGTAGGCGGATTATCAAGTCTTTTGTGAAATCTAATGGCTTAACCATTAAACTGCTTGAGAAACTGATAATCTAGAGTGAGGGAGAGGCAGATGGAATTGGTGGTGTAGGGGTAAAATCCGTAGAGATCACCAGGAATACCCATTGCGAAGGCGATCTGCTGGAACTTAACTGACGCTAATGCGTGAAAGCGTGGGGAGCAAACAGG
+
CCDEFBBB<@B@@=B:;;?CBCDG@C@CBCBBBB=AAADD=@>@BCDCCBB?::::B?BBA@8::AAAA8AAABA9;;;B?BB@CM@B@C@BC@BB=BAA?B@BBBCC=CCAABD@ABBDDGBBDBBB<A@@B?BBBBBB?B?D>B=;;6;@?CEEF:CBBB9AA?AABBCCBDDCC@CB@C@BABC<@@?ABAB5:49???AABBCD@D@DC@C@BCDDEDBCB>AC@@ABBC=CA@ACEE:;;;AB5;;A>
@6HNMW:00778:05959
TACGGAGGATGCGAGCGTTATCCGGATTTATTGGGTTTAAAGGGAGCGTAGGTGGGATATTAAGTCAGCTGTGAAAGTTTGGGGCTCAACCTTAAAATTGCAGTTGATACTGGTTTCCTTGAGTACGGTACAGGTGGGCGGAATTCGTGGTGTAGCGGTGAAATGCTTAGATATCACGAAGAACTCCGATCGCGAAGGCAGCTCACCGGGCCGGAACTGACACTGATGCTCGAAAGTGCGGGTATCAAACAGG
+
BBBC@BD?CCC;<<D<;;@DDD@C@CCC>CFADM?EC>BB>BC>DCDCDCB?;;;6;;;;@C?CC::;BBBCBBB;AAA0<<;.<B@A=A>A?BAA6@;:::AC?CDG?@?B@BC>B>B?B@@@B8848>>=><99929@;A<?;?C??;?@@@@>?<?BCC>BB@A<??@@B@>CABB?BB?BCC@BBBAAA@@=@>@@ABAAAC@BB=A:=5?9?@B@@A??;;<>>@@???8===;;:1;=>==>7=??=
@6HNMW:00765:05989
TACGGAGGATGCGAGCGTTATCCGGATTTATTGGGTTTAAAGGGAGCGTAGGTGGGATATTAAGTCAGCTGTGAAAGTTTGGGGCTCAACCTTAAAATTGCAGTTGATACTGGTTTCCTTGAGTACGGTACAGGTGGGCGGAATTCGTGGTGTAGCGGTGAAATGCTTAGATATCACGAAGAACTCCGATCGCGAAGGCAGCTCACCGGGCCGGAACTGACACTGATGCTCGAAAGTGCGGGTATCAAACAGG
+
CCBC@BC@CCAABBBBBB?BBD@C@BBB>CE@CC>CD>CC>CD>:::DDCC?BCC=DCCC?C@CCC@@?A@@?@@<@?E@DDD8AAAA?C?A?CCD:B<???@A<ABBBCAA;>>:>?C>B???CBB>BBB?><???8?B>B@B?BB@@=A@?@@7757CCC<?AAB?A<<A@@@CCCC=AA?AAC?CCB>><AA;?<@899BCCC?BB=B?@<B?BBBABA@@@AAA@AACCC7><?99:39;<===8=AA<
@6HNMW:00768:06009
TACGTAGGGGGCGAGCGTTGTCCGGAATTACTGGGCGTAAAGGGTGCGTAGGCGGTTGATTAAGTTGGATGTGAAATACCCGGGCTTAACTTGGGGGGTGCATCCAATACTGGTTAACTAGAGTGCAGGAGAGGGAAGCGGAATTCCTAGTGTAGCGGTGAAATGCGTAGATATTAGGAGGAACACCAGTGGCGAAGGCGCTTTCTGGACTGTAACTGACGCTGAGGCACGAAAGCGTGGGGAGCAAACAGG
+
ABAABA@@@A,@A@AA@@<@AB=B=B>B=AACCC>ECBBB<AD<;;;@@@@<@B>B?BBC7;7;C?BADDCCBBB>BDCC>BE>ED=B?BC?BBBBB*BCCCCA?A?BBBAB?B@D@CDBBA>>?@??;?ABAB7959AC@D?B?B@CB@@B@BC??<@@@@9???;:ABC;;;=BB<AB<A<==;:>><949;94;=558DD7;;?=@@@ABD<B@?BB>?>A??:;?===>7>;::===/;;;>>7;;;:
@6HNMW:00770:05970
TACGGTAGGTGGCAAGCGTTATCCGGATTTACTGGGTGTAAAGGGCGCGTAGGCAGGGGCGCAAGTCAGATGTGAAATCTATGGGCTTAACTCATAAACTGCATTTGAAACTGTATCTCTTGAGTGCTGGAGAGGTAGACGGAATTCCTTGTGTAGCGGTGAAATGCGTAGATATAAGGAAGAACACCAGTGGCGAAGGCGGTCTACTGGACAGTAACTGACGCTGAGGCGCGAAAGCGTGGGGAGCAAACAGG
+
0@00+0<<:?@?BD@BCBB:;;B=C<AA@8?>959)5;9=>8@B;AB?::9949=CDG;CABBACBBBAAAAABBC=<;<BBBA:BC7;8;C;;;;;09>>?CCC<BBB<A@;;;:9;?@589?@@A@A?ABBB@EA@@::692:>A=A>BBBAAA??:????8?CCBBBB999@@5949?>>9???:??>>7<:@5;5;A;;;:>@@A=@AB@@@@CA@@A?>?B:0*000///)///4;==+::555/4::5
@6HNMW:00773:05974
TACGGAGGGTGCGAGCGTTAATCGGAATAACTGGGCGTAAAGGGCACGCAGGCGGATTGTTAAGTGAGATGTGAAAGCCCCGGGCTTAACCTGGGAATTGCATTTCAGACTGGCAGTCTAGAGTATTTTAGGGAGGGGTAGAATTCCACGTGTAGCGGTGAAATGCGTAGAGATGTGGAGGAATACCGAAGGCGAAGGCAGCCCCTTGGGAATATACTGACGCTCCATGTGCGAAAGCGTGGGGAGCAAACAGG
+
BCAA=;;;0:BBAAACCCAG?DCFAD>AA@CCDM>BBFBE?CC?B<;=CCDAGD@CC?AA@B@BCBBBCCDBBAC<BBCC;DC=AA?B?C?BBA<A=@=@@BBB=BBBBB>?;?@BBBBBBBBBBBCC:BCE:??AA9@>CC<?<??AAA@=8888818@A@7888;;;;;;BAAAD<;;1818:=9?@<A;BBC?A=AB??BB5B=BB3;576599777558//(///....22'2577977.7=9?A:AAA=
@6HNMW:00803:05965
CACGTAGGGGGCAAGCGTTGTTCGGAATTATTGGGCGTAAAGGGCATGTAGGCGGTTTTGTAAGCCTGGTGTGAAATCCTGCAGCTTAACTGTAGAATTGCATTGGGTACTGCAAGACTTGAATCACAGAGGGGAAACTAGAATTCCAGGTGTAGGGGTGGAATCTGTAGATATCTGGAAGAATACCGGTGGCGAAGGCGGGTTTCTAGCTGATGATTGACGCTGAGGTGCGAAAGTGCGGGGAGCAAACAGG
+
@BCBBBCCCC1@@>@@@@=AA?BC@CAG?AA@BC>DCDCC:@@:@A;;;BC?;;6;BC6;=C?CGACC@ABAABB<BB?BBA@@CD>@?ACCCCCC@C<??AB?BD>CCCCDBB?@@@@=@A=ABBBABAA?@1AC>CAAA@=A=A=@@=@BBBDBB:BD@D@BBBBAAABAAACBB@C?CC?BAA<@=:939::39<=<<9>A9AEC?>????BBB=BABA@AB9:4:A@@@B;@?=????5?AACC>AAA=
@6HNMW:00808:05990
TACGGAAGGTCCGGGCGTTATCCGGATTTATTGGGTTTAAAGGGAGCGTAGGCGGCATGGTAAGCGTGTTGTGAAATGCGGGTGCTCAACATCCGGACTGCAGCGCGAACTGCCGTGCTTGAGTGCATTGAAGGAAGGCGGAATTCGTGGTGTAGCGGTGAAATGCTTAGATATCACGAGGAACCCCGATTGCGAAGGCAGCTTTCCGCGCTGTTACTGACGCTGAAGCTCGAAGGTGCGGGTATCGAACAGG
+
?@?C@D?@>@EGGE>BAA=ADB>B>;;;0;@@CG>DD=CC?FG=;;:AA?@=::59ADD?BB?BAAABB?BBBCE?9:9BC>BBABCC@BBBB?=7=>/00>;;;ABC@CBBB<>=B@@:>>?@C:::ACD=?=>=A=AC@C>A>ABBB@BBC@@7717A@A<A==D;@>AA==>AAA;;:;:=CC2A==066;;1949>><<=7<;??@@AAA<AA>>>@?>===9>>>?AA;A;8999907==;<<=;<<<
@6HNMW:00778:06041
TACGTAGGGGGCGAGCGTTGTCCGGAATTACTGGGCGTAAAGGGTGCGTAGGCGGTCTGGTAAGTTGGATGTGAAATACCCGGGCTTAACTTGGGTGCTGCATCCAATACTGTCGGACTTGAGTGCAGGAGAGGAAAGCGGAATTCCTAGTGTAGCGGTGAAATGCGTAGATATTAGGAGGAACACCAGTGGCGAAGGCGCTTTCTGGACTGTAACTGACACTGAGGCACGAAAGCGTGGGGAGCAAACAGG
+
CCDBC;;:::*;A?A@BB?BBF@C@CAC?ABFCC=BBABB=BC=CBBBBBB<@A?ACCCACC@CC@C@CBBBDDD>BBBB=BC=BB?C@CC?BB<@>??BBCBB?A?AA?AAAA?<AAA>BBBBBBBB>B??@>@@8?8939<@<A@BAA?>>997715==A7A@@@>B@A>>>;88279499>>?;?@AA;><<484///9929==9>==BAA<AA>>>?>>>5505>>>>C7A??><<</788?@9@??<
@6HNMW:00784:06039
TACGGAGGATGCGAGCGTTATCCGGATTTATTGGGTTTAAAGGGAGCGTAGGTGGGATATTAAGTCAGCTGTGAAAGTTTGGGGCTCAACCTTAAAATTGCAGTTGATACTGGTTTCCTTGAGTACGGTACAGGTGGGCGGAATTCGTGGTGTAGCGGTGAAATGCTTAGATATCACGAAGAACTCCGATCGCGAAGGCAGCTCACCGGGCCGGAACTGACACTGATGCTCGAAAGTGCGGGTATCAAACAGG
+
ACBB@@A<@CBBBBA@@@<@AB5;8;AA9@@5;;0;J0;;0;A9@BBBCDD@BBB;AA@@=@=@A@@@AABDCBD=BBA=BDB8BCDD?D?B>BBB9A>AACCC?AAA???A:??:??B?CBBB????CABBB?BBD>??=??B=BBBB?BBA>;:949@B?;CC74/3?;9779????;?C?BBB@BBB??>@A=@?B>?>?BBB@DC>C>>:B@BAA?;;;>BB;;;@@@AD;@@A>>>8==@@@@8==>:
@6HNMW:00791:06048
TACGTAGGGGGCGAGCGTTGTCCGGAATTACTGGGCGTAAAGGGTGCGTAGGCGGTTGATTAAGTTGGATGTGAAATACCCGGGCTTAACTTGGGGGGTGCATCCAATACTGTCGGACTTGAGTGCAGGAGAGGAAAGCGGAATTCCTAGTGTAGCGGTGAAATGCGTAGATATTAGGAGGAACACCAGTGGCGAAGGCGGCTTTCTGGACTGTAACTGACGCTGAGGCACGAAAGCGTGGGGAGCAAACAGG
+
BCCCCBCDGD3DCB@@AB@CCCAD@CAF@CCJDF?DBBCC=CD>C:9;B@@;@B=@<BBD7<:<C@F?CA?@@@@=ACEH?CC?BB@B@CC?CCBBB)@@A@CC@C?CCBBBCAA>ACF>AACC:99C?BBCB@BB>BBC?A>A=@>AAAABB@A9779BAA=@;;>B>>=BAB=@?:><:=;;<=<@>>>9==;7:77808>>68888=<=>?C<@@>AA???C;;7;AA@@@:@;<;AAA5787@A9====
@6HNMW:00803:06030
TACGTAGGTGGCGAGCGTTATCCGGATTTACTGGGTGTAAAGGGCGTGTAGGCGGGACTGCAAGTCAGATGTGAAAATTATGGGCTCAACCCATAACCTGCATTTGAAACTGTAGTTCTTGAGTGCTGGAGAGGCAATCGGAATTCCGTGTGTAGCGGTGAAATGCGTAGATATACGGAGGAACACCAGTGGCGAAGGCGGATTGCTGGACAGTAACTGACGCTGAGGCGCGAAGCGTGGGGAGCAAACAGG
+
;CCBCBB=@@;AA@;;;?6=9@?B?BCG=AACCC>9;;AC<BB>B;:;BBB@CCC>CCDDCB=@@A@;;::97777+8:@@==8=;99.33,3>=8?8788<;<3<<;3;=>@>;>577<??;<8;;B>B@>?278088?<@?B?B?AAAAAA@BBB?BBAA7>897B@@@C???A@<@B=B=;;;399AB:=?@9?4:9>AE@EDBB::9BBBB?BBBCAAABBA@===000*/;9:<CD:BA@@@:;;>;
@6HNMW:00770:06082
TACGGAGGATGCGAGCGTTATCCGGATTTATTGGGTTTAAAGGGAGCGTAGGTGGGATATTAAGTCAGCTGTGAAAGTTTGGGGCTCAACCTTAAAATTGCAGTTGATACTGGTTTCCTTGAGTACGGTACAGGTGGGCGGAATTCGTGGTGTAGCGATGAAATGCTTAGATATCACGAAGAACTCCGATCGCGAAGGCAGCTCACCGGGCCGGAACTGACACTGATGCTCGAAAGTGCGGGTATCAAACAGG
+
BBBC@CC@BCCCABAABB9:;E@C?;;;6;B;@A<AD=BB=BC=AA@BBBB?BCC=CDCC?B?CCCCBBCBCDDD<BBB=BEE9BAAB@D?B<@==0>2:9::9;?DBBBAA?CC>B=A=A???BCB@BCBA?><<<7<B?C?B?BB=><>?AA>B>>>BBB>CBBB>AAC;;;:CCCD>AA?BCF@CBB?>>>>9>;???????B@DE=B?@<B?BBB?AABA@@>>==@@@A:AAA:::3:;;<>>9>@B<
@6HNMW:00773:06096
TACGTAGGTGGCAAGCGTTATCCGGATTTACTGGGTGTAAAGGGCGCGTAGGCGGGGATGCAAGTCAGATGTGAAATCTATGGGCTTAACTCATAAACTGCATTTGAAACTGTATCTCTTGAGTGCTGGAGAGGTAGACGGAATTCCTTGTGTAGCGGTGAAATGCGTAGATATAAGGAAGAACACCAGTGGCGAAGGCGGTCTACTGGACAGTAACTGACGCTGAGGCGCGAAAGCGTGGGGAGCAAACAGG
+
<655=44.5939;055;?:===:>0566)5:@<<6=;;;>7>>7===CBBC@CCCC;C;;;@=A;::CBAAAFFF?;;;B;;;7<C?DIHDCCBAA<B;;;;;;0;BB<BBBBBBBAAA@BA@?CC?@>ACCC?BA@@;;6:?B>A?B>AAAAAAAA<@@@@:AAAABCB?>>BB>@=@=>>8??A:??BB?ACC7;7;;5<AABBBFACKBBBC@C@AADAAAC;;6;BBABB=@ABBBBB:;;;DD>CCC@
@6HNMW:00774:06072
TACGGAGGATGCGAGCGTTATCCGGATTTATTGGGTTTAAAGGGAGCGTAGGTGGGATATTAAGTCAGCTGTGAAAGTTTGGGGCTCAACCTTAAAAATTGCAGTTGATACTGGTTTCCTTGAGTACGGTACAGGTGGGCGGAATTCGTGGTGTAGCGGTGAAATGCTTAGATATCACGAAGAACTCCGATCGCGAGGCAGCTCACCGGGCCGGAACTGACACTGATGCTCGAAAGTGCGGGTATCAAACAGG
+
KBBB@;;6;DA;;<BAA@@CCC?A?ADF>;<7;D,9:,9:,9:6:@====<8::9)55::4545A::9AAA>?>>5:;;.9>>4<@AA;<9;27878$7-3334405?<=B==?BB>C@C?BBBBAAA>@@AAB<@@@2776@?B?BB<B=A?@A=CE@DBBB>BBBB?B@ADDAAC>>??CF?BAA=AA@0000006<///?A@@8BB9B692:488;=::9=?:99<8659=1;=855:,527999088>8
@6HNMW:00783:06077
ATACGGAGGATGCGAGCGTTATCCGGATTTAGTTGGGTTTAAAGGGAGCGTAGGTGGGATATTAAGTCAAGCCTGTGAAAGTTTGGGGCTCAACCATTAAAAATTGCAGTTGATACTGGGTTTCCCTTGAAGTACGGTACAGGGTGGGGCGGAATTCGTGGTGTAGCGGTGAAATGCTTAGATATCACGAAGAACTCCGATCGCGAAGGCAGCTCACCGGGCCGGAACTGACATCTGAATGCTCGAAAGTG
+
)57::7<<,//77:75555.5::4949;;)555.5;2;>)55)5<2:::///:488;399::47275--(--(--:9991-//(---&-,,,(,(,,(****$,0222--(----////(38(33(3,33-38;33,377333(37;7089282869=:?8=??=77349333(3888,337566233::455.737,378333//(/(///////6(..'2383<888577222222+2556888=3877
@6HNMW:00788:06104
TACGTAGGGAGCGAGCGTTGTCCGGAATTACTGGGCGTAAAGGGCGTGTAGGCGGAGATCTAAGCAGGGTGTGAAAACTATGGGCTCAACCCGTAGCCTGCATTCTGAACTGGATCCCTTGAGTGCAGAAGAGGAGAGTGGAACTCCATGTGTAGCGGTGAAATGCGTAGATATAAGGAAGAACACCAGTGGCGAAGGCGATCTACTGGACAGTAACTGACGCTGAGGCGCGAAAGTGTGGGGAGCAAACAGG
+
CBCC;;;C>;;;BBBBCCACCC@C@C@CACCDGG>CABBC>CD>CCCCA@A>BB>A@@BCBB@BBCBL?BAACCLF;A@AAAA<A@AB5<<0<BBBC?BBA;:8:BDD?CBC@BBCB=C?BBBBBBBBCACCC?BAAA??<?=?::8;ABBCBBBBB>A>>@9000@AAAAAA??;??B=BA=??A>@:99<@@@=A?AB@A?????B?BBCCBC9::BABBABACC@EBAA@A9@999==?5???BE>BB@:
@6HNMW:00796:06101
TACGGAGGATGCGAGCGTTATCCGGATTTACTGGGTGTAAAGGGCGCGTAGGCGGGGGCGCAAGTCAGATGTGAAATCTATGGGCTTAACCCATAAACTGCATTTGAAACTGTGCCTCTTGAGTGCTGGAGAGGTAGATGGAATTCCTTGTGTAGCGGTGAAATGCGTAGATATAAGGAAGAACACCAGTGGCGAAGGCGATCTACTGGACAGTAACTGACGCTGAGGCACGAAAGCGTGGGGAGCAAACAGG
+
>A::69C;BBBBBBB:;:?AAD?B?AAD>CBCEH>CBCCL?CC>BBBAA;;7;BABB5::;A;@@BBBC<;<CBC=CCCIHFJ>AA@C>BB9;;;@;@AAAABB;A@C<BBBBBBACBB@DCCCAA?C?BBBB?ABCC@A?A?B>B@B@BBBBCDBB?BFDF>:;;ABBBAAABB@C@C@BB>A=@<@000<@0;;;@CCC@@@;::B?B@@?AA>AAA@B9:9C;<5;AAABC;@@?@>@@2988>?9??>9
@6HNMW:00798:06086
TACGGAGGATGCGAGCGTTATCCGGATTTATTGGGTTTAAAGGGAGCGTAGGTGGGATATTAAGTCAGCTGTGAAAGTTTGGGGCTCAACCTTAAAATTGCAGTTGATACTGGTTTCCTTGAGTACGGTACAGGTGGGCGGAATTCGGTGGTGCTAGCGTGAAATGCTTAGATATCACGAAGAACTCCGATCGCGAACGGCAGCTCACCGGGCCGGAACTGACACTGATGCTCGAAAGTGCGGGTATCAAACAGG
+
:=BB499:???<;;::9;=@>@=@799@=@<8@>8;@6@>=B@=B??@@>?=@A@;C;;:?B<@@A@>999?=?>89;<)999&4:::8A5=4:;:.:8<<;;?8A<>>>@C;??8?:?9?AA?:;B:<8=8839>>00/;>)/+/<6;?:<0////0//666.69771577555///6756508886;:3//888+//5:866//372590838+3,355562.------4445;.6559>=4=;;;=>69853
@6HNMW:00801:06107
TACGTAGGTGGCAAGCGTTATCCGGATTTACTGGGTGTAAAGGGCGCGTAGGCGGGAATGCAAGTCAGATGTGAAATCTATGGGCTTAACTCATAAACTGCATTTGAAACTGTATCTCTTGAGTGCTGGAGAGGTAGACGGAATTCCTTGTGTAGCGGTGAAATGCGTAGATATAAGGAAGAACACCAGTGGCGAAGGCGATCTACTGGACAGTAACTGACGCTGAGGCGCGAAAGTGTGGGGAGCAAACAGG
+
FCCCBAA=:92:A;>>@A@CDC?B?BDE>DCCCD?BAACB=AC<A@@@BBB@BED9A=:;;;<A@@BBB;;;BAA<A@AB<;<0<B5;8<BBB@@B<A;;;??@9@@B>B@@@BAA@A@?BAAABBAA=AA?@<@B??<>494:=A?B9;;BABABA>AAAA=AAAAAAA@AABB@E@B?AA?ABB@C??>:@@B<@=ACCCCC;;;B>BBBBAA>B@@@CCCAB;;7;<;BCB=D;;;BCC7;;;@B<BCC@
@6HNMW:00807:06080
TACGGAGGATGCGAGCGTTATCCGGATTTATTGGGTTTAAAGGGAGCGTAGGTGGGATATTAAGTCAGCTGTGAAAGTTTGGGGCTCAACCTTAAAATTGCAGTTGATACTGGTTTCCTTGAGTACGGTACAGGTGGGCGGAATTCGTGGTGTAGCGGTGAAATGCTTAGATATCACGAAGAACTCCGATCGCGAAGGCAGCTCACCGGGCCGGAACTGACACTGATGCTCGAAAGTGCGGGTATCAAACAGG
+
CCAA=;;7;A@@ACCA;:4;:@;@=9;:6;B9?>,99)9C;CJ>CBBFCCC@@@@<AGCCAC@CBBBBBBCBCCD=BBD>CDC;CBCC@C=@>@AA7@?AAAAA?BCBBBBC?DD=C?B?B???BA@>989?C?BBF@BB?C?B?CBBB?CCCCA9828@@@8@@==8???<==8:9AA?BE?BAB?BBBA>?>A=A>AAAAABBB?BC>C?B?B>B???BB@>==@AABA===398?;=<6=>====5:;;7
@6HNMW:00797:06159
TACGGAAGGTCCGGGCGTTATCCGGATTTATTGGGTTTAAAGGGAGCGTAGGCGGCATGGTAAGCGTGTTGTGAAATGCGGGTGCTCAACATCCGGACTGCAGCGCGAACTGCCGTGCTTGAGTGCATTGAAGGAAGGCGGAATTCGTGGTGTAGCGGTGAAATGCTTAGATATCACGAGGAACCCCGATTGCGAAGGCAGCTTTCCGCGCTGTTACTGACGCTGAAGCTCGAAGGTGCGGGTATCGAACAGG
+
BA@@?B@CADA@AB9A00+0@@:A>@CD=BB@CC=CC0;;0;C9@ABAABC@CA<A@00,0=9=<?99:?BBDCC>BABBB?B???@@;@A@A?B>@C??999??@@A=AAAB@???AC;??BBBAAA?9:4:?A?B@AA>B>B=ABBB@A@@A@9839??B=B@==:=>===?>@????1818>=/?@@=AA@@<@=AA>;;;1;9=?>????<AA>>>?===>>=AAA===;=9>///<2::=77;:==?;
@6HNMW:00806:06142
TACGGAGGATGCGAGCGTTATCCGGATTTATTGGGTTTAAAGGGAGCGTAGGTGGGATATTAAGTCAGCTGTGAAAGTTTGGGGCTCAACCTTAAAAATTGCAGTTGATACTGGTTTTCCTTGAGTACGGTACAGGTGGGCGGAATTCGTGGTGTAGCGGTGAAATGCTTAGATATCACGAAGAACTCCGATCGCGAAGGCAGCTCACCGGGCCGGAACTGACACTGATGCTCGAAAGTGCGGGTATCAAACAG
+
BCBC?BA>ABABBAAA;;5;AB?C@BBC<;;7;B;BC6;;6:D=BBBCC;;9;BA;BCCD@DACBCDCCAAA:::.:??0;;;.;B;;5;5:39999)9197<3817377333,333&339,33377338><=991373)3906060////399::83:3:787)38;85?>==>=899AB@AA?BAA=ABA@@A??;?=@@@ABBBC?CE>C?A<C?ABB@A:789968887555-599222)288666/655
@6HNMW:00808:06148
TACGGAAGGTCCGGGCGTTATCCGGATTTATTGGGTTTAAAGGGAGCGTAGGCGGCATGGTAAGCGTGTTGTGAAATGCGGGTGCTCAACATCCGGACTGCAGCGCGAACTGCCGTGCTTGAGTGCATTGAAGGAAGGCGGAATTCGTGGTGTAGCGGTGAAATGCTTAGATATCACGAGGAACCCCGATTGCGAAGGCAGCTTTCCGCGCTGTTACTGACGCTGAAGCTCGAAGGTGCGGGTATCAAACAGG
+
;<<@6;0929C@DD=AAA=BCC>B@BBC>BAAEE?EC=CC?CC>CGCCB;;6:@9>A::9:H@CCBBBC?DCAAA=:::AB=B@AA@@>977;2;9AA999?>@BCBD?BAA@<???=;6;>=;8==?;?@<A;@8=5<=8=:@:@AAA@CDDBC??<?CCD=B?==8888???>>@:881/6<@@2=//*///<5<8>@@@AC8?89655977697:=>65597737899771728555<,5558:>555::
@6HNMW:00769:06162
TACGGAGGGTGCAAGCGTTACTCGGAATCACTGGGCGTAAAGGACGCGTAGGCGGATTATCAAGTCTTTTGTGAAATCTAATGGCTTAACCATTAAACTGCTTGAGAAACTGATAATCTAGAGTGAGGGAGAGGCAGATGGAATTGGTGGTGTAGGGGTAAAATCCGTAGAGATCACCAGGAATACCCATTGCGAAGGCGATCTGCTGGAACTTAACTGACGCTAATGCGTGAAAGCGTGGGGAGCAAACAGG
+
BC@B=@@@8;;;C=AABB>BBBAA?A?CCBBBCE@CAAAD?C@BBCBA@@G?;;;;B@CA;;7;;@@A@589@?@9;:9A=BB<@@7;7;=BB2;;0:@A?A;@?;<;6;A?@@B?@AADCDCDFCBB8AA;;5;@@?@@=@?A=A>;;5;@@=?>>3:;;;.:@;AA9:;BCCCCEACC@B@BBBE>BB?BA@@6959@@CBBBBBB@B?BB;@;BAAAB@@@B?BCBBCCCD>CBBBAAA3@A;;:6;@A>
@6HNMW:00774:06179
TACGGAGGATGCGAGCGTTATCCGGATTTACTGGGTAGGTAAGGGCGCGTAGGCGGGGATGCAAGTCAGATGATTGAAATCTATGGGCTTAAACTCATAAACTGCATTGAAACTGTATCTCTTGAGTGCTGGAGAGGTAAGACGGAATTCCGTTGTGTAGCGGTGAAATGCGTAGATATAAGGAAGAACACCAGTGGCGAAGGCGGTCTACTGGACAGTAACTGACGCTGAGGCGCGAAAAGCGTGGGGAGCAAACAGG
+
///:59:7<;665@>>00+00=:>;@@C<000>>*///)//29<2955444474444&44445.55555555569>>>6656655;2//)//)////--9///////)//;)/4////////)//33///50----0--(-,-5(-(-(/)--0,,,---773/337.7733339;9933,3,349<1773,38>>9:9=494:0+000////)/79:;=:===<5548955.5555555&599=ACC9<<;::3:995
@6HNMW:00799:06166
TACGTAGGGGGCTAGCGTTGTCCGGATTTACTGGGCGTAAAGGGTGAGTAGGCGGTAATGTGTGTCAGATGTTTAATCTATGGGCTCAACCCATATCAGCATTTGAAACTACATAACTTGAGTGCAGGAGAGGTAAGTGGAATTCCTAGTGTAGCGGTGAAATGCGTAGATATTAGGAGAACACCAGTGGCGAAGGCGGCCTGCTGGACGACAACTGACGCTGAGGCGCGAAAGCGTGGGGAGCAAACAGG
+
BAAA@;;;;;*;@AACBC@CBC@C?;::8<CBDD@CCBBC>CE>GD;;;CJACB?BEAGGFH;;;BCBABCCC<B>BA@@@DA;@@AA==@9@???CBBABBA<AAA;AA?????4::>AAAABAA@=A@>><>A?C@@==5;5;:>::;=>@==><>AAA:A?>=;;;==:<5//)///166:4::9:8<;><A;AB6:6:A8::=AA998B;>889==888>=:==;;9?8?>>>BDD5>>>??7??>5
@6HNMW:00804:06208
TACGGAGGATACGAGCGTTATCCGGATTTATTGGGTTTAAAGGGTGCGTAGGTGGCAGATTAAGTCAGCGGTGAAAAGCTGTGGCTCAACCATAGTCTTGCCGTTGATACTGGTTTGCTTGAGTACAGTTGATGTAGGCGGAATGCGTAGTGTAGCGGTGAAATGCATAGATATTACGCAGAACTCCGATTGCGAAGGCAGCTTACAAAAGTGTAACTGACACTGATGCACGAAAGCGTGGGTATCAAACAGG
+
CCCD@CB?BCC@@AB:;:>BBC@CACCC>CCABJ?CC>BB=BC=BCBCDCC@CB@BCBCC@C?@AECDAB?ACCCC9BBBAAA?ACEC@C;;;CC@@@>AA6;;=@BCBBAC@DF>B@@8::AACCBAA?BCBAADG@??=>=@@@@ACBA@AAAAB>ABCC?BBBBBBBABCB@B>>==;;5;=>;>>?6:9571717:88;2;=<>>2?@@AB@BBBBB778?:>>@?233;.339333,3525==199=7
@6HNMW:00812:06188
TACGGAGGACGCGAGCGTTTAAGTCCGGATTTATTGGGTTTAAAGGGAGCGTAGGTGGGATATTAAGTCGAGCTGCTGAAAGTTTTGGGGCTCAACCTTAAAATTGCAGTTGATACTGGTTTCCTTGAGTACGGTACAGGTGGGCGGAATTCGTGGTGTAGCGGTGAAATGCTTAGATATCACGAAGAACTCCGATCGCGAAGGCCAGCTCACCGGGCCGGAACTGACACTGATGCTCGAAAGTGGCGGGTAT
+
6<<=:;7277/0/---,,2(,(,,83838<:199.55)55)5>)55,5:9>@==;?>>7=//-38388--/8887;;<<<24444&4::+;;;=8A>A9BBC:B:>?@>?9=@>=9831;</=4:5?=B@@?B;>??>A<AAA<AA=@?C>AB??=;77<;000/:::7?999357:9777<:22,2619:>6888900@@:9+/)0=666;?<??5=57/717757>>=>>@@<===>>A9A=8377:0887
@6HNMW:00778:06231
TACGGAGGAGTGCGAGCGTTATCCGGACTTATTGGGTTTAAAGGGTGCGTAGGTGGCTTGTTAAGTCAGTGGTGAAAAGCTGCAGCTCAACTGTAGTCTTGCCGTTGAAACTGACGGGCTAGAGAGGAAACGAGGTATGCGGAATGTGTGGTGTAGCAGGTGAAATGCATAGATATCACACAGAACGCCGATTGCGAAGGCAGCGTACCAGGCTCTATCTGACACTGAAGCACGAAAGCGTGGGGATCAAACGAG
+
BA>>@>>8000<<=>?9;;@BBB?D@D;;9;D?CC=CC8;;7;A=BCBBBCC@AB>AA==?;?;@ABABBC?B9:9:-9>9:9?AADDD?B?===<>??0775;;-373*3:=>>><7<@=>ABBB?BB>BBCB?AAABBA=@=879=<C7B@@@@000;9/..)266532262222:9;<<<<;@>>:>@B168881749=;<9:<=8:;5;@@=<>>>==AA;;:<8::;>>>>4>=>9898)8>:::1///;
@6HNMW:00780:06231
TACGGAAGGTCCGGGCGTTATCCGGATTTATTGGGGTTTAAAAGGGAGCGTTAAGGCGGCATGGTAAGCGTTGTTGTGAAATGCGGTGCTCAACATCCGGACTGCAGCGCGAACTGCCGGTGCTTGAGTGCATTGAAGGAAGGCGGAATTCGTGGTGTAGCGGTGAAATGACTTAGATATCACGAGAACCCGATTGCGAAGGCAGCTTTCCGCGCTGTTACTGACGCTGAAGCTCGAAGGTGCGGGTATCGAACAGG
+
;9:@26468=;49<3<00+///5<8<==)99.4;;*99)444&44)4;:44.4.438838387288-3478183599377(3833,33339<49833.339966---6----15556(-(----05988944:39=1919,7873,31749<>;2;?=?=@>8=000*00//=6=;?>AB=>;:8885::1;=<4=?77.579:9555(5179:AA>=479757966723,2;;<<<1818::::1:<<?;;5;>?:
@6HNMW:00803:06225
TACGGAGGATACGAGCGTTATCCGGATTTATTGGGTTTAAAGGGTGCGTAGGTGGCAGATTAAGTCAGCGGTGAAAAGCTGTGGCTCAACCATAGTCTTGCCGTTGATACTGGTTTGCTTGAGTACAGTTGATGTAGGCGGAATGCGTAGTGTAGCGGTGAAATGCATAGATATTACGCAGAACTCCGATTGCGAAGGCAGCTTACAAAAGTGTAACTGACACTGATGCACGAAAGCGTGGGTATCAAACAGG
+
;BAC@B@?ABBABCBAAA?BBC?C?;:;6;C>BB=CB<BB/:;6;;:;A@A=@B?BBBDC:;:;CCBBBD@CAA@@7@ABBBB@BCCCAD;;;CCBAA>AB?CB@CDBBB@@=@D9A@@7::::BB?@@@BB:::::3::3:@:::BABBB???BBB?BBBB?BDBAAACCCCC?AAAB@@B<AA@;>>?<>>BB7;7;><@@;?>AAA6AA???=???AABABBBBAAA999A;AAA99929A====7=>A=
@6HNMW:00804:06232
TACGGAGGATGCGAGCGTTATCCGGATTTATTGGGTTTAAAGGGAGCGTAGGTGGGATATTAAGTCAGCTGTGAAAGTTTGGGGCTCAACCTTAAAATTGCAGTTGATACTGGTTTCCTTGAGTACGGTACAGGTGGGCGGAATTCGTGGTGTAGCGGTGAAATGCTTAGATATCACGAAGAACTCCGATCGCGAAGGCAGCTCACCGGGCCGGAACTGACACTGATGCTCGAAAGTGCGGGTATCAAACAGG
+
@BBC?AB>BAAABBE@A@ACCC>B>BCB9BB4::.;A8AA9AB;@@@BCBB@BCG?FCCC@C@BBBBBBCBBBBC<@@B=BBB;BBBCAD@D@BA@6A499=??;??@AAAA?BB=B?C<??AABAA>ACC>>9=<<38929>A=ACBB?BCA?<7738@@@<BCCB?BAAAAA>AAAA>AC?CCC?AAA899AB>A?B>?>BBAA<>><>?A=C>AAB@AAAAA@@@@@@::90:<9;;@7>>?===5=;;5
@6HNMW:00811:06245
TACGGAAGGTCCGGGCGTTATCCGGATTTATTGGGTTTAAAGGGAGCGTAGGCGGCATGGTAAGCGTGTTGTGAAATGCGGGTGCTCAACATCCGGACTGCAGCGCGAACTGCCGTGCTTGAGTGCATTGAAGGAAGGCGGAATTCGTGGTGTAGCGGTGAAATGCTTAGATATCACGAGGAACCCCGATTGCGAAGGCAGCTTTCCGCGCTGTTACTGACGCTGAAGCTCGAAGGTGCGGGTATCGAACAGG
+
CBBA@DAC@CC@BC<BAA=BACAE@CCD>DC@BB<AA=AA<BC=BB;;0=>:00,0>>;4;:49;78771788;80337;7.8;;><=<?@AC=A<???:99???@@A<??<84<<<77,3777;3334882;1;6;2;@>B?C?BBCC=::9>>9939=>=8655<3:;988?@???>>1:/788)5<=:>>??:>38656AA3?<<>==<==<;;;>>=>>>A@<>>?>??5;5:=888-8=<>??<@>>6
@6HNMW:00811:06259
TACGGAGGATGCGAGCGTTATCCGGATTTATTGGGTTTAAAGGGAGCGTAGGTGGGATATTAAGTCAGCTGTGAAAGTTTGGGGGCTCAACCTTAAAATTGCAGTTGATACTGGTTTCCTTGAGTACGGTACAGGTGGGCGGAATTCGTGGTGTAGCGGTGAAATGCTTAGATATCACGAAGAACTCCGATCGCGAAGGCAGCTCACCGGGCCGGAACTGACACTGATGCTCGAAAGTGCGGGTATCAAACAGG
+
CBCD@BBAC=;;GHC<;;@CCB?B=AAB0<929=5=A4:98:D>@@@AA;;79@C;B;;;>B<@ACBCCBCBBBB;AA@0;;<;);==@<C?B>BAA8A:???@A:??AAA??;?B9A>A489;@BBB=@@CBB?BB@:@A=A<@?A8999:9AB?9:7:BBB=BDBB?B868@@@BBBB?CC=@?B>BBB>>>BB;@=@?@@ABBB@CC=A??=C<?@B?@@@@A@@@::9<<<6<@@@BA:@@A655159::
@6HNMW:00774:06296
TACGGAGGATGCGAGCGTTATCCGGATTTATTGGGTTTAAAGGGAGCGTAGGTGGGATATTAAGTCAGCTGTGAAAGTTTGGGGCTCAACCTTAAAATTGCAGTTGATACTGGTTTCCTTGAGTACGGTACAGGTGGGCGGAATTCGTGGTGTAGCGGTGAAATGCTTAGATATCACGAAGAACTCCGATCGCGAAGGCAGCTCACCGGGCCGGAACTGACACTGATGCTCGAAAGTGCGGGTATCAAACAGG
+
DCCC@@@>@CB@?ABAAA>ACC?B@BCC=CC>CE=CC>CC=BD>BBBBBBC>BBD>CCCC@C@BCBBCCBCBBBB>BAD>DDC8AACC@C@C@BBB8B@???BB>AABBCAB=A@:>>A>???>AAB?BCCCC=ABC<B@?@=@=@BBB>AB@@@7717A@A:BBBB??AA@@@>BB=><>B<BBB@BB@>>??>8<;>999?@@@=BB=?:>:A;??@@A>>>@@AA>>>???8???97719<<=??9?=A=
@6HNMW:00787:06286
TACGGAGGATGCGAGCGTTATCCGGATTTATTGGGTTTAAAGGGAGCGTAGGTGGGATATTAAGTCAGCTGTGAAAGTTTGGGGCTCAACCGTTAAAATTGCACGTTGATACTGGCTTTCCTTGAGTACGGGTACAGGTGGGGCGGAATTCGTGGTTGTAGCGGATGAAATGCTTAGATATCACGAAGAACTCCGATCGCGAAGGCAGCTCACCGGGCCGGAACTGACACTGATGCTCGAAAGTGCGGGTATCAA
+
<<==8;;57//000/;/5.5555:8<>>7>>9==066)5<2;;3;;596==:===4;6657<7;;;=<<?@?99949@D8ABB9BC@@9<,00*000&/)/////4.48667;;+//;/8)/+/8888333(38;33,3333&7<496:6333717,37;<<=2773;?.88;;277://......47948887<;<==885.3.3/....-4,22,2(-(.(.227..-5,----44467035559:3:A==9@
@6HNMW:00789:06274
TACGGAGGGTGCAAGCGTTACTCGGAATCACTGGGCGTAAAGGACGCGTAGGCGGATTATCAAGTCTTTTGTGAAATCTAATGGCTTAACCATTAAACTGCTTGAGAAACTGATAATCTAGAGTGAGGGAGAGGCAGATGGAATTGGTGGTGTAGGGGTAAAATCCGTAGAGATCACCAGGAATACCCATTGCGAAGGCGATCTGCTGGAACTTAACTGACGCTAATGCGTGAAAGCGTGGGGAGCAAACAGG
+
=@00,/=:3//0/)59;;7AB>>C;C@CC;::9?8959>?2666?DCBCBC;;<@CB@CBDB>A@@AAA6AAACC9@?9909>:9=7:5>599.99)5<@=A?A@ABB<A>>@:;49>:95==<=69609@@C@BBA==?25045:644.444<=>>2==>>1;;965554::556:8==8<8<@@B<AA>A@@?2:27388;;;;<?8<7;;5;5;<==@969??@>;;<<@@6A??@@@A-:9:;;/::97
@6HNMW:00798:06293
TACGGAGGATGCGAGCGTTATCCGGATTTATTGGGTTTAAAGGGAGCGTAGGTGGGATATTAAGTCAGCTGTGAAAGTTTGGGGCTCGAACCTTAAAATTGCAGTTGATACTGGTTTCCTTGAGTACGGTACAGGTGGGCGGAATTCGTGGTGTAGCGGTGAAATGCTTAGATATCACGAAGAACTCCGATCGCGAAGGCAGCTCACCGGGCCGGAACTGACACTGATGCTCGAAAAGTGCGG
+
CCBB@CB@CCCCCDC<;;?AAB8:9:@D9BD6:9.5>0>A=C>=BC;;66===AC=00/@;?00/<<<=CC996@6<;<5<>>+;////385:)///&/)/3///)////988(33(34;2:;=<<:;58>B@B>@@C=>;2;2;1;99?;@BBBBBB>AAAA9AA??=???;?A=AA9949@;@??:?BA?<=::3:3:=000>00)0<7<=@<@=C@?897?>>>>=;985688'6::765
@6HNMW:00772:06357
TACGTAGGTGGCAAGCGTTATCCGGATTTACTGGGTGTAAAGGGCGTGTAGGCGGGAGTGCAAGTCAGATGTGAAAACTATGGGCTCAACCCATAGCCTGCATTTGAAACTGTACTTCTTGAGTGATGGAGAGGCAGGCGGAATTCCCTGTGTAGCGGTGAAATGCGTAGATATAGGGAGGAACACCAGTGGCGAAGGCGGCCTGCTGGACATTAACTGACGCTGAGGCGCGAAAGCGTGGGGAGCAAACAGG
+
CCBBA;;69>:>A=AACC@CCD@C?BBD>CCBCA:AA@@?;>@9@@@@CCD@BBE=BBBCCDACCCFDBAAB;;;;.;@@?BC>BCBC7<;7;ECCCABBB<<;7;CC=CBBBCCC@BB@AABBBBBC@CCBB?B@@=@?<?8>9>?8?ABBCCBA@>@AB@=BBBBBBBCBBBABB=BB?C?CCC@DD::9:B?;?<9949;?@@BB?CCCC?B?BBCBBBDDA>>;>@999@:@BBBBBC:BBBBB=BCC?
@6HNMW:00778:06344
TACGGAGGATGCGAGCGTTATCCGGATTTATTGGGTTTAAAGGGAGCGTAGGTGGGATATTAAGTCAGCTGTGAAAGTTTGGGGCTCAACCTTAAAATTGCAGTTGATACTGGTTTCCTTGAGTACGGTACAGGTGGGCGGAATTCGTGGTGTAGCGGTGAAATGCTTAGATATCACGAAGAACTCCGATCGCGAAGGCAGCTCACCGGGCCGGAACTGACACTGATGCTCGAAAGTGCGGGTATCAAACAG
+
ABBB>BB?@A@ABAAAA@=@@@@C=>>>05549909<4<<6=@7===>=?C>?@@;AABB@G@CBCBCBB;;;CC=>><,000,0000=A<A;@=@0@<??==A;:89?>9929<3<:@:AB@AA??:???::38==599398>;@BCC>BBAAA??9=<;<3;?>?8@@A==?CC????AA49:>9999<?>@@>A?BCECCCCB4:929;>:?;?BA@>A;;;=??>>>>>>4=<<688)8;:755'595
@6HNMW:00796:06356
TACGGAAGGTCCGGGCGTTATCCGGATTTATTGGGTTTAAAGGGAGCGTAGGCGGCATGGTAAGCGTGTTGTAGAATGCGGTGCTCAACATCCGGACTGCAGCGCGAACTGCCGTGCTTGAGTGCATTGAAGGAAGGCGGAATTCGTGGTGTAGCGGTGAAATGCTTAGATATCACGAGGAACCCCGATTGCGAAGGCAGCTTTCCGCGCTGTTACTGACGCTGAAGCTCGAAGGTGCGGGTATCGAACAGG
+
BCBC@C:;;;C@CC=@AA=ABC>B@BHL?BBADD;@@;@?8@A=BBBDBAA=AA>??>=9>;6<<:98?::::00*////(/;;;==8<<AC?B?BBCB???@A?>?=AABB<??AAA59;BBBBBB=??=?:=2717>8<294:ABC?BBBA@9939@?@:=A@@<@@B>>>:9::9:8<:>??6@CB<A===4959AAAAA7>7>AAA@;;:=A<;;>>>@??;==<===5:5::::@9>>AB@@;@AA<
@6HNMW:00809:06337
TACGTAGGTGGCAAGCGTTATCCGGATTTACTGGGTGTAAAGGGCGCGTAGGCGGGGATGCAAGTCAGATGTGAAATCTATGGGCTTAACCCATAAACTGCATTTGAAACTGTGCCTCTTGAGTGCTGGAGAGGTAGATGGAATTCCTTGTGTAGCGGTGAAATGCGTAGATATAAGGAAGAACACCAGTGGCGAAGGCGATCTACTGGACAGTAACTGACGCTGAGGCGCGAAAGTGTGGGGAGCAAACAGG
+
BBCDDCC@CD@BB?;;;A;;;;=@=;;<7;CCCD>CECCD?FG?<;;BAAA?@@??3@;;;;5;AABAB:::@@@8999@BCG=BC@C@BD9B;;;7;;;;ABB=CCD>CCBBCB?BBB?AAABBBBD?@@@@;@@A@@@?B>A@D=@:;;A@AA@@=@BBB=@A@BBBBCBBBB?C@D?BB???>?BAAA>99;=@=A@@@AAAABE@BBBBCB?BCCDE:::B@A=@;;;AA;??AAAFE;AAABD>CAA=
@6HNMW:00813:06329
TACGGAGGATGCGAGCGTTATCCGGATTTATTGGGTTTAAAGGGAGCGTAGGTGGGATATTAAGTCAGCTGTGAAAGTTTGGGGCTCAACCTTAAAATTGCAGTTGATACTGGTTTCCTTGAGTACGGTACAGGTGGGCGGAATTCGTGGTGTAGCGGTGAAATGCTTAGATATCACGAAGAACTCCGATCGCGAAGGCAGCTCACCGGGCCGGAACTGACACTGATGCTCGAAAGTGCGGGTATCAAACAGG
+
=??A<<@:BBCCCBB;<;?@A@?B?BCC<BB?BC>CC?CD>BB>BBBCCCC@DDD>CGBB>B?BBBBBCBBCDDF>BBB<BDD;CCCC>A>A@CCC9C=??AAA?BB@??7717828=C@DAABAAA>A@@@@;@AB=BB?B@F@CB>>;>??=?8949@AA;????9???;;>>BBCC?CC>BBB@AAABBBBB=@=@899?B@A?BD>C?B?C>?@BB>>>@@A@>>>@?>?9?@??@A:A=>>AA:@AA<
@6HNMW:00764:06372
TACGTAGGGGGCGAGCGTTGTCCGGAATTACTGGGCGTAAAGGGTGCGTAGGCGGTCTGGTAAGTTGGATGTGAAATACCCGGGCTTAACTTGGGTGCTGCATCCAATACTGTCGGACTTGAGTGCAGGAGAGGAAAGCGGAATTCCTAGTGTAGCGGTGAAATGCGTAGATATTAGGAGGAACACCAGTGGCGAAGGCGCTTTCTGGACTGTAACTGACGCTGAGGCACGAAAGCGTGGGGAGCAAACAGG
+
BBBBCCCCBB0@A@A;;;?BBC@C?C>C?ABCBB=;;;AC=CA=BB;;;BB>;;9;DCCACC@BBACAC@@@CGD>@BAB=BD;@@7;60;6>:3<0/099;;?6;6ABBBBCCB?A@@=@AABBBBB?CDDC>A@:@;;8=8=9=?AA=@<===??:?A>@:@@@BBCCA??@=@@<@@:>;===<@>>><999697/////)/8:5;::9AA:=<D??AB998>;>CCBBB>BBBBCDD8ABACA8=;:5
@6HNMW:00768:06393
TACGTAGGGTGCGAGCGTTAATCGGAATTACTGGGCGTAAAGCGTGCGCAGGCGGTTTTGTAAGACCGATGTGAAATCCCCGGGCTCAACCTGGGAACTGCATTGGTGACTGCAAGGCTGGAGTGCGGCAGAGGGGGATGGAATTCCGCGTGTAGCAGTGAAATGCGTAGATATGCGGAAGAACACCAGTGGCGAAGGCGGTCTACTGGACAGTAACTGACGCTGAGGCGCGAAAGCGTGGGGAGCAAACAGG
+
BBBAA@>>:@A@ABB::;>@=@@@<A?B?BB;;;6;@@AA=B@@;::BBBDACC@BBB8;;;@CCD?BBCBBCCC<;;;;.;B9BA@@<@?ABB=B@BBBBBB@B@ECBCBBBC@D@C?>9??>=@?;>A?>?AAA3BBB?B=?=>;?>@AAAAACCCCBCC>=>=BBBB>>>==:9479>?9>==8>:;:<AAA5:7:>:<?>:::>:==>:::;@A=::9<;=::5:?><<=3:8:8878)888=>4>;;5
@6HNMW:00769:06361
TACGGAGGATGCGAGCGTTATCCGGATTTATTGGGTTTAAAGGGAGCGTAGGTGGGATATTAAGTCAGCTGTGAAAGTTTGGGGCTCAACCTTAAAAATTGCAGTTGATACTGGTTTCCTTGAGTACGGTACAGGTGGGCGGAATTCGTGGTGTAGCGGTGAAATGCTTAGATATCACGAAGAACTCCGATCGCGAAGGCAGCTCACCGGGCCGGAACTGACACTGATGCTCGAAAAGTGCGGGTATCAAACAGG
+
BDAB<@@;@;:;B;::?>=A@?>@?BFG?CCACC=BB:AB;@D<A@>>=:94:;;.:99=9=9==?=@@:90>=@9=?@3;<<+/09<::4=-7737$3-33;:9499888884:=18486<:4877829=9875:<<3992;27388660///85885999=6;733,39666<5;;=>1336@==5:333:::=7B7;::433884881603(/(//:...:99:/........&.62227/8555>A079:5
@6HNMW:00772:06382
TACGGAGGATGCGAGCGTTATCCGGATTTATTGGGTTTAAAGGGAGCGTAGGTGGGATATTAAGTCAGCTGTGAAAGTTTGGGACTCAACCTTAAAATTGCAGTTGATACTGGTTTCCTTGAGTACGGTACAGGTGGGCGGAATTCGTGGTGTAGCGGTGAAAATGCTTAGATATCACGAAGAACTCCGATCGCGAAGGCAGCTCACCGGGCCGGAACTGACACTGATGCTCGAAAGTGCGGGTATCAAACAGG
+
;;;B?@B=A@@ABBBCAA=@@@=A?BBD;<;>CC.99):@8@@;@B@?>@@499;:;=>>;>;>@999=@@AABC=BBE=BB=BABBB@D?B6;;;.:>ABBBC@B?::9<?199-85</87??A?A0778;;588<3;;,7/3,378;6<==@A:>;>7788(8<<<:@??>>;77///(.9555309:/-----(/6775335/.(.7.7(.(.05335??;72565<@>?;=5=99595)4;99:<6;>>8
@6HNMW:00797:06374
TACGTAGGTGGCAAGCGTTATCCGGATTTACTGGGTGTAAAGGGCGCGTAGGCGGGGATGCAAGTCAGATGATGCAAATCTATGGGCTTAACGTCATAAACTGCATTGAAACTGTATCTCTTGGAGTGCTGGGAGAGGTAGGACGAATTCCTTGTGTAAGCGGTGAAATGCGTAGATATAAGGAAGAACACCAGTGGCGAAGGCGGTCTACTGGACAGTAACTGACGCTGAGGCGCGAAAGCGTGGGGAGCAAACAGG
+
959944439939;6;5555;==8<4555)55555)5599;4;>4=>:?===89999&9949989:555;<==666<<4699>><<<A<6<6///997;>4///7//)/:;1:<>5559444.4.44/6/---(,,,,(,,,(---/16)/)3-3393303;;6<:::5:::@@A@??=??9?=@?BB??><;>A@>8<>@999:D<?BAA?>@=@A999B=@?AA????999;:99;5;1<666>>?2<<;?>6696:
@6HNMW:00820:05808
TACGGAAGGTCCGGGGCGTATCCGGATTTATTGGGTTTAAAAGGGAGCGTAGGCGGCATGGTAAGCGTGTTGTGAAATGCGGGTGCTCAACATCCGGACTGCAGCGCGAACTGCCGTGCTTGAGTGCATTGAAGGAAGGCGGAATTCGTGGTGTAGCGGTGAAATGCTTAGATATCACGAGGAACCCCGATTGCGAAGGCAGCTTCCGCGCTGTTACTGACGCTGAAGCTCGAAGGTGCGGGTATCAAACAGG
+
5:999;=<475(-.-&------373/55)55.44)4<)444&4<2456=<<<75403<889>=<ABBBBB@BBAAC:@???A;D:99;;.33::6<8=====<?89:AA>BBBB@CAAAC<??B:99A?0558=8B7@6?A6;6;/738B>AB=>?@A>BAAA=>??A8;;A@===99<//)/)/77-7763<>@B=C====67068><=>>>;999///789;;C7;;A@@@0/)/////)/778==5=9;4
@6HNMW:00821:05787
TACGGAGGATGCGAGCGTTATCCGGATTTATTGGGTTTAAAGGGAGCGTAGGTGGGATATTAAGTCAGCTGTGAAAGTTTGGGGCTCAACCTTAAAATTGCAGTTGATACTGGTTTCCTTGAGTACGGTACAGGTGGACGGAATTCGTGGTGTAGCGGTGAAATGCTTAGATATCACGAAGAACTCCGATCGCGAAGGCAGCTCACCGGGGCCGGAACTGACACTGATGCTCGAAAGTGCGGGCATCAAACAGG
+
DGCD@CC?BAAAA;;;A@=@CC5;7;<;0;C?BB>BE=BB=BD=A@@BBCB?BDD>GCBB=@<@BBBBCA@@DDD<AAC>DDD8@@BA=B;<9===2=399@@?<AB????><?B=B?B@C???@9:3:>>994:@:==A>@>B?BBBB@BA@??7849@BA>?>>D;A???@@@ABCC?==7??@=??????AA<A?@:98;<<=0877&24=5=8=95555522266555998098::;C:@@@AAB;@??;
@6HNMW:00822:05773
TACGGAGGATGCGAGCGTTATCCGGATTTATTGGGTTTAAAGGGAGCGTAGGTGGGATATTAAGTCAGCTGTGAAAGTTTGGGGCTCAACCTTAAAATTGCAGTTGATACTGGTTTCCTTGAGTACGGTACAGGTGGGCGGAATTCGTGGTGTAGCGGTGAAATGCTTAGATATCACGAAGAACTCCGATCGCGAAGGCAGCTCACCGGGCCGGAACTGACACTGATGCTCGAAAGTGCGGGTATCAAACAGG
+
BBAB?@@=@BBBCAAAAA<@BB?C@BBC>AA?AC>CF>CC>BB=BCBCCAA=;;;6;CEFAC@BBBAAABBBBBD;;::.;@A7BBCF?B?A?BEF:B?AAA??<?AA@@9949A8@>B@BBABB@A=@@><<8777*8<8?=A=ACBB?B?;::00*0@@?8@@AA>ABD???8::BB?CC?CCC?BBBBBBBB?B?AAAAA???9??8?<@8@489@?=AA@@@;;;==@@@8======4====<=6=??6
@6HNMW:00824:05763
TACGTAGGTGGCAAGCGTTATCCGGATTTACTGGGTGTAAAGGGCGCGTAGGCGGGGATGCAAGTCAGATGTGAAATCTATGGGCTTAACTCATAAACTGCATTTGAAACTGTATCTCTTGAGTGCTGGAGAGGTAGATGGAATTCCTTGTGTAGCGGTGAAATGCGTAGATATAAGGAAGAACACCAGGTGGCGAAGGCGGTCTACTGGACAGTAACTGACGCTGAGGCGCGAAAGCGTGGGGAGCAAACAGG
+
??>959?8<=8@;.4555.45=9?;@>>8=>>>A4;@<AA:@C=BC?;?@?499@@0?@??@=@B::5:6995:>3995;559,5;4>999595;=399::444)59909;<::655;;5:::<999<8::::58<89976;9=497<2:780//661669<4444;333666//(/06(//06990//(/6466949755.556@9>?=669@DD499???===C::4:9:?=A499@@@@@-99999,9@@<
@6HNMW:00824:05764
TACGGAAGGTCCGGGCGTTTATCCGGATTTATTGGGTTTAAAGGGAGCGTAGGCGGCATGGTAAGCGTGTTGTGAAATGCGGGTGCTCAACATCCGGACTGCAGCGCGAACTGCCGTGCTTGAGTGCATTGAAGGAAGGCGGAATTCGTGGTGTAGCGGTGAAATGCTTAGATATCACGAGGAACCCCGATTGCGAAGGCAGCTTTCCGCGCTGTTACTGACGCTGAAGCTCGAAAGTGCGGGTATCAAACAGG
+
CCBB@CACBCC@CB8@:::,;A@;@=@B>>BC@CD>DD<@@<@C=@@?BCBA?AA>ABBC?CC?BABAAA@BBBBC>ABBCD;AABBCC?BABC5717@;><@@@@ABB?BBBB?BBBBC:>?BBBAAA@BB>B?B?B>BB>B?A=ABBB@BBB====;>CCD><==><>AAA=;=AA>9<8<8<>?3@@@<@?==3:59::9=>,618===?@?=AB=>>??>AAA8;;>@@@C7>====<6<>A@@@9@?>8
@6HNMW:00831:05789
TACGGAGGATGCGAGCGTTATCCGGATTTATTGGGTTTAAAGGGAGCGTAGGTGGGATATTAAGTCAGCTGTGAAAGTTTGGGGCTCAACCTTAAAATTGCAGTTGATACTGGTTTCCTTGAGTACGGTACAGGTGGGCGGAATTCGTGGTGTAGCGGTGAAATGCTTAGATATCACGAAGAACTCCGATCGCGAAGGCAGCTCACCGGGCCGGAACTGACACTGATGCTCGAAAGTGCGGGTATCAAACAGG
+
BBBGACCACBBA@9;:@@>AAB@C@CCC>CC@CC=BA699,:D;;;;CCCCABBB=BBBC@C@CCB@??@@?CCF=BCC=CCC;CA??;?=A9>>>3?;@?A?A>ABBBBBB>AA;A@E?BB@??8858ACAA?>>>8>B?B@C?BB>><>>:<>==<>BDE>>??C?@AAAAA8>>BC?>>=BCC?BBBBBABB5879AA@AA?</66(8081:?DAAAAAAAA@998A@@@E:@@>>>?9?@@@AE98785
@6HNMW:00840:05802
TACGGAGGATGCGAGCGTTATCCGGATTTATTGGGTTTAAAGGGAGCGTAGGTGGCCTGTTAAGCCAGCTGTGAAATACTGTAGCTCAACTACAGCCGTGCAGTTGGAACTGGCGGGCTTGAGTGCACAAGAGGAAGGTGGAATTCGTGGTGTAGCGGTGAAATGCTTAGATATCACGAAGAACTCCGATTGCGAAGGCAGCCTTCTGGGGTGCAACTGACACTGAGGCTCGAAAGTGCGGGTATCGAACAGG
+
CCBDACC@CBBBBB@@BB@DCDACACCC>CC=AA<@B=BB=BF>BBBCCBB@BB?B@BBB@E?BB?A@@9:9BCC>BBBBBBBBBCBD?BBBA???5:9???AB@C?C?BBB????8?A<??@>?>AAA>ABB=A>=8AC?A?B@BCBC>BABBBBB?BAAA=BBBA=BA>>>??A@@@<AA:==A788A9>>@?070;A;;5;=AACCC8;;;@?BB?@ACABB;;8;CBBBB>CBBBBE<@@AAAA?BBC@
@6HNMW:00844:05784
TACGGAGGATGCGAGCGTTATCCGGATTTATTGGGTTTAAAGGGAGCGTAGGTGGGATATTAAGTCAGCTGTGAAAGTTTGGGGCTCAACCTTAAAATTGCAGTTGATACTGGTTTCCTTGAGTACGGTACAGGTGGGCGGAATTCGTGGTGTAGCGGTGAAATGCTTAGATATCACGAAGAACTCCGATCGCGAAGGCAGCTCACCGGGCCGGAACTGACACTGAGGCTCGAAAGTGCGGGTATCGACAG
+
5@@@???<@BBBBAA:;;>AAB=@=;;;0;B>BB;AA8AA0;;0;BABCDC@DCC?DBAAAC@DDCBA@@CBBBE=@@C<@@A8AACC@C?B@BBB6A====::69@AAA??;?A;@?B<@???B@A>ABBBB?BCC=?><>?B?BBBB?B>=789949ABB>BEBB?>;;;??;??A@>=@=CBB?BBBBBBBB?B?BBBBBBBB<AA9?<?<B?B@@@AA@???@<@A=666.79///7.7333///56
@6HNMW:00846:05809
TACGGAAGGTCCGGGCGTTATCCGGATTTATTGGGTTTAAAGGGAGCGTAGGCGGCATGGTAAGCGTGTTGTGAAATGCGGGTGCTCAACATCCGGACTGCAGCGCGAACTGCCGTGCTTGAGTGCATTGAAGGAAGGCGGAATTCGTGGTGTAGCGGTGAAATGCTTAGATATCACGAGGAACCCCGATTGCGAAGGCAGCTTTCCGCGCTGTTACTGACGCTGAAGCTCGAAGGTGCGGGTATCGAACAGG
+
;DCC?D?@<@@8<<5000*0>=4:8;B?6BB=AA8@A0;:/;?99;;CBAA?9;6:A@?=AA>ACAB@?=?BBBB=BCDCE>:89BBB?B977=@=@A778@?@@@9848>?A=BBCBB>AACBBBBC99:?A?C?B?BB=A>?<?BBD@CBBBBAA>ACCC>B@??<?@@>>>>>>A>>9=1988)8==5;;AA8=5;;===B:B<?>=>>>><;;;B==;;;8818;=:;;:<7////;4;===9=:==?5
@6HNMW:00849:05791
TACGTAAGGGGCAAGCGTTATCCGGATTTACTGGGTGTAAAGGGAGCGCAGACGGAATGGCAAGTCTGAAGTGAAAGCCGCGGCTCAACCGCGGGACTGCTTTGGAAACTGTCAGTCTGGAGTACTGGAAGGGTAAGCGGAATTCCTGGTGTAGCGGTGAAATGCGTAGATATCAGGAGGAACACCGGTGGCGAAGGCGGCTTACTGGACAGCAACTGACGTTGAAGGCACGAAAGTGTGGGGAGCAAACAG
+
BA@A@@;AAA:AB>BBCC@CDC@CACDE>BA;;:0:C@@@=AC>BB;;;<;9?A=A?CC?CA<A9884>:?B???57913;;8<==:6;+//8<39667::91:499199888:99;33,38733/9(/(/8(//(/:<.516:>:@@;?B>>BCC?>555)599::<>>>>><;;8;<8:6999+/(/:066:48)//3//(//883688/--02---7.-(-/(/6;=/74=5==:::==1===BB4787
@6HNMW:00855:05786
TACGGAAGGTCCGGGCGTATCCGGATTTATTGGGTTTAAAGGGAGCGGTAGGCGGCATGGTAAGCGTGTTGTGAAATGCCGGGTGCTCAACATCCGGACTGCAGCGCGAACTGCCGTGCTTAGAGTGCATTGAAGGAAGGCGGAAATTCGTGGTGTAGCGGTGAAATGCTTAGATATCACGAGGAACCCCGGATTGCGAAGGCAGCTTTACCGCGCTGTTACTGACGACTGAAGCTCGAAGGTGCGGGTATCGAACAG
+
;B:;25.5.5;6<<6=>>>?B@BABFE=@@?A?6??)99,4;077//)---(--(/:66)33-3:345=288///(///)/9.6///;=6888:5:6733888///:8916/33.//676(,,,,,,--/399273817177/77(71;=?D?CAAAAB@=A?=>::>=>8;;;:9777:;//*/3;;;)/(/8(//885959>7696)2239??>@7737675555....5.5375..).05558805558661333
@6HNMW:00855:05798
TACGGGGGGTGCGAGCGTTAATCGGAAGTAACTGGGCGTAAAGGGCACGCAGGCGGTTGTTTAAGTGAGGTAGTGAAAGGCCCCGGGCTTAACCTGGGAATGCATTTCAGACTAGGACAACTAGAGTACTTTAGGGAGGGGTAGAATTCCACGTGTAGCGTGAAATGCGATAGAGATGTGGAGGAATACCGAACGGCTGAAGGCAGCCCCTTGGGAATGTACTGACGCTCATGGTGCGAAAGGCGTGGGGAAGCAAAC
+
999;;:;;%;9;4455??9<:=..*-(--806---(-/56@7>>76:9@A;;5;:4929593;9>?<<<6//-----(-(-88&--(-8(-(-0588/6+---/99+//;;<55479660///669988:;1;;;6::==1::99-9.3488:::96////99919683337773/////)/6060//-0--(--(----(-09:;;>?1=9=B4?8?><==977338888//(/9//33(3,3377<</858?;;6>
@6HNMW:00826:05856
TACGGAGGATGCGAGCGTTATCCGGACTTATTGGGTTTAAAGGGTGCGTAGGTGGCTTGTTAAGTCAGTGGTGAAAAGCTGCAGCTCAACTGTAGTCTTGCCGTTGAAACTGACGGGCTAGAGAGGAAACGAGGTATGCGGAATGTGTGGTGTAGCGGTGAACTGCATAGATATCACACAGAACGCCGATTGCGAAGGCAGCGTACCAGGCTCTATCTGACACTGAAGCACGAAAGCGTGGGGAGCAAACAGG
+
DCBC@CC@C:;:DAAABB?AAC?B?BAB>AA5;<0;A9AC0;;7;@@CCBCGBC@CC@DC@C>AACCCBCABBBBB8AA899AA@CCD?B>>>999BC:>>8?@<A@A<BCBBBBB=A??@?A9949?5>???<???AAC?C????AAD@CCD???B?CCC?BAAABBBBBBBB>@AAA@@@:?>><=>=:>?8838=??=>><<=7//,/==::>A@@@@@@>B@589AAABC5:::::>@6999BB:??A=
@6HNMW:00829:05819
TACGTAGGTGGCAAGCGTGTCCGGAATTACTGGGTGTAAAGGGCGTGTAGGCGGAGCGGCAAGTCAGAAGTGAAATCTCCGGGCTTAACCCGGAAACTGCTTTTGAAACTGTCGCCCTTGAGTATCGGAGAGGCAGGCGAATTCCTAGTGTAGCGGTGAAATGCGTAGATATTAGGAGGAACACCAGTGGCGGAAGGCGGCCTGCTGGACGACAACTGACGCTGAGGCGCGAAAGCGTGGGGAGCAAACAGG
+
ABB;;;C@AB@;;590/0///27)/)/479;;;3;<<<=3:>3>@@@BBB?>C9A954544.4:<<<=:=;::;3///9)//(/86:-33(328:133344;;+999094444444(45:443833348:77(,,,(,,,060818866//-5--(/666.6655222./--(-5(-.272635/...50..(.490..*.2989;;05522292555888223332785566/2228;;;,2267802225
@6HNMW:00837:05855
TACGGAGGATGCGAGCGTTATCCGGATTTATTGGGTTTAAAGGGAGCGTAGGTGGGATATTAAGTCAGCTGTGAAAGTTTGGGGCTCAACCTTAAAAATTGCAGTTGATACTGGTTTCCTTGAGTACGTACTAGGTGGGCTGGAATTCGGTGGTGTACGGTGAAATGCTTAGATAATCACGAAGAACTCCGATCGCGAAGGCAGCTCACCGGGCCGGAACTGACACTGAATGCTCGAAAGTGCGGGTATCAAACAGG
+
?>>><>>9>665959959.9@@9>9;<=0668<;099)55)5=4==977//)//7.7:;=:=8==666<<5//><3===7=>;./0/81718-3333$3-33:9949:::::=7::3:6;298666///////607891///3838(/-(--(-/-4442....'.55;4;9522,27::<<632,3;96:::;3333,/3666///8858;5;5:5:288;33232--(---42244.-....5.56677;02263
@6HNMW:00858:05845
TACGTAGGTGGCAAGCGTTATCCGGATTTACTGGGTGTAAAGGGCGCGTAGGCGGGGGCGCAAGTCAGATGTGAAATCTATGGGCTTAACCCATAAACTGCATTTGAAACTGTGCCTCTTGAGTGCTGGAGAGGTAGATGGAATTCCTTGTGTAGCGGTGAAATGCGTAGATATAAGGAAGAACACCAGTGGCGAAGGCGATCTACTGGACAGTAACTGACGCTGAGGCGCGAAAGTGTGGGGAGCAAACAGG
+
BAACA@@@BCABA>A;;;=@@B?B?BBB>BBCCC>CC@@@;@A<@ABC@??;;;:;:*;@A@=@CBAABAAABBC>CCCCICJ=CCAC@BB>BCCC=@@?@;::6;BD>CCCBBB?BCC@CBB@@@BD@CBBB@CCCBBB?C@B?B@F@BBBCBBAA>ABCC=@@@A@@@9::CC@C?C?BB>AAB?B>@>?@@A<@=@@@@ABA@@C@DLCBBB>@?BAA???B@?;?>>;49,4=:88=;0777??:?A@>
@6HNMW:00862:05853
TACGTAGGGGGCGAGCGTTGTCCGGAATTACTGGGCGTAAAGGGTGCGTAGGCGGTCTGGTAAGTTGGATGTGAAATACCCGGGCTTAACTTGGGTGCTGCATCCAATACTGTCGGACTTGAGTGCAGGAGAGGAAAGCGGAATTCCTAGTGTAGCGGTGAAATGCGTAGATATTAGGAGGAACACCAGTGGCGAAGGCGCTTTCTGGACTGTAACTGACGCTGAGGCACGAAAGCGTGGGGAGCAAACAGG
+
BBBBBDCCCC1BA?@>@@<@BD=A?BAC?BBBBB>BBBED=CC>@@@B@BB=:96:AA@ACDACCACACBBBCCD=A99969@6@@>A?BB?AA<A:::CBBBC?C?DCADCBBB?AAA>AABACB>>9>C>>;>A6=894919<A?@???;;:<8937;:>:888DEECA<===??<>><><>>@<AA@@<@AA:=8::;:;3;??;:;;?8918:<<=:::BAA=ACBBBC?C::9CCC:B?@AB:>>><
@6HNMW:00863:05855
TACGGAGGATGCGAGCGTTATCCGGATTTATTGGGTTTAAAGGGAGCGTAGGTGGGATATTAAGTCAGCTGTGAAAGTTTGGGGCTCAACCTTAAAATTGCAGTTGATACTGGTTTCCTTGAGTACGGTACAGGTGGGCGGAATTCGTGGTGTAGCGGTGAAATGCTTAGATATCACGAAGAACTCCGATCGCGAAGGCAGCTCACCGGGCCGGAACTGACACTGATGCTCGAAAGTGCGGGTATCAAACAGG
+
BBAA>;;4;A@@A<;;;;@CCH@EBBCC=AA=A@8@E0;;7;C9;;;CDDD@BCB>BCCE@D@@@@@@AACCCCC<;;;6<BB8CCCC?B=?4999-92:9??=:=@???A?<BB=A=@>A?@?AAA?BBA@@????:?B>A?A=999?:?@A@@BB@==>C>BBBD=?;>>>@?CCCA=BB?ABB>B@A@A>>>:?=?999AABB?CC=A>>;A>A988=>@?=>>???@@@A:@@;67<1:///8805756
@6HNMW:00819:05895
TACGGAGGATACGAGCGTTATCCGGATTTATTGGGTTTAAAGGGTGCGTAGGTGGCAGATTAAGTCAGCGGTGAAAAGCTGTGGCTCAACCATAGTCTTGCCGTTGATACTGGTTTGCTTGAGTACAGTTGATGTAGGCGGAATGCGTAGTGTAGCGGTGAAATGCATAGATATTACGCAGAACTCCGATTGCGAAGGCAGCTTACAAAAGTGTAACTGACACTGATGCAACGAAAGC
+
;BAA@BB?AACCCBBBBB@CCD@D@CCD>BB@BC>CC<BB;@A;@BABBBB@BC?CCCCD@B?BDDCCCC@CCCCC;ABBCBD@CCCEAD?@@@BAAA9;;@BB?CEBCBBB>BD;???599>?A@ABB?BBBBBBB?@A=A?:::CBBBBDCBB9949?@@;???ABB?@?DE?888?A==387A9<=>05599+2,2227<288999+33;;A>@<<<:::::://..(.88;386
@6HNMW:00836:05903
TACGTAGGTGGCGAGCGTTATCCGGATTTACTGGGTGTAAAGGGCGTGTAGGCGGGACTGCAAGTCAGATGTGAAAATTATGGGCTCAACCCATAACCTGCATTTGAAACTGTAGTTCTTGAGTGCTGGAGAGGCAATCGGAATTCCGTGTGTAGCGGTGAAATGCGTAGATATACGGAGGAACACCAGTGGCGAAGGCGGATTGCTGGACAGTAACTGACGCTGAGGCGCGAAAGCGTGGGGAGCAAACAGG
+
BCAA@;969@:>@CBBBB?BCC@C@BDD>EECCC>BBABB:@A:@@B@EBB?CCC>CCCBBB?BFBBBCBBBBBBB:B?BBBB=BCCD<>>;?CC<@=>>>???+99<5<?AA@AA>AA?BAAAA?>A>ABA@=AB?BBB?D?C?C?CAAA@@@@80,0==;7/00>>;;@BBCCAA>>?<?<@@A<@BBB<?==7<9>A?CC?BBBB?BCBBAA?ACCBB=><A7717C@@BD>B>>>@@@4899BB=@?C@
@6HNMW:00839:05891
TACGGAAGGTCCGGGCGTTATCCGGATTTATTGGGTTTAAAGGGAGCGTAGGCGGCATGGTAAGCGTGTTGTGAAATGCGGGTGCTCAACATCCGGACTGCAGCGCGAACTGCCGTGCTTGAGTGCATTGAAGGAAGGCGGAATTCGTGGTGTAGCGGTGAAATGCTTAGATATCACGAGGAACCCCGATTGCGAAGGCAGCTTTCCGCGCTGTTACTGACGCTGAAGCTCGAAGGTGCGGGTATCGAACAGG
+
CCEC?C?BACC@CC>BBBAEEC@B@AAB=AC@CD=BC:;989D<BBACCCC@@?=?BCB>AA@CBBBBB>?B?@?:>><@B?BCBBBB@BABB?A?BB<>>@AAABAC?BBBB@CBBBB<>?A@@@@A>AC@D@D?B>>>9>=A?BBBB?CBBCC>>9>@@@;>B>>;>>@@@@AB??><8<8<<<2<==9<<;;6;6;>::;=1;4;==<>>?<AA>>>@><<=@8>>@>>>=B=;<;>>6>???@B=A>><
@6HNMW:00840:05895
TACGGAGGATGCGAGCGTTATCCGGATTTATTGGGTTTAAAGGGAGCGTAGGTGGGATATTAAGTCAGCTGTGAAAGTTTGGGGCTCAACCTTAAAATTGCAGTTGATACTGGTTTCCTTGAGTACGGTACAGGTGGGCGGAATTCGTGGTGTAGCGGTGAAATGCTTAGATATCACGAAGAACTCCGATCGCGAAGGCAGCTCACCGGGCCGGAACTGACACTGATGCTCGAAAGTGCGGGTATCAAACAGG
+
BBCB?;;8;BA@ACCA<;9;BD@DBCCC>CCBFI>FD7;;0;C;AAACCCC?@@B=AAAC@C@BBB@A@@@@BBG6;;@8@AB7AABB6:593999-79;;>?:=@ABBBBB?BC>C@D?BABBCAB>89:DF@CCD<AA=A=@<@A?>;>;:6600)0>@>4??4717@AABBACBBB?BB?BFC?BB?999>>9=:@0/0=:::<@>7>282<;>A?>@>>>@@=>>@>>>A7<<8888)8>=877,7>=8
@6HNMW:00842:05895
TACGGAGGATGCGAGCGTTATCCGGATTTATTGGGTTTAAAGGGAGCGTAGGTGGGATATTAAGTCAGCTGTGAAAGTTTGGGGCTCAACCTTAAAATTGCAGTTGATACTGGTTTCCTTGAGTACGGTACAGGTGGGCGGAATTCGTGGTGTAGCGGTGAAATGCTTAGATATCACGAAGAACTCCGATCGCGAAGGCAGCTCACCGGGCCGGAACTGACACTGATGCTCGAAAGTGCGGGTATCAAACAGG
+
CCCB?CGAKBB@BAB;;;>AAB@C@CCD>DD@CC=BB<@@:AD=AA@BBBE@CCC=CBCC@B@BCBBCBCCCCDD>BBB=CDD;BBCB?A=@2999-:299=:938@AABBB?BC>C@D<?897B>>;>BA@@=?>>8>A=B?B?BBBB?BBB<=AA=ABBB>BBBB?B@@A@@<AACC?BB?BAB>BBBBBBCC:=;=787CC@B?BC;=:><B>A@DA@@@@@?8:8>@>>>9=<A;;;6;@@@A@9AAC:
@6HNMW:00862:05866
TACGGAGGATGCGAGCGTTATCCGGATTTATTGGGTTTAAAGGGAGCGTAGGTGGGATATTAAGTCAGCTGTGAAAGTTTGGGGCTCAACCTTAAAATTGCAGTTGATACTGGTTTCCTTGAGTACGGTACAGGTGGGCGGAATTCGTGGTGTAGCGGTGAAATGCTTAGATATCACGAAGAACTCCGATCGCGAAGGCAGCTCACCGGGCCGGAACTGACACTGATGCTCGAAAGTGCGGGTATCAAACAGG
+
BBBC@BCAB;;:BBB:;;?ABB?B@BCC;BB;@A:@B<BC=CC>:;:BCBC@BCC=CCCD?B?CCCB@??BBCDD<B@C=CDD9BBBB?B>B?BDC:B<?>?@@=AB@@A@@>AB=B?D<??@?@?@=@BBBB?BBD;7858?B?BBBB@BB<:9>>9>ABB@BFBB@==;;;B>AACC@B?<BBB?BBBCBBBB>@;@>?>ACBB@BB>A<@<B?BB??@BBA>>>@@@A@AA:AAC88718=@===8>AA=
@6HNMW:00816:05931
TACGGAGGATGCGAGCGTTATCCGGACTTATTGGGTTTAAAGGGTGCGTAGGTGGCTTGTTAAGTCAGTGGTGAAAAGCTGCAGCTCAACTGTAGTCTTGCCGTTGAAAACTGACGGGCTAGAGAGGAAACGAGGTATGCGGAATGTGTGGTGTAGCGGTGAAATGCATAGATATCACACAGAACGCCGATTGCGAAGGCAGCGTACCAGGCTCTATCTGACACTGAAGCACGAAAGCGTGGGGATCAAACAGG
+
DDBB?;;8;CCCCBB;;;;@@A=B>BAA>ACAGI>CD0;;/;A8>BBBBBC@CB@CG@BD?D@@@@CCCC?BAA@?3@?9::ABAABB@B>?>9:9CC9??9=@:;;;;*9?@ABCC?BBAAABCB?AD>CC??=?@>??D@C??????B?AAABBBB@BBBB=BBCAAABAB>>:=<<=A=<8<<<8==>::::<8=:>?:;;AAD;;<8;@AAA@=?A>????BB588BBCCF>BAAABCC:>??CD>CCC?
@6HNMW:00844:05928
TACGGAGGATGCGAGCGTTATCCGGATTTATTGGGTTTAAAGGGTTGTCGTAGGTTGTTTTTTAAGTCAGCGGTGAAAGTTTTGTGGCTCAACCATAAAATTGCCGTTGAAACTGGAAGACTTGAGTGTGTTTGAGGTAGGCGGAATGCGTGGTGTAGCGGTGAAATGCATAAGATATCACGCAGAACTTCCGATTGCGAAGGCAGCTTACTAAACCATAACTGACACTGAAGCACTGAAAGCGTTGGGGATCAAACAGG
+
?>>=8551/=>>/0-7-/)/::27)55<2<;8<<3::5:<1:>*-(------:)/)//////#/5<:<=>=<8<88=67449&9=::?CBC<?:<7787-7:>>9=;037<8<;;<A=A???;????AACCC=B:949@@=@A@@000@000*/8:88//(/669.668733.377;765---,660,/*/563326522+2+2;8888====A/3/3:96;<;:::;24458////-,,(,,,-(-55)5--3928892
@6HNMW:00857:05952
TACGTAGGTGGCAAGCGTTATCCGGATTTACTGGGTGTAAAGGGCGCGTAGGCGGGGATGCAAGTCAGATGTGAAATCTATGGGCTTAACTCATAAACTGCATTTGAAACTGTATCTCTTGAGTGCTGGAGAGGTAGACGGAATTCCTTGTGTAGCGGTGAAATGCGTAGATATAAGGAAGAACACCAGTGGCGAAGGCGGTCTACTGGACAGTAACTGACGCTGAGGCGCGAAAGCGTGGGGAGCAAACAGG
+
BBBBA@@<@@;@@?::;C@BCC@C@CCC>CFGDD?ECCCD=@@;@@BBA@@9?@>>3>:;:@?BBBBBCCCBBCC=<;<DFGF>CC?B?BDCCCDD>DD@@@BB=BBB=CBBADDDBBB<>888@??@<@@??;???>??<??B=A?B998A@CC??=?BBF>CC@@ABBBBBBB>B@B=BB>AAB>@AAA>AAC<A=@B>AAABBBBACC@@@C@CCBBBBA@?992:@@>@@;@;;;CDC;@@AEM?A@@@
@6HNMW:00825:05991
TACGTAGGTGGCAAGCGTTATCCGGATTTACTGGGTGTAAAGGGCGCGTAGGCGGGGGCGCAAGTCAGATGTGAAATCTATGGGCTTAACCCATAAACTGCATTTGAAACTGTGCCTCTTGAGTGCTGGAGAGGTAGATGGAATTCCTTGTGTAGCGGTGAAATGCGTAGATATAAGGAAGAACACCAGTGGCGAAGGCGATCTACTGGACAGTAACTGACGCTGAGGCGCGAAAGTGTGGGGAGCAAACAGG
+
CCBCB@@<9:4:@=B9::@CDD;:;:CC;AB;;;6;BBDE?DC>CABBA::6;AAAA2AA@B>BBBBBBABABCE>CABCGGG?GFAB@BB=BAAA:@???@@@;ABC<B@@@BB@BCC>@@BBCBBC@BBAB?BBBBCC?B>A=A<@<@AABAA;;8;AAC>:;:???CAAACC>A?B<?>@DCC?BBAA<>AB495:;;;@@@??@@CBCCBE@CCCCCBCBB;;8;@@BCB>CABABCB:BBBAA<ABE@
@6HNMW:00830:05987
TACGGAAGGTCCGGGCGTTATCCGGATTTATTGGGTTTAAAGGGAGCGTAGGCGGCATGGTAAGCGTGTTGTGAAATGCGGGTGCTCAACATCCGGACTGCAGCGCGAACTGCCGTGCTTGAGTGCATTGAAGGAAGGCGGAATTCGTGGTGTAGCGGTGAAATGCTTAGATATCACGAGGAACCCCCGATTGCGAAGGCAGCTTTCCGCGCTGTTACTGACGCTGAAGCTCGAAGGTGCGGGTATCGAACAGG
+
BEDD@D?B@BL?BB<BA@=ADC@C@BBB>BB@CC>CE=BB=BE=BBAACDF?BB>@@BB>CB@B@@A@@>BBBBD>BBAAC>CBBBCB>BCCB=A=@C787@>>??AC@CBBB@B@@?@=@@A@BBBC?CD?C?C?@?A@=A>B?BBBB>CBBCC==;=BBC;AA>>7>??@AAA???=;5:17777+9>@<@???<><>@@???7>:>?@>A??<A=<<>>?>>>>688====.5.597776:AAAA@;<>>9
@6HNMW:00831:05992
TACGGAAGGTCCGGGCGTTATCCGGATTTATTGGGTTTAAAGGGAGCGTAGGCGGCATGGTAAGCGTGTTGTGAAATGCGGGTGCTCAACATCCGGACTGCAGCGCGAACTGCCGTGCTTGAGTGCATTGAAGGAAGGCGGAATTCGTGGTGTAGCGGTGAAATGCTTAGATATCACGAGGAACCCCGATTGCGAAGGCAGCTTTCCGCGCTGTTACTGACGCTGAAGCTCGAAGGTGCGGGTATCGAACAGG
+
/==<9@4946B=BB=BAA?ACC@C@A@@=@B?BE=BB<@?:?C9@@@@@AA>AA>AABC?AB?BBBBBB?ADCCC>BAAA@;ABBBCH@BBAB?A>AA>?>9::BEBB?BBBC?AA@??9?=<<<738;?@;A=A>A=AA@B?B?BA??<?@@@A??<?BCD>@@?>:?AA@@?AAA?66176:CD5A>>388::1818>?>>?9><@???;<;=@@@@@>>>?@@6::>777.51697>?9@A???A;>>=:
@6HNMW:00833:05966
TACGTAGGGGGCGAGCGTTGTCCGGAATTACTGGGCGTAAAGGGTGCGTAGGCGGTCTGGTAAGTTGGATGTGAAATACCCGGGCTTAACTTGGGTGCTGCATCCAATACTGTCGGACTTGAGTGCAGGAGAGGAAAGCGAATTCCTAGTGTAGCGGTGAAATGCGTAGATATTAGGAGGAACACCAGTGGCGAAGGCGGCTTTCTGGACGTGTAACTGACGCTGAGGCACGAAAGCGTGGGGAGCAAAACAGG
+
CBBAA@AAAA2BC@@@BB?BBB6;6:>A=BBBBB=CCAAA>@C?CDCCCA@<AB=AAAD=BB>;96:=@@?A;;;6:<@C=CE=BB>A>AC?BD=@:99??A?A6?;=99:@ABB?AAA999??EDCC?AA@@+00*000/49161388;77;ABB?>>BE8==@AAA@@;;;;==8=?;?=@@@;??;;5;;;5;:;;4:>=-78>4722276606652222297823336:;16///888*332222&2773
@6HNMW:00834:05973
TACGTAGGTGGCAAGCGTTATCCGGATTTACTGGGTGTAAAGGGCGCGTAGGCGGGGGCGCAAGTCAGATGTGAAATCTATGGGCTTAACCCATAAACTGCATTTGAAAACTGTGCCTCTTGAGTGCTGGAGAGGTAGATGGAATTCCTTGTGTAGCGGTGAAATGCGTAGATATAAGGAAGAACACCAGTGGCGAAGGCGATCTACTGGACAGTAACTGACGCTGAGGCGCGAAAGTGTGGGGAGCAAACAG
+
:===@?@?@@>BD@B;;;=;;;=@;>?C6@996<4<====5A<<??;D??@>;;;;;*:;;;5;B;::D999555)55;<=>>4==1615<1:544,494494:15995&95499:8==B@CDC@@>@A;@@@>:??>;:9=B?C?B@C@BBA??@@@=??@>9?===::00////(/6=8>=7===433381779.4.4:::;:555=9=>555<7<:433333444.483333(3333999+33333(399
@6HNMW:00849:05998
TACGGAGGATGCGAGCGTTATCCGGATTTATTGGGTTTAAAGGGAGCGTAGGTGGGATATTAAGTCAGCTGTGAAAGTTTGGGGCTCAACCTTAAAATTGCAGTTGATACTGGTTTCCTTGAGTACGGTACAGGTGGGCGGAATTCGTGGTGTAGCGGTGAAATGCTTAGATATCACGAAGAACTCCGATCGCGAAGGCAGCTCACCGGGCCGGAACTGACACTGATGCTCGAAAGTGCGGGTATCAAACAGG
+
CCBB?BB?C@AAAAAACCBCCC?B?@@@,9;5;;/;D<BB>BC=BBBBCCC@BEG?CBBB=@;@C@@@BBBBCCC>CCB>BCB;BBCC>A>A?BDD:D9::BBA>BCAAA??<?C>B?B@BBBBBBB@BBBBB?BCD=CC?C<=;<@@?<@CCA@>=<=CCC>BCBB?BA>=BBA?@?B?BB?DCC?BAB>>>BB?A@B=>>AA@@<@@:@?@<B@C>>:AAAADA><<@:::A6:9?<<=7<=>98868>><
@6HNMW:00856:05962
TACGGAGGATGCGAGCGTTATCCGGATTTATTGGGTTTAAAGGGAGCGTAGGTGGGATATTAAGTCAGCTGTGAAAGTTTGGGGCTCAACCTTAAAATTGCAGTTGATACTGGTTTCCTTGAGTACGGTACAGGTGGGCGGAATTCGTGGTGTAGCGGTGAAATGCTTAGATATCACGAAGAACTCCGATCGCGAAGGCAGCTCACCGGGCCGGAACTGACACTGATGCTCGAAAGTGCGGGTATCAAACAGG
+
BBAB=AB=BB;;<BB;;;7;BF?BACCE<AB=AB;BC8;;7;D;;;;BCDC?CCD=CCCC@B@BBA@AA@@@@?@9??C/;;;.;@AA?C??5899-::>=@@A>ACCBAAA<@@9@?B?B??>BBB?BBCBB>???89:4:?C@BAAC?CCCAA>><>AAA<BBBC?A==@??;??BB?BB?BCE?CAAABBBB?C?B899AA?@=@@<A@C=D>AAB>??>>>AAA?>?AAA7@;<555(6:<:;;6;AA<
@6HNMW:00858:05976
TACGGAGGATGCGAGCGTTATCCGGATTTATTGGGTTTAAAGGGAGCGTAGGTGGGATATTAAGTCAGCTGTGAAAGTTTGGGGCTCAACCTTAAAATTGCAGTTGATACTGGTTTCCTTGAGTACGGTACAGGTGGGCGGAATTCGTGGTGTAGCGGTGAAATGCTTAGATATCACGAAGAACTCCGATCGCGAAGGCAGCTCACCGGGCCGGAACTGACACTGATGCTCGAAAGTGCGGGTATCAAACAGG
+
BBAA>@A=AAAAABCC@@?@DDAD?BBE>EC>AA<@D:@A<AB9@@@DCCC@CBB=CBBB@B?CCCBBBDCBBBC7;;A8??@7@CCE@D?D?CCD;F:;:DBD?BCCCBAA>AC>C?C>AA@@B??<?CCBB?BCF>??>@?B?BB??<?D=;;:919CDD>CBBB?>@@@AA?BBBD@B>;BBE@AABBAA9949<@???BCBB?AA:=8=:A?B?;;@BEBBB;;;?<776.76///>1;;;888.8688
@6HNMW:00819:06021
TACGTATGGTGCAAGCGTTATCCGGATTTACTGGGTGTAAAGGGAGCGCAGGCGGTGCGGCAAGTCTGATGTGAAAGCCCGGGGCTCAACCCCGGTACTGCATTGGAAACTGTCGTACTAGAGTGTCGGAGGGGTAAGTGGAATTCCTAGTGTAGCGGTGAAATGCGTAGATATTAGGAGGAACACCAGTGGCGAAGGCGGCTTACTGGACGATAACTGACGCTGAGGCTCGAAGGCGTGGGGAGCAAACAGG
+
BBBBBBBA>:;;;5;;;;5;AB@CACDD?CEAAA>BCCDD>CD>BBBBC::89@<@AA@@B@?BBB@BB@@@BBB9AAA8AA@7ACGD@EEE<B@ACCAABALAGACC?CAAABBBAAABBBB@@@CB@AAAA9AB?BAA=A?B?B@CBBBBCED@@=@AAB<@@@AABDDCBC?AA=:949=@@D@?>>B?AAC<@<@A>AA>ABBB?BC;::B?BAAABBBBBBB@BB<;:?A?A:9:CC:CBBFF:::C@
@6HNMW:00819:06035
TACGTAGGTGGCAAGCGTTATCCGGATTTACTGGGTGTAAAGGGCGCGTAGGCGGGGATGCAAGTCAGATGTGAAATCTATGGGCTTAACTCATAAACTGCATTTGAAACTGTATCTCTTGAGTGCTGGAGAGGTAGACGGAATTCCTTGTGTAGCGGTGAAATGCGTAGATATAAGGAAGAACACCAGTGGCGAAGGCGGTCTACTGGACAGTAACTGACGCTGAGGCGCGAAAGCGTGGGGAGCAAACAGG
+
BEDCBCCABB@BC?>:;:<@@B@DACDF=CCCCC>CCCCF>BA=AB@CBBA>ACCC6B??@@?A@@AABACBCJJ?;;<BBBB=BC=A=ABBBBCC<AA@@A@@8;;;/;BBABBC@@?;?@@:::AC>A@CCHBBBC::6:=@=A@A=AAAA?@??9????8@C>?>AABDAAA?B?B@BB<>>B>A@AA=@9;5<>AB>BCBBABB@CBDECC@CCCCB@@@B;;4;A@;;;0;BBBDCC:CB@@@<@CC?
@6HNMW:00822:06010
TACGGAGGATGCGAGCGTTATCCGGATTTATTGGGTTTAAAGGGAGCGTAGGGTGGGATATTAAGTCAGCTGTGAAAGTTTGGGGCTCAACCTTAAAATTGCAGTTGATACTGGTTTCCTTGAGTACGGTACAGGTGGGCGGAATTCGTGGTGTAGCGGTGAAATGCTTAGATATCACGAAGAACTCCGATCGCGAAGGCAGCTCACCGGGCCGGAACTGACACTGATGCTCGAAAGTGCGGGTATCAAACAG
+
9;;?:==:=;;;HBBA@B=::5.5.5;;1;<7<<6<?7>>7>@359594444)4<<5===@9;7;>>>CCBBBBBB;A@B0<;<.<@@@:@6:6:CD6A=::7798<;><<8:6?B;C=@=A@@@@::49BAAB;??B<A@?B>A>ACBB?BFBA=<<7?;>?9<=>B<@=@@99799??8?A8??C4::A9::AA494:99:>>==299+88:4>>BBB>?>===?>9:;@@@B5;::988)8<>878(578
@6HNMW:00823:06050
TACGGAGGATGCGAGCGTTATCCGGATTTATTGGGTTTAAAGGGAGCGTAGGTGGGATATTAAGTCAGCTGTGAAAGTTTGGGGCTCAACCTTAAAATTGCAGTTGATACTGGTTTCCTTGAGTACGGTACAGGTGGGCGGAATTCGTGGTGTAGCGGTGAAATGCTTAGATATCACGAAGAACTCCGATCGCGAAGGCAGCTCACCGGGCCGGAACTGACACTGATGCTCGAAGTGCGGGTATCAAACAGG
+
BBBBACC@CBAAAAAA@A?BCKAD@;;;0;;5<<0;A8AB;CD;A@;:59@5944)5<9=;@;00////9@@ABC=BBC<@@@8AAAC@D?B?BDE;D9:::@@=::9@@>=6>?8??C@CAAAA9938799939:9+9=8<5<<>::98?@@;;?@<A@AA:AAAA@?@@@@>;@@BB>AA?C>>;>>>=?@?>;?;@<>>ABBB?BB>@<@<B?BBAAA@@>AAAAAA>=<8;9888:/:<<;;:05=?:
@6HNMW:00836:06021
TACGGAAGGTCCGGGCGTTATCCGGATTTATTGGGTTTAAAGGGAGCGTAGGCGGCATGGTAAGCGTGTTGTGAAATGCGGGTGCTCAACATCCGGACTGCAGCGCGAACTGCCGTGCTTGAGTGCATTGAAGGAAGGCGGAATTCGTGGTGTAGCGGTGAAATGCTTAGATATCACGAGGAACCCCGATTGCGAAGGCAGCTTTCCGCGCTGTTACTGACGCTGAAGCTCGAAGGTGCGGGTATCGAACAGG
+
CDCLAC@B@BD@CC=?997<CCACGCBB>BC@CC=CD=CC>CC=BA@A@>>:::4:???<?C>@@A@@?=??===8=?>@A<ABBBBB?BBAA?B>BC=><?>>?AGC@BBBC?B@A@B499@:::???AC<?<?4949?8??B?AA@C@B@A@@7858ABC>@AAC?AAAA>??A;<;<;<:=CC2?AA666>>4949A?=>?5<4;:<=A@@<@@>>>?@>???5;;AAAA7;7;A>>>7>>>?@A;>>>:
@6HNMW:00856:06034
TACGTAGGTGGCAAGCGTTGTCCGGAATTACTGGGTGTAAAGGGCGTGTAGGCGGAGCGGCAAGTCAGAAGTGAAATCTCCGGGCTTAACCCGGAAACTGCTTTTGAAACTGTCGCCCTTGAGTATCGGAGAGGCAGGCGGAATTCCTAGTGTAGCGGTGAAATGCGTAGATATTAGGAGGAACACCAGTGGCGAGGCGGCCTGCTGGACGACAACTGACGCTGAGGCGCGAAGCGTGGGGAGCAAACAGG
+
=G=;;;A<@B8BD49999.55=995<7<6;;;9;3;==BD=CD@CA?AAAC?BA>BB@@<@D?A@@;;9;@>><=(448:-33(38-3-33(459:2:<:4999*99<5459@<??><<=<?@ABA@@?B?>?<988889198=8?8?<<>>;?>>;;?9992999=?>;9>0/(/83//(5.5582...327...*..27256653.33....(.--.7...///(-56//*.77.225&29775-5:>6
@6HNMW:00862:06014
TACGGAGGATACGAGCGTTATCCGGATTTATTGGGTTTAAAGGGAGCGTAGGTGGGATATTAAGTCAGCTGTGAAAGTTTGGGGCTCAACCTTAAAATTGCAGTTGATACTGGTTTCCTTGAGTACGGTACAGGTGGGCGGAATTCGTGGTGTAGCGGTGAAATGCTTAGATATCACGAAGAACTCCGATCGCGAAGGCAGCTCACCGGGCCGGAACTGACACTGATGCTCGAAAGTGCGGGTATCAAACAGG
+
BBBB@BB?BBC@B9:9AA>@BB=C?;;;0;@;AA8@A=BB=BC>AA@CDBA?@@@<ACBC@B>BBGBBBCBBCDC=BBE=BBB;CCCC?C@C?AA?6?9>>?@@=A@CAAAB=@@:A>B@B???CB@=BB@?>9;;;3<@=B@B@CC==;=B?>?==<>BDF>BBBB?BCB@@><@@BB>BA>ACC=@@BBB@BA1748@?=CC>>>>D=B?A?C>A@BBCAA@@>:::AAAAA8=;AADD:A==<==5<=>:
@6HNMW:00815:06082
TACGTAGGTGGCAAGCGTTATCCGGATTTACTGGGTGTAAAGGGCGCGTAGGCGGGGGCGCAAGTCAGATGTGAAATCTATGGGCTTAACCCATAAACTGCATTTGAAACTGTGCCTCTTGAGTGCTGGAGAGGTAGATGGAATTCCTTGTGTAGCGGTGAAATGCGTAGATATAAGGAAGAACACCAGTGGCGAAGGCGGTCTACTGGACAGTAACTGACGCTGAGGCGCGAAAGCGTGGGGAGCAAACAGG
+
ABBCCBA>BB=@@=;;;;5:9@;@=BBC=BBAAA=ACCDD>DG>B><<@00-0@@@D000;B?@A@CBBAAACBE>BABBDBGFGFAD?AA<@BAA<BBBBCCD=AAD?ECBBBC@BBB@CBBBDDBC>BB@@;@@;;;B?B?B@D@CACBAABB;;5;@?@9@@@BBBABBBAA>A?C?CB?>>>?DCBB??=?4:4:?;?AA@??@?BABBBC?BBBBBDDBBBB?@@@??=6?;998CA9AAABB=BAA?
@6HNMW:00823:06095
TACGGAGGATGCGAGCGTTATCCGGATTTATTGGGTTTAAAGGGAGCGTAGGTGGGATATTAAGTCAGCTGTGAAAGTTTTGGGGCTCAACCTTAAAATTGCAGTTGAGTACTGGTTTCCTTCGAGTACGGCTACAGGTGGGCGGAATTCGTGGTGTAGCGGTGAAATGCTTGAGATATCACGAAGAACTCCGATCGCGAAGGCAGCTCACTAGACTGCAACTGACACTGATGCTCGAAAGTGTGGGTATCAAACAGG
+
554;455./;7///A<@C@:69:>=@BC=AB<AC=CB<@B:A@9@A;;:>B;999.9955495;554=4444444)4444&4<<+<;55258<8===1=9<<:7618.-----6888/968*///6/3/83/////83877-35.5+2+2356(*(((((((*222,2233(.-55-....9::27629@?<?>656::92737777:999././...--(-7.....3..2667:555,2997=C288;99:3::<5
@6HNMW:00826:06077
TACGTAGGTGGCAAGCGTTATCCGGATTTACTGGGTGTAAAGGGCGCGTAGGCGGGGGCGCAAGTCAGATGTGAAATCTATGGGCTTAACCCATAAACTGCATTTGAAACTGTGCCTCTTGAGTGCTGGAGAGGTAGATGGAATTCCTTGTGTAGCGGTGAAATGCGTAGATATAAGGAAGAACACCAGTGGCGAAGGCGATCTACTGGACAGTAACTGACGCTGAGGCGCGGAAAAGTGTGGGGACAAACAGG
+
5////--(--(--(//<>:@??=C;::;,;99>95=====,99,4;4599:69BDDD1??::40=00/=0/////)5999565)5<.649A;B;:;4:@>@:;;.<AA=BBCD@@>@BB=AABACCBD@CC;<9;BABCL@C@B?B?B?@@=0000>+00CC>@@ABBBBA997>1719<@@?BAA<@A??9;=B,0+0>>=AA@??B?AA@??B?CBBBC@@@BB@:>@00+000,000.///&//6;2;:<8
@6HNMW:00831:06089
TACGGAAGGTCCGGGCGTTATCCGGATTTATTGGGTTTAAAGGGTGCGTAGGTGGCTTGTTAAGTCAGTGGTGAAAAGCTGCAGCTCAACTGTAGTCTTGCCGTTGAAACTGACGGGCTAGAGAGGAAACGAGGTATGCGGAATGTGTGGTGTAGCGGTGAAATGCTTAGATATCACACAGAACTCCAATTGCGAAGGCAGCTTACTGGCATACAACTGACGCTGAGGCACGAAAGTGTGGGTATCAAACAGG
+
@A@@7:8;@CEFHF>AAAFCCC@C@CDF>DDACD>CE?CC6;;/;;;;5=B<E>:>B?CC@C?@ACB@@@@A::::3:?ACCBCCBBC>AABCBBCDG?BA:;;<@@D>BCCJECC=B;;;=@99.99)9C==:@B@@>@2929??@BD?BB@BB;;6;DCC=BB@@<@;;:???@?A@?@@<???9=:?<@@AA?B@BBBBB>??AA=AAB@>>=000@A@@@BBA>@?=:::/9=??BC>CCCBBB@CBB?
@6HNMW:00842:06065
TACGGAGGATGCGAGCGTTATCCGGATTTAATTGGGTTTAAAGGGAGCGTAGGTGGGATATTAAGTCAGCTGTGAAAGTTTGGGGCTCAACCTTAAAATTGCAGTTGATACTGGTTTCCTTGAGTACGGTACAGGTGGGCGAATTCGTGGTGTAGCGGTGAAATGCTTAGATATCACGAAGAACTCCGATCGCGAAGGCAGCTCACCGGGCCGGAACTGACACTGATGCTCGAAAGTGCGGGTATCAAACAGG
+
555<8=<7<6666;;;?@7;;<6;9999,9292:9,9<2<<)55)59;;<<<8<>>7==@@:=:=BCCCCA@@;<<0;@D>ECD;BB::69:<-777*76<455>9B=BB=7707?8?4:2:A@=<8918988:5000)///384///6386699/0)----(--//4:635988:A3313:4>@?>B>>=@BB?=@<>=///88:3882837.8288888;<=7522687...'.3...7.886...'2774
@6HNMW:00849:06098
TACGGGAGGATGCGAGCGTTATCCGGATTTATTGGGTTTAAAGGGTGCGTAGGTGGCTTGTTAAGTCAGTGGATGAAAAGCTGCAGCTGCAACTGTAGTCTTGCCGTTGAAACTGACGGGCTAGAGAGGAAACGAGGTATGCGGAATGTGTGGTGTAGCGGTGAAATGCATAGATATCACACAGAACGCCGGATTGCGAAGGCAGCGTACCAGGCTCTATCTGACACTGAAGCACGAAAGCGTGGGGATCAAAACAGG
+
/9455)55.5966<<;555.55;494555)5<.55)55)5<1:<5<<@@=@@;9929>;::59;?=>8998)//----&,,---,,-///93555:/,,22,,,(,,(--917/--679(----8577055(----056779;4923338;;1333777;2;;;<7;>??0.-6--/635555683889)/(//(..35.53222853583//(-56--.3333359>CC=@@?997;3;<<;;;;2<<7777&3;94
@6HNMW:00851:06073
TACGGAGGAGTGCGAGCGTTATCCGGATTTATTGGGTTTAAAAGGGAGCGTAGGTGGGATATTAAGTCAGCTGTGAAAAGTTTGGGGCTGCAACCTTAAAATTGCAGTTGATACTGGTTTCCTTGAGTACGGTACAGGTGGGCGGAATTCGTGGTGTAGCGGTGAAATGCTTAGATATCACGAAGAACTCCGATCGCGAAGGCAGCTCACCGGGCCGGAACTGACACTGATGCTCGAAAGTGCGGGTATCAAACAG
+
@A@A=@B695::9@9>>=<200/)/4///,/@8<;2;;)444&4<1:::95:>:;995:::;+/+/:>>@=>=<0000+/;;8@?;/;0/076;::6<==1=9=<54359;==773<?<5B7B?BBBB878=@@=>=8<<>6?@9?=A477<:<<<;9:890738;3855;3;B???@88887/8;2?BA<:99----,(,(,,,,,6..(--'-29(.).3878==876:7699///(//...;-35598<3>88
@6HNMW:00853:06067
TACGTAGGTGGCGAGCGTTATCCGGAATCATTGGGCGTAAAGAGGGAGCAGGCGGCCGTTGAGGGATCTGTGGTAAAAGACTGAAAGCTCAACTTCAGTGAGCCATGGAAACCGGACGGCTGGAGTGCGGCAGAGGATCGTGGAATTCCATGTGTAGCGGTGAAATGCGTAGATATATGGAGGAACACCAGTGGCGAAGGCGACGGTCTGGGTCTGCACTGACGCTCCATTCCCGAAAGCGTGGGGAGCAAATAGG
+
@=00//:3794;<=<<B@766><>:?9965549909::;=4>565/5;;993/-(-)-,(,226(,////9;699::+5555555)59<5506<999:=55//39//)/;.7497:7945669=<;;;<655599.499995.5.4.47445554:444.488804349:::997///74//)669;>8;;;;8=::5:7;8::;7<<@=B=;::BBBBB=544:33-4948;3333,3<78899.6656@)5594
@6HNMW:00853:06086
TACGGAGGGTGCGAGCGTTAATCGGAATAACTGGGCGTAAAGGGCACGCAGGCGGATTGTTAAGTGAGATGTGAAAGCCCCGGGCTTAACCTGGGAATTGCATTTCAGACTGGCAGTCTAGAGTATTTTAGGGAGGGGTAGAATTCCACGTGTAGCGGTGAAATGCGTAGAGATGTGGAGGAATACCGAAGGCGAAGGCAGCCCCTTGGGAATATACTGACGCTCATGGTGCGAAAGCGTGGGGAGCAAACAGG
+
CCCC@CBB>BB@BB@@AA>BACCC@CBCB?BCCC>BBBCC?CE>BBBFCCC@CC@BA?AB@BADCBBBBBCBBCC=????8?B=CC?C@A?BBD<?=?=@ACBC>CCCB????AABBBCBBBBBBBBB:CCH<A@A@5<:9:3947;==::?5779;9>@CE;<;:966///8<///69:3:.88C<@?7;6?AA:?<:??<??2:8<>-816<=>=?;:686-----(-2378>3>;>><>=/:;;::2;==<
@6HNMW:00863:06093
TACGGAGGATGCGAGCGTTATCCGGATTTATTGGGTTTAAAGGGAGCGTAGGTGGGATATTAAGTCAGCTGTGAAAGTTTGTGGCTCAACCATAAAAATTGCCGTTGAAACTGGAAGACTTGAGTGTGTTTGAGGTAGGCGGAATGCGTGGTGTAGCGGTGAAATGCATAGATATCACGCAGAACTCCGATTGCGAAGGCAGCTTACTAAAACCATATTGACAACTGAAGCACGAAAGCGTGGGGATCAAA
+
555:55516>>BCABBCD8;;A>A5<;A8@B=AA/9:.99,95)554:<=>66/;3////)/)////56<<<>>>4;::088838443-3-333333$3-//)//(///(///(/69:982833333777)3<<8747>BB?C>==8@??=@<>9:>>=>AAA965277779779.....266022.(.68)..67).).88874:6.---&-(***(((**,(,.//3877;222)28555;;.962222
@6HNMW:00816:06159
TACGTAGGGGGCAAGCGTTATCCGGATTTACTGGGTGTAAAGGGAGCGTAGACGGCATGGCAAGCCAGATGTGAAAGCCCGGGGCTCAACCCCGGGACTGCATTTGGAACTGTCAGGCTAGAGTGTCGGAGAGGAAAGCGGAATTCCTAGTGTAGCGGTGAAATGCGTAGATATTAGGAGGAACACCAGTGGCGAAGGCGCTTTCTGGACGATGACTGACGTTGAGGCTCGAAAGCGTGGGGAGCAAACAGG
+
CC@??;;;;;*<@>C;;;=@BB?B?A@A<AACED?CCCCE7;;9:CBCBDDCCB@B@@@>AA@CG@CBB@@?@@A9?@C>BCC:BBBC@BBB8BB=??;AA99929=@?AA??==B>ABBBBB:::AB>@A>>:@@,00=76176><AA><>AA::85;=>?8888@@A??;;;5;@9;;8<=A@E:>=>>58877;8<??@B:B?>5:;865;;<886AAA:>==877799:0;<>>@AA5@===D:???;
@6HNMW:00857:06137
TACGGAGGATGCGAGCGTTATCCGGATTTATTGGGTTTAAAGGGAGCGTAGGTGGGATATTAAGTCAGCTGTGAAAGTTTGGGGCTCAACCTTAAAATTGCAGTTGATACTGGTTTCCTTGAGTACGGTACAGGTGGGCGGAATTCGTGGTGTAGCGGTGAAATGCTTAGATATCACGAAGAACTCCGATCGCGAAGGCAGCTCACCGGGCCGGAACTGACACTGATGCTCGAAAGTGCGGGTATCAAACAGG
+
DCBB@BB?CAAACAA:;;BCCCAD@AAA<AA;AC:@@;@D;BB=:;:CBCB@BBB<BBBA=@=@BCBBBBCBBBC=BAA<ACB9BBBC?A=@5:99-::=?@AC=CABAABB<?>:>?B?BABACBB=BA>>>????:?@=@>B>ABAA=A@A=>>><>BDD>BBBD>==??@B:>>CC@B>:BBB>B===ABBC?B>BB@BB@AA>AA8=:?=C?BA@@>>@A@@@>>???>A9@<5777)8=>886,6AA<
@6HNMW:00863:06130
TACGGAGGATGCGAGCGTTATCCGGATTTATTGGGTTTAAAGGGAGCGTAGGTGGGATATTAAGTCAGCTGTGAAAGTTTGGGGCTCAACCTTAAAATTGCAGTTGATACTGGTTTCCTTGAGTACGGTACAGGTGGGCGGAATTCGTGGTGTAGCGGTGAAATGCTTAGATATCACGAAGAACTCCGATCGCGAAGGCAGCTCACCGGGCCGGAACTGACACTGATGCTCAAAAGTGCGGGTATCAAACAGG
+
CCDD@CC@BBBCAAABCB?BBC@B@BBC;;<5;<0;B8BB>BD>A@A@BA@<99969@@?4925?==>@AAAAAA9@@@9>@B6?@AA=@=?=ABB:B=??CBB>ABDCCCE@AA8?<?=AAA?9:9<@???A=ABB:@@<@:?<??CC@C>>>@00,0<<>7?;=><AAA??>=ABBB?AB>A??:?@>?????9?;?@>=:900)/;3<386>033328888;99::97889)8:888:/:<<888)69=4
@6HNMW:00831:06198
TACGTAGGGGGCGAGCGTTGTCCGGAAGTTACTGGGCGTAAAGGGTGCGTAGGCGGTCTGGTAAGTTGGATGTGAAATACCCGGGCTTAACTTGGGTGCTGCATCCAATAACTGTCGGACTTGAGTGCAGGAGAGGAAAGCGGAATTCCTAGTGTAGCGGTGAAATGCGTAGATATTAGGAGGAACACCAGTGGCGAAGGCGGCTTTCTGGACTGTAACTGACGCTGAGGCACGAAAGCGTGGGGAGCAAACAGG
+
BBA@D;;;;;$4;:49@>59==+0,0+008><<==5>9??A4@@6@@@A@AA=@A?DDCC@CC@CC@B@CBBCCCC>BBDC?BC>BD@CAAB?AD>;;::AAACC;>?9:79ABBBC?CBB?BBBCCCBB=@@??<>?8?7848=@>B?BBB@A>>>CB>BB>A7;;;@>BBC;:;<AB=AD;@;@@@=@@@A====/6///)///)/::6>@BBAA;;:=//0;;>9939BBBBD>FCC????5>AAAD9??A=
@6HNMW:00850:06200
TACGGAGGATGCGAGCGTTATCCGGATTTATTGGGTTTAAAGGGAGCGTAGGTGGGATATTAAGTCAGCTGTGAAAGTTTGGGGCTCAACCTTAAAATTGCAGTTGATACTGGTTTCCTTGAGTACGGTACAGGTGGGGCGGAATTCGTGGTGTAGCGGTGAAATGCTTAGATATCACGAAGAACTCCGATCGCGAAGGCAGCCTCGACCGGGCCGGAACTGACACTGATGCTCGAAAGGTGCGGGTATCAAACAG
+
@;@A8A@8@BB<CBB;9;=A@@<@2995,5<<@A49909D>CC?CEA00/<;000+0<<>;@?C???BC@A996E<AAC<@??3?>??7?=B>???/?:;;;00-0>??ABC<??:?=@>BBAAA?>9>@?<<89999+:?;>;@8>?7728?=::9:497A?;@@:=66668666::@A>@=8@><7<AA?????8>;=::;<>0005(//(./3(2-2997756755/.-66656'-(----7.-/.333,3.5
@6HNMW:00858:06195
TACGTAGGGGGCAAGCGTTATCCGGATTTACTGGGTGTAAAGGGAGCGTAGACGGCGACGCAAGTCTGGAGTGAAAGCCCGGGGCCCAACCCCGGGACTGCTTTGGAAACTGTGCTGCTGGAGTGCAGGAGAGGTAAGTGGAATTCCTAGTGTAGCGGTGAAATGCGTAGATATTAGGAGGAACACCAGTGGCGAAGGCGCTTACTGGACTGTAACTGACGTTGAGGCTCGAAAGCGTGGGGAGCAAACAGG
+
?@;;?CEDDD2CC>BBBB@CCC?B?@>@<::;DG>CCBCB>BE?B@A@AABABB?AAABBBB?BCCCC@BCCCCC<ABA>BFL;ED=B>BCC7AA;BA@@BBB=B@CE=BBB;;;DDCCC@CBAAACC?CC@@<@?<@@@@B8;8:@B@?@@AABBB@CBBB;??9::9ABABB?AA?AA>A?CDE@E?;;<?>C=B<<;;<4:88817=:58C;>=888>C=@??;?AA9995:>>>@BB5888?B7>==:
@6HNMW:00816:06258
TACGGAGGATGCGAGCGTTATCCGGATTTATTGGGTTTAAAGGGAGCGTAGGTGGGATATTAAGTCAGCTGTGAAAGTTTGGGGCTCAACCTTAAAATTGCAGTTGATACTGGTTTCCTTGAGTACGGTACAGGTGGGCGGAATTCGTGGTGTAGCGGTGAAATGCTTAGATATCACGAAGAACTCCGATCGCGAAGGCAGCTCACCGGGCCGGAACTGACACTGATGCTCGAAAGTGCGGGTATCAAACAGG
+
BBBB?@A?ACCDB@@9;;=@CC@GACCC=CC7<;9;C>CC?CC=BBBABBB@BCE>CCBC@C@CCCABAABADBB=CCC=CCC9BBBB?A?A9??@6@9?>?@A=AACCCBA>AC;B>B>BBAAB@@<@BCCB>B@@97828>?;?A>?;?@>@;9999CDD>BBBA>A??@@@<@ADD@AA>ABC?BBB>>=BB?B?BABBBBBB?BC>C?@:B?BCCAAAAAA>=?=@>99;2<==99:6:A@A>A7@@A;
@6HNMW:00841:06248
TACGGAAGGTCCGGGCGTATCCGGATTTATTGGGTTTAAAGGGAGCGTAGGTGGCAGATTAAGTCAGCGGTGAAAAGCTGTGGCTCAACCATAGTCTTGCCGTTGATACTGGTTTGCTTGAGTACGGTACAGGTGGGCGGAATTCGTGGTGTAGCGGTGAAATGCTTAGATATCACGAAGAACTCCGATCGCGAAGGCAGCTCACCGGGCCGGAACTGACACTGATGCTCGAAAGTGCGGGTATCAAACAGG
+
BBBB?B?@=@@;<A9>00/<<6:8:===BB?AC9@@0;;/;C;@BACCCC>AA@GCC??8:6:?@@ABB?BBBBB:?>?AAA:??@@<@:@??;::6)//5;;59>>>?A>279.9:=9>:;;AAA>A?BBE?BBB>BB?B?B?BBCC?BA@>B?@=A@AC=BBCB@BCCB???@=<=5:75=<<;?<<9?77347487779666.55(5-59;9AA997777A@@@>>>999,4==C>>8><;??=8<<<8
@6HNMW:00814:06281
TACGGAGGATGCGAGCGTTATCCGGATTTATTGGGTTTAAAGGGAGCGTAGGTGGGATATTAAGTCAGCTGTGAAAGTTTGGGGCTCAACCTTAAAAATTGCAGTTGATACTGGTTTCCTTGAGTACGGTACAGGTGGGCGGAATTCGTGGTGTAGCGGTGAAATGCTTAGATATCACGAAGAACTCCGATCGCGAAGGCAGCTCACCGGGCCGGAACTGACACTGATCTCGAAAGTGCGGGTATCAAACAGG
+
:;993994995;9555567<C?>@>@DD>CC@DD>AA>AC>CG>BBBCCCE?BBE?EBAA=A?@@@@@@BCBBBB>BDD?CDD8BCBB=@5;5;;;;)92:877718>;9:8878A8?6@>A??@@8839@?>>>A@@8>>9<<@,//:=<?BB99:?<?@@?<A@@@?AA???8=A>=;50/)/9;5;<>>>?>>7>?AA@@@@9:3:9,9;@:@<@@;;;>75555955222'27555808552;;3A9;4
@6HNMW:00818:06287
TACGTAGGTGGCAAGCGTTATCCGGATTTACTGGGTGTAAAGGGCGCGTAGGCGGGGGCGCAAGTCAGATGTGAAATCTATGGGCTTAACCCATAAACTGCATTTGAAACTGTGCCTCTTGAGTGCTGGAGAGGTAGATGGAATTCCTTGTGTAGCGGTGAAATGCGTAGATATAAGGAAGAACACCAGTGGCGAAGGCGATCTACTGGACAGATGACGCTGAGGCGCGAAAGTGTGGGGAGCAAACAGG
+
CCCCCBB?@@<@>;@>@>;?@C=A=ABB=BHHCC>CBCDC>BB<B;;;A;;5;;;;;*;AAA=@BCCCDACBCGM>BBCIHIH>CC>A=AB=BDDD?D@@@@@@9@CC<BAA@@@@CCC@A@@CCCCD@CBBB?CBBBDC@B@A@B?B@CBAABA@@=@CCC>BB@??BBB@@AB=A>A?BB?ABC?B>?>=@?@;@=@ABBBB@@:0,0>>00/67;/55><<8<>>545/4334;;;.9??AA;@AA<
@6HNMW:00821:06308
TACGGAGGATGCGAGCGTTATCCGGATTTATTGGGTTTAAAGGGAGCGTAGGTGGGATATTAAGTCAGCTGTGAAAGTTTGGGGCTCAACCTTAAAATTGCAGTTGATACTGGTTTCCTTGAGTACGGTACAGGTGGGCGGAATTCGTGGTGTAGCGGTGAAATGCTTAGATATCACGAAGAACTCCGATCGCGAAGGCAGCTCACCGGGCCGGAACTGACACTGATGCTCGAAAGTGCGGGTATCAAACAGG
+
CCCD@CC@CCA@AABBBB>AAD@C@BCG>CC@CG>CC?CB>BF>BBAECAA>AAA;AAAB@C@CBD?@@BBBBBE>BBB>BEE5::CD<?;>4999-:39:@@?;??BCBFB?BB>B@C>A@A@B@B?@@CCC>87857?=B@B?BB@A<??<=???;?BBB;AA9959BAB@@<??AA?BB?BBB@AAABA?8849;@???ACAA?BB@C?C?C?CCCCCAAA@@:;;?????7>=;;;=4====?D;DAA:
@6HNMW:00833:06308
TACGGAGGATACGAGCGTTATCCGGATTTATTGGGTTTAAAGGGTGCGTAGGTGGCAGATTAAGTCAGCGGTGAAAAGCTGTGGCTCAACCATAGTCTTGCCGTTGATACTGGTTTGCTTGAGTACAGTTGATGTAGGCGGAATGCGTAGTGTAGCGGTGAAATGCATAGATATTACGCAGAACTCCGATTGCGAAGGCAGCTTACAAAAGTGTAACTGACACTGATGCACGAAAGCGTGGGTATCAAACAGG
+
CCCF@CB@BFCBBCBBBB@CCG@B?A@?8?B=BE>CC>CC=BB<@@@CBAA>@@>@BBBC@D?BBBBABB@BBBCC9BB:;;CACCCC@C@CCCCBBC@BB?BB@BCCCCBB@BC<A@@=A???BBBBA?CBBBB>?<??<??BBBB@A@BB>>>AA<A>>>:>A@ABBBBCBC?BBB@@@A<A@@<==>:==AA7;7;@@AA>AAA@@6@@A@@=ABBBBCBBAC:99BBBBB=BCCBBB>BB>???:?@B?
@6HNMW:00844:06282
TACGTAGGGAGCGAGCGTTGTCCGGAAGTTACTGGGCGTAAAGGGCGTGTAGGCGGAGATCTAAGCAGGGTGTGAAAACTATGGGCTCAACCCGTAGCCTGCATTCTGAACTGGATCCCTTGAGGGCAGGAGAGGAAAGTGGAATTCCTAGTGTAGCGGTGAAATGCGTAGATATTAGGAGGAACACCAGTGGCGAAGGCGACTTTCTGGACTGTACCTGACGCTGAGGCGCGGAAAAGCGTGGGGAGCAAACAGG
+
;C;;5?@=/56@A>=?AA?>>@>?<>,//,//<><3;44480?@6@AA;;9@7@B:BBBCB;:6999885>@AADCC;HCBBBL>@@@A5;;0;@;;;?CABAB?CCLD@;;;?AA@B;@=@@@B<??B?=BBB?AG=;<919=@>D@C::9BBBB=C?BBB@8>>999>>>>@<7@B<?>9@9>>A=??>?:=8;508<000@@,00;5<BBBBCC@CB>696;997)////)///&////555&555::09;;5
@6HNMW:00852:06295
TACGGAGGATGCGAGCGTTATCCGGATTTATTGGGTTTAAAGGGAGCGTAGGTGGGATATTAAGTCAGCTGTGAAAGTTTGGGGCTCAACCTTAAAATTGCAGTTGATACTGGTTTCCTTGAGTACGGTACAGGTGGGCGGAATTCGTGGTGTAGCGGTGAAATGCTTAGATATCACGAAGAACTCCGATCGCGAAGGCAGCTCACCGGGCCGGAACTGACACTGATGCTCGAAAGTGCGGGTATCAAACAGG
+
;;;;@@@5?B;;;BCA;;:;CC>C8;<@;AB?CD=CC6;;7;D=CCAAABB?ABB<CCBB@BADCDCCCBBBBBA<AAA<BBB;BFCC@C?B5:99-:39:????CCBBCBB=A@;@<A?BAAACCC?C@@??:===59:3:<@<AAA@=@B@@@AA=@ADE>BCBB>ABC?@@89:AA>AA>BBC?ECBAA@??8?:?BBBBBAA<??8??B?C?BBAA@@@?====><8776)5<<=>?399=;;;1;==5
@6HNMW:00820:06310
TACGGAGGGTGCGAGCGTTAATCGGAATAACTGGGCGTAAAGGGCACGCAGGCGGATAGTTAAGTGAGATGTGAAAGCCCCGGGCTTAACCTGGGAATTGCATTTCAGACTGGCAGTCTAGAGTATTTAGGGAGGGTAGAATTGCCACGTGTAGCGGTGAAATGCGTAGAGATGTGGAGGAATACCGAAGGCGAAGGCAGCCCCTTGGGAATATACTGACGCTCATGTGCGAAAGCGTGGGGAGCAAACAGG
+
>@:;6;CC8ABBBDCCCCBDADDE=A=@>9@@@A;ABBCD?EE?CFCCCBC@CC@BAACC?B>BB@@BBBBCBBD?AAAA8AB<BB?C=A=@??:??C;???==3=;?A@??;???AACFCBAB:99,8>@5999+59<85717;5;987775567/6<==5=>>BBBA@>==;;;8;;4::985178-5-89<6=597;;=<2=7=@6=7///878665557;767288758098=9:98*8:888'5:94
@6HNMW:00826:06320
TACGTAGGTGGCAAGCGTTATCCGGATTTACTGGGTGTAAAGGGTGCGTAGGTGGCAGATTAAGTCAGCGGTGAAAAGCTGTGGCTCAACCATAGTCTTGCCGTTGATACTGGTTTGCTTGAGTACAGTTGATGTAGGCGGAATGCGTAGTGTAGCGGTGAAATGCATAGATATTACGCAGAACTCCGATTGCGAAGGCAGCTTACAAAAGTGTAACTGACACTGGATGCACGAAAGCGTTGGTATCAAACAGG
+
:99=:00*//)/;7:<?D/0/<5;)/6909;;::1::;;;4?D:@>A>000;>=;?00966;6:====AA8@=BBB6:;A@?A?CBAA?E7;;9@<@B@BB@BB?ACBA@>@<?@9@00+0=:::=4476??=====9=>9<;?@@AAACBB???::3::::,900.....-6606633/33(...(..;2882.).0.--55(--888*6/33<6:33388833,337889:;;/88//(/(//6339).284
@6HNMW:00838:06349
TACGTAGGGGGCAAGCGTTATCCGGATTTACTGGGTGTAAAGGGCGTGTAGGCGGAGCGGCAAGTCAGAAGTGAAATCTCCGGGCTTAACCCGGAAACTGCTTTTGAAACTGTCGCCCTTGAGTATCGGAGAGGCAGGCGGAATTCCTAGTGTAGCGGTGAAATGCGTAGATATTAGGAGGAACACCAGTGGCGAAGGCGGCCTGCTGGACGACAACTGACGCTGAGGCGCGAAAGCGTGGGGAGCAAACAGG
+
CCBAA;9;:;*<E@CCCDACCC9999CC=CDCCC=@@999:;D>BBBBB@@;@@<@A9949@>@BCEBB>BCBAA=:;;A=AA=AA>C6::.:;?@;@??@AAA9ACGIJCBBCA@A=@@D@@@BBCC@CCBA?A:959@=@?B@B?BA@?BCBB@@<@CCC<@@@ABBBBBBB>BB?BB@B@BBC>A@>><>A?4949:4:;@@@@@<CC899B@BA>>>::;CCB@B@@??@:?A?????2==9<<7<??:
@6HNMW:00851:06321
TACGGAGGATGCGAGCGTTATCCGGATTTATTGGGTTTAAAGGGAGCGTAGGTGGGATATTAAGTCAGCTGTGAAAGTTTGGGGCTCAACCTTAAAATTGCAGTTGATACTGGTTTCCTTGAGTACGGTACAGGTGGGCGGAATTCGTGGTGTACGGTGAAATGCTTAGATATCACGAAGAACTTCCGATCGCGAAGGCAGCTCACCGGGCCGGAACTGACACTGATGCTCGAAGT
+
@;99<==5;;:9@E99;:69@A=C>@AA799299,9@6@@,99.95599;;6444)5555.57===<;;;=554<855645C>569@@;>;><>AC9B75855=<=A?><@@<@B>B?C?CCECC9949998><@AC:@=88,3/777;67888..(.555.5.2.(....33.339<63/(//(/39;8::;<<4:7>877=778/87)75;/7/333789:::66755555/5:
@6HNMW:00852:06312
TACGGAGGATGCGAGCGTTATCCGGATTTATTGGGTTTAAAGGGAGCGTAGGTGGGATATTAAGTCAGCTGTGAAAGTTTGGGGCTCAACCTTAAAATTGCAGTTGATACTGGTTTTCCTTAGAGTACGGTACAGGTGGGGCGAATTCGTGGTGTAGCGGTGAAATGCTTAGATATCACGAAGAACTCCGATCGCGAAGGCAGCTCACCGGGCCGGAACTGACACTGATGCTCGAAAGTGCGGGTATCAAACAGG
+
@BBB@@B=A;;9ACDBBBABDG@D?AAA;@C>BB=BB<BE=CC=B@ABBBB@BBC>AABG?B?CBBBCBBAA;<<6;;C;ABB:B@@<=@<@<@@=0=+000;;6:>;;;;9,799&73<,339=8;8;68878813333&2220636553.3...3661788;577;<5<?>888@?;;;:==8:9:?BBB===<<393:<665:=:-66,22739399:5557522222555:;/889577.9<<:;;1;;96
@6HNMW:00832:06393
TACGGAGGATGCGAGCGTTATCCGGATTTATTGGGTTTAAAGGGAGCGTAGGTGGGATATTAAGTCAGCTGTGAAAGTTTGGGGCTCAACCTTAAAATTGCAGTTGATACTGGTTTCCTTGAGTACGGTACAGGTGGGCGGAATTCGTGGTGTAGCGGTGAAATGCTTAGATATCACGAAGAACTCCGATCGCGAAGGCAGCTCACCGGGCCGGAACTGACACTGATGCTCGAAAGTGCGGGTATCAAACAGG
+
CBCB@CGFCBBBBB?9<;7;;B?B@DCC<BC?AA<AC<CD?GC>BBBBBA@=:;:6;AAA?B@BBBBBBBBA@AF=CBC=BBA8ABAB?B@C?BBB9A7::A@?@DBBBCAA>AC>B?B?BBBBB=<:=B??>=99929?:@?B?BCBB?BB@@A7748AAA=BBFC?BB===?>AABB?AA>ADD>AAAABBBB?B?BBBBBBBB?BC>B?@=B?BBB>>@@@>??@@@@AAD:AAA=;;6=???@@9@AB=
@6HNMW:00843:06373
TACGGAGGATGCGAGCGTTATCCGGATTTATTGGGTTTAAAGGGAGCGTAGGTGGGATATTAAGTCAGCTGTGAAAGTTTGGGGCTCAACCTTAAAATTGCAGTTGATACTGGTTTCCTTGAGTACGGTACAGGTGGGCGGAATTCGTTGGTGTAGCGGTGAAATGCTTAGATATCACGAAGAACTCCGATCGCGAAGGCAGCTCACCGGGCCGGAACTGACACTGATGCTCGAAAGTGCGGGTATCAAACAGG
+
;CCD?BB<@@AACCCCCC@BCC@C@CCC8:;?BA9AC;BB=BB=;;;CAAA=@@?9ABBB@D?@@@;;;CDBBAB9@@@;@DD;BBBB>A=@=AAA6A7::CAA=@?CCCBB?BD>C?B?B@===00+0;:;:5999+90*06>;>00)0*09<@<7939AAC=BBBA=9:8==<=AAAD???<?AA?BCABA???:?9?BBBBDCC?BB=B?A=C?BBB>;;;?BA@??>=765'27978909::555-5::;
@6HNMW:00844:06379
TACGGAGGATGCGAGCGTTATCCGGATTTATTGGGTTTAAAGGGAGCGTAGGTGGGATATTAAGTCAGCTGTGAAAGTTTGGGGCTCAACCTTAAAATTGCAGTTGATACTGGTTTCCTTGAGTACGGTACAGGTGGGCGGAATTCGTGGTGTAGCGGTGAAATGCTTAGATATCACGAAGAACTCCGATCGCGAAGGCAGCTCACCGGGCCGGAACTGACACTGATGCTCGAAAGTGCGGGTATCAAACAGG
+
CC;;6;B8BAAACAA;;;5;;@9>9:;;6;D?GG<AA:AB=BD>BBB@@@B?BGK=CCBB>B>BBBBBB@@ABGG=BBB6;;;5:@?B?C=@9??>5=9>>AA<9597<=77/7<6>9>6=778;=<8>@8875>>=6=B?@?A;77384>8;;8/0*0887/:8//(/77777:??@A>::49?A;999<@@@B?A>BBABABBB@BC>@<@<C99:AA@>=>=====;:;>>19::555(299575-5695
@6HNMW:00847:06387
TACGGAGGATGCGAGCGTTATCCGGATTTATTGGGTTTAAAGGGAGCGTAGGTGGGATATTAAGTCAGCTGTGAAAGTTTGGGGCTCAACCTTAAAATTGCAGTTGATACTGGTTTCCTTGAGTACGGTACAGGTGGGCGGAATTCGTGGTGTAGCGGTGAAATGCTTAGATATCACGAAGAACTCCGATCGCGAAGGCAGCTCACCGGGCCGGAACTGACACTGATGCTCGAAAGTGCGGGTATCAAACAG
+
BBBB=CB?BCCEBBA=;;@CBB?A=?AA8@?4:9,9:,:;/;C<@@ABAAB@@@@<ABCC?C?BBBCBBBAA@@@;@AB=BBB;CBCC?C@C?CCC9CADABAA=@@BBCAC5995:?A>B???>;;8>=<<96;;;3;?6=9>;=;8?8@AA>97908:>:6??::6@@AA><=B??><><299918?A?@?@A8?:?999>>?<8<?+9,5.;/37=6777;:755576222)2669;=/866589(585
@6HNMW:00851:06380
TACGGAGGATGCGAGCGTTATCCGGATTTATTGGGTTTAAAGGGAGCGTAGGTGGGATATTAAGTCAGCTGTGAAAGTTTGGGGCTCAACCTTAAAATTGCAGTTGATACTGGTTTCCTTGAGTACGGTACAGGTGGGCGGAATTCGTGGTGTAGCGGTGAAATGCTTAGATATCACGAAGAACTCCGATCGCGAAGGCAGCTCACCGGGCCGGAACTGACACTGATGCTCGAAAGTGCGGGTATCAAACAGG
+
DCCCACDACBBBC;::;;@CDF@D@BCC;A@7;;7;D>DD=CC>ABBCCCC@CCC=CCCC?C@CGC?@@9:9CCD=BBD=BCB:BA@A=@??=@@@6@9??ABA>BBBBBBC@BB>B>B=A@@@@8949@@@B=@@A;@@<@?B?BBBB?B@?<<==<>BBB>AAAB?BD>>>A>BBBB???<?AB?BBB??>BC9>9>999???@?BC:?<;:A?CBB@>>>DAB888???>>5<=677:1;>>>?>9>AA=
@6HNMW:00852:06377
TACGGAGGATGCGAGCGTTATCCGGATTTATTGGGTTTAAAGGGAGCGTAGGTGGGATATTAAGTCAGCTGTGAAAGTTTGGGGCTCAACCTTAAAAATTGCAGTTGATACTGGTTTCCTTGAGTACGGTACAGGTGGGCGGAATTCGTGGTGTAGCGGTGAAATGCTTAGATATCACGAAGAACTCCGATCGCGAAGGCAGCTCACCGGGGCCGGAACTGACACTGATGCTCGAAAAGTGCGGGTATCAAACAGG
+
@@@B?AB8BBBBECB;;;6;;C@C?@?=599299,5<2@;)55,55<9:;=:==>7<=<A?B=@ABAAAC@@@@B<AAD;@@@8;@AB:=:<100/0$/3666//)/6//38858>5=5:/543377;1797;;.37=;<A=A@D@BBBB?BBBBBBD?BBBG=???A9??:::AAA??><@@<??>=A?@>??BC@C@@@00000/(///&/362;144:77:52527:::=7878&6979:D376>>@A1;788
@6HNMW:00856:06393
TACGTAGGGGGCGAGCGTTGTCCGGAATTACTGGGCGTAAAGGGTGCGTAGGCGGTTGATTAAGTTGGATGTGAAATACCCGGGCTTAACTTGGGGACTGCATCTAATACTGGTTGACTTAGAGTACAGGAGAGGGAAGCGGAATTCCTAGTGTAGCGGTGAAATGCGTAGATATTAGGAGGAACACCAGTGGCGAAGGCGGCTTTCTGGACTGTAACTGACGCTGAGGCGCGAAAGCGTGGGGAGCAAACAGG
+
599;@9;:;:*9:;9>@B=B@B:;8;BE9;;CCD>CCCCM<BA9000<<<<8;;5;6;;C@C@CC@C@C;;=BCD<A@@@:@@:AC<@=@@<@CC4:55;;><BBB?BBBAA>AAFBBB@BC;;;BBBC?@@@BB8@:@;;4;8=5?<CBCCDBBBBC>BBAB;;;;CCCCDCAA?@B?BC?B@D@@9;<AA@@BB6<600+000+0@@7:89C@@=AAAAAAA@BBC?B@?:9:-78889<<1<AABC;797<
@6HNMW:00877:05795
TACGGAGGATGCGAGCGTTATCCGGATTTATTGGGTTTAAAGGGAGCGTAGGTGGGATATTAAGTCAGCTGTGAAAGTTTGGGGCTCAACCTTAAAATTGCAGTTGATACTGGTTTCCTTGAGTACGGTACAGGTGGGCGGAATTCGTGGTGTAGCGGTGAAATGCTTAGATATCACGAAGAACTCCGATCGCGAAGGCAGCTCACCGGGCCGGAACTGACACTGATGCTCGAAAGTGCGGGTATCAAACAGG
+
EBBB@BB?CCBBBBBAA@@BBF?C@CCD>FGACC:@@;@A:BD=BC;;;CB?DBD>BBBC=@=@@AAA@@ABBBC=??@0<<<.;?AB@C?C>A@@2>2:9=??9@ABBBBC?BB>B?B?BAAACCC<?>BBB?BCC>BB?B?B@CBBB?BB>;=AB?BCCC>CBCC>><>?;;<BA@@<9819BB?ABBBBBBC;>8=898??CC@CC?A6:6?;??>>?==989:88:>?>>3::===A9A====>8=AC<
@6HNMW:00883:05796
TACGGAAGGTCCGGGCGTTATCCGGATTTATTGGGTTTAAAGGGAGCGTAGGCGGCATGGTAAGCGTGTTGTGAAATGCGGGTGCTCAACATCCGGACTGCAGCGCGAACTGCCGTGCTTGAGTGCATTGAAGGAAGGCGGAATTCGTGGTGTAGCGGTGAAATGCTTAGATATCACGAGGAACCCCGATTGCGAAGGCAGCTTTCCGCGCTGTTACTGACGCTGATGCTCGAAAGTGCGGGTATCAAACAGG
+
;@B@?>@B?BB?BC<A;;79A=:@<>D@<;@@CD=CC>BB<BD<@@@@@@A=;;6:?AA;@@>?>=9:?4=9::?18547=9=<;?;</838>9>;@A989?@:99AA9787?2;=A=?;>???BBBB?AA=@=@9?8?A>A>A?BA??<?BB??@B?A9872988=<A==>>==AB??>:>1888,8@A8==;;1818=;;:A6>5:8766<<9=>>>;::AA::;>>><777.-----4.4477>?7?>>7
@6HNMW:00907:05796
TACGGAGGATGCGAGCGTTATCCGGATTTATTGGGTTTAAAGGGAGCGTAGGTGGGATATTAAGTCAGCTGTGAAAGTTTGGGGCTCAACCTTAAAATTGCAGTTGATACTGGTTTCCTTGAGTACGGTACAGGTGGGCGGAATTCGTGGTGTAGCGGTGAAATGCTTAGATATCACGAAGAACTCCGATCGCGAAGGCAGCTCACCGGGCCGGAACTGACACTGATGCTCGAAAGTGCGGGTATCAAACAGG
+
CBBBACCACCCCB@@AA?;@BB@CACCC<BB@CJ?CE>BA:AB:BBBCBBB@BDC>CDCC@D@CCCCCCCBAA@D<B@C>DDD9A@AC?A>?1878*98==@::6::AAAAA=AB;A>B>A@@??>><>BAAC?99929?8?<@=ABCD@AA??<8758CCC?CCAA?BA>>>=>BCBB?BB?BBB?A>>>>@@@?B?BAAAAABB?BD<A>=<B@CB@@A>>>?B><8::AAA9>=A666-8<>::;0;;:9
@6HNMW:00877:05851
TACGGAGGATGCGAGCGTTATCCGGATTTATTGGGTTTAAAGGGAGCGTAGGTGGGATATTAAGTCAGCTGTGAAAGTTTGGGGCTCAACCTTAAAATTGCAGTTGATACTGGTTTCCTTGAGTACGGTACAGGTGGGCGGAATTCGTGGTGTAGCGGTGAAATGCTTAGATATCACGAAGAACTCCGATCGCGAAGGCAGCTCACCGGGCCGGAATGACACT
+
AB;;99B?DBBBBCABBA?BBCACAEDD?CI?AA;AA9BB=BC=AA@@AA@>@@@;AAA@?B>BCCCDC@A@;;;0<@B0;;;.:::=9;6;-773*3-33;9:4:=B???B;??8?;?39:797>?8?A@><:<?A9894:<>9=;7;/77526=?<@BCC@BB=?::8==A??777>4=92;;;6377=<<00)09;0/0//0/)/>)5+2,34<::8753
@6HNMW:00881:05847
TACGTAGGTGGCAAGCGTTGTCCGGATTTACTGGGTGTAAAGGGCGTGCAGCCGGAGGAGCAAGTCAGGCGTGAAATCCACGGGCTTAACCCGTGAACTGCGTTTGAAACTGTTCCCCTTGAGTGCTGGAGGGGCAATCGGAATTCCTAGTGTAGCGGTGAAATGCGTAGATATTAGGAGGAACACCAGTGGCGAAGGCGGATTGCTGGACAGTAACTGACGGTGAGGCGCGAGAGCGTGGGGAGCAAACAGG
+
ACBBABA>:94:C>AABC?ABC@C@CBB>BC@@@;@@@AA0;;0;A@AB@AA@C@CD@BABA@CBBBB??@?CCC=BB?BBCC=CD@B<@@8??BB?CBAAABD<@@A<AABC@CDE9B?B?????@?;9:9:-;B>BDCAD@C?B@CCCCCBBC;;6;BAA:@@@@AAABBBB?AA???=>@CDC?CABB@B>><>>AC>BB?BBBB@BBBDDD@BBBBBB?BDA@?@EEFBBBC;;;CCC9BBBCC>CBB?
@6HNMW:00885:05843
TACGGAGGATGCGAGCGTTATCCGGATTTATTGGGTTTAAAGGGAGCGTAGGTGGGATATTAAGTCAGCTGTGAAAGTTTGGGGCTCAACCTTAAAATTGCAGTTGATACTGGTTTCCTTGAGTACGGTACAGGTGGGCGGAATTCGTGGTGTAGCGGTGAAATGCTTAGATATCACGAAGAACTCCGATCGCGAAGGCAGCTCACCGGGCCGGAACTGACACTGATGCTCGAAAGTGCGGGTATCAAACAGG
+
CBCCACD@DBB@@AA@AB@BBBACACCC>CF>BB>BB=BD>BB>ABABCBB?BDD>CBCC?C@CCB9:9AAA@AA<AAB=CFC;BBB@=@=@=@AF5A000@;;7;CBBBAB?BC>D?D?BBBBBBB>@AACB?ABB8@@<A?B>AB8979A=<<9979ACC>ABAA>=?>>>@>BBCC?CA<CCD?BBAA@@AA;@?B>?>BCAA<>>::<A;B?ABAAAAAA>>:::@@AAD7::@:::3:==;;;3;AB<
@6HNMW:00888:05828
TACGGAAGGTCCGGGCGTATCCGGATTTATTGGGTTTAAAGGGAGCGTAGGCGGCATGGTAAGCGTGTTGTGAAATGCGGGTGCTCAACATCCGGACTGCAGCGCGAACTGCCGTGCTTGAGTGCATTGAAGGAAGGCGGAATTCGTGGTGTAGCGGTGAAATGCTTAGATATCACGAGGAACCCCGATTGCGAAGGCAGCTTTCCGCGCTGTTACTGACGCTGAAGCTCGAAGGTGCGGGTATCGAACAG
+
CBBB@C?C?@A?AE>C:;:C@=@??@@<@B?CB<AA7;:/;A;@@::;BB@@?<?D@?;:A=@@EAAA?B???@9?AABB>BAAA@C=???A?@=;;0//==@=8747==BB8B<@?@:>>BCCBAA>AD@B?B@B?A@3937/7=<>8;;7783;;??AC>AAAA5;88885662622+23888-9994<<@B<A=???;;;3;9>>A;:;?;<==========:>>;;;77:38///>0996569379<
@6HNMW:00901:05810
TACGGAGGGTGCAAGCGTTAATCGGAATCACTGGGCGTAAAGCGCACGTAGGCTGTTATGTAAGTCAGGGGTGAAATCCCACGGCTCAACCGTGGAACTGCCCTTGATACTGCACGACTTGAATCCGGGAGAGGGTGGCGGAATTCCAGGTGTAGGAGTGAAATCCGTAGATATCTGGAGGAACATCAGTGGCGAAGGCGGCCACCTGGACCGGTATTGACGCTGAGGTGCGAAAGCGTGGGGAGCAAACAGG
+
BCBC@BAA;@A>B?B@AA?A?ABC@C@CAAACCE>A@@CC8;;BBBBCBBB@B;;;?CAAAB?BBBBAAA6???A:??E>BBA@CCCC@C?>?>@C@D>?@D>C@BBBBCAAACC:;;C@BC?BB@BD>BBAAA9@@<99495939?@@=ABBAA?B???BB=BC?BBBBBBB===B<==9=:==>@A>>>;?=<6<976/6088:?D;>>;>;>>>8==>>==A>?188=>>>8>B>=>BB6;;BA@7<888
@6HNMW:00903:05849
TACGTAGGTGGCAAGCGTTATCCGGATTTACTGGGTGTAAAGGGCGTGTAGGCGGAGCGGCAAGTCAGAAGTGAAATCTCCGGGCTTAACCCGGAAACTGCTTTTGAAACTGTCGCCCTTGAGTATCGGAGAGGCAGGCGGAATTCCTAGTGTAGCGGTGAAATGCGTAGATATTAGGAGGAACACCAGTGGCGAAGGCGGCCTGCTGGACGACAACTGACGCTGAGGCGCGAAAGCGTGGGGAGCAAACAGG
+
CBCCCBB?BD=>@;;;;;4;;B?C@CIL=;<CCG=CC;;;0;?8??AABAA<@C?BBBB@BB?BC;;;C>BBBBE>CBAA?AD<A@=@49:5:=@C;A@A????5??C>BBBCBBAB=B;??@AAAAC?A@??9?994;A=@=A<@=@ACDCCCBAA<?;;:/;?@BBCFBBBA?==;::5:?CDD?B@???@9;7;@@@=A=@BCAB?AC<;;@=@ACDDBBBB@@<@@@@?A=BBBBCEE8:::BC?CCC?
@6HNMW:00913:05833
TACGGAGGATGCGAGCGTTATCCGGATTTATTGGGTTTAAAGGGAGCGTAGGTGGGATATTAAGTCAGCTGTGAAAGTTTGGGGCTCAACCTTAAAATTGCAGTTGATACTGGTTTCCTTGAGTACGGTACAGGTGGGCGGAATTCGTGGTGTAGCGGTGAAATGCTTAGATATCACGAAGAACTCCGATCGCGAGGCAGCTCACCGGGGCCGGAACTGACACTGATCTCGAAAGT
+
A?>@;5909@@A>@C696:9969=:<@<6A>:>?6>>069,9;2555;>@@;<@>:;;@@;>:>AA@@ACCEEDD=CBC;@@@7@BAA=A:=3999-71339:=7;?;<<884<C8?=A=A??9937/3999<7:::5:<=@7@=@@8949@@;;?>6=;;7.7777259;;=<;==00)//(/77/7;;6::/0/3899>:7;;///.&.384;///8;;688886665577.55
@6HNMW:00866:05898
TACGTAGGGGGCGAGCGTTGTCCGGAATTACTGGGCGTAAAGGGTGCGTAGGCGGTCTGGTAAGTTGGATGTGAAATTCCCGGGCTTAACTTGGGAGCTGCATTCAAAACTGGTTAACTAGAGTTCAGGAGAGGGAAGCGGAATTCCTAGTGTAGCGGTGAAATGCGTAGATATTAGGAAGAACACCGGTGGCGAAGGCGGCTTACTGGACTGAAACTGACGCTGAGGCACGAAAGCGTGGGGAGCAAACAGG
+
DCBAA;::::*;@AABBDACCE?A?AAC=BADGD=A@@BB<AD=;;;>A>=:00-0AAA@CC@CC@CACBBBCDD=C?CC=CC<BB?B@BC?CC=CBBAA@A@=@@@=6?>><?@C@BBCCB@?<??@>BBBAB7<7>@@<@>B=A>?@@@BBBBBB>B>>>8=???>>CA@>>68:<?=@A<>>><?<?@9?@@1717?<AB<8:;;5;???@@:@A@CBAA=@;;5;;;>?A:A@??BDD5>>??@9@@?;
@6HNMW:00871:05904
TACGTAGGGGGCGAGCGTTGTCCGGAATTACTGGGCGTAAAGGGCGCGTAGGCGGCTCTTTAAGAGTGGAGTGAAAGTCCTGCTTTCAAGGTGGGAATGGCTTTGCTGACTGGAGGGCTTGAGTGCAGGAGAGGTAAGTGGAATTCCCGGTGTAGCGGTGAAATGCGTAGAGATCGGGAGGAACACCAGTGGCGAAGGCGACTTACTGGACTGTAACTGACGCTGAGGCGCGAAAGTGTGGGGAGCAAACAGG
+
BBAB;;;>>>,=?>@@>@<@?@@C@CAE<:9CCF>BBBBC?CI>DDFCCBB?BC@CCFFF>B>B@@@A?:;:BBG;A;;5;;;;;,:B<B?BBA:@=??;ACC=CCCCEGDFABBB>CB@CBBBCFBB=AA@?<@C>BAB@B@B@CC>C?BBBAAAA?ABBB=???AAACBBBBBBB=BA?A?AA@?AAAA?CBB<?<?:::B?BADC?AAA@AA;???AAAABAAA>???ABB<BBBBBBB8AAACF<AAB=
@6HNMW:00886:05874
TACGGAAGGTCCGGGCGTTATCCGGATTTATTGGGTTTAAAGGGAGCGTAGGCGGCATGGTAAGCGTGTTGTGAAATGCGGGTGCTCAACATCCGGACTGCAGCGCGAACTGCCGTGCTTGAGTGCATTGAAGGAAGGCGGAATTCGTGGTGTAGCGGTGAAATGCTTAGATATCACGAGGAACCCCGATTGCGAAGGCAGCTTTCCGCGCTGTTACTGACGCTGAAGCTCGAAGGTGCGGGTATCGAACAGG
+
@A@@=@@C@CA000,000,0AA)0,0@=5@@;@C0;;,;A0<90:B;;000+00+0==?:AA=??::::=AABBC>A@A@>6879ABC@BBBB??9>>;=;99::BAC?BBBB@BBBAB?@@??99:??BD@C?B=A=@A?A?B@CC>>>>AACC9817>>>6577>:>>AA????A<9:7;<@FD5AAA5::88089>???EE8>:=>===;;5;==>?>?>@==9=>>>??:>:===AA9A:::;;7:;?<
@6HNMW:00905:05885
TACGGAGGATGCGAGCGTTATCCGGATTTATTGGGTTTAAAGGGAGCGTAGGTGGGATATTAAGTCAGCTGTGAAAGTTTGGGGCTCAACCTTAAAATTGCAGTTGATACTGGTTTCCTTGAGTACGGTACAGGTGGACGGAATTCGTGGTGTAGCGGTGAAATGCTTAGATATCACGAAGAACTCCGATCGCGAAGGCAGCTCACCGGGCCGGAACTGACACTGATGCTCGAAAGTGCGGGTATCAAACAGG
+
FCBB?BB>BBBAAB@AAA?BCC@CACCC>BC?CI>CC>BB=BD>@A@DBBB?AAA<BBBBAE@DBBBBBBCBBBC=BBB<AAB8BBBC?@:?1888-9199ABB?CB???BB?BD=C?C?C?>>B>>9>@@@A?BB=AAA=A>A?BABB?A???B@@=ABBC<BBB@<@@@@@@AC>AA???<CCE<>>A???@@=A=@@A@BA>=:>?8?<?=D?@<==AAAAAAA@>>===C7>>A>==6;::777097;;
@6HNMW:00913:05863
TACGGAGGATGCGAGCGTTATCCGGATTTATTGGGTTTAAAGGGAGCGTAGGTGGGATATTAAGTCAGCTGTGAAAGTTTGGGGCTCAACCTTAAAATTGCAGTTGATACTGGTTTCCTTGAGTACGGTACAGGTGGGCGGAATTCCTAGTGTAGCGGTGAAATGCGTAGATATTAGGAGGAACCCCGATTGCGAAGGCAGCTTTCCGCGCTGTTACTGACACTGATGCTCGAAAGTGCGGGTATCAAACAG
+
BBCC@AA=BAAABBB:;;@CDD@E@CCC>CC@CJ>CC9;:8:D>BBACDCC?BBC=CCBC@C@CCCB@@@CCBBB=BBB>BCC;BB@@<@=@9===2=6::BBB@CBBDB>?;?A;?=A;??ABBCC?CBBBB?CBC9>>9>=@<A?BBCCBA>=??9>=??8?CDBBBBBBAA=9939;4;<CCC:@@@7;@CC5:8::::BF>C=????@::6:@@@ABAB???BBCBA???8?AABEE>BBB@?=1;::
@6HNMW:00865:05915
TACGGAGGATGCGAGCGTTATCCGGATTTATTGGGTTTAAAGGGAGCGTAGGTGGGATATTAAGTCAGCTGTGAAAGTTTGGGGCTCAACCTTAAAATTGCAGTTGATACTGGTTTCCTTGAGTACGGTACAGGTGGGCGGAATTCGTGGTGTAGCGGTGAAATGCTTAGATATCACGAAGAACTCCGATCGCGAAGGCAGCTCACCGGGCCGGAACTGACACTGATGCTCGAAAGTGCGGGTATCAAACAGG
+
DCBB@@@=@AA?ACA@AA?BBC@E@CCC=BB>BB:BD:AA<@B;@@@CCGE@BBB=BCBB?B@CCC?@?@@?BBB=BBC=BBB:BAAA=?;?1889-:2:9???;??ABBCC?BB>B@B@B?==B@@=ACBBB>>>=6=@;@>B@BBBC@BB>997728@@B>BBBD@@@===AABC@@>A><BBB>BBBBB??@7<7<898>?AB?BD=B<A=C?B@;;EB@@?AAA@@@>@>7>AA>>@9>?????9?AB=
@6HNMW:00871:05929
TACGGAGGATACGAGCGTTATCCGGATTTATTGGGTTTAAAGGGTGCGTAGGTGGCAGATTAAGTCAGCGGTGAAAAGCTGTGGCTCAACCATAGTCTTGCCGTTGATACTGGTTTGCTTGAGTACAGTTGATGTAGGCGGAATGCGTAGTGTAGCGGTGAAATGCATAGATATTACGCAGAACTCCGATTGCGAAGCAGCTTACAAAAGTGTAACTGACACTGATGCACGAAAGCGTGGGTATCAAACAGG
+
CCCC@CC@CCCBC;:9BB>@AB?B?BCC<BB>BB;AC0;;/;B<A@@CDCB@BE?BBAAB@DACDCBBBB?BBBBB7A@<;;A?BEEE@C;=;CCCBC7;;>@@=@DBDDCC?CB=BCC=A@@?@@@::8:DBBB::8:A<@=@???BBBBBBA@::39==>5???ABBAB??@?B@?@@::7:=>98885;;;<497==:9483777(8<;<=8>@CCB>=>AA;773588=5;78337.7969:>38;;<
@6HNMW:00905:05937
TACGGAGGATGCGAGCGTTATCCGGATTTATTGGGTTTAAAGGGAGCGTAGGTGGGATATTAAGTCAGCTGTGAAAGTTTGGGGCTCAACCTTAAAATTGCAGTTGATACTGGTTTCCTTGAGTACGGTACAGGTGGGCGGAATTCGTGGTGTAGCGGTGAAATGCTTAGATATCACGAAGAACTCCGATCGCGAAGGCAGCTCACCGGGCCGGAACTGACACTGATGCTCGAAAGTGCGGGTATCAAACAGG
+
CDCC?BB?BFAAABBABB@CCC?B=?@?:>B499.:A6@C=CC>@A@CBBB?@@@<ACCD@B@BCC@??BBBCCD=CCD>CCC;CCCC?B?B?CDD:C799AAA>BBBBBAA<@?:?;@?B?>>B??;?BBAA?BAA:AB?B@B>BB9817A;7:>><?BBF>CCCC?<<<AAAACCCC=A?;BBB?B>>>?A77288=898BB@A?BB>@=A=C?AA@?AAAA>?;;:?=9:90:;888?9?>>=BD:AAA<
@6HNMW:00873:05984
TACGGAGGGTGCGAGCGTTAATCGGAATAACTGGGCGTAAAGGGTGCGTAGGCGGTCTGGTAAGTTGGATGTGAAATACCCGGGCTTAACTTGGGTGCTGCATCCAATACTGTCGGACTTGAGTGCAGGAGAGGAAAGCGGAATTCCTAGTGTAGCGGTGAAATGCGTAGATATTAGGAGGAACACCAGTGGCGAAGGCGCTTTCTGGACTGTAACTGACGCTGAGGCACGAAAGCGTGGGGAGCAAACAG
+
995=8===6=966=;AAHAC@CBA=A=BB=BBAA9B>@A@;AB<;;;@@@@;>@0;9AB499?@<<::::88;9963333(33(38496996:;*///////88383888;;88?073:.33:;?7748A<78299.7784;3:7?6AAAAB@@@8808888)7=====@:///(.62..(2.5786::::035737(//...'.332222855/57:95<;7>=94<9577@7=>=:AAA,55577.755
@6HNMW:00881:06009
TACGTAGGTGGCAAGCGTTATCCGGATTTATTGGGTGTAAAGGGCGCGTAGGCGGGGATGCAAGTCAGATGTGAAATCTATGGGCTTAACTCATAAGCTGCATTTGAAACTGTATCTCTTGAGTGCTGGAGAGGTAGACGGAATTCCTTGTGTAGCGGTGAAATGCGTAGATATAAGGAAGAACACCAGTGGCGAAGGCGATCTACTGGACAGTAACTGACGCTGAGGCGCGAAAGTGTGGGGAGCAAACAGG
+
CFDCC;989@;@A==>::8;BD@DAAAA>AB?BC?CCCBB<@A:@A@@@BC?BCCC;C@@@DBCBBCAA:<;BBB<BBBBAAA;@C?B@BCDFCC@AA?A:;;A<ADI?CBBBCBBCCC>@@AACCA@>@BBA?A=::00*0:@:@?A<>AAAAB??=?BBD@9:9CCBBACBBB?B>A?@@==>>@CCBB>A>@;@;@AAABB@@@B@BBAAAC@CCCCCDBB@@@@CDC@@@;@??@@AA8???CC>???>
@6HNMW:00893:05968
TACGTAGGGTGCGAGCGTTAATCGGAATTACTGGGCGTAAAGCGCGCGTAGGTGGCTAATTAAGTCGGATGTGAAATCCCCGAGCTCAACTTGGGAATTGCATACGATACTGGTTAGCTAGAGTATAAGAGAGGAAGGTAGAATTCCAGGTGTAGCGGTGAAATGCGTAGAGATCTGGAGGAATACCGATGGCGAAGGCAGCCTTCTGGCTTAATACTGACGCTGAGGTGCGAAAGCATGGGGAGCAAACAGG
+
@AA@@;;;0;9;A>@AAA>A>BA@=@?B8;<CCC>BBAAA6;:;;A;;;<<8;C@CCC@D@B>BCBA=B;;<BCC=CCCC9@@@ABBB@CG@CC=B?B@CDCBBBBBBBAAA@C@BBBBABBB@@@B@BBBBC>A=A=@????B?B@CD@CCBAA;;4;;;;0<BCACBB@@@BBBD?CB?B@BBB?BAAA<<=<293;BBCAEADBB?AA@C@CCCCABB;;;@;;5;;;AAB<ACCBBDC9;;;CC>CBB?
@6HNMW:00907:06009
TACGGAGGATGCGAGCGTTATCCGGATTTATTGGGTTTAAAGGGAGCGTAGGTGGGATATTAAGTCAGCTGTGAAAGTTTGGGGCTCAACCTTAAAAATTGCAGTTGATACTGGTTTCCTTGAGTACGGTACAGGTGGGCGGAATTCGTGGTGTAGCGGTGAAATGCTTAGATATCACGAAGAACTCCGATCGCGAAGGCAGCTCACCGGGCCGGAACTGACACTGATGCTCGAAAGTGCGGGTATCAAACAG
+
CDA@=;;7;@@?BAAAAA@DBB@C@BBE=BB>BC>CD>CC>CF>@@@CDDD@;;;:;DDF?B@BBAAABBBBBAD<@@@9@AA8BBBB?B?B49999):3:9AAA=AAAAAAB?BA<A>A:?@@?@@@=999?C?BBD>BB?B@C?BA9959@>;>00,0=@=7;;=<8???;=C=AABB?BB?BCC?C899A>??;?;?BBBBBBB@BB>B?B@C?CBABAAA???@>>>>>@@7==@>>>9>AA@@@9:67
@6HNMW:00865:06050
TACGGAAGGTCCGGGCGTTATCCGGATTTATTGGGTTTAAAGGGAGCGTAGGCGGCATGGTAAGCGTGTTGTGAAATGCGGGTGCTCAACATCCGGACTGCAGCGCGAACTGCCGTGCTTGAGTGCATTGAAGGAAGGCGGAATTCGTGGTGTAGCGGTGAAATGCTTAGATATCACGAGGAACCCCGATGCGAAGGCAGCTTCCGCGCTGTTACTGACGCTGAAGCTCGAAGGTGCGGGTATCGAACAGG
+
BC@A<@<@=AB?BC;AAB@DCGBCACCC=BB<??6??8??6?B9<;<@@:;5:?8=?@@<@B389?8894>????8=@<>@,0//9686/336563=///6669<??:>777A>A?>?B@CBBBCBBB?CC?C9999?AA<A>A>??>C@CAA@@8939<=<8?@@C=?888A888::::0/(/88-8////..2<499825.22722277=48:>??;;;??E=;;;@BC<A<::;?D;;;;>AA<@@A=
@6HNMW:00869:06025
TACGGAGGATGCGAGCGTTATCCGGATTTATTGGGTTTAAAGGGAGCGTAGGTGGGATATTAAGTCAGCTGTGAAAGTTTGGGGCTCAACCTTAAAAATTGCAGTTGATACTGGTTTCCTTGAGTACGGTACAGGTGGGCGGAATTCGTGGTGTAGCGGTGAAATGCTTAGATATCACGAAGAACTCCGATCGCGAAGGCAGCTCACCGGGCCGGAACTGACACTGATGCTCGAAAGTGCGGGTATCAAACAGG
+
DCCC@CD@CBBBAAABBB?BBC@C@CEC>CC@CC;BD6:9.;B;;;;CBBC@CDE?CCCC@C>BBB?@@AA@@@@9?BB0;;;5;CBD?B>A29999):8=<=??<??BBBBB?BB>B?C?CBBBB>><>CCBB>BBB<BB>B>B<AA<=<=??AA8849AAA<BBBB?BBCAAAACDBB?@A=ABB>AA@A@@@A;@=A>>>CB>><>D>C<?>@:::CB>>>@AB;;;A?;;;3;=A?@@:@AAAAA7@>>;
@6HNMW:00897:06047
TACGGAGGATGCGAGCGTTATCCGGATTTATTGGGTTTAAAGGGTGCGTAGGTGGCTTGTTAAGTCAGTGGTGAAAAGCTGCAGCTCAACTGTAGTCTTGCCGTTGAAACTGACGGGCTAGAGAGGAAACGAGGTATGCGGAATGTGTGGTGTAGCGGTGAAATGCATAGATATCACACAGAACGCCGATTGCGAAGGCAGCGTACCAGGCTCTATCTGACACTGAAGCACGAAAGCGTGGGGATCAAACAGG
+
@>?C:CB:@;;<@?@A;;59?B2:2:AA6?@;BB:A?8?>4<@<@@@C@@A<;:6:B>@B8;8;AB@@@B?@::99-8?>99999=791/;;;////65::7=:099@<@?@????<AABABBBB?BC<=>>?<?=945<7;7<<:?@@7BBBAAAB?BBCB>?????@@@@977=5559995777158=1588>;A;55299978088/7:9;>?888=>>>>AA49:9AB@@8A000/>>0=????7BBB?
@6HNMW:00901:06038
TACGTAGGGGGCAAGCGTTGTCCGGAATGACTGGGCGTAAAGGGTGTGTAGGCGGGCTCGCAAGTTGGATGTGTAATACCCAGAGCTTAACTCGGGTGCTGCATCTGAAACTACGAGTCTTGAGTGTCGGAGAGGTAAGTGGAATTCCTAGTGTAGCGGTGGAATGCGTAGATATTAGGAGGAACATCAGTGGCGAAGGCGACTTACTGGACGATAACTGACGCTGAGGCACGAAAGCGTGGGGAGCAAACAGG
+
CFCBBBAIEE5@@=@BAB?CCG@G@C>BBAAA@@;@@ACF>CC>CCBBBBB?ABB<;;;@AB?BE@G?BCBBBAB?BBAD:>>BAAA@C????AA;@:;;;;D;9:BAB<B@B@B:99998==?>>>>?;@C::6:B=AAB=C?C@C@HEHEEDCCBB?A@=@@;;;CCCBBBBC>@@@;;6;@A@:::BBA<@@A5;5;A;;;>AB<;7:CABAB>BBDECDDDC@B=AABBBC=C<<;CHC7<;;;;0;;B<
@6HNMW:00906:06059
TACGGAAGGTCCGGGCGTTTATCCGGATTTATTGGGTTTAAAGGGAGCGTAGGCGGCATGGTAAGCGTGTTGTGAAATGCGGGTGCTCAACATCCGGACTGCAGCGCGAACTGCCGTGCTTGAGTGCATTGAAGGAAGGCGGAATTCGTGGTGTAGCGGTGAAATGCTTAGATATCACGAGGAACCCCGATTGCGAAGGCAGCTTTCCGCGCTGTTACTGACGCTGAAGCTCGAAGGTGCGGGTATCGAACAGG
+
5<;;5<4949:6;;)5555)59<.5.599055.5:09909<)44)444;;;<9<A?;98@;?>=A=<;;=24489903333:3;;<<;;.7377,3,387378;=@AAE?CCCC?C===@=@?BBAAAB@BB?B@B?B?>><>?B?BCCC?BBB>>>><>BBF>BBAC?@@AA==>A?=;<1617AA5CBC8::==5;6;>>>AA6<7;:<<=::4;>AAABA@@AA8<<>>>A;A=@>>??9?A??AA=;;;<
@6HNMW:00911:06017
TACGGAGGATGCGAGCGTTATCCGGATTTATTGGGTTTAAAGGGAGCGTAGGTGGGATATTAAGTCAGCTGTGAAAGTTTGGGGCTCAACCTTAAAATTGCAGTTGATACTGGTTTCCTTGAGTACGGTACAGGTGGGCGGAATTCGTGGTGTAGCGGTGAAATGCTTAGATATCACGAAGAACTCCGATCGCGAAGGCAGCTCACCGGGCCGGAACTGACACTGATGCTCGAAAGTGCGGGTATCAAACAGG
+
BBBB<@@?BA@@AAB?@@=BC?<A<>>>9?94>>5>@6@@8@B=AB=CBCC?CCG<@@BB?B@BBBBBB;;;ABB;;<<09>=0999@::596:<:3:034;:94:BA@@CC29:288>;?===;8;1;>787;?BA=BB;?;=<?;8><@AA?>??;?988)78894:::577543>@6>:688<;>;<777==6;7;;??877?>AB<B>B>B>A@>::655999999;;=;4;=>===5;;;=>>7@@>9
@6HNMW:00864:06060
TACGGAGGGTGCAAGCGTTACTCGGAATCACTGGGCGTAAAGGACGCGTAGGCGGATTATCAAGTCTTTTGTGAAATCTAATGGCTTAACCATTAAACTGCTTGAGAAACTGATAATCTAGAGTGAGGGAGAGGCAGATGGAATTGGTGGTGTAGGGGTAAAATCCGTAGAGATCACCAGGAATACCCATTGCGAAGGCGATCTGCTGGAACTTAACTGACGCTAATGCGTGAAAGCGTGGGGAGCAAACAGG
+
BBAB@;;;0;@@A=A@BB>BBBBCAC@CCCCCCC=@@CDG?E@CCA@@BBB?BB@BD@CBBB?BAA@@A8ABBBD=@@@A?BC@CC?A?@?BB@EC>DCCBB?BBCCC=CCCCCC?BBCCCCCCCCCC=@B?@=@BBBCC@C?B@D@@@<?@A9;<;.;@AA8AC@BBCBCBBBBBC@CD?B?BBCC?BC?BCDD8878A@BABBBAA?AADG@D@CCBBCBCBC@BB@@@BBB:BB@@@@@7?A?@?;@AA?
@6HNMW:00887:06159
TACGTAGGGGGCGAGCGTTGTCCGGAATTACTGGGCGTAAAGGGTGCGTAGGCGGTTAATTAAGTTGGATGTGAAATTCCCGGGCTTAACTTGGGAGCTGCATTCAAAACTGGTTAACTAGAGTTCAGGAGAGGTAAGCGGAATTCCTAGTGTAGCGGTGAAATGCGTAGATATTAGGAGGAACACCGGTGGCGAAGGCGGCTTTCTGGACTGACACTGACGCTGAGGCACGAAAGCGTGGGGAGCAAACAGG
+
@BA?@99999*:C?AA@A?BBC?C?C?A?ACCCC>CCBBB=AB=@@@ABCC@@A?A@C@C@C@CD@D?BBBBBBB<A?AB=BB<BC?C@BC?BB<?@??@@>@;A@?=3?AB?BACAGEGDBBA@BCC?CDA@>?C=A@@>B?C@C?CCBBBAAC@@>?CCC>BA???AABBAB?@@;<<7<;>AA;@>8849@>+0+00+000+0;?;??BBBBBBCCBBC@@@8757@ABCD>B@AABCC9898@@:;=>=
@6HNMW:00866:06193
TACGGAGGATGCGAGCGTTATCCGGATTTATTGGGTTTAAAGGGAGCGTAGGTGGGATATTAAGTCAGCTGTGAAAGTTTGGGGCTCAACCTTAAAATTGCAGTTGATACTGGTTTCCTTGAGTACGGTACAGGTGGGCGGAATTCGTGGTGTAGCGGTGAAATGCTTAGATATCACGAGGAACCCCGATTGCGAAGGCAGCTCACCGGGCCGGAACTGACACTGATGCTCGAAGGTGCGGGTATCGAACAGG
+
BBA@>AC?CCBBBCAAAA?CBC?B?BBB>BD>CC.;:0::.;J9;;;A@@C@@@A<ACCB@B?BBCAA@@@BBBE=BBD>DDD;BB@@<@?@3999-:;>>???9::BBB??>??8??B?B@@?:998>988;6=??9==8=8<5<?;?9??@99::39?@>8?A7858B??>;89:??@<@<@@?6?::39>:93:9>AAAA@@@?AA<B?B?C@A@?AB???A@@@???BF?B?AA99929@@@AB?BBB?
@6HNMW:00874:06160
TACGGAGGATACGAGCGTTATCCGGATTTATTGGGTTTAAAGGGTGCGTAGGTGGCAGATTAAGTCAGCGGTGAAAAGCTGTGGCTCAACCATAGTCTTGCCGTTGATACTGGTTTGCTTGAGTACAGTTGATGTAGGCGGAATGCGTAGTGTAGCGGTGAAATGCATAGATATTACGCAGAACTCCGATTGCGAAGGCAGCTTACAAAAGTGTAACTGACACTGATGCACGAAAGCGTGGGTATCAAACAGG
+
CCCC@BB?BCCDEAAACB?B@?;@=@@@<AB>BD=BB>AA<AC=BBBBCBC?AC@A@@BC>A>BDBAABB?ABBCC9@BBBAA?BECF@D@CCBBBBB@CC?BB?BBCCCBB6::59===CBBBABA@A?@CCBBBB@BB@B@BBBBBBBBAA??9959CCB>BBBBBBBBAAA@B??A?8838>?=;;;=AA@@:=:=;:>A>A????5??DCF@BBBBBBBBBAAABB@ABB;@AA:::28>>?BB:A@B?
@6HNMW:00891:06189
TACGGAGGATGCGAGCGTTATCCGGATTTATTGGGTTTAAAGGGAGCGTAGGTGGGATATTAAGTCAGCTGTGAAAGTTTGGGGCTCAACCTTAAAATTGCAGTTGATACTGGTTTCCTTGAGTACGGTACAGGTGGGCGGAATTCGTGGTGTAGCGGTGAAATGCTTAGATATCACGAAGAACTCCGATCGCGAAGGCAGCTCACCGGGCCGGAACTGACACTGATGCTCGAAAGTGCGGGTATCAAACAGG
+
DHDD@CB@CAA@@@A9;;?BCC@E@CBD>CC>BC>BD=AB<AE>9::BBDD@CCC:BBBB@D>BBCCBBAAABBF=BBC=BBB9BBBB?A?A?ABB9B598>>?=A@CDD>?<?C>C@C=A?@@BBB>AAAAA;ABC<@@=A>B?BB@B?B>===7717AAB>BBBC<;;<@@@>BABC>>?=CBB@>>>A@AAB>@>@898@A@=;>@9@<A<C?B>>>?A@@@>>>@@@>>>9>?A@@@9>>@AAA:AAA<
@6HNMW:00895:06189
TACGTAGGGGGCGAGCGTTGTCCGGAATTACTGGGCGTAAAGGGTGCGTAGGCGGTTGATTAAGTCAGATGTGAAATCTATGGGCTTAACTCATAAACTGCATTTGAAACTGTATCTCTTGAGTGCTGGAGAGGTAGACGGAATTCCTTGTGTAGCGGTGAAATGCGTAGATATAAGGAAGAACACCAGTGGCGAAGGCGGCCTGCTGGACATTAACTGACGCTGAGGCGCGAAAGCGTGGGGAGCAAACAGG
+
CCB??;;;;;*;@A?@;;4:BB?C@CIC?AAA@A;A@AAD;B@;@B;;;BB>AA7;7;BDAHGECCAA@;;;BCB=<;;?ABB>CB@C?CDBACCC>C9:::::,:?@;B@9:8BBBBB>??BBBBBB?AA@=8=<>:99/85<9A?B>AACAAAAA=AAAA=9:9BB>>?@@@@=A=C9>><>>@=AA==:=??:?=@A<A<AAA>>;>>AC:?:?ABBB@>>?8848>>ACC>BA==><>19:9;D;===7
@6HNMW:00875:06244
TACGTAGGGGGCTAGCGTTGTCCGGATTTATTGGGTTTAAAGGGAGCGTAGGCGGCATGGTAAGCGTGTTGTGAAATGCGGGTGCTCAACATCCGGACTGCAGCGCGAACTGCCGTGCTTGAGTGCATTGAAGGAAGGCGGAATTCGTGGTGTAGCGGTGAAATGCTTAGATATCACGAGGAACCCCGATTGCGAAGGCAGCTTTCCGCGCTGTTACTGACGCTGAAGCTCGAAGGTGCGGGTATCGAACAGG
+
AB@@?BBEFD5CCCC@@@<@BB>B?BJJ>BA@CC<DF9;;7;D;@@@;;;B@<<7<AAC?CC:;;BDCC@BBCCC<<;;A@9A@@??@;?A??<?<???ABBAAAA::9:BBB>A???A=?>?@@??;8@B=B@C?B;;;5;5;>ABAA?BB@AAAA=@;;;09???;>>999?:<8888-3-7<<3@AA<C>C?<?:666>=A:C:;;C@@@B>BBJCBBBBBBA@B@@ABC=@=@CAAB<<<9==<455@<
@6HNMW:00882:06254
TACGGAGGATGCGAGCGTTATCCGGATTTATTGGGTTTAAAGGGAGCGTAGGTGGGATATTAAGTCAGCTGTGAAAGTTTGGGGCTCAACCTTAAAATTGCAGTTGATACTGGTTTCCTTGAGTACGGTACAGGTGGGCGGAATTCGTGGTGTAGCGGTGAAATGCTTAGATATCACGAAGAACTCCGATCGCGAAGGCAGCTCACCGGGCCGGAACTGACACTGATGCTCGAAAGTGCGGGTATCAAACAGG
+
BCBB?CC@CCCCBCCBBBACDEAGABCC=BC@CC>CD?DD=CB=BBB@@@BADJD>CCCC@C@CCBBBBBBBCDD<@@D=DDD;BA@@;@=?<@@@5@:>@@??=@CCBBBB?BD>B=B?BBBBBA?<?BAAA?@@@:@B?B@B@BCBB@BBA:=8858CCD@CCAA>>>CAAA=A???>??:?CB=AABBBBBB>@=@???BBBB?BB=A=B=C?BA??A@>==AAA??>;;;1;=?>>>7>;:;==4===;
@6HNMW:00884:06256
TACGTAGGGGGCGAGCGTTGTCCGGAATTACTGGGCGTAAAGGGTGCGTAGGCGGTCTGGTAAGTTGGATGTGAAATACCCGGGCTTAACTTGGGTGCTGCATCCAATACTGTCGGACTTGAGTGCAGGAGAGGAAAGCGGAATTCCTAGTGTAGCGGTAAAATGCGTAGATATTAGGAGGAACACCAGTGGCGAAGGCGGCTTTCTGGACTGTAACTGACGCTGAGGCACGAAAGCGTGGGGAGCAAACAGG
+
;?>??;:9:9'9>AA@AA=A;<5;6;7;BBBBCC=BB@@@8@A;@@ABBFFACC?B>>=5//)//5;7==@@@>>2>;;<0;A0;:9<:>A8B><??@9::?AA=@?;;;::9;<7787?B?@A>><;6;<7;18:333349,3.346;<;=77733.2888)22285=::;92),,(,*(*(**,(,-650277(-(--(---(-:;6:<<<77699??@@;<<7708B?==?7?0//888+55555(56=6
@6HNMW:00905:06212
TACGGAGGATGCGAGCGTTATCCGGATTTATTGGGTTTAAAGGGAGCGTAGGTGGGATATTAAGTCAGCTGTGAAAGTTTGGGGCTCAACCTTAAAATTGCAGTTGATACTGGTTTCCTTGAGTACGGTACAGGTGGGCGGAATTCGTGGTGTAGCGGTGAAATGCTTAGATATCACGAAGAACTCCGATCGCGAAGGCAGCTCACCGGGCCGGAACTGACACTGATGCTCGAAAGTGCGGGTATCAAACAGG
+
CCACADFADCABAECABA?BCC@CACCC<AB@IC=EB=@@:AD>BBBDBA@=@@@:ABBA@C?CCB@@@@@@CCE>BBA<@@@8@BCB@C@B?BBB:A599???9?????AB?AB=B?C?B@??B<<7<@A?@;>>>7>B@D?C?BB9848?>>?9999CDH>CC@@<@B??@@@BBBB?BB?BCD?BBBBBABA=@=@>>>CBBB?BC>C?A<B?BBBAAAAA@@:;;AAACE6:9:::;1;=>?@@:@??9
@6HNMW:00906:06234
TACGGAGGGTGCAAGCGTTAATCGGAATCACTGGGCGTAAAGCGCACGTAGGCTGTTATGTAAGTCAGGGGTGAAATCCCACGGCTCAACCGTGGAACTGCCCTTGATACTGCACGACTTGAATCCGGGAGAGGGTGGCGGAATTCCAGGTGTAGGAGTGAAATCCGTAGATATCTGGAGGAACATCAGTGGCGAAGGCGGCCACCTGGACCGGTATTGACGCTGAGGTGCGAAAGCGTGGGGAGCAAACAGG
+
BBBA=;;;0;A@B<AABBACGCCC@C@CC@A>@@:;;;BD>CBA@@ABA@A?ABBB?BBCBB?BA@@@@@8???D>BBB=BAA>BBAA=A:??@8>8>@AAB>B@BBCBB@@@AA@??C>BC?BB?CC>CBBBC>CB@A@=@>A=A?BB@BBAAA?>>?A@A;BB?BBC@@??>@??:==<@<>>AA>===:>>96966606*//9==7::171;>>:>>B===@;;6;??@@C:A>===@?2>>==;5<::3
@6HNMW:00909:06228
TACGTAGGGGGCGAGCGTTGTCCGGAATTACTGGGCGTAAAGGGTGCGTAGGCGGTTGATTAAGTTGGATGTGAAATACCCGGGCTTAACTTGGGTGCTGCATCCCAATACTAAGTCGGACTTCTTGAGAATGCAGGAGAGGAAAGCGGAATTCCTAGTGTAGCGGTGAAATGCGTAGATATTAGGAGGAACACCAGTGGCGAAGGCGGCTTTCTGACTGTTACTGACACTGAGGCAGAAAGTGGTGGGGAGCAAACAGG
+
ECBA@;:999'9?=?@@B?BBB>B@C@H@CEGDE>BB@BC;??:;;;;AEC@CCABACEFAE?B@BDBD??>:::.;;:;6@@<AE@E:BB?BD=B;;;;BB@A>6A@B==?;7;@<<7<;;///6<99;6;<<;;7559B>CA;>:917-39>==>>>>797>>6?@@@;A@@BBBBBBBF@AA<>=>A?BBA>AAAA>ACC?B?BB>>>A<A///789?<@@@@@@BD@:;;7:>>><+//-(-333)--.55.5773
@6HNMW:00911:06221
TACGGAGGATGCGAGCGTTATCCGGATTTATTGGGTTTAAAGGGAGCGTAGGTGGGATATTAAGTCAGCTGTGAAAGTTTGGGGCTCAACCTTAAAATTGCAGTTGATACTGGTTTCCTTGAGTACGGTACAGGTGGGCGGAATTCGTGGTGTAGCGGTGAAATGCTTAGATATCACGAAGAACTCCGATCGCGAAGGCAGCTCACCGGGCCGGAACTGACACTGATGCTCGAAAGTGCGGGTATCAAACAGG
+
BB@B?BB9:;AAECCBBB>ABB@C@CCC=BC6:;/;B<BB>BD>;;;CCAB?@@@<BCCH@D@BBBCAA@@@AAA<@A@9@@@8@BBB=A=?=@DE;D>AABAB@BBBBBBC?CC;C=A=A??<=?B@DBAAC?CCC?BB=@=@?BBBB?B656;00,0@@@8@@A?;??>>>?=BBAC?@B=?@@?BAA?==::3:4:AABECDB:==6=9=6@=@==<??>>>====?@@AA9A???AC;AA@@@A:7885
@6HNMW:00881:06294
TACGGAGGATGCGAGCGTTATCCGGATTTATTGGGTTTAAAGGGAGCGTAGGTGGGATATTAAGTCAGCTGTGAAAGTTTGGGGCTCAACCTTAAAATTGCAGTTGATACTGGTTTCCTTGAGTACGGTACAGGTGGGCGGAATTCGTGGTGTAGCGGTGAAATGCTTAGATATCACGAAGAACTCCGATCGCGAAGGCAGCTCACCGGGCCGGAACTGACACTGATGCTCGAAAGTGCGGGTATCAAACAGG
+
CCBC@CD@BAA@@@@9;;@CBB@C@BBF>BC@CD<AA<A>8>D9:::CCBB@CBB=CCCC@C@CCCBBBBBBCCB<BBB<BCC9BBAB:=:=2787-98==@BB?CBBCBBD?BB=B@B?B>??A?@;@BA@@>@??8=>9>>@<BCBB?BB@>?7748BBB>BBBB?AA@AAAAABBB>@@>BCD>BB=>>>A@:@>@788BBBB@CC>B?B?B>AABBA@@>=>:::>?>>=6=<@@AA:A<<=AA:???=
@6HNMW:00891:06262
TACGGAGGATGCGAGCGTTATCCGGATTTATTGGGTTTAAAGGGAGCGTAGGTGGGATATTAAGTCAGCTGTGAAAGTTTGGGGCTCAACCTTAAAATTGCAGTTGATACTGGTTTCCTTGAGTACGGTACAGGTGGGCGGAATTCGTGGTGTAGCGGTGAAATGCTTAGATATCACGAAGAACTCCGATCGCGAAGGCAGCTCACCGGGCCGGAACTGACACTGATGCTCGAAAGTGCGGGTATCAAACAGG
+
DCCB?@@=@CAA@BB;<;@CED@C?CCL>CC=AA<AD;A@:@A8@@@@@CCACCE?CCBB@B@CBBBBBCCECCC=BBD?DED8@@CC@C@C<???5?<?>???<??ACCAA>AD>F@C>BABABBB>AABBB?BBB=AA?B?B?BCCC@AA@@@>>;>AAA<BBBB?BBB@@A@BB>><>B?BCC?BBB899BB<@=@899BBBB?BC>D@A<B?BBB>AAAA?=?AAA@@@A7>=??@@9?>C;;:3;=>:
@6HNMW:00912:06274
TACGGAGGATGCGAGCGTTATCCGGATTTATTGGGTTTAAAGGGAGCGTAGGTGGGATATTAAGTCAGCTGTGAAAGTTTGGGGCTCAACCTTAAAATTGCAGTTGATACTGGTTTCCTTGAGTACGGTACAGGTGGGCGGAATTCGTGGTGTAGCGGTGAAATGCTTAGATATCACGAAGAACTCCGATCGCGAAGGCAGCTCACCGGGCCGGAACTGACACTGATGCTCGAAAGTGCGGGTATCAAACAGG
+
CCBB?@@<A@@ABBBBDC@EDG?B@B@@=@A>AC>CC=@@<@D=@@@CBCC@CCE=BBBB?B?CCDBBBCDCCCD<BBG=BBB9BBBB@C?B>B??6?399???=BCCBBBB?BB>B@C>BAAABBB>BBB@@=@BC<BA>A?B>BB==;=A>><8878ACD>CBBB@B>8:AA@BABB?BC?CCC=AAAABBBB>B>B788AACC?CC=B?A<B?BBB@AA@@@AAA???@@>9>>A@>A7?>@@@@8@AC=
@6HNMW:00864:06336
TGACGTAGGGGGCGAGTCGTTGGTCCGGAAAGTTACTGGGCGTAAAGGGTGCGTAGGCGGTCTGGTAAGTTGGATGTGAAATACCCGGGCTTAACCTGGGGGCTGCATTCAAAACTGCTGAGTCTTGAGTGCGGGAGAGGAAAGCGGAATTCCTAGTGTAGCGGTAAAATGCGTAGATATTAGGAGGAACACCGGTCGGCGAAGGCGGCTTTCCTGGACCGGTAACTGACGCTGAGGCACGAAAGCGTAGGG
+
///775-,,,,$----,,22(,(--05(--(--3;;>=>06544;)44)4;<:554745.5/:=:0/)/75;5:;=665>4566<4<>2668=7;544444$48444525<>>2=C?<//////617::::<<=5<@@@<@B9???4938-7578;8;;<;<<7:9>=.7;70/0/:/557::533-327//664///4769160--(-22(,(,,,,,(*,22067--/999999433389<3333>8888
@6HNMW:00872:06319
TACGTAGGGGGCGAGCGTTGTCCGGAATTACTGGGCGTAAAGGGTGCGTAGGCGGTTGATTAAGTTGGATGTGAAATACCCGGGCTTAACCTTGGGGGGTGCATCCAATGACTGGTTAACTAGAGTGCAGGAGAGGGAAGCGGAATTCCTAGTGGTAGCGGTGAAATGCGTAGATATTAGGAGGAACACCAGTGGCGAAGGCGGCTTTACTGGACTGGTCAACTGGACGCTGAGGCACGAAAGCGTGGGGAGCAAAC
+
@A;;:;;;:;'99=599:5:9646:>@CACCCBB;@@AAA8@A8>;;:=@@=:949:??B@C@CB>B;@;;;;9>1>@;B7CE>@>:>04.4399999$887<00+/1////:;3=6;9CCBB:9:==<<78=8AB;A>A8879<A9B?B::7@133//-(----(----359556;6//(..050/.23863315//(..33.357-5533.-,,2(**(,5**(,-2232550...669.3555777*55/66.6
@6HNMW:00909:06353
TACGGAGGATGCGAGCGTTATCCGGATTTATTGGGTTTAAAGGGAGCGTAGGTGGGATATTAAGTCAGCTGTGAAAGTTTGGGGCTCAACCTTAAAATTGCAGTTGATACTGGTTTCCTTGAGTACGGTACAGGTGGGCGGAATTCGTGGTGTAGCGGTGAAATGCTTAGATATCACGAAGAACTCCGATCGCGAAGGCAGCTCACCGGGCCGGAACTGACACTGATGCTCGAAAGTGCGGGTATCAAACAGG
+
;BBA?BB>BD;:;AB@@B=@@F@C@CCC;AA;AA:AD;BB>BC>BBBBCCE?BBD=CCBD@C@CDD@?@CCBABB=BCE>BBB9BBBB?C?B?CDD:D799???>BBBCC@A>AA=A?B@BAA@C>><>BA?@<@BB;@A>A?B?B>=?>ABA<<>=:=BBB>BBBC?BA@>>@@CBAB?BC?BAB@BCB===BB?A@B798AB@@>AE>B?>;B?BBBAAAA@>>:::??>>>6<;=766,6<=;=>8>BB=
@6HNMW:00871:06363
AACGTAGGGGGCAAGCGTTGTCCGGAATCACTGGGCGTAAAGGGCGTGTAGGTGGTATGTGAAGTCAAAAGTGAAATTCCAGGGCTTAACTCTGGACTTGCTTCTGAAACTAGCATACTTGAGGACAGGAGAGGGAAGTGGAATTCCCGGTGTAGCGGTGAAATGCGTAGATATCGGGAGGAACACCAGTGGCGAAGGCGGCTTCCTGGCATCATACTGACACTGAGGTGCGAAAGCGTGGGTAGCAAACAGG
+
B7C;:;@C@A0?@=@@@B?BBC@CAD@CCBBBCC=;;;;;7;C<CCICJCCACCACD:;;CE=A?;:::-;B;;;0;8@;@?D<AA>@>@A<AC@BBB?BAA<?????9?A@ABBBBBC=??B?BAAA?AA???:?>BB@;@8=5;;1;9@ABA>>A=A@@@:;;;@@>>>;;;;AG9>>;@<@@@=A@>><>@@<@<@@<@A=@<@@<?@A::;?===@@==88//)/9:99;2>A<<==8=@A@@@:???:
@6HNMW:00873:06399
TACGGAGGATGCGAGCGTTATCCGGATTTATTGGGTTTAAAGGGAGCGTAGGTGGGATATTAAGTCAGCTGTGAAAGTTTGGGGCTCAACCTTAAAATTGCAGTTGATACTGGTTTCCTTGAGTACGGTACAGGTGGGCGGAATTCGTGGTGTAGCGGTGAAATGCTTAGATATCACGAAGAACTCCGATCGCGAAGGCAGCTCACCGGGCCGGAACTGACACTGATGCTCGAAAGTGCGGGTATCAAACAGG
+
BBAB@@A=@C;:;CCCBB>BCC?B=;::/:A;?A/;;0;B9BB>AA@CCBB?BBB<BCBB@B@CCCCCBB@@>>=5>>>:@EE;DCAA?C@C:???6?9?>?@A;@@@@@@B?BC>C?B?B???BBC>@@BBC?>>>:>A>A?B?BBBC?CBA><8738BBB=BCBB@@?:>>>>BBBB@BB?BBB>ABAAA@BB?A?B>>>BCCC>@A;A?A;B<>>?;BCAAAAAA>>>>>>8>=<86618>>ABC:@>@;
@6HNMW:00882:06393
TACGGAGGATGCGAGCGTTATCCGGATTTATTGGGTTTAAAGGGAGCGTAGGTGGGATATTAAGTCAGCTGTGAAAGTTTGGGGCTCAACCTTAAAATTGCAGTTGATACTGGTTTCCTTGAGTACGGTACAGGTGGGCGGAATTCGTGGTGTAGCGGTGAAATGCTTAGATATCACGAAGAACTCCGATCGCGAAGGCAGCTCACCGGGCCGGAACTGACACTGATGCTCGAAAGTGCGGGTATCAAACAGG
+
;;:;9<@8A@@ABAA;;;<@@CAH@CDE>ABBFE?IG=CB7;;6;@BCBBD@BBB=BBBB6;8;BCCDCBBBBBB=BDD>CCC:BBCC@C?A>@@@9A=AA???9::@@A??=?D?C?C=AABBBAA=@@@?@>AA@:AB?B?E=AA??;>A?<?9959ABA>BBBB>BB?;==///@@7=A>BBB?CCC??>BB=@=>???BB??<?B=B@E=C?BB?;:<<<<=898>887A:?>@>>>7=?A>>>9>??=
@6HNMW:00913:06398
TACGGAAGGTCCGGGCGTTATCCGGATTTATTGGGTTTAAAGGGAGCGTAGGCGGCATGGTAAGCGTGTTGTGAAATGCGGGTGCTCAACATCCGGACTGCAGCGCGAACTGCCGTGCTTGAGTGCATTGAAGGAAGGCGGAATTCGTGGTGTAGCGGTGAAATGCTTAGATATCACGAGGAACCCCGATTGCGAAGGCAGCTTTCCGCGCTGTTACTGACGCTGAAGCTCGAAGGTGCGGGTATCGAACAGG
+
=@@@9=-:49A?BC>D;;:;FC;A=BBB:BA=AE;@A6;;0;D=;;;CBBB@AA?BCCB?BB=>;?<;;<A=BBD<A@??@;???ACC=BABB?@?BA999?>@::9?<==9909@@=?:???@A>???AA=A<?<?;?B=A=A?AABB?BBABB::3::99,9@@A?@@>=>>>@??<</618<=/<=>188><0606::<>A6>:;C??>>>=B>>>>?>B;;:5::8989)/)/9///)/9<<==8=>><
@6HNMW:00921:05760
TACGTAGGTGGCAAGCGTTATCCGGATTTACTGGGTGTAAAGGGCGCGTAGGCGGGGATGCAAGTCAGATGTGAAATCTATGGGCTTAACTCATAAACTGCATTTGAAACTGTATCTCTTGAGTGCAGGAGGGGAAAGTGGAATTCCTTGTGTAGCGGTGAAATGCGTAGATATAAGGAAGAACACCAGTGGCGAAGGCGGTCTACTGGACAGTAACTGACGCTGAGGCGCGAAAGCGTGGGGAGCAAACAGG
+
BBABC::4:;4;@=@?AB?BDE?C=@A@<@BCCC>CCCBA:>>6>;;;@@A=AAAA7ABAA@>@@ABBC<<;GHF?CCCHCCC?CCACBDCCCDCC>B@@@;::8;CD>CBBCBAAC@@>?AA@BB??:8797-7?)9::6:=@?B?A?AFC@AA>?9?>>@<ABBCBA@AAAAA?C>B=@@<@BB?@@@B<?=@2:4:;5<AABBCD@CBCBCC@BBCCCCBAC:;6:ABABB=B;;;EFJ;@@@CE>CCC@
@6HNMW:00933:05799
TACGGAGGATGCGAGCGTTATCCGGATTTATTGGGTTTAAAGGGAGCGTAGGTGGGATATTAAGTCAGCTGTGAAAGTTTGGGGCTCAACCTTAAAATTGCAGTTGATACTGGTTTCCTTGAGTACGGTACAGGTGGGCGGAATTCGTGGTGTAGTGGTGAAATGCTTAGATATCACGAAGAACTCCGATCGCGAAGGCAGCTCACCGGGCCGGAACTGACACTGATGCTCGAAAGTGCGGGTATCAAACAGG
+
CCCC?CCACCAABB@:;:?@@@ADADDD?CC@BB<AC0;:6;D;@AABBBB?BBB=BBBC>B>ABC?@?AAABBE>CBB<BBB9BBCC?A=?1989-939:===;>?CCCCC?BB>B?B>A???C>>;>BA?>:777)7@:@?C?AB>?;?AA?<8828>>@9@AAA;>>@>>>>BBBB@BB@BAA>ACCBBBBB@B>B=>=CCCC<@@;;<><B@BA<<AACA@@9<;>>BBA797=666)8<<<==8=@B<
@6HNMW:00935:05776
CACCGGCAGCTCTAGTGGTAGCAGTTTTTATTGGGCCTAAAGCGTCCGTAGCCGGTTTAATAAGTCTCTGGTGAAATCCTGTAGCTTAACTGTGGGAATAGCTGGAGATACTATTAGACTTGAGACCGGGAGAGGTTAGAGGTATCCCAGGGTAGAGGTGAAATTCTGTAATCCTGGGAGGACCGCCTGTTGCGAAGGCGTCTAACTGGACGGTTCTGACGGTGAGGGACGAAAGTTAGGGGCGCGAACCG
+
A@@;;;;?CBAA@DBBB?@@@A@@@AAA0@A;@B.;4999,9@@@A799::=3939:095:=7<:;569>9>>CC>CB?ABBAAAB6;7;BCAAA8@;@;:;@@=ACDAAA@@@;=>99929@A@A:BD>CDDD:;7;A??=:;9==6B@@8@@@54.4444(479::<<79949:=5AC:CC@@?=9:9;?>@B<><>:98:=9000*//95838;;///)///77.89:<>8::6;;;;+///;:5;48
@6HNMW:00945:05760
TACGGAGGATACGAGCGTTATCCGGATTTATTGGGTTTAAAGGGTGCGTAGGTGGCAGATTAAGTCAGCGGTGAAAAGCTGTGGCTCAACCATAGTCTTGCCGTTGATACTGGTTTGCTTGAGTACAGTTGATGTAGGCGGAATGCGTAGTGTAGCGGTGAAATGCATAGATATTACGCAGAACTCCGATTGCGAAGGCAGCTTACAAAAGTGTAACTGACACTGATGCACGAAAGCGTGGGTATCAAACAGG
+
BBAD?;::;BCECCDC:;9;DC?D?AAA>AB?BF=BB;AA8AA;AA@BBCC?BB?BBBCD@C@BBBA@@@4;;;;;.;@CCAA@ACCCEH?ABBBB;;7;EGDD@DBBCBCB6;;6;@=6::ABAB:;:@CCCBB??9=>396:AAABBB@?>=;00+000=70::C?????BA?BA@@=::7:@A<>>@055@A;A;853;;+//9::.7:8<@>BB<>8<;;<733778333(389333,3338::3:9=8
@6HNMW:00948:05807
TACGGAGGATGCGAGCGTTATCCGGATTTATTGGGTTTAAAGGGAGCGTAGGTGGGATATTAAGTCAGCTGTGAAAGTTTGGGGCTCAACCTTAAAATTGCAGTTGATACTGGTTTCCTTGAGTACGGTACAGGTGGGCGGAATTCGTGGTGTAGCGGTGAAATGCTTAGATATCACGAAGAACTCCGATCGCGAAGGCAGCTCACCGGGCCGGAACTGACACTGATGCTCGAAAGTGCGGGTATCAAACAGG
+
CFBC@CC@CBBBCAAACBACCC>A?ABB=BC?CC=CC>CC?GD>@@@CCCD@BBB>BCDEAE@A?A@A@@CCABB<AAA;AAB8@@BB@C@B?CCC9A7::CAA>BBABBBB?BD>B@B>@997@@@?BBBBC?BBB>BC@B>B;==BC@BBB>=7738@@A<BCCB@@>?>>>@BBBB?AA<CCD?AABBBB>>;>?ABB@CC@>:>A:A<?;A?BAAAAAA===>>>?????9@?@@@A9A<<=AA:A>>;
@6HNMW:00917:05816
TACGGAGGATGCGAGCGTTATCCGGATTTATTGGGTTTAAAGGGAGCGTAGGTGGGATATTAAGTCAGCTGTGAAAGTTTGGGGCTCAACCTTAAAATTGCAGTTGATACTGGTTTCCTTGAGTACGGTACAGGTGGGCGGAATTCGTGGTGTAGCGGTGAAATGCTTAGATATCACGAAGAACTCCGATCGCGAAGGCAGCTCACCGGGCCGGAACTGACACTGATGCTCGAAAGTGCGGGTATCAAACAGG
+
BBBC?BB<A;;9B;;;BB<@@A=@9???5?@;@@8@=6BG>FF=BBBCCCC@BCE>BBCC@C@CCCCCB@@@AAA;@@C6>>>-:;;;5;:=8<<<-928?=>B;???989A>BA=B<?<@CA??>B@BBB@B=99:2:>;>9?9??>A=AA=9937079;;3:@@@0//89;859>BB?@@;B??<?CB@??@@395:???C@@<3::0:1:9A=@==?===@B@@@@?<<=>2:9////(/36555.7:?=
@6HNMW:00931:05820
TACGGGGGATGCGAGCGTTATCCGGATTTATTGGGTTTAAAGGGTGCGTAGGTGGCAGATTAAGTCAGCGGTGAAAAGCTGTGGCTCAACCATAGTCTTGCCGTTGATACTGGTTTGCTTGAGTACAGTTGATGTAGGCGGAATGCGTAGTGTAGCGGTGAAATGCATAGATATTACGCAGAACTCCGATTGCGAAGGCAGCTTACAAAAGTGTAACTGACACTGATGCACGAAAGCGTGGGTATCAAACAGGA
+
>@?@A@@1@@@@AABBCC@CBC@C?BBB:@@;@@6@A8@@8?<8<CA=<<C?9:6:@::;?B?AAAACCD?BBBCD5::???A?AA>?9=8<<<<979>BB@CDACBBBAAA=BB;:9:=@AA@@>?9928=;@AAA>AC;><>@@AAA@@@=;;9=8==@?:@??BBBBBCCC@BBA????9???=A??;?A==3929@@@@?:99??2==???<?AA@ABAAAA@@@?@>;;3;;;99;3///9:>3=:;07
@6HNMW:00937:05834
TACGTAGGGGGCGAGCGTTGTCCGGAATTACTGGGCGTAAAGGGTGCGTAGGCGGCACGGTAAGTTGGATGTGAAATACCCGGGCTTAACCTGGGGGCTGCATTCAAAACTGCTGAGCTTGAGTGCGGGAGAGGAAAGCGGAATTCCTAGTGTAGCGGTAAAATGCGTAGATATTAGGAGGAACACCGGTGGCGAAGGCGCTTTCTGGACCGTAACTGACGCTGAGGCACGAAAGCGTGGGGAGCAAACAG
+
@AABBABBBA0AAABBBB?AAHAC@C@C9;;AAC=CCBAB=BB=DBBBBBB=::6:BBA>;;9;C?C?ACDDCCC=BBCD>CC>CC?C@B@BCDDD1ABBB??=?BAB9BCCBBBAAAE?CBB???BB=BAAC;>>8???;?7B?F?BBBBCBBC=D@@@@@6??A@;;?CCB@=@B=::598;66089==:A@@<A>888@@9@>>;>B<CAA<:97@@AA:;:A?@@@CCC>BBBBBFF9:::AA8===
@6HNMW:00946:05853
TACGGAAGGTCCGGGCGTTATCCGGATTTATTGGGTTTAAAGGGAGCGTAGGCGGCATGGTAAGCGTGTTGTGAAATGCGGGTGCTCAACATCCGGACTGCAGCGCGAACTGCCGTGCTTGAGTGCATTGAAGGAAGGCGGAATTCGTGGTGTAGCGGTGAAATGCTTAGATATCACGAGGAACCCCGATTGCGAAGGCAGCTTTCCGCGCTGTTACTGACGCTGAAGCTCGAAGGTGCGGGTATCGAACAGG
+
BCBC@B@D@CD7;;6;@A?CCC:<=;CC>CC>@@:@C0;;0;A9?@@@@@B?AA?AAAA?AA>@BBBAA>ABBBD=???AA:ABA@AB@BBBB?@>@A899@@?????;?BBC?BBBBC599BBBCBA>AC?C@B:=;=D@C?B?DBBA>BBACB>>8====:>ADE;A??@A>??CB@@:>:=AA5:;:8<;<<1818AA???9?<@===A@@<@@@>?=??@@@:>>>@@@<B<8889B:@@@B@?;;;;:
@6HNMW:00914:05901
TACGGAGGATGCGAGCGTTATCCGGATTTATTGGGTTTAAAGGGAGCGTAGGTGGGATATTAAGTCAGCTGTGAAAGTTTGGGGCTCAACCTTAAAATTGCAGTTGATACTGGTTTCCTTGAGTACGGTACAGGTGGGCGGAATTCGTGGTGTAGCGGTGAAATGCTTAGATATCACGAAGAACTCCGATCGCGAAGGCAGCTCACCGGGCCGGAACTGACACTGATGCTCGAAAGTGCGGGTATCAAACAGG
+
AA@C@EFGDBCBCCBAAAACCC@C@CCC=BB=BA9AA0;;0;C>CCCCCBC?@@@;ACCB@B@CCC@@@;;;BBB=BBC<BBB8@@AA<@==3::93938:ABA?BBECBAA498,9;?<ABBBC??:?:::=8999,9?:@<A<@A@@:999=?=?8?:?@;AB??<?A>>>>;??BB?AA>ABC@CC??@CBB?B?BAB???AA4992:;<8A9::A>887;;9>?A<=<>>9@A@@@D:===AAA7>;;5
@6HNMW:00925:05883
TACGGAGGATGCGAGCGTTATCCGGATTTATTGGGTTTAAAGGGAGCGTAGGTGGGATATTAAGTCAGCTGTGAAAGTTTGGGGCTCAACCTTAAAAATTGCAGTTGATACTGGTTTCCTTGAGTACGGTACAGGTGGGCGGAATTCGTGGTGTAGCGGTGAAATGCTTAGATATCACGAAGAACTCCGATCGCGAAGGCAGCTCACCGGGCCAAAAGGAACTGACACTGATGCTCCGAAAGTGCGGGTATCAAACAGG
+
BBBC?CC>BBDCCACBBB?CED@C@BCC>CD@BB9BB0;;/;D;BBBCCBB@BBD?CCBA=@<@ABBCCBCBBBB=BBC=BBB:CAAA5;5939:9:'91879=B8BABABBB?CB>B?B=A??=?9949@@AB?BBD>@?=@@C@CCBB?BAA=<985:BCC>CBAA??BAAA>=AABB?BA=BBB?BBA:::00+0<>=>>;????AA8=/555&205266...333:;55522.5<80>@;:;A:A=;88:-2226
@6HNMW:00934:05874
TACGGAGGATGCGAGCGTTATCCGGATTTATTGGGTTTAAAGGGAGCGTAGGTGGGATATTAAGTCAGCTGTGAAAGTTTGGGGCTCAACCTTAAAATTGCAGTTGATACTGGTTTCCTTGAGTACGGTACAGGTGGGCGGAATTCGTGGTGTAGCGGTGAAATGCTTAGATATCACGAAGAACTCCGATCGCGAAGGCAGCTCACCGGGCCGGAACTGACACTGATGCTCGAAAGTGCGGGTATCAAACAGG
+
CCDC@CC@DAAACAA@BB=@@@<A<ACD?BB?BM?DD>AA;AB=AABBBBB?BBB<BCBB>B?BBBBBBCBBBDE>BCB=BCC;BAAB5:593999-9:??BDD@BBBBB??<>B=B@C@BBA?>>>8??@@@<@@@99949?C@CBBB>@@@CA==<>AAA;AB@A>A?=?@>;@ABB>BC;>>B?BCB@?>??8=8=898?>=>9>?8??>:B?CB@@???;;;>AA?=///(/6/./3-5;99=<4@@@;
@6HNMW:00943:05866
TACGGAGGATGCGAGCGTTATCCGGATTTATTGGGTTTAAAGGGAGCGTAGGTGGGATATTAAGTCAGCTGTGAAAGTTTGGGGCTCAACCTTAAAATTGCAGTTGATACTGGTTTCCTTGAGTACGGTACAGGTGGGCGGAATTCGTGGTGTAGCGTGAAATGCTAGATATCACGAAGAACTCCGATCGCGAAGGCAGCTCACCGGGCCGGAACTGACACGTGATGCTCGAAAGTGCGGGTATCAA
+
?@:;05949965@???BA00/<7<79;;055.55)5>4>>7=B>BCCC@@?59:;.:@9>:@<?BDCCCCBB:;<0<@B9ABB5;:@@;@6:49AA3B<??BBC=??AABAA?BA<A>A>AABB??@?BBBBB?A@A;9943>@<@A8?:?9:96///888188//.667788<<BC?9809?=9?AAABAAB;?<????AACB@CC;=5:4>9==6699///78778:5575(..7778-.-2899
@6HNMW:00953:05872
TACGGAAGGTCCGGGCGTTATCCGGATTTATTGGGTTTAAAGGGAGCGCAGGCGGAGACTTAAGCGTGCTGTGAAATGCTGCGGCTCAACCGTGGAAGTGCAGCGCGAACTGGGTTTCTTGAGTGAGTGCGAGGTATGCGGAATTCGTGGTGTAGCGGTGAAATGCTTAGATATCACGAAGAACCCCGATTGCGAAGGCAGCGTACCAGTCCTTAACTGACGCTAAAGCTCGAAAGTGCGGGTATCGAACAGG
+
BBBA>A8;5;=.99)999.5599B:>BC8CD<AA<AA:BB=CC?00/9///)/:39<99:4:7;><ABBBABBBB=CBBBBBCACGEG@C9;;;7;=BB:99@BAAAC@BBBB7;;0;?29599:4549:89:49<??9939291:;5>;;B>>@;A<A@BC=AAA?7;@BCCCCCC@>?>>?BED9CCD@BAAA>B>@==;;;55.494429.944<<<;<<<;;3;???@?B5<<?777*5999:;7;>@:
@6HNMW:00957:05894
TACGGAGGATGCGAGCGTTATCCGGATTTATTGGGTTTAAAGGGAGCGTAGGTGGGATATTAAGTCAGCTGTGAAAGTTTGGGGCTCAACCTTAAAATTGCAGTTGATACTGGTTTCCTTGAGTACGGTACAGGTGGGCGGAATTCGTGGTGTAGCGGTGAAATGCTTAGATATCACGAAGAACTCCGATCGCGAAGGCAGCTCACCGGGCCGGAACTGACACTGATGCTCGAAAGTGCGGGTATCGAACAGG
+
@CBC?BB?B;;9CCB;:;7;:B9=9955)5949=5<<4<=3;;3;=999=?:9:;49@@?6;8;@@@ABCCBBCC;@@B0;;;-;??B=B?B?BAA6A9?885<8BCBBBBB?BC=C@D?BBEBB@@=??<<?<>AC=87138>88;8?=@<<==/00/;>;3?>88.8A;875<@BCC@BB?BBA>AB9:9A@D<A=A???@@A@:@A59256A8=?=9;77798<<A?>>>@7<<<<>>7>>>==?5;766
@6HNMW:00962:05904
TACGGAGGATGCGAGCGTTATCCGGATTTATTGGGTTTAAAGGGAGCGTAGGTGGGATATTAAGTCAGCTGTGAAAGTTTGGGGCTCAACCTTAAAATTGCAGTTGATACTGGTTTCCTTGAGTACGGTACAGGTGGGCGGAATTCGTGGTGTAGCGGTGAAATGCTTAGATATCACGAAGAACTCCGATCGCGAAGGCAGCTCACCGGGCCGGAACTGACACTGATGCTCGAAAGTGCGGGTATCAAACAGG
+
BDCC@CE@ECCCCCBAAB@CCC@B@BBE=BB@CE?DE>CC=BC::;:BAAA?BBB=BBCB@C@CCC???ABABBB<BBB=BDD8BACC@C@C9?=>3?199@@A=ACCCBBB?BB<B>B588?>?7717===?;=;;3;=6>>@:>A7858CA=>>><?BDE>CBBB?>>@???=AABB?C?;BCC?CABBBBA@;@=@@@ABBBC?BB=A<A<C?AA???AABB@;;<>=ABD8==?@@E:@>?;<=7=AB<
@6HNMW:00915:05947
TACGGAGGATGCGAGCGTTATCCGGATTTATTGGGTTTAAAGGGAGCGTAGGTGGGATATTAAGTCAGCTGTGAAAGTTTGGGGCTCAACCTTAAAATTGCAGTTGATACTGGTTTCCTTGAGTACGGTACAGGTGGGCGGAATTCGTGGTGTAGCGGTGAAATGCTTAGATATCACGAAGAACTCCGATCGCGAAGGCAGCTCACCGGGCCGGAACTGACACTGATGCTCGAAAGTGCGGGTATCAAACAGG
+
CCBBABCABBABAAAABB?BBB@C?ABF>AA@CB<BD7;;7;B9;;;@@@A@BBB>BBBH@C@CGCBBBCCDCCC?BBB<BCC8A@BB=B=@2999-7:;==:858@AABB@@CC:?<?=A@AABAA>BAAAC?AAA<AA>A?B>BBAA=AA:;;AA=A@CC>889C@@>>>A?;@?CC?B><AAA?BBBA@@@@3939AA@ABBB?BC>B8=7@9>?9;>=;::9778<>AAD39:6255'28866707:?6
@6HNMW:00922:05921
TACGGAAGGTCCGGGCGTTATCCGGATTCATTGGGTTTAAAGGGAGCGTAGGCCGCCCCTTAAGCGTGTTGTGAAATGCCGCGGCTCAACCGTGGCACTGCAGCGCGAACTGGGGGGCTTGAGTGCGCGCAGCGAAGGCGGAATTCGTGGTGTAGCGGTGAAATGCTTAGATATCACGAAGAACTCCGATCGCGAAGGCAGCCTTCGGGAGCGCAACTGACGCTGAAGCTCGAAAGTGCGGGTATCGAACAG
+
@BAB?B@C=AD=@>8A;;.:BB9@<@B?BCD?AA6@>0;;/;?;AACBC@@<@000??0@@A@A@AAAA9::DCC=B@@<@9959BAE?C=@7848@@ABBBAA@DA@;>:99988%8A9>>D:::BBEBBBBBA;?<?B?B?B?;7>?<>??>?887:BDC=AB??;>@BBBBBCCCC?BB?BBC@BBBA?9;:8<:=:::4:.8;<0<9>?;=;>@@@@@A99:49??>>=>5<<<888(687<>B4:;@
@6HNMW:00927:05924
TACGGAAGGTCCGGGCGTTATCCGGATTTATTGGGTTTAAAGGGAGCGTAGGCGGCATGGTAAGCGTGTTGTGAAATGCGGGTGCTCAACATCCGGACTGCAGCGCGAACTGCCGTGCTTGAGTGCATTGAAGGAAGGCGGAATTCGTGGTGTAGCGGTGAAATGCTTAGATATCACGAGGAACCCCGATTGCGAAGGCAGCTTTCCGCGCTGTTACTGACGCTGAAGCTCGAAAGGTGCGGGGTATCGAA
+
CCBB@C@B@CC@CD=BBB<AAC?C@CCC>BC?BA<AC0;;0;909AACCDD>@A?BA@A?AC?CCCBBB@BCBBB=AC?>?9??>?CC@AAAB@D?BA@A@???@@@@=ABBB?BBBBC59:A:::9:3:A?B=B>A=AA:?;?:?A@A=AA@@A9939@@>9@AAA>>>>@@AAAB>><8;0676(8::4:::;5;;A====<3947>>@@==:;;;B;;;;>;;5;:9;89:.86:95555'59::765
@6HNMW:00934:05954
TACGGAGGATGCGAGCGTTATCCGGATTTATTGGGTTTAAAGGGTGCGTAGGTTGTTTTTTAAGTCAGCGGTGAAAGTTTGTGGCTCAACCATAAAATTGCCGTTGAAACTGGAAGACTTGAGTGTGTTTGAGGTAGGCGGAATGCGTGGTGTAGCGGTGAAATGCATAGATATCACGCAGAACTCCGATTGCGAAGGCAGCTTACTAAACCATAACTGACACTGAAGCACGAAAGCGTGGGGATCAAACAGG
+
CCCC@CDADAAAABAABB>ABC@B@BBF>CCACB<BC;A@:@B;ABBCCCC?B=A@@@@@(@?BBAAABA=A?=<69;;0;AB?BDAB=@8;;CCD8A8::5:99>??9<;=9@=@BEEACCC<<;ACG>@@@@DED?BA6:6:::AAB>B@@??::5:BBC????CBBBBBABABBAABAA=AAA=AAA??A>>:>:>DDCC@CBBBC>C<>>B?C899>?>>??4::AAAAG>CB@@DDD:BBBCC>B??<
@6HNMW:00938:05933
TACGGAGGATGCGAGCGTTATCCGGATTTATTGGGTTTAAAGGGAGCGTAGGTGGGATATTAAGTCAGCTGTGAAAGTTTGGGGCTCAACCTTAAAATTGCAGTTGATACTGGTTTCCTTGAGTACGGTACGAGGTGGGCGGAATTCCGGTGGTGTAGCGATGAAATCGCTTAGATATCACGAAGAACTCCGATCGCGAAGGCAGCTCACCGGGCCGGAACTGACACTGATGCTCGAAAGTGCGGGTATCAA
+
;DCC?BC=AAA@BBCA;;59=@=C;@AB<A;:>>4<<066)5>2;;;==<<8:;:09<995949?94544:::<<7<>?8??>2;;;=:>:=8;;:/:9888AA?A???><</88(7883:::9;98388///>0///(/3494;,3,3,38(-----,,5,,,2/,-//8(-//------//(/5089;4888:?;::383--------(--'.494:05......66522255555-5278?@9=<;<;;
@6HNMW:00944:05912
TACGTAGGTGGCAAGCGTTATCCGGATTTACTGGGTGTAAAGGGCGTGTAGGCGGGAGTGCAAGTCAGATGTGAAAACTATGGGCTCAACCCATAGCCTGCATTTGAAACTGTACTTCTTGAGTGATGGAGAGGCAGGCGGAATTCCCTGTGTAGCGGTGAAATGCGTAGATATAGGGAGGAACACCAGTGGCGAAGGCGGCCTGCTGGACATTAACTGACGCTGAGGCGCGAAAAGCGTGGGGAGCAAAC
+
B;::CCE>ABAFD=;;;;4;@B=C@CEC>AAABD=999BD:AB=???BC=B?BDC:966=6646>><<<554::::&44:;;;055<;.55)55555.59999>0544)44449:85;<8;;:>>;::5:434-3995994:8<8=?58:<;87437-777738>87:;;<<<>>BB=?>:?699==:9:9189A;@=>?<>9>;99=8;=;;6;5;777<7/////(///6666.6333===/:8866.6
@6HNMW:00945:05937
TACGGAAGGTCCGGGCGTTATCCGGATTTATTGGGTTTAAAGGGAGCGTAGGCGGCATGGTAAGCGTGTTGTGAAATGCGGGTGCTCAACATCCGGACTGCAGCGCGAACTGCCGTGCTTGAGTGCATTGAAGGAAGGCGGAATTCGTGGTGTAGCGGTGAAATGCTTAGATATCACGAGGAACCCCGATTGCGAAGGCAGCTTTCCGCGCTGTTACTGACGCTGAAGCTCGAAGGTGCGGGTATCGAACAGG
+
=BAA>B6;4:@<@@6@00+000+069;;455.4?.:;)9;.9=0;;0/0:71//+4>BA<@A?BB@??A?BBBBB8@=;=<.83<88848::;7B>@A??887=?A8803====AAAAA?B@@?BAAB@CD?C>A4939>9?:??A::9=@A@?>993978?9><994888BB@??>>88187<<</:::188::1808<<;==5=;>?>?>>><AA?689A?>?A=@@>>>><A;888=>7=A===?<???=
@6HNMW:00945:05943
TACGGAGGATGCGAGCGTTATCCGGATTTATTGGGTTTAAAGGGAGCGTAGGTGGGATATTAAGTCAGCTGTGAAAGTTTGGGGCTCAACCTTAAAATTGCAGTTGATACTGGTTTCCTTGAGTACGGTACAGGTGGGCGGAATTCGTGGTGTAGCGGTGAAATGCTTAGATATCACGAAGAACTCCGATCGCGAAGGCAGCTCACCGGGCCGGAACTGACACTGATGCTCGAAAGTGCGGGTATCAAACAGG
+
@BBB:BB=@AA@@@>000*//;5<6<<<0669>>7>@6<<059,9<@AAAA<??@<ACCD@B@BDC;;;;;;@BB=BBB=BBB8BABB>A7:59??6?=A?9899@ABAAAB4::2:?B>B@??B??:?@@@@<>>>9>>9=9=8??8>8>?866:@00/;;267//(26;555ACCCC=A=399A>???A???B?B<>@??BBBB?BB>A=D<C99:B???@?A@=>>???AA:@>;;;E;>>872=3A782
@6HNMW:00955:05946
TACGTAGGGGGCTAGCGTTGTCCGGATTTACTGGGCGTAAAGGGTGAGTAGGCGGTAATGTGTGTCAGATGTTTAATCTATGGGCTCAACCCATATCAGCATTTGAAACTACATAACTTGAGTGCAGGAGAGGTAAGTGGAATTCCTAGTGTAGCGGTGGAATGCGTAGATATAAGGAAGAACACCAGTGGCGAAGGCGATCTACTGGACAGTAACTGACGCTGAGGCGCGAAAGTGTGGGGAGCAAACAGG
+
BB@@>::999*:BABBCC@BBB?B@DDG=CCCCC>BCBDD=CE=BBBBBCC@BB@BA>BDCCBBBDDBBBCCC=C@CCCDAAA=@ABC>@A>ABBBB>==888/999+9AAABBB@BB?BBBBCC>>;>@?@=AB>CBB?@<@:@5;=AAAA>>8:58@;>;@@676AAAA=>==D<A:?A;AAA<>?99399=3939<<<=>788A>CAAA@@<A@@>>>>>=8818;::;<5<=>@AAA5>?>>=6=>>:
@6HNMW:00935:05982
TACGGAGGATGCGAGCGTTATCCGGATTTATTGGGTTTAAAGGGAGCGTAGGTGGGATATTAAGTCAGCTGTGAAAGTTTGGGGCTCAACCTTAAAATTGCAGTTGATACTGGTTTCCTTGAGTACGGTACAGGTGGGCGGAATTCGTGGTGTAGCGGTGAAATGCTTAGATATCACGAAGAACTCCGATCGCGAAGGCAGCTCACCGGGCCGGAACTGACACTGATGCTCGAAAGTGCGGGTATCAAACAGG
+
BBBC@DC@BBB@BAA;;;@BDCAE@BCC>CE?BB>BC=BB<BB=BBAABBB@BCC=CCBB>A?BAABBBBCBCDD>DED<@@@8@CBB?B@C?BDF:B998@@@;ABBBBBC?BB>B?B?BBA?B>><>CCBB?@?>8>@:@>@:??8848A>=@8859@@@;ABBB?BCBA@@>BBBB?BB@BBD@CBAABBBC@B@BAA@BBBB?AC>C?C?B?BBBB@@@AAAA@@@@ABC9>=8::?6><==>?7???;
@6HNMW:00942:05977
TACGTAGGGAGCGAGCGTTGTCCGGAATTACTGGGCGTAAAGGGCGTGTAGGCGGAGATCTAAGCAGGGTGTGAAAAACTATGGGCTCAACCCGTAGCCGTGCATTCGTGAACGTGGGATCCCTTGAGGGGCAGGGAGAGGGAAAAGCTGGAATTCCTAGTGTAGCGGTGAAATGGCGTAGATATTAGGAGGAACACCAGTGGCGGAAGGCGACTTTCTGGACTGTACCTGAACGCTGGAGGCGCGAAAGCGTGGG
+
779:;95>666=<<<;;;.//78<+0*0*/////)/<444(5905555<=A7A<:><<;554394444)4:::<=<<)////:<3:88:699(///-5055,*,,(,,,--(-8333(3888082799;;.7777(33333(333&3///(/)/165/3498888884988;14404;;::;433677,33,3,3334999949:294727////;398@;>?66/975://)/;78:0668<<;;;>/5444/99
@6HNMW:00943:06007
TACGGAGGATCCAAGCGTTATCCGGATTTATTGGGTTTAAAGGGTGCGTAGGCGGTTTAGTAAGTCAGCGGTGAAATTTTGGTGCTTAACACCAAACGTGCCGTTGATACTGCTGGGCTAGAGAGTAGTTGCGGTAGGCGGAATGTATGGTGTAGCGGTGAAATGCTTAGAGATCATACAGAACACCGATTGCGAAGGCAGCTTACCAAACTATATCTGACGTTGAGGCACGAAAGCGTGGGGAGCAAACAGG
+
CCBC?@A=ABB;A;=???7;;B?C@DCG>@A?@B=BD=AA<AC;AAABCCC@CB@CC>CCCC?CAA@@@@<@ABC>CEE9B@CBBB>?=@DG?BC=@??@@=@?<@BBBDBBBBBB>BBBBB@=>>@@@;>>A?ABB>AB=A=A??=>>=?>>>>>@<>>>D;AAAB:==::887?=>>@@A<?<=599<45588/50;;;;<8::8BD>CAABCBBC???B:6=//*/8;9661:9;;;<?0998;878774
@6HNMW:00948:05966
TACGGAGGGTGCAAGCGTTAATCGGAATTACTGGGCGTAAAGCGCACGCAGGCGGTTTGTTAAGTCAGATGTGAAATCCCCGGGCTCAACCTGGGAACTGCATCTGATACTGGCAAGCTTGAGTCTCGTAGAGGGGGGTAGAATTCCAGGTGTAGCGGTGAAATGCGTAGAGATCTGGAGGAATACCGGTGGCGAAGGCGGCCCCCTGGACGAAGACTGACGCTCAGGTGCGAAAGCGTGGGGAGCAAACAGG
+
;==?<9:5,5;;B?CCBD@CACCC@C?A=@C@@@;@ABCF<BB;;;BBB@@<;;5;;.;>=?>AB@@@A;::@@@=C@@?6@A9@?9817;?AG6;7:<<==:89@@@??>B>AB?CBB>AABAAACCBBBACCCCC)CBBB?B?B?BC@DCHDDBB@BCCD?:;;GDCDBBB;;;B@CC?C?;;;>B>@@<A@@;@=@@<@ABA3BCACHFGAFCBCBBBCDDCCJ@BAA;;;/;CB;;;;6;BAAA=BBB?
@6HNMW:00957:06003
TACGGAAGGTCCGGGCGTTATCCGGATTTATTGGGTTTAAAGGGAGCGTAGGCGGCATGGTAAGCGTGTTGTGAAATGCGGGTGCTCAACATCCGGACTGCAGCGCGAACTGCCGTGCTTGAGTGCATTGAAGGAAGGCGGAATTCGTGGTGTAGCGGTGTAAATGACTTAGATTATCACGAGGAACCCCGATTGCCGAAGGCAGCTTTCCGCGCTGTTACTGACGCTGAAGCTCGAAGGTGCGGGTATCGAACAGG
+
<<;<8<2626?;?D?CDDACBB?BADDC>CD@CG?GD7;;6;A<ABBBB@@<;;6:CCC?CD=?@@C@@=@>@@A000==:/:86-//166;;5@?BBAABBBBBCCC?BBBB@BBA@A=A@B???BB?BB@D@B<>>?D?B?B?BBBB<>?AABBC?B::9C>?6::=)//--(-..55....5+222&...(/.48805.55:8880905588667055:776===8918:::@A1858?>>D:>==>;;5:=>:
@6HNMW:00960:05970
TACGGAGGATGCGAGCGTTATCCGGATTTATTGGGTTTAAAGGGAGCGTAGGTGGGATATTAAGTCAGCTGTGAAAGTTTGGGGCTCAACCTTAAAATTGCAGTTGATACTGGTTTCCTTGAGTACGGTACAGGTGGGCGGAATTCGTGGTGTAGCGGTGAAATGCTTAGATATCACGAAGAACTCCGATCGCGAAGGCAGCTCACCGGGCCGGAACTGACACTGATGCTCGAAAGTGCGGGTATCAAACAGG
+
=CCDABB?BCDBBBB:;;=@CC?C@CCC=CC?CC>CC=BB:>@8@@>ACBC?BCG>CBCC@C@CCCCAA@CBBBC=BBC?CCC;BAAA=@<>+000+0+00==;7:?@@BBB?BD>C@C?B998?DD?BABCC?CCD>BB?B@B@BBBB@B@<<>9959BBB>BCCC=>>>AA><?@BB?B>9BBB@BBBBBA>>39399:9ACDD>AB===B=D@BB>>?A@@@@>===;///)/6////'.67...'2576
@6HNMW:00925:06024
TACGTAGGTGGCAAGCGTTATCCGGATTTACTGGGTGTAAAGGGCGCGTAGGCGGGGGCGCAAGTCAGATGTGAAATCTATGGGCTTAACCATAAACTGCATTTGAAACTGTGCCTCTTGAGTGCTGGAGAGGTAGACGGAATTCCTTGTGTAGCGGTGAAATGCGTAGATATAAGGAAGAACACCAGTGGCGAAGGCGGTCTACTGGACAGTAACTGACGCTGAGGCGCGGAAAAGCGTTGGGGGAGCAAACACGG
+
BBBBBBB@@A=@@<@AA@5;;A=B=ABF?FHCDC>CCBCB?CK>BBB;;;B>@@@@@,?ABA=@@ACB@;;;CDD?BAADAAA9>@8>,0-0@@@8@09:A??,999,9@A99;ACCB@C@@;;;@C?CCGC@C@::9A=A@D@C?B@BBAA;;:?=?:::.:??>??@?>==>9=;?=?@?BAA4:9=>8=?A<A=;:6::;@@?@<@@?@::6:AAAAAA=@@<9<<00+000+0<0/)3333$38///(////4
@6HNMW:00927:06011
TACGTAGGGGGCAAGCGTTGTTCGGAATTACTGGGCGTAAAGCGCACGCAGGCTGACCGTTAAGTCTGTCGTCAAAGGCGGGGGCTCAACCTCCGTTCTACGATAGATACTGGCGGCCTAGAGTATGTGAGAGGGAAGTGGAATTCCCGGTGTAGCGGTGAAATGCGTAGATATCGGGAGGAACACCAGTGGCGAAGGCGCTTCCTGGCACACAACTGACGCTCATGTGCGAAAGCCAGGGCAGCGAACGG
+
BCAAA@@@>>,>A<@?BB=BA>@@=@496:BCCC>CCBCC=CBBBDC@B@@<@CCBC?CC?C?CCCCCCCCCBAB:@=@@A@B5BDCC?C?CC?CC@CBBBDBCBCBCBB??98839<@@AAAABBBBBBB@??;@?BBB>B=@=@D>C>@B>>A9656AAD:AA>>>??@@=<<<=59:68<ACD<@@;;7;??;?:868=8<:;;5;===>?;?@==ABA??>@==>AAAA:AA=66618@<=9:3:::
@6HNMW:00942:06059
TACGTAGGTGGCAAGCGTTATCCGGATTTACTGGGTGTAAAGGGCGCGTAGGCGGGGATGTAAGTCAGATGTGAAATCTATGGGCTTAACTCATAAACTGCATTTGAAACTGTATCTCTTGAGTGCTGGAGAGGTAGACGGAATTCCTTGTGTAGCGGTGAAATGCGTAGATATAAGGAAGAACACAGTGGCGAAGGCGGTCTACTGGACAGTAACTGACGCTGAGGCGCGAAAGCGTGGGGAGCAAACAGG
+
:BBA?;;69A8AB@C@@@:CBCAC?BBC=BCAAA>ABBAD=@@;??=9:9979494*499;=:=;;;66666<9A30//>779/9:,946;;;;>@2555999:3:<?8??<=<9444328833399<7<<<=;>====B>@<B9=9=9>=?=??==:=???6<887;;>>><>>07078<;5:00/:99563925555.555555;9>;;<>=:=<544444599495//7:3:///<<<+/5444)4;;5
@6HNMW:00959:06020
TACGTAGGGGGCGAGCGTTGTCCGGAATTACTGGGCGTAAAGGGTGCGTAGGCGGTTGATTAAGTTGGATGTGAAATACCCGGGCTTAACTTGGGGGGTGCATCCAATACTGGTTAACTAGAGTGCAGGAGAGGGAAGCGGAATTCCTAGTGTAGCGGTGAAATGCGTAGATATTAGGAGGAACACCAGTGGCGAAGGCGGCTTTCTGGACTGTAACTGACGCTGAGGCACGAAAGCGTGGGGAGCAAACAGG
+
BCA@@;::::*;AA@@;;7;ABAEAIIG?BBBBB?BECDC=BD=ABABB;;9;B>B=AAB@C?CC@B@DAAABCD>CAAA:??6@@=@?CB:>:<8<%;::@:935><ABBC?B>B7338=?A?>>BB@EBBAB;@:??>7<6C>C?CA:::99@@B?BBBA<BC?;;?CAA@@<@A:77179<==:?888:>=C<B:8818A@4==@5;;====<@@?CC>?????9::;;;;3;>><<=<2:::?@:@@@<
@6HNMW:00961:06015
TACGGAGGATGCGAGCGTTATCCGGATTTATTGGGTTTAAAGGGAGCGTAGGTGGGATATTAAGTCAGCTGTGAAAGTTTGGGGCTCAACCTTAAAATTGCAGTTGATACTGGTTTCCTTGAGTACGGTACAGGTGGGCGGAATTCGTGGTGTAGCGGTGAAATGCTTAGATATCACGAAGAACTCCGATCGCGAAGGCAGCTCACCGGGCCGGAACTGACACTGATGCTCGAAAGTGCGGGTATCAAACAGG
+
CCCC@CCACBBBBAAABB@BBF@C@CCC=BB?BD=CC<AA:@C;A@@BBBE@@@@;ABBA>B@BBE?@@BCCCCD:AAD=CCC;CCBB@B?C;?>?3=1::???@@?@CBBB?BD<A>A>??BBBAB?BB?>?@CBB=BB@D?C?AABB@BBB?>AA>ABCC=BBBC?=?>@?>>AACC?B>=BBB?BBBAA@BB?A?B>>>>EBA?BB<:7;;B>998???>>?@>>=@BCCA8?=>@BB:A688==4;;:5
@6HNMW:00963:06019
TACGGAGGATACGAGCGTTATCCGGATTTATTGGGTTTAAAGGGTGCGTAGGTGGCAGATTAAGTCAGCGGTGAAAAAGCTGTGGCTCAACCATAGTCTTGCCGTTGATACTGGTTTGCTTGAGTACAGTTGATGTAGGCGGAATGCGTAGTGTAGCGGTGAAAATGCATAGATATTACGCAGAACTCCGATTGCGAAGGCAGCTTACAAAAGTGTACTGACACTGATG
+
BB@@?@C@CBBBAAAAAA?ACE8;8;A@8BC@BD=BB=BB>BB=BBCB99:<9949BBDD@C>BBAAAAA>B;;;;;*;99599499;;4:,//7:://)5;.445:9455;;7;>6<;<8<;;>>>8899==>>?@@=@@=@=??>>@??>777=;;5;7777(7773<<774<=6==85559,2283555+....(..333==6::=>=+886///9:9/3448887
@6HNMW:00917:06092
TACGTAGGTGGCGAGCGTTGTCCGGAATTATTGGGCGTAAAGAGCATGTAGGCGGCTTAATAAGTCGAGCGTGAAAATGCGGGGCTCAACCCCGTATGGCGCTGGAAACTGTTAGGCTTGAGTGCAGGAGAGGAAAGGGGAATTCCCAGTGTAGCGGTGAAATGCGTAGATATTGGGAGGAACACCAGTGGCGAAGGCGCCTTTCTGGACTGTGTCTGACGCTGAGATGCGAAAGCCAGGGTAGCGA
+
BCBBDAB>AB=BA@@@;;60BB:B9=+0*0<2<93:999<5=<==D;9;AA=:;2:=2405>7<@BBCB@?@AAAA8ACBCBC:CBBB@CCC9CCDCC@A@@BB?BC>C@@A@CC@CC@BBCBBBCC@BB@A3::/:=>5?@F@CD>AAABAAA997:AGD=9::9:@@?<=87=>6>C<@6;>>9>;776222593555288/879)....7555::::555556655599=1556:::3966657
@6HNMW:00931:06108
TACGGAGGATGCGAGCGTTATCCGGATTTATTGGGTTTAAAGGGAGCGTAGGTGGGATATTAAGTCAGCTGTGAAAGTTTGGGGCTCAACCTTAAAATTGCAGTTGATACTGGTTTCCTTGAGTACGGTACAGGTGGGCGGAATTCGTGGTGTAGCGGTGAAATGCTTAGATATCACGAAGAACTCCGATCGCGAAGGCAGCTCACCGGGCCGGAACTGACACTGATGCTCGAAAGTGCGGGTATCAAACAGG
+
GCCC?CC@DBBCCAAAAA?@BD@CABBB<BB>BC>CD?CC?CC>@A@EDCC?CCC=CBCC@C@BBCBBBAAABBB<@?E=CCC8BBCC?C?C?CCC:C9:9????BCABB8949A9A=B<??A@A@A=AAABB@BCC>CE@B>A<?@>><>C?AB8757BBB?BBBB?BA@>A=>BB>>8??9?AA<AAAAAAA@=@=AAAACCBB@BB=B?B?B<A=>>A@@@??8::=::9A7=>@@AA:??>::93:>=:
@6HNMW:00937:06077
TACGGAGGATGCGAGCGTTATCCGGATTTATTGGGTTTAAAGGGAGCGTAGGTGGGATATTAAGTCAGCTGTGAAAGTTTGGGGCTCAACCTTAAAATTGCAGTTGATACTGGTTTCCTTGAGTACGGTACAGGTGGGCGGAATTCGTGGTGTAGCGGTGAAATGCTTAGATATCACGAAGAACTCCGATCGCGAAGGCAGCTCACCGGGCCGGAACTGACACTGATGCTCGAAAGTGCGGGTATCAAACAGG
+
CBBB@BD@CCCBBACAA@@CCC@B@DDE=CC@CC<A@:@D8>>:>>>AAAA??@@9;;;B?B?BBBBBBBBBBCC?CHE>BBB:BDCC@C@B?BBA6A8:::AA>AB@@@==9?=7=?C?CA@@@??<>CCCC?>>>:>A<A?B?BB>>;>???=>><>DCC>BBBB?BAAA???BACB=AA?BBB@BA>>>AAA9>9>>>>BBBB@BB>B@@<B?BBB@>>>?CA8:8A@>@A7>=??@@9?<<<@@8<;>:
@6HNMW:00956:06085
TACGGAAGGTCCGGGCGTTATCCGGATTTATTGGGTTTAAAGGGAGCGTAGGCGGCATGGTAAGCGTGTTGTGAAATGCGGGTGCTCAACATCCGGACTGCAGCGCGAACTGCCGTGCTTGAGTGCATTGAAGGAAGGCGGAATTCGTGGTGTAGCGGTGAAATGCTTAGATATCACGAGGAACCCCGATTGCGAAGGCAGCTTTCCGCGCTGTTACTGACGCTGAAGCTCGAAGGTGCGGGTATCGAACAGG
+
@BAC@B?B?BB=@A8@;;5:BB=@@BBB>BBAEG>BB<@@8AA8;<;@>=?=>@;>??><>C?BAB???=@BCCF>BABBB<AAB???=A@?>8:6<8<??::::;00*/><;6=?><?;>AC@AAAA>AB@BAE?B?BB?B;?<>B@A?B@@>>:>5;777)7;;87=AA:;:<>=885;A<@>A2<<957756-64:::<<<5:7<9:9:=>6;;=A=<==:781755:8=7>4=777>38=<9>>98;;3
@6HNMW:00963:06087
TACGGAGGATGCGAGCGTTATCCGGATTTATTGGGTTTAAAGGGAGCGTAGGTGGGATATTAAGTCAGCTGTGAAAGTTTGGGGCTCAACCTTAAAATTGCAGTTGATACTGGTTTCCTTGAGTACGGTACAGGTGGGCGGAATTCGTGGTGTAGCGGTGAAATGCTTAGATATCACGAAGAACTCCGATCGCGAAGGCAGCTCACCGGGCCGGAACTGATACTGATGCTCGAAAGTGCGGGTATCAAACAGG
+
DCDD@;;:;BB@AAAAAB@CEEACACCC>CC@CD>CD>AA<AC=CBBBDCC@@@@<ACBB@C?BBC@@@BCCCCD<BBC=BBB9CCCC?C@C<>>>6?=??A@A>ABDBB@@=@D>D?C>AAB@BAA>ABBA@???@8?A>B@B?BBDC>BB?997707?>?:@B@@>>????C?BBBB?B>;BCC?BBBBCCA@?@?B===BC@A=@B<>;A<B<>>@AAA@@???AAAA<<;5;<A?AA9?BBBBB<BBB?
@6HNMW:00923:06142
TACGGAGGATGCGAGCGTTATCCGGATTTATTGGGTTTAAAGGGAGCGTAGGTGGGATATTAAGTCAGCTGTGAAAGTTTGGGGCTCAACCTTAAAATTGCAGTTGATACTGGTTTCCTTGAGTACGGTACAGGTGGGCGGAATTCGTGGTGTAGCGGTGAAATGCTTAGATATCACGAAGAACTCCGATCGCGAAGGCAGCTCACCGGGCCGGAACTGACACTGATGCTCGAAAGTGCGGGTATCAAACAGG
+
ABBB?BB?BCBBBBBBBB>ABC?B@BCG>CGACC>CC>CD>EE>A@@BDFDABBB>BCCC@D?BCCCBBBBACCE=CCC=CDD;DAAB?C?B?BCC9C?BBAAA<?>BBB>><>B=B>B=AAAAAAB?BBBBB>BBD=AA;?;?>ABBB@BAA999959BBD>BBBB?BBBAAAAA>>><>C@CDC?BAAAB@AA=@=@>>>BBBB?BB>B?B?B@AAAB@@@A???A>?>:::0;:;==A3;;>>>@:ABB=
@6HNMW:00932:06128
TACGGAGGATGCGAGCGTTATCCGGATTTATTGGGTTTAAAGGGAGCGTAGGTGGGATATTAAGTCAGCTGTGAAAGTTTGGGGCTCAACCTTAAAATTGCAGTTGATACTGGTTTCCTTGAGTACGGTACAGGTGGGCGGAATTCGTGGTGTAGCGGTGAAATGCTTAGATATCACGAAGAACTCCGATCGCGAAGGCAGCTCACCGGGCCGGAACTGACACTGATGCTCGAAAGTGCGGGTATCAAACAGG
+
CCAA?@C@CBBBCCB@A@>ACC@C@CCD>CC@BB<AD6994:B6>@@@@BB?CCC=CBBB@C@DCCBCCBDCCCC=@@A:???8@BBB?B?B?BBB9B798AAA?BBCBB@B?A@8@>B>B@@@CBB>BBBBB>BBB<@@=B@B>BBBB>B==99<<:<@BB<BBBC@?>;>>??AABB>>=<CCC?BB>>=@@@;=<=@B@BBCB?<<5<;<8A?C888>>>===>@=?>???7?;;;;>7=<<=AA:@>@;
@6HNMW:00951:06143
TACGGAGGATGCGAGCGTTATCCGGATTTATTGGGTTTAAAGGGAGCGTAGGTGGGATATTAAGTCAGCTGTGAAAGTTTGGGGCTCAACCTTAAAATTGCAGTTGATACTGGTTTCCTTGAGTACGGTACAGGTGGGCGGAATTCGTGGTGTAGCGGTGAAATGCTTAGATATCACGAAGAACTCCGATCGCGAAGGCAGCTCACCGGGCCGGAACTGACACTGATGCTCGAAAGTGCGGGTATCAAACAGG
+
@DBB=@@=ABABBC@BBB?BCCBC@CCH?CC@BB>BD<BB<BB=@@@BECC@BBB=CCCD@D?BBBBCCCCBBBF=BBC<AAA8BBBB?C@A=?AC9B<>>@@?=ABAAB@A>B@=@?B>AA@@B@B=?BCCC>=<<7<<7<>B>BBBB>AB><;7757BBD<CBBB?==;??A>ABCC?B@<BBB@BBBBECBB>@>@>>>BBCC>AA<><A<C?CC??>@AA><<<<>>CDC7<;<99919=<=??:?>@=
@6HNMW:00938:06194
TACGGAAGGTCCGGGCGTTATCCGGATTTATTGGGTTTAAAGGGAGCGTAGGCGGCATGGTAAGCGTGTTGTGAAATGCGGTGCTCAACATCGGACTGCAGCGCGAACTGCCGTGCTTGAGTGCATTGAAGGAAGGCGGAATTCGTGGTGTAGCGGTGAAATGCTTAGATATCACGAGGAACCCCGATTGCGAAGGCAGCTTTCCGCGCTGTTACTGACGCTGAAGCTCGAAGGTGCGGGTAATC
+
/0/;:>-945<6::1:00)/<:4:5/55)5;49=5=;)49)9>6=>>>>>@;>><?AAA>@?<>;9933-4:;::08733/3:998;166/0/066/33::;98;=6<:?>>B@@@B=@????=;?:>>7>;?8=677.7:@9@9775><??@:?8?;;>39999)//8667572755.5/5;;,;7505666,2+296252'237655577-22755222722,28:>>>:?;:775=95/,/>
@6HNMW:00941:06189
TACGGAGGATGCGAGCGTTATCCGGATTTATTGGGTTTAAAGGGAGCGTAGGTGGGATATTAAGTCAGCTGTGAAAGTTTGGGGCTCAACCTTAAAATTGCAGTTGATACTGGTTTCCTTGAGTACGGTACAGGTGGGCGGAATTCGTGGTGTAGCGGTGAAATGCTTAGATATCACGAAGAACTCCGATCGCGAAGGCAGCTCACCGGGCCGGAACTGACACTGATGCTCGAAGTGCGGGTATCAAACAGG
+
@CBB?@@<@AABCAAA;;5;::;@=ADC>CC@CDIEE;;;:;D<BBAA@AC>;;;0;C;;9;@DCDBCCBBCBBC=AAC/;;;.;BBB>A>?:>==2@39:A??<?BCAABB?BA<B=B>BBBAAAB?B???B?DEE=AA>A@B?BBA@9><=889:/8>>=;=C<B>@>>??@<??CC?CC@CAA=?878>>9807>B?@@BB@B?BC:<6<4?;?A???@@;;;888<666////..3,37...91;9>4
@6HNMW:00959:06173
TACGGAGGATGCGAGCGTTATCCGGATTTATTGGGTTTAAAGGGAGCGTAGGTGGGATATTAAGTCAGCTGTGAAAGTTTGGGGCTCAACCTTAAAATTGCAGTTGATACTGGTTTCCTTGAGTACGGTACAGGTGGGCGGAATTCGTGGTGTAGCGGTGAAATGCTTAGATATCACGAAGAACTCCGATCGCGAAGGCAGCTCACCGGGCCGGAACTGACACTGATGCTCGAAAGTGCGGGTATCAAACAGG
+
GCBB@CB@BAA@ABB@AA?BCC@C?CCD>DD@BC>BC=CC>BD>BBBBCCB@BCF=BBBB@B@CCC??@BCCAAA<A@C:@@@8?@AC@B?B>BCC8@599???=AACBB@A;?>8>?C?B997C@@;@@@?><??@8@B>B?C@CB@A>A@9>>==;=CCC>BBBB@@???AA>AABB?CC?CBB?BBB?????<??B9:9BBBB?AD>E=@<C?CB???A@@@D==>A===?8?>?>>>8>??>??:?BC<
@6HNMW:00962:06161
TACGGAAGGTCCGGGCGTATCCGGATTTATTGGGTTTAAAGGGAGCGTAGGCGGCATGGTAAGCGTGTTGTGAAATGCGGGTGCTCAACATCCGGACTGCAGCGCGAACTGCCGTGCTTGAGTGCATTGAAGGAAGGCGGAATTCGTGGTGTAGCGGTGAAATGCTTAGATATCACGAGGAACCCCGATTGCGAAGGCAGCTTTCCGCGCTGTTACTGACGCTGAAGCTCGAAGGTGCGGTATCGAACAGG
+
0@00+0,0,00*0B3<<:99BACAEEH?DC=@@5>?.:9.;;0;B<;9<::4908?>==;@<:;:?@?=999@A9><999,9<:98B?AA>?<??BBBAA???A@??:?A@@<@?A9779BAABC@?<??;?183929=8=394:AAB@CCBBB9848A@A=BCB@<@@A==<@AAA<;6:0777)8<=5;;>?5:5:==888*87<=??>>>>AB@@@???@@A5::6;;;*/)/9//*/=A@A@<?>><
@6HNMW:00917:06214
TACGGAGGATGCGAGCGTTATCCGGATTTATTGGGTTTAAAGGGAGCGTAGGTGGGATATTAAGTCAGCTGTGAAAGTTTGGGGCTCAACCTTAAAATTGCAGTTGATACTGGTTTCCTTGAGTACGGTACAGGTGGGCGGAATTCGTGGTGTAGCGGTGAAATGCTTAGATATCACGAAGAACTCCGATCGCGAAGGCAGCTCACCGGGCCGGAACTGACACTGATGCTCGAAAGTGCGGGTATCAAACAG
+
AAAB?BB?BCCCCAA9::?AAB>B>BCC>CCACC?CD?CD>FD?BCBBCBA?@@@<ABBC?B@BBBBBBCDBBBD<BBC=DED;BAAA;@:?9>>>2=2::@?C?BACBA>?29:,:?B=AA@A@9949A@??>999*9:3:9=9??BB?BCCBB@@<@BBH>BBBE=???;;>;??AA>AA>ABB?BBB999AA>A?BBBBCDAA>AB>B?B?C<?>AAB@@@@@>>==<=;;099=<<=4<::888'687
@6HNMW:00930:06237
TACGGAGGATGCGAGCGTTATCCGGATTTATTGGGTTTAAAGGGAGCGTAGGTGGGATATTAAGTCAGCTGTGAAAGTTTGGGGCTCAACCTTAAAATTGCAGTTGATACTGGTTTCCTTGAGTACGGTACAGGTGGGCGGAATTCGTGGTGTAGCGGTGAAATGCTTAGATATCACGAAGAACTCCGATCGCGAAGGCAGCTCACCGGGCCGGAACTGACACTGATGCTCGAAAGTGCGGGTATCAAACAGG
+
CC;;5;;5;;;;AAA@<;7;BC=B@BEC;;;2:9,9A8@B>CD?BBBBBBA=;;;.:;;;?C>BB@AABBBBCCC>BBG6;<;5;B@A?A@B>AAA9A?ABCCB@BDBAA@A>AA=B@B?BBBBBBA>ACBAB?A@B:@@;@9><?BBA?C@=<<//*/8;;57:==5<@AA>>>BBBB?BB?BBB@AAAAAABB=B?B9:9BAAA499,:9>9=9???ABBAAAA>>>@@AAA:@@@>==6=?==;A:===;
@6HNMW:00949:06235
TACGGAGGATGCGAGCGTTATCCGGATTTATTGGGTTTAAAGGGAGCGTAGGTGGGATATTAAGTCAGCTGTGAAAGTTTGGGGCTCAACCTTAAAATTGCAGTTGATACTGGTTTCCTTGAGTACGGTACAGGTGGGCGGAATTCGTGGTGTAGCGGTGAAATGCTTAGATATCACGAAGAACTCCGATCGCGAAGGCAGCTCACCGGGCCGGAACTGACACTGATGCTCGAAAGTGCGGGTATCAAACAGG
+
BBAB@BC@CCBBBA@@BB?BCC@C@CCD>CC>AB=BB=BG>CC>BBBBCCC@BBB>BDEC?B?CCCB@@?CBAAA>@BC<BBB9A????B?B?BCB:B798?BB?CCBBBAC>AA<A?C@B???BBB?BBBBB@BBB9BB>B>B>BC==;=A>::7778CCC>BBBC?B?>>??=@@BB@BB?BBB?BBBBBBAB<A>A>>>DC>?48829?><C?CBB@AAAAAA;;9@@AAA4>>C88:69==???:?AA:
@6HNMW:00926:06308
TACGGAGGATGCGAGCGTTATCCGGATTTATTGGGTTTAAAGGGAGCGTAGGTGGGATATTAAGTCAGCTGTGAAAGTTTGGGGCTCAACCTTAAAATTGCAGTTGATACTGGTTTCCTTGAGTACGGTACAGGTGGGCGGAATTCGTGGTGTAGCGGTGAAATGCTTAGATATCACGAAGAACTCCGATCGCGAAGGCAGCTCACCGGGCCGGAACTGACACTGATGCTCGAAAGTGCGGGTATCAAACAGG
+
CCAB?@@=@AAAACBABA@BCC<A<ABA:BC>BB=BD=BB>BC>@A@DECC@AAA<;;;C@C@CCCCBBBCCBAC<BAE<BAA9@@AA?B?A<@@@6@5:9@AA<??BBBBB?BD>C>C<@@AACCB>B@CBA<777)7929?C?CD>?>>C??<8899CDF>CCBB?AA;>?@>BBBB?BA?CBB=BBBBA???6;6;798ABCD?CC>D??;B?BBB??A@AA??><==AAD7=>A>=>8=?????9??>;
@6HNMW:00930:06262
TACGGAGGATGCGAGCGTTATCCGGATTTATTGGGTTTAAAGGGAGCGTAGGTGGGATATTAAGTCAGCTGTGAAAGTTTGGGGCTCAACCTTAAAATTGCAGTTGATACTGGTTTCCTTGAGTACGGTACAGGTGGGCGGAATTCGTGGTGTAGCGGTGAAATGCTTAGATATCACGAAGAACTCCGATCGCGAAGGCAGCTCACCGGGCCGGAACTGACACTGATGCTCGAAAGTGCGGGTATCAAACAGG
+
CD@B@;;5;AAABBBBBB?BBB>B>BBD=AA?AB<BC<AB>BD>BBBDCCC@;<;6;BBD?C@CBBBBBBCCCBD<BAA<@@@5AAAA?B=?19793:;@@BBC?BBBBBBB?BC=A<?<@CBBC@?<?BBBD@B@@8@C@C>B>BBBB>BBA>::95:ABC>???C@BB?667/00;:90807?A=>>>?BBBB?B@BBBABABC?BC>B?@;B>@??;?@?BC>767=<;9<1:;=788)6:9:99/7:97
@6HNMW:00931:06294
TACGGAGGATACGAGCGTTATCCGGATTTATTGGGTTTAAAGGGTGCGTAGGTGGCAGATTAAGTCAGCGGTGAAAAGCTGTGGCTCAACCATAGTCTTGCCGTTGATACTGGTTTGCTTGAGTACAGTTGATGTAGGCGGAATGCGTAGTGTAGCGGTGAAATGCATAGATATTACGCAGAACTCCGATTGCGAAGGCAGCTTACAAAAGTGTAACTGACACT
+
6<;;5//,//7:;<BA@>:99=495595)9<7=>4<<3;;3;>6>C?@:>>::96:@@:;608<=000=>;<CCCC9BBB@@?=@@9929;>>??BAA<@@?BC?CCB999@4::5:?A;??AAACBBB<>?????@?9999?AA000@@0///3384888:6=9:?>?A????7;;;7552-26639::498880505::::288777+8333:166///9:9
@6HNMW:00934:06303
TACGTAGGTGGCAAAGCGTTAGTCCGGATTTATTGGGTTTAAAGGGGAGCGTAGGTGGGATATTAAGTCAGCTGCTGAAAGTTTGGGGCTCAACCTTAAAAATTGCAGTTGATACTGGTTTCCTTGAGTACGGTACAGGGTGGGCGGAATTCGTGGTGTAGCGGTGAAATGGCTTAAGATATCACGGAAGAAACTCCGGATCGCGAAGGCAGCTCACCGGGCCGGAACTGACACTGATGCTCCGAAAAGTGCGGGGTAT
+
9556===:==7455)4555.///939)//:1::)55)59)55)555&5::555<599909555497545;:///////9(//:3777+--//)/)/)////$/)//3::4::<;;;;/37,76>6@<=98//(//////(///(/8383:288886888;63/*/96;3//(/8(/(/52225933,3,338.///(/(////3387=6:::443::6;;(3,2+339::;;;;9=5755..(.399.3335877+753
@6HNMW:00936:06261
TACGTAGGGGGCGAGCGTTGTCCGGAATTACTGGGCGTAAAGGGTGCGTAGGCGGTTGATTAAGTTGGATGTGAAATACCCGGGCTTAACTTGGGGGGTGCATCCAATACTGGTTAACTAGAGTGCAGGAGAGGGAAGCGGAATTCCTAGTGTAGCGGTGAAATGCGTAGATATTAGGAGGAACACCAGTGGCGAAGGCGGCTTTCTGGACTGTAACTGACGCTGAGGCACGAAAGCGTGGGGAGCAAACAG
+
;:BCC@@@@@*;444=>;5;>;=@=@=B=B@@@@:AABCC=CC<@;;;;;:;::2:29;<7==AA;?=BAA;;5=0995?0==495=?7;B2:9999#44944<8C7::>?@=??C=@:338;??BBB@BBBBB:@;?994:6A=@6:::?A;AA>?;?@A<5@774;8?>788:>=:=<6:898818=<=5::?7=977/89:.7?A8:;:>68/7==@@@>@=00,00/>@D5;977:;;-<9867(755
@6HNMW:00936:06306
TACGGAGGATGCGAGCGTTATCCGGATTTATTGGGTTTAAAGGGTGCGTAGGTGGCAGATTAAGTCAGCGGTGAAAAGCTGTGGCTCAACCATAGTCTTGCCGTTGATACTGGTTTGCTTGAGTACAGTTGATGTAGGCGGAATGCGTAGTGTAGCGGTGAAATGCATAGATATTACGCAGAACTCCGATTGCGAAGGCAGCTTACAAAAGTGTAACTGACACTGATGCACGAAAGCGTGGGTATCAAACAGG
+
CCDD>AA<@CCDCBBBBB?BBB?C?CBB=AA?AC=CC>CB=BB<;;;CBAB?;;:;BBBB:;7;B@@@@A<@BBFF;ABAAAC@CCBB=B?@@BBBBB:;;<@@?BBAA@@@<?@9===;????ABBDC?BBCCBAA>AA=A<??ABAAB???BBBB>AABC>???AA????BC=A====?><>B@7<<@-//88(/)599<=577BAD489<<=8>A>><>>??@@?AA88<<7;=<<<B;;<67770.//3
@6HNMW:00939:06299
TACGGAGGATGCGAGCGTTATCCGGATTTATTGGGTTTAAAGGGAGCGTAGGTGGGATATTAAGTCAGCTGTGAAAGTTTGGGGCTCAACCTTAAAATTGCAGTTGATACTGGTTTCCTTGAGTACGGTACAGGTGGGCGGAATTCGTGGTGTAGCGGTGAAATGCTTAGATATCACGAAGAACTCCGATCGCGAAGGCAGCTCACCGGGCCGGAACTGACACTGATGCTCGAAAGTGCGGGTATCAAACAGG
+
BCBC@BB>BAA@@C@@BB?BCE@B@BCE>CC@CC>CC>CC>ED>@@@CCBB?BBB<BBBC@C@CCCCCBBCBBBD<A@C<?>?6?@@A?B?A=A??8@399???>BBBBC?@9>>7<?B@BBBACAA>ABBBC@BBB9BB@B?C?CBBB>BBB@==<:<A@A=BBBB?BC>>>>?BBBB@BB?BBC@BBA?@?CC;>;>=><BBBB?BB>B@C<B?BBB@@@@?A?AA===??@:@A@<<=7=???@@8@AC<
@6HNMW:00941:06262
TACGGAAGGTCCGGGCGTTATCCGGATTTATTGGGTTTAAAGGGAGCGTAGGCGGCATGGTAAGCGTGTTGTGAAATGCGGGTGCTCAACATCCGGACTGCAGCGCGAACTGCCGTGCTTGAGTGCATTGAAGGAAGGCGGAATTCGTGGTGTAGCGGTGAAATGCTTAGATATCACGAGGAACCCCGATTGCGAAGGCAGCTTTCCGCGCTGTTACTGACGCTGAAGCTCGAGGTGCGGGGTATCGAACAG
+
5999?>29190,/@1@00,0A>:A==A?6AB?BL>CE?CC;A@8?@A;;:A=@@@CCCD>BB?@@@AAB?:::AA;???CC>AA@BBC@B>886?278333334;;;<9=;@A>A9:9:378?;9558=AB9?<?;@:9939=B=ABBB?@AA99:A499AA:??@A<866778A@==8808.7>A5;;;:>>9818::::888)8::::=:::6<A856@??:88;9;<<622383/---'------0577
@6HNMW:00943:06266
TACGGAGGATGCGAGCGTTATCCGGATTTATTGGGTTTAAAGGGAGCGTAGGTGGGATATTAAGTCAGCTGTGAAAGTTTGGGGCTCAACCTTAAAATTGCAGTTGATACTGGTTTCCTTGAGTACGGTACAGGTGGGCGGAATTCGTGGTGTAGCGGTGAAATGCTTAGATATCACGAAGAACTCCGATCGCGAAGGCAGCTCACCGGGCCGGAACTGACACTGATGCTCGAAAGTGCGGGTATCAAACAGG
+
@AAB@CCAHGCCCABAAA<@@B?C@BBI>CCACC=BC0;;/;B9;;;DCCC@A@A;AAAC8;7;AB@@@BBBBBC=BDD>DDD8BBCC;?9>4888-:9==@CA=AABBBBC?BB=B?B?BBBBBA@<?@??=:88828A<A?B?BBBB?@?@@@9959ACC=BB??<?BBAAA@BBAA=AA?ABC@BBBBAA@@<@>A>>>BB@@;??8@8?9?>BBBA==BBB@=>=ABBBB9?=;:;:1:<==A@7:;;8
@6HNMW:00955:06299
TACGGAGGATGCGAGCGTTATCCGGATTTATTGGGTTTAAAGGGAGCGTAGGTGGGATATTAAGTCAGCTGTGAAAGTTTGGGGCTCAACCTTAAAAATTGCAGTTGATACTGGTTTCCTTGAGTACGGTACAGGTGGGCGGAATTCGTGGTGTAGCGGTGAAATGCTTAGATATCACGAAGAACTCCGATCGCGAAGGCAGCTCACCGGGCCGGAACTGACACTGATGCTCGAAAGTGCGGGTATCAAACAGG
+
DCCC?AB?BAAAEAAAA@>ABB>BACCC?BC>BC<BB;@@:@C;;;;BABB><;<6;CBC>B@BBBCCBEDCDCC9?>>6???5@ABD?A<?29999):297;=>9@@=;><8<?D>B?B?BBAA@??;>799?:99929B?B?B?AA@C?BBDB>9848@>@:BABB?AA>;;;@BBAB???<?CC>A????@AA4959???@::9?BC>B@@<B@C@?;>>==;;988==>>?9?>==>B:>>>BBC7::>:
@6HNMW:00960:06291
TACGGAGGATGCGAGCGTTATCCGGATTTATTGGGTTTAAAGGGAGCGTAGGTGGGATATTAAGTCAGCTGTGAAAGTTTGGGGCTCAACCTTAAAATTGCAGTTGATACTGGTTTCCTTGAGTACGGTACAGGTGGGCGGAATTCGTGGTGTAGCGGTGAAATGCGTAGATATCACGAAGAACTCCGATCGCGAAGGCAGCTCACCGGGCCGGAACTGACACTGATGCTCGAAGGTGCGGGTATCGAACAGG
+
BBBB@AB>BAA@BBA9;;@BCB@B;;<D;AA?AA8AB8AB;BD?;;;BCDFGCBB=BBAB=@?BABBBBCCBCCD;;;D<AAB:AAAC=?=?2:::-9199ABB>BBCBBAB?CC;C>A>BCBBA>>;<@@AC??>>:>@<@=A=ABBB?BBB@@>>9>???8???@@@@@999ABAAB;??<?BB?DC??@BCB?B?;?????AF=AA9A=A7;7;===????;;;;;<@;;5;:>@@ED;A@>@@@<:;;=
@6HNMW:00927:06320
TACGGAGGATGCGAGCGTTATCCGGATTTATTGGGTTTAAAGGGAGCGTAGGTGGGATATTAAGTCAGCTGTGAAAGTTTGGGGCTCAACCTTAAAATTGCAGTTGATACTGGTTTCCTTGAGTACGGTACAGGTGGGCGGAATTCGTGGTGTAGCGGTGAAATGCTTAGATATCACGAAGAACTCCGATCGCGAAGGCAGCTCACCGGGCCGGAACTGACACTGATGCTCGAAGTGCGGGTATCAAACAG
+
BBCC@@@?@BBBCBCAAAACBB@BACCC>CD?CC<CC?CD?CD>BBBCDDD?BBB<BB?@<@?BAABB@@@ABBC<@@C<BBB:@@@C?B?B>@@@6@;??ADC?BBC>???<?D>B?B@CBBAAAB<@@@??:?AB=BF@D@D@@?=B?BBCA@?>;>AAC>BBBB?BBB;<=@BBBC?CC?B7748>>>@@BA495:@@@A@??:??;@;?;?@AAAB=>>BB???><=99688688;1;>A>?@8567
@6HNMW:00933:06343
TACGGAGGATGCGAGCGTTATCCGGATTTATTGGGTTTAAAGGGAGCGTAGGTGGGATATTAAGTCAGCTGTGAAAGTTTGGGGCTCAACCTTAAAATTGCAGTTGATACTGGTTTCCTTGAGTACGGTACAGGTGGGCGGAATTCGTGGTGTAGCGGTGAAATGCTTAGATATCACGAAGAACTCCGATCGCGAAGGCAGCTCACCGGGCCGGAACTGACACTGATGCTCGAAAGTGCGGGTATCAAACAGG
+
BBAD@;;8;A;;;CBAAAACCD@D@BBC<AA?CG>CD>AA>AD>BCBDCBB@BDC<CB;;9;@CCBBBBCCBBBB<AAB=BBB;BCBC?B?A;>>?3?4:9CBB?BCCCB8959@;@?C?CBBBB=848??=95=<92;8286;4:;::6:=:::::49:::3;ABC@AAAAA;:>>BB?BB?BBB@BBA>>>>>9>:@899???C@CC=B?C?C>AABB@>?;==///::<<=6=AA???:?=>9::6;>>=
@6HNMW:00944:06327
TACGGAGGATGCGAGCGTTATCCGGATTTATTGGGTTTAAAGGGAGCGTAGGTGGGATATTAAGTCAGCTGTGAAAGTTTGGGGCTCAACCTTAAAATTGCAGTTGATACTGGTTTCCTTGAGTACGGTACAGGTGGGCGGAATTCGTGGTGTAGCGGTGAAATGCTTAGATATCACGAAGAACTCCGATCGCGAAGGCAGCTCACCGGGCCGGAACTGACACTGATGCTCGAAAGTGCGGGTATCAAACAGG
+
@BAA=;:196??;=CCBA=@;;5;>A@@8A?9A?.:;,;C<CC>;::A???2944)5;55.5.59445;:=?>>@7>==/555+5<<@?B?B@BCC8B>?@@??;?>><;=@8;<3;<A094?<;7917;;7;1777)7<894:8?8979;0009//(////(/88;58>;=;;/0/==59;8=>;8=??@@@::39=@999@>>>3::,9;?;A?ACDA:8888/////..33-358566-559=?@:@@@=
@6HNMW:00946:06352
TACGTAGGTGGCAAGCGTTATCCGGATTTACTGGGTGTAAAGGGCGCGTAGGCGGGGGCGCAAGTCAGATGTGAAATCTATGGGCTTAACCCATAAACTGCATTTGAAACTGTGCCTCTTGAGTGCTGGAGAGGTAGATGGAATTCCTTGTGTAGCGGTGAAATGCGTAGATATAAGGAAGAACACCAGTGGCGAAGGCGGCTTACTGGACAGTAACTGACGCTGAGGCGCGAAAGCGTGGGGAGCAAACAGG
+
@AABBBB@CD@AB>;;;B;@@C<@:;??8ACCCF?ABACC<BB<@@BBBCB>;;;;;*;;;;5;@CBBBAAABBB=B@AC;;;:;C>C5;;7;ABC;AAA@<<<0;CC;B@@ABBFBCBABBBBCBAC=BB;;7;BAABA?A?B?B@CAGAAAAA@B?BCCC=A@?BBBBCA??@@B?B>::59@@<ABAB?EBB?B?BA>AA?AABE?CCCBAA>@@DCC?@;@00+0;;000+7?>;;@?6@@?CA<AAA@
@6HNMW:00960:06330
TACGGAGGATGCGAGCGTTATCCGGACTTATTGGGTTTAAAGGGAGCGTAGGTGGCCTGTTAAGCCAGCTGTGAAATACTGTAGCTCAACTACAGCCGTGCAGTTGGAACTGGCGGGCTTGAGTGAAGTAGAGGTTAGGCGGAATTCCTAGTGTAGCGGTGAAATGCGTAGATATTAGGAGGAACACCAGAGGCGAAGGCGGCTTTCTGGACATTAACTGACGCTGAGGCTCGAAAGCGTGGGGAGCAAACAGG
+
:94;74505666?@C9:;?@@B=@9955.55.55)59)55)5>2666===>:==2626::8>5::.444////88/9///:94459997555;;=>255;;77713-75=>>>=BB8:?;>877;<287733506(--(--(-38381683333338949333(397773333::68828717133339933,334.4744.499)55:5/---(-(--/:///5555.5555;;1;A55599+9555@6;;=<
@6HNMW:00928:06362
TACGGAGGATGCGAGCGTTATCCGGATTTATTGGGTTTAAAGGGAGCGTAGGTGGGATATTAAGTCAGCTGTGAAAGTTTGGGGCTCAACCTTAAAATTGCAGTTGATACTGGTTTCCTTGAGTACGGTACAGGTGGGCGGAATTCGTGGTGTAGCGGTGAAATGCTTAGATATCACGAAGAACTCCGATCGCGAAGGCAGCTCACCGGGCCGGAACTGACACTGATGCTCGAAAGTGCGGGTATCAAACAGG
+
B9997;=8=B;<;;;;AAACCG@CADCG>CC?BB9A@0:94:D=BBBBA@@<@AA<BBBB@B@CCCA@@BBB@@?8;;;0;CC8BBAA>A=A599:-8389?A?=BCBBBAC>AA<A?A?BB99:@@=ABAAB?BBC>BB?B?C@BCAA<??BAAAB=@???8>?==8@BB??@899AB@CC?BBB?CABAA@@@;?;?A@@AA??=?A9@=A?A>BAAA>DAAAA@@@@<666.6:///;2;<=<=>4;;;:
@6HNMW:00942:06361
TACGGAAGGTCCGGGCGTATCCGGATTTATTGGGTTTAAAGGGAGCGTAGGCGGCATGGTAAGCGTGTTGTGAAATGCGGGTGCTCAACATCCGGACTGCAGCGCGAACTGCCGTGCTTGAGTGCATTGAAGGAAGGCGGAATTCGTGGTGTAGCGGTGAAATGCTTAGATATCACGAGGAACCCCGATTGCGAAGGCAGCTTTCCGCGCTGTTACTGACGCTGAAGCTCGAAGGTGCGGGTATCGAACAGG
+
9<<>8=7:99A@@@9>000/727279<26515D;AA6;;0;B;>@ACBCB@CC?BAAA?AB?ABBBBB=??AAC9???@A=AAABCC@@@>B>B?BE???BBBABAA=A:::<A@9:9=A???C@@B?AA?A>A?A>AA493:9?AAB?ACECDAA>ABBD>CBBB?>><><===>???=B6:::-;=<5;;==0717>==>?3:5;>>>@@B;>>@@@AAAA@@:8:9=><496:>>AD:>>><<=8>>><
@6HNMW:00967:05805
TACGGAGGGTGCGAGCGTTAATCGGAATAACTGGGCGTAAAGGGCACGCAGGCGGATTGTTAAGTGAGATGTGAAAGCCCCGGGCTTAACCTGGGAATTGCATTTCAGACTGGCAGTCTAGAGTATTTTAGGGAGGGGTAGAATTGCCACGTGTAGCGGTGAAATGCGTAGAAGATGTGGAGGAATACCGAAGGCGAAGGCAGCCCCTTGGGAATATACTGAACGCTCATGGTGCGAAAGCGTGGGGAGCAAACAGG
+
@ABD?BCF>BCBBBAACC=A=?@A2;79915<@@>?@AAF<BB>AC;9:BB?BB?BB@BC@B@BB@@@BBBAABB6;;BB9BE<@A6804499;(313-3:::<6==BB=8=;>A@>>><>9773333&38;13/..)-66:)-)--3764678999718:<=5=>=>>;8818===?A=>>;?;>>=8<=8=9B9728;9=;;9;-5059096/--323--(-33335::6999:?A7=;;88>>-;>>@>3===5
@6HNMW:00974:05770
TACGGAGGGTGCAAGCGTTACTCGGAATCACTGGGCGTAAAGGACGCGTAGGCGGATTATCAAGTCTTTTGTGAAATCTAATGGCTTAACCATTAAACTGCTTGAGAAACTGATAATCTAGAGTGAGGGAGAGGCAGATGGAATTGGTGGTGTAGGGGTAAAATCCGTAGAGATCACCAGGAATACCCATTGCGAAGGCGATCTGCTGGAACTTAACTGACGCTAATGCGTGAAAGCGTGGGGAGCAAACAGG
+
5<<?<;@>8>=@B>CBAA=@AA;;5;=AABCAA@;@@@CE@E?BBCCBAAB?;;;;D@ABBA?AACBBB:BBBBC>BBBE@CC@BB@B@B@BC?AA=BCCCC@B@A@E>CBBBCD@BBBDCCCBB@??5>>9:6;CBBCC=A>@?A?@@>@ACBBCC:CBBB9AA=AABBCBBBCDD?BB?A?AABE>CC@BBAA=?<?CBBBBCCCC?B@CG@B@CBBBBAAAA@CCBBBBAA<AAAABCC;BBBCC>BBB?
@6HNMW:00983:05772
TACGTAGGGTGCGAGCGTTAATCGGAATACTGGGCGTAAAGCGAGCGCAGACGGTTTTTTAAGCAAGATGTGAAATCCCCGGGCTTAACCTGGGAACTGCGTTTTGAACTGGGAGACTAGAGTGTGTCAGAGGGGGGTAGAATTCCACGTGTAGCAGTGAAATGCGTAGAGATGTGGAGGAATACCGATGGCGAAGGCAGCCCCCTGGGATAACACTGACGTTCATGCTCGAAAGCGTGGGTAGCAAACAGG
+
AA@CHDCC>@@@AA@AAA=@>@B@:@+000000*0=99B6BBA;;@A@A>>>@4;;;;;%;29<<6;A696=DC6:555&5;)55==:9<>@A8@5;;@AABBB7BB?BBBA;@@;;;CCCCBB@A000AACA@@@*FBBB6:6:;@>@AA?@@B;;;ACC=BBAAACDDCABBAA?BB<A=@;;5;AAA<@@B6;5;A;;;;;*;@@8@AA7:;BBDCCCC@CBBAAAA???9????AA8>???>D<AAA?
@6HNMW:00990:05767
TACGGAAGGTCCGGGCGTTATCCGGATTTATTGGGTTTAAAAGGGAGCGTAGGCGGCATGGTAAGCGTGTTGTGAAATGCGGGTGCTCAACATCCGGACTGCAGCGCGAACTGCCGTGCTTGAGTGCATTGAAGGAAGGCGGAATTCGTGGTGTAGCGGTGAAATGCTTAGATATCACGAGGAACCCCGATTGCGAAGGCAGCTTTCCGCGCTGTTACTGACGCTGAAGCTCGAAGGTGCGGGTATCGAACAGG
+
@FBBAC@B@BC@CC?@AAACCC@CBCCC;A@6:;/;G0;;;&;C095@@?BC@@A>@CAA>AE?B@??AB>BBBCC>9:9@@;@BBBBB?BABA?B>BB@@BBBB>>>B@BBBB?BA>>><??AA???A?AA=@>@;@=AA9>7>9>CAB@ABBBBAA>ABBC<=>>>:=>>>@@@@AA7616:=>?3@AA5::==4:5:AA=>=7==BAAA@@@<>>>??>>>@??;?@@@@A6<69999@9<>>CAA;>>@<
@6HNMW:00982:05831
TACGTATGGGGCGAGCGTTGTCCGGAATTATTGGGCGTAAAGGGTACGTAGGCGGCCTTTTAAGTCAGGTGTGAAAGCGTGAGGCTTAACCTCATTAAGCACTTTGAAACTGAAAGGCTTGAGTGAAGGAGAGGAAAGTGGAATTCCTAGTGTAGCGGTGAAATGCGTAGATATTAGGAGGAATACCGGTGGCGAAGGCGACTTTCTGGACTTTTTACTGACGCTCAGGTACGAAAGCGTGGGGAGCAAACAGG
+
BA@@@@@@GF9CCCC;:;=ABD@C?B@B>BA;@@6::;>>6@=59?900;>;00,0:@>@0000??CC><@?:>B<A==>>::6:?<@:@<>=??294070///(///(44488087;;7<>>>>>2545::>7@<<588?B?B?B?BBCCBB@A997:BDD>??:::B@@::8:>><AA:>:><=7=98808==<A=D@8::A6::=9=66667'597;7:8555882755555'2222222&25222'2273
@6HNMW:00987:05821
TACGGAGGATGCGAGCGTTATCCGGATTTATTGGGTTTAAAGGGAGCGTAGGCGGCATGGGTAAGCGTGTTGTGAAATGCGGGTGCTCAACATCCGGACTGCAGCGCGAACTGCCGTGCTTTGAGTGCATTTGAAGGAAGGCGGAATTCGTGGTGTAGCGGTGAAAATGCTTAGATATCACGAGGAACCCCGATTGCGAAGGCAGCTCAACCGGGCCGGA
+
66<<8<@:<<><655555.495.5.555)5;5;;099)55)5;2;;<;;:=8<<5:;444(445:;4555.5555=4==<<<4:5566616<<:6:699///9777444.483/)/88///(//-,,---6,--(-(-(-39:7;0405:99294433;;-33333&33385;887;/--77--*/5::;//655::44.4.4488<89-3-3:08285:
@6HNMW:00992:05847
TACGGAGGATGCGAGCGTTATCCGGATTTATTGGGTTTAAAGGGAGCGTAGGTGGGATATTAAGTCAGCTGTGAAAGTTTGGGGCTCAACCTTAAAATTGCAGTTGATACTGGTTTCCTTGAGTACGGTACAGGTGGGCGGAATTCGTGGTGTAGCGGTGAAATGCTTAGATATCACGAAGAACTCCGATCGCGAAGGCAGCTCACCGGGCCGGAACTGACACTGATGCTCGAAAGTGCGGGTATCAAACAGG
+
BBBB@BB@CB@@@;;;;;7<BC?C?CCG?BB?BG>CC>AA:@B:AAACCCC@CDG>BCBB?AACDBBBBBBBBBC>BCC?CCC;CBBB>A=?4:::-;9@@@BA>ABBAAAC?BB=B?C;??A@D@A>ABA?@;=;;3;>7>?C?BBBB?BC@@@8848BBB>BCBB?BCCFCA:>>BD@BA?CCC@AAA@A?9959>AAABBBCC>AA<@>A>B>AADBBBAAB@=>>>:===688////)/988;;4A??;
@6HNMW:00996:05835
TACGTAGGGGGCTAGCGTTGTCCGGATTTACTGGGCGTAAAGGGTGAGTAGGCGGTAATGTGTGTCAGATGTTTAATCTATGGGCTCAACCCATATCAGCATTTGAAACTACATAACTTGAGTGCAGGAGAGGTAAGTGGAATTCCTAGTGTAGCGGTGGAATGCGTAGATATTAGGAGGAACACCGGTGGCGAAGGCGACTTACTGGACTGTAACTGACGCTGAGACACGAAAGCGTGGGGAGCGAACAGG
+
;BBCBCCCCC5@@ABABC@BBC@C@BBB?BBCFK>BBCBE>CC=BCBBBBB?BB?BC@CCCA@ABCDCCDBBB<B?ACBC@@?;@@CB=AC7::??ABBCCCD<@AC>DCBAA@A;??<@@???A9939@??;?A?B==:=;>:=:==>>@@@?>=:=A<A=>>;;;@@@@>>:>@=BB<@7;;A<A;>>:=:;4;3:=;<=<===@<888???;>==@@==>A>=>@AA@@@9@@ADDCD2::>@@<@AA:
@6HNMW:00998:05819
TACGGAGGATGCGAGCGTTATCCGGATTTATTGGGTTTAAAGGGAGCGTAGGTGGGATATTAAGTCAGCTGTGAAAGTTTGGGGCTCAACCTTAAAATTGCAGTTGATACTGGTTTCCTTGAGTACGGTACAGGTGGGCGGAATTCGTGGTGTAGCGGTGAAATGCTTAGATATCACGAAGAAACTCCGATCGCGAAGGCAGCTCACCGGGCCGGAACTGACACTGATGCTCGAAAGTGCGGGTATCAAACAGG
+
CCCC>@@=A;;;CCFCAA?ACC@CACCD>BB@BB=BC:AB>BC=BBBA@@B?BBB=BCCC7;7;ABAB@A@ABBD<AAC>BME;BAAE?A?@;???5?6::ABF?BBABBAB=@@8?:?=A?????A>BBBBB?BBC>BC@B>A>ABBC?BA@?;9:5:ACA598?@;:;;;A==A@?=9?;;1?BB?BBB???AA:?9?99:BBBC?AB:A=B=C9::;;>;;;????;<;@?D:A>>=<=4=;;:?A79<97
@6HNMW:01002:05842
TACGGAGGATGCGAGCGTTATCCGGATTTATTGGGTTTAAAGGGAGCGTAGGTGGGATATTAAGTCAGCTGTGAAAGTTTGGGGCTCAACCTTAAAATTGCAGTTGATACTGGTTTCCTTGAGTACGGTACAGGTGGGCGGAATTCGTGGTGTAGCGGTGAAATGCTTAGATATCACGAAGAACTCCGATCGCGAAGGCAGCTCACCGGGCCGGAACTGACACTGATGCTCGAAAGTGCGGGTATCAAACAGG
+
CBBB?;::;CBBBB@@A@=AAC<@=ABC<BE?BB<BD:@@:@B<;;;DECC@CBB=CCCD@C?CCCCBAABA@@B=BBC=CDD9@@@B?@;?9>;<0<199@@@<@?CCB??<?D=A>B<??BABCB?AAACB?BBB;@@=A?B>BAAB>BBB?;7758ABB>BBAA<?;>AAAACCCB>BA;ABB@B@@A@?AA;>8>798BBCC?CC=A=B;B?BB@@AAAAAAAAAAA>>>7>>A>>>7>88:>>888:;
@6HNMW:01010:05814
TACGGAGGATGCGAGCGTTATCCGGATTTATTGGGTTTAAAGGGAGCGTAGGTGGGATATTAAGTCAGCTGTGAAAGTTTGGGGCTCAACCTTAAAATTGCAGTTGATACTGGGTTTCCTTGAGTACGGTACAGGTGGGCGGAATTCGTGGTGTAGCGGTGAAATGCTTAGATATCACGAAGAACTCCGATCGCGAAGGCAGCTCACCGGGCCGGAACTGACACTGATGCTCGAAAGTGCGGGTATCAAACAGG
+
BBAA>@A=AAA@BBB;;;6;;C@CAFDD>BB=AA;AC=BB>BC>AA@CCCB?BDD>DCCC@D=@@CCCCBBBBBG<A@B:@@@6@?@B?C?B?BBC:B<?????>AABBBBBD<AA;A@D?B??=CAA>BBAAA?A@@:AA=A?B?BAAA=@B@;;7757CCC>ABBC?@>??AA>BABC>?=<CCE<A>>>BABB<?=?<>>ABA@<>>9>=B<B?AAAA@@@>>=@>>>@87709<688A:@?@?@@:???<
@6HNMW:00968:05892
TACGGAGGATACGAGCGTTATCCGGATTTATTGGGTTTAAAGGGTGCGTAGGTGGCAGATTAAGTCAGCGGTGAAAAGCTGTGGCTCAACCATAGTCTTGCCGTTGATACTGGTTTGCTTGAGTACAGTTGATGTAGGCGGAATGCGTAGTGTAGCGGTGAAATGCATAGATATTACGCAGAACTCCGATTGCGAAGGCAGCTTACAAAAGTGTAACTGACACTGAATGCTCGAAAGTAGCCGGGTATCAAAC
+
CCCE?BA@BBBBBCBBBB9;9B=A>??@8AA;AA<@E<BB>BB=BBBABBB>@@@BBBBC@C<@<?;996:=<<@@799<BBFAFGBA?A?:;:B???89:?BB?CAA@CAA<@@9@@?=ABCCBAA??<??BBBBB?AA=?<?AA@ABB999CC>>>?CCC<A??>???A9999>@?B@??;?983877,5.66(/(/8677/77788(88=<<8<787666///(/69988<=5=3333,33(397338.6
@6HNMW:00982:05888
TACGGAAGGTCCGGGCGTTATCCGGATTTATTGGGTTTAAAGGGAGCGTAGGCGGCATGGTAAGCGTGTTGTGAAATGCGGTGCTCAACATCCGGACTGCAGCGCGAACTGCCGTGCTTGAGTGCATTGAAGGAAGGCGGAATTCGTGGTGTAGCGGTGAAATGCTTAGATATCACGAGGAACCCCGATTGCGAAGGCAGCTTTCCGCGCTGTTACTGACGCTGAAGCTCGAAGGTGCGGGCATCGAACAGG
+
00/0)/3:4<=:=<5=6949;;>B?@@D;@>2::04=0=>6?>669@BA@@?:?99:==6;?:>:A<BB?BABBC9@?9937><>@@=877?:?@>>977;8884<B7BBBB@BC=>>?B99:AA@A>A?4<7>=@>@B?B;?<?@@=;>?/0///(/99:5388A=>=9887788855.549==,:55.56:<9>;878::=6>=>>>>>=?<>>>>===>>;;5;==896:?7:;?BD;;;;@??<>>B=
@6HNMW:00989:05903
TACGGAGGATGCGAGCGTTATCCGGATTTATTGGGTTTAAAGGGAGCGTAGGTGGGATATTAAGTCAGCTGTGAAAGTTTGGGGCTCAACCTTAAAATTGCAGTTGATACTGGTTTCCTTGAGTACGGTACAGGTGGGCGGAATTCGTGGTGTAGCGGTGAAATGCTTAGATATCACGAAGAACTCCGATCGCGAAGGCAGCTCACCGGGCCGGAACTGACACTGATGCTCGAAAGTGCGGGTATCAAACAGG
+
CBBB@BB@BEBBABBBBA@BBB?A?ABC=CC?BB<BB<BC=CD>A@@CCDE@BBB=CCCC?B@BACBBBB@A?>>8@@A<@EE;@@@C@C@C>A@@6@5:9@??;?A@@@AB?AA<A?B<??CCBAB?BBBBD@BBB=BB?B?B?>?>C?BCC:;?A?BBBF>BBBB?>@??<=8::B@>BA;BBB@BAABA???<@=@AAABBBB@BB=?;>;A=AA>>=BB>>>>@@@ACDC6>>A88858??>AA9?<<8
@6HNMW:00994:05867
TACGGAGGATGCGAGCGTTATCCGGATTTATTGGGTTTAAAGGGAGCGTAGGTGGGATATTAAGTCAGCTGTGAAAGTTTGGGGCTCAACCTTAAAATTGCAGTTGATACTGGTTTCCTTGAGTACGGTACAGGTGGGCGGAATTCGTGGTGTAGCGGTGAAATGCTTAGATATCACGAAGAACTCCGATCGCGAAGGCAGCTCACCGGGCCGGAACTGACACTGATGCTCGAAAGTGCGGGTATCAAACAGG
+
BBBB?BB@CCCEC???A?<@BC@C?CCD>CC@CJ=CC=A@:@D=BBBBCBB@BBB<BCEC@C@BCCBCCCBBBCC=CCC=DCC6A@@C@C?A:>>>3>9@=??@=AACBBBC<>>;=>B>BAA@A@@;@?>==8;==7=A=A?B@CCAA?BBCA=@@<@CBC<BBBB==?>>>>>BBBB?B?:BBB>BB@@@BCC;=:=@?>@ABA?AC=?8>:B=AAAAAAA@@@>>:::>>>9>AAAAA:A<<<=<7<??>
@6HNMW:00999:05892
TACGGAAGGTCCGGGCGTTATCCGGATTTATTGGGTTTAAAGGGAGCGTAGGCGGCATGGTAAGCGTGTTGTGAAATGCGGGTGCTCAACATCCGGACTGCAGCGCGAACTGCCGTGCTTGAGTGCATTGAAGGAAGGCGGAATTCGTGGTGTAGCGGTGAAATGCTTAGATATCACGAGGAACCCCGATTGCGAAGGCAGCTTTCCGCGCTGTTACTGACGCTGAAGCTCGAAGGTGCGGGTATCGAACAGG
+
BBCC@C>@?@D@CD?BBA@CCC@C@CFF=@>6:;.;C0;;6;C;@@@BBBB@BB?BCCB?BB@BBA???=@@???9?CAAB>BBBBBB?AAAB?A>B@>?????BAAB@BBDD?BBBBB=@?B><<>?>AA@D@C>A>AA>@<?=@A@B?CCCBB??=?DCC;:<<>;AC>>>>>=;;55.58;<<.>5617::?<A=A@@=<<1:5;;A>::;7;;<==A=<<6618@?>>?9<9=>>AC:A>AAAA:AAA=
@6HNMW:01010:05887
TACGTAGGGGGCGAGCGTTGTCCGGAATTACTGGGCGTAAAGGGTGCGTAGGCGGTCTGGTAAGTTGGATGTGAAATACCCGGGCTTAACTTGGGGGGTGCATCCAATACTGGTTAACTAGAGTGCAGGAGAGGGAAGCGGAATTCCTAGTGTAGCGGTGAAATGCGTAGATATTAGGAGGAACACCAGTGGCGAAGGCGGCTTTCTGGACTGTAACTGACGCTGAGGCACGAAAGCGTGGGGAGCAAACAGG
+
CBABBABBBB3BAAAAAA=BBB?B@C@C?AAABC=BCBBB=CC=CCBAACC?CC@BBBC?AA;:;6;@BBBDCBB>CCCC>CC=BA?B?BB?ABBBB(ABBBBC@C?9::AA>A?B?BCCC997B:9:???>@A;@39:8198?9??AAAA@@@@9978?@A=:99A??;@/0/5<=6?A>@?BBB?BBDD>>@@:@:00+0;;5;>97???A::59799<@@@@0000A;???7B=557;</<=9:;1;;:8
@6HNMW:00980:05910
TACGGAGGATGCGAGCGTTATCCGGATTTATTGGGTTTAAAGGGAGCGTAGGTGGGATATTAAGTCAGCTGTGAAAGTTTGGGGCTCAACCTTAAAAATTGCAGTTGATAACTGGTTTCCTTGAGTAGCGGTACAGGTGGGCGGAATTCGTGGTGTAGCGGTGAAATGCTTAGATATCACGAAGAACTCCGATACGCGAAGGCAGCTCACCGGGCCGGAACTGACACTGATCTCGAAAGTGCGGGTATCAAACAGG
+
@BBC@@@=A;;;BBBBBBACCCAC@CCC<BB@CD>DD>DD<BB7;;CBBAC@AAA;;;;D?C@BCCBBB@@@CCE=AAC/:::-;@?@9@:=3::::)9<@=???9??8847BB?CC>B?B=@@?AA???;?@@AA?CCC:??<?;?5:9@A=@:::B9939@@>;@A??7788<;=688CC=;;5?@@=@AA@@AAAA=A=@@??996=/66(2.53;79775;;::;=<7;;>AD8:::7;;1;?>=>?7===9
@6HNMW:00987:05912
AACGTAGGTGGCAAGCGTTGTCCGGAATTACTGGGTGTAAAGGGAGCGCAGGCGGGTCGGCAAGTTGGAGGTGAAAGCTGTGGGCTCAACTCACAAACTGCCTTCAAAACTGCCGATCTTGAGTGGTGTAGAGGTAGGCGGAATTCCCGGTGTAGCGGTGGAATGCGTAGATATCGGGAGGAACACCAGTGGCGAAGGCGGCCTACTGGGCACTAACTGACGCTGAGGCTCGAAAGCATGGGTAGCAAACAGG
+
B9ABAAA@@@<@A<@@BB@CBB@B@E@C?BCCCE?CBBA@:BB=BBBCCCDA@@A<@BB?BC=@@?A?@@>@@@@9??BCBBC>CAAB?CCAAABB=BAAA?A<9999-9<??>AAA::39BAAB?BCCDBBB?BBB>@@<@=@=@A<B@CBB???@=@?=@=@@@???BDDBBBBB:@A;@;A@@;@ABB>@A?2929929<@@@???:?ABBB?BBDCBBBCC:979@??AB<BBBBBB>BAAACC>CCC?
@6HNMW:00988:05924
TACGGAGGATGCGAGCGTTATCCGGATTTATTGGGTTTAAAGGGAGCGTAGGTGGGATATTAAGTCAGCTGTGAAAGTTTGGGGCTCAACCTTAAAATTGCAGTTGATACTGGTTTCCTTGAGTACGGTACAGGTGGGCGGAATTCGTGGTGTAGCGGTGAAATGCTTAGATATCACGAAGAACTCCGATCGCGAAGGCAGCTCACCGGGCCGGAACTGACACTGATGCTCGAAAGTGCGGGTATCAAACAGG
+
CCBB@BC@CA@AA:;;;;5;CB>A>??=5@?;AD6?@8@@6@C=@AACBBB@BCB>CCCD@E@CC:9;BBCCCBD=BBC>BAB9BAAA@B?B@BBA8A=???BB?BBBBBBC?BB<B>B<@@@>>8848???@?BBB<BD?C?A>@@AD?CAAAA9779BBB>BCBB?>>?>???BCCB>>@9BBB>@@@A@@AA>A?A@@@A@@A@??9?;><B<A>????@=<=;;:==@?@6;;>>BB:@>>=>@9>>><
@6HNMW:01004:05953
TACGGAGGATGCGAGCGTTATCCGGATTTATTGGGTTTAAAGGGAGCGTAGGTGGGATATTAAGTCAGCTGTGAAAGTTTGGGGCTCAACCTTAAAATTGCAGTTGATACTGGTTTCCTTGAGTACGGTACAGGTGGGCGGAATTCGTGGTGTAGCGGTGAAATGCTTAGATATCACGAAGAACTCCGAGTCGCGAAGGCAGCTCACCGGGCCGGAACTGACACTGATGCTCGAAAGTGCGGGTATCAAACAGG
+
C;;;8;C=C;;;:9F;;;ABBD<@<@@A8?A=AE=CC?CD?DE?;;;B@@A<AAA<BBBB=@=ABAA@BBBBCCC?CDG?CCC;BBAA>A?A<@@@5?;????@<?????AA@CD>B?B?A???@9939==<>8<<;3<<5;2;6;;:?;?>>>979/8==<6=977.5<999>9?>AA=;;5?;;5;000:<<=@:?;?877@A>>=AA:A=B;B?B===;<;AAA>>;;;@@D9>>ACDD9@=>=@B555<4
@6HNMW:00974:05998
TACGGAGGATGCGAGCGTTATCCGGATTTATTGGGTTTAAAGGGAGCGTAGGTGGGATATTAAGTCAGCTGTGAAAGTTTGGGGCTCAACCTTAAAAATTGCAGTTGATACTGGTTTCCTTGAGTACGGTACAGGTGGGGCGGAATTCGTGGTGTAGCGGTGAAAATGCTTAGATATCACGAAGAACTCCGATCGCGAAGGCAGCTCACCGGGCCGGAACTGACACTGATGCTCGAAAGTGCGGGTATCAAACAGG
+
>>9:45D9C;;9CBB<;;=@BD5;7;BA9AB5;9.9A,;;/9955999:CC@BBE>CB9:89;@BCCBDBAA;;;0<<;0;;;.9??@=B?A9?@?@1@<@@BBB=AAA??=B399+9;>9????A@@?A??>@;99:9+9;5;8=4>@BB?BB>;;9939>@@@8@CAB@?A@A@<;?99939>9A:94998>>@>@;@<@???A???<@@;=9=;B799=>>878AA;;:;::;;5<=AAAC6;;=;9:1::74
@6HNMW:00986:05994
TACGGAAGGTCCGGGCGTTATCCGGATTTATTGGGTTTAAAGGGAGCGTAGGCGGCATGGTAAGCGTGTTGTGAAATGCGGGTGCTCAACATCCGGACTGCAGCGCGAACTGCCGTGCTTGAGTGCATTGAAGGAAGGCGGAATTCGTGGTGTAGCGGTGAAATGCTTAGATATCACGAGGAACCCCGATTGCGAAGGCAGCTTTTCCGCGCTGTTACTGACGCTGAAGCTCGAAGGTGCGGGTATCGAACAGG
+
CBBA?B=@?AD@CD>BBB?CCB?B@BBB;BB<@A;@C<BH?DD<CBCDD@@<9949?CC?BB>A??????@@@@F9000@@8>>>@@@;97:=8<8<<<;?AABBCBC?BAAA?BBBBC>@@BBBCCC?BB?B?A9>9>@:@<?<@A??;?A@AD??<?BBA=;;;>:====;:;=<6678;/777)8<<)----),0566----&/(.7799;7:>@AAAA?9;//)/;;;88189::888-6CC>>==BBB7
@6HNMW:01003:06002
TACGGGGGGTGCGAGCGTTAATCGGAATAACTGGGCGTAAAGGGCACGCAGGCGGTTGTTTAAGTGAGGTGTGAAAGCCCCGGGCTTAACCTGGGAATTGCATTTCAGACTGGACAACTAGAGTACTTTAGGGAGGGGTAGAATTCCACGTGTAGCGGTGAAATGCGTAGAGATGTGGAGGAATACCGAAGGCGAAGGCAGCCCCTTGGGAATGTACTGACGCTCATGTGCGAAAGCGTGGGGAGCAAACAGG
+
DCBCCBBB);;;BBBBBCAG@CCC@CBBC>BB@@:@B@BC>CE>CCCCCCC@CC;?9=??.;5;BBBD@GGBBBC=BBCC9CD=CC?B@B?BBB=B>A=ABABB>AAABBBB@BBC===>BA@@CBBB=BBD>BBBB:B@A@@B@C>AAA@BAAAAA>ACCC>BBBAAAFCBBDCBCACB@B?AAC?AA?B=BA=>A<@:???@8@?CC=B?AAAAAAAAAAAAAB??>AA???8?>ABBCF:9::BB=AAA=
@6HNMW:01012:05996
TACGGAGGATGCGAGCGTTATCCGGATTTATTGGGTTTAAAGGGAGCGTAGGTGGGATATTAAGTCAGCTGTGGAAAGTTTGGGGCTCAACCTTAAAATTGCAGTTGATACTGGTTTCCTCGAGTACGGTACAGGTGGGCGGAATTCGTGGTGTAGCGGTGAAATGCTTAGATATCACGAAGAACTCCGATCGCGAAGGCAGCTCACCGGGCCGGAACTGACACTGATGCTCGAAG
+
AAAB@CE@ABA@@>9///)//<7=8=?@8>@<>@6<<1:;)55)5=>?>====;;,00;>)/,/;<<777;//)/:(--6,555)5-//18176;;;/=855/::6///=7--(/9(/(/66:;<=7/)096//*/89.55.3.5,268><;;;==99096=A9;=58,55=<<<@>88=6//)0<?<@A>D??<<4<3;:====>@<AB:B<A;?:999>=>=BCB>===::917
@6HNMW:00966:06054
TACGGAAGGTCCGGGCGTTATCCGGATTTATTGGGTTTAAAGGGAGCGTAGGCGGCATGGTAAGCGTGTTGTGAAATGCGGGTGCTCAACATCCGGACTGCAGCGCGAACTGCCGTGCTTGAGTGCATTGAAGGAAGGCGGAATTCGTGGTGTAGCGGTGAAATGCTTAGATATCACGAGGAACCCCGATTGCGAAGGCAGCTTTCCGCGCTGTTACTGACGCTGAAGCTCGAAGGTGCGGGTATCGAACAGG
+
CCBB?C8;9;D?CC>@BA?CCC@C@CDG>BB@CC=CC<A@:@A:@B?@?@@;9958?=>:AA<?@ABAB@BCBBB>B???B=BBBBCC@C@A@?C?BB>>>>>?BBCC?A@BC@B=>=B@BAABBBBB>BB?B?A>A?CC?B?B@BBBB?BC@@@<<6;?==6><<>;@AA>>>AAA?>=:=<>??2?=?:=999.515@@@>@9@7>=??@?@=?AA?@@@AA>>8<<>?AA2949::>E;DAAAAA;??A:
@6HNMW:00970:06054
TACGTAGGTGGCAAGCGTTATCCGGATTTACTGGGTGTAAAGGGCGCGTAGGCGGGGATGCAAGTCAGATGTGAAATCTATGGGCTTAACTCATAAACTGCATTTGAAACTGTATCTCTTGAGTGCTGGAGAGGTAGACGGAATTCCTTGTGTAGCGGTGAAATGCGTAGATATAAGGAAGAACACCAGTGGCGAAGGCGGTCTACTGGACAGTAACTGACGCTGAGGCGCGAAAGCGTGGGGAGCAAACAGG
+
BBA@AAA>BB>AC?B@@<800/7<8:<=59;<==4<?;;;7;@6;@;?@>@<@AA@3AA;00<@A<>000>>099)5@@;555)5@;A=@@@???B=BBBBBBC<ABA=A<<;;A;;//6=00-66--(/777699;<::4:9?8A?B8?;=ACCA@=>9:9/99987;<BC???<?000/>6;0827=;;9=7929.9949>?>999=@@?@@B?BBBBCB@@A;0+0000@<8>005595*99=@@<@BA<
@6HNMW:00978:06015
TACGGAGGATGCGAGCGTTATCCGGATTTATTGGGTTTAAAGGGTGCGTAGGTGGTTTTGTAAGCGCGGGGTGAAAGGCAATAGCTCAACTATTGTAAGCCCTGCGAACTGTGAGACTTGAGTGCAGGAGAGGAAAGCGGAATTCCTAGTGTAGCGGTGAAATGCGTAGATATTAGGAGGAACACCGGTGGCGAAGGCGCTTTCTGGACCGTAACTGACGCTGAGGCACGAAAGCGTGGGGAGCAAACAGG
+
AEDC@A@?AAAACBAAAA=ACC?B@CDC=CC?CC>BF?CC>CD=BBBCBAB?;;7;DD9BBD>AABBBBB9C=>=7>9>?=ABBBBCC?AAAB?BCB@???:>@@BB@BBBBBBCBBB?BCBBBBBB???>?9;?6?>?<@8?;@?AA@AA@AB>><>CCD>889B@AA@>>><>>=AA<A8=>B=A6::6::A<B=778==4<::486-5996<ABAA=<=>8818A;;:A9@?>>=??3=>>?E;@@@=
@6HNMW:00985:06012
TACGTAGGTGGCAAGCGTTGTCCGGAATTACTGGGTGTAAAGGGCGTGTAGGCGGAGCGGCAAGTCAGAAGTGAAATCTCCGGGCTTAACCCGGAAACTGCTTTTGAAACTGTCGCCCTTGAGTATCGGAGAGGCAGGCGGAATTCCTAGTGTAGCGGTGAAATGCGTAGATATTAGGAGGAACACCAGTGGACGAAGGCGGCCTGCTGGACGACAACTGACGCTGAGGCGCGAAAAGCGTGGGGGAGCAAACAGG
+
BBBA@<;800,0B;B;::9A999:?B=B;=9559):9555)4;2=?;?<>C85:8:?AD;@<<@???@B?BBCDD8::@?;>>9@=;?9??9@=@@9@98;???3@@B<BCC@@@AA9A?B;;:?:::?@@??>A@@<?=8>8</8/7>??@BBBBB>===@8@A=;/////55322-22+2+28949676,226606322,249A858:969<5517?>=>?>;;;>9==<8889)8><:::::*:<888)8876
@6HNMW:00999:06021
TACGTAGGTGGCAAGCGTTATCCGGAATTATTGGGCGTAAAGGGTGCGTAGGCGGTCTTTTAAGTTTATGGTGAAAGCGTGGGGCTCAACCCCATATAGCCATAGATACTGGGGGACTAGAGTGCAGAAGAGGGTAGTGGAATTCCATGTGTAGCGGTAAAATGCATAGATATATGGAGGAACACCAGTGGCGAAGGCGGCTACCTGGTCTGTAACTGACGCTCAAGACACGAAAAGCGTGGGGAGCAAATAGG
+
BCCCC?@<:;6;B@A@@A=A@@=B<A=A@CCBHHFEBBBC>BB=CBBAA@@9:;4;????7@?ABD=A@B?BBCB<AB;;;;;.;BBA>BDF;DDFAABB@ECA@@AAA<;;;;*;@@A@???AAAAB?B:::5:???CAJ?C@B?AABBBCCBBBACGED<BA@BBACAAAAA;;6;@=@?@@A?BBDC=@:;5;=;;5;CCC@DF@;;;@@C?@@@;:;@==B?:00000000(//669:?0>::<C<?>::
@6HNMW:01000:06011
TACGGAGGATGCGAGCGTTATCCGGATTTATTGGGTTTAAAGGGAGCGTAGGTGGGATATTAAGTCAGCTGTGAAAGTTTGGGGCTCAACCTTAAAATTGCAGTTGATACTGGTTTCCTTGAGTACGGTACAGGTGGGCGGAATTCGTGGTGTAGCGGTGAAATGCTTAGATATCACGAAGAACTCCGATCGCGAAGGCAGCTCACCGGGCCGGAACTGACACTGATGCTCGAAAGTGCGGGTATCAAACAGG
+
@BBB=@@8BBCBBBB;;;<?AA6;8;BC=DD=AA8AA8BB=BJ>AAACCA@=@BC<BDCB@C@BBCCBBBBCBED=BBE=BBA8@??=;?;>2999-:>AB@@??BAE???B;??:??C=C??:::A?AABBB@DCD>BB>A9>;?AAA?B@?>:<;8>AAA=BCCC>==>>>>>BBBB?AA<BCC?BBBBB@@A4928?>;>@?=;?@:?=A=C>?@>>>>>>>>888?BBBA9=<>///)///877179<=
@6HNMW:01001:06054
TACGGAGGATGCGAGCGTTATCCGGATTTATTGGGTTTAAAGGGAGCGTAGGTGGGATATTAAGTCAGCTGTGAAAGTTTGGGGCTCAACCTTAAAATTGCAGTTGATACTGGTTTCCTTGAGTACGGTACAGGTGGGCGGAATTCGTGGTGTAGCGGTGAAATGCTTAGATATCACGAAGAACTCCGATCGCGAAGGCAGCTCACCGGGCCGGAACTGACACTGATGCTCGAAAGTGCGGGTATCAAACAGG
+
BCBC?CC@CFBBBCCBBA@CCD@D@BCB=AA;?B:@?6?D/::6;B@BCBB>;;;0;CBA>B@BCBBBBBCBBBC<A??/:;;.;@@@AE@C=???5?>@C?A?ACC>>?AB>@@<@?B@BBAAC9979BC??=?BC<AA>A>A?BBBB>AAA;:??;?BBE>CCAA>>=<=@@>B>@@<;A7=??9>>@@@@BB;?<?AA@BC>>:>D:@<@<B>>>@@@@AA@?@??AADDD:@<<788-8::;==6=?B=
@6HNMW:00974:06106
TACGGAGGATGCGAGCGTTATCCGGATTTATTGGGTTTAAAGGGAGCGTAGGTGGGATATTAAGTCAGCTGTGAAAGTTTGGGGCTCAACCTTAAAAATTGCAGTTGATACTGGTTTCCTTGAGTACGGTACAGGTGGGCGGAATTCGTGGTGTAGCGGTGAAATGCTTAGATATCACGAAGAACTCCGATCGCGAAGGCAGCTCACCGGGCCGGAACTGACACTGATGCTCGAAAGTGCGGGTATCAAACAGG
+
CC;;:;C=BBBBB@A?:;6;CE@D@EHH?CCACE>CC>BB>BF>BBCBBBC?CBC<A@@F@B?CCB@BBBBBBBB>CCC=CDD8AACC?A<@29898):9>=<??9AACBBBB?BD=B?B<??CCCBB?BBBBB?BBA9??8>8?:?A?><>AA<=AB=@>>>7=??>;;>A@@@@BBBB>>>6?@@=@C@@?@?@0707898?@??=<A9A<A=B?B>DB>=<>>@A@@??>=<3;;:;:=4=>>???9?AA<
@6HNMW:00979:06065
TACGGAGGATGCGAGCGTTATCCGGATTTATTGGGTTTAAAGGGAGCGTAGGTGGGATATTAAGTCAGCTGTGAAAGTTTGGGGCTCAACCTTAAAATTGCAGTTGATACTGGTTTCCTTGAGTACGGTACAGGTGGGCGGAATTCGTGGTGTAGCGGTGAAATGCTTAGATATCACGAAGAACTCCGATCGCGAAGGCAGCTCACCGGGCCGGAACTGACACTGATGCTCGAAAGTGCGGGTATCAAACGG
+
@@@B?AC?@AAACCB<99.9<<8=7<AD:@<7A@:;C6BC>BC=@AABBBA=@@B;BBCB@B@BCCCCBB;;;BA;;;;0<BA7@@@E@D>A=???2<9===>=9:>????A<AC9B?B?BCB???B?B??>B?AAB=000/;>6////*/89;933,3///(///-(---.5537833.3=6:@B?@=89;8..)-)----769:5=929894?<8=B?AA:;;:88779977.7558:=3>@>99<1824
@6HNMW:00981:06090
CACCGGCAGCTCTAGTGGTAGCAGTTTTTATTGGGCCTAAAGCGTCCGTAGCCGGTTTAATAAGTCTCTGGTGAAATCCTGCAGCTTAACTGTGGGAATTGCTGGAGATACTATTAGACTTGAGATCGGGAGAGGTTAGAGGTACTCCCAGGGTAGAGGTGAAATTCTGTAATCCTGGGAGGACCGCCTGTTGCGAAGGCGTCTGACTGGAACGATTCTGACGGTGAGGGACGAAAGCTAGGGGCGCGAACCGG
+
9B@=B?CACCACBBCCD?CABACBCCCB1B@>AA<A?BBC<BBAAA?BA@@@?B@CE>B@FF?A@ICBBC@CBAA>AC?;;;;;;B?B?BBHCCC>BAD@BCCGABAADDCCCC@CBBBC?BBCBBABA<@B??<A?A@BC@A@@BBB<BBB>AA?>>:>AAC>C?CCBCC?BB?BBC=@@>@B?BB?CCC?BBBB?B?AA@BDA@?AA9:7:000=@@?@;?=@ABAF<AABBB>BBBBBCC:BBBBB?B?B@
@6HNMW:01006:06108
TACGGAGGATGCGAGCGTTATCCGGATTTATTGGGTTTAAAGGGAGCGTAGGTGGGATATTAAGTCAGCTGTGAAAGTTTGGGGCTCAACCTTAAAATTGCAGTTGATACTGGTTTCCTTGAGTACGGTACAGGTGGGCGGAATTCGTGGTGTAGCGGTGAAATGCTTAGATATCACGAAGAACTCCGATCGCGAAGGCAGCTCACCGGGCCGGAACTGACACTGATGCTCGAAAGTGCGGTAT
+
BDEFACB@BAA?B??9;;?ABC@C?CFF>CCACC>CC>CF>DC>ABACCCC@CBB=BBBD?C@CCC@@?BCBBBC>BBC=CCC9CBBB>A;?1888-98>=@@@=A@@A@AA>AC@C@C<??BAB==;=BBBB>><<7;;6;;?;@BBB?B?=<7//,0@@@8>>BB?B@??@@=AABB?BB@DCC?CBBBBBBB>B>BBBBCCBB?BB>B?@<B?BBAAAAAAA???=AAA?C7?=A66/668
@6HNMW:01008:06076
TACGGAGGATGCGAGCGTTATCCGGATTTATTGGGTTTAAAGGGAGCGTAGGTGGGATATTAAGTCAGCTGTGAAAGTTTGGGGCTCAACCTTAAAATTGCAGTTGATACTGGTTTCCTTGAGTACGGTACAGGTGGGCGGAATTCGTGGTGTAGCGGTGAAATGCTTAGATATCACGAAGAACTCCGATCGCGAAGGCAGCTCACCGGGCCGGAACTGACACTGATGCTCGAAAGTGCGGGTATCAAACAGG
+
BBGCACB?B;;;@CBAAB?CCC@C@;;;9;D?CC?CG>CC>BD=;;;A@BB?;;;6;BBB>C@CBEBBAAAA;;;0;@?8@BB7@@@A>A?D:@>=2=299>=?;??BBCCB@DD>B>A>AA@@@9979EECC?BBB>@@;@9?9>AAA?999?;993:99928??A;=:<>?>899BC?BB?ACC?CA@?><993:;@???ABAB<??8?:;1=9<@==>===>>>==@>::;-885=;C9C:85AA9:;:9
@6HNMW:00967:06118
TACGGAGGATGCGAGCGTTATCCGGATTTATTGGGTTTAAAGGGAGCGTAGGTGGGATATTAAGTCAGCTGTGAAAGTTTGGGGCTCAACCTTAAAATTGCAGTTGATACTGGTTTCCTTGAGTACGGTACAGGTGGGCGGAATTCGTGGTGTAGCGGTGAAATGCTTAGATATCACGAAGAACTCCGATCGCGAAGGCAGCTCACCGGGCCGGAACTGACACTGATGCTCGAAAGTGCGGGTATCAACAGG
+
BC@@=@B=B9;9ABBABB?BCC@C?AAF>CC=BD>DD=CC>CC<BBBABBB?BBC=EEBB?B@CCC@@@AB@@BB<A@A:AAB;BBBB@B?A?BCC8@9>>>??;AB@A@@A=AB>B@D?B>??BBB>BBBBA?@@@8@B?B?B@CDAA<@?>;>8899DDK@BBAA>ABA?BA=AACC?BB?CBB?B@A@BD@@>@>?>>>BBBC?BB=B@C?B@BAAAA???AA==<>=666068//-3-379--*.783
@6HNMW:00974:06140
TACGGAGGATGCGAGCGTTATCCGGATTTATTGGGTTTAAAGGGAGCGTAGGTGGGATATTAAGTCAGCTGTGAAAGTTTGGGGCTCAACCTTAAAATTGCAGTTGATACTGGTTTCCTTGAGTACGGTACAGGTGGGCGGAATTCGTGGTGTAGCGGTGAAATGCTTAGATATCACGAAGAACTCCGATCGCGAAGGCAGCTCACCGGGCCGGAACTGACACTGATGCTCGAAGTGCGGGTATCAAACAG
+
@BAB@AB=BBCAABA?@@=@BC@C@CCC?CJAFG?DC>CC=BC=;;;BBBD@DCC?HACA@B@BCABBB:;:ABB=BBD>DDC;BCCC?A=?1888-:399=?>59:AAB>=>@C>D@F>@???AAB?BBBBB>BBC>BB?A?B?C@@@?BC@AA??<>BBE>CBBB?@@@??=:??@A=A@<CCD@??@AAACC@B@B>?>?????BC=><><B@BB@AABBA>>=;;;>;;4:::::;5<>?>?@7886
@6HNMW:00989:06127
TACGGAGGATACGAGCGTTATCCGGATTTATTGGGTTTAAAGGGTGCGTAGGTGGCAGATTAAGTCAGCGGTGAAAAGCTGTGGCTCAACCATAGTCTTGCCGTTGATACTGGTTTGCTTGAGTACAGTTGATGTAGGCGGAATGCGTAGTGTAGCGGTGAAATGCATAGATATTACGCAGAACTCCGATTGCGAAGGCAGCTTACAAAAGTGTAACTGACACTGATGCACGAAAGCGTGGGTATCAAACAGG
+
CCBB?BB@BBBB@AAAA@>ABA=B6;;B<CC@DD=CC0;;0;C;;;;CB@A=;<7;ACBB@B@BBD@:;;=AABBB9BACB<;9<EBB=A=ABBCC@A=AA=;;7;A@BCCD@FF<A::8:?@@CBCBB?BCCCBAA???<?>AAAAABBA@AAA9939@@@<BCBBBCBB?@??BA>>>>>;>??:?;;5::99494;969?>@@@CC9AAAAB?CCBBCAAABCBBA>:89929;>CCD>@>=767,59A>
@6HNMW:00996:06127
TACGGAGGATGCGAGCGTTATCCGGATTTATTGGGTTTAAAGGGAGCGTAGGTGGGATATTAAGTCAGCTGTGAAAGTTTGGGGCTCAACCTTAAAATTGCAGTTGATACTGGTTTCCTTGAGTACGGTACAGGTGGGCGGAATTCGTGGTGTAGCGGTGAAATGCTTAGATATCACGAAGAACTCCGATCGCGAAGGCAGCTCACCGGGCCCGGAACTGACACTGATGCTCGAAA
+
BB@A=?A;A;;;JAC;;;ABCD@B@BCE>CC?BB0;<.;B8@A8;;;>:::=>@A;@@@A<A=AC@@@@AA@;;;0;BB6>@?5;99A>B<>1788-369455<8<;@@B==>BB<A>A>AB@A@90,0@000<@AA8>>:@=@<@BBB?BAAABAA>ABCD<@ABA<??@=<<=AAAB?AB>BAA49:A977;;5;7<??@BA?>177)33(3,3177:55556::555552222
@6HNMW:00996:06129
TACGGAGGATGCGAGCGTTATCCGGATTTATTGGGTTTAAAGGGAGCGTAGGTGGGATATTAAGTCAGCTGTGAAAGTTTGGGGCTCAACCTTAAAATTGCAGTTGATACTGGTTTCCTTGAGTACGGTACAGGTGGGCGGAATTCGTGGTGTAGCGGTGAAATGCTTAGATATCACGAAGAACTCCGATCGCGAAGGCAGCTCACCGGGCCGGAACTGACACTGATGCTCGAAAGTGCGGGTATCAAACAGG
+
DDCC@BB<B;;;BCCAAA@BCD@C@CCC:BB6;;/;C0;;6;C<AABCCCCACDC>BBBE@B@BDDCBBBBBBAD<@@C>DDD8BBBC?B?B>BA?8A598?@A?BBB@A>><>B<B@D<??AABBB?BAAAB?B@B=BB?B?B?BCBB?BA?;>8939@@A<ABCBADAA>@@=AABB?BB?CBC?ABB>>>AC?A??>??AACC?CB>B?B<?<?ADA@@AA=>>AAA@@@C7<<>:9:0:==:::17689
@6HNMW:01005:06134
ATACGGAGGATGCGAGCGTTATCCGGATTTATTGGGTTTAAAGGGAGCGTAGGTGGGATATTAAGTCAAGCTGTGAAAGTTTGGGGCTCAACCTTAAAATTGCAGTTGATACTGGTTTCCTTGAGTACGGTACAAGGTGGGCGGAATTCGTGGTGTTAGCGGTGAAATGCTTAGATATCACGAAGAACTCCGATCGCGAAGGCAGCTCACCGGGCCGGAACTGACACTGATGCTCGAAAGTGCGGGTATCAAACAG
+
)5<446;@:>?<A=DHCCC@BAA<@=000+00)//)/:1::)//)/55:554.44;2=6668<69=44.54444;@;1:::4;=>2>??:7;;:6:==1=8:>>>=8==;;<;=8<@8>=A9?:??777;=;73,34373,/;16175/--5(-,-(-7--(/9;;3::<<4<AD;;;?BBAB?@?6@??9?@>;;777/7,33338:::6:=3<.3.3133382225552222559:/252667/755588/755
@6HNMW:01011:06135
TACGGAGGATGCGAGCGTTATCCGGATTTATTGGGTTTAAAGGGAGCGTAGGTGGGATATTAAGTCAGCTGTGAAAGTTTGGGGCTCAACCTTAAAATTGCAGTTGATACTGGTTTCCTTGAGTACGGTACAGGTGGGCGGAATTCGTGGTGTAGCGGTGAAATGCTTAGATATCACGAAGAACTCCGATCGCGAAGGCAGCTCACCGGCCGGAACTGACACTGATGCTCGAAAGTGCGGGTATCGAACAGG
+
ACBB?:;9;CCDICCBCB>ABC<@<A@A8AA5;;0;B;BC7;;8;BBCCDCACCD?CCCD@CABBB;;;BBBBCC;:;;:9CD9CACC@C=?<?@@6@=@@A@@=ABB@@@A29918<A<C???A?@<?997;6;@B9BB>A7;5;<8939?@@?>>8?::9,9;<>9?:;888>BBCC@CB??@??BA???@AA<A=A99:@===4947<=.857@<9>?=;;;@@@@@CCD588?;;:3:?????=@@@<
@6HNMW:00986:06203
TACGGAAGGTCCGGGCGTTATCCGGATTTACTGGGTGTAAAGGGCGCGTAGGCGGGGATGCAAGTCAGATGTGAAATCTATGGGCTTAACTCATAAACTGCATTTGAAACTGTGCCTCTTGAGTGCTGGAGAGGTAGATGGAATTCCTTGTGTAGCGGTGAAATGCGTAGATATAAGGAAGAACACCAGTGGCGAAGGCGATCTACTGGACAGTAACTGACGCTGAGGCGCGAAAGTGTGGGGAGCAAACAGG
+
CDDC@D?@?@C@DD>CBB>BCC?BABCD=CBBBB<BBBBG=CB>@@@@??@=ABBB7BAABA@CCCCGG;<;BBB<;;;BBCC=@@@D@CCBBBCC=B@@@@?@9@@@9A???BB@CCC?BBBBBBBB@>=>B@CCBB>><>=@<@>A;@AB>@BBB?BBBB=AAABA@AABB??;?<A=@?;@@A<>>?>:=AA2849<??@B899B?B>>BCD?CAABC>;:A??;>>=<CC9??@CCBB678>@@8@@@;
@6HNMW:00988:06179
TACGTAGGTGGCAAGCGTTATCCGGATTTACTGGGTGTAAAGGGCGCGTAGGCGGGGGCGCAAGTCAGATGTGAAATCTATGGGCTTAACCCATAAACTGCATTTGAAACTGTATCTCTTGAGTGCTGGAGAGGTAGACGGAATTCCTTGTGTAGCGGTGAAATGCGTAGATATAAGGAAGAACACCAGTGGCGAAGGCGATCTACTGGACAGTAACTGACGCTGAGGCGCGAAAGTGTGGGGAGCAAACAGG
+
BBAAA::6;@;@C=@>@@<@@@<@=BAA<BBBBE>CC;;:0;;0;@AAA;;5<<;;;*;;;A>AACCCCCGCCCF?CBBAABB<BB=A;@@:@BBB=BBAA;;;8;DD@DCCCCBA@A@@@@@BBBCB@BB@@<?AA=>@;@;?=A@E@CBBBBB;::;BBC?CBAAACCAAABC@B?B@CC>BBB@A@@@=99;=B?ABBCBBABACAJJBBBD@BCCCDBBBCB@>AAABCC=B@@;;;;6;@@CG=CBB?
@6HNMW:00992:06174
TACGTAGGGGGCAAGCGTTATCCGGATTTACTGGGTGTAAAGGGAGCGTAGACGGAAGAGCAAGTCTGATGTGAAAGGCTGGGGCTTAACCCCAGGACTGCATTGGAAACTGTTGTTCTAGAGTGCCGGAGAGGTAAGCGGAATTCCTAGTGTAGCGGTGAAATGCGATAGATATTAGGAGGAACACCAGTGGCGAAGGCGGCTTACGTGGAGCGGTAAACTGACGGTTGAGGCTCGAAAAGGCGTGGGGAGCAAACAGG
+
@CCCAA@@@A2@C@CCDF@DBB?B@CDC>CCCCD?:;;BB<BB<BB@AABBCBB?B?BBBBB>BBBAAAA@@???9@9@BCCC:CD?B?BCC:BB?BBBC@AA?C@BB<@999?BC478><;=;;;.7/7;??4@A>>=;8>8<9:17<>?@A@;=;:????4<9:///7<=>;;08549;;A;>@@<==88377;;A;??=BA165755-255532..'-22---(-(-8:3875-,,,&,(******&*,,-9.5575
@6HNMW:00996:06181
TACGGAAGGTCCGGGCGTTATCCGGATTTATTGGGTTTAAAGGGAGCGTAGGCGGCATGGTAAGCGTGTTGTGAAATGCGGGTGCTCAACATCCGGACTGCAGCGCGAACTGCCGTGCTTGAGTGCATTGAAGGAAGGCGGAATTCGTGGTGTAGCGGTGAAATGCTTAGATATCACGAGGAACCCCGATTGCGAAGGCAGCTTTCCGCGCTGTTACTGACGCTGAAGCTCGAAGGTGCGGGTATCGAACAGG
+
BBBBAI?@=@B6;;7;BB?BCC?B?BBB<@A?BB;A@8AB9AA9;;:94::54509::;7;A<@?@?@@<@<999*8<78839B?@BD=994B>=6@@???779@@@@>AAAB9:9BBB?BAAB@@==::929<?>A?@A?C=A>AA@B?AAABAAA>ABBC>999B?>BAA:;:==<<<1819DD5A>>:>>@@<@<?=<888*87<>>=>>?388@?@@@@?==:>???BB=A<??>==4;:;???;>>@<
@6HNMW:00965:06249
TACGGAGGATGCGAGCGTTATCCGGATTTATTGGGTTTAAAGGGAGCGTAGGTGGGATATTAAGTCAGCTGTGAAAGTTTGGGGCTCAACCTTAAAATTGCAGTTGATACTGGTTTCCTTGAGTACGGTACAGGTGGGCGGAATTCGTGGTGTAGCGGTGAAATGCTTAGATATCACGAAGAACTCCGATCGCGAAGGCAGCTCACCGGGCCGGAACTGACACTGATGCTCGAAAGTGCGGGTATCAAACAGG
+
CCCC@CC@CAAABBBBAA@CDC@D?A@A::<7;D>EC>CC>CL?AAAEDCB?BBB=AAAB6;6;CB@@@CDDCBB=BBB=BCC;CCCC?B?A>@@@6A4:9A??<?AAA@AA49929<@=BBBCDBB=@@@9939@@9AC@C?B?BB?><>>?;98899CCD>AABB@BB@@>==BBCC?CB?ACC?DC>@?@AA:?:?9:9AAAA=AC8?;;8@:??A=???@@@;;;?A;;;6;>?===6=;;;??9?@@;
@6HNMW:00985:06241
TACGTAGGTGGCAAGCGTTATCCGGATTTACTGGGTGTAAAGGGCGCGTAGGCGGGGATGCAAGTCAGATGTGAAATCTATGGGCTTAACTCATAAACTGCATTTGAAACTGTATCTCTTGAGTGCTGGAGAGGTAGACGGAATTCCTTGTGTAGCGGTGAAATGCGTAGATATAAGGAAGAACACCAGTGGCGAAGGCGGTCTACTGGACAGTAACTGACGCTGAGGCGCGAAAGCGTGGGGAGCAAACAGG
+
;<;>B@B@CC?BC9;;@B>BBC@C@BBB8;;AAB>ACAAA0;;/::99955.4949&5;;9915555599>9595,55599;<)561945<<<<<<6<;;?CCC>CCE=B;:;@@@@BB?AAB@??AB@BDBB@ABBB;96:;?;@?C=???@?>==8<888-8;???C??9989289>8<>27875;;8;6;8;7;7<==@@@995>:>@>>;@:>>=??@ACBBA:=@>959,999:DCC8;99CD>CCD@
@6HNMW:01001:06217
TACGTAGGGAGCGAGCGTTGTCCGGAATTACTGGGTGTAAAGGGCGCGTAGGCGGGGGCGCAAGTCAGATGTGAAATCTATGGGCTTAACCCATAAACTGCATTTGAAACTGTGCCTCTTGAGTGCTGGAGAGGTAGATGGAATTCCTTGTGTAGCGGTGAAATGCGTAGATATAAGGAAGAACACCAGTGGCGAAGGCGGTCTACTGGACAGTAACTGACGCTGAGGCGCGAAAGCGTGGGGAGCAAACAGG
+
CCCCBBCD?CBBCBA@AA=CDC@CAC@C?A@BDD=BBBBA=BC<BBBAA;;5;;;;;*;@;;8;BCDBB;;;ABB=BBBD;<<7<B>B?CE>BBAA;@ABB;<<6<BI=C;;;@@ABDC?BAAAABBC@DCBC@BEDBBC>A>A@C@C@EBAAA@@@;?@?C=@@@??BCCAAAA=A=@;??>BAC@BAAA?@@A5;5;;5;@?;::@=@B@@??=?CCCCAAAB@@<@@@@==8=@>??@?2<;>?>6<A?9
@6HNMW:01013:06218
TACGGAGGGTGCAAGCGTTACTCGGAATCACTGGGCGTAAAGGACGCGTAGGCGGATTATCAAGTCTTTTGTGAAATCTAATGGCTTAACCATTAAACTGCTTGAGAAACTGATAATCTAGAGTGAGGGAGAGGCAGATGGAATTGGTGGTGTAGGGGTAAAATCCGTAGAGATCACCAGGAATACCCATTGCGAAGGCGATCTGCTGGAACTTAACTGACGCTAATGCGTGAAAGCGTGGGGAGCAAACAGG
+
BCDC@CCB?BC@@=@;;;>@@BCB@C@;;;DDCE<;;CCC=C?@AABBBBC=@A?BC@BBA@;>@::::-9?@A@<:;;B@BB?BB?B?B8;;?BB<BBCBC@CBBBC>BBBBBB@BCCCDCBBB;::.;A:;5;CCCBC?B>A>A?;<7;@A;<<<-;@AA:CE@CB@@ACCEECC?BB?A?BBBB=AC?C?@@=?=>BAABBBBCC@C@CE@C@BBBCBCBBB@BCBB@CDD?CB@9:::.:A@CD?CBB@
@6HNMW:00974:06275
TACGGAAGGTCCGGGCGTTATCCGGATTTATTGGGTTTAAAGGGAGCGTAGGCGGCATGGTAAGCGTGTTGTGAAATGCGGGTGCTCAACATCCGGACTGCAGCGCGAACTGCCGTGCTTGAGTGCATTGAAGGAAGGCGGAATTCGTGGTGTAGCGGTGAAATGCTTAGATATCACGAGGAACCCCGATTGCGAAGGCAGCTTTCCGCGCTGTTACTGACGCTGAAGCTCGAAGGTGCGGGTATCGAACAGG
+
DCCB@C9;9;@<>@9@00-0>>7A:ACC=BB6;;/;A9@A:@@<ABBGFBC?CC?CBAA>AG?CBBBBB?ADAA@;?@???<?BBBEF=>?>B:=9?@999????CAA?BCBB?A@A@@=@ABBBBBB>BB?B?B5707<8=1839A?@=AAA@@9939@??:ABBC?>>A???@>@>>>8;69<91<==8<;<<2747==<<=6<6<<==9:::>?AAA@>?@@D;<<;;;><@<@@???9?BC;;9:?AA;
@6HNMW:00987:06298
TACGGAGGGTGCGAGCGTTAATCGGAATAACTGGGCGTAAAGGGCACGCAGGCGGATTGTTAAGTGAGATGTGAAAGCCCCGGGCTTAACCTGGGAATTGCATTTCAGACTGGCAGTCTAGAGTATTTTAGGGAGGGGTAGAATTGCCACGTGTAGCGGTGAAATGCGTAGAGATGTGGAGGAATACCGAAGGCGAAGGCAGCCCCTTGGGAATATACTGACGCTCATGGTGCGAAAGCGTGGGGA
+
DBCB@BBB>BBBCBB@AA=A?ACCICACCACBBC=CBDCC?CI>CCCCB@@;@@=AC@CC@D@BBBBBBCCCCCC=CCCC9CC=BC?B?B>AAK>C?B=??BBG=BBCAABB?B???@@@@==>CDDD6BBC<A@@>2==98281778>?34488>9A=<>>E9868@><887:=>==8=<:>:><<8=>:?;BBC?B>>=0000+/599)/)...3..22..2-----(-45355-5:;:;ED/8
@6HNMW:00989:06292
TACGTAGGGGGCGAGCGTTGTCCGGAATTACTGGGCGTAAAGGGTGCGTAGGTGGCACTTTAAGTTGGATGTGAAATCCCCGTGCTTAACATGGGAGCTGCATCCAATACTGGAGAGCTAGAGTGCAGGAGAGGTAAGCGGAATTCCTAGTGTAGCGGTGAAATGCGTAGATATTAGGAGGAACACCAGTGGCGAAGGCGGCTTACTGGACTGTAACTGACACTGAGGCACGAAAGCGTGGGGAGCAAACAGG
+
EECBB;9999*:AAB;;;;@CC?CACAFACCEEH?=;;CB<BB=;;;BBAA>;;8;;BDJ?H@ICAD::;@@:;;/;A@@7@@BCB?C@BBBCD>A:;;D@@@C?C@CCCBC@BB:::BBB@@@BCCC@CBBB>BB@AA@?B?C@C@999BBCBB??;?@AA999999@AADAA<??=>>;><>>=<@?;:7;=>9=:8918:7<9;:9==;:;@<A@B;;;<=>8718>=<@E9>>@@ACA5;;866,8<<:
@6HNMW:00999:06305
TACGGAGGATGCGAGCGTTATCCGGATTTATTGGGTTTAAAGGGAGCGTAGGTGGGATATTAAGTCAGCTGTGAAAGTTTGGGGCTCAACCTTAAAATTGCAGTTGATACTGGTTTCCTTGAGTACGGTACAGGTGGGCGGAATTCGTGGTGTAGCGGTGAAATGCTTAGATATCACGAAGAACTCCGATCGCGAAGGCAGCTCACCGGGCCGGAACTGACACTGATGCTCGAAGTGCGGGTATCAAACAGG
+
CCBB?@@<@BABB@@@?>:@@@=A?BCB=CC>AC?CF?DD?FF>BBBBDBB@@@@;AC@A=B=AAB@AABBCBBD<AAA<ABB:CAAA@B?A9??>3<;99:AA=AABBADD@A?7A=@000AA>AB@BBBBB?BBD>BB?B?B?BBBA?@@;<<?>;>BDD>CC@?=;>=?@>=BBA@=BB>@@B=BBB=<<@@9>;>@@@BD@A;@@8;9=:A?BB??>>>@AB?@>>:::6;;///:1976665-5774
@6HNMW:01005:06263
TACGGAAGGTCCGGGCGTTATCCGGATTTATTGGGTTTAAAGGGAGCGTAGGCGGCATGGTAAGCGTGTTGTGAAATGCGGGTGCTCAACATCCGGACTGCAGCGCGAACTGCCGTGCTTGAGTGCATTGAAGGAAGGCGGAATTCGTGGTGTAGCGGTGAAATGCTTAGATATCACGAGGAACCCCGATTGCGAAGGCAGCTTTCCGCGCTGTTACTGACGCTGAAGCTCGAAGGTGCGGGTATCGAACAGG
+
@BAA=A=A<@F@CF=A<;7;BB=A=ADF>BB@BE>DD:;;6;C<@@@AACC@CC=AA995:C>@@AB??<?AAAB<???BD=B@?@AF@CDBB?B?AC799>>AABBB?BBBB@BA@>>9?@@@?@>A>AB@B?B>A=AB:?;?<?BBF@CBAAA:97:BBB>>?@@:>>>?@???A?<;7<1887(8<<188<=1818==ADD3858???>>>;?A===>;::BA:>=AAAA:=8<<;<<5<?<<<>:===7
@6HNMW:01010:06306
TACGGAGGATGCGAGCGTTATCCGGATTTATTGGGTTTAAAGGGAGCGTAGGTGGGATATTAAGTCAGCTGTGAAAGTTTGGGGCTCAACCTTAAAATTGCAGTTGATACTGGTTTCCTTGAGTACGGTACAGGTGGGCGGAATTCGGTGGTGTAGCGGTGAAATGCTTAGATATCACGAAGAACTCCGATCGCGAAGGCAGCTCACCGGGCCGGAACTGACACTGATGCTCGAAAGTGCGGGTATCAAACAG
+
CCCC@DC?AAACCAAAAA9;:A;?9:99)9@;::)5606?6D@7>=995::5:>C=B@BC:;8;AB@BBBAA?>>8:;>7>?A2>:5924.3-333&32889<<4:>=:?>A=AA;A=@;??AA@AB<?>AAA;99920><@<@=0000@<>:9//00(/:::2;>37.5::<<=:??BB=AA=@BB>BBBBAAAA>A>A?999@??;?E?A=A<B>??>>>===>>=<=>>988-8>>@@D8?====@6===
@6HNMW:00969:06333
TACGGAGGATGCGAGCGTTATCCGGATTTATTGGGTTTAAAGGGAGCGTAGGTGGGATATTAAGTCAGCTGTGAAAGTTTGGAGCTCAACCTTAAAATTGCAGTTGATACTGGTTTCCTTGAGTACGGTACAGGTGGGCGGAATTCGTGGTGTAGCGGTGAAATGCTTAGATATCACGAAGAACTCCGATCGCGAAGGCAGCTCACCGGGCCGGAACTGACACTGATGCTCGAAAGTGCGGGTATCAAACAGG
+
BDCB=;;5;;:;:@BBCC@CBC@C==;G?BB@BB:@A:@A:@B9@=B996>8<<>8=@B@494554:>??9:999,444)4599:;@A9B@C?C?D2A9;?A@C?CBBBBBC5;;,:;A299C:99D?@B@@?2559)44.4.47@<??<?@><=;;*00::3:BAB?AAA>?;:88..*-.)-886:::;><7;6;2;99=:@<<=BB<B?B@C?CCCFDCBBCC@@@AAAEE=CCA;;;0<AC@@@>@DE?
@6HNMW:00973:06318
TACGTAGGTGGCAAGCGTTATCCGGATTTACTGGGTGTAAAGGGCGCGTAGGCGGGGATGCAAGTCAGATGTGAAATCTATGGGCTTAACTCATAAACTGCATTTGAAACTGTATCTCTTGAGTGCTGGAGAGGTAGACGGAATTCCTTGTGTAGCGGTGAAATGCGTAGATATAAGGAAGAACACCAGTGGCGAAGGCGGTCTACTGGACAGTAACTGACGCTGAGGCGCGAAAGCGTGGGGAGCAAACAGG
+
ABCCCBC@::6;@;@@::6;CC?C@DCD?ABCDD>CCECD>CC>BBBBBBB@BEEE;BA9:;?ABAB@AABCC@A<000AAAA>CG@JAGCBBCCC>CBAA@@?8@@@;ABBBBBBAAA?CBB???BC@CCDD@D@;;;;59;@>A?A=??AACA??=@AAA=::::9DCEBBBC?B;?9??:?@A?BBBB?A:;6;>AB?<<;BBBB@BBBABC@BBBCCBB;;<C?BBCAAA8@A@;;;;.;@@CC?CBB?
@6HNMW:00984:06330
TACGGAGGGTGCGAGCGTTAATCGGAATAACTGGGCGTAAAAGGGCACGCAGGCGGATTGTTAAGTGAGATGTGAAAGCCCCGGGCTTAACCTGGGAATTGCATTTCAGACTGGCAGTCTAGAGTATTTTAGGGAGGGGTAGGAATTGCCACGTGTAGACGGTGGAAATGCGTAGGAGATGTGGAGGAATACCGAAGGCGAAGGCAGCCCCTTGGGAATATACTGACGCTCATGTGCGGAAAGCGTGGGGAGCAAACAG
+
<=5605>>459695>>B>9>8;;B=A=@B????>7;95599&5909<===<<<00,/<5;=8<7<;;:::559@AC=C?AA7=<5<=,0*-0555(/)/16//3:1866///;6:9==888:777;;;;///:1----&--/(/384:;//4=;2...---,--(--'-4522..(.73355=48859495717517/3394616:6666)3.37'-(----,,,22---.66658..).907766688+3.--7.777
@6HNMW:00987:06319
TACGGAGGATGCGAGCGTTATCCGGATTTATTGGGTTTAAAGGGAGCGTAGGTGGGATATTAAGTCAGCTGTGAAAGTTTGGGGCTCAACCTTAAAATTGCAGTTGATACTGGTTTCCTTGAGTACGGTACAGGTGGGCGGAATTCGTGGTGTAGCGGTGAAATGCTTAGATATCACGAAGAACTCCGATCGCGAAGGCAGCTCACCGGGCCGGAACTGACACTGATGCTCGAAAGTGCGGGTATCAAACAGG
+
CC@@=BC?BCBBBAAAAAADCC?C@CDD=;;7;B8AA0;;.;D>A@ADDBB@BBB=AAAB@C@CCC@@@@BBBBB>BCD=BBB8AA@@;@;>2999-:399=@?59;AACBB>BA<A?C?B???BBB?BBB?><88828A<A?B@CBBB@BBA?<8849@@@<BABA?CB>>>D;????:?@=@BC?BBBAAA@@=@=@@@@BCAB?BB=B?>;B?BBBAADAA@@;;;@<===6;=///:2:<==@@6AA@:
@6HNMW:00989:06354
TACGGAGGATGCGAGCGTTATCCGGATTTATTGGGTTTAAAGGGAGCGTAGGTGGGATATTAAGTCAGCTGTGAAAGTTTGGGGCTCAACCTTAAAAATTGCAGTTGATACTGGTTTCCTTGAGTACGGTACAGGTGGGCGGAATTCGTGGTGTAGCGGTGAAAATGCTTAGATATCACGAAGAACTCCGATCGCGAAGGCAGCTCACCGGGCCGGAACTGACACTGATGCTCGAAAGTGCGGGTATCAAACAGG
+
@BCC@DF@CCCBCCCCAA?@@B?B?BBB=BB@DE=BB0;;0;C;:;;BCAA?@@@;@;:;>A=AD;;;BABAAA@9;<<0;@@3>@;:498<4999:$75=::994999:=:=@BD=@>B@BABA977078;<@;ABC7==5<7<:=>BB?BAAAB==9=::99&9>?@=AABBA:<@BBD@EEAE9:49::9=9998?<@@ABBBCC@FC=A;?;>;=ABBB>>>>A???>>:;;1;;;;>@9;<;BCB8=>B<
@6HNMW:00998:06346
TACGTAGGGGGCGAGCGTTGTCCGGAATTACTGGGCGTAAAGGGTGCGTAGGCGGTACTTTAAGTTGGATGTGAAATTCCCGGGCTTAACTTGGGAGCTGCATTCAAAACTGGTTAACTAGAGTTCAGGAGAGGTAAGCGGAATTCCTAGTGTAGCGGTGAAATGCGTAGATATTAGGAGGAACACCGGTGGCGAAGGCGCTTTCTGGACTGACACTGACGCTGAGGCACGAAAGCGTGGGGAGCAAACAGG
+
CCDBBBDDDE1CABA@BC<AAA?D5;7;7;;CIE?CBBCC;@@;B@A@BBB>BCBCJCCC>A=AC>B?BBBBAAA<A>AA<BE=BB>A>AA?BE<@@AAAACJADCCC;BCCAD@DBCBBCCBBAEBC@BCBB@BB?BBA=A?C?B?BBBAAABB?@>?BA?98::@ADACCBB?BB@AA=@=@AC?B?BB@C@@<@<000AA9AAD@BBBBBBBCC=>>>>>A>><>BBFED>BABBBBA4898CC>>===
@6HNMW:01008:06348
TACGGAGGATGCGAGCGTTATCCGGATTTATTGGGTTTAAAGGGAGCGTAGGTGGGATATTAAGTCAGCTGTGAAAGTTTGGGGCTCAACCTTAAAATTGCAGTTGATACTGGTTTCCTTGAGTACGGTACAGGTGGGCGGAATTCGTGGTGTAGCGGTGAAATGCTTAGATATCACGAAGAACTCCGATCGCGAAGGCAGCTCACCGGGCCGGAACTGACACTGATGCTCGAAAGTGCGGGTATCAAACAGG
+
BBDE?@A<@AB@B;;;AE@CCC@C@;;;0:@=AC=CC>BB=BB<BA@AB;;6;@B=CBBB@DACBCBBBBBABBB<BBC=CCC6<;DEAF>A>BBB6A69:@?>;?@AAAAC<??:??D;?A?>AAC?BBBBB?BCC>AA;;8;5:=00+00//9:919999,8>@A?@@>?>@8:9AB?B>7BBC?BCB???>>8=8<878;?@@>>>7>5;3@;=>AAAAA@;;;=<;<666.6<///.'/33588069=8
@6HNMW:01009:06336
TACGGAGGATGCGAGCGTTATCCGGATTTATTGGGTTTAAAGGGAGCGTAGGTGGGATATTAAGTCAGCTGTGAAAGTTTGGGGCTCAACCTTAAAATTGCAGTTGATACTGGTTTCCTTGAGTACGGTACAGGTGGGCGGAATTCGTGGTGTAGCGGTGAAATGCTTAGATATCACGAAGAACTCCGATCGCGAAGGCAGCTCACCGGGCCGGAACTGACACTGATGCTCGAAAGTGCGGGTATCAAACAGG
+
BCCC@AB>BAA@ABB@AA?ABC9;;;BD>AA?AC<BB>BC;BB>:;;DFGD@CCD>AAAD@E?CBB:;;ABAABB=BDD=BBB;CCCC@E?A?@CC6B<??@??;?BAAB9:9:E>D?B<?????AA>???BC?CCD>BB?B@B?BCCC@C@>79993:<=<8>?>?>BAA??@@BBBB?BB?BBB?BBBBBBBB>@;@899AAAAAFF>B?B?A?A??;>>@@@@??;;;;;F6==A888-8===@@9>>A<
@6HNMW:01010:06352
TACGGAGGATGCGAGCGTTATCCGGATTTATTGGGTTTAAAGGGAGCGTAGGTGGGATATTAAGTCAGCTGTGAAAGTTTGGGGGCTCAACCTTAAAATTGCAGTTGATACTGGTTTCCTTGAGTACGGTACAGGTGGGCGGAATTCGTGGTGTAGCGGTGAAATGCTTAGATATCACGAAGAACTCCGATCGCGAAGGCAGCTCACCGGGCCGGAACTGACACTGGATGCTCGAA
+
0545.55.59555955992955.54///)//)//)//)/;)//,/554;993444)5955.5=??ABC;;;<<<=266>6>>>>+=<5566;>8===1<25499:7?;::>=>/77,36<6BBB77/0)/000>:/00*08185;6?<?>:<?897;;8?7;=3;A??9??;;;=89:996=?8?@B>?@@AAABC?E>A9::@==>9;=7;767@,0/3583222+555657222
@6HNMW:01011:06312
TACGGAAGGTCCGGGCGTTATCCGGATTTATTGGGTTTAAAGGGAGCGTAGGCGGCATGGTAAGCGTGTTGTGAAATGCGGGTGCTCAACATCCGGACTGCAGCGCGAACTGCCGTGCTTGAGTGCATTGAAGGAAGGCGGAATTCGTGGTGTAGCGGTGAATGCTTAGATATCACGAGGAACCCCGATTGCGAAGGCAGCTTTCCGCGCTGTTACTGACGCTGAAGCTCGAAG
+
=<<<:>9=8==5;@8:6:=BA?=B;9;;.;:.9;59:3:<0=9,4444:;>7<<9555<9==9=>885C8B888=6738;=2=;>??B<>=99./)09///99:088A6::99/87373,355===BB@BB=@=@9=9::3:;>2:9A@=AA=::0.).-.)-8/2+2965558;;=6707-555&55845338).(.6333707367557;;+//598857779477=<:;18
@6HNMW:00979:06393
TACGTAGGGGGCAAGCGTTGTTCGGAATTACTGGGCGTAAAGCGCACGCAGGCTGACCGTTAAGTCTGTCGTCAAAGGCGGGGGCTCAACCTCCGTTCTACGATAGATACTGGCGGTCTAGAGTATGTGAGAGGGAAGTGGAATTCCCGGTGTAGCGGTGAAATGCGTAGATATCGGGAGGAACACCAGTGGCGAAGGCGCTTCCTGGCACACAACTGACGCTCATGTGCGAAAGCCAGGGCAGCGAACGGG
+
BBA?@;;;;;*;D=AABD?CB@CC?B>B>BCCCC>CCBAC=C@@@B:;:BB>BBDDD?@A@C@BC@@ABBBB:::.;5;BBBB5BBEE@C?BB?BC@CCBBBABCCCAAA@?:996:BBCCBBBB9:9B@@@BB=A?BAA>A>C@CC;A;>>>>>8878@@A8///=<@@@@@AAAA9;:7:<>@A;@>??<@>?:>9:8;?=A=>>:>CBA>=:==::?ECDCCABAA@@@A9??<@@@9BBABBB=;?C=
@6HNMW:00981:06367
TACGGAGGATGCGAGCGTTATCCGGATTTATTGGGTTTAAAGGGAGCGTAGGTGGGATATTAAGTCAGCTGTGAAAGTTTGGGGCTCAACCTTAAAATTGCAGTTGATACTGGTTTCCTTGAGTACGGTACAGGTGGGCGGAATTCGTGGTGTAGCGGTGAAATGCTTAGATATCACGAAGAACTCCGATCGCGAAGGCAGCTCACCGGGCCGGAACTGACACTGATGCTCGAAAGTGCGGGTATCAAACAGG
+
BC@@?@C@BBCDB000009>>BAC@DGE?CCAEF>DB8;:4:B;AB:;:BC?C@C>BAA@-0-0A@@CBCCCCCC=BBD>DDD;CD@@;@=@9?==5@5::B@?=?BADAAA39:2:?A?B???BBA?BBBBB@BBB>BB?B?C?CCBB>A====00*06;8//03:7=BB??B>BBBA>??;???=AEBDD???=A<???@@>=>3::,929275;;;;:;;A?=<==;;:;:1:=:88C7@@?<>>9;:83
@6HNMW:00981:06370
TACGGAGGATGCGAGCGTTATCCGGATTTATTGGGTTTAAAGGGAGCGTAGGTGGGATATTAAGTCAGCTGTGAAAGTTTGGGGCTCAACCTTAAAATTGCAGTTGATACTGGTTTCCTTGAGTAGCGGTACAGGTGGGCGGAATTCGTGGTGTAGCGGTGAAATGCTTAGATATCACGAAGAACTCCGATCGCGAAGGCAGCTCACCGGGCCGGAACTGACACTGATGCTCGAAAGTG
+
AB@@<A@=@BBBBCCC<<5;;;29<=??5;9299)55)5A2>>6<<@?>@C5555/6<@@@EAA@@GCCCB@A?@8;;;6<CC;CC@@=@=@:===2?<9:9BB?BCC999A39929;><>>>@000<6:::;;58892:=7=>B?@A>A<?:===/0)////(//336::...58>:==5/0*/9;8><;<==?A:><?BBEBBBB@BD<?<;=B?BBB@@?>>>@@@===A==6=<:
@6HNMW:00998:06374
TACGGAGGATGCGAGCGTTATCCGGATTTATTGGGTTTAAAGGGAGCGTAGGTGGGATATTAAGTCAGCTGTGAAAGTTTGGGGCTCAACCTTAAAATTGCAGTTGATACTGGTTTCCTTGAGTACGGTACAGGTGGGCGGAATTCGTGGTGTAGCGGTGAAATGCTTAGATATCACGAAGAACTCCGATCGCGAAGGCAGCTCACCGGGCCGGAACTGACACTGATGCTCGAAAGTGCGGGTATCAAACAGG
+
BBABA;;9;BB@BAA?@>;@@C?C@CEB8<;?BB=BC<CC=CC>;;;LEEE@CBC=BCCB@D@DDBAAACDDBBB=AAA<BBB;BCCC=A;>6<>=2?9??BBB>AABAAAB?BD=C?C>B>?>BBB?BBBBC?CCD=9959>A;@A>?;?AA;:>><?BBD>GBAB=A?>>;:;@=00*0<9>AB?BBAAAAAA8>8>@@@BBBC?BB>B?A<B<????@=>>@??????===6=?<==@8>:=7660//.4
@6HNMW:01019:05807
TACGGAGGATGCGAGCGTTATCCGGACTTATTGGGTTTAAAGGGTGCGTAGGTGGCTTGTTAAGTCAGTGGTGAAAAGCTGCAGCTCAACTGTAGTCTTGCCGTTGAAACTGACGGGCTAGAGAGGAAACGAGGTATGCGGAATGTGTGGTGTAGCGGTGAAATGCATAGATATCACACAGAACGCCGATTGCGAAGGCAGCGTACCAGGCTCTATCTGACACTGAAGCACGAAAGCGTGGGGATCAAACAGG
+
BBAA?@DAECCB@?A9;:>ABB@C@C;;:;G@CC>BB>BC=CD?A@@CBBB@BC?B@<@@<@;@@ACBBA=A>?>?3@>@@A???CCB?BBBB8:9BC=@@49;5;:@9?CECCCC>BBBBBBBC@BB=AA8959@>??C?A>999A@B?AAA@@@A?BDCC>BBB>??BCC>:;@@>>>AA6::><??B<@=<<6;7;<<=><;>7//,/998:A??>==ED?BB599@BBBB>BAAAAEF:BABAC=CCC?
@6HNMW:01037:05807
TACGGAAGGTCCGGGCGTTATCCGGATTTATTGGGTTTAAAGGGAGCGTAGGCGGCATGGTAAGCGTGTTGTGAAATGCGGGTGCTCAACATCCGGACTGCAGCGCGAACTGCCGTGCTTGAGTGCATTGAAGGAAGGCGGAATTCGTGGTGTAGCGGTGAAATGCTTAGATATCACGAAGAACTCCGATCGCGAAGGCAGCTCACCGGGCCGGAACTGACACTGATGCTCGAAAGTGCGGGTATCAAACAGG
+
CDCC@C:;9;CACD>CAA=ABB>B>BBB=BB?BE<AB<BA<@D<AA@BA@@=@B?CAAA?BB<?@A@@@>ABBBG>BBB@@:@9:9CC@CABB?B=BB=>=BAAABBB?BBBC<><@@@;@@@ACCBB>BB7;6;2707C>C@C@CB>?>@DBBBBB>A@@@<<A>>7;;>>==<??AA9>>;?<=:<>;;;@@D=A=@==<=><<6<=6>9@<@;DCCCCCCCCCCCBBBAAA<ACCCCC>CCCCCC>CBC@
@6HNMW:01044:05783
TACGGAGGATGCGAGCGTTATCCGGATTTATTGGGTTTAAAGGGAGCGTAGGTGGGATATTAAGTCAGCTGTGAAAGTTTGGGGCTCAACCTTAAAATTGCAGTTGATACTGGTTTCCTTGAGTACGGTACAGGTGGGCGGAATTCGTGGTGTAGCGGTGAAATGCTTAGATATCACGAAGAACTCCGATCGCGAAGGCAGCTCACCGGGCCGGAACTGACACTGATGCTCGAAAGTGCGGGTATCAAACAGG
+
BDAA<;:8:@A?BBB@AA?ACDAC?CCC>CC=AA<@B<BC>CG>ABBCCCC@A@A=AFCE@C@CBB?99:BAABB<@@C<AAB;BBCC?C?C?CCC:C<?>???=ABBBB@A=AA<A@D@BABBCAA>ABA@?>777.7828?B=BC@A=AA?=98859BBD>CCBB?==>AAA=AABB>B>=BBB?BBBBBBBB<@<@BB@CC@A<99199?:B@BB??A??@AA9<;AB>=>3:9;555,6;;99:6:AA<
@6HNMW:01053:05788
TACGGAGGATGCGAGCGTTATTTCCGGATTTATTGGGTTTAAAGGGAGCGTAGGTGGGATATTAAGTCAGCTGTGAAAAGTTTGGGGCTCAACCTTAAAAATTGCAGTTGATACTGGTTTCCTTGAGTACGGTACAGGTGGGCGGAATTCGTGGTGTAGCGGTGAAATGCTTAGATATCACGAAGAACTCCGATCGCGAAGGCAGCTCACCGGGCCGGAACTGACACTGATGCTCGAAAAGTGCGGGTATCAAACAG
+
;;9945A8ABC;B@A;;;5;;;057<9<BB>CC@CD=BC=AB;AD>AAACBBB?BBC=BBBB>A?AABBCCBBA<;;;&9==8?DD9C@??5838-3333$3699:44-383338@7@B;B;?7===>=;=<@@>;>4777.3;6;1823333399::9=B>BBBC;@:8<29565227737<:<A;C??;?A999CCC>B?B@@@A<<</66(5.5+3,3;85555522222582222&255588-575588(577
@6HNMW:01056:05797
TACGGAGGGTGCAAGCGTTACTCGGAATCACTGGGCGTAAAGGACGCGTAGGCGGATTATCAAGTCTTTTGTGAAATCTAATGGCTTAACCATTAAACTGCTTGAGAAACTGATAATCTAGAGTGAGGGAGAGGCAGATGGAATTGGTGGTGTAGGGGTAAAATCCGTAGAGATCACCAGGAATACCCATTGCGAAGGCGATCTGCTGGAACTTAACTGACGCTAATGCGTGAAAGCGTGGGGAGCAAACAGG
+
;;;A>;;;,9>A@=BBBB?CABBB>B>BBCCCCC=?@@CF>C?BBDC@@@C>;;7;B=AB@@=@CAABB:BBBBG?<;;C@BB@DC@D?@?@D?CD>CBBBB?@@@BE?CBBBCD@BBBCCCBBB:::/;@:;5;BBACC@BAC>B>@@<?B@9;;;*:===3@B9AA@?@CCDEBB@BC@B@CBBC=BD@BA@@<>9?:::BCBBCC@C?BA=A<@@BBBBCBC@BB?@@BCF>CCBA@A@7@@@BB=C@@>
@6HNMW:01053:05837
TACGTAGGTGGCGAGCGTTGTCCGGAATTATTGGGCGTAAAGAGCATGTAGGCGGCTTAATAAGTCGAGCGTGAAAATGCGGGGCTCAACCCCGTATGGCGCTGGAAACTGTTAGGCTTGAGTGCAGGAGAGGAAAGGGGAATTCCCAGTGTAGCGGTGAAATGCGTAGATATTGGGAGGAACACCAGTGGCGAAGGCGCCTTTCTGGAGCTTGTGTCTGACGCTGAGATGCGAAAGCCAGGGTA
+
BCBCCCC?CC@CBBA>992;AF?C@B?C>BB>BC;@A@@@;@BBA@@?@@@=@@?BB@B@BB8:9B@@?AAA@==<&944888+8;33-499+9:=@@=B;:9?2::,9?<::>>3846:@@???CC?BB;?;=?-9:9-91919A9AA?<>A>>@;==@D:A?999=?=?AA8??2884;6:;9-5222+28839475538808--(----(-....55::;;8;775556555-594777033
@6HNMW:01054:05855
TACGGAGGATGCGAGCGTTATCCGGATTTATTGGGTTTAAAGGGAGCGTAGGTGGGATATTAAGTCAGCTGTGAAAGTTTGGGGCTCAACCTTAAAATTGCAGTTGATACTGGTTTCCTTGAGTACGGTACAGGTGGGCGGAATTCGTGGTGTAGCGGTGAAATGCTTAGATATCACGAAGAACTCCGATCGCGAAGGCAGCTCACCGGGCCGGAACTGACACTGATGCTCGAAGTGCGGGTATCAAACAGG
+
@@@A?BB?CBBBBACBBC?AAA=A=ABB>BDBFJ?CC>CH>GH?BBB@@CB@CDD>CDDE@C@BCBBCB@@@EFE>DCD>BDD9::BB=A>@<>>>3817<<<==??>>BBC=AA;A?A<A9::A>><;00/;3<9:2:B6B=@78;?@8;;<997708?@?;ABAB?>@@===:??@@<:94<9929@:98?AC9>;??>?@@@<3::095:8B@B===A:96::///9779047/..80888533)2264
@6HNMW:01015:05904
TACGGAGGATGCGAGCGTTATCCGGATTTATTGGGTTTAAAGGGAGCGTAGGTGGGATATTAAGTCAGCTGTGAAAGTTTGGGGCTCAACCTTAAAATTGCAGTTGATACTGGTTTCCTTGAGTACGGTACAGGTGGGCGGAATTCGTGGTGTAGCGGTGAAATGCTTAGATATCACGAAGAACTCCGATCGCGAAGGCAGCTCACCGGGCCGGAACTGACACTGATGCTCGAAGTGCGGGTATCAAACAGG
+
CDCC@BB@BBBB@C99;A=ABC@B?BBC=AB=BC=BD>BI@DD>AAABCJGABBB>BCCE?C?CCDCDBBBBBBD=BBC=BBB8BBCC<?:?8<<<3<<@@CAB?BBBCA==29:,:8=8????A:939A@>>;:9:,:<9<<A>AB::79BB==AA>ABBC>DB?>=;@@@@AACCAA>AA;B==;=CBA@A>>1727=<<>>98188)87=:C=@;>>B@@>>>@;;=;--(-6---8.67;5660788;
@6HNMW:01016:05897
TACGGAAGGTCCGGGCGTTATCCGGATTTATTGGGTTTAAAGGGAGCGTAGGCGGCATGGTAAGCGTGTTGTGAAATGCGGGTGCTCAACATCCGGACTGCAGCGCGAACTGCCGTGCTTGAGTGCATTGAAGGAAGGCGGAATTCGTGGTGTAGCGGTGAAATGCTTAGATATCACGAGGAACCCCGATTGCGAAGGCAGCTTTCCGCGCTGTTACTGACGCTGAAGCTCGAAGGTGCGGGTATCGAACAGG
+
DCCC=B=@=AB=@@8@::6;BB=C@BBB=BD?CE>CC>CB<@D<;;:ACBB=@@=?ACE@CC?C@?>AA?CAAAC>898??8>?>AAC?AABB?@;?@787>??@BCC?CCBB:==B@C;>???BBBB@DD?B?B:><>B?B?C@BB@B=B@@>?7748?AA=;;;A=??AAAAAC??<<8<;?AA2A>>7;9::2858<<<?A7?9??AAA>><>@=>=AAAA@>:=>??AA<>;>A<==7>BBA@A;>>>:
@6HNMW:01020:05903
TACAGAGGGTGCAAGCGTTAATCGGAATTACTGGGCGTAAAGCGCGCGTAGGTGGTTATTTAAGTCAGATGTGAAAGCCCCGGGCTTAACCTGGGAACTGCATCTGATACTGGATAACTAGAGTAGGTGAGAGGGAAGTAGAATTCCAGGTGTAGCGGTGAAATGCGTAGAGATCTGGAGGAATACCGATGGCGAAGGCAGCTTCCTGGCATCATACTGACACTGAGGTGCGAAAGCGTGGGTAGCAAACAGG
+
BCDDDBBB>BB@@=@@997;=CCC@C@C@BC:::6:@>@A8?>@@@BBBCD?BC?B@CDD>C@BCDICDBBBBBB:@>A@.;;6;D=B?B@BCC>C@CBBBBCDCCCCCBBB@BBB@CCGCABBBB@BBBCBCB<B@CCCCC@C?C@CC@BBBCC@@=AA@B=BBBBDCCCBBCCBF=A@@C@CCC@DDAA?ABB4969@??C@C@CC@CCDDCBBBCCCCB@@@9949???@@<B@@@CE>CCCCCC=C@@=
@6HNMW:01030:05904
TACGGAGGATGCGAGCGTTATCCGGATTTATTGGGTTTAAAGGGATGCGTAGGTGGGATATTAAGTCAGCTGTGAAAGTTTGGGGCTCAACCTTAAAATTGCAGTTAGATACTGGTTTCCTTGAGTACGGTACAGGTGGGCGGAATTCGTGGTGTAGTGGTGAAATGCTTAGATATCACGAAGAACTCCGATCGCGAAGGCAGCTCACCGGGCCGGAACTGACACTGATGCTCGAAAGTGCGGGTATCAA
+
CCBC?CCACAAAABB@AA>AAB?B@CCC9AA4;;0;;0;C9AB9;99554:<7<<<7<>=?;>896AA:99?@??D7BBC?CCC8?@A@;:6;9899+6(-----(-----/9:49?3;6=349;<>33,33933.38<333136;;><8;8;??>@;@<;==?7==68-7878767;7?@:<<5?AA>AA@===9919:?989BBAB<@@9@8<6?99:<<>==;:9555?>99C7>@525@5<9=999
@6HNMW:01033:05883
TACGTAGGTGGCAAGCGTTATCCGGATTTACTGGGTGTAAAGGGCGCGTAGGCGGGGATGCAAGTCAGATGTGAAATCTATGGGCTTAACTCATAAACTGCATTTGAAACTGTATCTCTTGAGTGCTGGAGAGGTAGACGGAATTCCTTGTGTAGCGGTGAAAATGCGTAGATATAAGGAAGAACACCAGTGGCGAAGGCGGTCTACTGGACAGTAACTGACGCTGAGGCGCGAAAGCGTGGGGAGCAAACAGG
+
;;AC=>;7:;8=;7=>9959??2:2999)59;=A7>>>>F>CC>@@@@;;;>@@?@3?;;00+0=00/////9<<0666<<<;2<<.9669@@@@C=A@AAAA@;@@C=AACBB@@@AA6;9AA:::C?CCCC@CB@@::3:;?;@=?:@???>>=:283333&333333<==;;:58*-(-:)--9(/777577=:;5@=7///////7<<=<??:?;5559999;95;;:555)5<<<===2@@@@@:>=?<
@6HNMW:01040:05862
TACGGAAGGTCCGGGCGTTATCCGGATTTATTGGGTTTAAAGGGAGCGTAGGCGGCATGGTAAGCGTGTTGTGAATGCGGTGCTCAACATCCGGACTGCGAGCGCGAACTGGCCGTGCTTGAGTGCATTGAAGGAAGGCGGAATTCGATGGTGTTAGCGGTGAAATGCTTAGATATCACGAGGAACCCCGATTGCTGAAGGCAGCTTTCCGCGCTGTTACTGACGCTGAAGCTCGAAGGTGCGGGTATCGAACAGG
+
5545992:255.5:1::;46669=7<<<)55.55)44)490990444:44458<398847;;-3////63--//)////(/8/33;47333274;;<::88/0//--06-/(/(/9:<=7;<<?77397>;9@<?=<5:?;?:<8=73733873.39:9488<?9><<@:>=>9::;;;<88491877*52/35/..5050..2222'2.5566767277?A@@>A==<8=<<<<<1818::::/:;::??=AAA<
@6HNMW:01051:05879
TACGTAGGGGGCGAGCGTTGTCCGGAATTACTGGGCGTAAAGGGTGCGTAGGCGGTCTGGTAAGTTGGATGTGAAATACCCGGGCTTAACTTGGGTGCTGCATCCAATACTGTCGGACTTGAGTGCAGGAGAGGAAAGCGGAATTCCTAGTGTAGCGGTGAAATGCGTAGATATTAGGAGGAACACCAGTGGCGAAGGCGCTTTCTGGACTGTAACTGACGCTGAGGCACGAAAGCGTGGGGAGCAAACAGG
+
BBBCBBCDDE5BBBBBBB?BCC@C?B>B=@@ABA;AA@AB<BC?BBAAACD<AA=ACBC@CG@BB?B@DCCCABA<@@@A9AA<AB?B?AA@AA9;000<<???6;6AABAAABB@AAA?BBBBCBAA>@BBC@DD:>8859?C?C?>>>>>><@@<6:777.9:9??@AAE>><>?:?>9>:>?@;@;;;;A??:>999;::3:>>;:;;=>A<A?@>?>>>?8828>?@@A<B???CFC:@<;AA:AAB=
@6HNMW:01018:05958
TACGGAGGGTGCAAGCGTTACTCGGAATCACTGGGCGTAAAGGACGCGTAGGCGGATTATCAAGTCTTTTGTGAAATCTAATGGCTTAACCATTAAACTGCTTGAGAAACTGATAATCTAGAGTGAGGGAGAGGCAGATGGATTGGTGGTGTAGGGGTAAAATCCGTAGAGATCACCAGGAATACCCATTGCGAAGGCGATCTGCTGGAACTTAACTGACGCTAATGCGTGAAAGCGTGGGGAGCAAACAGG
+
ABAB>ACB=@A@@=AA@@?B;;;CAD=A@@>===594999)4.5<@@BBBB?::6;A6;<CC@DDAAA@3@@@@@9@??@<9:4;92439.55.5<2:9944.48444)4<;;=B;955<9=995995)9:>>:0//775(--380--(/7688::.9;;;.::8:;;=>===:550557=8:877.//)/:99+/+4444:=BBCC@C@CBAD;;;B@@;;;C@CCBBCBBA<BABBBCC8;;<AB;;;;2
@6HNMW:01030:05914
TACGTAGGGGGGCGAGCGTTGTCCGGAATTACTGGGCGTAAAGGGTGCGTAGGCGGTCTGGTAAGTTGGATGTGAAATACCCGGGCTTAACTTGGGTGCTGCATCCAATACTGTCGGACTTGAGTGCAGGAGAGGTAAGTGGAATTCCTAGTGTAGCGGTGAAATGCGTAGATAATTAGGAGGAACACCAGTGGCGAAGGCGGCTTACTGGACTGTAACTGACGCTGAGCACGAAGCGTGGGGAGCAAACAGG
+
5::::444444#4999955.5A>=B?C>B25599:/9=;=<3>;1///----3//)/;774;>8<A=A8A;;;?@A8@;;:/4<08:7;9<=:>>6;555?>9?A0844999?:@@>BCC<??CBBBBC???;;:;;500/(/*/5:55.228==856.5AAA6==:68876/-(,(,*(,,,2,,,-277782522+2+5717;4<<?>7;>655797777;757?7659956-5956555&22225'5572
@6HNMW:01030:05949
TACGTAGGGGGCGAGCGTTGTCCGGAATTACTGGGCGTAAAGCGCGCGTAGGTGGTTATTTAAGTCAGATGTGAAAGCCCCGGGCTTAACCTGGGAACTGCATCTGATACTGGATAACTAGAGTAGGTGAGAGGGAAGTAGAATTCCAGGTGTAGCGGTGAAATGCGTAGAGATCTGGAGGAATACCGATGGCGAAGGCAGCTTCCTGGCATCATACTGACACTGAGGTGCGAAAGCGTGGGTAGCAAACAGG
+
BB@@?;:;:;'9;@9=@=8=CB?C?A?A@CCCCC<A@@@@8@;;;@@AACE?BB?B>BBB>C@CCCCBDBBCCBB=BACC6@@<@A?B?B?BCC>C@BBBBAB@@ABCCCBB@BBB?BBBBBBCCCACCBBBBB=B?BBBBA<?;>=>@=ACCCCCCABAAH?BCBCCCCCCBCBCC?BB@B@CBB@CCDB@BCC8:8:BBBB?B@AA?ACCC@@@BBBCBCCCB@@;>B?>>@:??AAAB=BBBBBC=BBB?
@6HNMW:01039:05950
TACGGAGGATGCGAGCGTTTATCCGGATTTATTGGGTTTAAAGGGAGCGTAGGTGGATATTAAGTCAGCTGTGAAAGTTTGGGGCTCAACCTTAAAATTGCAGTTGATACTGGTTTCCTTGCAGTACGGTACAGGTGGGCGGAATTCGTGGTGTAGCGGTGAAATGCTTAGATAATCACGAAGAACTCCGATCGCCGAAGGCAGCTCACGGGCCGGAACTGACACTGATGCTCGAAAGTGCGGGTATCAAACAGG
+
566>9==8<6955555555)455.5.///)//)//)//)/7.7:,/6666<<7//)////275:::<<:99;444)4;<08::.:8:>7<7?6::=.94999:<8>:C?777277(36;4455:333:3/////(,26(**(*(,(,,,2(*******(***5/288813337826././/35623336<33333,3949,33/////..7.626.60755568222255985222'22222:'226555-5796
@6HNMW:01042:05944
TACGGAGGATGCGAGCGTTATCCGGATTTATTGGGTTTAAAGGGAGCGTAGGTGGGATATTAAGTCAGCTGTGAAAGTTTGGGGCTCAACCTTAAAATTGCAGTTGATACTGGTTTCCTTGAGTACGGTACAGGTGGGCGGAATTCGTGGTGTAGCGGTGAAATGCTTAGATATCACGAAGAACTCCGATCGCGAAGGCAGCTCACCGGGCCGGAACTGACACTGATGCTCGAAGTGCGGGTATCAAACAGG
+
BCBB@CDACJCBBCAAAA?@BBAD?BBD>CC?CD>DC=CC>CD>BA@CBBA?A@A<BBBC@C@DCBBBCBCBBBD=BCB=ACC9CCBB?A?B>BBB8B<?>AAA?BBBBBAA?AA;A=?49999BAB@BBBBB?A?@:8858?C>B@AB?CCA<;==:=BDC>CDAA>=>>AAA>BB@A>=?=CCC@BBB=>>??:?:@?@@ABB><>B:A=A<C@B@@@@;;;AAA====//*/=777<2:=>688-8==8
@6HNMW:01045:05922
TACGGAGGATGCGAGCGTTATCCGGATTTATTGGGTTTAAAGGGAGCGTAGGTGGGATATTAAGTCAGCTGTGAAAGTTTGGGGCTCAACCTTAAAATTGCAGTTGATACTGGTTTCCTTGAGTACGGTACAGGTGGGCGGAATTCGTGGTGTAGCGGTGAAATGCTTAGATATCACGAAGAACTCCGATCGCGAAGGCAGCTCACCGGGCCGGAACTGACACTGATGCTCGAAAGTGCGGGTATCAAACAGG
+
CC??>@@=@?A@BBBBBB@CCCAC@CCD>CC?CC?CC>CF>CC>@A@CCCC@CCC=CCCC?D?CCC?@?BAAAAA<AAD=BBB;BBBB@C?B>ADD:C<?>????BAABA7858B:@?C>BABA@==:<BA?@=@BA9@B?B@B>BB@@>@@??A7778BBE>ACCC?A<==B@>A@CC?DC<AAB?BCB@@B<<9<>A<>=BBBB:==7:;A<C=AA@@@A?AA??@??>AAA7??A;;;5;==>?@8@@A=
@6HNMW:01045:05923
TACGGAGGATGCGAGCGTTATCCGGATTTATTGGGTTTAAAGGGAGCGTAGGTGGGATATTAAGTCAGCTGTGAAAGTTTGGGGCTCAACCTTAAAATTGCAGTTGATACTGGTTTCCTTGAGTACGGTACAGGTGGGCGGAATTCGTGGTGTAGCGGTGAAATGCTTAGATATCACGAAGAACTCCGATCGCGAAGGCAGCTCACCGGGCCGGAACTGACACTGATGCTCGAAAGTGCGGGTATCAAACAGG
+
CCCD?CC?BCC@@@@9;:>ABC@C@CCD>CF=AA<AC<BB<BD=@A@FDBB@BBB=BCBE@C@BBCABB???BCC>CCC=BBB8BCCC@B?B>BBC:B<??@A@<ABCCDBA?AB>B@C<??>>C==<=BA;;7;;;7<@=@=@=?0009>@<==:778BFK>CCCC@@@@@@@?BBCC?>>=CBB?BCC@AABB=A>A>>>BBBB<AA9A<><B@B@@@AAAAAA:::AA?AA7><?>>@9<<>?@?:?BB:
@6HNMW:01057:05947
TACGGAAGGTCCGGGCGTTATCCGGATTTATTGGGTTTAAAGGGAGCGTAGGCGGCATGGTAAGCGTGTTGTGAAATGCGGGTGCTCAACATCCGGACTGCAGCGCGAACTGCCGTGCTTGAGTGCATTGAAGGAAGGCGGAATTTCGTGGTGTAGCGGTGAAATGCTTAGATATCACGAGGAACCCCGATTGCGAAGGCAGCTTTCCGCGCTGTTACTGACGCTGAAGCTCGAAGGTGCGGGTATCGAACAGG
+
CBBB?C?B@BD?CC=BBBADCC?@?ABB=BB?AA8@@0::.;G;@@@CA@@=0000@@@=BB=AAA????AABCC>AA>>?8?AAABC@@BBB?A?@A>>>A@@BA>><?AAB>AAB?>7>@A>@A??=?E@F?B?B?B@<?47829@@??BBB>>?B?BBAD>=>>@<<<989:>?:;:@;>5:;;1;@C;===@7:5:==888*84:788:::5::::7766...05589990502228909999??:==A=
@6HNMW:01016:05998
TACGGAGGGTGCAAGCGTTACTCGGAATCACTGGGCGTAAAGGACGCGTAGGCGGATTATCAAGTCTTTTGTGAAATCTAATGGCTTAACCATTAAACTGCTTGAGAAACTGATAATCTAGAGTGAGGGAGAGGCAGATGGAATTGGTGGTGTAGGGGTAAAATCCGTAGAGATCACCAGGAATACCCATTGCGAAGGCGATCTGCTGGAACTTAACTGACGCTAATGCGTGAAAGCGTGGGGAGCAAACAGG
+
BCAB?;;;6;BBB?CBCC?AA@AB?B>BCBDDDE>BBBDH?E?CBCBBBBB@@@=@A=A@AA?BBCBCB:BBBBC=A@@B?BA?AB<@<@=AA5;;6;BBBB@CBBBH>DA@ACCACCBCCBBAA@@?6:;;;7;CAAAB@B@C@F?A@=@A@:;;;5;BBC;BB?BBA@BBBBABB@CB?C?@@@C=AA=A@?@4:6::::@@AA@@?@?BC?B@BBBBBDBA@>@BAABBCH>CAA;;;;.;;;@@9@AA<
@6HNMW:01024:05964
TACGGAAGGTCCGGGCGTATCCGGATTTATTGGGTTTAAAGGGAGCGTAGGCGGCATGGTAAGCGTGTTGTGAAATGCGGGTGCTCAACATCCGGACTGCAGCGCGAACTGCCGTGCTTGAGTGCATTGAAGGAAGGCGGAATTCGTGGTGTAGCGGTGAAATGCTTAGATATCACGAGGAACCCCGATTGCGAAGGCAGCTTTCCGCGCTGTTACTGACGCTGAAGCTCGAAGGTGCGGGTATCGAACAGG
+
BB@@<@696:@;>>9=00/<:6:89;;4@@=AC;@@0;:/;B;BB@@?AA?;989BBB?BB>A@A@@?<?@@@@9@@@CC>???CAA>BBBC<?<?BBB>@>BBBBB79:BB>ABCCC;???:99BC?BB?B?A>A?@@=@:@<@9:9?BBAAA??<?A>>9???@<@>>>=;;;;;;?<@=BDD5@AB7;;==9==>>>ABD1818;:;;;;;@FAAA@??>;:4:;;==>8=7::888)8887<@:<>A=
@6HNMW:01030:05979
TACGGAGGATGCGAGCGTTAATCGGAATAACTGGGCGTAAAGGGCACGCAGGCGGTTGTTTAAGTGAGGTGTGAAAGCCCCGGGCTTAACCTGGGAATTGCATTTCAGACTGGACAACTAGAGTACTTTAGGGAGGGGTAGAATTCCACGTGTAGCGGTGAAATGCGTAGAGATGTGGAGGAATACCGAAGGCGAAGGCAGCCCCTTGGGAATGTACTGACGCTCATGTGCGAAAGCCAGGGCAGCGAACGGG
+
BCCC@;;9;;;:BBBBBB@B@D@A?BBCF@DCCC=@9:;C<AA<B@@@CCC@@@=@=;;;0;5;BAAA?@BBBBB>BBEE;CC>CD@C@C@CGG=D7;7;;AAC=BBBBBBB@CBA?BCBBDKCBBCC>BDD>BBCC;BB@@4;5;<@CCCCCCBAA=;;;;0;;;DFCBCCA;;;@?AB>B@@@A@CE?A@@EF?B@C;;;AA7A?CD>GAGCCCCCCBBBBBAA@@;;;CCB;@@>@AD>ECBBBB@CIM@
@6HNMW:01031:05999
TACGGAGGATGCGAGCGTTATCCGGATTTATTGGGTTTAAAGGGAGCGTAGGTGGGATATTAAGTCAGCTGTGAAAGTTTGGGGCTCAACCTTAAAATTGCAGTTGATACTGGTTTCCTTGAGTACGGTACAGGTGGGCGGAATTCGTGGTGTAGCGGTGAAATGCTTAGATATCACGAAGAACTCCGATCGCGAAGGCAGCTCACCGGGCCGGAACTGACACTGATGCTCGAAAGTGCGGGTATCAAACAGG
+
BCBI@FF@FBAABAA@@@=@BB>B@BBD>DD?BH?EF>BB<BC=;;;CCBC@CBC>AAAA=@=ACBBABC@@@BD=BBB6<;<.;D::5:9<8;<;28699=><8<@BBA>?2:9,:;B8@@A@@@@:??@@A=@@A;AB?B@C?CBBC9:9A==9999BFD>CC??;;@88988@AAA?A<7@??:?D???BBB?B?B???A@AB??@9@:>5A778A==<8:97>;778678)6<;<=<5:::=AA:@@F:
@6HNMW:01034:05977
TACGGAGGATGCGAGCGTTATCCGGATTTATTGGGTTTAAAGGGAGCGTAGGTGGGATATTAAGTCAGCTGTGAAAGTTTGGGGCTCAACCTTAAAATTGCAGTTGATACTGGTTTCCTTGAGTACGGTACAGGTGGGCGGAATTCGTGGTGTAGCGGTGAAATGCTTAGATATCACGAAGAACTCCGATCGCGAAGGCAGCTCACCGGGCCGGAACTGACACTGATGCTCGAAAGTGTGGGTATCAAACAGG
+
CB@@<@B=@:;9CCBBCCACCC<@;:::.:A5;;7;J;CC8;;0;;;BBDD@BBE>CCA@=@?@@@@@AAAAABA=<<<:;GG3@@;945;?<BBB8B788?:9468///0/(/6.65:5;:>:<8><>??AA>BBB>BD<><>@BBABAEBAAA:949AAB>BBBB@@<:=@BABBBB?AA=BBB>BB@=><CC;@=A>?>AA>>;??8;=A=C?B?;;DDB>=>???DDBBA7<;=666)8<<=>?:?AA=
@6HNMW:01037:05979
TACGGAGGATGCGAGCGTTATCCGGATTTATTGGGTTTAAAGGGAGCGTAGGTGGGATATTAAGTCAGCTGTGAAAGTTTGGGGCTCAACCTTAAAATTGCAGTTGATACTGGTTTCCTTGAGTACGGTACAGGTGGGCGGAATTCGTGGTGTAGCGGTGAAATGCTTAGATATCACGAAGAACTCCGATCGCGAAGGCAGCTCACCGGGCCGGAACTGACACTGATGCTCGAAGTGCGGGTATCAAACAGG
+
BBDH@AB>BBBBD:::AA@CBB?B>BBJ>CCBFG<BB6;;/;F=BBBCDCC?A@A;BB@@?AADECCCCDECBBA<@??.:993:AAD?A=?1878*92:9ABB@DCCB???@BB>B?B?C@?>B9939@>>>9999+9@<@?B?@?>C@DBA>=@?:@???5?>8816>=AAB8::BB=::7?BB?BBB???AB>A?B???BBA?<?A:A<?;B>A=>>===>>?@=<:;//)/9///5.59<7BA9878;
@6HNMW:01041:06000
TACGGAGGATGCGAGCGTTATCCGGATTTATTGGGTTTAAAGGGAGCGTAGGTGGGATATTAAGTCAGCTGTGAAAGTTTGGGGCTCAACCTTAAAATTGCAGTTGATACTGGTTTCCTTGAGTACGGTACAGGTGGGCGGAATTCGTGGTGTAGCGGTGAAATGCTTAGATATCACGAAGAACTCCGATCGCGAAGGCAGCTCACCGGGCCGGAACTGACACTGATGCTCGAAAGTGCGGGTATCAAACAG
+
BBBB>BBABCCGJJD:;:=ABB=B@CCC>BB>BC<AA<AE=CC?AA@C@A@<;;;7;CCCAMABC;;;CCDBDCD>>>A9><<3<0006<6:9@@@5B?BBBBB?AA@CA9949A9@=C?BBAA???<@???E?BCB>BB?B?C@CCBB?B@@:600,0@@>6>>9908;;>>==ABAB@AB<B::59@@@@AAA=A>B:::BAA=8==4<9<1:49A>????>>=>=BA===D;B??>>>7>;::::39=<
@6HNMW:01047:05965
TACAGAGGATGCGAGCGTTATCCGGATTTATTGGGTTTAAAGGGAGCGTAGGTGGGATATTAAGTCAGCTGTGAAAGTTTGGGGCTCAACCTTAAAATTGCAGTTGATACTGGTTTCCTTGAGTACGGTACAGGTGGGCGGAATTCGTGGTGTAGCGGTGAAATGCTTAGATATCACGAAGAACTCCGATCGCGAAGGCAGCTCACCGGGCCGGAACTGACACTGATGCTCGAAAGTGCGGGTATCAAACAGG
+
BBBCCCC@BDCBBBAA@@?BCD@B@BBC>BB@EE>CB=A@9?B:@@?CCAA@@@A<AAAB@B@BCCA??>BCAAA=BDD>CCC:BBBB>?=@=A@@4A598@BB9>>@@@>?;?@:??C<@@@?@9939AA<=<756.5A:A<A9>>5606A?<=>><?BAD:@@??;?A@;==///@@9=?=BCB<??>>>>=<8<<A788AA==:>B:@<@=C;@>ACCCC?A??@???::93:<=>>>9>>>>@A:AAA<
@6HNMW:01047:05991
TACGGAAGGTCCGGGCGTTATCCGGATTTATTGGGTTTAAAGGGAGCGTAGGCGGCATGGTAAGCGTGTTGTGAAATGCGGGTGCTCAACATCCGGACTGCAGCGCGAACTGCCGTGCTTGAGTGCATTGAAGGAAGGCGGAATTCGTGGTGTAGCGGTGAAATGCTTAGATATCACGAGGAACCCCGATTGCGAAGGCAGCTTTCCGCGCTGTTACTGACGCTGAAGCTCGAAGGTGCGGGTATCGAACAGG
+
BCCC@C@DADH?@@:@@@;@BB=@=;:;6;C?BD=BB;@@:AB=@A@CCCCABB@BBGG?CB?BCBBAB?BCBBB>BDBBB:@?<?=?8?>8=7B?BB979:9:AAAA?B999@CBBBC>?@A@@A@@=@A=@=A?B@CC@B>A>A???@BCCCC::7:A@A<>@>?7;;;;;;;====?9=:>BB6AAA=;;;>5:4:>:899)7/8=@>A@@8;;AAAAB=>//-/==<?@=@<>>AAA:><>A@@<@@A=
@6HNMW:01049:05995
TACGGAAGGTCCGGGCGTTATCCGGATTTATTGGGTTTAAAGGGAGCGTAGGCGGCATGGTAAGCGTGTTGTGAAATGCGGGTGCTCAACATCCGGACTGCAGCGCGAACTGCCGTGCTTGAGTGCATTGAAGGAAGGCGGAATTCGTGGTGTAGCGGTGAAAATGCTTAGATATCACGAGGAACCCCCGATTGCGAAGGCAGCTTTCCGCGCTGTTACTGACGTGAAGCTCGAAAGTGCGGGTAAGTCGGAACAGG
+
@?BB>B>B<BC@BG>@BAAGCC@B@BBB<BB?BD8??,9:,9<69>@??@@>9:69AAA???=????AA500:::3000;;7;>::8?;73394;68?<8899777<?8333<.33:::6<<===445:;A?A@C@A>A@8@8>9?@;C7==@@@@B7;;;;;079;;7;@7556682225.5+2222$2.62...7.3.35567;0833../537379<<65552.(..----8'----44.47(....(.43552
@6HNMW:01056:05991
TACGTAGGGGGCTAGCGTTGTCCGGATTTACTGGGCGTAAAGGGTGAGTAGGCGGTAATGTGTGTCAGATGTTTAATCTATGGGCTCAACCATATCAGCATTTGAAACTACATAACTTGAGTGCAGGAGAGGTAAGTGGAATTCCTAGTGTAGCGGTGGAATGCGTAGATATTAGGAGGAACACCGGTGGCGAAGGCGACTTACTGGACTGTAACTGACGCTGAGACACGAAAGCGTGGGGAGCGAACAGG
+
9BBCA;;;;;*:494AC?<?>>:@6;;?3?<@@B=CBA??)99,5;;<@;:29:295.5AB@BBA995A?595/98>;=@::>5::77*0*////894449;488818==888;6:=89=877937/777>8>>??<;:>;B<A<@@@AA@@>8818;5:5;AA>;;;;>=>:==8;;5;:>>>:=:9818<<7<7<888=8=;;;;???@@@<<==66///7///:=====4=>:9999)8::::6:>?=
@6HNMW:01057:05993
TACGGAAGGTCCGGGCGTTATCCGGATTTATTGGGTTTAAAGGGAGCGTAGGCGGCATGGTAAGCGTGTTGTGAAATGCGGGTGCTCAACATCCGGACTGCAGCGCGAACTGCCGTGCTTGAGTGCATTGAAGGAAGGCGGAATTCGTGGTGTAGCGGTGAAATGCTTAGATATCACGAGGAACCCCGATTGCGAAGGCAGCTTTCCGCGCTGTTACTGACGCTGAAGCTCGAAGGTGCGGGTATCGAACAGG
+
BBBB?C?C?CCACD;;;;7;BD?C?BCC?CD@CB<AB6;:5;B<ACBAACB@@@>;:;B?AA?A?::9A>AABAA;@>==>5??>ABB79:BB?B?BBBBAABA???B<;;BB=A====1889;97<=:BC@D?B894:@=C5;7;AAD@GCCBBBB>BBBB=ABBB=A@@??BBBBA@A<?=?CC9@BA?BBA=9=:===:>>9@>BABBBBC>AAAAB@AAA@@<@?@?@A494:??@A9AA@9947<:@=
@6HNMW:01035:06042
TACGGAAGGTCCGGGCGTTATCCGGATTTATTGGGTTTAAAGGGAGCGTAGGCGGCATGGTAAGCGTGTTGTGAAATGCGGGTGCTCAACATCCGGACTGCAGCGCGAACTGCCGTGCTTGAGTGCATTGAAGGAAGGCGGAATTCGTGGTGTAGCGGTGAAATGCTTAGATATCACGAGGAACCCCGATTGCGAAGGCAGCTTTCCGCGCTGTTACTGACGCTGAAGCTCGAAGGTGCGGGTATCGAACAGG
+
@@AC@CFC@CC?CE>CCC>BBC?C?BCC>BB?B@/;;0;A9@A<;;;ABCB?BA=@AAA>AF@CBB??><>BABC=BBBCD>CAAABB?@AAB<?<?BAABAA@AB<<<>A@@@CAAAB?BAC???AA?BB?B?B;><>B?B?B?AADC?CDCDD9858BBC>@=>>=????;:::;<881818@@/A??188==:>;>??DGD9A<AA;;:;;<@@@@@A@@@@@:;;;>>>4<299=??8?AA?@?<AAA<
@6HNMW:01052:06052
TACGTAGGTGGCAAGCGTTATCCGGATTTACTGGGTGTAAAGGGCGCGTAGGCGGGGGCGCAAGTCAGATGTGAAATCTATGGGCTTAACCCATAAACTGCATTTGAAACTGTGCCTCTTGAGTGCTGGAGAGGTAGATGGAATTCCTTGTGTAGCGGTGAAATGCGTAGATATAAGGAAGAACACCAGTGGCGAAGGCGATCTACTGGACAGTAACTGACGCTGAGGCGCGAAAGTGTGGGGAGCAAACAGG
+
ABA@@BB?BD@CC@BBCD6;;@=@>BBB=A<;;A;@CBBB6;;0<A@;;;B@CEKIM5<;;@=@BBCCDABAFKI?;;;BBCC;AA5<5;:,:CBC?CCDBCBC<;;;9;CCCDD?BBB=@AABB@?@?BCBB?@@ACBA>B:<8;@F=AABB@A@A>@@BF;;;;AAA@===00-06:;>?=?>?9>988:>>@<>;>>>>@@955>9>@55597?;==>847A:;6;:9:<D<@885???3???@A9??A=
@6HNMW:01059:06019
TACGGAGGATACGAGCGTTATCCGGATTTATTGGGTTTAAAGGGTGCGTAGGTGGCAGATTAAGTCAGCGGTGAAAAGCTGTGGCTCAACCATAGTCTTGCCGTTGATACTGGTTTGTTTGAGTACAGTTGATGTAGGCGGAATGCGTAGTGTAGCGGTGAAATGCATAGATATTACGCAGAACTCCGATTGCGAAGGCAGCTTACAAAAGTGTAACTGACACTGATGCACGAAAGCGTGGGTATCAAACAGG
+
CCCB@CC@DCDCCCEBBB?BBC?A>AHF=BEACH=BB8;;0;B=CCBAB;:7;B@BCCCC?C@CDBBBCC@CBBBB7BBB@AA?ABDC@C@BBABAAB?CD?@A?DBC@@@@:?=6;==9?@?A???A@=@B;;;CC@BB=@=;;;BCCCCCCBBBA?AAAD?<;<BCCBBDCC@AAAC????B??:??=9<<76064///::488;>>/;;;<<7;;444444<<;;;88:;<4:88777)773333(39:7
@6HNMW:01063:06048
TACGGAGGATCCGAGCGTTATCCGGATTTATTGGGTTTAAAGGGTGCGTAGGCGGCCTTTTAAGTCAGCGGTGAAAGTCTGTGGCTCAACCATAGAATTGCCGTTGAAACTGGGGGCTTGAGTATGTTTGAGGCAGGCGGAATGCGTGGTGTAGCGGTGAAATGCATAGATATCACGCAGAACCCCGATTGCGAAGGCAGCCTGCCAAGCCCATTACTGACGCTGATGCACGAAAAGCGTGGGGGATCAAAACAGG
+
DDDGACC@BBB?BBB;;;?AAA=A>;;;6;B?CD?DD6;;/;@9ABCECCC>B@9@;A@A.;5;@@@B@@7;9C>=BC@@?BC?BBBB<?:>?=::4:;?C@DI@CCC><;<CCC1AAACCCCCCBCC;BAB?AAC?BB=A=;;;@AA6;;CAAAA>AABB<BBAAAB:9:A@@@>?<<<<2999+:BA=???C>A????B>BBA>B;:::+9=299???=9::?@@@@BB;;;;.;A@;;;;;*;@;:;:*9B@<
@6HNMW:01017:06067
TACGGAGGATGCGAGCGTTATCCGGATTTATTGGGTTTAAAGGGAGCGTAGGTGGGATATTAAGTCAGCTGTGAAAGTTTGGGGCTCAACCTTAAAATTGCAGTTGATACTGGTTTCCTTGAGTACGGTACAGGTGGGCGGAATTCGTGGTGTAGCGGTGAAATGCTTAGATATCACGAAGAACTCCGATCGCGAAGGCAGCTCACCGGGCCGGAACTGACACTGATGCTCGAAAGTGCGGGTATCAAACAGG
+
CCBC?@@:@CBBBAAA@@=@BC@C@CBB=<<8<F=CC=BB=BF>CCFCCDB?CDH>CCAA?A?CBB@@@@@@@A@;AAA<BBB:BBBB?B@B@CFF:B=A@@?@;@@@AAAB?BD>C?B>A???AAA;@A@??:??=5=@;>3:4:@@@?BBAAA>>;>AAA8???F?CCB<<<>BBAF@ED>A??<?B???BAB=A?B???AA??<?C<A=>;B7::B?@@>>=@@??A====6==AAAB:A@@@@A897:8
@6HNMW:01031:06075
TACGGAGGATGCGAGCGTTATCCGGATTTATTGGGTTTAAAGGGAGCGTAGGTGGGATATTAAGTCAGCTGTGAAAGTTTGGGGCTCAACCTTAAAATTGCAGTTGATACTGGTTTCCTTGAGTACGGTACAGGTGGGCGGAATTCGTGGTGTAGCGGTGAAATGCTTAGATATCACGAAGAACTCCGATCGCGAAGGCAGCTCACCGGGCCGGAACTGACACTGATGCTCGAAAGTGCGGGTATCAAACAGG
+
@EBB@BC?BAAABBABBCACCD@D>AAD=CE8:;8;B=CF?EC>@A@CDCC?BCD>DCCC?C@BBBA@@@CCCBB=BCD<BBB;BBCB@C@C?BB@8?598@@@?BBBBC=><>B9B?C<@@AAC==:=BA@@>??@8@C@C?C?DC@A<@A>>>7748BAB>BCBB@BB>>@@@BBBB?BD?CDC?C@A@AA7739=A9:9BBBC?BC=C?A=C?BBB@AAA??@>>=??@AA9>>B===8=@@@@B:A@A<
@6HNMW:01055:06105
TACGGAGGATGCGAGCGTTATCCGGATTTATTGGGTTTAAAGGGAGCGTAGGTGGGATATTAAGTCAGCTGTGAAAGTTTGGGGCTCAACCTTAAAATTGCAGTTGATACTGGTTTCCTTGAGTACGGTACAGGTGGGCGGAATTCGTGGTGTAGCGGTGAAATGCTTAGATATCACGAAGAACTCCGATCGCGAAGGCAGCTCACCGGGCCGGAACTGACACTGATGCTCGAAAGTGCGGGTATCAAACAGG
+
BCAB@;;9;BB@BB@@A@?ABC@B@BDF@CC@CC=BB:BB<BD=@A@BBCC?BBD;DBBA?D@BBBBAAACCCCC<@@C=CCC9BBBB?B?B?BBB9C<??BBC>AAB@?<=39929=A?BBBBBBB?BCCAA=888*8929=A?BBBB?BBA?97739ACC>CCBB?B@@AAAADBBB@BB@AAA@BBBBBABB<><>>>>BB??;@?<@?@=B?CB@<<=C@@@@@>>>AAA9??C==>6==<:985;CA=
@6HNMW:01015:06117
TACGTAGGTGGCAAGCGTTATTCCGGAGTTTACTGGGGTGTAAAGGGCGCGTAGGCGGGGATGCAAGTCAGATGTGAAATCGTATGGGCTTCGAACTCATAAACTGCATTTGAAACTGTATCTCTTGAGTGCTGGAGAGGTAGACGAATTCCTTGTGTAGCGGTGAAATGCGTAGATATAAGGAAGAACACCAGTGGCGAAGGTGGTCTACTGGACAGTAACTGACGCTGAGGACGCGAAAGGCGTGGGGAGCAAACAGG
+
566;;==:6625=8:55/4--(,060,,,6(,-----&/::::4:<0:444444.9444&444945:9;<<<:555-.*..-,6,,,(,,(--/5///;<:;////////)/77.77;9;;:4446944///56(----(-52---/)/)/5;6:<<<;;;=8;:AB<@@ABBAAACA982929;9929;;9=///59.5.5455.5555;<@;<<9;9979A=<@9590/7*//977:<,/)/55999&4449:1::<7
@6HNMW:01040:06119
TACGGAGGATGCGAGCGTTATCCGGATTTATTGGGTTTAAAGGGAGCGTAGGTGGGATATTAAGTCAGCTGTGAAAGTTTGGGGCTCAACCTTAAAATTGCAGTTGATACTGGTTTCCTTGAGTACGGTACAGGTGGGCGGAATTCGTGGTGTAGCGGTGAAATGCTTAGATATCACGAAGAACTCCGATCGCGAAGGCAGCTCACCGGGCCGGAACTGACACTGATGCTCGAAAGTGCGGGTATCAAACAGG
+
ACCB?A@<@BBBABBA::8;BC@C@CDD>DD@BC>BD>BB>BD=A@@AB::6;AB:BBBB>B>BBCBBBCCCBBC>BBE>BBB;BBBB?B<@<?>>3?9?>@AA=AACCCBB?BB<B>B>B@@?BAA>A>??B?BBF>BB?B?C@CBBB?BA@99:94:BBE>CCCC@BAB<<>/00CB=CC?BCB?BBAAABBC?B?B>@>BCBB?BB>B?C>A>ABCC>>>A>@;::ACACA9>>?=<=5<;;:::1:>?:
@6HNMW:01049:06141
TACGGAGGATACGAGCGTTATCCGGATTTATTGGGTTTAAAGGGTGCGTAGGTGGCAGATTAAGTCAGCGGTGAAAAGCTGTGGCTCAACCATAGTCTTGCCGTTGATACTGGTTTGCTTGAGTACAGTTGATGTAGGCGGAATGCGTAGTGTAGCGGTGAAATGCATAGATATTACGCAGAACTCCGATTGCGAAGGCAGCTTACAAAAGTGTAACTGACACTGATGCACGAAAGCGTGGGTATCAAACAGG
+
CCCCACD@DBBBCAA@A@?ACC?B=AAC=CC@CC=CC=CC>CH>CDCCBBB<@A=ABBAB@B>AABBA?>9>::9:*;:@@BB@DGCC?C==;BBBCC?AA@BBACDBCB@A>@C=BCC@BBCACCAAAADCBCBBB?BA>A>@@ABBBCBBA????=?A@D<999BBABBBBB@BBA>===;>??;?@@389=>0808977;2<ABAB8B?>>A>ABBBAB@??>3333888=<B===BC<7728;;099>;
@6HNMW:01063:06129
TACGGAAGGTCCGGGCGTTATCCGGATTTATTGGGTTTAAAGGGAGCGTAGGCGGCATGGTAAGCGTGTTGTGAAATGCGGGTGCTCAACATCCGGACTGCAGCGCGAACTGCCGTGCTTGAGTGCATTGAAGGAAGGCGGAATTCGTGGTGTAGCGGTGAAATGCTTAGATATCACGAGGAACCCCGATTGCGAAGGCAGCTTTCCGCGCTGTTACTGACGCTGAAGCTCGAAAGTGCGGGTATCAAACAGG
+
BCCC?C:;9;B>@@;A::6;JC?CACCD>BB?AD<??;>A9AB=BBAAA:;5;@;?CBB?BB<??@@@@=@A@@?9>>=??8>?>BBC@AA@@9=8>???>AABBBCC?CBBA>?@CBC@BCB9:9BB?BB?B?B<@<@?;@<@<?B@@=ABBBBBB>BCBB<=::A=@>=>A?A;<956088<@A2?@@188;;5;;>>>>DD:B;@===AAD;??>AA>>>;;;:>>>@ADD377=:::3:ABBBB:ABB=
@6HNMW:01016:06166
TACGTAGGTGACAAGCGTTATCCGGATTTACTGGGTGTAAAGGGCGCGTAGGCGGGGATGCAAGTCAGATGTGAAAACTATGGGCTCAACCCGTAGCCTGCATTCTGAACTGGATCCCTTGAGGGCAGGAGAGGAAAGTGGAATTCCTTGTGTAGCGGTGAAATGCGTAGATATAAGGAAGAACACCAGTGGCGAAGGCGGTCTACTGGACAGTAACTGACGCTGAGGCGCGAAAGCGTGGGGAGCAAACAGG
+
BBBBBCB@BCBBC?BBBC@BBB@BAHEF>CBAAA:A@@AB:@A<@BBB@@B?BABB8AA@@@=ABBCCCCCC<;;;6<ACABA;A@@@=@@;@B;;;ACBB<;:;CBB?BBC@@@AC;A;A;;;/;CC=BAAAAFK?BBB>B?B>B@C?ICCBCCBB?BAAA;ABBCDBBCC@A@>@>A?BB?BBEAE;;;?A@B8<7;F?CBBBCBB=@@BB@@?@CDDCCCCC;;:;BBB@C=C@@@BCC:CCCCC?CCC@
@6HNMW:01027:06163
TACGGAGGATGCGAGCGTTATCCGGATTTATTGGGTTTAAAGGGAGCGTAGGTGGGATATTAAGTCAGCTGTGAAAGTTTGGGGCTCAACCTTAAAAATTGCAGTTGATACTGGTTTCCTTGAGTACGGTACAGGTGGGCGGAATTCGTGGTGTAGCGGTGAAATGCTTAGATATCACGAAGAACTCCGATCGCGAAGGCAGCTCACCGGCCGGAACTGACACTGATGCTCGAAAAGTGCGGGTATCAAACAGG
+
=::9955.599999@=;;6:@@=C4:;A6A@;?@.99)5:)55)59;;;;=<@>>8====<?@C>C>DDC696=>456625><+<>9949;;+0000'0*0////69989:3307<68,3,3333399477737,33718=8=8=7474=68877233.37;;13339175555558833.3;6:;;5;9////--(-39////866(/(3483;7;:882227887.--6----&--.333,...78;-...3
@6HNMW:01039:06179
TACGGAAGGTCCGGGCGTTATCCGGATTTATTGGGTTTAAAGGGAGCGTAGGCGGCATGGTAAGCGTGTTGTGAAATGCGGGTGCTCAACATCCGGACTGCAGCGCGAACTGCCGTGCTTGAGTGCATTGAAGGAAGGCGGAATTCGTGGTGTAGCGGTGAAATGCTTAGATATCACGAGGAACCCCGATTGCCGAAGGCAGCTTTCCGCGCTGTTAGCTGACGCTGAAGCTCGAAGGTGCGGGTAATCGGAA
+
=BBB@B@C@CC@CC<@;92<BB=C@CCC>CFACC=BB;@?:>C9@@?@@@B7;;=??>>5:76;>/0/:39>348/837>?8?=CC@?89:9>8@:@@?>>;=???@C?A978?BABBB49:99??AC=@@>?;?=A=AA<>3:19837177;;?8<7<:@A=B@>>9=;886<:;9=?@<@=BBB5876.564;<6;;<<;>>;6;275;77;;7//-3677-/.5627757//).4788>@567/7<<494
@6HNMW:01040:06193
TACGGAGGATGCGAGCGTTATCCGGATTTATTGGGTTTAAAGGGAGCGTAGGTGGGATATTAAGTCAGCTGTGAAAGTTTGGGGCTCAACCTTAAAATTGCAGTTGATACTGGTTTCCTTGAGTACGGTACAGGTGGGCGGAATTCGTGGTGTAGCGGTGAAATGCTTAGATATCACGAAGAACTCCGATCGCGAAGGCAGCTCACCGGGCCGGAACTGACACTGATGCTCGAAAGTGCGGGTATCAAACAGG
+
;;;C:;?7@BA@AAAABB@BBCAD?BAC?BDACG?CC>BB<BC<B@DBBBB?BBB<BAA@?B?BBAA@@@@@BCC=BAC;@@@5AAAA@C@C?CBB6@:<=@:838AA@@@?399+9;@9??BABAA>BBCAA?BAA;@A?B?B?BB9959@@@A??>?DFF>AABDAB9:9;;;BBBB@CC@BBB?A@@@@@9:19:@@?ABBBB=A@:@>A?B>BABC@A@@>>>?9999::/:>8898-8>>887(6885
@6HNMW:01041:06164
TACGTAGGGTGCGAGCGTTAATCGGAATTACTGGGCGTAAAGCGAGCGCAGACGGTTACTTAAGCAGGATGTGAAATCCCCGAGCTCAACTTGGGAAGCGGCGCTTCTGAACTGGTAAGCTAGAGTGTGTCAGAGGGGGGTAGAATTCCACGTGTAGCAGTGAAATGCGTAGAGATGTGGAGGAATACCGATGGCGAAGGCAGCCCCCTGGGATAACACTGACGTTCATGCTCGAAAGCGTGGGTAGCAAACAGG
+
5;<9>@@?299995A969:A9=994525.5;=@@4<9555)5<54/0/0/<<<<:=:<<;8<6666=9=;6559=5=>AA499B@999=A=<>>8>,00:6:./0;=9>?<@0949929494=<<<@::::;==@BBBB)A;::4;4:;A@AA@B@@ABBCBBB>AA@AAA@A@A@@;:4;?;>;@@C@BA??9<97178<379>>>,9::.:DD@CCBA;;9BC?CB?;?>>>=A<@BBBBB<=;<<BB<@?@8
@6HNMW:01048:06169
TACGGAGGATGCGAGCGTTATCCGGATTTATTGGGTTTAAAGGGAGCGTAGGTGGGATATTAAGTCAGCTGTGAAAGTTTGGGGCTCAACCTTAAAATTGCAGTTGATACTGGTTTCCTTGAGTACGGTACAGGTGGGCGGAATTCGTGGTGTAGCGGTGAAATGCTTAGATATCACGAAGAACTCCGATCGCGAAGGCAGCTCACCGGGCCGGAACTGACACTGATGCTCGAAAGTGCGGGTATCAAACAGG
+
CCCC@CC@BBBBBAAAAB@CCC@D@DDE>BC@CC=BC=CC=CB=9::CCBB@CCC>BBBC@C?CCCBBBBCBBBC=CCD>DDD;BCBC?B?A;@>?6?;@?>>?=A@@@@@@:>>:<?A=B@@@B@B=@BB??=?@@8AB>B>B>BBBB=A@A@A@A>ABDC>AAAC?DBB@@@?BBBB>AA?CCC?CCBBB@@@1748999CBBB>AC=C?C?C>AACC=<=@@>>>>AA>><7<<?==?9?@@@AA8AAA;
@6HNMW:01020:06221
TACGTAGGGGGCAAGCGTTGTTCGGAATTACTGGGCGTAAAGCGCACGCAGGCTGACCGTTAAGTCTGTCGTCAAAGGCGGGGGCTCAACCTCCGTTCTACGATAGATACTGGCGGCCTAGAGTATGTGAGAGGGAAGTGGAATTCCCGGTGTAGCGGTGAAATGCGTAGATATCGGGAGGAACACCAGTGCGAAGGCGCTTCCTGGCACACAACTGACGCTCATGTGCGAAAGCCAGGGCAGCGAACGG
+
B===@@@AAA,@A=BA@@<@C?AA=@=@5;;;;</;;444/5<<===ABBB?BBDAA=@@=@?BCBCCBBBB;;;,;49:;5;$:<9;5;;@@=;;49@BBCCCCCB?@@00+00,06:>@AB??>BBA>?977*8;>>>9=9=399,:3:AAAA::3:988-8==>>>@@A;;888)8:4:5;==<==///66060////(/3//*/;9;;;5:>>>999BBCA==@>888*8:4888):>>@8808::
@6HNMW:01031:06234
TACGGAGGGTGCGAGCGTTAATCGGAATAACTGGGCGTAAAGGGCACGCAGGCGGACAGTTAAGTGAGATGTGAAATCCCCGGGCTTAACCTGGGAACAGCATTTCAGACTGGCGGTCTAGAGTATTCTAGGGAGGGGTGGAATTCCACGTGTAGCGGTGAAATGCGTAGAGATGTGGAGGAATACCGAAGGCGAAGGCAGCCCCTTGGGGAGATACTGACGCTCATGTGCGAAAGCGTGGGGAGCAAACAGG
+
BCBD@BCB=AA@ABCBBB@C@CCC@DACCACBBB<@ABCD=CD>BCBDCBC@CCACBCCC@C@DBBBCC?@?@@A9A@BA8AB;:97:=@<@@@9@=???ABCK=BBBCBBB?CC?BBAAABBBCC@B?>BB9BBCC9BB>B?B>B?DB=:8>@@@><>>@@9@AA???@AA??=<<<BB?C@CCD?BB:;8;BD=B?B<<;CC:B@BCC<BBBDCBCBDBBBBBBAAAABDCD>BBABBCB9??:::79AA?
@6HNMW:01037:06213
TACGGAGGATACGAGCGTTATCCGGATTTATTGGGTTTAAAGGGTGCGTAGGTGGCAGATTAAGTCAGCGGTGAAAAGCTGTGGCTCAACCATAGGTCTTGCCGTTGATACTGGTTTGCTTGAGTACAGTTGATGTAGGCGGAATGCGTAGTGTAGCGGTGAAATGCATAGATATTACGCAGAACTCCGATTGCGAAGGCAGCTTACAAAAGTGTAACTGACACTGATGCACGAAAGCGTGGGTATCAAACAGG
+
CDCC@@@=@BA@@AAABCACCC@C>BBF?BB?AG8A@6::.;C;;;;CCAA=@@<@ABBB@C@BBCCBBC@CCCCD7:99:;C@CCCCAC:;;AA<@CA<@@9;;?BDCDCBB@CG;@@@<?@ACACBBB@CCAAABB?BC@C?AAAAAABCBBBBBB@BCCC>AAAA@@@AABB?BBCBA><<@BB=BBB7<;==8=:=;;?B?BAA@@6@999@=ABBBBBBCA@>>>@>>>E>BBABDD=??<>AA9AAB>
@6HNMW:01045:06248
TACGGAGGATGCGAGCGTTATCCGGATTTATTGGGTTTAAAGGGAGCGTAGGTGGGATATTAAGTCAGCTGTGAAAGTTTGGGGCTCAACCTTAAAATTGCAGTTGATACTGGTTTCCTTGAGTACGGTACAGGTGGGCGGAATTCGTGGTGTAGCGGTGAAATGCTTAGATATCACGAAGAACTCCGATCGCGAAGGCAGCTCACCGGGCCGGAACTGACACTGATGCTCGAAAGTGCGGGTATCAAACAGG
+
@DBC@;;7;AB@B<;;;;@CCB@C?BCJ@CC?CC?CF>BB>BE<:::CCCC@CCB=BBBD@D@BBC?@@CBCBBG=@@B>BCC;BBBB?A=A;><>3?199@AA<@?AAAAC?CD=C?C?BBBBBBC?BBA@?;999,9?;?<A=BCBB>BB@>>>A?ABBB>BBBB?BCBAABABBAA>AB@BDC?B??>@?99/898777;7778B><==@=@>AA??<9>===>>>=>;;;3;>>>BB9>><;:D:888=
@6HNMW:01056:06229
TACGGAGGATGCGAGCGTTATCCGGATTTATTGGGTTTAAAGGGAGCGTAGGTGGGATATTAAGTCAGCTGTGAAAGTTTGGGGCTCAACCTTAAAATTGCAGTTGATACTGGTTTCCTTGAGTACGGTACAGGTGGGCGGAATTCGTGGTGTAGCGGTGAAATGCTTAGATATCACGAAGAACTCCGATCGCGAAGGCAGCTCACCGGGCCGGAACTGACACTGATGCTCGAAAGTGCGGGTATCAAACAGG
+
CBBB?CC@DDBBBCCAAA@CCC?C@BBC>CC?CC>CG<AA<@B=@@@BCCC?CCD>CCBB?B?CDECBAABBBBB=BBC>CCC9@@@A?C@C@AAA8@=@?>>?=ABBBBAC?CD=B@B>B@@@B@@<@B@??=@@@8AB>B>B?BB@@<?@>;<<>9>BBB>BBBC?AAB>?A;AABB?BB?BBB@BBBBBBBB?B@B@AABBBB>AA;A?A<B?BBB>@@>>>>:::A@>@D7=<?:::3;<=<>>8>AA<
@6HNMW:01053:06298
TACGTAGGTGGCAAGCGTTGTCCGGAATTACTGGGTGTAAAGGGCGTGTAGGCGGAGCGGCAAGTCAGAAGTGAAATCTCCGGGCTTAACCCGGAAACTGCTTTTGAAACTGTCGCCCTTGAGTATCGGAGAGGGAAGCGGAATTCCTAGTGTAGCGGTGAAATGCGTAGATATTAGGAGGAACACGGTGGCGAAGGCGCTTTCTGGACCGTAACTGACGCTGAGGCACGAAAGCGTGGGGAGCAACAGG
+
BBBCBA@<@@<@FABBBB@CCC?CADAD9:;CBB;@@;;;0;A;A@@ABGD@BB?BBCB?BD@DBBBBB?BCCCC=@@@@=@@9@@;?:?@9@=@C<@@@;;;;.<A@9ABBBBBBB=B@CC@@?BBB@CCCBA<@=@@A=A3949<@@AAAABBBA@BBBB>???;;;;:???>;A;>;13-3---4--(.;:08000798)56945505<98:=>?=6//;//*/666@A:>;<8766'5<8717:<4
@6HNMW:01055:06299
TACGGAGGGTGCAAGCGTTACTCGGAATCACTGGGCGTAAAGGACGCGTAGGCGGATTATCAAGTCTTTTGTGAAATCTAATGGCTTAACCATTAAACTGCTTGAGAAACTGATAATCTAGAGTGAGGGAGAGGCAGATGGAATTGGTGGTGTAGGGGTAAAATCCGTAGAGATCACCAGGAATACCCATTGCGAAGGCGATCTGCTGGAACTTAACTGACGCTAATGCGTGAAAGCGTGGGGAGCAAACAGG
+
FLHEA@@A;;;;;@B@ABAFDCCC@C@CCCBCBD<BBCCC>B>BBB@@@CC?BB@CC@CBBB9::ACAA8?@@AA;@AAB?BB?BB?B>A>AB?BA;B;;;A<@@BAA;BBA@AG@CCCCCCCBBBBB:BB::6:@@@BC@E@C?B?@@=?B>9;:;*:BBC;CC?ABBBBBBCCCC?BC@C?BBBD>CB?BCCA;?;>:9:AAA@BB@D@CD?@>@CBBBA@<;8;BBBCCCC=BBCBCCC:;<;AA<AAB@
@6HNMW:01029:06327
TACGGAGGATGCGAGCGTTATCCGGATTTATTGGGTTTAAAGGGAGCGTAGGTGGGATATTAAGTCAGCTGTGAAAGTTTGGGGCTCAACCTTAAAATTGCAGTTGATACTGGTTTCCTTGAGTACGGTACAGGTGGGCGGAATTCGTGGTGTAGCGGTGAAATGCTTAGATATCACGAAGAACTCCGATCGCGAAGGCAGCTCACCGGGCCGGAACTGACACTGATGCTCGAAAGTGCGGGTATCAAACAGG
+
ECCCACCACCA@@A@@@@=ABB@CACCD>DF?CC>CC8::6:C;@@@CCCC?BBD>AAAE@C@CBB@?@BCBBAD=BBB=CDD9CCBB?A<?9>=>3?6<>?=?9?AAABBD?BB=B;@;???>B@A>ABCAA=87848B<B@B?BBBB>B@?777739AAA=BCBC?BAAAAAABAAA?@@=ABA>ABBAAACC>A=?788@@@@>AA:@==:B<?>AB>>>@>>787>8===6=;///607766=<4AAA;
@6HNMW:01017:06382
TACGGAAGGTCCGGGCGTATCCGGATTTATTGGGTTTAAAGGGAGCGTAGGCGGCATGGTAAGCGTGTTGTGAAATGCGGGTGCTCAACATCCGGACTGCAGCGCGAACTGCCGTGCTTGAGTGCATTGAAGGAAGGCGGAATTCGTGGTGTAGCGGTGAAATGCATAGATATCACGAAGAACTCCGATCGCGAAGGCAGCTCACCGGGGCCGGAACTGACACTGATGCTCGAAAGTGCGGGTATTGAACAG
+
5@@@=?@B=AC6;;6;;<9B>:>:=<=6AA<?C0;;,;?8?@9@@@BBCE@CE?BBBA?::589=;77173333/4=<==758588@>BBBA<?;?A<<?ABAA????@AAB49:>9928==<???C=??<?<@6:7:?@A4949A@@?CBBBB=><?BBB>99:B9::A@??98699156.5>>198;9@@??;???=765857-552&238+2,5:<<<<<;;:54499555)559<>A8@?=<=>:>==
@6HNMW:01031:06377
TACGGAGGATGCGAGCGTTATCCGGATTTATTGGGTTTAAAGGGAGCGTAGGTGGGATATTAAGTCAGCTGTGAAAGTTTGGGGCTCAACCTTAAAATTGCAGTTGATACTGGTTTCCTTGAGTACGGTACAGGTGGGCGGAATTCGTGGTGTAGCGGTGAAATGCTTAGATATCACGAAGAACTCCGATCGCGAAGGCAGCTCACCGGGCCGGAACTGACACTGATGCTCGAAAGTGCGGGTATCAAACAGG
+
;;;A;;;4:@@@BBBB;;6;AB<@=@CC0;<5<;0;C;BB>BE>B@@BA;;7:A@;BBCC@D?CAA@000AABAG9?AM?BAC9C;;;@G@B?CEF:B79:@993:?@@AAC?CD=B?C?B998BBB?BBCBB?99929@<@>B>BABD?BA>>=9979BBD>DC??=;ABB>>>BBCF@B>;BBB?>>>?????:?9?=?????A?>>9?=B=C?BB>>>????>>>==>>><3;::888)7::755-7:<9
@6HNMW:01045:06379
TACGGAAGGTCCGGGCGTTATCCGGATTTATTGGGTTTAAAGGGAGCGTAGGCGGCATGGTAAGCGTGTTGTGAAATGCGGGTGCTCAACATCCGGACTGCAGCGCGAACTGCCGTGCTTGAGTGCATTGAAGGAAGGCGGAATTCGAGGTGTAGCGGTGAAATGCTTAGATATCACGAGGAACCCCGATTGCGAAGGCAGCTTTCCGCGCTGTTACTGACGCTGAAGCTCGAAGGTGCGGGTATCGAACAGG
+
BDGEAE?A?AG@DG>BBB?BBB?B@CCC?CB@BH>EE=A?<@C<BBBA@AB?@@>?BBC@BB?A@??AB@BBBDG>::9A@;@BABBC@CBBB?B>@A787AAAABBB?CCBB=A@BBC>A@BBA?>?=@A<?=<9=8=@:@9>9?@A@>BA=<>0000@@@8>>>@<@@AAAAAB<><<9<<@AA6AAA6:8AA8>:<>?===5<4:9>>?>><>AAAAA???BA6:89;<<-/,/;88818>A@@@<??@<
@6HNMW:01052:06360
TACGGAGGATGCGAGCGTTATCCGGATTTATTGGGTTTAAAGGGAGCGTAGGTGGGATATTAAGTCAGCTGTGAAAGTTTGGGGCTCAACCTTAAAATTGCAGTTGATACTGGTTTCCTTGAGTACGGTACAGGTGGGCGGAATTCGTGGTGTAGCGGTGAAATGCTTAGATATCACGAAGAACTCCGATCGCGAAGGCAGCTCACCGGGCCGGAACTGACACTGATGCTCGAAAGTGCGGGTATCAAACAGG
+
BCBB?AB>BBCCB:;;;;7;BC?C>;<;0;94;9,55)5<4@B8BB==><<5?:=5=9>><@=AAABBCA@ACCF@DDC>CCC;AABB?B?D?BCC:C?BBA@A=AA@ABAA>AE>F?C>AACBAAA=AAAAB?BBC>CF>A>A599>?<?B?==AC?@@@@497AB?@@A@@>=AAAB??;7?BB?@A?9:9CC@D@F9::?A@@>?@:@=B=F>AA====@@A@::9<;===5<<?===8=>==AA6::;9
@6HNMW:01058:06387
TACGGAGGATGCGAGCGTTATCCGGATTTATTGGGTTTAAAGGGAGCGTAGGTGGGATATTAAGTCAGCTGTGAAAGTTTGGGGCTCAACCTTAAAATTGCAGTTGATACTGGTTTCCTTGAGTACGGTACAGGTGGGCGGAATTCGTGGTGTAGCGGTGAAATGCTTAGATATCACGAAGAACTCCGATCGCGAGGCAGCTCACCGGGCCGGAACTGACACTGATGCTCGAAAGTGCGGGTATCAAA
+
CCCC@BD?CCCCEABBA@<@BC?C?@AA8@A=@?6?A8BD=CC=;;;BACC@BBB=CCBC?B?CCB@@@ABAAAB8;;;.;?@-99CC?C9A>ACC8A>@B=B=8<A@@@8809?8>;B>@???988>B@>?</873(398:=@>B@A@?AB???@@39777)37;>077<9;;?BBBB@BB?BBB@BBA@@@000:@A?@@BAA49827;<5?=@BB@;;;?>>>A>><998.7:625=0>766;;4
@6HNMW:01062:06380
TACGGAGGATGCGAGCGTTATCCGGATTTATTGGGTTTAAAGGGAGCGTAGGTGGGATATTAAGTCAGCTGTGAAAGTTTGGGGCTCAACCTTAAAATTGCAGTTGATACTGGTTTCCTTGAGTACGGTACAGGTGGGCGGAATTCGTGGTGTAGCGGTGAAATGCTTAGATATCACTGAAGAACTCCGATCGCGAGGCAGCTCACCGGGCCGGAACTGACACTGATGCTCGAAAGTGCGGGTATCAAACAGG
+
CCDC@CBACCAAAABABBACCD@D?CCD>CC@BB:AA:??<?D9@@@BBBD@CBC=BBBE@C@BCG??@BCBBCE<@@@49993:@AB?B=?1878*91:9=@@=ABBCBBB?BC>C?B?BAA@B@A?BBBBB>BBB<@@=A>B?@@@C@B@>><@@<@CCD>BBBB>>=?AAA69:@;B<?@<BBB?BB@;9/---06---6787277196:6:6;::;==??@A>>>>>>AB9??B>>>9>>>>AA:A?A<
@6HNMW:01063:06387
TACGGAGGATGCGAGCGTTATCCGGATTTATTGGGTTTAAAGGGAGCGTAGGTGGGATATTAAGTCAGCTGTGAAAGTTTGGGGCTCAACCTTAAAATTGCAGTTGATACTGGTTTCCTTAGAGTACGGTACAGGTGGGCGGAATTCGTGGTGTAGCGGTGAAATGCTTAGATATCACGAAGAACTCCGATCGCGAAGGCAGCTCACCGGGCCGGAACTGACACTGATGCTCGAAAGTGCGGGGTATCAAAGCAGG
+
@BAA>>@;@=@@@@BCEC?A<>7;7;CD9;;7A90=B,95)55)59;;>?<6:<93////6:7==;=@>B@>;;:39=:1>AA9ADDA@A>@:@>>0:*////959:88833//?4?=?*/////77>,783394444.22(-(-(-2222666623343225,5622+222.....-88(-.(/67,332.37..(-0446--.33.38.505050...57655------777707982222&./7...'..772
@6HNMW:01064:05797
TACGGAGGGTGCAAGCGTTAATCGGAATTACTGGGCGTAAAGCGCACGCAGGCGGTTTGTTAAGTCAGATGTGAAATCCCCGGGCCTCAACCTGGGAACTGCATCTGATACTGGCAAGCTTGAGTGCTCGTAGAGGGGGGTAGAATTCCAGGTGTAGCGGTGAAATGCGTAGAGATCTGGAGGAATACCGGTGGCGAAGGCGGCCCCCCTGGACGAAGACTGACGCTCAGGTGCGAAAGCGTGGGGAGCAAACAGG
+
99>>;9:9)59=@49:CFAD?ABB=C?B?DCMDE=;;;:@5=?>>=?@A;;7;A?AA=AA=@<?>@>0000/99916776*69(/)/66050///)/)////:;;:///76684886;7715------5589::;;;<;%//88(/(/(//(333388:4/---(---///8;3//6//(/:05(--/(/06537//)/377)/////#45499<<7<>>666====><<=995599,9@@B@@@0BBCBD:9998
@6HNMW:01068:05787
TACAGAGGGTGCAAGCGTTAATCGGAATTACTGGGCGTAAAGCGCGCGTAGGTGGTTATTTAAGTCAGATGTGAAAGCCCCGGGCTTAACCTGGGAACTGCATCTGATACTGGATAACTAGAGTAGGTGAGAGGGAAGTAGAATTCCAGGTGTAGCGGTGAAATGCGTAGAGATCTGGAGGAATACCGATGGCGAAGGCAGCTTCCTGGCATCATACTGACACTGAGGTGACGAAAGCGTGGGTAGCAAACAG
+
==@>>?@?3;;6615:;;.5.555.5.5.55559055555)499566;;DD7;;5;1//;1;)////////7555)59<<&55)5;7<0626>=4<8;556;>=<<;;;;;;6<<<.5////////)/9:<=>?6<9>;555.5.56;;9=?CC==<80-..*.--///49;=566<9==9<7;<>4//;;6/0/)/)/>>>C@C@CCBBB?;///>>000;;09/<27///999.7//4::144488808::
@6HNMW:01082:05792
TACGGAAGGTCCGGGCGTTATCCGGATTTATTGGGTTTAAAGGGAGCGTAGGCGGCATGGTAAGCGTGTTGTGAAATGCGGGTGCTCAACATCCGGACTGCAGCGCGAACTGCCGTGCTTGAGTGCATTGAAGGAAGGCGGAATTCGTGGTGTAGCGGTGAAATGCTTAGATATCACGAGGAACCCCGATTGCGAAGGCAGCTTTCCGCGCTGTTACTGACGCTGAAGCTCGAAGGTGCGGGTATCGAACAGG
+
CCBB?C>@>@@@@@8=00*0=>:@@@CD?BB@BC<AA;??6>A;AA?AC@@<?><>BBB@BB>BBAABB<@?BAC>BB@BB9@@@@B@?BBBB?B@BB898BAABBBB?BFBC;>>AAB<??BBBBCC?BB<@<?>B?BF@C>A>ABAB?BA@@A8858AAA:;;:?:<<@?:::>@<<=<?;>@?-;;<177=>8=;>;;;DD9@:@@@@@>>;>AA@@@?=>9859=<<==8<8<788>8??AABB=??@;
@6HNMW:01083:05765
TACGGAGGATCCGAGCGTTATCCGGATTTATTGGGTTTAAAGGGAGCGTAGGCGGGCGCTTAAGTCAGCTGTGAAAGTTTGGGGCTCAACCTTAAAATTGCAGTTGATACTGGGTGCCTTGAGTGCAGTATAGGCAGGCGGAATTCGTGGTGTAGCGGTGAAATGCTTAGATATCACGAAGAACTCCTATTGCGAAGGCAGCTTGCTGGAGTGTAACTGACGCTGATGCTCGAAAGTGTGGGTATCAAACAGG
+
BBAB?;;8;BGAHFCBBA?ABA=@=@AD8;;@CE;AA7;;0;C=AABICCC@BBD=;;;A=A5;;A@;;<CCDCJ>BAI>BBB:BCBA>B?A>BBB7C?B;;;@?BBBDDBDD>BBB?B?AAA@AAB@??@==8<>>;9949?B????B?CBB<=7738=>?8?==B:>>@>>>;;99<8;<8@AA>@@A>ABCC7:9:AAAC278981:>>@CB?BBBB@@?@AEBBBCCCCC<AA@CDF>BAAABA<CBB?
@6HNMW:01102:05785
TACGGAGGATGCGAGCGTTATCCGGATTTATTGGGTTTAAAGGGAGCGTAGGTGGGATATTAAGTCAGCTGTGAAAGTTTGGGGCTCAACCTTAAAATTGCAGTTGATACTGGTTTCCTTGAGTACGGTACAGGTGGGCGGAATTCGTGGTGTAGCGGTGAAATGCTTAGATATCACGAAGAACTCCGATCGCGAAGGCAGCTCACCGGGCCGGAACTGACACTGATGCTCGAAAGTGCGGGTATCAAACAGG
+
EG;:;;B@CCCBBAAAAA@BBC@B@BDF>AB@CC:A@;@B:AC=;;;ECCD?CCC=CBBC?A=@BD@@ABBAABB>BED=CCC:CBBB?@<?2999-9:==???=AABCCFC?BB>B@D@B??>B?>;>BA??:999+9>9??D?BBBB@BA=;:?>9>???7?AB?=AAAAA>>?@B@<??<BCC?BBAA@A??;?=??=<><//*/<2;7<9>3==@@@????==<>>>::91:?>>>A:AAA>>>9>@A=
@6HNMW:01069:05828
TACGTAGGGGGCGAGCGTTGTCCGGAATTACTGGGCGTAAAGGGTGCGTAGGCGGTCTGGTAAGTTGGATGTGAAATACCCGGGCTTAACTTGGGTGCTGCATCCAATACTGTCGGACTTGAGTGCAGGAGAGGAAAGCGGAATTCCTAGTGTAGCGGTGAAATGCGTAGATATTAGGAGGAACACCAGTGGCGAAGGCGGCTTTCTGGACTGTAACTGAGCGCTGAGGCACGAAAGCGTGGGGAGCAAACAG
+
;:455>@==>+;?;=@BC@BBD>A5<5;5:A995,59445/5=4;;;@<?>:9=4960/5;;2//)/5;///>>>6=;;?5<;(//)/)--(--(,,,---999896:<=?=;::49@@289@@A???>?>>A>AA29:?8=9>2:2865999=<7838689/9<=???AA???<?=6<;1616//)/9991::98</22,22=/67946633.-(-44---5569871773//6.6//.555+3357=-55:
@6HNMW:01076:05832
TACGGAGGATGCGAGCGTTATCCGGATTTATTGGGTTTAAAGGGAGCGTAGGTGGGATATTAAGTCAGCTGTGAAAGTTTGGGGCTCAACCTTAAAAATTGCAGTTGATACTGGTTTCCTTGAGTACGGTACAGGTGGGCGGAATTCGTGGTGTAGCGGTGAAATGCTTAGATATCACGAAGAACTCCGATCGCGAAGGCAGCTCACCGGGCCGGAACTGACACTGATGCTCGAAAGTGCGGGTATCAAACAGG
+
BEDB?;;8;@AABBBCBFABCCBD@BBB<AA?AD;CC0;;0;B9@@ABBAB?@@@;@BAA=B>BBBA@@BAB@??8;;;0;;;.;@AA>@<@399:9)9197?@B>BBBBBBC?CC>D@B>AA@>??@<@@@?=:?=?8?B>B?C?BBCB?B@AAA7717@AC>CBBA;??A@??=A>CC@=>:ABA=AAA???CC@F@D@??BA?A=AA:@=@=C>>>;;;@@?>><<;AAACB9@@@;:8289<;@A9@@@<
@6HNMW:01084:05832
TACGGAGGATGCGAGCGTTATCCGGATTTATTGGGTTTAAAGGGAGCGTAGGTGGGATATTAAGTCAGCTGTGAAAGTTTGGGGCTCAACCTTAAAATTGCAGTTGATACTGGTTTCCTTGAGTACGGTACAGGTGGGCGGAATTCGTGGTGTAGCGGTGAAATGCGTAGAGATCTGGAGGAATACCGATGGCGAAGGCAGCTCACCGGGCCGGAACTGACACTGATGCTCGAAAGTGCGGGTATCAAACAGG
+
GGCCACC@CEAAAAAACB@CBB@C?:9:.:?9??:@C;CD>BB>BBABCBB?BBB>CCBD?C?CCCAAA@BABBB=AAD<BBB8ABBB?B?B?ACC9C798BBB?BBC@@@B?BB<B@B>B@@@BBB>BBB@@=BBB<BB>B<@<?B@@=@@>77>>;>BCC>BBBB<???=>>>@A=AB?B?CCB?ABBA:BBB>=9=ABBBCBB?BD>D>B?B>BBBABCA>>@AA>>>>>C:A@@>=<5<=>>??:>=><
@6HNMW:01085:05812
TACGGAGGATGCGAGCGTTATCCGGATTTATTGGGTTTAAAGGGAGCGTAGGTGGGATATTAAGTCAGCTGTGAAAGTTTGGGGCTCAACCTTAAAATTGCAGTTGATACTGGTTTCCTTGAGTACGGTACAGGTGGGCGGAATTCGTGGTGTAGCGGTGAAATGCTTAGATATCACGAAGAACTCCGATCGCGAAGGCAGCTCACCGGGCCGGAACTGACACTGATGCTCGAAAGTGCGGGTATCAAACAGG
+
CEBC?BHAKDBBABAAAA>ACC@C?BBD>CC@EJ?CC8:94:D;A@@BCBB?BEE=CBCC@C@CBCAAA?@?BBC=CCC9AAA3BBBC?B>B>BBB9B<?>@@A=BABBB?@<@A<@>C>B@@@B@@<@@@BB>BBB9?@=A@B?BCBA@BCA::>><>BBB>BCB@<@?>@@@@@@BA;??;ABC@C>>>B@@?9>9>>>>B>@A<@@:@<@<@<A=<<AAA@==?>==?;;;7>A@@AD;A>>>@@:@?A:
@6HNMW:01095:05819
TACGGAGGATGCGAGCGTTATCCGGATTTATTGGGTTTAAAGGGAGCGTAGGTGGGATATTAAGTCAGCTGTGAAAGTTTGGGGCTCAACCTTAAAATTGCAGTTGATACTGGTTTCCTTGAGTACGGTACAGGTGGGCGGAATTCGTGGTGTAGCGGTGAAATGCTTAGATATCACGAAGAACTCCGATCGCGAAGGCAGCTCACCGGGCCGGAACTGACACTGATGCTCGAAAGTGCGGGTATCAAACAGG
+
CCDD@BB>ACB@@@@@AA=@CCBC@CCC>CC@CC=BA.::.:A8BBBCCBD@DDD=BBBC@C?BBBCCBABBCCC<BBB<BDD8BAAA>?=>1778*92:9>@@?AABBBBB?CD>B?B?BBBBBBB>BBBBB>BBC<7757>A>BBBB>B>>;;==:=CCC>CCBA<??>@=>>B>B?<>>==>>@>>>BBBBB<?<?798BC>@;@A:A=A<B??@@AAAAAA==>@@@@@@9@@@888279;<<=7<@@<
@6HNMW:01098:05857
TACGGAGGATGCGAGCGTTATCCGGATTTATTGGGTTTAAAGGGAGCGTAGGTGGGATATTAAGTCAGCTGTGAAAGTTTGGGGCTCAACCTTAAAATTGCAGTTGATACTGGTTTCCTTGAGTACGGTACAGGTGGGCGGAATTCGTGGTGTAGCGGTGAAATGCTTAGATATCACGAAGAACTCCGATCGCGAAGGCAGCTCACCGGGCCGGAACTGACACTGATGCTCGAAGTGCGGGTATCAAACAGG
+
;BBB@;;6;A;;;AAABB<@@C>B@BCD>BB@BG:BA6A?/;<.;ADBCCD?CBC>CCA@?A@BBCBABABA@AA=BAD=CCC:BBBD@B?A=@@@8A=CACBA=??@@@9949A;A?B@CBAAB9949BAAC@@@?889299?<@BBC?CA??;9848CCC>CC@A===<>@@8:8BB?AA=CCC@B??>>=9949?A@AAACA=:>@9?<A7?<?=>?>??@??;;;><<<+/////5.688553-57::
@6HNMW:01108:05810
TACGGAGGATGCGAGCGTTATCCGGATTTATTGGGTTTAAAGGGAGCGTAGGTGGGATATTAAGTCAGCTGTGAAAGTTTGGGGCTCAACCTTAAAATTGCAGTTGATACTGGTTTCCTTGAGTACGGTACAGGTGGGCGGAATTCGTGGTGTAGCGGTGAAATGCTTAGATATCACGAAGAACTCCGATCGCGAAGGCAGCTCACCGGGCCGGAACTGACACTGATGCTCGAAAGTGCGGGTATCAAACAGG
+
BCBC@BB@BCCCCAAABC?BCC=A=@@@6>?2::6:D;AB<BB;;;;BB@@?AEE?DCCD@B@CBB???@@?CCD<BBB<ACC9AACE>A>A?AAA5?5::>@??AAABB??>?C>C?B?B?><??B?BBBBB?BBB=@A>A>A?BAAA?AA><=@@;@AAA=AAAC?@@>A???BBBB>===CCC=AABA@@A@;@>@899CCDA<AA7A;A<B?B>>>@@?>?>::;?@@BD7;:A88818==>@@:@>>9
@6HNMW:01112:05848
TACGGAGGATACGAGCGTTATCCGGATTTATTGGGTTTAAAGGGTGCGTAGGTGGCAGATTAAGTCAGCGGTGAAAAGCTGTGGCTCAACCATAGTCTTGCCGTTGATACTGGTTTGCTTGAGTACAGTTGATGTAGGCGGAATGCGTAGTGTAGCGGTGAAATGCATAGATATTACGCAGAACTCCGATTGCGAAGGCAGCTTACAAAAGTGTAACTGACACTGATGCACGAAAGCGTGGGTATCAAACAGG
+
ACCD@BB>ADCCCBAA@B<@@B?A>;;;8<B?CC=BB:BB9BB<BAAEB;;7;<6<BCCD?D@BCBBB;;4;B@@@8BABBBB@BDCC@CADDCCBBB?BB@CD@ABBBCCC?BB=BBB?BBBBBCBAA?CCCCBBB?@@=@>ABBBBBCBA@AA9959ABA;??????BAAAB@AAAF>>>=A>><>?A<A@@@1818;:>>9=::99+9>@AB>AAC?@?BBBAAABBBBBB>?>?AAA=AA=???9?AB?
@6HNMW:01094:05884
TACGGAAGGTCCGGGCGTTATCCGGATTTATTGGGTTTAAAGGGAGCGTAGGCGGCATGGTAAGCGTGTTGTGAAATGCGGGTGCTCAACATCCGGACTGCAGCGCGAACTGCCGTGCTTGAGTGCATTGAAGGAAGGCGGAATTCGTGGTGTAGCGGTGAAATGCTTAGATATCACGAGGAACCCCGATTGCGAAGGCAGCTTTCCGCGCTGTTACTGACGCTGAAGCTCGAAGGTGCGGGTATCGAACAGG
+
CBBBAE@B@CF@CC>DCC@CCC@C?CBF>CC?BC=AC;??<?D>BCACCBB?AA>ABBC?BB>BAAABB@DBBBB=AAACE>BA??8758AAC?C@BBBBBBAABBAA>ABBB?BABBB7::AAAABA?AB=?<@<@<??<?0749?>>;?CCAB?><>A=A::;:@;@?AB?>@<;:7858<>CC3?>>7::@A:>;>BBBBB:A:>;;;@@@<??><<><<<==;>>CAAA7:6::>>D:@@>AAA;??>:
@6HNMW:01095:05895
TACGGAGGATGCGAGCGTTATCCGGATTTATTGGGTTTAAAGGGAGCGTAGGTGGGATATTAAGTCAGCTGTGAAAGTTTGGGGCTCAACCTTAAAATTGCAGTTGATACTGGTTTCCTTGAGTACGGTACAGGTGGGCGGAATTCGTGGTGTAGCGGTGAAATGCTTAGATATCACGAAGAACTCCGATCGCGAAGGCAGCTCACCGGGCCGGAACTGACACTGATGCTCGAAAGTGCGGGTATCAAACAGG
+
CDDDACF@DAA?BB@:;;>AAC@C?BBB<AB>BB<AD=BA>AD=BBBBBAA=ABB<BBBD@C>AAB???@??A@E=BBC=CCC;CCCB?C==1888-:8>=@@A<AADAAAC?DD=B?B@C??=EB@=@BA870787*7?<A?B?>>>><>@@9<==<>ABB>BBBE@>===@@?B?CC@;;7?BB?BBBBBBBB?A?A798BBAA<AD8@<@<B?>?A@??>@@AAA??>AAA:@@@@@@:@::;>>7>=>8
@6HNMW:01099:05866
TACGGAAGGTCCGGGCGTTATCCGGATTTATTGGGTTTAAAGGGAGCGTAGGCGGCATGGTAAGCGTGTTGTGAAATGCGGGTGCTCAACATCCGGACTGCAGCGCGAACTGCCGTGCTTGAGTGCATTGAAGGAAGGCGGAATTCGTGGTGTAGCGGTGAAATGCTTAGATATCACGAGGAACCCCGATTGCGAAGGCAGCTTTCCGCGCTGTTACTGACGCTGAAGCTCGAAGGTGCGGGTATCGAACAGG
+
;CAA=B?B?BC@DC?BBBACCC@C@AAA:@@=AB=BE>CB>BC<BBACCAA?BB?BBAA>BB=@@AC??<?B@@@<???AD>???BBA=ABAA?A?@@>>>>>AACBB?ABBB?A?BAB>899BBBBC?CC@B?B=@;?A=@>@=>>>?<>BBDCAA>AAA@:<<<@:??>=>@@>>@78177;<;/===8=<:;4;5;>?@@C7>:>@???AA<@@BA:::;;<<=AAAA@@9;38///<6=@=;:>;?@D<
@6HNMW:01079:05914
TACGGAGGATGCGAGCGTTATCCGGATTTATTGGGTTTAAAGGGAGCGTAGGTGGGATATTAAGTCAGCTGTGAAAGTTTGGGGCTCAACCTTAAAATTGCAGTTGATACTGGTTTCCTTGAGTACGGTACAGGTGGGCGGAATTCGTGGTGTAGCGGTGAAATGCTTAGATATCACGAAGAACTCCGATCGCGAAGGCAGCTCACCGGGCCGGAACTGACACTGATGCTCGAAAGTGCGGGTATCAAACAGG
+
@BBB=@@8;;BBFBC<;;ABCC@B@BBF>BC@BE=BB8AA6AA8A@@BCCD?BBC=BBCDAD@BBABAA;;;@@B=BBD=BBB9BDBB@B@CACCC9C>AA???=B?>>@AC9>>;>@C@CCCBBA@;@??<>:@@@8@B>B?B?BBCC?CCCA;=><=CCC>BBBB?>@@???BCACC@==9A@B=AAB899AA4939?=<@@?;5;>7>:?8A?A>>>A>>===888>>CBE8?==888)7::;>>9>CB=
@6HNMW:01080:05951
TACGGAGGATGCGAGCGTTATCCGGATTTATTGGGTTTAAAGGGAGCGTAGGTGGGATATTAAGTCAGCTGTGAAAGTTTGGGGCTCAACCTTAAAATTGCAGTTGATACTGGTTTCCTTGAGTACGGTACAGGTGGGCGGAATTCGTGGTGTAGCGGTGAAATGCTTAGATATCACGAAGAACTCCGATCGCGAAGGCAGCTCACCGGGCCGGAACTGACACTGATGCTCGAAAGTGCGGGTATCAAACAGG
+
@AAB?BA;@AAABBCBBB?BCC=A=:::6:D=BB:BC.:969C9BBBBB@@?@EE>DBBB>@?AFDCDBAABDDD=BBB?BCB;BCBB?B@D?BA@6?499???=A@AAA9959@:A@C?B?@?AAA?CDBBB?ABD>CC>A;?;?AAC?BBBAA9899BBC>DC?@>?B>AAA>AABB?BB@BBB@BBBAA@A@;>;?A???BBB=@?8<1807<>A<;><>BBBAA:;;=<<5<>799=3:::678-8>>;
@6HNMW:01087:05952
TACGGAGGATGCGAGCGTTATCCGGATTTATTGGGTTTAAAGGGAGCGTAGGTGGGATATTAAGTCAGCTGTGAAAGTTTGGGGCTCAACCTTAAAATTGCAGTTGATACTGGTTTCCTTGAGTACGGTACAGGTGGGCGGAATTCGTGGTGTAGCGGTGAAATGCTTAGATATCACGAAGAACTCCGATCGCGAAGGCAGCTCACCGGGCCGGAACTGACACTGATGCTCGAAAGTGCGGGTATCAAACAGG
+
;CBC@@A?ACCBCEC99:@BBD@B@BBE>DD@BB<BB5>>5>B5@ABBBCC@CCD<BBCC@C@CCCBBBCCCCCC<BBD=CCC;CACB?B?B?CFD:D=?????=BCCCC??>?A;@>B?DAAABBB?BBAAB<>>A;9959?A?BBBB?CCC@?7747ABB=BB??9??>:;;;??BB@BB<BBC?BBBAA@AA=A>A???CBAA?@A:@=A<C>@?;B@>>>BA>=>@@???9>><:::1::;;>?7>??<
@6HNMW:01092:05927
TACGGAGGATGCGAGCGTTATCCGGATTTATTGGGTTTAAAGGGAGCGTAGGTGGGATATTAAGTCAGCTGTGAAAGTTTGGGGCTCAACCTTAAAATTGCAGTTGATACTGGTTTCCTTGAGTACGGTACAGGTGGGCGGAATTCGTGGTGTAGCGGTGAAATGCTTAGATATCACGAAGAACTCCGATCGCGAAGGCAGCTCACCGGGCCGGAACTGACACTGATGCTCGAAAGTGCGGGTATCAAACAGG
+
CGCCACDACCBBBBAAAB?BCC@C?CCC>DD@CC=CB=AA:@D=AA@CB@@<@AA:BBBC?B@CCCABAAAABBB=BBD>CCC9BBBB?A?A?BBB9B:?>>?@9@AB@BBC?BB=B>B?A?>>C==:=BB??=@??:@B?B@C@BBAA>A@?>@8899DFF>BBBB?BC>>>>?BBBB?BB@BBB@BBBBA@@@9>9>>>>AA??=@A:><A<B?CB@@A>?>@@>=<A@@@D8@???@@:@;::@@:@AB<
@6HNMW:01095:05954
TACGGAAGGTCCGGGCGTTATCCGGATTTATTGGGTTTAAAGGGAGCGTAGGCGGCATGGTAAGCGTGTTGTGAAATGCGGGTGCTCAACATCCGGACGTGCAGCGCGAACTGCCGTGCTTGAGTCTCGTAGAGGGGGGTGAGAATTCCATGGGTGTAGCGGTGAAATGCGTAGAGATCTGGAGGAATACCGGTGGCGAAGGCGGCCCCCTGGACGAAGACTGACGCTCAGGTGCGAAAGCGTGGGGAGCAAACAGG
+
<==@?A4929:495)5<<7<>>:>@CCC=BB5;;05?)99,4=2;?A9:48040:>00/4--)-///99199:9917:::;30000/505555(-(----2,,,,,555(,-66(/////388978333;<:/-----$-----),083,,--(--/77<;5:444(444444:<<<<556055=A;@@@=A=@@:@AA5;::B@CDDD3DD@ABBA>ACBBBBBBBCBBB?BAA@@@;;;;BCCC:CCAAA;:9:;
@6HNMW:01102:05957
TACGTAGGGGGCGAGCGTTGTCCGGAATGACTGGGCGTAAAGGGTGTGTAGGCGGTTTGACAAGTTAGATGTGTAATACCCAGGGCTTAACTCGGGTGCTGCATCTAAAACTGTCAGACTTGAGTGTCGGAGAGGATAGTGGAATTCCTAGTGTAGCGGTGGAATGCGTAGATATTAGGAGGAACATCAGTGGCGAAGGCGACTATCTGGACGATAACTGACGCTGATGCACGAAAGCGTGGGGAGCAAACAGG
+
CCCBAA@@@@0@CBBABB@DCC@C@B>BC;;;CD?CCBCC>CE?CCCBBA@;>?4;;6;BAA>BB@CBBBBCBBB?BBBB<BBB<AC<?=?BABB>???AAABBBFDDD9ABBAAACBBC@BB>>====:;;8818=>=AB?B@B?E?BBCBBBBBAA>AA?A???????EBBBC?BC?AA<@<@998=<::4:8:59;>:;;9?>>CC996@@??<>A@?:>@>@>9<A?996>4=656@<@4???@@<@@@;
@6HNMW:01103:05915
TACGGAGGATTCAAGCGTTATCCGGATTTATTGGGTTTAAAGGGTGCGTAGGCGGTTTGATAAGTTAGAGGTGAAATCCCGGGGCTTAACTCCGGAACTGCCTCTAATACTGTTAGACTAGAGAGTAGTTGCGGTAGGCGGAATGTATGGTGTAGCGGTGAAATGCTTAGAGATCATACAGAACACCGATTGCGAAGGCAGCTTACCAAACTATATCTGACGTTGAGGCACGAAAGCGTGGGGAGCAAACAGG
+
AA@A?0000A?@B9;;@A>ABB@D@DBA=;;6;@;BC0;;0;A9AABCB@@<;;4;A<@ADH@BB@CB;<9;ABC=BBC>CCC7AA;@7;:B@D?C=A;999>>=@<@@??BA<@BC@@?AA@ABB:;;>BAA>ABB>BB?C:;;BBA@=ABCBB;;:<DJJ>DDBB@BBCCCCCCBAAA;:5:??5:99497??9?<@CCAC???<?C:@?>>B@@?????<8>97.7;;?AB8?>;8;;<0;>?BB>BB@<
@6HNMW:01076:05964
TACGTAGGTGGCAAGCGTTATCCGGATTTACTGGGTGTAAAGGGCGTGTAGGCGGGACTGCAAGTCAGACTGTGAAAACTATGGGCTCAACCATAGCCTGCATTTGAAACTGTAGTTCTTGAGTGTCGGAGAGGCAATCGGAATTCCGTGTGTAGCGGTGAAATGCGTAGATATACGGAGGAACACCAGTGGCGAAGGCGGATTGCTGGACGTAACTGACGCTGAGGCGCGAAAGCGTGGGGAGCAAACACGG
+
///--//5//)//)/55<4:;>=A;;9:,999<A7@===?6=<8:::<<=@=@@B=<<<<6626<9000//7///77*8444::2:/--(-(--579355599909;;)44444:<7<>:===665<<5::;:49;74465::>:>:<<<547<<781877<673845=>==ACD@A=@@;@=@@A599<<8<993929<<@@<@@:939>><<6;<;;8377933.444==>5::?;;AA2@9555.5///5
@6HNMW:01080:06004
TACGTAGGGGGCGAGCGTTGTCCGGAATTACTGGGCGTAAAGGGTGCGTAGGTGGCACTTTAAGTTGGATGTGAAATCCCCGTGCTTAACATGGGAGCTGCATCCAATACTGGAGAGCTAGAGTGCAGGAGAGGTAAGCGGAATTCCTAGTGTAGCGGTGAAATGCGTAGATATTAGGAGGAACACCAGTGGCGAAGGCGGCTTACTGGACTGTAACTGACACTGAGGCACGAAAGCGTGGGGAGCAAACAGG
+
BBCABBAAAA0AB@AABB@BBD?B>B?A=AA@BA>@@ACD=CD=;::AAA@=;;4:969>>@@CCAC@BABBB@A9;;;;.9@>99.5.599;<4<969;@ABC?B?CCCBB?BCCCABABBBAA@BB=AAAA<???A::5:=A@C?BBCCBBB???<@AAA;AA:99A=:;761696//,/7@==5=;;;157505166/5547558365857=577787///9//)/9::;;-78>??@@5:;:AA:@@A=
@6HNMW:01095:05963
TACGGAGGATGCGAGCGTTATCCGGATTTATTGGGTTTAAAGGGAGCGTAGGTGGGATATTAAGTCAGCTGTGAAAGTTTGGGGCTCAACCTTAAAATTGCAGTTGATACTGGTTTCCTTGAGTACGGTACAGGTGGGCGGAATTCGTGGTGTAGCGGTGAAATGCTTAGATATCACGAAGAACTCCGATCGCGAAGGCAGCTCACCGGGCCGGAACTGACACTGATGCTCGAAAGTGCGGGTATCAAACAGG
+
BECBAA@?ABB@CCB9:9@CCC@CABBB<BB>BB<BD<AA>AF>BBBCCCC@BBB=CCCC@B@CDCBBBBBBBAD<@?C>DDC8AAAC@D?D>BBC:B<??999=A@AAA?@;@A<A?C@CAB@CAA>ABB@B>CCC<BB?B=B>BBBB?BB>88=@<@CDC>@AA=:===AA?=A>BB@@><BCB?C@@?@BBD?B?B>>>AA>=:>A8@;?;B?>AAA?>?BBB;;;@@>>=8>A???@:@:;:8878AD=
@6HNMW:01096:05984
TACGGAGGATGCGAGCGTTATCCGGATTTATTGGGTTTAAAGGGAGCGTAGGTGGGATATTAAGTCAGCTGTGAAAGTTTGGGGCTCAACCTTAAAATTGCAGTTGATACTGGTTTCCTTGAGTACGGTACAGGTGGGCGGAATTCGTGGTGTAGCGGTGAAATGCTTAGATATCACGAAGAACTCCGATCGCGAAGGCAGCTCACCGGGCCGGAACTGACACTGATGCTCGAAAGTGCGGGTATCAAACAGG
+
BDBB@BB>BCCBCCBABA?BCD@C?BBB:@A6:;6;D;@@<@B;A@@DCBB@CBB>CCCC@C?BBCBCBBBBBBC<BBC<A@A8@ABB>B>B>ADD:D<??AA@?ABCBA==8=;7;<A?B>>=BBC@BBABA?CCC>>=;=?B?BAAA?CA@<>><7>@@@<BBCA=???BA@????959=:@BB@BCBBBC>>8>8:??>A>;=8==4=9=8=9=@@???AA??>>;?::<B:BA>;;;1;=>78818AA:
@6HNMW:01091:06015
TACGGAGGATGCGAGCGTTATCCGGATTTATTGGGTTTAAAGGGAGCGTAGGTGGGATATTAAGTCAGCTGTGAAAGTTTGGGGCTCAACCTTAAAATTGCAGTTGATACTGGTTTCCTTGAGTACGGTACAGGTGGGCGGAATTCGTGGTGTAGCGGTGAAATGCTTAGATATCACGAAGAACTCCGATCGCGAAGGCAGCTCACCGGGCCGGAACTGACACTGATGCTCGAAAGTGCGGGTATCAAACAGG
+
CCCC@BB@BBBBCCCA@@=@CC>B>BBB8AC;@@5??0::.:C8@AABCCE@CCC;DDFD?B?BCCCDDAAA@AC=CCC=CCC:BBCC@C??<>>>3?8=<?9:4:AABCBB?BC=B?B?BBBBBAB?BBBBB?BCC=B@=@<@<@ABC@CCC;=@?<?@AA;AB@A>>AA?>?ACACC?AA9@@C?BBCBBABB9>;>>><BB=>:>D:A6:7><<<@>>>A@@@AAAAAAAA:A??9990:;<:;;1;=>9
@6HNMW:01079:06102
TACGTAGGGTGCGAGCGTTAATCGGAATTACTGGGCGTAAAGCGGGCGCAGACGGTTACTTAAGCAAGATGTGAAATCCCCGGGCTTAACCTGGGAACTGCGTTTTGAACTGGGTAGCTAGAGTGTGTCAGAGGGGGATAGAATTCCACGTGTAGCAGTGAAATGCGTAGAGATGTGGAGGAATACCGATGGCGAAGGCAGCCCCCTGGGATAACACTGACGTTCATGCCCGAAAGCGTGGGTAGCAAACAGG
+
CDCBBDCC=A@@ABCBBB@B@BBB=A6:7;CCBC>CCBAB<B;;;7;BBBBB::4:=?;;7;>BBCABBBAA;;;/;?A@.<<0<C?C?B@BBB>CGCCDB;;;;.;@>A;;;0;@A@@@GDBBBBBBABB;::99)9@>@A?B?B@BBBAAAAAACBBBDG>BB;;:CCBB@:::>;;;6;=AAB@CCDD@CCC@C?BAAA@@@2@AA<AAA<??@BABBA@;>?<999+:::,9@@@AA;@@?999,9=>9
@6HNMW:01084:06083
TACGGAAGGTCCGGGCGTTATCCGGATTTATTGGGTTTAAAGGGAGCGTAGGCGGCATGGTAAGCGTGTTGTGAAATGCGGGTGCTCAACATCCGGACTGCAGCGCGAACTGCCGGTGCTTGAGTGCATTGAAGGAAGGCGGAATTCGTGGTGTAGCGGTGAAATGCTTAGATATCACGAGGAACCCCGATTGCGAAGGCAGCTTTCCGCGCTGTTACTGACGCTGAAGCTCGAAGGTGCGGGTATCGAACAGG
+
9B@A<B8949D;@@,950*/;;)/)///)//)5<)44)44)4<1569@=8>;00+000:6>@=CC@??C?@AA@D=AA@@@5:8997@9<7733=398;;;==?A@AC@?:;>*0)/>>>)/499==8B>BB@D?B>A>AB?B@B@BBBB?BCBBA:95:BAB;BAB>:>;;;=;::<:::7=4;;;2;>A<?;;;:=9=;;;:>0;59=::::8066;///59//59<=:997151755280898==?;??>:
@6HNMW:01101:06061
TACGGAGGGTGCGAGCGTTAATCGGAATAACTGGGCGTAAAGGGCACGCAGGCGGATTGTTAAGTGAGATGTGAAAGCCCCGGGCTTAACCTGGGAATTGCATTTCAGACTGGCTATCTAGAGTATTTTAGGGAGGGGTAGAATTCCACGTGTAGCGGTGAAATGCGTAGAGATGTGGAGGAATACCGAAGGCGAAGGCAGCCCCTTGGGAATATACTGACGCTCATGTGCGAAAGCGTGGGGAGCAAACAGG
+
CGCD@CBC=C@@ABBBBB>B?;;<?B@BDACCDD>AABAC?CD>CCBBBBB?BA@BB?BC>B?BDCBBB:;:AAC<BACD9@@<?B?B@B?BAA;@6:5:?@@C=BBABB??;?@@??:99>>>9888(8>>76878'69<?>C@B>A88;=<=@;:5:===4;;89:;7859222517<5:28::5::3:3:9<7=:?;::AA5@:>=161//////53333399>?7;=@@D;>:;;BCA6;::AB:@??<
@6HNMW:01107:06083
TACGTAGGGGGCGAGCGTTGTCCGGAATTACTGGGCGTAAAGGGTGCGTAGGTGGCACTTTAAGTTGGATGTGAAATCCCCGTGCTTAACATGGGAGCTGCATCCAATACTGGAGAGCTAGAGTGCAGGAGAGGTAAGCGGAATTCCTAGTGTAGCGGTGAAATGCGTAGATATTAGGAGGAACACCAGTGGCGAAGGCGGCTTACTGGACTGTAACTGACACTGAGGCACGAAAGCGTGGGGAGCAAACAGG
+
BBBBA@@@@@,?A?B@AB>BBC>B?B@C@CCCCC>BAABC>CD=DBB??==800,0AAAA<A=AC@C@CBBBBBE?CCCC9BBBBB>A>BCCCC=B;;;AAAAB?B@BBBCD@BB???DDD???????=@BAA?BB>BBB?B@B@B?BBBBBBBBBB>BBBB;BBBBBAA=AAA<?A<AA;A;@@@;AA>;7;>>6<55516A<A?==;<>;==@<@@??ABAAA6616?>=@D7>=??@@@5@@@@A7A@@<
@6HNMW:01109:06061
TACGGAGGATGCGAGCGTTATCCGGATTTATTGGGTTTAAAGGGAGCGTAGGTGGGATATTAAGTCAGCTGTGAAAGTTTGGGGCTCAACCTTAAAATTGCAGTTGATACTGGTTTCCTTGAGTACGGTACAGGTGGGCGGAATTCGTGGTGTAGCGGTGAAATGCTTAGATATCACGAAGAACTCCGATCGCGAAGGCAGCTCACCGGGCCGGAACTGACACTGATGCTCGAAAGTGCGGGTATCAAACAGG
+
ECDC@@A<BAABCCDCAA?@CC@C@DCC=@A?AC>BJ>CC>CD=@B@@BBC@BBB=BBBB@B@BABB@@@@@@BH=BBC6;;;5;BBBAF@B=???2>6::ABC?CCA:::=3:929?A?CDAAABB?BBB9999DC;??>??A>ABCC?BCB899?9>887.799=>==>===>A;??===:AAB@CAAAA????A?BDCCCA<<4::3;:=:A788;;??B=>>><===888-8===@F:@===@?9?AA=
@6HNMW:01064:06124
TACAGAGGGTGCAAGCGTTAATCGGAATTACTGGGCGTAAAGCGCGCGTAGGTGGTTATTTAAGTCAGATGTGAAAGCCCCGGGCTTAACCTGGGAACTGCATCTGATACTGGATAACTAGAGTAGGTGAGAGGGAAGTAGAATTCCAGGTGTAGCGGTGAAATGCGTAGAGATCTGGAGGAATACCGATGGCGAAGGCAGCTTCCTGGCATCATACTGACACTGAGGTGCGAAAGCGTGGGTAGCAAACAGG
+
DCBBBBDF>@AAC<@@BB>A=ABB@CADBFFCCC>BBCBD:@?>>>>A@>C=:;7;=AAA=B=AACBCCBBBCCC>BCCC7@@;@B>A=B?BAA<@?A:;;C@@@CCCBCBB@BCD@CCCFAA@BA>@B@@?AA<A@CCABB@B?C@??;@@@@@BC@@@@F>DCBBBCCCBCAA;:5;;6;=ACC@BACC@CDC<@=@BCCC@C?AA>ACCCCCCBBBBBBBDD9999B@@A@9?@??@B;@ACCDD>CCC?
@6HNMW:01089:06159
TACGGAGGATGCGAGCGTTATCCGGATTTATTGGGTTTAAAGGGAGCGTAGGTGGGATATTAAGTCAGCTGTGAAAGTTTGGGGCTCAACCTTAAAATTGCAGTTGATACTGGTTTCCTTGAGTACGGTACAGGTGGGCGGAATTCGTGGTGTAGCGGTGAAATGCTTAGATATCACGAAGAACTCCGATCGCGAAGGCAGCTCACCGGGCCGGAACTGACACTGATGCTCGAAAGTGCGGGTATCAAACAGG
+
B@@><::4;AB@BCB;;:<@BB@C@CCD=AA?@A8A@8AB<BD>BA@CDHH@BBB=BDEC@C?BBBCBACBBBBB>A@C6:::5:CCC@CAD>A@@6@499@??;?CBBBBB?DF>C?B?BBBBB@@<@?@@A<>>>7>A?B?B?BBBC@C@=>800,0@@@8@@BB@A>=AAAABBBB?BB?BCC@BBAA@@CC=@<@>==@@8839C<A>?=B7:9BA>>=>CAAA<<>BCD:?>>;;;3;>>=AB:???:
@6HNMW:01093:06137
TACGGAGGATGCGAGCGTTATCCGGATTTATTGGGTTTAAAGGGAGCGTAGGTGGGATATTAAGTCAGCTGTGAAAGTTTGGGGCTCAACCTTAAAATTGCAGTTGATACTGGTTTCCTTGAGTACGGTACAGGTGGGCGGAATTCGTGGTGTAGCGGTGAAATGCTTAGATATCACGAAGAACTCCGATCGCGAAGGCAGCTCACCGGGCCGGAACTGACACTGATGCTCGAAAGTGCGGGTATCAAACAGG
+
=A?@9;;29@A?B;<<;;<@CB?A?A<<+008>>9=E<FF>DC>AA@CBBC@BBB=BA@@?A?@DBC@@@BBABB;@@@;@BB8B@@@?B=@3:9:-9<?@@A?=?BA??@B?BC>B?C?BAAAAA@;?A>>>9?>>.79=A=A>BBAA=AA@@>??;??BB>BCAA>AA>>>A>BAAA<8849AB?BBBBA@@@=@:=>?AABBD?CC>C?>;A?AB?@@=>>@@AA@@@@@A7<<<666-7>>?GG:?==6
@6HNMW:01094:06141
TACGTAGGGGGCGAGCGTTGTCCGGAATTACTGGGTGTAAAGGGTGAGTAGGCGGCATGGTAAGCCAGATGTGAAAGCCCCGCAGCTTAACTGCGGGACTGCATTTGGAACTACTAAGCTAGAGTACAGGAGAGGTAAGCGGAATTCCTAGTGTAGCGGTGAAATGCGTAGATATTAGGAAGAACACCGGTGGCGAAGGCGGCTTACTGGACTGAAACTGACGCTGAGGCACGAAAGCGTGGGGAGCAAACAGG
+
@@AAAA????,>@@AAAB>BBC?B=A?A8<;CCC=BCCCC?DE?BBBBBCC@BB?BB@@?BC?BC@BCCBAAB@?69999-9@@@AA>A@B??@ED;AAACBCBC=C?B?BBBBBB=@?BBCBB@AD::6:BBB>CC@BAB@C?B>A@CBABBFCB@@>@@@D>BBBCCCCCCDDACC@B?;;6;AA@C?CB@D@A5;5;;5;B?CECGABCBGMK?DBBBBBB@A<;7;CBBBD?CBBCCCC;;;;BB<ABB?
@6HNMW:01096:06146
TACGTAGGGGGCGAGCGTTGTCCGGAATTACTGGGCGTAAAGGGTGCGTAGGCGGTTAATTAAGTTGGATGTGAAATTCCCGGGCTTAACTTGGGAGCTGCATCCAATACTGGTTAACTAGAGTGCAGGAGAGGGAAGCGGAATTCCTAGTGTTAGCGGTGAAATGCGTAGATATTAGGAGGAACACCAGTGGCGAAGCGGCTTTCTGGACTGTAACTGACGCTGAGGCACGAAAGCGTGGGGAG
+
////4;<@@@+?65555549>>49.5.5.555<@295444)55)5555:<95;;)/)/2727)//)5499<=::<3939<)44)4:+/+/<6:://////5599.5.699;;5;)/)/777:444444.4;::;3:5:<;7<:>:>:<??=93-////)///;1//555556<<:3..(..).(.--(/9::5444.444.433(333-33366639/////979//)//777913333888+88
@6HNMW:01111:06130
TACGGAGGATGCGAGCGTTATCCGGATTTATTGGGTTTAAAGGGAGCGTAGGTGGGATATTAAGTCAGCTGTGAAAGTTTGGGGCTCAACCTTAAAATTGCAGTTGATACTGGTTTCCTTGAGTACGGTACAGGTGGGCGGAATTCGTGGTGTAGCGGTGAAATGCTTAGATATCACGAAGAACTCCGATCGCGAAGGCAGCTCACCGGGCCGGAACTGACACTGATGCTCGAAAGTGCGGGTATCAAACAG
+
ABBB?BB@CCCCCCB@AA=A@@=@>BCB9BC6;:89B=CF@DD>BABCCCC?CEE?CBBB@C?BCDCCCAABEGE<@@C=CED;CA@@?B?A=@@@5?<:::GE@CBBAA@@4:929?A?BBBBBBB?AAAAA?BAB<BB?B@C?BBBB????AA9849>>A9AA87/7AA><=<A@@@8?=077>8?<88BBBA>@;<<777?>@7<=7<>A=@<@AA;;:;:;888=>=@CB:A@A::908<<788-5<:
@6HNMW:01113:06146
TACGGAGGATCCGAGCGTTATCCGGATTTATTGGGTTTAAAGGGAGCGTAGGCGGGCGCTTAAGTCAGCTGTGAAAGTTTGGGGCTCAACCTTAAAATTGCAGTTGATACTGGTTTCCTTGAGTACGGTACAGGTGGGCGGAATTCGTGGTGTAGCGGTGAAATGCTTAGATATCACGAAGAACTCCGATCGCGAAGGCAGCTCACCGGGCCGGAACTGACACTGATGCTCGAAAGTGCGGGTATCAAACAGG
+
EMBB>@@?@BB?CB@AA@=@AB?C:;;A<AA?AA7;;6;C=CD>BBBAC;;7;BA9BAA@@A@DDBBCCCCCCEC;AAA0;;;.;;@@<@<@<???3>;:99A@:>?A@@=A;??9?@C?BC@@@CC@BBAA@=??>9>?:@=A=ACCC?ABDAA?><>BBC=AA9999BBDCCBAA?A>CE@B??<?A=889<@393999:BBCC@CE>B?B?A>AAAB@>>>@@>>>@>>>A:AAA:::3:@?AAA:><==
@6HNMW:01067:06162
TACGTAGGTGGCAAGCGTTGTCCGGAATTACTGGGTGTAAAGGGCGTGTAGGCGGAGCGGCAAGTCAGAAGTGAAATCTCCGGGCTTAACCCGGAAACTGCTTTTGAAACTGTCGCCCTTGAGTATCGGAGAGGCAGGCGGAATTCCTAGTGTAGCGGTGAAATGCGTAGATATTAGGAGGAACACCAGTGGCGAAGGCGGCCTGCTGGACGACAACTGACGCTGAGGCGCGAAAGCGTGGGGAGCAAACAGG
+
CCCBBBA=@@<@@?CBBB@BCC@C@CAF>BBCCD>DDBCB=AB=@@@BAAA?BBAEBBB@CC?AABB?@<@@BBB>BBBC?BC>BB9=9>?6?>?@9@9:;BCC;BBG>;;;C@;;;6;@BAAACBAA>AAB??@>>;?C;?=@>@=?CB@@BB>>??BBBD<A@@A==>>CBB@@A=;;8;<>>><>>>@<???:>8=?:=:>@??>;>=888;5;=>>?;;;BBB?BBAA@@<>:;;ACB5>>>@?9?AA<
@6HNMW:01079:06190
TACGGAGGGTGCAAGCGTTAATCGGAATCACTGGGCGTAAAGCGCACGTAGGCTGTTATGTAAGTCAGGGGTGAAATCCCACGGCTCAACCGTGGAACTGCCCTTGATACTGCACGACTTGAATCCGGGAGAGGGTGGCGGAATTCCAGGTGTAGGAGTGAAATCCGTAGATATCTGGAGGAACGATCAGTGGCGAAGGCGGCCGACCTGGACCGGTATTGACGCTGAGGTGCGAAAGCGTGGGGAGCAAACAGG
+
0=;;80::)5<>@9==:95;:BEDADACCAAABC=B;;;D?CBBBB;;;BB=;;;B=@@@@B?AA???@@3@@?@8???9?AA>A?9:4:<@AB?B?A??@@8@:@<<;B@@@BB;;;@>@@@CC@BD<@@999/993:=:=;?;??AA?BBBBB?AB???B8??;?>@??==7758)//383///35755505884:322,2,2.2255(--(-(,,2(,-2---66722229993:8;:ACC198><=4=888
@6HNMW:01097:06165
TACGGAGGATGCGAGCGTTATCCGGATTTATTGGGTTTAAAGGGAGCGTAGGTGGGATATTAAGTCAGCTGTGAAAGTTTGGGGCTCAACCTTAAAATTGCAGTTGATACTGGTTTCCTTGAGTACGGTACAGGTGGGCGGAATTCGTGGTGTAGCGGTGAAATGCTTAGATATCACGAAGAACTCCGATCGCGAAGGCAGCTCACCGGGCCGGAACTGACACTGATGCTCGAAAAGTGCGGGTATCAAACAGG
+
FCDD@BA>;;;;CBBAAA=ACC@CACCC>CE@CC<BC0;;.;;0;A@AAAB?AAA<BBBA>A@CCFCCCCBBBCD=BBC>CDD9BBBB?A?A;???5??BBBBC>AABBAAB?BB=B?D>AAAAA@A=A:99C?AAA999298<8??CC@BCA?;?A>AABD>BAAA?>>?@===CB??>??:@@@<@A????CC?B?BBA@A@9958A7@;@<B799@@A<=886@@A=;6666-7<///3'..7789.2288
@6HNMW:01109:06209
TACGGAGGATGCGAGCGTTATCCGGATTTATTGGGTTTAAAGGGAGCGTAGGTGGGATATTAAGTCAGCTGTGAAAGTTTGGGGCTCAACCTTAAAATTGCAGTTGATACTGGTTTCCTTGAGTACGGTACAGGTGGGCGGAATTCGTGGTGTAGCGGTGAAATGCTTAGATATCACGAAGAACTCCGATCGCGAAGGCAGCTCACCGGGCCGGAACTGACACTGATGCTC
+
CBAB?;;6;BBABAA@AA?BCE@DACCC>CCACH>DD>AA<AB=AAADCCC@BBB>BBCC@C@BCBCBBBCCBAB;:::.;:;-;@AB=A<?2999-939:@AA?BBDDCDD?BB=B?A>B???A7848BA??<877.7?8@?D=A@=>;>C@>@A@>BBBB>999B@B?@DDD=AACC>AA?BBA?BBA??>??9??@@AAEBBB@BB=?<@=B?BA??BBBBB>;;:=9
@6HNMW:01064:06223
TACGGAGGATGCGAGCGTTATCCGGATTTAATTGGGTTTAAAGGGAGCGTAGGTGGGATATTAAGTCAGCTGTGAAAGTTTGGGGCTCAACCTTAAAATTGCAGTTGATACTGGTTTCCTTGAGTACGGTACAGGTGGGCGGAATTCGTGGTGTAGCAGGTGAAATGCGTAGAGATGTGGAGGAATACCGATGGCGAAGGCAGCCCCTGGGATAACACTGACGTTCATGCTCGGAAAGCGTGGGTAGCAAACAG
+
BA;;4;@4:;BBF<;;;;5;AC4;4:BC.:25255)9;1:<)9606<=>=@@8555/5;@@=A=@AAA;;;C@DME<@@D>CCC;BCCB?B@D?BBB7A6::@BB?C:::A??9?B;A5939><998?8>@B<@>==<7=;<?<@;?00/1::;9;600)09;:7;@;;>>?889887;16606(//6069//(333.34><9998*373(337,3;;;9;=;>:@A@>88//(/8.633635)2299<93:86
@6HNMW:01071:06229
TACGGAGGATGCGAGCGTTATCCGGATTTATTGGGTTTAAAGGGAGCGTAGGTGGGATATTAAGTCAGCTGTGAAAGTTTGGGGCTCAACCTTAAAATTGCAGTTGATACTGGTTTCCTTGAGTACGGTACAGGTGGGCGGAATTCGTGGTGTAGCGGTGAAATGCTTAGATATCACGAAGAACTCCGATCGCGAAGGCAGCTCACCGGGCCGGAACTGACACTGATGCTCGAAAGTGCGGGTATCAAACAGG
+
BBBB?;;9;AA@BBA@A@?BBC@DADCC>CC?DD;BB=BB;AB=BBBCCCB@BBB=CCCC?B<BABABCDBBBBD<BAC=DDD:BACC@B?A=@@A8A>ABBBB?CB>>=BB>BA;D?B>B???CAA>ABBBB?CDD>>>;>9>?BBBB?BBA>97728?>?8?DAA>A@?>>>?CBBB?BB=@@C@BBB999BB;?<?BAABBBB?BC<A>==C?BB>>>>>>B@;;;@@@AA7=<A;:;3;>=???9?>>:
@6HNMW:01086:06245
TACGGAGGATGCGAGCGTTATCCGGATTTATTGGGTTTAAAGGGAGCGTAGGTGGGATATTAAGTCAGCTGTGAAAGTTTGGGGCTCAACCTTAAAATTGCAGTTGATACTGGTTTCCTTGAGTACGGTACAGGTGGGCGGAATTCGTGGTGTAGCGGTGAAATGCTTAGATATCACGAAGAACTCCGATCGCGAAGGCGGCTCACCGGGCCGGAACTGACACTGATGCTCGAAAGTGCGGGTATCAAACAGG
+
BECBABB@BAAAAB@?AA?ACC@C?BCE>BB>BF@DD>BB<AE=BBABCDD@BBB=BDBC@B?BBA999?DBCCD=BBB=BBB;BBCC@A=@4888-9199@A@=ACBBBBD?BB:@?C>B@@@B==:=BB??=?>>8<<7>@C>BB@@<@B?>><<;>BDC>CBBB?BBDBAA<AABC?BB?AAC?CBBBBBA>6;67828AAA@<AC9><>;B?B>AA<<<@@>===@AACA4>>?=<=6<=??@@:@A@:
@6HNMW:01113:06251
TACGGAGGGTGCAAGCGTTAATCGGAATTACTGGGCGTAAAGCGCACGCAGGCGGTTTGTTAAGTCAGATGTGAAATCCCCGGGCTCAACCTGGGAACTGCATCTGATACTGGCAAGCTTGAGTCTCGTAGAGGGGGGTAGAATTCCAGGTGTAGCGGTGAAATGCGTAGAGATCTGGAGGAATACCGGTGGCGAAGGCGGCCCCCTGGACGAAGACTGACGCTCAGGTGCGAAAGCGTGGGGAGCAAACAGG
+
DCDE@;;;7;@=A=@@AC@CBDCCACAB?BDBBB<>@?AA6A@;;;BBBBE@BC@CD>DD@D?AABBBBCBABBC<???>8?C>B???@B@CCC>C?BABBBAAACGBBBAA>AC@BBB>BBBBBB@CA>>788787%9@@A@C?C?AB?BABBB;:8:BBF?CCCCCCCCDCBBBC?BA?A@BBB?C?BB?BBC<@=;;;;EDD5BB@BBBJ>BABDDDDDCCCCC?BBB@@A6@A;;;BB9DBBCF@CCC@
@6HNMW:01066:06277
TACGGAGGATGCGAAGCGTTATCCGGATTTATTGGGTTTAAAGGGATGCGTAGGTGGGATATTAAGTCAGCTGTGAAAGTTTGGGGCTCAACCTTAAAATTGCAGTTGATACTGGTTTCCTTGAGTACGGTACAGGTTGGGCGGAATTCGTGGTGTAGCGGTTGGAAATGCTTAGAATATCACGAAGAACTCCGATCGCGAAGGCAGCTCACCGGGCCGGAACTGACACTGATGCTCGAAAGTGCTGGGTATCAAACAGG
+
:::818967-----(,5-/)/7;49,66>4>>6;;3;;09@09=055555444.49909<<<:?;;;;<<<ABBBBD<BBB>BDD9@@@@<?;@9=<=2;388>@@=@>=:9373892:6=6;:>?>=?8=<88:).(--)--05051668969837377,7,3,33(3877268:1...;;89=5//*/8;488<;88886:;A??777<<6;;3;(/(/569999757;:5668/333,33----9,225---)2694
@6HNMW:01084:06299
TACGGAGGATGCGAGCGTTATCCGGATTTATTGGGTTTAAAGGGAGCGTAGGTGGGATATTAAGTCAGCTGTGAAAGTTTGGGGCTCAACCTTAAAATTGCAGTTGATACTGGTTTCCTTGAGTACGGTACAGGTGGGCGGAATTCGTGGTGTAGCGGTGAAATGCTTAGATATCACGAAGAACTCCGATCGCGAAGGCAGCTCACCGGGCCGGAACTGACACTGATGCTCGAAAGTGCGGGTATCAAACAG
+
@B;;7;B=B;;;CAA?95.4597<7;;;6;<8>>069)5@2@@=966>=<<5:>>8>;@@:C@@@?C@A@@@@BB=BBB>CCD;CDCD@B?B?CFF:C?BB???<??A@CAA>BB;A=A>BABCBCB?BBBAB??>?5<=8=<@>???D@@????994:>><6@B9959?;;BAABBBB=BB;>?C?BBAABDBB<?<?BBACC>><?E?C@A=B?AAA>?????>=>>@@AAD::77252'2699=>7878
@6HNMW:01085:06299
TACGGAGGATGCGAGCGTTATCCGGATTTATTGGGTTTAAAGGGAGCGTAGGTGGGATATTAAGTCAGCTGTGAAAGTTTGGGGCTCAACCTTAAAATTGCAGTTGATACTGGTTTCCTTGAGTACGGTACAGGTGGGCGGAATTCGTGGTGTAGCGGTGAAATGCTTAGATATCACGAAGAACTCCGATCGCGAAGGCAGCTCACCGGGCCGGAACTGACACTGATGCTCGAAAGTGCGGGTATCAAACAGG
+
ACBD@BB>BBBAAABAA@@CCF@C@CBC>FD@BC>CD=@@<@C=@@@BBCC@CCD>DBBB?C@BCCA@?@BBBBD=BBD=BBB;BACB?B@B?CCC:C798@@@=A@AAA8979B:A?B=B@@@B>><>BB@A====7=?9??B?BBBB?BCC:<7878BBC>BBAB?AAAAAA>AABB?BA?AAD?BBBBBBBB>A>A9:9ABBB?BD>E?A<C@CBA=AABB?????AAAAD7:9==<<6<?A@??:?@@;
@6HNMW:01087:06297
TACGGAGGGTGCAAGCGTTACTCGGAATCACTGGGCGTAAAGGACGCGTAGGCGATTATCAAGTCTTTTGTGAAATCTAATGGCTTAACCATTAAACTGCTTGAGAAACTGATAATCTAGAGTGAGGGAGAGGCAGATGGAATTGGTGGTGTAGGGGTAAAATCCGTAGAGATCACCAGGAATACCCATTGCGAAGGCGATCTGCTGGAACTTAACTGACGCTAATGCGTGAAAGCGTGGGGAGCAAACAGG
+
AAAD@CCD?;;;A=BBBC;ABBBB@C@BCCBBDE>DCAA@=A?BDDDCBBB?;;;@=A@@@=@:47;;0;?@@A<AAAB@CB?BC?BAB@AB5;;0;ABBB?B@A@B=B;;;IFACBBBCC@A@;;;0;@@@5;;@@A?<<@A;@;00+0<;=<<<0>>??8@A;@@CABBBB@@@?BC?C@BAAB=BA=?B881913:;<=BDBDC?B>AC=@<@AABBBBAA>@CCBC@@@;BBBBBFG:BB@@@9@CC>
@6HNMW:01076:06336
TACGGAGGATGCGAGCGTTATCCGGATTTATTGGGTTTAAAGGGAGCGTAGGTGGGATATTAAGTCAGCTGTGAAAGTTTGGGGCTCAACCTTAAAATTGCAGTTGATACTGGCTTTCCTTGAGTACGGTACAGGTGGGCGGAATTCGTGGTGTAGCGGTGAAATGCTTAGATATCACGAAGAACTCCGATCGCGAAGGCAGCTCACCGGGCCGGAACTGACACTGATGCTCGAAAGTGCGGGTATCAAACAGG
+
CCBB@BB?BAABB@A:;;7;;C?B?AAA>AJ@CC=CC8@A;@B=@@CDBCB?BBM?CCC@?B@AAA;;;AAA@@@6;;D>FGD:BBBC@B5:3:>>2>39::::6:@:::..*--8/83=1=:A?7347:AACD>AAE>BB?B@C=;;??=A?>>>9949@@@;AB@>:>==>>@:;;??:>>;AAA?AAAB@<<>5;5:<==@?>>8<<5=8=:>=:;;>876AAA==888??@9@@?@AA:?788?A:>??8
@6HNMW:01086:06335
TACGGAAGGTCCGGGCGTTATCCGGATTTATTGGGTTTAAAGGGAGCGTAGGCGGCATGGTAAGCGTGTTGTGAAATGCGGGTGCTCAACATCCGGACTGCAGCGCGAACTGCCGTGCTTGAGTGCATTGAAGGAAGGCGGAATTCGTGGTGTAGCGGTGAAATGCTTAGATATCACGAGGAACCCCGATTGCGAAGGCAGCTTTCCGCGCTGTTACTGACGCTGAAGCTCGAAGGTGCGGGTATCGAACAGG
+
@BBB?C@B@BCAIF=BBB@CIC@C@CED>CB@CC>DD6;:6;E;AA;;;AB>;;8;CCC@AA>ABCEBC?BBAAC<AAABB;AA?>?B>AA@@=@<@@9:9:::ACBB?B>??>@@@A@8<?===A??=?B@F@C?D?BB<?;?>AA@@=AAA@@9999BAC=AAAB?A???><;;A>==:>=ABA6>??6;;;>9>6;;??CB9?;?==>A@@<@@??AAA>=880888=:;4;5::;;>7>???>?:;;;:
@6HNMW:01100:06313
TACGGAGGGTGCAAGCGTTACTCGGAATCACTGGGCGTAAAGGACGCGTAGGCGGATTATCAAGTCTTTTGTGAAATCTAATGGCTTAACCATTAAACTGCTTGAGAAACTGATAATCTAGAGTGAGGGAGAGGCAGATGGAATTGGTGGTGTAGGGGTAAAATCCGTAGAGATCACCAGGAATACCCATTGCGAAGGCGATCTGCTGGAACTTAACTGACGCTAATGCGTGAAAGCGTGGGGAGCAAACAGG
+
BDAA=;;;0;@>@@D@;;6<AA;<9;ABBBCCDE>BBBBB=B?BCCBBBBB?AA?BC?ABAA>AAAAAC8BBCCC>B@@A@DD?AA?B?D@DD>BB>BCCCC?BBBBC>CBBBBB@BCCCCCBBBA@@;@B@A>ABBBAB>A<@;?>;;5;BB:;:;*9499&9A8BBB>BCBCCCC>@@@B@CBBB=BB?CCCC?A??@?A?BBCCC@C?A@<@?CBBBBCBDF@CCAABCDE>DBBAAAA7A@AAA<AAB?
@6HNMW:01103:06357
TACGGAGGATACGAGCGTTATCCGGATTTATTGGGTTTAAAGGGTGCGTAGGTGGCAGATTAAGTCAGCGGTGAAAAGCTGTGGCTCAACCATAGTCTTGCCGTTGATACTGGTTTGCTTGAGTACAGTTGATGTAGGCGGAATGCGTAGTGTAGCGGTGAAATGCATAGATATTACGCAGAACTCCGATTGCGAAGGCAGCTTACAAAAGTGTAACTGACACTGATGCACGAAAGCGTGGGTATGCAAACAG
+
@BBC@BB@BCCCCAAABC@CBB=@=:99.9?9@C>CC>CD>BB>BCAA@><800+0@@>B@D@BCCCBBB=BA@@@7>=?@?B@CDJF@C>BACCBBB@BB?@@>BCBDB@@=@B7;9B?B@@A????@@CCBCDAA>AB?A?9::9BBBABB>>?B@BCCC<988>>?;@@000/:@;;::589<388805599394999==6::=<</88:::7;===88833333396333,3<<::;3::5559=3=AA
@6HNMW:01111:06356
TACGGAGGATGCGAGCGTTATCCGGATTTATTGGGTTTAAAGGGAGCGTAGGTGGGATATTAAGTCAGCTGTGAAAGTTTGGGGCTCAACCTTAAAATTGCAGTTGATACTGGTTTCCTTGAGTACGGTACAGGTGGGCGGAATTCGTGGTGTAGCGGTGAAATGCTTAGATATCACGAAGAACTCCGATCGCGAAGGCAGCTCACCGGGCCGGAACTGACACTGATGCTCGAAGTGCGGGTATCAAACAG
+
BCCC?;;7;AAABBBBBC?@AD@D@CCI?CC?AC8AJ0;<0;?89;;CAABACDD@CCBD@CABCBD:;;D@@@B=BBB=BBB8BBAA=@=A;?<<5?5:9?BB=AAAA???@BA=B?B=ABBBBBC?B@???=@@C?BB>C@C?999B?AAAAAAA>AAAF>BCCC<??A<<<7::995:B?BCC?AA@>>=?>9>9>????AAA>BD=B<;7?;??B;;;@@@AA?>>:;>68/////(/35...'255
@6HNMW:01076:06381
TACGGAGGATGCGAGCGTTATCCGGATTTATTGGGTTTAAAGGGAGCGTAGGTGGGATATTAAGTCAGCTGTAAAAGTTTGGGGCTCAACCTTAAAATTGCAGTTGATACTGGTTTCCTTGAGTACGGTACAGGTGGGCGGAATTCGTGGTGTAGCGGTGAAATGCTTAGATATCACGAAGAACTCCGATCGCGAAGGCAGCTCACCGGGCCGGAACTGACACTGATGCTCGAAAGTGCGGGTATCAAACAGG
+
CDDC@BC?ABBBBAAAAA@DDE@C@CCD>CCACH?HE>CC>BC<B;;;CDD@CCF>CBBB<@<@A;;;A@@AAAA7BBC=CEM;CBAA>@<@?B@@7@-00>>@<@BBDCBB>A@:?=A=???@B??;?A@AA=97717A=B@B?BBAA>ABAAAAA>ABBB>BBBB@BCB??;899BB@DC?BCC@CCBBBBBB=A>@@@@@9999>>8?>A>B?AAACBB>@AA@@@@@;;929;9<=B:>=>887-8>?8
@6HNMW:01078:06377
TACGGAGGATGCGAGCGTTATCCGGATTTATTGGGTTTAAAAGGGAGCGTAGGTTGGGATATTAAGTCAGCTGTGAAAGTTTGGGGCTCAACCTTAAAAATTGCAGTTGATACTGGTTTCCTTGAGTACGGTACAGGTGGGCGGAATTCGTGGTGTAGCGGTGAAATGCTTAGATATCACGAAGAACTCCGATCGCGAAGGCAGCTCACCGGGGCCGGAACTGACACTGATGCTCGAAAGTGCGGGTAT
+
>?=@<9:0:BBBB;<;::2:@@;@@=B@9@@4:9,9@,9::&590997///:)/)-5,58--(-(/;@096;:===>5999,4<<.::@@9<9;17737$3-33843-3<9;<@<@BD=B<?9??==>00*0@00/;;<<8<;5;8=8@BBB?>?=A>>=7;88=6=<;:59/..33.33::6::6:==7443;8777,3,33333388,333&3494=8<;<:5559:9=;757578.99:9590977
@6HNMW:01079:06391
TACGGAGGATGCGAGCGTTGAATCGGAATAACTGGGGCGTAAAGGGCACGCAGGCGGATTGTTAAAGTGAGGATGCTGAAAGCCCCGGGGCTTAAACCTGGGAATTGCATTTCAGACTGGCAGTCTAGAGTATTTTAGGGAGGGGTAGAATTCCACGTGTAGCGGTGAAATGCGTAGCAGATGTGGAGGAATACCGATGGCGAAGGCAGCCCCCTGGGATAACACTGACGT
+
9999.557::==5557//)//5;//,/,4/27////&//---(/;)//77799.5549:6;;7;@6<<:/0)///77889//5>;&444&43-39082333(36;,35;==2;<;77//)/66--///7//5;;;+455)5<>?2@@?>7<58.44555=?>;@7965@4<<<//////:99;;;9<<7<4999.559756--(-(----555'79<2:55.59994//99
@6HNMW:01097:06375
TACGGAAGGTCCGGGCGTTATCCGGATTTATTGGGTTTAAAGGGAGCGTAGGCGGCATGGTAAGCGTGTTGTGAAATGCGGGTGCTCAACATCCGGACTGCAGCGCGAACTGCCGTGCTTGAGTGCATTGAAGGAAGGCGGAATTCGTGGTGTAGCGGTGAAATGCTTAGATATCACGAGGAACCCCGATTGCGAAGGCAGCTTTCCGCGCTGTTACTGACGCTGAAGCTCGAAGGTGCGGGTATCAAACAG
+
CB;;6;=B?CC@CG>CCCACCD?A;::90:A=@@8@@8@A8@@8:9:@??@?BA?CC??<?@=@AAAAA?BBAAA=ABBBB>BBBBBB?BBBD@C=A9::9A@@AC:99:BCC?BBAAD=AAA:::BB?AA?A@C=A=@A9=9>>@@AB@BAAAA9999CCC?AA@@:==;=?AA<===<8<8<==/===8=??@<>;>>=88818=>@@@A>><888@@A888AA:==>>==9:*//--946---/94555
@6HNMW:01115:05775
TACGGAAGGTCCGGGCGTTATCCGGATTTATTGGGTTTAAAGGGAGCGTAGGCGGCATGGTAAGCGTGTTGTGAAATGCGGGTGCTCAACATCCGGACTGCAGCGCGAACTGCCGTGCTTGAGTGCATTGAAGGAAGGCGGAATTCGTGGTGTAGCGGTGAAATGCTTAGATATCACGAGGAACCCCGATTGCGAAGGCAGCTTTCCGCGCTGTTACTGACGCTGAAGCTCGAAGGTGCGGGTATCGAACAGG
+
ABBC?B=A=@C?BC=BAA;ABB?B?BBB=BB?BB<AA;@@:?C;@@@CB@@=:949?BA=BB=?@BBAA?ABAAB=BBBBB>BBBBBB?C@@@?C@BB899>??AA>><?AAA:?989@8=>?BAABB?BB?B?A>B?BB?B?C?CBBB>BBB@B==:=A>>7;=<A<>>>@;;;>A???493777,9>>176>=0717;;?ED:B<B;;;@@@<AAAAA;=;>>>:<>BAAA6:6:<;AA9ACA;<<;?>>9
@6HNMW:01118:05772
TACGTAGGGGGCGGAGCGTTGTCCGGAATTTACTTGGGGCGTAAAGGGTGCGTAGGCGGTTGATTAAAGTTGGATGTGAAATACCCGGGCTTAAGCTTGGGGGGTGCATCCAATACTGGGTTAACTAGAGTGCAGGAGAGGGAAGCGGAATTCCTAGTGTAGCGGTGAAATCCGTAGATATTAGGAGGGAACACCAGTGGCGAAGGCGCTTTCTGGACCGTAACTGACGCTGAGGCACGAAAGCGTGGGGAGCAAACAGG
+
///////:::$/4.49977)///2727)//)//5.555&5549;4;@355599995;@9@7@59.55)5;7;7<:/--85,---5,77.77)/)//=8>A>>>&A6//996;1//////(/06063339:?888:(//666.71333,3,3,369993339333,3/..'.7(...3899;6:83///(/(.33.3699255516178876'277+22.4436:834488:933-333333(37779::/:>@AA580?9
@6HNMW:01149:05802
TACGTAGGTGGCAAGCGTTATCCGGATTTACTGGGTGTAAAGGGCGCGTAGGCGGGGATGCAAGTCAGATGTGAAATCTATGGGCTTAACTCATAAACTGCATTTGAAACTGTATCTCTTGAGTGCTGGAGAGGTAGACGGAATTCCTTGTGTAGCGGTGAAATGCGTAGATATAAGGAAGAACACCAAGTGGCGAAGGCGGTCTACTGGACAGTAACTGACGCTGAGGCGCGAAAGCGTGGGGAGCAAACAGG
+
7;:;=<?7:>5>@=@DDF@CCCAC?BBB9A@<;;0;A@@B;??9>??9:9>5;>>>/?655;599<=;=9559990599@@BB:;A?CACCCCCDD?BBBCBDD>CBC>CBBAB@@@@?=AAABB@@A@BBAB?A@@??@;?=@=A?B;??A??@@@<=999,98<=<==?877?;?1;68;8777<B>>=>>>6:496;B?BAA@@@@;>@@>?@?BBBCCCCBBBB9;9AA@@:B>>>@@@7AAABC>A@A<
@6HNMW:01150:05771
TACGGAAGGTCCGGGCGTTATCCGGATTTATTGGGTTTAAAGGGAGCGTAGGCGGCATGGTAAGCGTGTTGTGAAATGCGGGTGCTCAACATCCGGACTGCAGCGCGAACTGCCGTGCTTGAGTGCATTGAAGGAAGGCGGAATTCGTGGTGTAGCGGTGAAATGCTTAGATATCACGAGGAACCCCGATTGCGAAGGCAGCTTTCCGCGCTGTTACTGACGCTGAAGCTCGAAGGTGCGGGTATCGAACAGG
+
BCCFAD?A?AL@CC>BBB>BBC@C@BBE=BC?CD=CE<A@<@C;@@?@?@A>AA=??BB?BG=?@A??>=@A@AA;??>BB>BBBBBC@BBAB?B@CC>??@@@@????BCBB>AAAAA?BAAACB@@=>=8=:?:?<?@:@3949AAA?B@<>@00,0@;;4;@@A<>>;A>;;==>9848:<AA6@@A9>9992868@@@DD5<.7688AAA>AAA>>>@??@@:8::A>>4:5:;<=>9@>==AD=====
@6HNMW:01153:05772
TACGTAGGGGGCGAGCGTTGTCCGGAATTACTGGGCGTAAAGGGTGCGTAGGCGGCACGGTAAGTTGGATGTGAAATACCCGGGCTTAACCTGGGGGCTGCATTCAAAACTGCTGAGCTTGAGTGCGGGAGAGGAAAGCGGAATTCCTAGTGTAGCGGTAAAATGCGTAGATATTAGGAGGAACACCGGTGGCGAAGGCGCTTTCTGGACCGTAACTGACGCTGAGGCACGAAAGCGTGGGGAGCAAACAGG
+
DDDCCCBBBA0A@;;;@@=@BB?B@C@C?AABBB=BCCCC>BB>B@@@DCB=@@<A@@B?AA>AB@C@BBBDCCC>CCGC;CC;CC?C?C@BBBBA1ACAABB@BCCC:BBBB@@@BBB@BBB?@?@@:@BBB@BC;=>B@B?B@B>BBBBAAABBB?ABBA5898=88:DBB?<AA;??<@=??@<?;?@:BBB?B?9:;==5=@@<??<B==:>@@DCBCA@9949?=9::5:@@ABBB:???BB=???@
@6HNMW:01116:05851
TACGGAGGATGCGAGCGTTATCCGGATTTATTGGGTTTAAAGGGAGCGTAGGCTGGGATATTAAGTCAGCTGTGAAAGTTTGGGGCTCAACCTTAAAATTGCAGTTGATACTGGTTTCCTTGAGTACGGTACAGGTGGGCGGAATTCGTGGTGTAGCGGTGAAATGCTTACGATATCACGAAGAACTCCGATCGCGAAGGCAGCTCACCGGGCCGGAACTGACACTGATGCTCGAAAGTGCGGGTATCAAACAGG
+
<CCC@AB>B@@AA<<;<;?BCC@D@CCC>CHADF>AA>AB=CI>BBCDBBB@BBBB=BCCC@B?BBC@@@;:<BCC;BBA=AAA9ABBF?B=@2:9:-8379>?=<>BAABBB?BC>C?B?B??>BBA?BBBBA=???8?@<@>A<@@@@;@B??=>><>BBF>DEBB?;;?AABB@A>AB??@;BBC?BBBCAABB?B?B???A??:8<>5>;?9B?@<<9655<9988:@AAAA:AA?888-8877<908:83
@6HNMW:01120:05834
TACGGAGGATGCGAGCGTTATCCGGATTTATTGGGTTTAAAGGGAGCGTAGGTGGGATATTAAGTCAGCTGTGAAAGTTTGGGGCTCAACCTTAAAAATTGCAGTTGATACTGGTTTCCTTGAGTACGGTACAGGTGGGCGGAATTCGTGGTGTAGCGGTGAAATGCTTAGATATCACGAAGAACTCCGATCGCGAAGGCAGCTCACCGGGCCGGAACTGACACTGATGCTCGAAAGTGCGGGTATCAAACAGG
+
AEBB@BC@BBBBCBA:;;7;;>=B==?A7>B?>?8@@8@@<@C9?@ABBBC?ABB;B@@A8;6;BAAAA@@?:;:/9:;/9CC8BBCC??<?18979'7-73>?A=BBAAB>><?C=B?B?BBB@BBB?B:99B?BBB>BB>B=A>AAAA=@@:89::39AAA=???B?>>>>>@>AA::4894<<=9???>BDBB?B>A???@@?:4:=1:5:;B?B>>B?;;;;;@@@@A???:?@@@CE:A?===C7>865
@6HNMW:01120:05853
TACGGAGGGTGCAAGCGTTACTCGGAATCACTGGGCGTAAAGGACGCGTAGGCGGATTATCAAGTCTTTTGTGAAATCTAATGGCTTAACCATTAAACTGCTTGAGAAACTGATAATCTAGAGTGAGGAGAGGCAGATGGAATTGGTGGTGTAGGGGTAAAATCCGTAGAGATCACCAGGAATACCCATTGCGAAGGCGATCTGCTGGAACTTAACTGACGCTAATGCGTGAAAGCGTGGGGAGCAAACAGG
+
@BAA?@@@:@BBB<AAAA=AABADAD@BBAAABE>BCBCC=B?BAB@><<=:00*0;*0044.488888.99<<C8???A9@?8:>49.55::7<=4;;A;;8C569?9>@@@AC=:::BB@@B@00+/77:8;?<<<=9>6;4::9;2:<97444&4::<2=>:CB=<@?A@>@?;?@<@<AABB<AA?@?><39189?;<<=8@@<>8>=094444499945.4>::;;<?4=<<<<<<.<==BC=CCB?
@6HNMW:01124:05851
TACGTAGGTGGCAAGCGTTATCCGGATTTACTGGGTGTAAAGGGCGTGTAGGCGGGAGTGCAAGTCAGATGTGAAAACTATGGGCTCAACCCATAGCCTGCATTTGAAACTGTACTTCTTGAGTGATGGAGAGGCAGGCGGAATTCCCTGTGTAGCGGTGAAATGCGTAGATATAGGGAGGAACACCAGTGGCGAAGGCGGCCTGCTGGACATTAACTGACGCTGAGGCGCGAAAGCGTGGGGAGCAAACAGG
+
BCCBBBA=9949@=@@@@ACCC?C@CCC>CCEDD>DDBBB>BC<@@BBBCC@CCF?@@ACCDACBCCCB:;;AABA7@@BCCC?CCBC5;;0;CCCC@BBCABB>ADD?DCCCCBC?BB>@@BBCBBB?AA@@<@??;@?;?8<8<>7??@BBAAADAAAAD=BBAABCDDFBBCDG?CC@B@BBB@BC@A>@BB<@<9959<@@AAA>AACD?B@BAAAA@AAA??;?@@>>>8>BBCBCC:BBBBB=BAA;
@6HNMW:01155:05836
TACGGAGGATGCGAGCGTTATCCGGATTTATTGGGTTTAAAAGGGAGCGTAGGTGGGATATTAAGTCAGCTGTGAAAGTTTGGGGCTCAACCTTAAAATTGCAGTTGATACTGGTTTCCTTGAGTACGGTACAGGTGGGCGGAATTCGTGGTGTAGCGGTGAAATGCTTAGATATCACGAAGAACTCCGATCGCGAAGGCAGCTCACCGGGCCGGAACTGACACTGATGCTCGAAAGTGCGGGTATCAAACAGG
+
CCBD?;;6;AAACBB;<=ACCCAD?AAB<BB?BB8@A0;;;&;B;?>ABBBB?@@@9ACBB>C@BBCAA@BAB@@@<@CD>CCC;CCCC?A>@2:99-:9>?AAA?ABAAACC?CC=B?B?C???A9959BAAA>99929@:A?B?BABA?BBB@A??<>AAA<AA@@==<<@@@798AB???;ABB<A@AAB@A@@B@C>>>BBAA=CC7A<A=C?B?>>===ABA???>>887*8=:::;1;==;==7<>>=
@6HNMW:01115:05871
TACGGAGGATGCGAGCGTTATCCGGATTTATTGGGTTTAAAGGGAGCGTAGGTGGGATATTAAGTCAGCTGTGAAAGTTTGGGGCTCAACCTTAAAATTGCAGTTGATACTGGTTTCCTTGAGTACGGTACAGGTGGGCGGAATTCGTGGTGTAGCGGTGAAATGCTTAGATATCACGAAGAACTCCGATCGCGAAGGCAGCTCACCGGGCCGGAACTGACACTGATGCTCGAAAGTGCGGGTATCAAACAGG
+
;;;C>@@;@BBBB<<;BB?BBB?C@BBB=BB>BC=CC<BA:@A6AB;;;AB>BBB<BCCC@B@BCBBBBBAA;<;0;AA9ABB8BCCB=?;?399:-9389ADA<>?:99>=199)98?>CBBBBAA>AA@@?;999+9B;B?B?BCAA=@<=::?A>ACCC=C@:819;;>A??>=@=<;;4>>@<@AAABBBB?B?>BAAA888188*817194:?@@@?>BAA;;887=DD8>>;8:?288?=9>7>>=5
@6HNMW:01116:05876
TACGTAGGTGGCAAGCGTTATCCGGATTTATTGGGCGTAAAGCGAGCGCAGGCGGTTTGATAAGTCTGATGTGAAAGCCTTTGGCTTAACCAAAAGAAGTGCATCGGAAACTGTCAGACTTGAGTGCAGAAGAGGACAGTGGAACTCCATGTGTAAAAAAGCGGTGGAATGCGTAGATATATGGAAGAACACCAGTGGCGAAGGCGGCTGTCTGGTCTGCAACTGACGCTGAGGCTCGAAAGCATGGGTAGCGAACAGG
+
AC???<C?BA?BA59:9929@@=B9=BB<BC@GG?CCCCB9;;@?<<;;AA=A@=A@;9:69=@<@AAA@=<9996:A;@C8:79A=?=?4;;;-;;2:=<>>>?A:@>:>?>?AAC@BB?AAC?????A?A@@7000@>>9>:>=B>BAC998@@??;&;==9==9<8::555<<=;;;?==8=:=A:BCC@CCCC?<;;>A=;;5;;@A@BC?;;;@@@;;::?>:99<99.9::999,3999?C5>:>BBA?BBB@
@6HNMW:01125:05901
TACGGAGGATGCGAGCGTTATCCGGATTTATTGGGTTTAAAGGGAGCGTAGGTGGGATATTAAGTCAGCTGTGAAAGTTTGGGGCTCAACCTTAAAATTGCAGTTGATACTGGTTTCCTTGAGTACGGTACAGGTGGGCGAAATTCGTGGTGTAGCGGTGAAATGCTTAGATATCACGAAGAACTCCGATCGCGAAGGCAGCTCACCGGGCCGGAACTGACACTGATGCTCGAAAGTGCGGGTATCAAACAGG
+
CCCC@BC@CCB@BAAAA@?BCC@CACCC>CC8;;6;C9AB<BC=:;;BABA?BBB>CCCD@C?BBA:;;@@@AAB=BBC=BBB:CCEF@C?B@BBA6B<?>???;@@BBBBB@FD<A?B?CBBBCAA>ABA?=8;;;3;?=B>B?BB?><>A>9<8949AAB=9::EA?>>>>>=@<DC?AA=BBB?BBA>?>@@<@?B??@DCAB;>>9><A<B?>>AAAD@>>>;;;AAAAA8??C?@?9?;<<?@:@AD=
@6HNMW:01130:05871
TACGGAGGATGCGAGCGTTATCCGGATTTATTGGGTTTAAAGGGAGCGTAGGTGGGATATTAAGTCAGCTGTGAAAGTTTGGGGCTCAACCTTAAAATTGCAGTTGATACTGGTTTCCTTGAGTACGGTACAGGTGGGCGGAATTCGTGGTGTAGCGGTGAAATGCTTAGATATCACGAAGAACTCCGATCGCGAAGGCAGCTCACCGGGCCGGAACTGACACTGATGCTCGAAAGTGCGGGTATCAAACAGG
+
BBCC@CC@BBBCCBBAAA<@BB?B@BBB>BDAFD?CB=B@:@B=::;BBBB@CCC=CCA@?A@CCCCBBBCCCCD<BBD<AAA8AB@@=A<?;?AA6A;@>?9929?<?>?>;?C>C?C<?:99@@@:@AAAB?BCC>BB@B?B?CB?><>A@AC99::CFD=BB??<;>==>A?B?BB?<<6?<>9>ACCA>??4949A@@AA?;5;=5=:@<C=?<???@@@BB888A@AAA9AAAAAA9A?=>?C7557=
@6HNMW:01130:05900
TACGGAGGATGCGAGCGTTATCCGGATTTATTGGGTTTAAAGGGAGCGTAGGTGGGATATTAAGTCAGCTGTGAAAGTTTGGGGCTCAACCTTAAAATTGCAGTTGATACTGGTTTCCTTGAGTACGGTACAGGTGGGCGGAATTCGTGGTGTAGCGGTGAAATGCTTAGATATCACGAAGAACTCCGATCGCGAAGGCAGCTCACCGGGCCGGAACTGACACTGATGCTCGAAAGTGCGGGTATCAAACAGG
+
DCCC@CGADBAAAAAABBAEDD?C@CCC<AA@CC;BB<BB=BD>CBBCCBG?CDC?CBBB@C?BBB?@@BCBBBB=BEE=BBC8AACC?A<A4989-:2:9???=ABBBBBB49979?C?BA@?@9939@?>>9887*8A<A?B=AA7948==8:897:AAD>BC?;7;@AAAAAA@B=<>@:AAC?BB>>>???8>9:>?>B?AA<@@9@<@=B:==@@@@BBA@:;;BA<<=6<==<<=8=>>>BB:BBB=
@6HNMW:01154:05902
TACGGAAGGTCCGGGCGTTATCCGGATTTATTGGGTTTAAAGGGAGCGTAGGCGGCATGGTAAGCGTGTTGTGAAATGCGGGTGCTCAACATCCGGACTGCAGCGCGAACTGCCGTGCTTGAGTGCATTGAAGGAAGGCGGAATTCGTGGTGTAGCGGTGAAATGCTTAGATATCACGAGGAACCCCGATTGCGAAGGCAGCTTTCCGCGCTGTTACTGACGCTGAAGCTCGAAGGTGCGGGTATCGAACAGG
+
BCCC@C?C@CC@CC;A;:6<DC@C@FII>BB?BE=BB;@@8@@8A@?CBCDACB?AAAB>BB@C@@A@?=?AAAC<BBAAC=AA?AAA>AAAB>B?BB=<<@??>@AB?BBBB@B===B>BBB@AABB?CB>C>B=@=??=@=@=@B@@<@BA>>7758BAD:??>A<???A?==?????7878AA2@A@065==1949>>@AB7>:>???>>>;AA>>===>AAC5;;>>>>:>9>>>?A9A?>>>@;==;7
@6HNMW:01157:05881
TACGGAGGATGCGAGCGTTATCCGGATTTATTGGGTTTAAAGGGAGCGTAGGTGGGATATTAAGTCAGCTGTGAAAGTTTGGGGCTCAACCTTAAAATTGCAGTTGATACTGGTTTCCTTGAGTACGGTACAGGTGGGCGGAATTCGTGGTGTAGCGGTGAAATGCTTAGATATCACGAAGAACTCCGATCGCGAAGGCAGCTCACCGGGCCGGAACTGACACTGATGCTCGAAAGTGCGGGTATCAAACAGG
+
DDCB?BC?CAA@@AAAAC@CCD@D=ABD>A@49:,:A8AA8AA::;;DDBB>BCG?AA@C?BAEEE?@@???AAA;@?@<AAC;CBBB@B>B>BCC8A7:9@AB?BDBAA9939A9?=B>A??>CCC?CBC@?<@CC<@?>B?B@BB@@:=7=9;8839AAB=BBBB=??>>>8::>B@<@@<BBC?CB@AABBB<@?@898CAAD=CD:A;?<@=@>>>A>>>AA;<9>@AAA6<:>77909;=;==8=AD<
@6HNMW:01119:05933
TACGGAGGGTGCAAGCGTTACTCGGAATCACTGGGCGTAAAGGACACGTAGGCGGATTATCAAGTCTTTTGTGAAATCTAATGGCTTAACCATTAAACTGCTTGAGAAACTGATAATATAGAGTGAGGGAGAGGCAGATGGAATTGGTGGTGTAGGGGTAAAATCCGTAGAGATCACCAGGAAGTACCCATTGCGAAGGCGATCTGCTGGAACTTAACTGACGCTAATGCGTGAAAGCGTGGGGAGCAAACAGG
+
CBCB@ABB=BB@@=BAAA?CCBCC@C@CDCCBBB<CBBBE=B?A@@@;;:?=??9=@:=B?@<?@4499*3==>A8999?9A@8=B<@<@<CC:??6??ECD?CBCCD>BB@@AA=0//==<>>>655)59=><@A@A@@=@@@9>900,0000000+0@>@0@B>CC@A@CBCCBB@@@<?89;CCC=BB@B@@@>A>ACBBBCCBCC=@?@B?B?BBBBABBBB?CBAABDDD?C@@@BBB:DCBDD>CBC@
@6HNMW:01122:05925
TACGGAGGGTGCGAGCGTTAATCGGAATAACTGGGCGTAAAGGGCACGCAGGCGGATTGTTAAGTGGGATGTGAAAGCCCCGGGCTTAACCTGGGAATTGCATTTCAGACTGGCAGTCTAGAGTATTTTAGGGAGGGGTAGAATTCCACGTGTAGCGGTGAAATGCGTAGAGATGTGGAGGAATACCGAAGGCGAAGGCAGCCCCTTGGGAATATACTGACGCTCATGGTGCGAAAGCGTGGGGAGCAAACAGG
+
@CCC@@@@:::;BCCABA@C?CDJAC?CC@CCCC=B@AAC;BB<BBBBCCD?A@@CC?CC@C@CCCC>CBBBAB@<@BAA:BB<BD?B?B?BAA<@6:39>==?5???@@AA?BBBCBCCBBBBAAAA9ABA;????5?AAA<?<??A??>@A=<::5378;78<==<?BA:95@@<:=<8A9>:96=:7<;:::8<7;99999.97<?8?9883;3333//8-----(-799;</33:9=>@8974=C<A@C?
@6HNMW:01129:05941
TACGGAAGGTCCGGGCGTTATCCGGATTTATTGGGTTTAAAGGGAGCGTAGGCGGCATGGTAAGCGTGTTGTGAAATGCGGGTGCTCAACATCCGGACTGCAGCGCGAACTGCCGTGCTTGAGTGCATTGAAGGAAGGCGGAATTCGTGGTGTAGCGGTGAAATGCTTAGATATCACGAGGAACCCCGATTGCGAAGGCAGCTTTCCGCGCTGTTACTGACGCTGAAGCTCGAAGGTGCGGGTATCGAACAGG
+
CCBB>B9;9;C@CD<@;;6<DB?CACCC>BB?CC<BB>BB>BI>DB@@?@@:@@=?BBB?BC?B@???B?BBBGD>??>BD?BAAAAD@CBBB?A>@A787@ABABCC?BABB?B@A@A3::??>;@B<@@;?:?:?:?A=@?B>BB=>:>@??@AA>ACAA:=>>D;????@>>AAA=<6:3777*8=<176@@;?;@@??BF6:7;:::===:>CAA@@??>??277;999/6/6;677-8:;>:;7;AA<
@6HNMW:01130:05938
TACGGAAGGTCCGGGCGTTATCCGGATTTATTGGGTTTAAAGGGAGCGTAGGCAGGCATGGTAAGCGTGTTGTGAAATGCGGGTGCTCAACATCCGGACTGCAGCGCGAACTGCCGTGCTTGAGTGCATTGAAGGAAGGCGGAATTCGTGGTGTAGCGGTGAAATGCTTAGATATCACGAGGAACCCCGATTGCGAAGGCAGCTTTCCGCGCTGTTACTGACGCTGAAGCTCGAAGGTGCGGGTATCGAACAGG
+
CCCC@D>@>@C=BC;B;;49@@496;::155.49.4C)9;45;2:8777//)///4983404<6:;:5447:989:2///;;5;://33,38==7<7AB>=?AAA@ABB>AACC>AAABD<??@@@8799@A=A<@:>0//3839+//9:5::::<::5::9:3:9774...333552226/5.577)22:,22..040---667',(,---.33.39222555=993796/.7(/(/.58;0779>=<;>>>:
@6HNMW:01138:05915
TACGTAGGGAGCGAGCGTTGTCCGGAATTACTGGGCGTAAAGGGCGTGTAGGCGGAGATCTAAGCAGGGTGTGAAAACTATGGGCTCAACCCGTAGCCTGCATTCTGAACTGGATCCCTTGAGGGCAGGAGAGGAAAGTGGAATTCCTAGTGTAGCGGTGAAATGCGTAGATATTAGGAGGAACACCAGTGGCGAAGGCGACTTTCTGGACTGTACCTGACGCTGAGGCGCGAAAGCGTGGGGAGCAAACAGG
+
@B;;<;;;0:BCCBAAAIACCC?B>B@B?AAABA<@@@CC=CC>AAABCDC@GFBCCCCC@@?BGEED=BBBABBB7A@;;;C>DCBD@CE;<<CCC?CBCBD?A?A@=BBB>BCCC>D?CBBC>BGLGBBBB?BB=BCIAE@B?B@CCCBBBBB;;7;>@@9000@@@ABBAB>@A<9:3939==<@????@?@5;5;;;;BC8;;EAICCCCGC@CCGCCBBB;;5;C;;;D?C;;9?BB7;99B@<ACA?
@6HNMW:01139:05936
TACGGAAGGTCCGGGCGTTATCCGGATTTATTGGGTTTAAAGGGAGCGTAGGCGGCATGGTAAGCGTGTTGTGAAATGCGGGTGCTCAACATCCGGACTGCAGCGCGAACTGCCGTGCTTGAGTGCATTGAAGGAAGGCGGAATTCGTGGTGTAGCGGTGAAATGCTTAGATATCACGAGGAACCCCGATTGCGAAGGCAGCTTTCCGCGCTGTTACTGACGCTGAAGCTCGAAGGTGCGGGTATCGAACAGG
+
CCCCHI?@?AC?CB=ABB?BCHAC@CEE?AA=@D=@@=@D:AB>@@@BBCC@@@=?AA??B?>B@@@?C@BBAAA<9:9CC>AAABBC?BAAB?A?AA999??>=A??;?ABB;?>AAB9>?C999BB@BB@B@B=?>?>8=8>;>@AB@CBBBBAA>ABBC>AAAA<AA@AAA@AA>;;498;;=1??>6::@@<@;??@DDD7;7;A@@@AA<><=??A=;;9929>>?@@8<8<888@:@BBB@@;@AA<
@6HNMW:01142:05947
TACGGAGGATGCGAGCGTTATCCGGATTTATTGGGTTTAAAGGGAGCGTAGGTGGGATATTAAGTCAGCTGTGAAAGTTTGGGGCTCAACCTTAAAATTGCAGTTGATACTGGTTTCCTTGAGTACGGTACAGGTGGGCGGAATTCGTGGTGTAGCGGTGAAATGCTTAGATATCACGAAGAACTCCGATCGCGAAGGCAGCTCACCGGGCCGGAACTGACACTGATGCTCGAAAGTGCGGGTATCAAACAGG
+
@AAB@;;5;A?A?BCBAA?ACC@BADDG>BB@CC;BB>BE=EC=AA@AA@@<@AB<BAAAAE@DCCBBBBAAAAA;AAB=BEE;CCAA=A>A:@=@5?=?@AAF?BAAAA::4:C;B?B?BDBBCHH@B???A=@?@89939<A;@A@C?BBB??8949@AA9BCBB?BB=>=>ACAAA@BB?BBB?BA@??@<<6<<?=>>>>>A?AA=@:>:A@BB>>?;;;???CAAAAAD9>?D988-8===AB8;;;<
@6HNMW:01150:05946
TACGGAGGATGCGAGCGTTATCCGGATTTATTGGGTTTAAAGGGAGCGTAGGTGGGATATTAAGTCAGCTGTGAAAGTTTGGGGCTCAACCTTAAAATTGCAGTTGATACTGGTTTCCTTGAGTACGGTACAGGTGGGCGGAATTCGTGGTGTAGCGGTGAAATGCTTAGATATCACGAAGAACTCCGATCGCGAAGGCAGCTCACCGGGCCGGAACTGACACTGATGCTCGAAGTGCGGGTATCAA
+
7999=@C?C@@BABB;;;?CAA>B=@AF=AB?CC=DD;@@;@B<A@BC@AA@CCD?FAA@7;8;ACBCCBCCDCE?BCD@BBB:BACC=?;=1898-93:9@AC?BBBBBBB5:959@C>AAAAC994999:?8>>A<AA>A@E>BB??;?@99:>A<@@AA<?>?A188?=>==@<<?876/8AA?BBBBBBCB?C@BBB???@A=AB18/74?8<@BBA>>@@>>6769--)-3---2-266333
@6HNMW:01134:06005
TACGTAGGTGGCAAGCGTTATCCGGATTTACTGGGTGTAAAGGGCGTGTAGGCGGGAGTGCAAGTCAGATGTGAAAACTATGGGCTCAACCCATAGCCTGCATTTGAAACTGTACTTCTTGAGTGATGGAGAGGCAGGCGGAATTCCCTGTGTAGCGGTGAAATGCGTAGATATAGGGAGGAACACCAGTGGCGAAGGCGGCCTGCTGGACATTAACTGACGCTGAGGCGCGAAAGCGTGGGGAGCAAACAGG
+
CHCEDBA=::4:@9>>@@<?BB>B@BHF>CCEEE>ECCBD>CD<BC@@@@@=@BA<@@@CBB?BBCBCCA@@@@@@7@AABBB>BABA6;;0;BABB@AABGGI?CDG>DBBBBBB@BB?C@@ABCCC@CC;;8;AA?AA?C>A>AF>BBBCBBBBB?BBBA=BB??AC@@@BCBAC=@@=@?BAB@FCBB@BBA=@=9949;?@A??=@AAA@B?BBCAAABBA??;?@===?5?>??ABB8AAABE>FBA?
@6HNMW:01155:05970
TACGGAGGATGCGAGCGTTATCCGGACTTATTGGGTTTAAAGGGTGCGTAGGTGGCTTGTTAAGTCAGTGGTGAAAAAGCTGCAGCTCAACTGTAGTCTTGCCGTTGAAACTGACGGGCTAGAGAGGAAACGAGGTATGCGGAATGTGTGGTGTAGCGGTGAAATGCATAGATATCACACAGAACGCCGATTGCGAAGGCAGCGTACCAGGCTCTATCTGACACTGAAGCACGAAAGCGTGGGGGATCAAACAGG
+
;>>>;@@9=;;99999557455494955.5<.5606=4<<4<?4666=CC@????CC=@@<@59:>?::9<B:7878$38888:;9::=0//9//--87378(--0///(/::3333(33338=::4::3344?;?>:80<;>;///66:(/7:888><>=?=.7/:;/.-7--/63222225,2283222233..(.(..897555)...355.225576555633,388888;*////6666'33333(3333
@6HNMW:01163:05971
TACGGAGGATGCGAGCGTTATCCGGATTTATTGGGTTTAAAGGGAGCGTAGGTGGGATATTAAGTCAGCTGTGAAAGTTTGGGGCTCAACCTTAAAATTGCAGTTGATACTGGTTTCCTTGAGTACGGTACAGGTGGGCGGAATTCGTGGTGTAGCGGTGAAATGCTTAGATATCACGAAGAACTCCGATCGCGAAGGCAGCTCACCGGGCCGGAACTGACACTGATGCTCGAAAGTGCGGGTATCAAACAGG
+
CE@@?ADACCCCBAA9;;?BBD@E?CDF?CCACE<BA:@>5@C;@@@CCBB@BBB<DFFD;:9;AA@@@BBBBBB>BCE=CCD;A@@A=@?A=@@@6@9?>???=A@ACA@A>AB>B@C@B??=B<>;>=?CC@BBB>BB?B@C?BBAA>ABB@@>>9=>>?8?AAA=>@<<=>>B@@@=9<4@AA?BBBBBCCC?B=?787>@?>8<<7=;@;B>A=>>>>>@@?:::><666,8<898H:@===AB;BAA9
@6HNMW:01121:06046
TACGGAGGGTGCAAGCGTTACTCGGAATCACTGGGCGTAAAGGACGCGTAGGCGGATTATCAAGTCTTTTGTGAAATCTAATGGCTTAACCATTAAACTGCTTGAGAAACTGATAATCTAGAGTGAGGGAGAGGCAGATGGAATTGGTGGTGTAGGGGTAAAATCCGTAGAGATCACCAGGAATACCCATTGCGAAGGCGATCTGCTGGAACTTAACTGACGCTAATGCGTGAAAGCGTGGGGAGCAAACAGG
+
CB@?<;;;0;@@B?EGFK@BBBAA=AABBAB@@@:@AABC?DABCCBBBBC?BB?BB?BA;;6;ACCCD:BABBD?A@@A@CD?CB>A?B=@B@CB=BBA@B@CBABD>BBBCCC@BBCDFDBCCBCC<BBA@=@CBBDC@B@B=A>@?;@@@AA@@8ABCC:CC@CBCCCCDDDCC?BC@C?CBBB8::=@@@A=A?A9::EDDCCB?B@CC?C?BBCCBAAAB?BABABBCL?DBBCCCB7@@@@?8??@=
@6HNMW:01125:06035
TACGGAGGGTGCAAGCGTTAATCGGAATCACTGGGCGTAAAGCGCACGTAGGCTGTTATGTAAGTCAGGGGTGAAATCCCACGGCTCAACCGTGGAACTGCCCTTGATACTGCACGACTTGAATCCGGGAGAGGGTGGCGGAATTCCAGGTGTAGGAGTGAAATCCGTAGATATCTGGAGGAACATCAGTGGCGAAGGCGGCCACCTGGACCGGTATTGACGCTGAGGTGCGAAAGCGTGGGGAGCAAACAGG
+
CDDC@;;;0;A@A>BBBB>B@CCCAC@CCCCCCD>BCDCD<@?@@AAAB::6:@@??B???G>AADCBBA3?9993:>?8@:93:A:94:799C@C?CAAAA>A@BCCCCCCCC????><?B?BA=??7<?89938?;9819199=;@A>BABAA=???;;@7@@0//>??;?>>7828<4<=A==<<<6635>A9=6661659:=AA<AA;?;@BB8;;@====::5;??ABD9===7787)8<::;3;??;
@6HNMW:01132:06025
TACGGAGGATGCGAGCGTTATCCGGATTTATTGGGTTTAAAGGGAGCGTAGGTGGGATATTAAGTCAGCTGTGAAAGTTTGGGGCTCAACCTTAAAATTGCAGTTGATACTGGTTTCCTTGAGTACGGTACAGGTGGGCGGAATTCGTGGTGTAGCGGTGAAATGCTTAGATATCACGAAGAACTCCGATCGCGAAGGCAGCTCACCGGGCCGGAACTGACACTGATGCTCGAAAGTGCGGGTATCAAACAGG
+
CDDE@BB@B@AABBCBBBABGI?C?AAA>AB?CD9;;7;C8A@:@@@AA;;5;;;0;EAB=@=@BA@@@@A@BBD>CDD=BCC:B@@@>A@B?ADE:D9:::::;??AAAAA<??8?@A>A???@??;?AAAA>??>8>@=@?B>AB8959AA>>>>9?@AB=CBBB?AA<:::>A@@A=994:@A;?@ABBAAA7:59A@@AB??=@C>B=B<B?BBB>B@@A@@;;;?>>==188==>C:@;;;@@5<=>:
@6HNMW:01120:06073
TACGGAGGATGCGAGCGTTATCCGGATTTATTGGGTTTAAAGGGAGCGTAGGTGGGATATTAAGTCAGCTGTGAAAGTTTGGGGCTCAACCTTAAAATTGCAGTTGATACTGGTTTCCTTGAGTACGGTACAGGTGGGCGGAATTCGTGGTGTAGCGGTGAAATGCTTAGATATCACGAAGAACTCCGATCGCGAAGGCAGCTCACCGGGCCGGAACTGACACTGATGCTCGAAAGTGCGGGTATCAAACAGG
+
=@9:49=9=95;>99999=?@@@C@CEF?GEAFH>CC8;;6;D=BBB@@@B?@@C>AAAB@C?BDBAAC@@@CCC>CCB=BDD;CCAA>A@C?BAA8A=??BAA<??BBBAB?AB;A?B5::@@@??=??@9939??5=@;@3948AAB>ABCAA8999BEF>BBBC?BB@@??;@?AA?BB?BAA<@AA>>>DD?C?B@BAAABB?AA793:4>8>?C@@@A@;;;;;@@@BD7<;878D:;;8;>=/::<2
@6HNMW:01121:06074
TACGTAGGGTGCGAGCGTTAATCGGAATTACTGGGCGTAAAGCGGGCGCAGACGGTTACTTAAGCAAGATGTGAAATCCCCGGGCTTAACCTGGGAACTGCGTTTTGAACTGGGTAGCTAGAGTGTGTCAGAGGGGGGTAGAATTCCACGTGTAGCAGTGAAATGCGTAGAGATGTGGAGGAATACCGATGGCGAAGGCAGCCCCCTGGGATAACACTGACGTTCATGCCCGAAAGCGTGGGTAGCAAACAGG
+
DDCCBBBB=AA@A@@@@@<@?B@@;?4:5;CA@@;AA@@M>DDDD>;<;@BB;;:;@DCC:;:;CC@BCBBBCCE?AAAA7AA9AC8;9;@CCC>C9<;<;BBDC:BCABCCG?DBBCECD;;;BBBABBE;;;;;;%9==<=A=@;?????AACDDCBBCL?A@ACCBB@@@@BAA><<5;?AAA@CDCB@BCE>@>@BCCCCA0@@@;@CC<::;CCECBD@CB@@?C=BAC>BBBBBC@B??ABGDBAA?
@6HNMW:01124:06078
TACGGAGGATACGAGCGTTATCCGGTAGTTTATTGGGTTTAAAGGGTGCGTAGGTGGCAGATTAAGTCAGCGGTGGAAAAGCTGTGGCTCAACCATAGTCTTGCCGTTGATACTGGTTTGCTTGAGTACAGTTGATGTAGGCGGAATGCGTAGTGTAGCGGTGAAATGCATAGATATTACGCAGAACGTCCGATTGCGAAGGCAGCTTACAAAAGTGTAACTGACACTGATGCAACGAAAGCGTGGGTATCAA
+
/55505=:;;;>995555./7727)/////)/92990990993;>4==6959:3995:>=:>.9.449997;5//)/;;&//59996;>>B:C:@999>?><@@@BB@CBBCA::4;;0;A@@CCCAA?=9:49=:9:>?>AA>B>ABB998BBA@AA??<?AAA;:999@@?@>>>?BA?<555/////37580668;+5.552393<3377(7737718773;;886888//(/668.66;8882/--677
@6HNMW:01130:06096
TACGGAGGAGTGCGAGCGTTATCCGGATTTATTGGGTTTAAAGGGAGCGTAGGTGGGATATTAAGTCAGCTGTGAAAGTTTGGGGCTCAACCTTAAAATTGCAGTTGATACTGGTTTCCTTGAGTACGGTACAGGTGGGCGGAATTCGTGGTGTAGCGGTGAAATGCTTAGATATCACGAAGAACTCCGATCGCGAAGGCAGCTCACCGGGCCGGAACTGACACTGATGCTCGAAAGTGCGGGTATCAAACAGG
+
D>@A?A@<000//:/69:999966;166?6==8<<5<<4?@3::4:@@??BB@DDD?BBBC8;7;BDBCBBCCCCB;<<A<A@@5@000=?=@:@>>5@489@>>0//:;00/066.6061;9>@B@B@DBBCB?BBB:@@9>;><?;AB7;:<=<::5:A=>6@?::5;788?A===BB<>>9AAA?B>????@A=A<A@>==?;:6;B9A=@<A<?????>>>A@>>>???AA:@@>>>@9@<><9;1<;;5
@6HNMW:01131:06108
TACGGAGGGTGCAAGCGTTACTCGGAATCACTGGGCGTAAAGGACGCGTAGGCGGATTATCAAGTCTTTTGTGAAATCTAATGGCTTAACCATTAAACTGCTTGAGAAACTGATAATCTAGAGTGAGGGAGAGGCAGATGGAATTGGTGGTGTAGGGGTAAAATCCGTAGAGATCACCAGGAATACCCATTGCGAAGGCGATCTGCTGGAACTTAACTGACGCTAATGCGTGAAAGCGTGGGGAGCAAACAGG
+
/>>=:;;;359;9>@BBB>BBCBB@B@CCCECBB<A>@>C/;5;;AAAA@B>;<5;=:@AA@?AA@?@?8??BCD=;;;A?AC<@@=?>?@BF@CC=BCCDG@BBBCD?DAAABC@BBBC@A@AA<;;0;A@B?BCBBBD?C?B=A?;:5:AA;;9;*9==>3@A?B@@?EDCCCCC?BB?C?BBBD<@@?@A??<?9>??@@>??BB?B>BA8;8;@@CCBBA@=AC@@ABBB?B;;:CCC7@??>>6?::5
@6HNMW:01137:06081
TACGTAGGGGGCGAGCGTTGTCCGGAATTACTGGGCGTAAAGGGTGCGTAGGCGGTCTGGTAAGTTGGATGTGAAATAACCCGGGCTTAACTTGGGTGCTGCATCCAATACTGTCGGACTTGAGTGCAGGAGAGGAAAGCGGAATTCCTAGTGTAGCGGTGAAATGCGTAGATAATTAGGAGGAACACCAGTGGCGAGGCGGCTTTCTGGACTGTAAACTGACGCTGAGGCACGAAAGCGTGGGGAGCAAACGAGG
+
@BC;;;@>?>,?ABBBBD?BCB=A=A?B>AA;;;0;;;=?,:9,555:@>@<@?=>CJF@A?9;;5;5;:>;<;;.00)/;3;>8<<;86:<8<>6458=99484697;:::;<=@=<<<9?<>>@>:>=@B@A<@C9?883929199;;<<=555;;2525:09<@A>>>B8818:;;5;A<A=B>=:;;;<8=>==8;:4:9:.8873959:555'57552<<9///(/6688929333<8<.;///;1///.3
@6HNMW:01145:06061
TACGTAGGGGGCGAGCGTTGTCCGGAATTACTGGGCGTAAAGGGTGCGTAGGCGGTCTGGTAAGTTGGATGTGAAATACCCGGGCTTAACTTGGGTGCTGCATCCAATACTGTCGGACTTGAGTGCAGGAGAGGAAAGCGGAATTCCTAGTGTAGCGGTGAAATGCGTAGATATTAGGAGGAACACCAGTGGCGAAGGCGGCTTTCTGGACTGTAACTGACGCTGAGGCACGAAAGCGTGGGGAGCAAACAGG
+
BFBAA@A@@?,?CABBBBACCF8:6:5;5<;@@@8A@@?B.;;09A=AABB?BA?BCCDACC?@@<@?C@@@AAB=@@@D;@@9;;6;==@9<<9:0/0>::??8::BBABBCBB?BA@;??@AABBB?BBBB@BB>BAA>A7958;A;;:>=@>6606:9<5::;A@@A??>>:>>8=?6:7:AB>A?@@==<<6;66618@A8===<A@@?@@<AA>=<@@>>??9?@AAAB>BCBBBCD:>=;;;3;?><
@6HNMW:01154:06100
CACCGGCAGCTCTAGTGGTAGCAGTTTTTATTGGGCCTAAAGCGTCCGTAGCCGGTTTAATAAGTCTCTGGTGAAATCCTGTAGCTTAACTGTGGGAATAGCTGGAGATACTATTAGACTTGAGACCGGGAGAGGTTAGAGGTACTCCCAGGGTAGAGGTGAAATTCTGTAATCCTGGGAGGACCGCCTGTTGCGAAGGCGTCTGACTGGAACGATTCTGACGGTGAGGGACGAAAGCTAGGGGCGCGAACCGG
+
BDKGI@CBBCBBD@@@B?BAAA@@>@@>,@@=AA<B?CCC?CBBBC6;:;;;=@@DE?C@CB?BCBCCDCACCCC>CC@CBBBBBE@C@CBBBDE>E@CBBC@@=@CCCCDCCCACCBCC@CCBBC@BC>BCCC@B@BCBB>B:;:AC<BBC=BAB::99CCC>C?BBAAA?BBACDC=:;7:A?@CACBB>@@BA?B@BCDCBBB?@A<A<A000<@>>@AA<@@???:?CCFD>BBB?@??5?AABC@B@B?
@6HNMW:01126:06120
TACGGAGGATGCGAGCGTTATCCGGATTTATTGGGTTTAAAGGGAGCGTAGGTGGGATATTAAGTCAGCTGTGAAAGTTTGGGGCTCAACCTTAAAATTGCAGTTGATACTGGTTTCCTTGAGTACGGTACAGGTGGGCGGAATTCGTGGTGTAGCGGTGAAATGCTTAGATATCACGAAGAACTCCGATCGCGAAGGCAGCTCACCGGGCCGGAACTGACACTGATGCTCGAAAGTGCGGGTATCAAACAGG
+
CCBC@BB>B9::A@?:;;7;BC?C@CDC>DC@CD<BD/:9,;A6@@@CBCB?CBD>CCA@=@@BAABAAACCCCG=BBB=BCC;A@AC@B@B>BBB:B<?>@BB>AABBAAC?CC>C?C>BAAAB<=:=@?>A<88828?9?@C@CCAB?BBB@===:=BCC>BBBB?BAAAAA@AA8739>:?CC?ABB999AA>A?B9:9BCBB?BC>B>=6?<?BABA@@@@@676>=@@A9@@@@??9?@@@@@:@?A<
@6HNMW:01126:06132
TACGGAGGGTGCGAGCGTTAATCGGAATAACTGGGCGTAAAGGGCACGCAGGCGGACAGTTAAGTGAGATGTGAAATCCCCGGGCTTAACCTGGGAATTGCATTTCAGACTGGCAGTCTAGAGTATTTTAGGGAGGGGTAGAATTCCACGTGTAGCGGTGAAATGCGTAGAGATGTGGAGGAATACCGAAGGCGAAGGCAGCCCCTTGGGAATATACTGACGCTCATGTGCGAAAGCGTGGGGAGCAAACAGG
+
@BA@=;;;0;@>AAAABB@C@BBB?A=AC@CBBB<AA??A8AA8@AAA@;;9;A@CCCBB?B@DDC???C@@@@?<@BCD8@@<@@=@?A?99979?A=@B>>>8>@@@AAB>A@@@BBBBBBBBBBB8AAA89:9:1:AAA?B?A?@@;;:A?>@@;?<;<5999=AA???AA>>>8==:>;>@A;AA;><<>@8=:>:::BB5@<@C9?;;;:>?@889>?986:95;;<<>8>@@@AAA6788@B9@>><
@6HNMW:01133:06146
TACGTAGGTGGCAAGCGTTATCCGGATTTACTGGGTGTAAAGGGCGCGTAGGCGGGGATGCAAGTCAGATGTGAAATCTATGGGCTTAACCCATAAACTGCATTTGAAACTGTATCTCTTGAGTGCTGGAGAGGTAGACGGAATTCCTTGTGTAGCGGTGAAATGCGTAGATATAAGGAAGAACACCAGTGGCGAAGGCGGTCTACTGGACAGTAACTGACGCTGAGGCGCGAAAGCGTGGGGAGCAAACAGG
+
BCCDCCC@CC?AA??@@B>@@E?B@BCD?CBCBC>BBBBC>CF>CBBBBBC@CCCC:B;;;@?BABBDC;;;CCC<;;;B;;;7<C>C<A@;@BBB=@@@?;;;0;CC=CCCCCDC@@@?AAA:;;AB>BDBB>BBBB::6:<@<@@B<@@@@AAAA>BBBB=BBCBBBCCBABB?B?B?BB>AAC689A>5;00,0:=>9@@B9::C@CCB@@D@CBCDCBBBC;;7;CAACF>BBAAA@@7ABACC>BCB@
@6HNMW:01135:06138
TACGTAGGTGGCAAGCGTTATCCGGATTTACTGGGTGTAAAGGGCGCGTAGGCGGGGATGCAAGTCAGATGTGAAATCTATGGGCTTAACTCATAAACTGCATTTGAAACTGTATCTCTTGAGTGCTGGAGAGGTAGACGGAATTCCTTGTGTAGCGGTGAAATGCGTAGATATAAGGAAGAACACCAGTGGCGAAGGCGGTCTACTGGACAGTAACTGACGCTGAGGCGCGAAAGCGTGGGGAGCAAACAGG
+
;BBC@A@?AC<@@=?@@A5;;@=@?CCE>CCICI?CBBCC=BB<ABBBBBA?@AA@6A;;;B@BBCDABBAACCC=;=;CGGE?IC?A?ACCCDCC>C@@ABBC>CDE=C;;:CDCBBB=?999::AB?BAAA?A@A@;93:=@=A?C=@?BABBBB?BBBD>AAAABCCBBBBC>A>A?BB<?>B=@@@?:?9;5;>AB@BABFGDF@CGDCBB@BCBAAA@@A::6:AA?@@;@A@A@@@3;;;BC=BBC?
@6HNMW:01143:06139
TACGTAGGGGGCGAGCGTTATCCGGATTTATTGGGTTTAAAGGGAGCGTAGGTGGGATATTAAGTCAGCTGTGAAAGTTTGGGGCTCAACCTTAAAATTGCAGTTGATACTGGTTTCCTTGAGTACGGTACAGGTGGGCGGAATTCGTGGTGTAGCGGTGAAATGCTTAGATATCACGAAGAACTCCGATCGCGAAGGCAGCTCACCGGGCCGGAACTGACACTGATGCTCGAAAGTGCGGGTATCAAACAGG
+
CDDBAA????,??@>@;;59@A?C?CCC>DC@CC>BB>BE?CE>;;;A;;<@BED@IABAAG@CCCCCDABACDF>CCC>BCC<BBBD@D@C@CBB:B:;;CCC6;;A@??B<AB=B>A?BAAABBB?BBBBB?BBB=BB?A>A;???D<@@@99994:ACC>CB@A=AAAAABBBCCD???<@BA=@AAAA@CB=A>BBBAEBAA>@@9@<@=A>ABBBBAA@>??ABBBBBC>BB>>>A:A<:79709;;5
@6HNMW:01148:06152
TACGGAGGATGCGAGCGTTATCCGGATTTATTGGGTTTAAAGGGAGCGTAGGTGGGATATTAAGTCAGCTGTGAAAGTTTGGGGCTCAACCTTAAAATTGCAGTTGATACTGGTTTCCTTGAGTACGGTACAGGTGGGCGGAATTCGTGGTGTAGCGGTGAAATGCTTAGATATCACGAAGAACTCCGATCGCGAAGGCAGCTCACCGGGCCGGAACTGACACTGATGCTCGAAAGTGCGGGTATCAAACAGG
+
BCCC@CCADBBA@?B9;;=@@B@C@CGC=CC=AA>BH?DD>DD=:;;CBBA?@@@;ABCC@C@CCCAAA@@@BCD>DDC<AAA8@@AB@B@E@CDF:C8::@@@<?@AAABB?BB=B?B7::@@A9939A@@B?AAA;9949=@<ACCC@CBC==??=?CCD>BBBB??AA===;??BD?B?<BBC?AA>>>999?B?A???BBBB?BD:A:=:A<?>>==BA=;9///==@@@2:===@@:@@>>>A98888
@6HNMW:01151:06152
TACGGAGGATGCGAGCGTTATCCGGATTTATTGGGTTTAAAGGGAGCGTAGGTGGGATATTAAGTCAGCTGTGAAAGTTTGGGGCTCAACCTTAAAATTGCAGTTGATACTGGTTTCCTTGAGTACGGTACAGGTGGGCGGAATTCGTGGTGTAGCGGTGAAATGCTTAGATATCACGAAGAACTCCGATCGCGAAGGCAGCTCACCGGGCCGGAACTGACACTGATGCTCGAAAGTGCGGGTATCAAACAGG
+
/=<<;>>:>?>>>9;;99=AAC?@<@BA<BB?BB<B@9@B6@@:AA@CCCC@CCC=CCCC@B@BCBAAB@@@BBB=CCB>BCC;BBBC@DAD>ABA8A599BAA=BBBBBCC?BA9B?B=@ABBB?@=@@@??<88828B<B@D>AAAA>ACC@A><9=@?@8@AAA?BBB@@A599BB?BA?BCC@CCB=>=BB?B@B@AABBBB?CD>B=<9@<>>CAAAAAAA777@@>>>9>>@@@K:?===BE;;;;<
@6HNMW:01155:06144
TACGGAAGGTCCGGGCGTTATCCGGATTTATTGGGTTTAAAGGGAGCGTAGGCGGCATGGTAAGCGTGTTGTGAAATGCGGGTGCTCAACATCCGGACTGCAGCGCGAACTGCCGTGCTTGAGTGCATTGAAGGAAGGCGGAATTCGTGGTGTAGCGGTGAAATGCTTAGATATCACGAGGAACCCCGATTGCGAAGGCAGCTTTCCGCGCTGTTACTGACGCTGAAGCTCGAAGGTGCGGGTATCGAACAGG
+
9<99;:,925:.59)555.5>>5@7;;;3?B=BA<?A,;;7;D<A@@?@=<54929>??=BB>ABBCBB?BBCCC>BBAAB<:::DAA<99335:5::///8<<>?>>8=;?>:?=?@@39:88::BA?AB39192929=9=9@;@>9:3:9:=??A7::A@2:89>9878;<=:;;7//)/(/88)56@:9988275;888@D9A69:;=;:;5;?>>>=;;;>>9>;;8885;9==:::3:887>@<>@@<
@6HNMW:01163:06140
TACGTAGGGAGCGAGCGTTGTCCGGAATTACTGGGCGTAAAGGGCGTGTAGGCGGAGATCTAAGCAGGGTGTGAAAACTATGGGCTCAACCCGTAGCCTGCATTCTGAACTGGATCCCTTGAGGGCAGGAGAGGAAAGTGGAATTCCTAGTGTAGCGGTGAAATGCGTAGATATTAGGAGGAACACCAGTGGCGAAGGCGACTTTCTGGACTGTACCTGACGCTGAGGCGCGAAAGCGTGGGGAGCAAACAGG
+
CCB@@;;<09;::===/0*/9A7<:=:C966CCE>EBAAA0;;/;;<BBCCACCACBBCBAA=@@@AA9A@B;;;;.:;A;;:.94995:C5A=;??=@@>@?9>@@A?CHGBFAAA=@=@@CC;<;GAFEBB?BC>CBB@B=A=@?BABBBCCBBB>;;;@9A;<<@@AABEB?BB?A@=@=?@@??@??;>=@<@;@@?AAB6:;C?BBB;9:@8;:BBA;;;@@9A?;;9@6@996;@@0?==>@499@:
@6HNMW:01122:06160
TACGGAGGATGCGAGCGTTATCCGGATTTATTGGGTTTAAAGGGAGCGTAGGTGGGATATTAAGTCAGCTGTGAAAGTTTGGGGCTCAACCTTAAAATTGCAGTTGATACTGGTTTCCTTGAGTACGGTACAGGTGGGCGGAATTCGTGGTGTAGCGGTGAAATGCTTAGATATCACGAAGAACTCCGATCGCGAAGGCAGCTCACCGGGCCGGAACTGACACTGATGCTCGAAAGTGCGGGTATCAAACAGG
+
BBA@=@A?B;;;EBBBCB@BCC=@=@AA9AA=@A;AC=BB8A@;;;;CA;;;;CC>CCCC@C?CD;;;@BBABBE?BBB=BBD8A@BB<@>@<?CC:B?BB@???C@@@?=<9??8?9A:@989BBB?AA@A@:??@<AD@C@F?A@??:?A??@994:@BB=BBBB>A>@AAAABBBB@AA>AAB?BAA999BA?A?A999BBAA?AB=>5;6>?BB@@CB???A;;;;>>>A6;:;;;>9?===CC9??@8
@6HNMW:01131:06165
TACGTAGGGGGCGAGCGTTGTCCGGAATTACTGGGCGTAAAGGGTGCGTAGGCGGTCTGGTAAGTTGGATGTGAAATACCCGGGCTTAACTTGGGTGCTGCATCCAATACTGTCGGACTTGAGTGCAGGAGAGGAAAGCGGAATTCCTAGTGTAGCGGTGAAATGCGTAGATATTAGGAGGAACACCAGTGGCGAAGGCGGCTTTCTGGACTGTAACTGACGCTGAGCACGAAAGCGTGGGGAGCAAACAGG
+
;;;;?::9:9'99>@@A@=@AA?AACBI@BBA@A;AA@@B=CF?;;;B@A@>;;4;59>9=@659155;@@AAAA9;9;@;>B9AC@C?@@9::300/0:7:99696=BC???BB@BBB?BB899BAA?A??>8?>87776;686=;=;?@<<//00)/78:0558?>B??>?>=>>:>>8=;?>@;::;;;<@>5:5//)///(/332665558366669==>@997@<8<B;A<>>?@@5BA;=D;BAA5
@6HNMW:01131:06184
TACGTAGGGGGCGAGCGTTGTCCGGAATTACTGGGCGTAAAGGGTGCGTAGGCGGCACGGTAAGTTGGATGTGAAATACCCGGGCTTAACCTGGGGGCTGCATTCAAAACTGCTGAGCTTGAGTGCGGGAGAGGAAAGCGGAATTCCTAGTGTAGCGGTAAAATGCGTAGATATTAGGAGGAACACCGGTGGCGAAGGCGGCTTTCTGGACCGTAACTGACGCTGAGGCACGAAAGCGTGGGGAGCAAACAGG
+
///<B=BBB@0?A999BB>@BB>B=B=B>@@@@@699994)4:09555==;5<<1666>9>?<?=>==<AB>;;;0;ACB>BD=BB<@8?8:;:;:'448844.3333&4:;;A??;>=18::449>;174=B?CC;??A>A=@>@>BBBBBBBCDC@BAAA699:875?AA@A>?>9>=3:39::1>6:A;?;:9=900)0::367949;4?>>8>::BB@@AB;;7;@AABD?@<<;ADB7BA:::.8??2
@6HNMW:01134:06187
TACGGAGGATGCGAGCGTTATCCGGATTTATTGGGTTTAAAGGGAGCGTAGGTGGGATATTAAGTCAGCTGTGAAAGTTTGGGGCTCAACCTTAAAAATTGCAGTTGATACTGGTTTCCTTGAGTACGGTACAGGTGGGCGGAATTCGTGGTGTAGCGGTGAAATGCTTAGATATCACGAAGAACTCCGATCGCGAAGGCAGCTCACCGGGCCGGAACTGACACTGATCTCGAAAGTGCGGGTATCAAACAGG
+
CCCD?BC@BAAACBBB;;8;BB?D@A@@500*0>5>>8>>9>A9=@A>9950/::1:9//)/27///<<=5449:)44<0999+998:585:.3333$349:9::255;;:=>>A@:>6;6=@><=::49@@@@@BBB>BB?A>A>@@?B>@?A?=;<4<8:=6==;:6:8;9<>:>=DD@CC<@@B<@?:00000)0)-5577-//5;:28552;28332665533...5...'..955505996<;5<>=;
@6HNMW:01135:06189
TACGGAGGATGCGAGCGTTATCCGGATTTATTGGGTTTAAAGGGAGCGTAGGTGGGATATTAAGTCAGCTGTGAAAGTTTGGGGCTCAACCTTAAAATTGCAGTTGATACTGGTTTCCTTGAGTACGGTACAGGTGGGCGGAATTCGTGGTGTAGCGGTGAAATGCTTAGATATCACGAAGAACTCCGATCGCGAAGGCAGCTCACCGGGCCGGAACTGACACTGATGCTCGAAAGTGCGGGTATCAAACAGG
+
CBBB?BB@BBBBCAAABBABBB@C@BCC>BBACD>CC9;;7;E;;;;CCDD@CCD>CCCC:;7;BC@@@BB;<;A;@AB=BDK9@@CC8;6:9===2=2::ADC=AAAAAAD?AB=B?B?B??>AA@>BA>=<>999+9=8??C?BB??<>CCCAA@;?>=<5??=?;;?>>@AABCCD?BA:AAB?BAB999BA?A?A???@@??:;=4=:?9A?AA>=BBBAAA;;;?;;;;1;><==;1;<<9>A9>>>=
@6HNMW:01136:06200
TACGTAGGTGGCAAGCGTTATCCGGATTTACTGGGTGTAAAGGGCGCGTAGGCGGGGGCGCAAGTCAGATGTGAAATCTATGGGCTTAACCCATAAACTGCATTTGAAACTGTGCCTCTTGAGTGCTGGAGAGGTAGATGGAATTCCTTGTGTAGCGGTGAAATGCGTAGATATAAGGAAGAACACCAGTGGCGAAGGCGATCTACTGGACAGTAACTGACGCTGAGGCGCGAAAGTGTGGGGAGCAAACAGG
+
BCCBBDC@CC?BB@B@@A@BBD?B?BCF>DCAAA<AA@DD<@@<AAAACBB@BDCCC5@@@B>BBCCCEAAABBB<A@AC:::6;C>B?BB>BCED>DBCCAA@<B@@=@BB@@@@CCE@BAA@@?=@:>?>>;?AAA@@>@@B?B@D>??A@?@@@=@AAB<?@?BBBBBBBBB@D?B?BB?BBB>BBA@<?BC;?>?AA@CDBBBC@BBAABB>BB@@@CB@A??>?AACDF<A???==?59::AB>BBB?
@6HNMW:01141:06182
TACGGAAGGTCCGGGCGTTATCCGGATTTATTGGGTTTAAAGGGAGCGTAGGCGGCATGGTAAGCGTGTTGTGAAATGCGGGTGCTCAACATCCGGACTGCAGCGCGAACTGCCGTGCTTGAGTGCATTGAAGGAAGGCGGAATTCGTGGTGTAGCGGTGAAATGCTTAGATATCACGAGGAACCCCGATTGCGAAGGCAGCTTTCCGCGCTGTTACTGACGCTGAAGCTCGAAGGTGCGGGTATCGAACAGG
+
====:>:?<?@:>C>:<<?CCC@CACDF>BB@CH=CC<@@;@C=BBBBBBC@;;8:A>>688<????AD=@@CBC>@@@BB<BBBBCB?B@AB@D??>9:9@@A9:9>;9733.38::;7=::9;;4404:7<7;4927717184::::?BBCBB::99BBD>BAA:6699:9;798855156:::+955022==,202::55515599A>==>:>???@>>==@A<???@@A;?:888>=4>>>>@A<>>?>
@6HNMW:01148:06176
TACGGAGGATGCGAGCGTTATCCGGATTTATTGGGTTTAAAGGGAGCGTAGGTGGGATATTAAGTCAGCTGTGAAAGTTTGGGGCTCAACCTTAAAATTGCAGTTGATACTGGTTTCCTTGAGTACGGTACAGGTGGGCGGAATTCGTGGTGTAGCGGTGAAATGCTTAGATATCACGAAGAACTCCGATCGCGAAGGCAGCTCACCGGGCCGGAACTGACACTGATGCTCGAAGTGCGGGTATCAAACAGG
+
CCCC@BB@B9::DABAA@ABBB?@=@?@<@B?CJ>DC8:96:D;@AAACCC@BCB=A@AD@C@DCC@@@CCCCCC=@@@:@@A8CBDE>?<=3877396?=ABB?BBBBBCD<>=;=@C@B@@@B@@<@@@>>8=<=67707?B>BCBB=BB@<8=@=ABBB>BDBB?>>@AA?ACBBB@B?<BBB?BBBBBBA@<@>A<>=BBBB?@B9@;?;A<@@>>?@?A@@=88:8//)/7///;1;??=??9;;;>
@6HNMW:01154:06197
TACGGAAGGTCCGGGCGTTATCCGGATTTATTGGGTTTAAAGGGAGCGTAGGCGGCATGGTAAGCGTGTTGTGAAATGCGGGTGCTCAACATCCGGACTGCAGCGCGAACTGCCGTGCTTGAGTGCATTGAAGGAAGGCGGAATTCGTGGTGTAGCGGTGAAATGCTTAGATATCATGAGGAACCCCGATTGCGAAGGCAGCTTTCCGCGCTGTTACTGACGCTGAAGCTCGAAGGTGCGGTAGTC
+
ABAA>A9;:;D?CB<>;;6;CC@CACCD>FC@DF>BC=AA<AD<BBABB@@<@A=@@GG@BB?BA??AB<>?BCE>>?>BE>BBBBBC@CDBB?@=?B777@?@@BBB?CCCC=BAA@A>AAAAAABB>AB?B>@<>;>?;?;?;?C@@=ABAAACB?BBBB;@BBC@>>;A>>==<977178:?>5>;;:<9<<688:BA??@9?<@@@@???:=<@@@;;;>>>688>>>@:>:887<6:///;
@6HNMW:01156:06194
TACGGAGGATGCGAGCGTTATCCGGATTTATTGGGTTTAAAGGGAGCGTAGGTGGGATATTAAGTCAGCTGTGAAAGTTTGGGGCTCAACCTTAAAATTGCAGTTGATACTGGTTTCCTTGAGTACGGTACAGGTGGGCGGAATTCGTGGTGTAGCGGTGAAATGCTTAGATATCACGAAGAACTCCGATCGCGAAGGCAGCTCACCGGGCCGGAACTGACACTGATGCTCGAAAGTGCGGGTATCAAACAGG
+
CC@@?@C?BBCBB:::;;<@AB@C@FCG?CC?BD;AA0;:.;E;@@@CCCD?DBB=CCCD@B?BBAAAA@@@BCC=CDD>BBB8@@AB=@;>2899-:39:@A@?BB???AB?AB=B?C<??AADBB?BCBAB?BAA<AB?B?B@BCBB?B@@>>?@:??AA<BBBE@B>>>>==ABCB@BC?BBC?BBAAAAAA2728===@@?A>A@<>8=:A>AAABA=>>>>677==787-8=888B7>=>>@@:@BB<
@6HNMW:01162:06185
TACGGAGGATGCGAGCGTTATCCGGATTTATTGGGTTTAAAGGGAGCGTAGGTGGGATATTAAGTCAGCTGTGAAAGTTTGGGGCTCAACCTTAAAATTGCAGTTGATACTGGTTTCCTTGAGTACGGTACAGGTGGGCGGAATTCGTGGTGTAGCGGTGAAATGCTTAGATATCACGAAGAACTCCGATCGCGAAGGCAGCTCACCGGGCCGGAACTGACACTGATGCTCGAAAGTGCGGGTATCAA
+
9;:;8:>:>@AAA@@;9:9>>@;@<9;;79C?BB<BC=BB=BC=BBB;;;@=@@F@CCED?A?@BCCCCCBAA@D?CCD8;;;5;AAA?C?B?BBB:B?BCBBB?BBCB@??399*:;A1::??A??;@A??>@BBB>9879?C?CBBB?BBB????<?BBB=BB??;?=;;;;;??@@<@=8AAB?BBBAAA;=7;<@000AAAC?=@6?8<6@<@BD@@;;;==87878///)/8/..;1877888
@6HNMW:01117:06256
TACGTAGGTGGCAAGCGTTATCCGATTTGACTGGTGTAAGGGCGCGTAGGCGGGGATGCAAGTCAGATGTGAAATCTATGGGCTTAACTCATAAACTGCAATTTGAAACTGTATCTCTTGAGTGCTGGAGAGGTAGACGGAATTCCTTGTGTAGCGGTGAAATGCGTAGATATAAGGAAGAACACCAGTGGCGAAGGCGGTCTACTGGACAGTAACTGACGCTGAGGCGCGAAAAGCGTGGGGAGCAAACAGG
+
9@>=;;939;6??99;08*---(----(--///)///5.55)59977/-(----&---/727////55555//)//////:1:;)5.555/-66/,,,,,(,,(,,,(-/;;;;55557::;B888@=A@@@;99433849-4047=7<555::;;7;:<<6<BAAABBBBBBB?A>@=@@9???49:A@9<9;4:<=>*.-----/)/9//5<8======;5555.5555599&5555=D@9669=@5;??;
@6HNMW:01131:06225
TACGTAGGTGGCAAGCGTTATCCGGATTTACTGGGTGTAAAGGGCGCGTAGGCGGGGATGCAAGTCAGATGTGAAATCTATGGGCTTAACTCATAAACTGCATTTGAAACTGTATCTCTTGAGTGCTGGAGAGGTAGACGAATTCCTTGTGTAGCGGTGAAATGCGTAGATATAAGGAAGAACACCAGTGGCGGAAGGCGATCTACTGGACAGTAACTACGCTGAGGCGCGAAGTGTGGGGAGCAAACAGG
+
---,---(--(-73/555.4;;5;7;??7=??@@8?>66604<2444444/48<::.<///<5///979555577.//////:1::)5.5559555)5;::444)555)4<==>655<@7::////-50----(/7776//)/1616)/---5-/-16999+-//88;=::333286;6;;8=<;07737,333:.5.5<999;655969/////)/777744555.5559949555999+99:<=4:972
@6HNMW:01132:06227
TACGGAAGGTCCGGGCGTTATCCGGATTTATTGGGTTTAAAGGGAGCGTAGGCGGCATGGTAAGCGTGTTGTGAAATGCGGGTGCTCAACATCCGGACTGCAGCGCGAACTGCCGTGCTTGAGTGCATTGAAGGAAGGCGGAATTCGTGGTGTAGCGGTGAAATGCTTAGATATCACGAGGAACCCCGATTGCGAAGGCAGCTTTCCGCGCTGTTACTGACGCTGAAGCTCGAAGGTGCGGGTATCGAACAGG
+
CBBB@C?B@CF@BB=@@@=BCC@CADCD>CC@CB=BB;@?:?C=BAABCAA=::5:?AA>BB?BCBA@@>AAABC>@A???:?CCCCB>CBAA?B?BC>?>????BBFADCBA=BBBBB>BBB@@ABB>BB>B>B<?<??=@<@>@BCB>BBAAA7757CCD;@ABC?@>>@@??>>>88278:<</<<<6:8>><@<@@>76716:?=>>@AA<@@@??887788287=<77498;99:A:AAA?>?=@??;
@6HNMW:01142:06223
TACGGAGGGTGCAAGCGTTACTCGGAATCACTGGGCGTAAAGGACGCGTAGGCGGATTATCAAGTCTTTTTGTGAAATCTAATGGCTTAACCATTAAACTGCTTGAGAAACTGATAATCTAGAGTGAGGGAGAGGCAGATGGAATTGGTGGTGTAGGGGTAAAATCCGTAGAGATCACCAGGAATACCCATTGCGAAGGCGATCTGCTGGAACTTAACTGACGCTAATGCGTGAAAGCGTGGGGAGCAAACAGG
+
>?>A;>>>66;;@>C@AB>BBFFGACABBBBCCL?@@@DD>C@CCBAAACDABB>BG@DB;;5;@;;;;;'9=::9-944<:996<<+0*/)//)/0)/:::A;@>>@>;>;;<BC@CDCCCCCCCCCC=DB;;=;CCCDM@C@B>B?BB@BCCCFDD6;;::*;?:@BBBBABBBBB@EE@C@@@@B<AA>A@@@=@<@:::AAAACC=A=@@5;59@@@AAA@@=@BBBB;;;/;@A;;;;.::;@?8>@@=
@6HNMW:01143:06230
TACGGAAGGTCCGGGCGTTATCCGGATTTATTGGGTTTAAAGGGAGCGTAGGCCGTGGATTAAGTGTGTTGTGAAATGTAGGCGCTCAACGTCTGACTTGCAGCGCATACTGGTCCACTAGAGTGCGCGGCAACGCGGGCGGAATTTGTCGTGTAGCGGTGAAATGCTTAGATATGACGAAGAACCCCGATTGCAAAGGCAGCTCGTGGGAGCGCAACTGACGCTGAAGCTCGAAAGTGCGGGTATCGAACAGG
+
@@@@=@2;.9>4:;.:559;>>:>9<A@.:;5;;0;B6@@6?=89:;;0:::<,00<6:;==64484497:::==3888886;BB;>?9>>9:@?=??9=>:9:>>C@AA?;:8847<<=@>>;;;=87/7?:?>===6==8=8BB=BBBBB@@BBBC?B@@@<??>B>AACCB??@BBA>@@4:::-;AA<@@@@0;4;@@@ABBBBB=CBBDCHAEDDIAAAC;;7;AB;;9A499999>2@?;555.5596
@6HNMW:01149:06224
TACGTAGGGAGCAAGCGTTATCCGGAATTATTGGGTGTAAAGGGTGCGTAGACGGGATAACAAGTTAGTTGTGAAATACCTCGGCTCAACTGAGGAACTGCAACTAAAACTATTATTCTTGAGTGCAGGAGGGGAAAGTGGAATTCCTAGTGTAGCGGTGAAATGCGTAGATATTAGGAAGAACACCAGTGGCGAAGGCGACTTTCTGGACTGTAACTGACGTTGATGCTCGAAAGTGTGGGTATCAAACAGG
+
ACDBBBDD>DCCC<@@BF?AA@AE?B?B?AA?AJ?CCCDG>AA9??>@AAABBCF>BBC@CC>AA?AAF?BBCBC>;;;@DCA?ABBB>B@@@B?B=@@A@C?>9999-9??A8::?BD?CCCBFDCC?BBBB7BB=BBC@DDG@C?CCCCBBCC;;6;@@@9@@@AABBCDBC@A@?@>AB@99:?BCCC@BBC=>9=000AA5>=A=AAABBC?CBBBBBB8::ABAA@AAA8@@@@AC<BBB;;;:;AA@
@6HNMW:01149:06240
TACGGAGGATGCGAGCGTTATCCGGATTTACTGGGTGTAAAGGGCGCGTAGGCGGGGGCGCAAGTCAGATATGAAATCTATGGGCTTAACCCATAAACTGCATTTGAAACTGTGCCTCTTGAGTGCTGGAGAGGTAGATGGAATTCCTTGTGTAGCGGTGAAATGCGTAGATATAAGGAAGAACACCAGTGGCGAAGGCGATCTACTGGACAGTAACTGACGCTGAGGCGCGAAAGTGTGGGGAGCAAACAGG
+
@@>?::909>ADDCEBCA>A@@=A?CBC=CBBCB>BBBBB=BE=BBBBAAB@BCDEE5<;:D6;;999=599999,99=<>>>5>>*0*//)/;<<<@BBB<@@8B@A:@@BABB?;99?BCCCCBC@:>00/)/779//)4.9293=8>>>966=:5:59545BB@ABA?>>>?9?<?=AA<??K@CBBB<???5;5;@@;;9=<8949A<<<;7=<4838884446;9888;3:::<==>1>::@C>CBA=
@6HNMW:01114:06308
TACGGAGGATGCGAGCGTTATCCGGATTTATTGGGTTTAAAGGGAGCGTAGGTGGGATATTAAGTCAGCTGTGAAAGTTTGGGGCTCAACCTTAAAATTGCAGTTGATACTGGTTTCCTTGAGTACGGTACAGGTGGGCGGAATTCGTGGTGTAGCGGTGAAATGCTTAGATATCACGAAGAACTCTGATCGCGAAGGCAGCTCACCGGGCCGGAACTGACGCTGATGCTCGAAAGTGCGGGTATCAAACAGG
+
CECC?CCACCCCCAAAAA?BBB?B@CCC>CC@CC>CG>CC<BB<@@@DCBB@CCB<BC::9;?BBBBBBBBBCCF=CCC=BBB8BBBBAD?A9>>=3?;@?@@A=ABBBBBC?CC=B?B@A??<?>>9>AABB>BBB<BB@B>B>BBBB=@B>99==;=BBD>BBBC?A<>>@A>AACC?BB?CCBBBBC>?@BB?B@B687BDCD@CC>C@B@B?BBBBCBBAABDDAABCCB;A0000@9@>A@CB>BBD@
@6HNMW:01115:06280
TACGTAGGGTGCGAGCGTTAATCGGAATTACTGGGCGTAAAGCGGGCGCAGACGGTTACTTAAGCAAGATGTGAAATCCCCGGGCTTAACCTGGGAACTGCGTTTTGAACTGGGTAGCTAGAGTGTGTCAGAGGGGGTAGAATTCCACGTGTAGCAGTGAAATGCGTAGAGATGTGGAGGAATACCGATGGCGAAGGCAGCCCCCTGGGATAACACTGACGTTCATGCCCGAAAGCGTGGGTAGCAAACAGG
+
@A@DC;;;6;>@@;;;AA=@>BBB@BAE?CBAAB>ACBCD>CCCC?FCCBCB@A;@;@AB=A?ABBGMKCC@@@@;?ABA.<;0;B>B>B?BCC=C@BCBCCCCC:BB?BBCE?CA@ADDB;;;BBA@@?BBBBBC3B@??3939=@??@AA???CBBCCC?CDBBBDCCB@A@>>800+0+00>@AA@@;>@@-000BB@@A@0>>>9>BA=@ACCA??@B@ADECBB>CBE=@@@999+9>>???9?AA?
@6HNMW:01142:06274
TACGGAGGGTGCAAGCGTTACTCGGAATCACTGGGCGTAAAGGACGCGTAGGCGGATTATCAAGTCTCTTGTGAAATCTAATGGCTTAACCATTAAACTGCTTGAGAAACTGATAATCTAGAGTGAGGGAGAGGCAGATGGAATTGGTGGTGTAGGGGTAAAATCCGTAGAGATCACCAGGAATACCCATTGCGAAGGCGATCTGCTGGAACTTAACTGACGCTAATGCGTGAAAGCGTGGGGAGCAAACAGG
+
@CBB@BHF>BA@@?B;<;?CBCCHAC@BBBCCBB<@@BBB;@<AA;;;AAC>;;7;A=AB@@=@CAA??8;:A@A=::;@?BB?BB?B?B?BA@CC=AAACA=@@@@C<BBAABB?BBBBAA???888*8>=><A???@@=<:=:>88808;;;???2?@@@6@@<@????;:>CAA:>>9>7;;=A9AA=A@@@7:7:AA>>>AABB?B?BB<@>A@@@A:;<A=@>??BBFF>BA<;<<<,88:AA;A>>:
@6HNMW:01156:06291
TACGTAGGGGGCGAGCGTTGTCCGGAATTACTGGGCGTAAAGGGTGCGTAGGTGGCACTTTAAGTTGGATGTGAAATCCCCGTGCTTAACATGGGAGCTGCATCCAATACTGGAGAGCTAGAGTGCAGGAGAGGTAAGCGGAATTCCTAGTGTAGCGGTGAAATGCGTAGATATTAGGAGGAACACCAGTGGCGAAGGCGGCTTACTGGACTGTAACTGACACTGAGGCACGAAAGCGTGGGGGAGCAAACAG
+
BBBAA@AA@A0@CAC;;;<ACDAEAG:;;:BCCD=BA@@B<BA=BBABACD@BB@CAAAJ;B=BB=@?BBBCCCC>BBDD9A@A;;5;4:9?A>=CAA@;?@@B5;7;:>>G;>>999>@=@AAAADEAD?@?=@>:?::8:?C?B?AA???>@?::59>?A=???@999?:AA387:=>9@<???=A::;9://)/7//*/;9<<<<7868<=?:=9<::;::;67/8==@AA:@8988888(79;>A9?86
@6HNMW:01157:06299
TACGGAGGATACGAGCGTTATCCGGATTTATTGGGTTTAAAGGGAGCGTAGGCGGGCGCTTAAGTCAGCTGTGAAAGTTTGGGGCTCAACCTTAAAATTGCAGTTGATACTGGGTGCCTTGAGTGCAGTATAGGCAGGCGGAATTCGTGGTGTAGCGGTGAAATGCTTAGATATCACGAAGAACTCCTATTGCGAAGGCAGCTTGCTGGAGTGTAACTGACGCTGATGCTCGAAAGTGTGGGTATCAAACAGG
+
DDBC@BB=BBBB@:::BA8;;C@C@CFKICCACC=BD7;;0;A9AAA;;;B>ACA=B;;:=?=ADDBBBBCBCCC=AAH>CCB;CCAA=@9?9===5??AAA@?<?@@@@@@A;AAA<@?B>?>ABA@?????8?=>9>?:?<@:??BB@B@@;:9;6;;;;1;A<=:>A?@?@D@@??=?@<BBC?AA@589AA;?<????B>?>>>;AAA@::8:AAAABBB@??CBBBCCE<??BBCC=AA>??A=BBB?
@6HNMW:01136:06346
TACGGAGGATGCGAGCGTTATCCGGATTTATTGGGTTTAAAGGGAGCGTAGGTGGGATATTAAGTCAGCTGTGAAAGTTTGGGGCTCAACCTTAAAATTGCAGTTGATACTGGTTTCCTTGAGTACGGTACAGGTGGGCGGAATTCGTGGTGTAGCGGTGAAATGCTTAGATATCACGAAGAACTCCGATCGCGAAGGCAGCTCACCGGGCCGGAACTGACACTGATGCTCGAAAGTGCGGGTATCAAACAGG
+
@B?@=>=4==;99@@<BC=@BB>B?BBD8C@5;;0;C0;;0;B;@@A@@BB>??G>CCBB@C@DCBBBAAB@;;;/;@C<ABB8@@@@<@<@+000,0+/080/*/?:=BCC>AB2:388<=???>?8??@AB>AAE?BD?B4949@@@<AA@;;9949@@?;@@@?8@>?AAA=@@9949A?CCC?ABABCAAA=@<@:9:ABBB>AA2818/99<?==;;;@@@B>>>>@?@1;::888-8>=>?@8><=9
@6HNMW:01139:06341
TACGTAGGGGGCAAGCGTTATCCGGAATTATTGGGCGTAAAGAGTGCGTAGGTGGTTACCTAAGCAGGGGGTGAAAGGCAATGGCTCAACCATTGTTAGCCCCCTGAACTGGGCTACTTGAGTGCAGGAGAGGAAAGCGGAATTCCTAGTGTAGCGGTGAAATGCGTAGATATTAGGAGGAACACCAGTGGCGAAGGCGGCTTTCTGGACTGTTACTGACACTGAGGCACGAAAGTGTGGGGAGCAAACAGG
+
CBBA@ACCCC5BB>AAAA=BBC@B@C@G:<;?BA8@<:;B/;;@ABBBBKFACC@B@AD@@@?ABBDBDB,>;;;0;4;?=AC?BBCD?B?BB?BB7;;AAAA2BBB@CLGE<@@@BD@@A@BCCAB?BDBB>A@:@AA=A?B?B@BBCBA@@@::59@AC>BBBB?@@???C<==:;;6;=B@A<A???<?BB;@<;;8;CD;AAA=<;;;;<A>>;;;==879?9>A??>B<@@BBBBB:BBBBB@BBB<
@6HNMW:01141:06343
TACGGAGGATACGAGCGTTATCCGGATTTATTGGGTTTAAAGGGTGCGTAGGTGGCAGATTAAGTCAGCGGTGAAAAGCTGTGGCTCAACCATAGTCTTGCCGTTGATACTGGTTTGCTTGAGTACAGTTGATGTAGGCGGAATGCGTAGTGTAGCGGTGAAATGCATAGATATTACGCAGAACTCCGATTGCGAAGGCAGCTTACAAAAGTGTAACTGACACTGATGCACGAAAGCGTGGGTATCAAACAGG
+
CICC@;;9;BBABBBAAA@CBB?A?ABD?CC@DD>FF>@@:?C=ABBCCDC@@A>ABBBC@B@CCCBBBB?BCCCC;AAAABCAGHGEAD@A@CBA@@<??;;;6:@@@BBB:BC<B??9>===?A??>;?A989;>9>A=A?AAABBBDBBBBBCA>ABBD>:::BBBBBCCC?A=>A@>=:>AA;>>?176;;1717758?<>?BCC9AA899?A?887@;=;833362333(3;;33412::;==19584
@6HNMW:01141:06346
TACGGAAGGTCCGGGCGTTATCCGGATTTATTGGGTTTAAAGGGAGCGTAGGCGGCATGGTAAGCGTGTTGTGAAATGCGGGTGCTCAACATCCGGACTGCAGCGCGAACTGCCGTGCTTGAGTGCATTGAAGGAAGGCGGAATTCGTGGTGTAGCGGTGAAATGCTTAGATATCACGAGGAACCCCGATTGCGAAGGCAGCTTTCCGCGCTGTTACTGACGCTGAAGCTCGAAGGTGCGGGTATCGAACAGG
+
55:<5;5;5;;688,5..(--9383-//)5:5:;)55)4;1:<5<==>>==:<;7;::97<<8<<>=::6:<<<<5;;;<<4::;==B?BCBC>B???=888=><===9=7798??AAA>A???BBBB?BB@C?B9999A@A4907=8727B?>>DF@>??B=BAA@<=>=;;;@@A<=<5;4:<<)8866;:==6=8;:9=<C5<3778789<379??9889:>>:=>A>=>1818ABBC:AA@@@@=>>>=
@6HNMW:01149:06335
TACGGAGGATGCGAGCGTTATCCGGATTTATTGGGTTTAAAGGGAGCGTAGGTGGGATATTAAGTCAGCTGTGAAAGTTTGGGGCTCAACCTTAAAATTGCAGTTGATACTGGTTTCCTTGAGTACGGTACAGGTGGGCGGAATTCGTGGTGTAGCGGTGAAATGCTTAGATATCACGAAGAACTCCGATCGCGAAGGCAGCTCACCGGGCCGGAACTGACACTGATGCTCGAAGTGCGGGTATCAAACAGG
+
CCCD@DD@C:;;CBB;;;?ABB?B?BBB=CC?DC=BB;BA<AE?BBBCBBB@AAA=ACBB@B@CCBCCCCCCCCE=??B<@@@5@A@@<@=@=ABB9B?BBBBB?BBBBBBB?BB>B@B?CBCABAA=@AA@A<???98829=A=AA<?9?;;7700)0==>3??@A<@?@=>=BDCBB>AA=@AC?BB899@BA8>;>999@AA@>AA;=181:<@@>>A===@C>:9:=//)/6///5.5=>;A;35676
@6HNMW:01154:06326
TACGGAGGATGCGAGCGTTATCCGGATTTATTGGGTTTAAAGGGAGCGTAGGTGGGATATTAAGTCAGCTGTGAAAGTTTGGGGCTCAACCTTAAAATTGCAGTTGATACTGGTTTCCTTGAGTACGGTACAGGTGGGCGGAATTCGTGGTGTAGCGGTGAAATGCTTAGATATCACGAAGAACTCCGATCGCGAAGGCAGCTCACCGGGCCGGAACTGACACTGATGCTCGAAAGTGCGGGTATCAAACAGG
+
DEBB?CDBCEBAABBAAA?ACB@B@DDD>EC@CF=BB<AA:@D>@@@CCCC@BBC=CCCD@C@CCC??@CBBCCD>BBB<BDD8BABC?B=A9><<2=199A@@<@?AAABB>AA:A?C>B998?9939AAAA?>>>7>>9>?B?AA=>;>?;;9@@>ACDD>@@AD?@>>>@@>AB?><@A<BBC?CABBBB??9<6=<><@AAB@??9?:>;B?BBAAAACABB787@@@@B9?>;;:>7><>==>8=AA7
@6HNMW:01156:06386
TACGTAGGTGGCAAGCGTTATCCGGATTTACTGGGTGTAAAGGGCGCGTAGGCGGGGATGCAAGTCAGATGTGAAATCTATGGGCTTAACTCATAAACTGCATTTGAAACTGTATCTCTTGAGTGCTGGAGAGGTAGACGGAATTCCTTGTGTAGCGGTGAAATGCGTAGATATAAGGAAGAACACCAGTGGCGAAGGCGGTCTACTGGACAGTAACTGACGCTGAGGCGCGAAAGCGTGGGGAGCAAACAGG
+
:<<?@=A=;;8;B?B@AB<BAC5;5;AA09;CCC=CCBBA<AB<AACA@@B@BBBB7B;;;A?BC;;;C<;;BEG<<;;BCCC?CC@B@BBCGCBC>BA@?;;;0;CB=BBAACBBBBB?B@??AAAB=@A@@<@BBAAA?B=@=A?A?ACC@@A??9?>??9?@999BBBBBCC?B?B?BB>B@@<???>8>>A<@<AB?BCCCCBC@DDBBBB>BABABBCBCCC>AA::;A8@@@@AAB7AABBB>CEE@
@6HNMW:01183:05787
TACGGAGGATGCGAGCGTTATCCGGATTTATTGGGTTTAAAGGGAGCGTAGGTGGGATATTAAGTCAGCTGTGAAAGTTTGGGGCTCAACCTTAAAAATTGCAGTTGATACTGGTTTCCTTGAGTACGGTACAGGTGGGCGGAATTCGTGGTGTAGCGGTGAAATGCTTAGATATCACGAAGAACTCCGATCGCGAAGGCAGCTCACCGGGCCGGAACTGACACTGATGCTCGAAAGTGCGGGTATCAAACAG
+
>>:@8@=9>@@A;5659976CC@F@BBB<BC?DD8A@/;;0;=8>@@>@>D:999,9?99.5059CCCB@@@9:9.999,444&448:-3-3-3333$349::;;234:9<9<.77(33839:?;;;>077>;>9?BC<@@<?8=57<791855;:77.7;8;3<8552655/56.......2+3334:===AA89278=<>:<675-55(2.5.5.599555588822279666)22266=-5555580877
@6HNMW:01196:05807
TACGTAGGTGGCAAGCGTTATCCGGATTTACTGGGTGTAAAGGGCGCGTAGGCGGGGATGCAAGTCAGATGTGAAATCTATGGGCTTAACTCATAAACTGCATTTGAAACTGTATCTCTTGAGTGCTGGAGAGGTAGACGGAATTCCTTGTGTAGCGGTGAAATGCGTAGATATAAGGAAGAACACCAGTGGCGAAGGCGGTCTACTGGACAGTAACTGACGCTGAGGCGCGAAAGCGTGGGGAGCAAACAGG
+
CBCCB@@=@A=AC5;;;;5;AB>B=BAA0;:BB@=CCDED?DD?BBBCA::7:BCC;C;;;J@CCCCBC;<<CDD?;;;CCCC=CB@C@AAABBBC=BBBBCDD>CCC>BBBBA@@ECD?BBA???@A=@@@@<@@@@AA=@6:69499??AAA@?@>???B=::9??CCCBAAA5:49<@@<AAA?BBBC?AAC8;6;B=AAAAA@@>AB;;;A>AABBD@@@B;;7;A@@BB;A@AACBC9BBBBC>CDC@
@6HNMW:01208:05772
TACGTAGGGAGCGAGCGTTGTCCGGAATTACTGGGCGTAAAGGGCGTGTAGGCGGAGATCTAAGCAGGGTGTGAAAACTATGGGCTCAACCCGTAGCCTGCATTCTGAACTGGATCCCTTGAGGGCAGGAGAGGAAAGTGGAATTCCTAGTGTAGCGGTGAAATGCGTAGATATTAGGAGGAACACCAGTGGCGAAGGCGACTTTCTGGACTGTACCTGACGCTGAGGCGCGAAAGCGTGGGGAGCAAACAGG
+
@BBABCBC>BBB@@@B;<7;CC?B@B?@?ACEEE?@@;;:-:;.;;BDDBC?<;9;BBCCCDAEA000+0000000+00<=CE<A@<@ADA<<@955=ABBBC?CCJC@CEJ@CBBD=F@B@?@<@CA<BB9:79A9@@@=@=A=A:;;BBA@AA;;5;??@<;;;ABAAADCC?A@???>?>ABB?AA@@9??B=A=A;::AA8?@C8;;CDCCB=@@969@995516;>B@@8?996999*9=>BB>BBD?
@6HNMW:01209:05780
TACGGAGGATGCGAGCGTTATCCGGATTTATTGGGTTTAAAGGGAGCGTAGGTGGGATATTAAGTCAGCTGTGAAAGTTTGGGGCTCAACCTTAAAATTGCAGTTGATACTGGTTTCCTTGAGTACGGTACAGGTGGGCGGAATTCGTGGTGTAGCGGTGAAATGCTTAGATATCACGAAGAACTCCGATCGCGAAGGCAGCTCACCGGGCCGGAACTGACACTGATGCTCGAAGTGCGGGTATCAAACAGG
+
CCCC@BC?BAA@BBB:;:=@@B@BACEC>BC?BJ?IF>CC=BC=AAACCCC@DCC>BBBC@D@DDD?@@BCAAAC<BBC=BCC9BBBB;>8<1878*98=<???<?BBBBCC?CC9A?C?ABBBB>=<>CC@@=>==67828=@<BCAA>ABA>?>><>CCC>BBBB?>>??@>@BBBB>>>9BBC?BA?@ABAA0707;=;>BB@<AD9@<>;B?B???BAA;;=>8798//*/<666@6@>>>>>8>>?=
@6HNMW:01177:05824
TACGGAGGATGCGAGCGTTATCCGGATTTATTGGGTTTAAAGGGAGCGTAGGTGGGATATTAAGTCAGCTGTGAAAGTTTGGGGCTCAACCTTAAAATTGCAGTTGATACTGGTTTCCTTGAGTACGGTACAGGTTGGCGGAATTCGTGGTGTAGCGGTGAAATGCTTAGATATCACGAAGAACTCCGATCGCGAAGGCAGCTCACCGGGCCGGAACTGACACTGATGCTCGAAAGTGCGGGTATCAAACAGG
+
BB@@<@@:@ABBBBBBBB?CCC@B@BCC<AA?A@8@B=BB;BC>AAACDBC?BBF>BAAA@B@CC@@@B@;;;CC=CCD>DDC;BCAA>A@A=A@@6@6::AAA>BBBAA@A9?>:>?A?B::9BCC=A????:?=A<??;??B@CC?>;>@>=:::338882334<7=;;777244::6:84;;=7;;===@BB>B>BBB@BBBB@AA7>9=9@?AA<9<99979555=:::=3;62226/6222:;3:5;7
@6HNMW:01197:05819
TACGGAGGGTGCAAGCGTTACTCGGAATCACTGGGCGTAAAGGACGCGTAGGCGGATTATCAAGTCTTTTGTGAAATCTAATGGCTTAACCATTAAACTGCTTGAGAAACTGATAATCTAGAGTGAGGGAGAGGCAGATGGAATTGGTGGTGTAGGGGTAAAATCCGTAGAGATCACCAGGAATACCCATTGCGAAGGCGATCTGCTGGAACTTAACTGACGCTAATGCGTGAAAGCGTGGGGAGCAAACAG
+
566;7;A@8;AAB>BBAB>B000@8?<@CCBBBB<AA@@@;A@BBBC;;;A>;;4;=:@CBA998@AA?6?<>>>60///+/:6:=7;7;6;;.55)559493=:9=9/55==<<8=669@;BCB@@@<@AAD?BBBAAA=@09697<@8AA<BB>B8BDDD8@A@CC;;;AB:99@7;??C9@ADH>???A???9=9?==837>>@A;@;::2:<==:@@966B@DCAABBAB=B@@@AA@,00000+077
@6HNMW:01206:05849
TACGGAAGGTCCGGGCGTTATCCGGATTTATTGGGTTTAAAGGGAGCGTAGGCGGCATGGTAAGCGTGTTGTGAAATGCGGGTGCTCAACATCCGGACTGCAGCGCGAACTGCCGTGCTTGAGTGCATTGAAGGAAGGCGGAATTCGTGGTGTAGCGGTGAAATGCTTAGATATCACGAGGAACCCCGATTGCGAAGGCAGCTTTCCGCGCTGTTACTGACGCTGAAGCTCGAAGGTGCGGGTATCGAACAGG
+
CDBB?B>A<@B?A@<?@@?BCD?B@BBB=BC?BD.:;0;;/;B9BBBCDGE@CB?CCCD?BB?BBBBBB>CBBBG=@@?DD>BCBBBA?AAA@=?<=?999@@@@AAA>ACDDAABBBB>AACAA@@@?AA?A@C?B?BB?B@B?BBAA>ABAAA9979AAD>CCBB?BBBBB=>:>>>>9<=DDD6@::7>@AA=A===<<>?6<8==>>>AA<=>>@@>>>@AD?A@@@<<6;688666)7==AAA<@@@=
@6HNMW:01167:05900
TACGTAGGTGGCAAGCGTTATCCGGATTTACTGGGTGTAAAGGGCGCGTAGGCGGGGATGCAAGTCAGATGTGAAATCTATGGGCTTAACTCATAAACTGCATTTGAAACTGTATCTCTTGAGTGCTGGAGAGGTAGACGGAATTCCTTGTGTAGCGGTGAAATGCGTAGATATAAGGAAGAACACCAGTGGCGAAGGCGATCTACTGGACAGTAACTGACGCTGAGGCGCGAAAGTGTGGGGAGCAAACAGG
+
CDBBBCC@DB?CC?A@9:7;BB=C?BBB>BCHDG?DBBBB=BC>@@;;;CD?;;<<.;??>@=AABA>@000///)/;;>>@A6>>7<7;>BC@@@;@B;;;@G9;;;0;??AAC@@??498;;;<<>;999<4:9<<795:<@?C@F?BAA@?=??;?;;>600.---//696;,3,32886<=C?BBBB9?;B?B?BBAAAA<;;AABC;;;C@@;;;CB?@A;;5<@A@BB9B;;;BBB7CA@AD?CBD?
@6HNMW:01172:05894
TACGGAGGATGCGAGCGTTATCCGGATTTATTGGGTTTAAAGGGAGCGTAGGTGGGATATTAAGTCAGCTGTGAAAGTTTGGGGCTCAACCTTAAAATTGCAGTTGATACTGGTTTCCTTGAGTACGGTACAGGTGGGCGGAATTCGTGGTGTAGCGGTGAAATGCTTAGATATCACGAAGAACTCCGATCGCGAAGGCAGCTCACCGGGCCGGAACTGACACTGATGCTCGAAAGTGCGGGTATCAAACAGG
+
BBBCABB@BC;;<BBBBB>BBB?BACCF>EC@CC?CC>AA<@D;@@@AA??<@@A=AA@B=A=AAA@AACBA@@@<@CG;@@@5;;BA393939:9-8:;=@@?==?DEFDE>>>8>=A4:9@@A9949A@>@>A@@<AB?B?B?ABAA==>?>>AB?BBBC<>>>@<>:9:??:;;@@<==:AAB>AAAA@AAA4947@@@=>AA<>>9><A<@;?????<>>AC788>>ABC:>>>=AA:>>>ABD9@@A=
@6HNMW:01183:05868
TACGGAGGATGCGAGCGTTATCCGGATTTATTGGGTTTAAAGGGAGCGTAGGTGGCCAGTTAAGCCAGCTGTGAAATACTGTAGCTCAACTACAGCCGTGCAGTTGGAACTGGCGGGCTTGAGTGCACAAGAGGAAGGTGGAATTCGTGGTGTAGCGGTGAAATGCTTAGATATCACGAAGAACTCCGATTGCGAAGGCAGCCTTCTGGGGTGCAACTGACACTGAGGCTCGAAGTGCGGGTATCGGAACAGG
+
CCAA=@@:@BB@@BB@A?>@BB>B>BCC;BA6::6:C:B@=BE=BBBDCCC@:;:;@CBB?B?CB?CCBAAAAA@<@AABBBBBBBBB?BBBA::<+00=;0::?C@B?BAA=??>8?C?BBBBBBBBB>BCC@C=A=AB@D?B=AABB>BC>>>>><>BBE>BBBB>BBAA@>>=;9==BB:>>?<><=;A@@@<@9CC;;8::@ADDD9;;;@<@BABB@A@CCC@@@<..*.8..,,),7:..)0:<<;7
@6HNMW:01187:05900
TACGGAGGATGCGAGCGTTATCCGGATTTATTGGGTTTAAAGGGAGCGTAGGTGGCAGATTAAGTCAGCGGTGAAAAGCTGTGGCTCAACCATAGTCTTGCCGTTGATACTGGTTTGCTTGAGTACGGTACAGGTGGGCGGAATTCGTGGTGTAGCGGTGAAATGCTTAGATATCACGAAGAACTCCGATCGCGAAGGCAGCTCACCGGGCCGGAACTGACACTGATGCTCGAAAGTGCGGGTATCAAACAGG
+
DCCB@DC@CBCACBB@A@>ABCACACCC=CCBDD>DD>BC=BC=@@@CC@@<??:>@A?@<@<@BBB@;;6;BBBA;BCBBBB@BECCAI;;;BBBBC:;;?BB@CDCBBCC?CC>CCC99:AABBC@BBBBA?:::5:A<@>B>A@??;??<?@9949AAA;???B>A@AB???BBCA;@@=A??;?>?===;;5;5;::==>9>9>C7@;?;?:===>=?>>;855>?76.908777==6//.78819;?9
@6HNMW:01190:05864
TACGGAAGGTCCGGGCGTTATCCGGATTTATTGGGTTTAAAGGGAGCGTAGGCGGCATGGTAAGCGTGTTGTGAAATGCGGGTGCTCAACATCCGGACTGCAGCGCGAACTGCCGTGCTTGAGTGCATTGAAGGAAGGCGGAATTCGTGGTGTAGCGGTGAAATGCTTAGATATCACGAAGAACTCCGATCGCGAAGGCAGCTCACCGGGCCGGAACTGACACTGATGCTCGAAAGTGCGGGTATCAAACAGG
+
<==A7;<@:>DACE>CCCBHCB?BADDF?BB@BB;AC0;;0;C9@@@A@@C?CB8::::6:A=@BBAAA?CCDDC>:::BC>B?????<?AAA<>9>@000000@CBB?BBBA>AAAAA>ABBBBBCC???9=9=9=9?@=@>B?BDBB?BCA???B?A>>@:@BCC589>;;;;;;==:==<A==:=????BBC=C=@A>:;;@A=BB6:7;:>:CCCCBAABBBBBCCCCCC=BA@:;;0;BBBDC?BBC@
@6HNMW:01204:05868
TACGGAGGATGCGAGCGTTATCCGAATTTATTGGGTTTAAAGGGAGCGTAGGTGGGATATTAAGTCAGCTGTGAAAGTTTGGGGCTCAACCTTAAAATTGCAGTTGATACTGGTTTCCTTGAGTACGGTACAGGTGGGCGGAATTCGTGGTGTAGCGGTGAAATGCTTAGATATCACGAAGAACTCCGATCGCGAAGGCAGCTCACCGGGCCGGAACTGACACTGATGCTCGAAAGTGCGGGTATCAAACAGG
+
CCBB@BB>B@@@@@?9;:?ABB>AA8:;8<B?CC>CC<AA<@C>AAABBCC?CCC=CCDD@C?CDBBAAADAA@F<???=@EE;CCCC>B>A9?=>3?;@????>B@?AA9958E>B@B=A@@@BAB?AB@??<777.7=6>?C?CBAA?>BA>>8758BCD>CCCA<A@@@AA>>>AA<@@<CCC>??@BBBBB<@<;===>>CC9>=7>;@:?<>==AABA?@@@???@AAA:@====B:@@@@AB:A@@<
@6HNMW:01171:05944
TACGGAGGATGCGAGCGTTATCCGGATTTATTGGGTTTAAAGGGAGCGTAGGTGGGATATTAAGTCAGCTGTGAAAGTTTGGGGCTCAACCTTAAAATTGCAGTTGATACTGGTTTCCTTGAGTACGGTACAGGTGGGCGGAATTCGTGGTGTAGCGGTGAAATGCTTAGATATCACGAAGAACTCCGATCGCGAAGGCAGCTCACCGGGCCGGAACTGACACTGATGCTCGAAAGTGCGGGTATCAAACAGG
+
A:;;0:57<AABB;:;;;5;@A;@?BAA0;;4;:,5909A8@G7CCAABBA?>?>8>@=>=B=AA@@@>;:;;:;.0>@3@@@0:0006:6:6:><5@<??@::38999@@@@BB>B=A>??=??:94:AA?><?AA99929293:@?A?BBB>;:9389<91:?8827::;=;:?<9:48?;ABB@CCB???::49=??>=?@?:3:=3<5<6A39657>=====;:79899916/./;;)..389:38886
@6HNMW:01173:05924
TACGGAAGGTCCGGGCGTTATCCGGATTTATTGGGTTTAAAGGGAGCGTAGGCGGCATGGTAAGCGTGTTGTGAAATGCGGGTGCTCAACATCCGGACTGCAGCGCGAACTGCCGTGCTTGAGTGCATTGAAGGAAGGCGGAATTCGTGGTGTAGCGGTGAAATGCTTAGATATCACGAGGAACCCCGATTGCGAAGGCAGCTTTCCGCGCTGTTACTGACGCTGAAGCTCGAAGGTGCGGGTATCGAACAGG
+
@DDC@D>B>BDBCD=A;97<CC@CABBB=BB?BB<BD6;969B;AA@A@A@?;:69@CC@BB?BBBBAA>BBBBB<????@8ABACBA>AAAA<B>BC===B@A@BBC@BBBB>BBBBB>BBBBBBBC@CB>B>B<@<@B>B;=;=BCB>BBBBB7757BBB<>>AA<@>?@><=>>A8868<=CC2@@@7=>@A8>8>>>?@A9@:?@@@AAA=AA>>>???>>=5;;>>AA682799:;5<>A>>>;AA@9
@6HNMW:01187:05944
TACGGAGGGTGCAAGCGTTACTCGGAATCACTGGGCGTAAAGGACGCGTAGGCGGATTATCAAGTCTTTTGTGAAATCTAATGGCTTAACCATTAAACTGCTTGAGAAACTGATAATCTAGAGTGAGGGAGAGGCAGATGGAATTGGTGGTGTAGGGGTAAAATCCGTAGAGATCACCAGGAATACCCATTGCGAAGGCGATCTGCTGGAACTTAACTGACGCTAATGCGTGAAAGCGTGGGGAGCAAACAGG
+
DCCB?;9:6;A>@=BBBC>BBBBB?B@BBBBBBD=AAAAB;@<@ABAAABB?BC?BB@BBBB?BA@@?@6??@@@<@??A?BB?BC?C@D?BB?CC>CCCCC?CAABD=CA@ACC?CBBCCCB@B999,9>>@>ACCBBC?A?A;@;;:6:@B>@@@8@BCC:BB?BCCCBBBCCCC@BB@B@BBCE>BB?BCBB<><>BBBCBBBDD?C?BD@B@C@@?BCCCC?BB@@ABCF?CBB@@@@7@@@DD>AAA@
@6HNMW:01199:05939
TACGGAGGATGCGAGCGTTATCCGGATTTATTGGGTTTAAAGGGAGCGTAGGTGGGATATTAAGTCAGCTGTGAAAGTTTGGGGCTCAACCTTAAAATTGCAGTTGATACTGGTTTCCTTGAGTACGGTACAGGTGGGCGGAATTCGTGGTGTAGCGGTGAAATGCTTAGATATCACGAAGAACTCCGATCGCGAAGGCAGCTCACCGGGCCGGAACTGACACTGATGCTCGAAAGTGCGGGTATCAAACAGG
+
CCCD@@@=@BA@BCC9::@CCC@B@CDF=EE=AA6AB.99,:B;:;:BB;;:;BD<DBBC8;8;BCBBBEDBBBB;@@B<ADE:ABCC>@<?3:9:-939:CDC99:BAABC@BB>B?C?BAA@B@@;@?@AB?A@A99979=@?DBBB@BB>;:9939>?=8?@?<8=A@888;?;@@<==8@BB?BBB@??BA<?<?BBABB?@;@A7=:=<B???@@AAAA>>>==??>>>9>A>>>B:;:;AAE:====
@6HNMW:01211:05948
TACGGAGGATGCGAGCGTTATCCGGATTTATTGGGTTTAAAGGGAGCGTAGGTGGGATATTAAGTCAGCTGTGAAAGTTTGGGGCTCAACCTTAAAATTGCAGTTGATACTGGTTTCCTTGAGTACGGTACAGGTGGGCGGAATTCGTGGTGTAGCGGTGAAATGCTTAGATATCACGAAGAACTCCGATCGCGAAGGCAGCTCACCGGGCCGGAACTGACACTGATGCTCGAAAGTGCGGGTATCAAACAGG
+
BBBD?CD@CCAAACBBBB?BBC@C@CED>CC@CB;BD0;;7;I;BBAAACD@CBC>EDEF;;;;CBAAB:;:BBC=CCB=BEE;BCCB?@>A9>><2=299@??;?BBBBCC?CC=C?C>ABBBC>>;>>>??<?BB>BB?C?C?BBAA=@AAA=??:????8>@@B?@>>>DD=AAAA=A?;BBB?BBBABBBB;><>@AABBBB?@@:A<A:A>ABAA@@@AAA:;:>>>AA7:8A@AA:@>==@@7=>@<
@6HNMW:01213:05917
TACGGAGGATGGCGAGCGTTATCCGGATTTATTGGGTTTAAAGGGTGCGTAGGCGGTTTTGCAAGTCAGCGGTGAAACGCAAGGGCTCAACCCATTCGACCTGCCGTTGAAAACTGCGGGGGCTTTGAATGCGGATGCTGTGGGAGGAATGTGTGGTGTAGCGGTGAAATGCATAGATATCACACAGAACACCGATTGCGAAGGCATCTCACAAATCCGTAATTGACGCTGAGGCACGAAAGTGTGGGGATCGAACAGG
+
@@;=4772700)097099949=;=A=<>A0668<<1<<4:=3;;3;;99<::7//+/>@3<<;6:@<<===:;;;;3:///+/:18888066(,,(,,,,(,-/(35.5555&55955555$555)5<495669666=<9565)5<7=:>;;;;?=?@@@@9:7;BBA;;;:A?>?;;;;:@????@@=ABB?BCC999??292;@@@AAD;;;8;D?CBA=A<@;;;CABBD@BA;;;@6??>9999-9=@BB?A;;8
@6HNMW:01174:05966
TACGGAGGATGCGAGCGTTATCCGGATTTATTGGGTTTAAAGGGAGCGTAGGTGGGATATTAAGTCAGCTGTGAAAGTTTGGGGCTCAACCTTAAAATTGCAGTTGATACTGGTTTCCTTGAGTACGGTACAGGTGGGCGGAATTCGTGGTGTAGCGGTGAAATGCTTAGATATCACGAAGAACTCCGATCGCGAAGGCAGCTCACCGGGCCGGAACTGACACTGATGCTCGAAAGTGCGGGTATCAAACAGG
+
CC@A?AD@CCCBBB@AA@?ACC?C@CDG=CC@CC=CC<AA<AD=:;:BBCC@DDD=CBBB@B?BBBAABCBCBBB<BEE=BBB9CABB=@<?<??A6A5:9???=@?BBC@A=A@8@>A=@??>?7949?@??<<<<7<@>B@C?BB@@<@@?;==<7<@@@<AAAB?@A>>=ACCCCC???<BBB@BBAAABBB>@>?>>>A>>9<AA9>;><C<@;?AAA@@B>>>ABA:::3:=678@8==AAAA:ABA;
@6HNMW:01188:05997
TACGGAGGGTGCAAGCGTTAATCGGAATTACTGGACGTAAAGCGCACGCAGGCGGTTTGTTAAGTCAGATGTGAAATCCCCGGGCTCAACCTGGGAACTGCATCTGATACTGGCAAGCTTGAGTCTCGTAGAGGGGGGTAGAATTCCAGGTGTAGCGGTGAAATGCGTAGAGATCTGGAGGAATACCGGTGGCGAAGGCGGCCCCCTGGACGAAGACTGACGCTCAGGTGCGAAAGCGTGGGGAGCAAACAGG
+
CCCC?;;;0:@@A=A;;<=B?CBB?BAC@BBECAEAAACC7;;;;@@@ACD@BB@BC>BB@B?AACDCB899AAB=BBDH;ED<??BB<A<?@@8@5;;;:A??@ABBBBBB>AC499A=@@@A??=BBCCDCCCCC)DB??9?;?>AC?BCCBCCB?BBAA=@@@CCBBCBC;;;B?AA=A@BBB?C@CB?B;;5;><;5;;;;*;A=ABBC@CBCCBBBAAACCC@CBBDDE?CCCCDFM:@@@@A;ACB@
@6HNMW:01192:05970
TACGGAAGGTCCGGGCGTTATCCGGATTTATTGGGGTTTAAAGGGAGCGTAGGCGGCATGGTAAGCGTATTGTGAATGCGGGTGCTCAACATCCGGACTGCAGCGCGAACTGCCGTGCTTGAGTGCATTGAAGGAAGGCGGAATTCGTGGTGTAGCGGTGAAATGCTTAGATATCACGAGGAACCCCGATGCGAAGGCAGCTTTACCGCGCTCGTTACTGACTGCTGAAGCTCGAAGGTGCGGGTATCGAACGAG
+
9544059>:@?;C><<AC@C;;5;9=99)55.555&5<2<<0//)////7/-(-/)///93//)4/://-(,,,,(-----(--8::;3////(/0//-6///8///:47:==7;;733-3433:::;9;;7;7=25244696943///(///////*38991/---(--22---65----32699+5322.67(.(---255.22(--44,--50--,44223-..8357;99>9>35.-32'--,,,2(,,-5
@6HNMW:01199:05960
TACGTAGGTGGCAAGCGTTATCCGGATTTACTGGGTGTAAAGGGCGCGTAGGCGGGGGGCGCAAGTCAGATGTGAAATCTATGGGCTTAACCCATAAACTGCATTTGAAACTGTATCTCTTGAGTGCTGGAGAGGTAGACGGAATTCCTTGTGTAGCGGTGAAATGCGTAGATATAAGGAAGAACACCAGTGGCGAAGGCGGTCTACTGGACAGTAACTGACGCTGAGGCGCGAAAGCGTGGGGAGCAAACAGG
+
BB?@@AA=;:6;C>A>;;7;BC?B@AAA>BDCCD>BB@BD:@@;@@@CCCCABABAAA&AA@@=@@@@BCDCGGCC=BBBBCCC<BB<A=AA9A;;;0;@@?;;;.9AB;CCBDBBCCCC?DAA;;;;;5;AAB>AAAA;;7;>A?B>A?BCFDDCCC@C@@@;@@?CCBCBAABD?C@B?CB?A??4:9@@=>@A4;4;A?AAABBCD?BBCAA@@BBBBBB@@B;;5;AB@@@8@@@;;;;.;????;@AA?
@6HNMW:01211:05991
TACGTAGGGGGCGAGCGTTGTCCGGAATTACTGGGCGTAAAGGGTGCGTAGGCGGTTAATTAAGTTGGATGTGAAATTCCCGGGCTTAACTTGGGAGCTGCATTCAAAACTGGTTAACTAGAGTTCAGGAGAGGGAAGCGGAATTCCTAGTGTAGCGGTGAAATGCGTAGATATTAGGAGGAACACCGGTGGCGAAGGCGGCTTTCTGGACTGACACTGACGCTGAGGCACGAAAGCGTGGGGAGCAAACAGG
+
A@>>>>CCCC5B@?@CBB@BDGAD@C?A<AC@@==A@@@=4?<8>@ABBDD@AA?A?B?B?A?AC@C?B;=;LDH?E?@@;@C;@A@C@BC?BB=;::?@>@>;>AAA.99;6;9B=@B@@A@@?D;;:6A<<@6A>B<;6:9B:F@DCCCBBBC@@=@@@:4;;@BCBD?@@?;==8;?;@;@AA3949<9@;:5;5:939@@;CBC@BCCDBBCABC>??ABBAA=@BA>>?8?@@@@@@*00:::5;:99
@6HNMW:01173:06035
TACGTAGGGGGCGAGCGTTGTCCGGAATTACTGGGCGTAAAGGGTGCGTAGGCGGTTGATTAAGTTGGATGTGAAATACCCGGGCTTAACTTGGGGGTGCATCCAATACTGGTTAACTAGAGTGCAGGAGAGGGAAGCGGAATTCCTAGTGTAGCGGTGAAATGCGTAGATATTAGGAGGAACACCAGTGGCGAAGGCGGCTTTCTGGACTGTAACTGACGCTGAGGCACGAAAGCGTGGGGAGCAAACAGG
+
BBCCB;;;;;*<C@AABB?BBC@C@CAC>BADDD=CBCCD<AA<@@@BBBB?BB?A=ACI?B?CCGDACAABAA@9A:;;7;D>BC@C<@>4::::);@AA:96:?A@ABA?B?B@BBBBA@@AA9939?89:,::@@A=??B<?;?A999BBBAB?BBBB;655775:=<=>=AB<@@7849<<6<A>>:>==4:1881899)8=<8>@@CC@9@>//0000@;;5;A>>>@9@>><===/<=888-8<>9
@6HNMW:01184:06046
TACGTAGGTGGCAAGCGTTATCCGGATTTACTGGGTGTAAAGGGCGCGTAGGCGGGGGCGCAAGTCAGATGTGAAATCTATGGGCTTAACTCATAAACTGCATTTGAAACTGTATCTCTTGAGTGCTGGAGAGGTAGATGGAATTCCTTGTGTAGCGGTGAAATGCGTAGATATAAGGAAGAACACCAGTGGCGAAGGCGGTCTACTGGACAGTAACTGACGCTGAGGCGCGAAAGCGTGGGGAGCAAACAGG
+
AA@DCCC?CC@CC?;;;;?BAA?B@BCG?BDBBB=;;;;;/;?6=>@@>?=;=@A@@0000<*0/999;966<<<3///A000,0>;A=ACBBBCC=CCCCBCD=BCH?C;<;BAAABB?@@>000:=9==0929?<<98348<8<9=5:<@@<<<?=??AA9989?@A@@@@@@,0,0;>>,/89<A8689=6;6;4;C?BBBBBCC?@BABBB?BB;<;;;;@@A=A@@;;;.:9999??0999C?<<AA?
@6HNMW:01191:06030
TACGGAGGATGCGAGCGTTATCCGGATTTATTGGGTTTAAAGGGAGCGTAGGTGGGATATTAAGTCAGCTGTGAAAGTTTGGGGGCTCAACCTTAAAATTGCAGTTGATACTGGTTTCCTTGAGTACGGTACAGGTGGGCGGAATTCGTGGTGTAGCGGTGAAATGCTTAGATATCACGAAGAACTCCGATCGCGAAGGCAGCTCACCGGGCCGGAACTGACACTGATGCTCGAAAGTGCGGGTATCAAACAGG
+
9;?:;A=9@@CDCCCCCF@B@@<@>@@A8@A;@C.:9)99,9<7>>>9:4=3===5=>=@;@:>>@A:::>>?>?6>>>.9999'9=?A=A:@9?<<3;6=>???@CECA@??8><5<292::==<<=8>BAAA?AA@599398=9@8978BB?@A@A=@@@@8@A??9:;;;==;??@@<==399C@???CBBAB>A>AAABBBAA18818:@199:=???;;;B>>>?>;;;;-88><==3;;:AAA:8857
@6HNMW:01202:06028
TACGGAGGGTGCAAGCGTTAATCGGAATCACTGGGCGTAAAGCGCACGTAGGCTGTTATGTAAGTCAGGGGTGAAATCCCACGGCTCAACCGTGGAACTGCCCTTGATACTGCACGACTTGAATCCGGGAGAGGGTGGCGGAATTCCAGGTGTAGGAGTGAAATCCGTAGATATCTGGAGGAACATCAGTGGCGAAGGCGGCCACCTGGACCGGTATTGACGCTGAGGTGCGAAAGCGTGGGGAGCAAACAGG
+
CCCC@@AA8@B@A=BBBCAHIFCI@C@B;;;BCD>@AABB=BCBBBBCBBB@CBBB?BABAA?ACBAAAA6AAAA<ADE>9::?BA@A>A=AAB@A?BB@@@9@8:;CCCAAAAACCAA?AB?BB@CC>CB???9=<89949<@=A@CD?BAABE?CA@??D=BB@B???A>>===><>D=D=A???@:;;9=?>;A=;;7;188:==7==5:4;::4::886:>;;6<<=:::3:=?ADDD3;888=6<889
@6HNMW:01207:06026
TACGGAGGATGCGAGCGTTATCCGGATTTATTGGGTTTAAAGGGAGCGTAGGTGGGATATTAAGTCAGCTGTGAAAGTTTGGGGCTCAACCTTTAAAATTGCAGTTGATACTGGTTTCCTTGAGTACGGTACAGGTGGGCGGAATTCGTGGTGTAGCGGTGAAATGCTTAGATATCACGAGGAACCCCGATTGCGAAGGCAGCTCACCGGGCCGGAACTGACACTGATGCTCGAAAGTGCGGGTATCAAACAGG
+
;;;;8<<7;;:9>::/005///472;9939<7:;(94(4<)44)4;<445949<?2955<9B8B<>>>===;;<@8==?6<<</<::817)//(/;;&/+/:9996=9443886=?9??C?BA??<;<7<<<;?;777)7;58496=8887888888717777.733338897332444;;.4.499+999.5444.5.59::;;9927;)/,/7;5<:55///////79:;999099444<25558::(3334
@6HNMW:01213:06049
TACGGAGGATGCGAGCGTTATCCGGATTTATTGGGTTTAAAGGGAGCGTAGGTGGGATATTAAGTCAGCTGTGAAAGTTTGGGGCTCAACCTTAAAAATTGCAGTTGATACTGGTTTCCTTGAGTACGGTACAGGTGGGCGGAATTCGTGGTGTAGCGGTGAAATGCTTAGATATCACGAAGAACTCCGATCGCGAAGGCAGCTCACCGGGCCGGAACTGACACTGATGCTCGAAAGTGCGGGTATCAAACAGG
+
@DBB@BD@CBA;<;;;@@:@@B?C>BBC>BB@BC=CC7;;7;C=CBCBBAB><;<0;BBB?C?B@@A@@BCBBCC>CCC?CCB7;;;@:=;>39:99)9287=>?:BBB===?@BB=B?B?A??998?<AA>?=;;;83;?<A>A?BB:99:A==>9:59BBA9@;32,266655587;?<:94>AA=AA999@@@<A>BAAAAA><188*84:7@>=>>>@868=<:9:>=999197----(---588.5589
@6HNMW:01167:06092
TACGGAGGGTGCAAGCGTTAATCGGAATCACTGGGCGTAAAGCGCACGTAGGCTGTTATGTAAGTCAGGGGTGAAATCCCACGGCTCAACCGTGGAACTGCCCTTGATACTGCACGACTTGAATCCGGGAGAGGGTGGCGGAATTCCAGGTGTAGGAGTGAAATCCGTAGATATCTGGAGGAACATCAGTGGCGAAGGCGGCCACCTGGACCGGTATTGACGCTGAGGTGCGAAAGCGTGGGGAGCAAACAGG
+
566=:=A?7;9:68@@<;99=ABB>A?BBBBBDC>BBCCB=@@BBBBBBAA?ACCC?BB??>=?AABBFG:GBBB>BB?;B9:5:@>A3:49A@=@=D000@9<9<AAAAAAAAA;::@>AA@DH@BB>B@?@E=BB@BA=@=@=@=@A=::9@B?BBCDED>:999@@=000@:=@1888=188?@A:;;=///7=6//,/0654994??:>5;::3:995568663///55>09985599+22225'2:94
@6HNMW:01173:06081
TACGGAGGATGCGAGCGTTATCCGGATTTATTGGGTTTAAAGGGAGCGTAGGTGGGATATTAAGTCAGCTGTGAAAGTTTGGGGCTCAACCTTAAAATTGCAGTTGATACTGGTTTCCTTGAGTACGGTACAGGTGGGCGGAATTCGTGGTGTAGCGGTGAAATGCTTAGATATCACGAAGAACTCCGATCGCGAAGGCAGCTCACCGGGCCGGAACTGACACTGATGCTCGAAAGTGCGGGTATCAAACAGG
+
BC@@>@D>@ACCCCB<;;?BBB=A=ACC;CC?BC<BC7;;7;C>BAADDCC@DCC>CBBB=A>AAA?@@BBBCCC=CCC>CFD6;;;;5:<@3:::-9<@CABB?BC???BB=@A<@?A?A??>A@@=@CC??9778)7>8>8>9>ABB?BB===7739@@@;??>B?@==>A==AABC>=>7??B;??9::??A3:4::::??BA=AB9?9=6?376777;<<??>>=A???@7;:>>??9?888?>6??E<
@6HNMW:01186:06080
TACGGAGGATGCGAGCGTTATCCGGATTTATTGGGTTTAAAGGGAGCGTAGGTGGGATATTAAGCTCAGCCTGTGAAAGTTTGGGGCTCAACCTTAAAATTGCAGTTGATACTGGTTTCCTTGAGTAGCGGTACGAGGTGGGCGGAATTCGGTGGTGTAGCGGTGAAATGCTTAGATATCACGAAGAACTCCGATCGCGAAGGCAGCTCACCGGGCCGGAACTGACACTGATGCTCGAAAGTGCGGGTATCAAACAGG
+
9@BC:=B:>CA<<BBB@@;:957<6>;;0>@.99,55)6>6@G<;@CCCCC>@AD?C@@A<@?00..--/)/77777.57738::.:/-,(,(,(,66*8+--7--(/333//9499(/(/599<===:938////=59;;58:<:;;333,3;6/////6638;;;173331333------59(.2087;3933/6//.(-(---2-..3.39).).06062225576.....6...6,356222'225665)5;:9
@6HNMW:01207:06090
TACGGGGGGTGCGAGCGTTAATCGGAATAACTGGGCGTAAAGGGCACGCAGGCGGTTGTTTAAGTGAGGTGTGAAAGCCCCGGGCTTAACCTGGGAATTGCATTTCAGACTGGACAACTAGAGTACTTTAGGGAGGGGTAGAATTCCACGTGTAGCGGTGAAATGCGTAGAGATGTGGAGGAATACCGAAGGCGAAGGCAGCCCCTTGGGAATGTACTGACGCTCATGTGCGAAAGCGTGGGGAGCAAACAGG
+
CCBBBBAA)@@@BBB@@A@BADCC?B?CFBGCCB<AA@BC<BB>BBBBBA@=9949;A?C>C?CB@;;8;A@ABC>CBCC;CC=BB?B@CABBB>B?A>BBBBD>B@@?ABC>CBB>@@>>>BBBBAC=CCF>>>>>6=?@B@B>B?BBBBBB@@::7:BBC=BBBBBBBBABBBAA?@@<@=@@@=@A=?<@CC<@=@;;;DF;C?CC>C?CBBBBBAACCCAAACCDCCBBB>B>>>BB@0;>>?>8?@@<
@6HNMW:01169:06158
TACGGAGGATGCGAGCGTTATCCGGATTTATTGGGTTTAAAGGGAGCGTAGGTGGGATATTAAGTCAGCTGTGAAAGTTTGGGGCTCAACCTTAAAATTGCAGTTGATACTGGTTTCCTTGAGTACGGTACAGGTGGGCGGAATTCGTGGTGTAGCGGTGAAATGCTTAGATATCACGAAGAACTCCGATCGCGAAGGCAGCTCACCGGGCCGGAACTGACACTGATCTCGAAAGTGCGGGTATCAAACAGG
+
BBAA>@C?C;;9BCCCBB>AAA<@<@@B;BB@CC>B@8@A,;:/999@>@>;?@@:BBBA=@=@A@A@AABBBBD>BBB>BEE:BA@@=@9;1989-88=>ACB<>?777?A<@A:@=A<ABB@???4::9:>;@@@9@A<A=A789BB?BBAAA::5:ABA;BA@@<A988>>=A?>=<>;5@9928>?<<<99198<9787??A9:937491913755=556<>A>9=?AA9A>>>>A9A@@@@@:@BB=
@6HNMW:01170:06143
TACGTAGGTGGCAAGCGTTATCCGGATTTACTGGGTGTAAAGGGCGCGTAGGCGGGGATGCAAGTCAGATGTGAAATCTATGGGCTTAACTCATAAACTGCATTTGAAACTGTATCTCTTGAGTGCTGGAGAGGTAGACGGAATTCCTTGTGTAGCGGTGAAATGCGTAGATATAAGGAAGAACACCAGTGGCGAAGGCGGTCTACTGGACAGTAACTGACGCTGAGGCGCGAAAGCGTGGGGAGCAAACAGG
+
CCBBBBB?AA=@A=?@@@<@BCAE@CCC>CCCCC=CCCFG>AA:?@@@CBB?BBBB8A@@@@?BCBBCDDCCBBB<:;;C;::8;D?B@BEEDDDD>BBBBCCC=BBC>CCCCCCBBBB<@AA999BB?AAAB@CAAC:859?A?C?B?BBBBBC??=?BBC>BB>>>CBBBBCC=@=B?BC?BBB>@@BC>BBC=@=?A;ABCCDCC@CCBBBC?DDBBCCBB@9949@@?@>:@AABCCC;BBBCF?BBB?
@6HNMW:01179:06153
TACGTAGGTGGCAAGCGTTATCCGGATTTACTGGGTGTAAAGGGCGCGTAGGCGGGGGCGCAAGTCAGATGTGAAATCTATGGGCTTAACCCATAAACTGCATTTGAAACTGTGCCTCTTGAGTGCTGGAGAGGTAGATGGAATTCCTTGTGTAGCGGTGAAATGCGTAGATATAAGGAAGAACACCAGTGGCGAAGGCGATCTACTGGACAGTAACTGACGCTGAGGCGCGAAAGTGTGGGGAGCAAACAGG
+
CC@A@DA?@@<>B>@@@B:;;D>B>BBB=BDGCC>CCBAA6;:.:??@?;;5;@@@@0@@AB9;;BCEECBBCBH=;;;CCBC?CCADACC>CBCC=B@@@CBB=CBB<B@@@BB>BBB?BBBBDDBC@BBA@>AABBBC@C?B@C@D?CBBBBB??;?A@@:9::99BABBB??=@?C?BB?BAB?B999=A@A7;8;CBBBB@@@B?CDCCCD?ACCCB@??C<;7;AAA>A<A@@@@AB9BBBCC>BBB?
@6HNMW:01179:06158
TACGGAGGATGCGAGCGTTATCCGGATTTATTGGGTTTAAAGGGAGCGTAGGTGGGATATTAAGTCAGCTGTGAAAGTTTGGGGCTCAACCTTAAAATTGCAGTTGATACTGGTTTCCTTGAGTACGGTACAGGTGGGCGGAATTCGTGGTGTAGCGGTGAAATGCTTAGATATCACGAAGAACTCCGATCGCGAAGGCAGCTCACCGGGCCGGAACTGACACTGATGCTCGAAAGTGCGGGTATCAAACAGG
+
ABCC@@@=A@@?A@C:;;7;;E@D@CCD>GD?BB<BB<AA8@@:??>A@>=:@@@:@BBC>B@BCCC::;CBBBD=BBE=BBB;BBCC?C@D@CDD8B<??@?>9?C@@AAA>AA:A;?9??@@BAB?BBBAA>@>?9>?;@<@>BBBB@CCBBBBA?BBBB;BABA>AAC>>>8>>BB?BC@CBB?BBA>>>BA=A?A>?>AAAA49979?>;B>AAA=>>=@A;<;>AA9::3:==876)8>=:::0;;:6
@6HNMW:01200:06139
TACGGAGGATGCGAGCGTTTATCCGGATTTATTGGGTTTAAAGGGAGCGTAGGTGGGATATTAAGTCAGCTGTGAAAAGTTTGGGGCTGCAACCTTCAAAATTGCAGTTAGATACTGGTTTCCTTGAGTAGCGGTACAGGTGGGCGGAATTCGTGGTGTAGCGGTGAAATGCTTAGATATCACGAAGAAACTCCGATCGCGAAGGCAGCTCACCGGGCCGGAACTGACACTGATGCTCGAAAGTGCGGGTATCAAACAGG
+
BABB>BB:@AB?;;<A;;;)9;;6=;>>@7==<?@7@A6AA6>>7>>CCBBB@BB@;9;:;5;4999499;594444&444)4::+:55/;6:5:)////&/16675505///677;6==6=8=7;;;?888>9<<8;71733(37174:6;;=B>@@>;;;;*//69.66663838655552760255'3;;1733====:4:<==;;7855-//(/37(/).377722.33........'.7799919AAA@@3:695
@6HNMW:01165:06186
TACGGAGGGTGCAAGCGTTAATCGGAATAACTGGGCGTAAAGGGCACGCAGGCGGATTGTTAAGTGGGATGTGAAATCCCCGGGCTTAACCTGGGAATTGCATTTCAGACTGGCAATCTAGAGTATTTTAGGGAGGGGTAGAATTCCACGTGTAGCGGTGAAATGCGTAGAGATGTGGAGGAATACCGAAGGCGAAGGCAGCCCCTTGGGAATATACTGACGCTCATGTGCGAAAGCGTGGGGAGCAAACAGG
+
CCBC?;;;6;A>C=AABD?BACBCAC@CCACCBB>CCCCE?CC>CCAAACC@CCACC@CC@C@CCCD>C??@@?C=ABDD;EE><<;<;<;<A@9@0000A@@?8?@A??@@<A@=ABDBBA@@:99929?@89:9:+:D?A;?=??BDBBBCA@::7:@AA8999AD@??A@?:??=@?;@<???9@A<>9=;=1838=??AA6@9??9?????CB:9:??>@@@AA<=>><<8>8>>@AB8AAAAC>@@@<
@6HNMW:01167:06176
TACGGAGGATGCGAGCGTTATCCGGATTTATTGGGTTTAAAGGGAGCGTAGGTGGGATATTAAGTCAGCTGTGAAAGTTTGGGGCTCAACCTTAAAATTGCAGTTGATACTGGTTTCCTTGAGTACGGTACAGGTGGGCGGAATTCGTGGTGTAGCGGTGAAATGCTTAGATATCACGAAGAACTCCGATCGCGAAGGCAGCTCACCGGGCCGGAACTGACACTGATGCTCGAAAGTGCGGGTATCAAACAGG
+
BCAA<@B8;;CBCBDCCB@DEEAD@CBA0;;4<A9AD/;;0;@899;@@@?<>==000@@*0,/<<<@>=>????0/0>3777*///:484;9===/A555:;;7;@AABBD9??5<9=8=>>:99A<?@@BB?BBC99939392:@AA=BA=??88083;;1873328;:<<;:?BBB?CC799B<>?BB@?>?0717<A@AA00)0>5:)/(/(//8669997777A;<9<<19;;;;>7??>>=A7<<=:
@6HNMW:01172:06208
TACGGAGGGTGCAAGCGTTAATCGGAATCACTGGGCGTAAAGCGCACGTAGGCTGTTATGTAAGTCAGGGGTGAAATCCCACGGCTCAACCGTGGAACTGCCCTTGATACTGCACGACTTGAATCCGGGAGAGGGTGGCGGAATTCCAGGTGTAGGAGTGAAATCCGTAGATATCTGGAGGAACATCAGTGGCGAAGGCGGCCACCTGGACCGGTATTGACGCTGAGGTGCGAAAGCGTGGGGAGCAAACAGG
+
CCCD@CBB<@B;;5<BAA5<49:E=@?BBBBCCD=ABBBB8@@;;;ABBAC@C;;;?CBBCC?BBC@??@8AAAD>BBB:@A@=ABCC@D;:::*0*0===@<A?ABCCC;;;CC@@@C?BB?BB@CC<AA@@?8<>988188<8>=@@:@B999@BBACDE>AA>ABBBBAB@>>><<<8<:?===<6764:86/606838,//9=@59:7=9@>>;>??;:;=@@::;;=AA9???>>@@5?C>==4=::4
@6HNMW:01190:06186
TACGTAGGTGGCAAGCGTTATCCGGATTTACTGGGTGTAAAGGGCGCGTAGGCGGGGGCGCAAGTCAGATGTGAAATCTATGGGCTTAACCCATAAACTGCATTTGAAACTGTGCCTCTTGAGTGCTGGAGAGGTAGATGGAATTCCTTGTGTAGCGGTGAAATGCGTAGATATAAGGAAGAACACCAGTGGCGAAGGCGATCTACTGGACAGTAACTGACGCTGAGGCGCGAAAGTGTGGGGAGCAAACAGG
+
===>@?@;@<8<@=@@??:>A?29259909;9==4665::)44)49:77//)//0/0$/0;?.56<<==655555)55<@@<<4;;6;8<=4=?>;8;5999:B9AAC=BC;;;@;=?@:?>>>@??A=??9:4:9::>:5:5>:><B?CDE@@?@@?9:;E?BAAABCAAAA@@>B?B?BB?????CA?@8==>4:29;>999943@4996;==8==<8544499:5555>:=3;555<<?68558A;==?:
@6HNMW:01200:06174
TACGGAGGATGCGAGCGTTATCCGGATTTATTGGGTTTAAAGGGAGCGTAGGTGGGATATTAAGTCAGCTGTGAAAGTTTGGGGCTCAACCTTAAAATTGCAGTTGATACTGGTTTCCTTGAGTACGGTACAGGTGGGCGGAATTCGTGGTGTAGCGGTGAAATGCTTAGATATCACGAAGAACTCCGATCGCGAAGGCAGCTCACCGGGCCGGAACTGACACTGATGCTCGAAAGTGCGGGTATCAAACAGG
+
DCCB@;;8;@@ACBBBBB@CCD>B>AFG=CC>AA8?D.:98;B<BBBCCBA>BBB=BECE@C>BAB9:9CBBBBE8::B=BED;DDCC?B@B@BBA8A:??AAA=A@AA@>?;?A:@>A>B@?@A8939@@AA><<<59:3:9?>ABBB@BBA==8839?>?9???B?==>=>@ACCCC>>=:ABA;@@@A@@BB=@=@@>>?BBB<??8>:=8@=@=>>?>>AAA8:8??@?@6:9><<<6<==977299;6
@6HNMW:01206:06191
TACGGAGGATGCGAGCGTTATCCGGATTTATTGGGTTTAAAGGGAGCGTAGGTGGGATATTAAGTCAGCTGTGAAAGTTTGGGGCTCAACCTTAAAATTGCAGTTGATACTGGTTTCCTTGAGTACGGTACAGGTGGGCGGAATTCGTGGTGTAGCGGTGAAATGCTTAGATATCACGAAGAACTCCGATCGCGAAGGCAGCTCACCGGGCCGGAACTGACACTGATGCTCGAAAGTGCGGGTATCAAACAGG
+
BC;;7:B:BCCCCCF<;;@;;9?@;<<<3;;6<<3;;3;=2==5666=<;?:99949DCC>A?@BBABDCAA;<;0;@@8@@@3@DA@<B@B?DDD5@000::;;A??988;6;?9@9?9?999>9939?><>8998*8?8?>B:=>A@=A@@@@9:3:?@=8?A>?9>@@??>?BBBB@A=8>7749@@@@0..).+....::00*/9.717/;68899A===>>>>??888A6997>>=5<;=;;:6:=9:
@6HNMW:01210:06161
TACGGAGGATGCGAGCGTTATCCGGATTTATTGGGTTTAAAGGGAGCGTAGGTGGGATATTAAGTCAGCTGTGAAAGTTTGGGGCTCAACCTTAAAATTGCAGTTGATACTGGTTTCCTTGAGTACGGTACAGGTGGGCGGAATTCGTGGTGTAGCGGTGAAATGCTTAGATATCACGAAGAACTCCGATCGCGAAGGCAGCTCACCGGGCCGGAACTGACACTGATGCTCGAAGTGCGGGTATCAAACAGG
+
DCCB@BB?B@@@@BB@::8;BD?C@CCC?CC@CJ?FE>CC>CF>@A?BDCDAAAA=ACCC@C@CDCBBBCC?@@E>BBB=BCC;BBAA@B?A<?>>3>499BBB<??CCCCC?BB<B>B?BBBABBB?BBBBB>BBC;A@>@>C>BBA?<?@?>???=ABCC>CDAA>AB@BAA=AABB?BD?BBB?BBBBACBB=@=@>>=CCBC@BE;><::A<BBB>A@BA@>=8899//(/9///;4;AAABC7<;;=
@6HNMW:01166:06223
TACGGGGGATGCGAGCGTTATCCGGATTTATTGGGTTTAAAGGGCGCGTAGGCGGGACGTCAAGTCAGCGGTAAAAGACTGCAGCTAAACTGTAGCACGCCGTTGAAACTGGCGCCCTGGAGACGAGACGAGGGAGGCGGAACAAGTGAAGTAGCGGTGAAATGCATAGATATCACTTGGAACCCCGATAGCGAAGGCAGCTTCCCAGGCTCGTTCTGACGCTGATGCGCGAGAGCGTGGGTAGCGAACAGG
+
BDBBBAA0AAAAACBBCCACHGADAAAA>@D@CC=CC>CD=CC=@@?BCCC=@?C>BC:;:C?BBBB@@@=AAAA:ACCCBBBBBCCD>BCCCCC@A@FD@CC?DED=CCD?BBCC=AB<ABACCCCCCBBCC=BB?AB?B@BB@CBCB?A@@A;;9;BBD>BCBBBCAAACBBCCD?C?@?@DD;CBCCCCCC=A=@AAAA;??6?A<@BBBC@CBBBCCCCCCAABAABCBB@@@BBB=BBBDCC@CCC@
@6HNMW:01168:06243
TACGTAGGTGGCAAGCGTTATCCGGATTTACTGGGTGTAAAGGGCGCGTAGGCGGGGGCGCAAGTCAGATGTGAAATCTATGGGCTTAACTCATAAACTGCATTTGAAACTGTATCTCTTGAGTGCTGGAGAGGTAGACGGAATTCCTTGTGTAGCGGTGAAATGCGTAGATATAAGGAAGAACACCAGTGGCGAAGGCGGTCTACTGGACAGTAACTGACGCTGAGGCGCGAAAGCGTGGGGAGCAAACAGG
+
@BCFC@B>;;8;B=A@@A<AA@=B=>@@8969C?>>=<<@6@@:@A?::9949>@?@0;;:B=BABB:;999BBD=CBCCCCC?CIAHAFAABBBA<AAA@@@@;ABA=C@A@BCDABAABAABBBAB?@@@B>A???993::>>A?C???@BBB??<?BBD>BBAAAAA????=9=9=9?@<@AB<??BB?;;A@C@BB=;<;;;;B?BCBCBCACBCBDBA@A;;5;@@AAB<B@@@CDD;;;;DF>BBC@
@6HNMW:01174:06229
TACGGAGGATGCGAGCGTTATCCGGATTTATTGGGTTTAAAGGGAGCGTAGGTGGGATATTAAGTCAGCTGTGAAAGTTTGGGGCTCAACCTTAAAATTGCAGTTGATACTGGTTTCCTTGAGTACGGTACAGGTGGGCGGAATTCGTGGTGTAGCGGTGAAATGCTTAGATATCACGAAGAACTCCGATCGCGAAGGCAGCTCACCGGGCCGGAACTGACACTGATGCTCGAAAGTGCGGGTATCAAACAGG
+
CCCC@;;6;BA@BBAAAB>ACC>B@BCE>BC=AB<BC=EC=BB=@A>@A@?=AEE>CCCC?C@DCCC@@@B@@@G;::E=BBB;BCCD@D>A>AED:B9:9???9??@@A@@=AA;A?B?B???CBB?BBAAA=888+9?:@?B@BBBB?BBA?@8939ABB=BCBB@B>>>@A?BBBA?A=:ABB?AAABBBBB?B?B899AA@@?>?9?=A<B?BB>>AB==<@AABAA??>8=<99::1:=>;;;3;@@;
@6HNMW:01183:06239
TACGGAGGATGCGAGCGTTATCCGGATTTATTGGGTTTAAAGGGAGCGTAGGTGGGATATTAAGTCAGCTGTGAAAGTTTGGGGCTCAACCTTAAAATTGCAGTTGATACTGGTTTCCTTGAGTACGGTACAGGTGGGCGGAATTCGTGGTGTAGCGGTGAAATGCTTAGATATCACGAAGAAACTCCGATCGCGAAGGCAGCTCACCGGGCCGGAACTGACACTGATGCTCGAAAGTGCGGGTATCAAACAGG
+
BBAA<@B;@ABAAACB<;7;BB?C@CCH>BB@BB7;;6;E=BB?BBCCBB@<;;:0:@@@>A>ACCB@@@AAA@@;@CC;AAA8A@@@@C@C>AAA6?;?AA@C999AA?>=8C>5;7<6;:@@877;??>>>8373)3;5;<A8>>@@=AA?;;??<?DDC=CB?;7;???>>=A;97/522'388399::>?9939<@@??>?::089)84<6@999<<==????@@=;;;AA:A@===B:?@????9<>>7
@6HNMW:01186:06250
TACGGAGGATGCGAGCGTTATCCGGATTTATTGGGTTTAAAGGGAGCGTAGGTGGGATATTAAGTCAGCTGTGAAAGTTTGGGGGCTCAACCTTAAAAATTGCAGTTGATACTGGTTTCCTTGAGTACGGTACAGGTGGGCGGAATTTCGTGGTGTAGCGGTGAAATGCTTAGATAATCACGAAGAACTCGATCGCGAAGGCAGCTCACCGGGCGGAACTGACACTGATGCTCGAAAGTGCGGGTATCAAACAG
+
66=D9==>@;;:FAAB<;4995.58555)59.55)5>)55)5<1:<<;;;>:===6<<<@:>:>@A@AAA@@@AA0;;B/:;:;'994<3<.3-3333$3499;<=8;:88=333:>5<1908:?=@<@:=<??@:>:?700)0*00)////(/99323=8=8:<1889=8=9766+2533<859:678733333766(/(////--863:=-..4;8885;8/..778:88555=088;555,555557-556
@6HNMW:01203:06219
TACGGAGGATGCGAGCGTTATCCGGATTTATTGGGTTTAAAGGGAGCGTAGGTGGGATATTAAGTCAGCTGTGAAAGTTTGGGGCTCAACCTTAAAATTGCAGTTGATACTGGTTTCCTTGAGTACGGTACAGGTGGGCGGAATTCGTGGTGTAGCGGTGAAATGCTTAGATATCACGAAGAACTCCGATCGCGAAGGCAGCTCACCGGGCCGGAACTGACACTGATGCTCGAAAGTGCGGGTATCAAACAGG
+
CCCD@CC@BBBB;<<AAA8;;C?B@CCC>CB=AA8AA8@A;AC<AAACCDC@CCD?DCCC@C@BCC@AABCCCCC<CAC=CDC6A@AB@C9=3888-98999=?;?AAAAAA>??:??C>B??>A?><>CCBB?BBC;>><>?A?CBBB?>?:>>7779CCD=BB@;7;B@AAB>A>BD?@?<CCD?BBBBBBBC@B@BA@?@@6617>7A5:7?>;<BDDAA>>>887?@AAA9>>;;;A:@???BB;BAA<
@6HNMW:01207:06247
TACGTAGGGGGCGAGCGTTGTCCGGAATTACTGGGCGTAAAGGGTGCGTAGGTGGCACTTTAAGTTGGATGTGAAATCCCCGTGCTTAACATGGGAGCTGCATCCAATACTGGAGAGCTAGAGTGCAGGAGAGGTAAGCGGAATTCCTAGTGTAGCGGTGAAATGCGTAGATATTAGGAGGAACACCAGTGGCGAAGGCGGCTTACTGGACTGTAACTGACACTGAGGCACGAAAGCGTGGGGAGCAAAC
+
995<<<A?@@+@AA@@BB@BBB@C@B?B@CBCEE>CBBCK@CC>CBBAABB900,00@AA0000C@CACBBBCAC;;;;;.;@A;;5:;@:=@A8:;59;@>CC@C@CCDCB@BB?@@CCCBB@@?@@;???AABB>?@D?B?B?B@D@@000@@;;8?BBB>AAAB:99;:@A<?@<@@<@:??A=AA7717<<7<6::5:D<@@AA=888><=8<@>>>=<<<//)/9<7:;-88<:<;<1<><BB:>
@6HNMW:01184:06266
TACGTAGGGTGCGAGCGTTAATCGGAATTACTGGGCGTAAAGCGAGCGCAGACGGTTTATTAAGCAGGATGTGAAATCCCCGAGCTCAACTTGGGAACGGCGTTCTGAACTGGTAAGCTAGAGTGTGTCAGAGGGGGGTAGAATTCCACGTGTAGCAGTGAAATGCGTAGAGATGTGGAGGAATACCGATGGCGAAGGCAGCCCCCTGGGATAACACTGACGTTCATGCTCGAAAGCGTGGGTAGCAAACAGG
+
BCBBBCCC=::9;B@@@B?A?DCC@D;:;;CICF>CB@@@;ABCBBBBBBCB@@;@@6AA;B;ABBB?BBBBCCC>BBAA8BAAABBB?BC@CC=C?AB@CCD@CCBB>BBA?BD>BBCCCCCDD@@@A@C;;;;;;%;BC@=@=@@BBBCBAAABCECCCF@CBCBBCCBCDDCBB?BB@C@BBB?BCAA=>@@6<:<==@DDC2;;;6;A@>AAAAA?@@B?BBBA@@@@@A:@AA999,9989<?8?@@<
@6HNMW:01200:06264
TACGTAGGGGGCGAGCGTTGTCCGGAATTACTGGGCGTAAAGGGTGCGTAGGTGGTCTGGTAAGTTGGATGTGAAATACCCGGGCTTAACTTGGGTGCTGCATCCAATACTGTCGGACTTGAGTGCAGGAGAGGAAAGCGGAATTCCTAGTGTAGCGGTGAAATGCGTAGATATTAGGAGGAACACCAGTGGCGAAGGCGGCTTTCTGGACTGTAACTGACGCTGAGGCACGAAAGCGTGGGGAGCAAACAGG
+
CCDCCCCDCD5CBABB@A>ACC;@=A8:6;BBBB>BCDEC>DD>BCCCCDD@CC@CCCB@BC?BC@C@BBDCCCC<BBCC>CC=BB?A???<?E@=000AAAA@6?<AAAAACCC?=?>?B999CDDC?BBBB?BB=@??<??B?C@@???@@?A>:6:>>D;AA<<<AAA>>@;>>8>?;?<>A@=A;=>;=99596//*/9919996>>>@@@<@A?<<????8848CCCDD>C>?@BBB:BA@AA9@@A<
@6HNMW:01203:06299
TACGTAGGTGGCAAGCGTTATCCGGATTTACTGGGTGTAAAGGGCGCGTAGGCGGGGGCGCAAGTCAGATGTGAAATCTATGGGCTTAACCCATAAACTGCATTTGAAACTGTGCCTCTTGAGTGCTGGAGAGGTAGATGGAATTCCTTGTGTAGCGGTGAAATGCGTAGATATAAGGAAGAACACCAGTGGCGAAGGCGATCTACTGGACAGTAACTGACGCTGAGGCGCGAAAGTGTGGGGAGCAAACAGG
+
EKCCBBB@BC?BB@A?@@<@@C>B@BBD?HECCC>CCCCC?CF<?@@@BAB@CCCCC5;;;B@BCCCCLBBB;;;7;;;BA@@>AB@C@CB>CDEF=BBBBBBB=BDE>EBCAAA@BCC?B@??BA>?;?@>>;?AAA@@=@@C@C@C@BAA@@@AB@BBBE>BB??>ABA@@CA=@<@:?@>@BB@BBB@=?BD7:9:A@ACCBBBC?BBBBBD?AABABCBBBBB?AAB::93:@@@ABB9??@CD=BBB@
@6HNMW:01207:06287
TACGGAGGATGCGAGCGTTATCCGGATTTATTGGGTTTAAAGGGAGCGTAGGTGGGATATTAAGTCAGCTGTGAAAGTTTGGGGCTCAACCTTAAAATTGCAGTTGATACTGGTTTCCTTGAGTACGGTACAGGTGGGCGGAATTCGTGGTGTAGCGGTGAAATGCTTAGATATCACGAAGAACTCCGATCGCGAAGGCAGCTCACCGGGCCGGAACTGACACTGATGCTCGAAAGTGCGGGTATCAAACAGG
+
CDCC@CD?BCA@AAAACC@BCD@C@CCC=@@:AB:AB=CC>CD>@A@CCBB?BCC=CCBC@B@CCC??????@BB<BAC=CCC8BBBB@B?A?BDE:C999>??9?BAABBC@BB>B?B?BAAACBB>BBB<;7;==6>B>B?C@BBAA>A??:<7849AAE>BBAC?===AAA=@@CC?CA<CBB?BBBABB><;>?B>>>BBBD?AA7A<A<C?BB?AAAACAA=<<<=ADA8?=@>@@9>>>===9<>=;
@6HNMW:01177:06348
TACGGAAGGTCCGGGCGTTATCCGGATTTATTGGGTTTAAAGGGAGCGTAGGCGGCATGGTAAGCGTGTTGTGAAATGCGGGTGCTCAACATCCGGACTGCAGCCGCGAACTGCCGTGCTTGAGTGCATTGAAGGAAGGCCGGAATTCGTGGTGTAGCGGTGAAATGACTTAGATATCACGAGGAACCCCGATTGCGAAGGCAGCTTTCCGCGCTGTTACTGACGCTGAAGCTCGAAGGTGCGGGTATCGAACAGG
+
/:::6;6;8;C@BB=B:;7;BB>B?BBB<@@=>?/:;,;;0:@89;9?@<@<>?;@::9800+00/66:6<<<<>7;;?>@9=99999297736@>AA;<7737-33894;98828;;6606------86;;8;6:59(/(/(/)/(/>;;5::::>3748@@@7;...<+..???BA@@@88/71888)8:=1<>@?9>;;:8898)89<878:753==88:<=<??B588>=;=3818@888-8=>@AB<@?@:
@6HNMW:01179:06315
TACGTAGGGGGCGAGCGTTGTCCGGAATTACTGGGCGTAAAGGGTGCGTAGGCGGTTGATTAAGTTGGATGTGAAATACCCGGGCTTAACTTGGGGGGTGCATCCAATACTGGTTAACTAGAGTGCAGGAGAGGGAAGCGGAATTCCTAGTGTAGCGGTGAAATGCGTAGATATTAGGAGGAACACCAGTGGCGAAGGCGGCTTTCTGGACTGTAACTGACGCTGAGGCACGAAAGCGTGGGGAGCAAACAGG
+
<DBBBBBBAB2A@@@@@@>BBC?B=A=A?BBBBC=CBBBC=CE?;;;ABCD@@A?A?BCC<A<AA=AADCCBCBC=AAAA<BB=AC9;;<B@DCCCC)CCDCCC<?<?CCCB?B=B=BBBBBB@@?9949?>>@;@8??@>A=A?B@CAA@BBBB9979AAA=999?A@BB@>>;>@:<<9<8<AA;????=B?@;?;:94:@?4?==9==AA>?<?>>BD>=>A8847AA>@@9@@><<<;-::8993:@A=
@6HNMW:01179:06331
TACGGAGGATCCGAGCGTTATCCGGATTTATTGGGTTTAAAGGGTGCGTAGGCGGCCTTTTAAGTCAGCGGTGAAAGTCTGTGGCTCAACCATAGAATTGCCGTTGAAACTGGGGGGCTTGAGTATGTTTGAGGCAGGCGGAATGCGTGGTGTAGCGGTGAAATGCTTAGATATCACGCAGAACCCCGATTGCGAAGGCAGCCTGCCAAGCCATGACTGACGCTGATGCACGAAAGCGTGGGGATCAAACAGG
+
@A?A=;;6;BB>BBAAAA@BBB>B>BAA<BB?BC<BB0;:.;C;AAACCCB>;;6;>BDF9E?BBBCCBB@BCCC>AABB@@@@CCAB=@5;;BBB?B8:;<@@>;;;0;ACCCAC'@A=B@AA@A@AA8AAA=BCC@CC?B?@@@BBC?AACBBCB?BBBC>BBBB@BBBBA@@@>??ACC@DDD:B>>499>>;@=???A????@B;>A?@BBB@>@AAAAA?BBBBCCCCC>AABBBBB9B@@@C=BCC>
@6HNMW:01184:06347
TACGGAGGATGCGAGCGTTATCCGGATTTATTGGGTTTAAAGGGAGCGTAGGTGGGATATTAAGTCAGCTGTGAAAGTTTGGGGCTCAACCTTAAAATTGCAGTTGATACTGGTTTCCTTGAGTACGGTACAGGTGGGCGGAATTCGTGGTGTAGCGGTGAAATGCTTAGATATCACGAAGAACTCCGATCGCGAAGGCAGCTCACCGGGCCGGAACTGACACTGATGCTCGAAAGTGCGGGTATCAAACAGG
+
DFBB?BA=A@A@;:<C;;7;CB=B?BBC=BEADI>CA8AA8AA8;;;@@CC@DEG?CCCC@CAEBBB:::@@A??9>>>6?@A6AAAC?B?A9???6??CBBBC?BBA>?77179,9;><@AA@A@A;??BAB?BAB=AA>A<>;>BBB?BBAA@8729><>5?><?8??:?@??BBBC@CC?BBB>A@A??>??;??B999BBAB@BB=A<=1:39:@=?@BA@@@A@@@99909=:::?8?;;;?>9?>>;
@6HNMW:01187:06340
TACGGAGGATGCGAGCGTTATCCGGATTTATTGGGTTTAAAGGGAGCGTAGGTGGGATATTAAGTCAGCTGTGAAAGTTTGGGGCTCAACCTTAAAATTGCAGTTGATACTGGTTTCCTTGAGTACGGTACAGGTGGGCGGAATTCGTGGTGTAGCGGTGAAATGCTTAGATATCACGAGAACTCCGATCGCGAAGGCAGCTCACCGGGCCGGAACTGACACTGATGCTCGAAAGTGCGGGTATCAAACAGG
+
CDDD@BB@BBBCCCB<;;>B@B<C:>?@8>?:C>4<<)55)5:1:@BBBBB?AAA<@A>B=B79;;;BCBCBBBB8;;C=CME;@@;;6:=@<@@@5?;?ACAA?BB???AC;??8??B599BA<;>;>><>:6>??8??898=/3337/7;/////(/68828688.3366666;;////(/8:49::76689(/(/888:8@:>B=5:673:<:B@8=>>==;;:8;==@@///788<4/85697/99>;
@6HNMW:01213:06330
[truncated: 43,913,075 more chars]
