# Supplementary material for: Effects of supplementary feeding on the rumen morphology and bacterial diversity in lambs
Source: PeerJ. 2020 Jun 19;8:e9353. doi: 10.7717/peerj.9353 (PMC7307561; doi:10.7717/peerj.9353)
Supplement: Supplemental Information 12 [file peerj-08-9353-s012.gz › peerj-08-9353-s012]

@6HNMW:00666:05787
TACGGAAGGTCCGGGCGTATCCGGATTTATTGGGTTTAAAGGGAGCGCAGGCGGCACTTCAAGCGTGACGTTAAATCTCGGGGCTCACCCCCGTTTTGCGTCGCGAACTGTCGTGCTTGAGTAGGCGGCAGGGAGGCGGAATTCGCGGTGTAGCGGTGAAATGCTTAGATATCGCGAGGAACTCCGATAGCGCAGGCAGCCTCCCGTTGCCTTACTGACGCTCATGCTCGAAGGTGCGGGTATCGAACAGG
+
@@CC@B<B@BB@AA<000/;@;@;@B@9:95:?8?@0;;/9;2<A;;;AC>;;6;??A=@@;9;9@A>@?B?@@:A@?>?;;/??@BBBBB3BBCD9A@AAAA???=@AAA???AAA=@@A@<<67949A?A38414:6;6@6>?:939:9=<@><@A@@;@AAB?BBBAABEEB>>><>:A55.2555857::;5;;9::@BB8>>:?>6A=ACCABACBB@A@CBBBCB5;7;@@DD=BBBC=@=ABA=
@6HNMW:00671:05808
TACGGAAGGTCCGGGCGTATCCGGATTTATTGGGTTTAAAGGGAGCGCAGGCGCACTTCAAGCGTGACGTTAAATCTCGGGGCTCACCCCCGTTTTGCGTCGCGAACTGTCGTGCTTGAGTAGGCGGCAGGGAGGCGGAATTCGCGGTGTAGCGGTGAAATGCTTAGATATCGCGAGGAACTCCGATAGCGCAGGCAGCCTCCCGTTGCCTTACTGACGCTCATGCTCGAAGGTGCGGGTATCGAACAGG
+
<<<A19157<=9:;5;00/98277:==/593<@9@B7CD=BB<>??@@::4:B??::18=::944:8834.44(488;<<:.44555===+;<<</;;;=??:??=@AAAAA@9:::>?AAAA>AA:????8=@?9:59?C>BBCC@BBAAAAA?BBCC=A999<@????A@@>:::36388:7>///;;@@@A<===?;>>F;?@=?@9B@BAAFBCBDCEDCBCCCCC7<7;:;@A=CBBB=C@DGG@
@6HNMW:00675:05793
TACGGAAGGTCCGGGCGTTATCCGGATTTATTGGGTTTAAAGGGAGCGCAGGCCGTCGATTAAGCGTGACGTGAAATGCCGCGGCTCAACCGTGGAAGTGCGTCGCGAACTGGTTGACTTGAGTGCGCACGAGGAAGGCGGAATTCGTGGTGTAGCGGTGAAATGCTTAGATATCACGAAGAACCCCGATTGCGAAGGCAGCCTTCCAGGGCGTAACTGACGCTAAAGCTCGAAAGTGCGGGTATCGAACAGG
+
CCCB@C?@>@D<@@:@A><@AD?B@BBB=@??AC<AD<BB=@A;AB@A@BB?B>@@A@@@=A?@@@CCDBBBDCE=;;;>@@C@BBCB@D?AAA?A;??@@ACAA@AA>ABC@D?D???@C?>>>?<<====A<A<><>D<A;?;AAA@;;;878@@<@ABC:>>>>:=AB>>=A????=CA:>>=1<=?6::AA0708:::8=<A<===7=====@><==>>>@@9@@@AAAA:BAA>>>6=><<<=;<<<;
@6HNMW:00680:05786
TACGGAGGATGCGAGCGTTATCCGGATTTATTGGGTTTAAAGGGTGCGTAGGCGGTTTGTCAAGTCAGCGGTGAAACGCAAGGGCTCAACCCTTGACCTGCCGTTGAAACTGTCGGACTGGAATGCGGATGCTGTGGGAGGAATGTGTGGTGTAGCGGTGAAATGCATAGATATCACACAGAACACCGATTGCGAAGGCATCTCACAAATCCGTTATTGACGCTGAGGCACGAAAGTGTGGGGATCAAACAGG
+
BBBC@BB?BC?@ABCCDC@DDD@C>BBE?BB@BC=BD>DD@DD=@AADCCC@B@;>>.;;?@<??@@@BB?BCBB=:;;;>BA=BCAA7:939;=>?<?AB=@A<??@;@AAAAC>AABB?B?AAAC?@=????@?C<AA?C@CCBABB>BBCCB>=8=>>?8?BAABBBCCCCCC?>?CCA<@9920=@,00@@,000?@@C??>DC>BC>?@?AB?CCCCCBAA@>A??>@C;=@=7999*9==?A=BBB;
@6HNMW:00681:05807
TACGGAGGATACGAGCGTTATCCGGATTTATTGGGTTTAAAGGGTGCGTAGGTGGCAGATTAAGTCAGCGGTGAAAAGCTGTGGCTCAACCATAGTCTTGCCGTTGATACTGGTTTGCTTGAGTACAGTTGATGTAGGCGGAATGCGTAGTGTAGCGGTGAAATGCATAGATATTACGCAGAACTCCGATTGCGAAGGCAGCTTACAAAAGTGTAACTGACACTGATGCACGAAGCGTGGGTATCAAAC
+
CBBC?AA@CBBAA;;;>@<@AB@JACCC=AB@ED<AA9@?5>>6?@@@BBB<@??BBAAA=B=AA@?>:;7;@ABB5;;BCBE@BCA?=@?BB???A@=@A7::?BBBBBAC>AA;@@?49989A@A?>;<<@A@BB@@@4:4:57=:;:99677AB<A;::1:<<>??>>=AA7;;=>>AA=AAA<>==9====1819>>>>5;:===2==<<<7///7:==@AB@@@>;;;=E>>>@B:A@==6=49
@6HNMW:00684:05809
TACGGAGGATGCGAGCGTTATCCGGATTTATTGGGTTTAAAGGGAGCGTAGGTGGGATATTAAGTCAGCTGTGAAAGTTTGGGGCTCAACCTTAAAATTGCAGTTGATACTGGTTTCCTTGAGTACGGTACAGGTGGGCGGAATTCGTGGTGTAGCGGTGAAATGCTTAGATATCACGAAGAACTCCGATCGCGAAGGCAGCTCACCGGGCCGGAACTGACACTGATGCTCGAAAGTGCGGGTATCAAACAGG
+
@??A?@@@BB@@@@@A@@6:9@:@;@BC>BC?CB;@@.;:/9;4=ACCDCC?BCC>A@?>5949AA@ACA@ADHE?BBC?DFF:;;;B>@;@5;;;.::=?A@?55;>?@?A<BC<A?A????A???;?@@>>;=?A998199>8>@@@:>?;;;==8????9=7334999;;8369??<AC?BCC?BBCAAACC@C@DBB;;;CC?AA;A?B?CBDCC;;;ABAAAB@@@BBC9A@@@@@9>==:::/9=<4
@6HNMW:00701:05806
TACGGAGGATCCGAGCGTTATCCGGATTTATTGGGTTTAAAGGGAGCGTAGATGGGTTGTTAAGTCAGTTGTGAAAGTTTGCGGCTCAACCGTAAAAATTGCAATTGATACTGGCGTCCTTGAGTACAGTTGAGGTGGGCGGAATTCGTGGTGTAGCGGTGAAAATGCTTAGATATCACGAAGAACTCCTATTGCGAAGGCAGCTCACTAAACTGCAACTGACATTGAGCTCGAAAGTGTGGTATCAAACAGG
+
A;@B?BC@CCC@BABCA@=@CC@C@DCC>BB@CE>CE>DC=BA=BBCBA@@@ABB<B:<;@C@BDCBBC?AA@DD>DCB7::B?AAA@;=5;00000'/(/9939588:;;9=.95594;6;;;;@@@AB>@@G@DCC>;;5;:@9@@@A>??@=?@@4;:9::*877>6=788778=@@@8;:?BCB@CCC>A@;;5;5;;;;CBBBCCB=B@@@@@@@@??@?6::97<;777(39>33,377333(3773
@6HNMW:00709:05793
TACGTAGGTGGCAAGCGTTGTCCGGATTTACTGGGTGTAAAGGGCGTGTAGGCGGAGCAGCAAGTCAGAAGTGAAATCTCCGGGCTTAACCCGGAAACTGCTTTTGAAACTGTTGCCCTTGAGTATCGGAGAGGCAGGCGGAATTCCTAGTGTAGCGGTGAAATGCGTAGATATTAGGAGGAACACCAGTGGCGAAGGCGGCCTGCTGGACGACAACTGACGCTGAGGCGCGAAAGCGTGGGGAGCAAACAGG
+
BBBAADDABB?BB<@A@B=@@C@C@BDF?BAAA@<AAAAA9?=6@A;;9==8=?:99:99:?>BABBAA=AAAAC>BBAC@CC=BB>A59929=@A8?897AAA6AAB;B====@AA9@<@@A?>>>@;;;9:176606A;@;A:=:=>?>?><=;;6;@AA:;<;>=AAAA@@<<<7;;3:4;<=5;;>><A>=8=:;;6;=AAC@A<?>888;5;ABAA>>>===:==<677-8::<===/=====4=;:4
@6HNMW:00671:05834
TACGGAAGGTCCGGGCGTATCCGGATTTATTGGGTTTAAAGGGAGCGCAGGCCGTCGTTAAGCGTGACGTGAAATGCCGCGGCTCAACCGTGGAAGTGCGGTCGCGAACTGGTTGACTTGAGTGCGCACGAGGGAAGGCGGAATTCGTGGTGTAGCGTGAAATGCTAAGATATCACGAGAACCCGATGCGAAAGGCACCTTCCAGGGCGAAGTGACGCTAAGCTCGAAATGCGGGGTATCGAACAGG
+
BA;;7;;A>;;5>=49:99=?29.4==58:.44)4:(55)5:19;///9927484444./)//55-----,26,-/-3666+///-(-(/88(/(////3,388333499;161///806/325......---'-(.(-606,2(----,---.3..-222',--25,2--....-.-,2,25'**,,,555',(*,-(-,2(-,6,6,-(----23333(..33333,37----&,,,,,,,2262
@6HNMW:00674:05822
TACGAAGGGGGCGAGCGTTGTTCGGAATTACTGGGCGTAAAGGGTGTGTAGGCGGTTATGTAAGATAGCGGTGAAATCCCGGGGCTTAACCTCGGAATAGCCGTTATAACTATGTAGCTAGAGTTATGGAGAGGATAGCGGAATACCCAGTGTAGAGGTGAAATTCGTAGATATTGGGTAGAACACCGGTGGCGAAGGCGGCTATCTGGCCATATACTGACGCTGAGGCACGAAAGCATGGGGATCAAACAGG
+
BBBBB4;;;;*;A@?@>A;AB@BC@D@C@CD?@@9@@>?@08809=>@@??;?>7>?BBB@B>BBCBB:988BBC<BBA;BDD:BA?A?B?BAA>A?BBAB=B@?BBB>AABBBB@@@BBB?>?>C@B=@B@B>>A==@B=>;B?AA9?>>>@@A8827<9<2<;@AA;;<A??=AA9@>@><>@?<@<@@<A??;@<<<9<===>::6:<@@@@@@@@AAA@>>8878AA>@>7=<@@?@@3:;:??9>>>9
@6HNMW:00691:05827
TACGGAGGATACGAGCGTTATCCGGATTTATTGGGTTTAAAGGGTGCGTAGGTGGCAGATTAAGTCAGCGGTGAAAAGCTGTGGCTCAACCATAGTCTTGCCGTTGATACTGGTTTGCTTGAGTACAGTTGATGTAGGCGGAATGCGTAGTGTAGCGGTGAAATGCATAGATATTACGCAGAACTCCGATTGCGAAGGCAGCTTACAAAAGTGTAACTGACACTGATGCACGAAAGCGTGGGTATCAAACAGG
+
EEAA>BC@CBBBBBB9;9@CCC@C@CCC=CC@CC:??9>G:@@;@BABBBB>BB?CCCCC?B@BCBA@AB???@BC8@@BBBB@BBBB?B;??BCBBB<?>>AA=AAB@AAB?AC;@==8?99:DGEBB@BBA@A@@<@B>>:687<;:::>>A@@?<AADD::;:==<=====;?@AA??=799::>>=8=>=>5;5;;888<?BBBB6A;;;=:=A?@?BB@@@?>==9667*8:::>?9?AA>>>9>@A=
@6HNMW:00710:05832
TACGGAAGGTCCGGGCGTTATGCCGGATTTATTGGTTTTAAAGGGAGTGCGCAGGCGGCACTTCAAGCGTGACGTTAAATCTCGGGGCTCACCCCCGTTTTGGCGTCGCGAACTGTCGTGCTTGAGTAGGCGGCAGGGAGGCGGAATTCGCGGTGTAGCGGTGAAATGCTTAGATATCGCGAGGAACTCCGATAGCGCAGGCAGCCTCCCGTTGCCTTACTGACGCTCATGCTCGAAGGTGCGGGTATCGAA
+
:A9=29295>>.:945;<+////7<7;;;38718.444&/7(//(/////887713/*0-55(--(---688999)33(3337;;;/443:::::)33::&3,///-,,,,(--9979983303@AAA@=@A=@@@@9:949B?C?B>A@994:AAA@A=187>@:@=BB=>>>==><;=8884:3;=<<?:88>===;;7:ABB:=>B8===993<73333338999<==<=AA@<?9;55::2=8:8=<6
@6HNMW:00710:05845
TACGGAAGGTCCGGGCGTATCCGGATTTATTGGGTTTAAAGGGAGCGCAGGCGGCACTTCAAGCGTGACGTTAAAATCTCGGGGCTCACCCCCCGTTTTGCGTCGCGAACTGTCGTGCTTGAGTAGGCGGCAGGGAGGCGGAATTCGCGGTGTAGCGGTGAAATGCTTAGATATCGCGAGGAACTCCGATAGCGCAGGCAGCCTCCCGTTGCCTTACTGACGCTCATGCTCGAAGGTGCGGGTATCGAACAGG
+
<<=<7;5>8@@;=;39/0/;;7;6;==6<C>AA8@@6@@8@D=@@@CCB@?00-0<<;6//)/4444<<89.444&4443<<<.484889999$3444&44;9:?AAA=@AAB???C??=?@A@@A<??8<===593,39,3-34;;?@;@@@999@=AAAD>?>>>>@@@@B=:::///352855.36222228994::884688.57)..0<279>>==@>>AC@@@@<;>:>6=::<<4;=5556.5@<6
@6HNMW:00712:05832
TACGGAGGATGCGAGCGTTATCCGGATTTATTGGGTTTAAAGGGAGCGTAGGTGGGATATTAAGTCAGCTGTGAAAGTTTGGGGCTCAACCTTAAAATTGCAGTTGATACTGGTTTCCTTGAGTACGGTACAGGTGGGCGGAATTCGTGGTGTAGCGGTGAAATGCTTAGATATCACGAAGAACTCCGATCGCGAAGGCAGCTCACCGGGCCGGAACTGACACTGATGCTCGAAAGTGCGGGTATCAAACAGG
+
CDCC@BB?A:;;A@?AA@@CCC?C?CCD=CC>@@<@D<BC>BD=@A@BBBB?BCC>BBCC?C>BACBABCCBBBB=CCC<BBB8AA@@=@@C@CDE;D9::AAA@CCCBCCC?BB=B@C>AA@@@?@?BABBB?CCD>AA>@?B?BBBB@BBBBBBB?BBBB<BBBB>BBBB@@ABBA@<AB?BBC?CCCBBBBB?B@CAAACBCB@CB;B6;6<?BBBCBBBBCBBCBBB@@?5?A??@@:A@@ABF@AA@?
@6HNMW:00712:05842
TACGGAAGGTCCGGGCGTTATCCGGATTTATTGGGTTTAAAGGGAGCGCAGGCCGTCGATTAAGCGTGACGTGAAATGCCGCGGCTCAACCGTGGAAGTGCGTCGCGAACTGGTTGACTTGAGTGCGCACGAGGAAGGCGGAATTCGTGGTGTAGCGGTGAAATGCTTAGATATCACGAAGAACCCCGATTGCGAAGGCAGCCTTCCAGGGCGTAACTGACGCTAAAGCTCGAAAGTGCGGGTATCGAACAGG
+
CCCB@C?@?ACACG=B;;6:AA=A?B@<<<C?BD?CC9;;8;C;BCB@ABB@B@CCB;;:?C<@@BBCCJCCBBB=ABA?BBB@B???@C@BAB?B>B>?>BBAAABB?BBB@B@CBB@<A@<8::@@@??>>;>7;7:A9>6<497<<4<@??@>>;>AAA:AAB@1669///<<<BB=AA=BAA2=::29;;;/616///166<7///-7AAB=@??>A<<=BB9AAAB>>>7=AA>>>9>@;=>><>AA:
@6HNMW:00672:05890
CACCGGCAGCTCTAGTGGTAGCAGTTTTTATTGGGCCTAAAGCGTCCGTAGCCGGTTTAATAAGTCTCTGGTGAAATCCTGCAGCTTAACTGTGGGAATTGCTGGAGATACTATTAGACTTGAGATCGGGAGAGGTTAGAGGTACTCCCAGGGTAGAGGTGAAATTCTGTAATCCTGGGAGGACCGCCTGTTGCGAAGGCGTCTGACTGGAACGTTCTGACGGTGAGGGACGAAAGCTAGGGGCGCGAACCGG
+
BBC?B8B@A@AAABCDC@BBCCBBADDD3CC@BD?B?AAA<A@@AA6::??A?B=BB:?<?B>AADCCBC?@@?C>BB?99:>AAA@D?BBBBBB:?<?<??=A>???CBAAAB@B????=B@@??>>>4==66167<>//,/::=@@:@BB:@@@;;5;===5><?@??C=BB====48818>:>A<@@@:==@D<A;??@@FC@@;;5::=8;4:9777;28:333(3333;4;<<::::.=????=@<?<
@6HNMW:00673:05868
TACGGAAGGTCCGGGCGTTATCCGGATTTATTGGGTTTAAAGGGAGCGCAGGCGCACTTCAAGCGTGACGTTAAATCTCGGGGCTCACCCCCGTTTTGCGTCGCGAACTGTCGTGCTTGAGTAGGCGGCAGGGAGGCGGAATTCGCGGTGTAGCGGTGAAATGCTTAGATATCGCGAGGAACTCCGATAGCGCAGGCAGCCTCCCGTTGCCTTACTGACGCTCATGCTCGAAGGTGCGGGTATCGAACAGG
+
C@BB@B=B>BC@CC>CBC?BCC>A>BAA;@?=@A;@B9@@;@C=?@@BB@A<;:9@@@;?@::99:>>=?>>@@;@CCGECD;CCBBBAAA.=?@@5;9?BCAAAA?@@???AABBC@CCBDA@<?>8?@A@=BB@BC?B?B?BBA@<<><999A=AAAA=BBAA?AA>??BBDC=A==A=BAA:>>??>=<<7606;:;<BBE9@@8<;<D@CGGCCCCCIAA@BABAAA4:5;;;@>8@CCB@A=CCC@
@6HNMW:00683:05896
TACGTAGGGAGCGAGCGTTGTCCGGAATTACTGGGGTGTAAAGGGAGCGTAGGCGGGATGTGCAAGTTGGATGTGAAACCATGGGCTCAACCCATGGACTGCATTCAAACTGCTATTCTTGAGTGATGTAGAGGCAGGCGGAATTCCTAGTGTAGCGGTGAAATGCGTAGATATAGGAGGAACACCAGTGGCGAAGCGGCCTGCTGGGCATTTACTGACGCTGAGGCTCGAAAGTGTGGGGAGCAAACAG
+
CDCCC@??8>>>;::?@@7<@A15055939;;::9-;B=?839<4:AAB?@A?:9:79CABBAB???;??B@@>733(3,3333(38;;6=<2:8;7;>@??872800+0=.----)-/069333;;;:333;5;892;;5;>C<@=@CA=>>:99=?959C::9:B@@@<<00/93//)/3<9<8:::;49>;,///+/39:<::>58444(466666///778.433333(3883333&33399.775
@6HNMW:00688:05869
TACGGAGGATACGAGCGTTATCCGGATTTATTGGGTTTAAAGGGTGCGTAGGTGGCAGATTAAGTCAGCGGTGAAAAGCTGTGGCTCAACCATAGTCTTGCCGTTGATACTGGTTTGCTTGAGTACAGTTGATGTAGGCGGAATGCGTAGTGTAGCGGTGAAATGCATAGATATTACGCAGAACTCCGATTGCGAAGGCAGCTTACAAAAGTGTAACTGACACTGATGCACGAAGCGTGGGTATCAAACAG
+
AABB?BD?@ACDCAB@994;@@=@?CCD:?@6;;04?,:9/5@4<<=BBAA>;;5;ABBA<B?AAAAA;;6;?BBB5@@;;;>:?A@@;@=@A??????BB=@??BAABBBB@@@5=00*00::9??>>78>ABBBB@@B@@=0//6579525557=9///91///=:>=@?==:=:;;???:>=?:===5;7;;)/+/;8883//6;<,:::;:4952579999952.:5//*/..8:;38==>?=3;;<
@6HNMW:00693:05893
TACGGAAGGTCCGGGCGTTATCCGGATTTATTGGGTTTAAAGGGAGCGCAGGCGGCACTTCAAGCGTGACGTTAAATCTCGGGGCTCACCCCCGTTTTGCGTCGCGAACTGTCGTGCTTGAGTAGGCGGCAGGGAGGCGGAATTCGCGGTGTAGCGGTGAAATGCTTAGATATCGCGAGGAACTCCGATAGCGCAGGCAGCCTCCCGTTGCCTTACTGACGCTCATGCTCGAAGGTGCGGGTATCGAACAGG
+
CCCC@C@B@CC?BC<BAB>BBC@C@A@A<@A?CC=CC8;;8;D>@@ADB>@900+0<@@<@A:0;;ACBA@A<@@9;97>?::1?BCCDDDD2BACC9A:::AABBA>BBBA@@@@@@;??BBBB?BB?BBAC=9999B?B@C?BBBB@BBB>>>=<=CBC;@@==<>BCCBB@@=A@@:>;A??;><<:99<?99479;:8<<A18819>:B?DCBBBBBBCCCCCCCBAA<@>A;;;@:@BBBDEABBB@
@6HNMW:00712:05883
TACGGAGGATACGAGCGTTATCCGGATTTATTGGGTTTAAAGGGTGCGTAGGTGGCAGATTAAGTCAGCGGTGAAAAGCTGTGGCTCAACCATAGTCTTGCCGTTGATACTGGTTTGCTTGAGTACAGTTGATGTAGGCGGAATGCGTAGTGTAGCGGTGAAATGCATAGATATTACGCAGAACTCCGATTGCGAAGGCAGCTTACAAAAGTGTAACTGACACTGATGCACGAAAGCGTGGGTATCAAACAGG
+
CCCC@BB?BDDCC??@BB@CCD?B?BDD=AA?BG<AA<?@:@D=@A@B@@@<@?;>ABBB@B?BCCBBBB@BBBBB9BBBBBB@CCBA>A>BB@AACC<?>?BA=A@A>>??>?C;A?>9?????CBBB?BCBBA@?;7707<;958A@@@??=<9927::>7::8@>???@AA<>>>>;;;:==A;AAA;?;97/606===A8;;@BC5@>>>?<>>>AB??@@@:;:B>>>@8><::;;3;>AAAA9@@A<
@6HNMW:00665:05958
TACGTAGGTGGCAAGCGTTATCCGGATTTACTGGGTGTAAAGGGCGCGTAGGCGGGGATGCAAGTCAGATGTGAAATCTATGGGCTTAACTCATAAACTGCATTTGAAACTGTATCTCTTGAGTGCTGGAGAGGTAGACGGAATTCCTTGTGTAGCGGTGAAATGCGTAGATATAAGGAAGAACACCAGTGGCGAAGGCGGTCTACTGGACAGTAACTGACGCTGAGGCGCGAAAGCGTGGGGAGCAAACAGG
+
BCBCBCB?;949A;@=A@=@@A=B=BBB=BBBBC=CCA@A<?@8@CBCCA@<@@@@8????C?A@AAAABBBBBC;>??C@@A;AB1719A:7997.3BAA==>899927?ABBBBAAA@CCB9::BC@BAAC?BACA8758?C?C?C>@@B@BA?=8=>=<7?@;:;BAA::9A8=9>:=@9>97068777;;=8>:>?;>>>>>=A;:::;?A5;;??>;;;==?=CA=;::3;<<;AAA5>>>BB:>=>=
@6HNMW:00670:05935
TACGGAGGATGCGAGCGTTATCCGGATTTATTGGGTTTAAAGGGTGCGTAGGTTGCTTGGTAAGTCAGCGGTGAAAACTGAACGCTCAACGTTCAGCGTGCCGTTGAAACTGTCAGCTTGAGTGCAGTGGCGGCAGGCGGAATTCGTGGTGTAGCGGTGAAATGCATAGATATCACGAGAAACTCCGATTGCGAAGGCAGCTTGCCATACTGTAACTGACACTGAAGCACGAAGGCGTGGGGTATCAAAACAG
+
CBBCACC@B;;;B@?A@@?CBB=B>BAA<BB@BD>DD<BB=BE?CCBAABB?B>@@A@C@A@=AA@@@BA8A=C>C1??DD@AABE?@>@@@=@@@@CCBA???:<==+89=><;;9@<@@AABBB@>>9:94:<<8;?38271775=8==99554.48880::9;:://///;:;<===>5;<=9<?@588?@<@>@@@@@===000--7:88*3333379933,3883332717;3777(7333333&397
@6HNMW:00681:05940
TACGGAAGGTCCGGGCGTTATCCGGATTTATTGGGTTTAAAGGGAGCGCAGGCGCACTTCAAGCGTGACGTTAAATCTCGGGGCTCACCCCCGTTTTGCGTCGCGAACTGTCGTGCTTGAGTAGGCGGCAGGGAGGCGGAATTCGCGGTGTAGCGGTGAAATGCTTAGATATCGCGAGGAACTCCGATAGCGCAGGCAGCCTCCCGTTGCCTTACTGACGCTCATGCTCGAAGGTGCGGGTATCGAACAGG
+
CCCC@B@B@BC@DD>CCB@BDB@C@AAA<AA>AE=BC>@@;@D=@AABDCDA@@@A<;6;=600/<:::?;<BD?BCBCDDC;??AA?BAA1;;;;+55=8:9AAA?BBCC??::9A>A@A@@@=9829>>>;?@>AB@C?B@>=>A>BA@AAAA>ADFF@AAAA>@@@?@?><8@@@9>;AAA<??>>>=><8808;:;:>AC6==188:C@BCCCCBBBCBB@@@@ABA5<8;AA@B=CCCCDC@BBB@
@6HNMW:00687:05946
TACGGAGGATGCGAGCGTTATCCGGATTTATTGGGTTTAAAGGGTGCGTAGGCGGTTTGTCAAGTCAGCGGTGAAACGCAAGGGCTCAACCCTTGACCTGCCGTCGAAACTGTCGGACTGGAATGCGGATGCTGTGGGAGGAATGTGTGGTGTAGCGGTGAAATGCATAGATATCACACAGAACACCGATTGCGAAGGCATCTCACAAATCCGTTATTGACGCTGAGGCACGAAAGTGTGGGGATCAAACAGG
+
ECBB>@>;@@@??@?A@@=AAB?B@@??8;;5;@9??5@@4@@666:?B@A=@@=@B<AA@F?ABDAAA@>BAAA6;:99.94,44::48919044>;@@;7;<?99=5;;>;>?@BCCC?B?BB>=8<899989=?9?A8?7?>=>AB?B>??A??<?ACD>?@>BBB???@A990:;>00,/>>9ABB;=<>A7<:8@??@BB==B8>>8=?;@?488CBAAA??9?A?>;<7<??@BBC9A@89929@@4
@6HNMW:00689:05912
TACGGAAGGTCCGGGCGTTATCCGGATTTATTGGGTTTAAAAGGGAGCGCAGGCGGCACTTCAAGCGTGACGTTAAATCTCGGGGCTCACCCCCCGTTTTGCGTCGCGAACTGTCGTGCTTGAGTAGGCGGCAGGGAGGCGGAATTCGCGGTGTAGCGGTGAAATGCTTAGATATCGCGAGGAACTCCGATAGCGCAGGCAGCCTCCCGTTGCCTTACTGACGCTCATGCTCGAAGGTGCGGGTATCGAAACAGGA
+
<:>@+0,/6::7=91:0/,/;;396/44)4>5;>4;;(555&55)445<:44054.4<558:B?CBBA@@>>>5:=5:;;>>>A2>B?>====:%9:>>166>=>>C@@<?=>><997846:;<=<<88;6;<<<377133.58=8CC>?;:97<A8898@CC>DB>?999BBBBBBBBAA==6;;@:@::9;66669399;<:998-6>0781;49>?B@B>@>CBA;;9=995;7;4455)5555555)5;<;9
@6HNMW:00690:05951
TACGTAGGGGGCAAGCGTTGTTCGGAATACTGGGCGTAAAGCGCACGCAGGCTGACCGTTAAGTCTGTCGTCAAAGGCGGAGGCTCAACCTTCGTTCTACGATAGATACTGGCGGTCTAGAGTATGTGAGAGGGAAGTGGAATTCCCGGTGTAGCGGTGAAATGCGTAGATATCGGGAGGAACACCAGTGGCGAAGGCGCTTCCTGGCACACAACTGACGCTCATGTGCGAAAGCCAGGGCAGCGAACGGG
+
BBCCC;;;;;*9A=@=4;5072;:7;00/9;<<5<CBBB>CBDCC:9:CB?BB@@?499.4.4===AA@@@;;;0:7::.4?3??<??B?B?BBB@D@??CCDFEBB?@@C@BB@BBBCBBBBBBBBBBBBBC>B;>:<4;5;;>E;B<@>>>>=>=B???9?@:;;??@A:;;==8=D=B<>>>=A888:=>>;A7888A:>;??<?@@>>>6;;>>>;;;;;;;::;<<<6;:=BBD9>>888>5;;>4
@6HNMW:00701:05944
TACGGAGGATGCGAGCGTTATCCGGATTTATTGGGTTTAAAGGGTGCGTAGGCGGTTTGTCAAGTCAGCGGTGAAACGCAAGGGCTCAACCCTTGACCTGCCGTTGAAACTGTCGGACTGGAATGCGGATGCTGTGGGAGGAATGTGTGGTGTAGCGGTGAAATGCATAGATATCACACAGAACACCGATTGCGAAGGCATCTCACAAATCCGTTATTGACGCTGAGGCACGAAAGTGTGGGGATCAAACAGG
+
CDCC@CB?B:;:BBBBDE@CCC<@<???9>C=@@<?B9@@;@C=BBBBBBB?BB<B@;@@AA?BBBBB@@;<888-..--399188;>6::4:7;;A?@?>;<<8999.:?@ADC?CDDD;?:999@<@@@@:::BB=BB@B?BBBBBB@AA@AB??;?BBC>BCBBBB???BBBABAB@??;?@>3000+00;:5:7;??=?998CD>DC?BA>AA599@ABAAAA>?>;;87188<=@CC5BABBB=BBC@
@6HNMW:00708:05949
TACGGAAGGTCCGGGCGTTATCCGGATTTATTGGGTTTAAAGGGAGCGCAGGCGGCACTTCAAGCGTGACGTTAAATCTCGGGGCTCACCCCCGTTTTGCGTCGCGAACTGTCGTGCTTGAGTAGGCGGCAGGGAGGCGGAATTCGCGGTGTAGCGGTGAAATGCTTAGATATCGCGAGGAACTCCGATAGCGCAGGCAGCCTCCCGTTGCCTTACTGACGCTCATGCTCGAAGGTGCGGGTATCGAACAGG
+
CCBB>B=@=@B?BA=A;;8;BB?B@@@@9@@<@F=DB=CC>CI?@@;;;??<;:5:A@?;?@9000>@=??;@CD?CBBBBBB8DBBBCDDD3BBCC5;;????@@C>ABBCCCCB@A>ABB@?@=AB=BBDC=8758A<?=A>BBBB>@?>@@<=8=87849BBC?BBBBBBBB>>>><>>B@@<@B>==A99:<8<=>><@AA9??7;;;CACCCCCCBBBCDBB@@@@@=@?@;;;E>CCCDBB@CBC@
@6HNMW:00665:06006
TACGGAAGGTCCGGGCGTATCCGGATTTATTGGGTTTAAAGGGAGCGCAGGCGGCACTTCAAGCGTGACGTTAAACTCTCGGGGCTCACCCCCGTTTTCGTCGCGAACTGTCGTGCTTGAGTAGGCGGCAGGGGAGGCGGAATTACGCGGTGTAGCGGTGAAATGACTTAGATATCGCGAGGAACTCCGATAGCGCAGGCAGCCGTCCCTGTTCGCTTAACTGACGCTCAATGCTCGAAAGGGTGCGGGTATCGAACAGG
+
@;<@:>5;8<<8=<39/0/77272799044.5=6>A8@@8@?6;;;<:<>60.).6773--(-//77::::.0/(/78///;;+//::=?==+:;;;.//---///)--6//----505--/99(//363333&3;699./)/(////949677333,3777.7793/(-6-----2245426(,,,(,,,2222226155393---9'--,(,,,,(,0462,,*,,,,(-2233222'28.66222'265555)..73
@6HNMW:00688:05993
TACGGAAGGTCCGGGCGTTATCCGGATTTATTGGGTTTAAAGGGAGCGCAGGCCGTCGATTAAGCGTGACGTGAAATGCCGCGGCTCAACCGTGGAAGTGCGTCGCGAACTGGTTGACTTGAGTGCGCACGAGGAAGGCGGAATTCGTGGTGTAGCGGTGAAATGCTTAGATATCACGAAGAACCCCGATTGCGAAGGCAGCCTTCCAGGCGTAACTGACGCTAAAGCTCGAAAGTGCGGGTATCGAACGAG
+
C=BB?C9;8;C@BA=BCD@CCD?A>AAB<AC@CD?CC?CD?CC>BABAA;;7;=AB@@@?@C?@@@B@@@A=?AA8@@?=@;917;=A>A<?<?>?499AAA@@AABB?BCD?D<9999?BBAA>>>?>?;;;=A;>:>>5;5;9<<88199===67/57::1<:7808==<?=;;:=<6::0888(8:71669:)/(/66307294//).835/39;=;;;>>>7;;;;:;:/:=:776,5=<77:5655<
@6HNMW:00672:06045
TACGGAGGATACGAGCGTTATCCGGATTTATTGGGTTTAAAGGGTGCGTAGGTGGCAGATTAAGTCAGCGGTGAAAAGCTGTGGCTCAACCATAGTCTTGCCGTTGATACTGGTTTGCTTGAGTACAGTTGATGTAGGCGGAATGCGTAGTGTAGCGGTGAAATGCATAGATATTACGCAGAACTCCGATTGCGAAGGCAGCTTACAAAAGTGTAACTGACACTGATGCACGAAGCGTGGTATCAAACAGG
+
BBBC@BB@BCAABBBBBA?BAA<A?AAB=BC@CC=CD=BB<BG>DCCCB9949@:@BBAC?B?BBBBA@@<?????3@@@BDC@CDAA>A<?????BB>AA@BC??@?BBBD@CD<ABC?BAA@BBAAA>AACCCCC@A@=@;>;:===>>>>;;;;6;??A:AA@=;>@A:::;>>@:::@6::><@??49:::0717===A;?????5>??>?;:;;;A?>=>>:;6:8//)/39-/*/99=>F;@@@=
@6HNMW:00679:06046
TACGGAGGATACGAGCGTTATCCGGATTTATTGGGTTTAAAGGGTGCGTAGGTGGCAGATTAAGTCAGCGGTGAAAAGCTGTGGCTCAACCATAGTCTTGCCGTTGATACTGGTTTGCTTGAGTACAGTTGATGTAGGCGGAATGCGTAGTGTAGCGGTGAAATGCATAGATATTACGCAGAACGTCCGATTGCGAAGGCAGCTTACAAAAGTGTAACTGACACTGATGCACGAAAGGCGTGGGTATCAAACAG
+
BB<@;9;4:@@=A:>;9;5@>@:B:BCC<BA>A?9?@6?>6=9,44:?BBB@CB8;;AA?5>7;=<?<AA=@@?A@8@B;;:C>B;:;:?9=<?=<8833:5<?<9:99983>CC@ABB>BAAABBAAC=?????AB499=@=>>>>AAA?====9818BBD9>==;;;BAA<>:=??>>>>7888:5;:;:>=?>59297=::/5.553)3...9.333355>@A@;;::8///'/(.6977077555=3753
@6HNMW:00692:06014
TACGGAGGATGCGAGCGTTATCCGGATTTATTGGGTTTAAAGGGTGCGTAGGCGGTTTGTCAAGTCAGCGGTGAAACGCAAGGGCTACAACCCTTGACCTGCCGTTGAAACTGTCGGACTGGAATGCGGATGCTGTGGGAGGAATGTGTGGTGTAGCGGTGAAATGCATAGATATCACACAGAACACCGATTGCGAAAGGCATCTCACAAATCCGTTATTGACGCTGAGGCACGAAAGTGTGGGGATCAAACAGG
+
;;9C@CC@CDB@@@@C;;89CB5>5::949B?BC<??3=;5==39:=9==>;9;5;=2;=5505999>>>;><::30///)0/(///3;-33(3-33;48882//)//:(---7--(/888(/*/;::6;<@455<;>5?><A<>>>A9949A@@989<A@@A:@?=AA@77777=;:99:00)/8857778<<777(317;<=>773<=/33;:;.33488::;A<;;2887733(3333<88+=:?:B;BBA=
@6HNMW:00707:06037
TACGGAAGGTCCGGGCGTATCCGGATTTATTGGGTTTAAAGGGAGCGCAGGCCGTCGATTAAGCGTGACGTGAAATGCCGCGGCTCAACCGTGGAAGTGCGTCGCGAACTGGTTGACTTGAGTGCGCACGAGGAAGGCGGAATTCGTGGTGTAGCGGTGAAATGCTTAGATATCACGAAGAACCCGATTGCGAAGGCAGCCTTCCAGGGCGTAACTGACGCTAAAGCTCGAAAGTGCGGGTATCGAACAGG
+
BJAA>@AD@AB=AA;;:;ABC@C?CCM?BD>AA9A@0;;0;?8?><;;00+0*/0>0944814:445==<>:::30//38664:>???C799A=>99898@@A@@@@<00/08680//6668>=;99899<<6;8927:5<3;4:8673::9;955.52//(/3..(.687;=>>>AA5::188)8::1:877+5-5768077>7@==1;9//+/8788758::1;:9=>AA9?;>>@@8=>9779.5/:4
@6HNMW:00674:06072
TACGTAGGTGGCAAGCGTTATCCGGATTTATTGGGTTTAAAGGGAGCGCAGGCGCACTTCAAGCGTGACGTTAAATCTCGGGGCTCACCCCCGTTTTGCGTCGCGAACTGTCGTGCTTGAGTAGGCGGCAGGGAGGCGGAATTCGCGGTGTAGCGGTGAAATGCTTAGATATCGCGAGGAACTCCGATAGCGCAGGCAGCCTCCCGTTGCCTTACTGACGCTCATGCTCGAAGGTGCGGGTATCGAACAGG
+
GEBBB;;5;;5;>3=A@@?@CD@D@CBB>CA>BD<AA<AB<AB<@@>AAAA=::9BCB?AB?;;;AABBBB8==8BCBAAAA4AAACBCBB/????5?>ABECBBB@BAAABBAABB=@@BA@@=>=8<<<<5??;?B@K?B@BBB@>=>>@A>><>BCC>BB@@<AA??;==AA@??=?<A==:>@@BB@@?:959;;>:??B9@@688=C@CA??BAAABCB@AA@@@B6;5;<;;<6;BBBBB?BBB@
@6HNMW:00674:06086
TACGGAAGGTCCGGGCGTTATCCGGATTTATTGGGTTTAAAGGGAGCGCAGGCGCACTTCAAGCGTGACGTTAAATCTCGGGGCTCACCCCCGTTTTGCGTCGCGAACTGTCGTGCTTGAGTAGGCGGCAGGGAGGCGGAATTCGCGGTGTAGCGGTGAAATGCTTAGATATCGCGAGGAACTCCGATAGCGCAGGCAGCCTCCCGTTGCCTTACTGACGCTCATGCTCGAAGGTGCGGGTATCGAACAGG
+
AA?B?B?C?BB<@A;ACC@CCC?C<?>>9>@=@B<BC8;;9;D>;;;DCBB@;96BCA=?A<99;BAA@@@<@@8@B@=???3?BAAACCC3BCCC9ABCAAABBBA:::?BBBBBC@BAA?<<7<A<A?A@;@?<@@8>9>?BBBB?@BA>>>A?BBBB;>???<?CB>>?BB?A@@<@<@@@<A>>>>>>?::5:===;?@@9??189:B?BBCCAAACECCBBBBBA@8<5;B;;;6;BBCCC@CHLA
@6HNMW:00678:06096
TACGTAGGGGCGAGCGTTGTCCGGAATGATTGGGCGTAAAGGGCGCGTAGGCGGCTCTTTAAGAGTGGAGTGAAAGTCCTGCTTTCAAGGTGGGAATGGCTTTGCTGACTGGAGGGCTTGAGTGCAGGAGAGGTAAGTGGAATTCCCGGTGTAGCGGTGAAATGCGTAGAGATCGGGAGGAACACCAGTGGCGAAGGCGACTTAACTGGACTGTAACTGACGCTGAGGCGCGAAAGTGTGGGGAGCAAACAGG
+
9;6@@A@BA3A;;455<8=>C?B>A7?BAA?AC=@;@A=/84/78>>@B@;00*07<<;8<6:<<;@;?AA>?@9@AB<?@@@A;BD=?;::9,;=;<5;<;0;A?>?>>B8::959@7;@BBCAAA@BA<C?BB?B??9?293:@;@<A@@@@9:4:@B@;:99>@@@ABBCBBC>BB?B?BAA=A@AA=A>?280/;;;;*0(/78(/59999<>>>BBCCBC??;?>>=??8=@@999:3:@ADD=BCC>
@6HNMW:00682:06070
TACGGAAGGTCCGGGCGTTATCCGGATTTATTGGGTTTAAAGGGAGCGCAGGCGGCACTTCAAGCGTGACGTTAAATCTCGGGGCTCACCCCCGTTTTGCGTCGCGAACTGTCGTGCTTGAGTAGGCGGCAGGGAGGCGGAATTCGCGGTGTAGCGGTGAAATGCTTAGATATCGCGAGGAACTCCGATAGCGCAGGCAGCCTCCCGTTGCCTTACTGACGCTCATGCTCGAAGGTGCGGGTATCGAACAGG
+
BBAA=B@C@CD@DM>BBB?BDD@D@BBB=AA>AB9@@6;;7;D=CDBBBBA>::8;@@B>@@;9;;AAA@@B2::.;=<ACCC:CC@@@CDC3BCDD9AABBCBA@@>?@@B>>@CCD?CBAB@@=9839==<5??:?B?B@C@B@@A>@@?BBBB@BBBB=>>>A>AADCDC>>:?@><@<@@A<@@?A???A=>:=>@@=>>>7=A;>><B@CCGFCCCCCCBBBAAA@B=A=@@A@@;ABBBKD@DCC@
@6HNMW:00682:06094
TACGGAGGATCCGAGCGTTATCCGGATTTATTGGGTTTAAAGGGTGCGTAGGCGGCCTTTTAAGTCAGCGGTGAAAGTCTGTGGCTCAACCATAGAATTGCCGTTGAAACTGGGAGGCTTGAGTATGTTTGAGGCAGGCGGAATGCGTGGTGTAGCGGTGAAATGCTTAGATATCACGCAGAACCCCGATTGCGAAGGCAGCCTGCCAAGCCATGACTGACGCTGATGCACGAAAGCGTGGG
+
BBBA?AA:CBB?B@@A@C8;:@;@;AAB6BB@BD>DD9@@0;904:445558;;7;:===/56;A<@>A>5::9909444::<7<<=<8;8;;;==8=?5848<=;>=8433<34525<7<><<;;:9918882888-446:7:;;:::6;;444887==:;58;//(//9:<<;;;:98::-333&388,38?><?8<>>><??@>B<>>9><>?;;;788=??????===<;3;9///88
@6HNMW:00687:06069
TACGGAGGTCCGGGCGTTATCCGGATTTATTGGGTTTAAAGGGAGCGCAGGCGGCACTTCAAGCGTGACGTTAAATCTCGGGGCTCACCCCCGTTTTGCGTCGCGAACTGTCGTGCTTGAGTAGGCGGCAGGGAGGCGGAATTCGCGGTGTAGCGGTGAAATGCTTAGATATCGCGAGGAACTCCGATAGCGCAGGCAGCCTCCCGTTGCCTTACTGACGCTCATGCTCGAAGGTGCGGGTATCGAACAGG
+
/;//)//)/:255,7/0)/9:)/)/44)44.4<1::(55)5>)556==?@=;;5;@=@8;<2:><<<8>00+/918897:::+88333333$3:<<.<<<=:9:791388337<@==?BBBBA@:=<50//8///(//(/4;8<;BC?944888;6;9=9/34<C?BBCB4439=232.5.5551666876...3.35450---'--(--,9,//<<6566;::::>====.9.44===4<@;;;;86669
@6HNMW:00690:06092
TACGGAAGGTCCGGGCGTTATCCGGATTTATTGGGTTTAAAGGGAGCGCAGGCGGCACTTCAAGCGTGACGTTAAATCTCGGGGCTCACCCCCGTTTGCCGTCGCGAACTGTCGTGCTTGAGTAGGCGGCAGGGAGGCGGAATTCGCGGTGTAGCGGTGAAATGCTTAGATATCGCGAGGAACTCCGATAGCGCAGGCAGCCTCCCGTTGCCTTACTGACGCTCATGCTCGAAGGTGCGGGTATCGAACAGG
+
::66157><>:.99)9;5;56:@C8;@@4997<<8?>8DD8CC>95554//4//)////)//178444::34.4:188:8:<<&33:3////$///(//)/8:::>??B@@?=;88772888833,3:89>BB<BB?BB?B?C?=><A:873338839333(389;6=8>=CA@?@:=918187:1875227766738>AA599=3;84>>;D@DBAACAAAA;;9<@>?@C=A>@000=)///799.56;5
@6HNMW:00696:06077
TACGGAAGGTCGGGCGTTATCCGGATTTATTGGGTTTAAAGGGAGCGCAGGCGGCACTTCAAGCGTGACGTTAAATCTCGGGGCTCACCCCCGGGACTGCATTGGAAACTGCCAGTCTGGAGTACTGGAAGGGTAAGCGGAATTCCTGGTGTAGCGGTGAAATGCGTAGATATCAGGAGGAACACCGGTGGCGAAGGCGGCTTACTGGACAGCAACTGACGTTGAGGCTCGAGAGCGTGGGGAGCAAACAGG
+
CCCC?A:>;::44)4;?5>@B<@=@CC?CC@CD>CD>CB?CG?CCBBB>>:00+00<;6;=69AAAAADAB=AA<ABBBBCC;BBBCCCCA2CD>CBAAA@@>?3:9(8==?=ABCC>>;>==?ACC?A59:58@:BAB?B?B?B?BB>AABBBBB?BBBB:??BBBBBBCCBBBB?BA>A>ABB@D?BA?B@@9>900*00*0;ACACB??8808==>>>=9>00,0@@@@@BBCBBBCC:BBAAA<@AA;
@6HNMW:00699:06062
CACCGGCAGCTCTAGTGGTAGCAGTTTTTATTGGGCCTAAAGCGTCCGTAGCCGGTTTAATAAGTCTCTGGTGAAATCCTGCAGCTTAACTGTGGGAATTGCTGGAGATACTATTAGACTTGAGATCGGGAGAGGTTAGAGGTACTCCCAGGGTAGAGGTGAAATTCTGTAATCCTGGGAGGACCGCCTGTTGCGAAGGCGTCTGACTGGAACGTTCTGACGGTGAGGACGAAAGCTAGGGGCGCGAACCG
+
99<.5.5565><<;99509499444999'885::(505<<4<<:::248;>:::7==/7033,338898;58==>*//56666833,3,3777<=58486;837//////:8888;:222,226:777=3:>9@;:49;33.3/...7....'.257738222'227888<65847;;333.36(..(...(.357286588??=<<;:4:46/.),,,,,,(**,,(----5,5:;;>>>2?;::96816
@6HNMW:00701:06073
TACGGAGGATCCGAGCGTTATCCGGATTTATTGGGTTTAAAGGGAGCGTAGATGGGTTGTTAAGTCAGTTTGTGAAAGTTTTGCGGCTCAACCGTAAAATTGCAATTGATACTGGCGTCCTTGAGTACAGTTGAGGTGGGCGGAATTCGTGGTGTAGCGGTGAAATGCTTAGATATCACGAAGAACTCCTATTGCGAAGCAGCTCACTAAACTGCAACTGACATTGAGGCTCGAAAGTGTGGTATCAAACAG
+
--/5.59.554.499555.445.46444)49399,94(44)44)4499;>=>999,9.443<3988<494(3;:><4:9?<3889:=9:0)/)/////&/366637166///66079==29.9==B>?ABA=?;;4;::,:?9@@D?CC::8:@D>>00+088:/::00)0;;7787;:AC?AB@CCD?A@@=@@@@7;:@@@AA?<000*0000>:@>@ABAA?C>><<>?::9*8@?8913<9333(399
@6HNMW:00701:06075
TACGGAGGGTGCGAGCGTTAATCGGAATAACTGGGCGTAAAGGGCACGCAGGCGGATTGTTAAGTGGGATGTGAAAGCCCCGGGCTTAACCTGGGAATTGCATTTGAAACTGGGTAGCTAGAGTATGTCAGAGGAAGGCGGAATTTCCAGTGTAGCAGTGAAATGCGTAGAGATTGGAAGGAACACCGATGGCGAAGGCAGCCTTCTGGGGCAATACTGACGCTCATGTGCGAAAGCGTGGGTAGCAAACAGG
+
A??B?BBB=@@@@A?@@C?A?A;;6:5>>;CCDD>B8::?5;81:>?;?CC=??<AA>A:=<6;99808;?@@BB=BCDE:BB=@?<@<@@@BB=A?A=A?9::/9:=6=BBD:??BBCBBAAACAAACCCBA?A?B?@A=@?BB=B@B@@AABBBCBBBBC>BBHCCADBCCB>A?C?C@C@;;;;===?:>@>1999<=>5;7<<@DD;CC@CCBBBDBBAABCBBACBBCD=@@???@9AAA?@@9;;9:
@6HNMW:00704:06078
TACGGAAGGTCCGGGCGTTATCCGGATTTATTGGGTTTAAAGGGAGCGTAGGCGGCATGGTAAGCGTGTTGTGAAATGCGGGTGCTCAACATCCGGACTGCAGCGCGAACTGCCGTGCTTGAGTGCATTGAAGGAAGGCGGAATTCGTGGTGTAGCGGTGAAATGCTTAGATATCACGAGGAACCCCGATTGCGAAGGCAGCTTTCCGCGCTGTTACTGACGCTGAAGCTCGAAGGTGCGGGTATCGAACAGG
+
BCBB@C::8;B<@?<?CB?CDB@B@@@@<@A?AE>CC>CC=BB=@A@DCAA=::6:?BB=AA@CBCBBB?@@ECD?BA@@C>DCBCBF?:::C@D?BBBBBAA@@@@B?BABB:;;BBA=BABBBAAA?BB>B>A=A=AA=A=A>BDCC@CCBAA;;9;CCD?BBBB?BEDBBABBBB>><?>BCC8ABB>A@BB?A?BAAAAA;A>DBBBBDD>BABBAAABBBC@CBBCCB<;9;000A8AAA??>?BBB@
@6HNMW:00711:06108
TACGGAAGGTCCGGGCGTTATCCGGATTTATTGGGTTTAAAGGGAGCGCAGGCCGTCGATTAAGCGTGACGTGAAATGCCGCGGCTCAACCGTGGAAGTGCGTCGCGAACTGGTTGACTTGAGTGCGCACGAGGAAGGCGGAATTCGTGGTGTAGCGGTGAAATGCTTAGATATCACGAAGAACCCCGATTGCGAAGGCAGCCTTCCAGGGCGTAACTGACGCTAAAGCTCGAAAGTGCGGGTATCGAACAGG
+
CCCC?B@B@BBACE>BBB@BBB?B?BBC?BB?BD>DE<A@;?@8@A@AA::7:?=??;;;?B?BABBCBBCCCEE?:;;<@::59AA@?B9:9B?B?E???A@C??8709@@<@?BAAA?B@>;;;=>A>>?B=B;?:>C=D<A<@@>=7<>>>?>>:>AAD;@96606;=::;;=<//,/969=>2::A;>><72706---)-070788487;=:>AAAD888==5=>>????9>>>ABD6==>>>=:>>>:
@6HNMW:00674:06190
TACGGAAGGTCCGGGCGTTATCCGGATTTACTGGGTTTAAAGGGAGCGCAGGCGGCACTTCAAGCGTGACGTTAAATCTCGGGGCTCACCCCCGTTTTGCGTCGCGAACTGTCGTGCTTGAGTAGGCGGCAGGGAGGCGGAATTCGCGGTGTAGCGGTGAAATGCTTAGATATCGCGAGGAACTCCGATAGCGCAGGCAGCCTCCCGTTGCCTTACTGACGCTCATGCTCGAAGGTGCGGTATCGAACAGG
+
BBBC@C?B@DD?DC=;;;79@A;@<ACC>BBCCC6;;7;C>CE@BD@A@@@<;;249;;6<<75:9=9:44438:24449<<<1=C?@?BA?,4949&3=:?@????<??@@??@<?>?@?>777/77.3:9;333.37,3,3,3833,3779733.3;?@9B>>>?BBAAAA>>:<<<8=9=?@<A=:;;>==<<6<===9===4=>188=F@CCCCCCCCGGCBBBA@<<,.*.8..(/779<>@CCC>
@6HNMW:00686:06190
TACGGAGGATGCGAGCGTTATCCGGATTTATTGGGTTTAAAGGGTGCGTAGGCGGTTTGTCAAGTCAGCGGTGAAACGCAAGGGCTCAACCCTTGACCTGCCGTTGAAACTGTCGGACTGGAATGCGGATGCTGTGGGAGGAATGTGTGGTGTAGCGGTGAAATGCATAGATATCACACAGAACACCGATTGCGAAGGCATCTCACAAATCCGTTATTGACGCTGAGGCACGAAAGTGTGGGGATCAAACAGG
+
GFCC?CC@CBB@@@BBBA@BCC@C?BDE>BB@BB<BD<BB<AC;A<;;B@@=@A?CC?DDCC@CCC??@B@CBCD=;;;;=@?<@AAA<??9=379?<?AA?==:99:/9?@@@A<??@@:@<@?;==;000;;@@@6?A6948@ACCC?BBB@@:949@AA8??>>>>998>A>?>?>???;?CC:??@399==:>;@CBBBBBBBB=AA>AB@CB?BAA@A>@00*0;;;;;7>?AABBC5@@>??8??A=
@6HNMW:00696:06170
TACGGAGGATCCAAGCGTTATCCGGATTTATTGGGTTTAAAGGGTGCGTAGGCGGTTTGATAAGTTAGAGGTGAAATACCGGGGCTCAACTCCGGAACTGCCTCTAATACTGTTGAACTAGAGAGTAGTTGCGGTAGGCGGAATGTATGGTGTAGCGATGAAATGCTTAGAGATCATACAGAACACCGATTGCGAAGGCAGCTTACCAAACTATATCTGACGTTGAGGCACGAAAGCGTGGGGAGCAAACAGG
+
FECD@BC@BBC<@<@BAA@CDD@D?BBG=AA>AA<@C<@A<@E=@;;;ABA@;;7;A<ABBB>BB@BBAB?A???<@AB?BBB:BCCB<???@B?B?AABC?BBBB?CAAABD?BB?BB??899??AAA>A@C@BAA>@@=@@@AABBB@DECBCCBBBBBB>BFFC@BBBCAAACBBDCCDACBB?BBB9::CC?A?BCBCCACC@DD=CCCCBBBCBBC@?;@::6;BBBBC>BAAAEEH:;;:EB<ABB?
@6HNMW:00696:06180
TACGTAGGTGGCAAGCGTTATCCGGATTTACTGGGTGTAAAGGGCGCGTAGGCGGGGGCGCAAGTCAGATGTGAAATCTATGGGCTTAACTCATAAACTGCATTTGAAACTGTATCTCTTGAGTGCTGGAGAGGTAGAGGAATTCCTTGTGTAGCGGTGAAATGCGTAGATATAAGGAAGAACACCAGTGGCGAAGGCGGTCTACTGGACAGTAACTGACGCTGAG
+
BCCCDCCABB@BB@BBAA?BBB=A=;;;6;B>@A<AAABA;?>8@@CCC@A=;::9:'834;8<=>?@<>>>9:9,77;??<=6==8B8=BAA@:928;<733;3;;=5<;:99333886;:66///9399::6:333;46163837(-**2*(**/2226*,/88233733::463916=.526.655505586=255(..//..;335579=7?>622222732
@6HNMW:00698:06188
TACGGAAGGTCCGGGCGTTATCCGGATTTATTGGGTTTAAAGGGAGCGCAGGCCGTCGATTAAGCGTGACGTGAAATGCCGCGGCTCAACCGTGGAAGTGCGTCGCGAACTGGTTGACTTGAGTGCGCACGAGGAAGGCGGAATTCGTGGTGTAGCGGTGAAATGCTTAGATATCACGAAGAACCCCGATTGCGAAGGCAGCCTTCCAGGGCGTAACTGACGCTAAAGCTCGAAAGTGCGGGTATCGAACAGG
+
ABBB@B?A?@DABB>CCGADED@B<;;;,;@:AA<@A<BC=BM@BAACCCD@D@BBB:;;?B49995:=@A<CCC<@@@=?=>=??AA?C@CCD?B?B>>?CB>??BB@?>?@F@???B?BA@@@::9<99;=8=1838A>D<?;>?>A;>>>>==?;;;;B7<<<<4:;;===>A>>?7:;8=FA1;;;6;=AA;@688>>=B=C:788-9;;;<AC===:;;?@:@BCBAAA9@@@???9???@>>;?<<7
@6HNMW:00701:06196
TACGGAAGGTCCGGGCGTTATCCGGATTTATTGGGTTTAAAGGGAGCGCAGGCGGCACTTCAAGCGTGACGTTAAATCTCGGGGCTCACCCCCGTTTTGCGTCGCGAACTGTCGTGCTTGAGTAGGCGGCAGGGAGGCGGAATTCGCGGTGTAGCGGTGAAATGCTTAGATATCGCGAGGAACTCCGATAGCGCAGGCAGCCTCCCGTTGCCTTACTGACGCTCATGCTCGAAGGTGCGGGTATCGAACAGG
+
CCDD?D?D?BB@DE=A@@>@BB?B?CBC>BA>AA<AC;@@;@B;@@@BCCB@CD>@ACB?@A<:9;BDBBAC<AA<ADCBCCC:BBCCBCCC3CCCC9@@AAACAAA?BBBABB@AAB@BCCC?><>?<?AA@=?>;?@<@?B?AA==;<?>>@AB?ABBC;AA@A>BBBB@@@CB>B>;?9=<<;AA?AA>>>55.5<=<9@@@9@A;@@<C?CCCCCCCCCCCBBABBCC>A=:;;;C>CCCCCC@CCFA
@6HNMW:00670:06226
TACGGAGGGTGCAAGCGTTAATCGGAATCACTGGGCGTAAAGCGCACGTAGGCTGTTATGTAAGTCAGGGGTGAAATCCCACGGCTCAACCGTGGAACTGCCCTTGATACTGCACGACTTGAATCCGGGAGAGGGTGGCGGAATTCCAGGTGTAGGAGTGAAATCCGTAGATATCTGGAGGAACATCAGTGGCGAAGGCGGCCACCTGGACCGGTATTGACGCTGAGGTGCGAAAGCGTGGGGAGCAAACAGG
+
B=BC@CBD=@@;;69B@A>B?BBC@D@CBAACCC>C>??G=CAA>????AA?AA@A;AABBC?CBBCCDD5???=5998+3886A:A=<A688@=C;;;;<@1;5;?;;:;;AA@@@BA<76.7=7<=7===@H;BA:??<@=A<@<>>;>>>==:=>>ABD88518=<;=<9<>5838=:><>>=@@@=<8=:;5;;7616,//5;=7;?4:3;;=8=@@@@@A//-/===AG9>???>>>2888BC:AAB<
@6HNMW:00692:06229
TACGGAAGGTCCGGGCGTTATCCGGATTTATTGGGTTTAAAGGGAGCGCAGGCGCACTTCAAGCGTGACGTTAAATCTCGGGGCTCACCCCCGTTTTGCGTCGCGAACTGTCGTGCTTGAGTAGGCGGCAGGGAGGCGGAATTCGCGGTGTAGCGGTGAAATGCTTAGATATCGCGAGGAACTCCGATAGCGCAGCAGCCTCCCGTTGCCTTACTGACGCTCATGCTCGAAGGTGCGGGTATCGAACAGG
+
@BBC@C:=:;B?@B6@00,/>>5>6;<A6@??BC?CE>DD=AB<AAAAA@A=@A@A;;69A29:584448838;3;<<<=>>2BB988999)9<>>+595::<=>?8=BBC@A99;A?AAAA9939@;@989.8?8?A?A?B?AAAA>AA@@@9959ADB8??><6;??>>>878@B?;@=?>?<888?===;865222/58=0880225C@EDCCB;;<CBCBCBB;;:;A=?CA@@:@CCBCCACCC?
@6HNMW:00699:06252
TACGGAGGATGCGAGCGTTATCCGGATTTATTGGGTTTAAAGGGTGCGTAGGCGGTTTGTCAAGTCAGCGGTGAAACGCAAGGGCTCAACCCTTGACCTGCCGTTGAAACTGTCGGACTGGAATGCGGATGCTGTGGGAGGAATGTATGGTGTAGCGGTGAAATGCATAGATATCACACAGAACACCGATTGCGAAGGCATCTCACAAATCCGTTATTGACGCTGAGGCACGAAAGTGTGGGGATCAA
+
KJCC@;:8;BBABBBDCC@CCC>B@BCC=BB?BA9?B0;;/;?;95;BCBB?BC4;;09@@@<@@AABCB?DAAA<<;;;?CB>BCCC?CC=A69:;7:BA>@A589?:@@BBAA>ABCD?B?BC9:5::99CAA==8==9B<>>AABA?AAAA?@@6::AC=????99897>7784;><==077<;877-3777-327<<:?:@?@@:>?=?A=AA<@?=>;8:44.43388<1:><<==>144:;:
@6HNMW:00713:06229
TACGGAGGATACGAGCGTTATCCGGATTTATTGGGTTTAAAGGGTGCGTAGGTGGCAGATTAAGTCAGCGGTGAAAAGCTGTGGCTCAACCATAGTCTTGCCGTTGATACTGGTTTGCTTGAGTACAGTTGATGTAGGCGGAATGCGTAGTGTAGCGGTGAAATGCATAGATATTACGCAGAACTCCGATTGCGAAGGCAGCTTACAAAAGTGTAACTGACACTGATGCACGAAAGCGTGGGTATCAAACAGG
+
CFCC@CD@CCCBBBBBBB@DDD@C?BBB<BDADD<?>9==5>?:@A@ACBB@BD@CCCCC?C?B@A??992:?=?=5??@A@B?BBBB?B>BABBBBB<??@BC>AABB@??<?B8@@B?C===BBAAA<AABBBB@>@B>C?<>8@A=<=??:::A<ABAD:687@@@@@AAA<A>>>;;;:<>A:AAA5=<>>1637===D=A?@??2?888A=A@?@CA@8;::::@@@@A6;;;;??9@AA@@@:@@A;
@6HNMW:00664:06274
TACGGAGGATCCGAGCGTTATCCGGATTTATTGGGTTTAAAGGGAGCGTAGGTGGATTGTTAAGTCAGTTGTGAAAGTTTGCGGCTCAACCGTAAAATTGCAGTTGAAACTGGCAGTCTTGAGTACAGTAGAGGTGGGCGGAATTCGTGGTGTAGCGGTGAAATGCTTAGATATCACGAAGAACTCCGATTGCGAAGGCAGCTCACTGGACTGTTGACTGACACTGAGGCTCGAAAGTGTGGGTATCAAA
+
BAAA=:949AB<@ABBBB@CCC@C@BBB=@@<@C9A@0;;0;;;>@@CA@@<@A?BB@CE?B?CCCAAA>@A@A?9???7?AA?BBCC=@:=::99+9=ABBBB?BBB=AA@?CD@A@D@D;;;B@@@ABB??9:99/9><@=A=@@::6:CC??@H?BBBC>BCBB>AB>>?>??BBB?BB?BAA=@BB7::AC=C>ABABBBBBBC?BBBGF?B999@AA@@@@;;5<B<;;A<AAAAAA<000>:;4
@6HNMW:00705:06307
TACGGAAGGTCCGGGCGTTATCCGGATTTATTGGGTTTAAAGGGAGCGCAGGCGCACTTCAAGCGTGACGTTAAATCTCGGGGCTCAACCCCCGTTTTGCGTCCGCGAACTGTCGTGCTTTGAGTAGGCGGCAGGGAGGCGGAATTCGCGGTGGTAGCGGTGAAATGCTTAGATATCGCGAGGAACTCCGATAGCGCAGGCAGCCTCCCGTTGCCTTACCTGACGCTCATGCTCGAAGGTGCGGGTATCGAAC
+
@?>A?B7;6;B=@>5=00+0::3:48:<4:<:@@;@@.;;.9;6;?@=?;<59;4///)/;6///:877::<AB<@<=;;;;.87//)/:::'////&4:99>,0/881/3//988////(/669::6::7:9AC:AA:<=9A;?<?@@@?:949=>98/7777(3;7716:;/0/<;;099374;9@;>>>;;;BB@@<@8788<<=4::4:6/<:00)/0//9<<9;:@@@@>>9@9@;;49)995;:=8=
@6HNMW:00711:06281
TACGGAGGGTGCAAGCGTTAATCGGAATCACTGGGCGTAAAGCGCACGTAGGCTGTTATGTAAGTCAGGTGTGAAATCTATGGGCTTAACCCATAAACTGCACTTGAAACTGCCATTCTTGAGTGTCGGAGAGGTAGACGGAATTCCTAGTGTAGCGGTGAAATGCGTAGATATTAGGAGGAACACCAGTGGCGAAGGCGGTCTACTGGACGATAACTGACGCTGAGGCGCGAAAGCGTGGGGAGCAAACAGG
+
CC?A=A@@;ABBA=AABA=A@CFD?B?CBBA:;;6;A@AD=A@@??8::88-4?A>>ACCB@=@CCCC>?@@BBC<BBBB@@@8@A?A>BB=>>@@7>=<<<??7;;D9@?>>=AA<A?065:9==>?;??<<8;7:::95:;A<A=A?@>><>>994977909<=AAAAA@@A:<;5994;6;;;3::??;?@@9;7;<8<>>>>@A;<;;;@A=AA???=>>A>>:=@@@BC:B=>><AA5676>D:AAA;
@6HNMW:00713:06291
TACGGAAGGTCCGGGCGTATCCGGATTTATTGGGTTTAAAGGGAGCGCAGGCGGCACTTCAAGCGTGACGTTAAATCTCGGGGGCTCACCCCCGTTTTGCGTCGCGAACTGTCGTGCTTGAGTAGGCGGCAGGGAGGCGGAATTCGCGGTGTAGCGGTGAAATGCTTAGATATCGCGAGGAACTCCGATAGCGCAGGCAGCCTCCCGTTGCCTTACTGACGCTCATGCTCGAAGGTGCGGGTATCGAACAGG
+
@>BCACAC@BB?CF?CBBBCB7;6:><199.4<)44(5:1:<6=>>>=;<600+0:<=6>;68@:;9=?8:299,4:<7::::$7::79:::)7<<</<<;<CAA@?;=?<873734:7433833,374377?5>?<>B?B>C>ACBB@BB@?@@A<==BC>BBBC@D9:8A??>A?BA;>8>??;?>>>768===;752239;=)/.///(0:000>>@?;A@@@AABBAA?B7<:@A@9@@<696=@BB=
@6HNMW:00713:06296
TACGGAGGATGCGAGCGTTATCCGGATTTATTGGGTTTAAAGGGTGCGTAGGTTGCTTGGTAAGTCAGCGGTGAAAACTGAACGCTCAACGTTCAGCGTGCCGTTGAAACTGTCAGGCTTGAGTGCAGTGGCGGCAGGCGGAATTCGTGGTGTAGCGGTGAAATGCATAGATATCACGAGGAACTCCGATTGCGAAGGCACTTGCCATAGCTGTAACTGACGACTGAAGCACGAAGGCGTGG
+
5555555.55555;455;8<;;5;8555)4<.44)44)5>)55)44/////4:6:9949755.5954955.55555&4//72/////93<<<9<;;;>>::;00)//9/8777=::56505<==;;=<772//)/::4994;5959:::49;<=;;<;<;;?6655;9955555/////-(-32,,(,--(--:;)505;9905/39:///966646888///8///)44488838-33333
@6HNMW:00665:06319
TACGTAGGTGGCAAGCGTTATCCGGATTTACTGGGTGTAAAGGGCGCGTAGGCGGGGGCGCAAGTCAGATGGTGAAATCTATGGGCTTAACCCATAAACTGCATTTAGAAACTACGTGCCTCTTGAGTGCTGGAGAGGTAGATGGAATTCCTTGTGTAGCGGTGAAATGCGTAGATATAAGGAAGAACACCAGTGGCGAAGGCGATCTACTGGACAGTAACTGACGCTGAGGCGCGAAAGTGTGGGGAGCAAACGAGG
+
9@A;;;;5;;5;B<@ABA:;9C?C@CCC9B@;::0;A?><5;<1=?999<<:>C=C>1@>>>07399////(/69:49788:==6==7=58818:::3:999666(/,,2/2,,,--46(-3;7<;=887<<8=<<=9=BA@@@<?9?;@=A7:8@>88>:6:@CC:977B9:8BBBBC?B?B@@@:@?=49:778933,3,37999?=;;;1=88::D<=?BBB@@=>00*0:@@=;5>;;7879(799>>4888<6
@6HNMW:00673:06351
TACGGAGGATGCGAGCGTTATCCGGATTTATTGGGTTTAAAGGGTGCGTAGGCGGTTTGTCAAGTCAGCGGTGAAACGCAAGGGCTCAACCCTTGACCTGCCGTTGAAAACTGTCGGACTGGAATGCGGATGCTGTGGGAGGAATGTGTGGTGTAGCGGTGAAATGCATAGATATCACACAGAACACCGATTCGAAGGCATCTCACAAATCCGTTATTGACGCTGAGGCACGAAAAGTGTGGGGATCAAAACAGG
+
@@@@<?>7;:>>:;5;@@<@BB?B@@@@;?@<@>6=?,:4,4<0::;>@@@?@@GCC;A@AA<@BBBBDE?==<<4....389188:=9==7=6:9<8<74-3863333&3;77685<88;*/*/:7>6=///668894:=8>8?=8==>8;><::/0)0===7:;=44488;86689/////5<==8>871666(/*/999;=<B<=5==79:6//)/88993338-3373333&39989:9+88////&///5
@6HNMW:00675:06358
TACGGAAGGTCAGGGCGTTATCCGGATTTATTGGGTTTAAAGGGAGCGTAGGCCGCCGGTTAAGCGTGTTGTGAAAAAGCAGTGGCTCAACCACTGTCGTGCAGCGCGAACTGTCCGGCTTGAGTATCATGAAAGGTTGCGGAATTCGTGGTGTAGCGGTGAAATGCTTAGATATCACGAAGCCTCCGATTGCGGAGGCAGCAGCTGTGTGTTCACTGACGCTGAAGCTCGAAGGTGCGGGTATCGAACAGG
+
666;9>:?@CCCDC?BBB@AA@09.499)4438;1::(55)5;299////:4>+00;?7@9@7:94:58868//0/0$//69996;;33,3,38==?777@=>>9998<878933,3,3328;;888@ABBBE>C@B?A56/617.55;88<;78;37,3377.788848::=88898/0)//(//(-272...4..)26677222:88855.22..2,,,,,,-3::9999.4.44444(4:::;<49984
@6HNMW:00694:06330
TACGTAGGTGGCAAGCGTTATCCGGATTTACTGGGTGTAAAGGGCGCGTAGGCGGGGATGCAAGTCAGATGTGAAATCTATGGGCTTAACTCATAAACTGCATTTGAAACTGTATCTCTTGAGTGCTGGAGAGGTAGACGGAATTCCTTGTGTAGCGGTGAAATGCGTAGATATAAGGAAGAACACCAGTGGCGAAGGCGGTCTACTGGAGCAGTAACTGACGCTGAGGCGCGAAAGCGTGGGGAGCAAACGAGG
+
CDBA@AB?;;9:C<?BBB>@@B?C?CED:?@<;;,9ABDD;A=5ABBB@@@>@@@@2@<=@@=@:??BBBABBBB=BBBBBCC8??392377;;;818BCBBBC;???88;@;ABBA@@?BBAAAB??;?BB@:@@>=00*/4=3=588?BBBAAB><@@@;50//55BBBECC@:>:<<==088>186550556/57983/./999>5///=99935966<:97522+225779/7222222&25353,...62
@6HNMW:00711:06332
TACGGAGGATGCGAGCGTTATCCGGATTTATTGGGTTTAAAGGGTGCGTAGGCGGTTTGTCAAGTCAGCGGTGAAACGCAAGGGCTCAACCCTTACCTGCCGTTGAAACTGTCGGACTGGAATGCGGATGCTGTGGGAGGAATGTGTGGTGTAGCGGTGAAATGCATAGATATCACACAGAACACCGATTGCGAAGGCATCTCACAAATCCGTTATTGACGCTGAGGCACGAAAGTGTGGGGATCAAACAGG
+
ABBB>@@<@AA;;;@95;<AAA@C<CCC=AA5:9,;@0;;,9:099<<<>>7::.55)5<BB?CGDAA@B?A@@@9;:993<80:>9<6::4;4996:9948867771333:9:8??BB>A?>?;>;;0//:;<<=8==9=333@BBC@CB?????;?=??7?>=??AA>?>DAAA???BC599?:;==+0000*05:?A?@@@?@>8??;>??>>9;=787?>>???<<=;>3>777<<<(7388=3;;;6
@6HNMW:00711:06354
TACGTAGGGGGCAAGCGTTGTTCGGAATTACTGGGCGTAAAGCGCACGCAGGCTGGCCGTTAAGTCTGTCGTCAAAGGCGGAGGCTCAACCTCCGTTCTACGATAGATACTGGCGGCCTAGAGTATGTGAGAGGGAAGTGGAATTCCCGGTGTAGCGGTGAAATGCGTAGATATCGGGAGGAACACCAGTGGCGAAGGCGCTTCCTGGCACACAACTGACGCTCATGTGCGAAAGCCAGGGCAGCGAACGGG
+
DECBB@@@@@0AC?C@@A?BB@DC?B?CADC???8@B;;9/5=??A???;;8;BC?C>BB@B?BDCCCABBBCCD7;7;@=;;7;DDD?C?CC?BB@BCFCBBB@A?CBA@?>8879?AAB=>>B===CAB?@@;@>BBB?B?B?AB<B?@;;>>==8<AAC9><;=;@>????@AA:??;?=@@>;A=?>9>>>=@=668@;@=7758AAABA<AAAAB@>??A???@>>>?7>@;AAC7@???@@<??D:
@6HNMW:00664:06387
TACGTAGGGGGCAAGCGTTGTTCGGAATTACTGGGCGTAAAGCGCACGCAGGCTGGCCGTTAAGTCTGTCGTCAAAGGCGGGGCTCAACCTCCGTTCTACGATAGATACTGGCGGCCTAGAGTATGTGAGAGGGAAGTGGAATTCCCGGTGTAGCGGTGAAATGCGTAGATATCGGGAGGAACACCAGTGGCGAAGGCGGCTTCCTGGCACACAACTGACGCTCATGTGCGAAAGCCAGGGCAGCGAACGG
+
CBBBE;;;;;*;B9>@BB?BB?AB?B7;09AACB>BABAD=BB@@????@B?BCC@B?BB>B<AAA@@@<@@@@B,0+0000,/=?><@>BB?AC?BCCABBB@@@;:;>?8:;297?=>@BAAACBBAB;;;0;>@@?;?4;4;>6><?=?AA;;6;BAA;BB??@BBBCAAABC=??<>=@AA=AAAB@BDA<@900*0=986//*/>=A<=7<BCCDECEC@?@?@A@@A9==8999,;BA@?><899
@6HNMW:00680:06399
TACGGAAGGTCCGGGCGTTATCCGGATTTATTGGGTTTAAAGGGAGCGCAGGCCGTCGATTAAGCGTGACGTGAAATGCCGCGGCTCAACCGTGGAAGTGCGTCGCGAACTGGTTGACTTGAGTGCGCACGAGGAAGGCGGAATTCGTGGTGTAGCGGTGAAATGCTTAGATATCACGAAGAACCCCGATTGCGAAGGCAGCCTTCCAGGGCGTAACTGACGCTAAAGCTCGAAAGTGCGGGTATCGAACAGG
+
BCCL@B@BAFD@CB=B@@=@DC?B@BBB=@?5:;/:@0;:/;;0;AADCBB@C::;C;;;=A?@@@ACBBBAABC=;;;@BAA?AAAC=C>A@A>@;@>@<>=>?????<?=0:49@@@=BBB;;;AAAAB>=5:5;8==9=;?;@@@@=B?99;8818<>=4>>==7;;BC@@???@C5;:1988)8<@8898=3:1:<88185=7<==7=??><89:<<=<=AC7<;B@@@@:@AA:::6:AA@@@=@AA:
@6HNMW:00688:06396
TACGTAGGGAGCAAGCGTTGTCCGGAATTACTGGGCGTAAAGCGCACGCAGGCTGGCCGTTAAGTCTGTCGTCAAAGGCGGAGGCTCAACCTCCGTTCTACGATAGATACTGGCGGCCTAGAGTATGTGAGAGGGAAGTGGAATTCCCGGTGTAGCGGTGAAATGCGTAGATATCGGGAGGAACACCAGTGGCGAAGGCGCTTCCTGGCACACAACTGACGCTCATGTGCGAAAGCCAGGGCAGCGAACGG
+
CCBBBCCC>CBBB<?@@B?BDF@B?B@B?AC@@@<@BACB=BBBA?@@@@@=?AA?C>AA?C@FBBAAABBAAAA5948@<:97:CCC>B?BB<AA?BBCBB@D>?>CBBAA>7717=@=B>>>=888<=<555,59:77178<6<B7=:=C@@@;;7:??A9AA@@>>>@>799;:1894:8=??;@=::5;:;5;:>9:9697//,/:989<7@;;;>>===???>>>???8??8<<=5=:;;??:;;;
@6HNMW:00693:06397
TACGGAAGGTCCGGGCGTTATCCGGATTTATTGGGTTTAAAGGGAGCGCAGGCGCACTTCAAGCGTGACGTTAAATCTCGGGGCTCACCCCCGTTTTGCGTCGCGAACTGTCGTGCTTGAGTAGGCGGCAGGGAGGCGGAATTCGCGGTGTAGCGGTGAAATGCTTAGATATCGCGAGGAACTCCGATAGCGCAGGCAGCCTCCCGTTGCCTTACTGACGCTCATGCTCGAAGGTGCGGGTATCGAACAGG
+
DBBB>B@B?BD?AA;A:94;BB?C@DDE?CA?AC<AB;@@<@E?DCCCCAA=@@?A;928@19:4=544=>7;<6??ABBBA6AB:;8==='9:88+878000:==;888?@?99:A=AABBBD@BB;>?AA;9959A=A?C?BBAA@AA@BBBB?BCCD=AABD@CCABABAA>;?;=B=???=B=;;;;>>;;5;;;;:?>D8==<@@7B?BIFCCDCGCDA@@BBBBE=@;>?;;;0;@AB@C@AAC?
@6HNMW:00699:06381
TACGGAAGGTCCGGGCGTTATCCGGATTTATTGGGTTTAAAGGGAGCGCAGGCGGCACTTCAAGCGTGACGTTAAATCTCGGGGCTCACCCCCGTTTTGCGTCGCGAACTGTCGTGCTTGAGTAGGCGGCAGGGAGGCGGAATTCGCGGTGTAGCGGTGAAATGCTTAGATATCGCGAGGAACTCCGATAGCGCAGGCAGCCTCCCGTTGCCTTACTGACGCTCATGCTCGAAGGTGCGGGTATCGAACAGG
+
CCBF@C@C?@A;>>6?;:5;AA=A?;<;,;?9@B=AA9@@8AA9AAABBAG?;;9;>BC???<9;:BAAABB@BG?CAA::::5;@?BBDDD2CCCC8AAB@AAAAA?BBABAA<>?@=@@@@??;??8>?BD>BB?BB>A=A=ABAA?BBA?@7748??@9BBCC?CBBAA@BBBCB@<@=?>>;>>?>?@@B::7:>>><>>D8??;??<C?CECCCCCCBBBBC@@@BB;?9>?;;;6;BBCBB?BAB>
@6HNMW:00703:06368
TACGGAGGATGCGAGCGTTATCCGGATTTATTGGGTTTAAAGGGTGCGTAGGTTGCTTGGTAAGTCAGCGGTGAAAACTGAACGCTCAACGTTCAGCGTGCCGTTGAAACTGTCAGGCTTGAGTGCAGTGGCGGCAGGCGGAATTCGTGGTGTAGCGGTGAAATGCATAGATATCACGAGGAACTCCGATTGCGAAGGCAGCTTGCCATACTGTAACTGACACTGAAGCACGAGGCGTGGGTATCAAACAG
+
B@BB?AA@BBB;;;@ABB<;;C<C<@C@666:=?5>>66626@3:;=<6668<8<BB=@=?C?B@@AAAB?BBBBA7AB;;7:B@@@B?BAA>@@@;::?B=A@??@?8?><==9:29>5:====999;@;?>;>>?;?@?C?B?BBBCACCCCB<;6:?CD:@@@@@BBB;;;C@@@>A4:4;;@>ABB?AABB6:696B>>?CC498::<?<<:?B>=<;437:1:,,,,,-(---4=7======2933
@6HNMW:00706:06376
TACGTAGGGGGCAAGCGTTGTTCGGAATTACTGGGCGTAAAGCGCACGCAGGCTGGCCGTTAAGTCTGTCGTCAAAGGCGGAGGCTCAACCTCCGTTCTACGATAGATACTGGCGGCCTAGAGTATGTGAGAGGGAAGTGGAATTCCCGGTGTAGCGGTGAAATGCGTAGATATCGGGAGGAACACCAGTGGCGAAGGCGCTTCCTGGCACACAACTGACGCTCATGTGCGAAAAGCCAGGGCAGCGAACGGG
+
CBBBBBCFED5CB@@:;;>@@<@B?D@C@CBBBB=BCCCC>CCBCAAAABC?BBB=@<>?<@9=BCCCC@@@AAA6;7;B>;;8;BCCADACC?BB?ACCABCB@@????9848:4:>ABBBBBB@@@@>>=>?:?>BBD?D?A>BC>>:>>><<<A:===A7>>8:8??AB>@@AA:>=<=:>@@=B>>><>>B;@;;;;A<A;::7:>=>>@;?<===888???>>>>8888)8>9=>H9;;;A>>;>?C6
@6HNMW:00714:05779
TACGGAGGATGCGAGCGTTATCCGGATTTATTGGGTTTAAAGGGAGCGTAGGTGGGATATTAAGTCAGCTGTGAAAGTTTGGGGCTCAACCTTAAAATTGCAGTTGATACTGGTTTCCTTGAGTACGGTACAGGTGGGCGGAATTCGTGGTGTAGCGGTGAAATGCTTAGATATCACGAAGAACTCCGATCGCGAAGGCAGCTCACCGGGCCGGAACTGACACTGATGCTCGAAAGTGCGGGTATCAAACAG
+
@;@@<@A>BCBBB@@ABB?BBC?C?AAA;;;7<C=BD=@A<@@:;?A@@<;5;0>3>7::)0*/:::=ABBBEFG>BCC0;;;.;?=>8=2929<?+>043944.5<<::;=9=C<B>B:::::>>?9=====7;@;5;<6B6?6:;::133;;8;<8::>;5447;7<344;;9:///2//)/7939555;=6626:><<<>6667@@6<49499>@@@9:59>>999@<;>A9>::7;;5794=:A9>88
@6HNMW:00723:05768
TACGGAGGGTGCAAGCGTTACTCGGAATCACTGGGCGTAAAGGACGCGTAGGCGGATTATCAAGTCTTTTGTGAAATCTAATGGCTTAACCATTAAACTGCTTGAGAAACTGATAATCTAGAGTGAGGGAGAGGCAGATGGAATTGGTGGTGTAGGGGTAAAATCCGTAGAGATCACCAGGAATACCCATTGCGAAGGCGATCTGCTGGAACTTAACTGACGCTAATGCGTGAAAGCGTGGGGAGCAAACAGG
+
CB@@=@>@8@@>A?B;::=@AA@@>@@A@@B988*9<===9?;?AA:;:AD?;:9;A?BBBB>BBBBBB<CCCIG?BBBBACC@CC@F@B?BC@CH?EB@@C@CCBCD>CBBBCC@CCCCCBC@@:::,9>=><@@AABB?A@C:?<?>9<@@8999-9ADA:BB@BB<<<CDCBBB@CB@C?CCAC=BB>A?>=9>;@BABBBCBCD@D?CC@B@BBBCBBCBB@CCBBBBCE?C@A@CCC:@@@CD>CBB?
@6HNMW:00724:05772
TACGGAAGGTCCGGGCGTTATCCGGATTTATTGGGTTTAAAGGGAGCGCAGGCCGTCGATTAAGCGTGACGTGAAATGCCGCGGCTCAACCGTGGAAGTGCGTCGCGAACTGGTTGACTTGAGTGCGCACGAGGAAGGCGGAATTCGTGGTGTAGCGGTGAAATGCTTAGATATCACGAAGAACCCCGATTGCGAAGGCAGCCTTCCAGGGCGTAACTGACGCTAAAGCTCGAAAGTGCGGGTATCGAACAG
+
CCBB?B@C@CC?CF=CCC@CCB?B?CCD>AB@BD<AA=AA8@?;AC@@@BA=A7;;B:;;=A=?ABAA@ABA@@B=;:;@@@?=?BBD?B997F@C?BAAABBBBBBB>BBB>B>BAAA?AAAA@<>=@>===6;7;>BA=A8;7;?AA<@@@>?8838>>=5>>>@:>=AA@@@@AAA<>>:>=<-:::088<>1818@@@=A>E<>>>8>787<A=====<88718A@AAAA9AA677:3:<@AAA=A66
@6HNMW:00725:05800
TACGGAAGATGCGAGCGTTATCCGGATTTATTGGGTTTAAAGGGAGCGTAGGCGGGCTGTTAAGTCAGCGGTCAAATGTCAGGGCCCAACCTTGGCATGCCGTTGATACTGGCGGCCTTGAGTTCACACAAGGAAGGTGGAATTCGTCGTGTAGCGGTGAAATGCTTAGATATGACGAAGAACTCCGATTGCGAAGGCAGCCTTCTGGGGTGTTACTGACGCTGAGGCTCGAAAGCGCGGGTATCAAACAGG
+
CCBB@B?B@9;9B@@AA@>ABD@CABBB>BB@CD=CC>BD?DE>BBBBBBB@BCC>CCBB?B?BBABB9949???5@A?@AAB>BC>D?B?B?B?B@899>AA=BBBBAAC=9959>?8<>:939@@ACC=@;A:?:?@<@=C@CCCCCCBDBB;;7;A@@8;95:.945555>==@B9AA=@CC?BBC@CBBC=@=@BBB@B@BBDDD;BCC@BBBCCA;;;CB@=ABCBBB>CACBFH?DCBCBH>CCA<
@6HNMW:00729:05776
TACGTAGGTGGCAAGCGTTATCCGGATTTACTGGGTGTAAAGGGCGCGTAGGCGGGGGCGCAAGTCAGATGTGAAATCTATGGGCTTAACCCATAAACTGCATTTGAAACTGTGCCTCTTGAGGTGCTGGAGAGGTAGATGGAATTCCTTGTGTAGCGGTGAAATGCGTTAGATATAAGGAAGAACACCAGTGGCGAAGGCGATCTACTGGACAGTAACTGACGCTGAGGCGCGAAAGTGTGGGGAGCAAACGAG
+
AA00000+0;5//,5999<>:;4959;>5?9=<@0:4433(33(488:<4945@B@B,8777-389??@A998@?:@B=88?=5>>,3,33(3877*93373;B8A?D57442;C:>A@<?=;6;333368889488<>>:<?@B?B8=473::;3435:334(39;37,73;333;.3.36;;,33757;771733.36;;<@ABA;?=38438886888<<:?<<8:4877333(388;@BB5A=>>>3///5
@6HNMW:00729:05786
AACGTAGGTGGCAAGCGTTGTCCGGAATTACTGGGTGTAAAGGGGAGCGCAGGCGGGTCGGCAAGTTGGAGGTGAAAGCTGTGGGCTCAACTCACAAACTGCCTTCAAAACTGCCGATCTTGAGTGGTGTAGAGGTAGGCGGAATTCCCGGTGTAGCGGTGGAATGCGTAGATATCGGGAGGAACACCAGTGGCGAAGGCGGCCTACTGGGCACTAACTGACGCTGAGGCTCGAAAGCATGG
+
5'5:;955;;5;@;9<9:;?@A=B5;6949ABCC=@@=>@,:;;&94499==;>B=4@;;65@=@>=<?5;.9;;;0;@?@?AE?CCBB9:8BAAAA7:799>A:?>;;.;44:>@?8899@@@<<7<BBBCAA>ACC=@@:@=A<@@-0,/;8674937?9;=BB@ABA???:99BD>BB?B>BBB@BBA@<@CC<@<:92:;:45::=4:::;:69998;@=??:95:?@A?B79:@@<<
@6HNMW:00736:05763
TACGGAAGGTCCGGGCGTTATCCGGATTTATTGGGTTTAAAGGGAGCGCAGGCCGTCGATTAAGCGTGACGTGAAAATGCCGCGGCTCAACCGTGGAAGTGCGTCGCGAACTGGTTGACTTGAGTGCGCACGAGGAAGGCGGAATTCGTGGTGTAGCGGTGAAATGCTTAGATATCACGAAGAACCCCGATTGCGAAGGCAGCCTTCCAGGGCGTAACTGACGCTAAAGCTCGAAAGTGCGGGTATCGAACAGG
+
CBBB?C4;9;B?>@<@0000@@;@;0:9/9@:@C>CD6BB<A@;@A???992:;?@@@AB?A?BB@@?=A>:>A@@+;4:8;;;688=?:;48>A<@4<888ABCDCCD@?>>4;6;33478:;>?:;;=?=<><@=B<BC:?18189>?:?;;:<77197=C:>88;7<<///99:>=<6;:1999-:::5:97=:A:>>??;>;><?>>8;;;==??;:;=;::919==@@BA6>=555C9AA@?@@<>>>7
@6HNMW:00742:05795
TACGGAGGATACGAGCGTTATCCGGATTTATTGGGTTTAAAGGGTGCGTAGGTGGCAGATTAAGTCAGCGGTGAAAAGCTGTGGCTCAACCATAGTCTTGCCGTTGATACTGGTTTGCTTGAGTACAGTTGATGTAGGCGGAATGCGTAGTGTAGCGGTGAAATGCAGTAGATATTACGCAGAACTCCGATTAGCGAAGGCAGCTTACAAAAGTGTAACTGACACTGATGCACGAAGCGTGGGTATCAA
+
DCCC@BA>@AA@;;5;CB=C@@=@>;;;/9<7=><@<6<B6BD=BBAAA;;8;D@CCC@A=@@B;;;@;;6;BCCE;BBABAA?AA;;6:=@@ABBDB?BB?BB>ABB>>?@=@A<A@C;?>??AA???=A?877>>433.328976677588;>>>:>AAA05///.....5885:9555:9988/(/::)////837333333(..677+6635532..33.-----,,2----3335:=37;;8;9
@6HNMW:00718:05829
TACGGAGGATGCGAGCGTTATCCGGATTTATTGGGTTTAAAGGGTGCGTAGGCGGTTTGTCAAGTCAGCGGTGAAACGCAAGGGCTCAACCCTTGACCTGCCGTTGAAACTGTCGGACTGGAATGCGGATGCTGTGGGAGGAATGTGTGGTGTAGCGGTGAAATGCATAGATATCACACAGAACACCGATTGCGAAGGCATCTCACAAATCCGTTATTGACGCTGAGGCACGAAAGTGTGGGGATCAAACAGG
+
@@9;69<4@<00///79@=@BC?B>BBB<AC?BB>BC>CD=ED>BBCBC;;5;@5;;09?@@>AAB@@@@;?:9949==><@@8@@??9?A/959@A=BBB@CD999E>AABBAA=ABBB?B@@??B?A@@???ABB=BA>A@A@@AAA=@@@?@;>9>BBC@CBB@A@<=;@=00099::>999;500/(//;>5?7@CCCC7:9CC<AB@BB?BC999?87843=6<89333(389=;==1@?:::3:895
@6HNMW:00719:05820
TACGGAAGGTCCGGGCGTTATCCGGATTTATTGGGTTTAAAGGGAGCGCAGGCGGCACTTCAAGCGTGACGTTAAATCTCGGGGCTCACCCCCGTTTTGCGTCGCGAACTGTCGTGCTTGAGTAGGCGGCAGGGAGGCGGAATTCGCGGTGTAGCGGTGAAATGCTTAGATATCGCGAGGAACTCCGATAGCGCAGGCAGCCTCCCGTTGCCTTACTGACGCTCATGCTCGAAGGTGCGGGTATCGAACAGG
+
<BBB>B=C?CA4;;,;9;6;CC@B?BAA9:95;A8@@;@C<BB=BB@@@<@;00-0/9>:><6/99?@@ABB?CC>DDC@??=.?A9:9BDB3BDCC9@A???A?@??CBABB@@@@@<@?AA9949929@@?9AB?BB?B?B<>>BB?BB@@@>?;>ABC>>@?F?BBBBBBBB@@@@<@=AAA:AA>@>>>=9949;>>:;;;1;>9>>;C@CCCCBBBBB@@@AABBBB@C@@@@AA=BBBBFHG;<;A
@6HNMW:00728:05811
TACGTAGGGTGCGAGCGTTAATCGGAATTACTGGGCGTAAAGCGTGCGCAGGCGGTTTTGTAAGACAGATGTGAAATCCCCGGGCTCAACCTGGGAACTGCGTTTGTGACTGCAAGGCTAGAGTGCGACAGAGGGGGGTGGAATTCCACGTGTAGCAGTGAAATGCGTAGAGATGTGGAGGAACACCGATGGCGAAGGCAGCCCCCTGGGTCGTAACTGACGCTCATGCACGAAAGCGTGGGGAGCAAACAGG
+
GDDCCBBB=@@@A;;:CC?CACBB?B@C@CCBAB=@AABC>C@@@@?99:B?AB@BCC:BBB?CCCBBC=>>AAA<ACCC9AA<ACCC?B@BBB>B?C@??BCC<B=>8A;<;B:>:>@@@=><=;<:==7567676%6808:>:><>???ABA@@??>>>D:??:<;B@;;;CCCC@AA?A@CCHACCDC?CBB?B>?B:::::*;AA;ACBCCADBBB:;;BBCBBBCBDGE>AAA@@A@.;;;BB<BBB?
@6HNMW:00729:05851
TACGGAGGATGCGAGCGTTATCCGGATTTATTGGGTTTAAAGGGTGCGTAGGCGGTTTGTCAAGTCAGCGGTGAAACGCAAGGGCTCAACCCTTGACCTGCCGTTGAAACTGTCGGACTGGAATGCGGATGCTGTGGGAGGAATGTGTGGTGTAGCGGTGAAATGCATAGATATCACACAGAACACCGATTGCGAAGGCATCTCACAAATCCGTTATTGACGCTGAGGCACGAAAGTGTGGGGATCAAACAGG
+
CCBB@BD?BBCBBBBBCB?BBB=@>ACC=BD<?>6=?8@A8@@;AABBBCF>BB@CD<BBBB?BBBBA@@<>;::30000=@?8?@BB?BB=A?AAB>A??9@@=@AA;A???BC?CC8878===8849999BCAAB>CB@B?BBBBBB>BB?A@9979CCD<BBCBAAAA????????BBC@ABB>A@?299@@:@<@@@@AA???A;AA<???BB?BBBBAAC??<?BAB@A<A999BED9???CC9ABA4
@6HNMW:00732:05829
TACGGAGGATACGAGCGTTATCCGGATTTATTGGGTTTAAAGGGTGCGTAGGTGGCAGATTAAGTCAGCGGTGAAAAGCTGTGGCTCAACCATAGTCTTGCCGTTGATACTGGTTTGCTTGAGTACAGTTGATGTAGGCGGAATGCGTAGTGTAGCGGTGAAATGCATAGATATTACGCAGAACTCCGATTGCGAAGGCAGCTTACAAAAGTGTAACTGAC
+
66;;4/0*/7::::BBA@=@@@>A=;;;04?4:966C4C@7=A>ACCCCCG@BB@BBBBC@C?BAB@A;;7;DBCC5<<@@@BADBCB@C?BB@@?@@4886?=359@@ABB@BB;@?>48978;@B;A><399???9?<29173255:775/////4556;19>C>;88=;<?<<889///,//847994<<780547759:4;7797-5:::=:85355
@6HNMW:00744:05852
TACGGAAGGTCCGGGCGTTATCCGGATTTATTGGGTTTAAAGGGAGCGCAGGCGGCACTTCAAGCGTGACGTTAAATCTCGGGGCTCACCCCCGTTTTGCGTCGCGAACTGTCGTGCTTGAGTAGGCGGCAGGGAGGCGGAATTCGCGGTGTAGCGGTGAAATGCTTAGATATCGCGAGGAACTCCGATAGCGCAGGCAGCCTCCCGTTGCCTTACTGACGCTCATGCTCGAAGGTGCGGGTATCGAACAGG
+
EDCC?C;:::E?AA=:;;7;BG@D@CCG?@?=?A9??8??8@?8?AA@@00+00,0:::6<<5.00<=>=;8+;:.:?=>@AA6@AA@@AAA2@CED9??@@@CBBB@AAAAB@@A?><>BBBAA>AB;??@@9:94:@>A?B?BBB@=@B???@@<@BBC;@@@C?BA@BBBBB=<==:>:>>><>??BB@@@9949<=;:@@@:@A<A@<D@CCCCBCCCDB@A@?@BBB=B<ABBBB=BBCCCCAICC?
@6HNMW:00744:05853
TACGGAAGATGCGAGCGTTATCCGGATTTATTGGGTTTAAAGGGAGCGTAGGCGGGCTGTTAAGTCAGCGGTCAAATGTCAGGGCCCAACCTTGGCATGCCGTTGATACTGGCGGCCTTGAGTTCACACAAGGAAGGTGGAATTCGTCGTGTAGCGGTGAAATGCTTAGATATGACGAAGAACTCCGATTGCGAAGGCAGCCTTCTGGGGTGTTACTGACGCTGAGGCTCGAAAGCGCGGGTATCAAACAGG
+
;<<<9A6;@565=>BAAA?A@@?B?ABB=BB@EG=BB>CB=BC=A@@AAAA=::=4::55055=8<?A;;5;9BB;?@@?888/8=9B=A?A=?<?A::9@CE?BAA?=00)0:+/)/)33//49///995:17187==8=7@;@>C@<<;;;;<>9>>>>8>@?@:==@99959:<=8@;7;@@;?@D699>>2929?>?=@8=9955&5::59;;B<<<@@@;;5;BBAA@:A@<<>@6=@@655,5772
@6HNMW:00758:05855
TACGGAAGATGCGAGCGTTATCCGGATTTATTGGGTTTAAAGGGAGCGTAGGCGGGCTGTTAAGTCAGCGGTCAAATGTCAGGGCCCAACCTTGGCATGCCGTTGATACTGGCGGCCTTGAGTTCACACAAGGAAGGTGGAATTCGTCGTGTAGCGGTGAAATGCTTAGATATGACGAAGAACTCCGATTGCGAAGGCAGCCTTCTGGGGTGTTACTGACGCTGAGGCTCGAAAGCGCGGGTATCAAACAGG
+
C=BC=A=@AA@A@@@@@@>BBC@C@CCC=?@=@D=BB<?B4;:09?@AAAA=@@@8@AAA>A?AAALEBA>BBBC=BBBABBB>BC>C?B?B=>8?@99:=AB=BBBBBAA<??;??B?CDBB?BBBBBB>A3913133,71=3::?@@=AB<???<@;<>7665<8A88555<>@?>:>C?CCC?BCC9;;BB=A=BB::69<@9:99*55999:9ACD@?@C;;7;AAAAC=BAA@CF?CCBBDD=BCB@
@6HNMW:00722:05880
TACGGAGGATACGAGCGTTATCCGGATTTATTGGGTTTAAAGGGTGCGTAGGCGGTTTGTCAAGTCAGCGGTGAAACGCAAGGGCTCAACCCTTGACCTGCCGTTGAAACTGTCGGACTGGAATGCGGATGCTGTGGGAGGAATGTGTGGTGTAGCGGTGAAATGCATAGATATCACACAGAACACCGATTGCGAAGGCATCTCACAAATCCGTTATTGACGCTGAGGCACGAAAGTGTGGGGATCAAACAGG
+
=>CC6:/3-------5/55;9?7@0:9<4>=<?<9AA=BA8AA;;;:AACC?BB@BB=BBBB?BBB;;;B?A@@@9000<:@><?@>>9==8=:>:@=@::58?:>??9=A@@@@<@???9?:?9009=000009A?8;?6>6>ABBBC?BBBBB9858BBB>BDCCBB@??AA:99ABBBC?BBB>A@A:??A@<@<??::9997==8>?9<<>??:=>ABABB995:AAABF>B:99AAA6AAA@A9@@@3
@6HNMW:00723:05889
TACGTAGGTGGCAAGCGTTGTCCGGATTTACTGGGTGTAAAGGGCGTGTAGGCGGAGCAGCAAGTCAGAAGTGAAATCTCCGGGCTTAACCCGGAAACTGCTTTTGAAACTGTTGCCCTTGAGTATCGGAGAGGCAGGCGGAATTCCTAGTGTAGCGGTGAAATGCGTAGATATTAGGAGGAACACCAGTGGCGAAGGCGGCCTGCTGGACGACAACTGACGCTGAGGCGCGAAAGCGTGGGGAGCAAACAGG
+
CCCCCBC?;;9;C>ABBC>A@DAD@BBD?CBAAB>BBBCA9@=7?@@@ACC@BB?AAB???A?BBBBCC=A@CCC=BBCB?BB=BC?C;=<7;8?=8;79<;<<3=AB:AAAD:==A9A<@>@>>>=<;<><96955.5;7;;>9>9>A@>=>:;:@<A=>>7;;;>>>>AC@@:>==AA;>=AAA:@@<<8;<</6/6:39<@@@@@<AB>>>?<?A=>>?=>>7607<;:;<5<<@@AAA6;::AD:B=><
@6HNMW:00743:05866
TACGGAAGGTCCGGGCGTATCCGGATTTATTGGGTTTAAAGGGAGCGCGAGGCGGCACTTCAAGCGTTGACGTTAAATTCTCGGGGCTCACCCCCTGTTTTGCGTCGCGAACTTGTCGTCTTGAGTAGGCGCAGGAGTGGATTCGTGTGTAGGCGGGTGAAATGCTTAGATATCGCGAGGAACTCCGAATAGCGCAGGCAGCCTCCCGTTGCCTTACTGACGCTCCATGCTCGAAGGTGCGGGTATCGAACAGG
+
BBBA?;:@8?A=A<-//0=/9.55:<<45526>4>C=CC:A<8=;<;////)/:)/444.49-4444.4443438:083//////&/---,,,,$,----&---//3/66(,,(,,,,*,2,,---/60--,25(-,,2(-/3//33//8//(///(--8;1///806/3377755555282887266/5589797715822,28:086266)/)/99//-66//(/778:<<=7;798944(9?<:::9BAB7
@6HNMW:00751:05863
TACGGAGGATACGAGCGTTATCCGGATTTATTGGGTTTAAAGGGTGCGTAGGTGGCAGATTAAGTCAGCGGTGAAAAGCTGTGGCTCAACCATAGTCTTGCCGTTGATACTGGTTTGCTTGAGTACAGTTGATGTAGGCGGAATGCGTAGTGTAGCGGTGAAATGCATAGATATTACGCAGAACTCCGATTGCGAAGGCAGCTTACAAAAGTGTAACTGACACTGATGCACGAAAGCGTGGGTATCAAACAGG
+
BBBD@CC@CBBBBBBC@@<@BB>B@BBC>CC@CE=CC4:90;?9:@BBBCC@CC@CCBBB@B@CCCA@AC<@???>5@??@@B?BDCB@B<??BBBBB<???AA>B@@889?<?C=AAC?A???AB@A@?BB?>?>=800*0;00/<<7;;=@??;;7:AAA:???AA@@>A>>:>>@A>>><???:><<5:688*/*/::=@6;;BBB5>>>?E<>;;;CAA@@@?>>>;;:A9>:;;AA8>>?;;;3;>>8
@6HNMW:00752:05871
TACGGAAGGTCCGGGCGTTATCCGGATTTATTGGGTTTAAAGGGAGCGCAGGCGGCACTTCAAGCGTGACGTTAAATCTCGGGGCTCACCCCCGTTTTGCGTCGCGAACTGTCGTGCTTGAGTAGGCGGCAGGGAGGCGGAATTCGCGGTGTAGCGGTGAAATGCTTAGATATCGCGAGGAACTCCGATAGCGCAGGCAGCCTCCCGTTGCCTTACTGACGCTCATGCTCGAAGGTGCGGGTATCGAACAGG
+
;;>A=@:@=@B<AB:A;;49>?:?9@@=7BB?BE>BB6;;0;<;>@@AA@@=;;5;?>@:=@6:;9:CABBB@CD<BBFBB==2BCBBCCCG2BBBB8@@?ACBBCB?CCBBAA>>?D@CCCC@@:9929<>A898.3?<@>C?BBAA<@A?899<9<987,9>>@<???AAC???;?;5;5;==8=>>A@==;871797:4;;>17::<=<C?ABJBAACBCAA@@@BAAA;A;@??>=8@D@@;C@CCC@
@6HNMW:00763:05868
TACGGAAGGTCCGGGCGTTATCCGGATTTATTGGGTTTAAAGGGAGCGCAGGCGGCACTTCAAGCGTGACGTTAAATCTCGGGGCTCACCCCCGTTTTGCGTCGCGAACTGTCGTGCTTGAGTAGGCGGCAGGGAGGCGGAATTCGCGGTGTAGCGGTGAAATGCTTAGATATCGCGAGGAACTCCGATAGCGCAGGCAGCCTCCCGTTGCCTTACTGACGCTCATGCTCGAAGGTGCGGGTATCGAACAGG
+
DCCC@C?B?BD@EE>A@@@CCC@B@BCB=BB?BC=AC7;;8;C;;;;;<00600)/8//)/81/55;<<:;:594,9::;?<<1BCCBBBAA2@AAA5:9@@?BBBB?AAAABBBBBC?BBBB@?8>=6;>AA=BB?BB?B?B@BB==7<@<<<9959ABD>???B@C>>>AA@A????<?=@@A<>>;;;>=>77068<<9???9?B8;;<DACCCCCAAACBBBCBAAAA5<5;9995)5<<?>C?CCC>
@6HNMW:00716:05951
TACGGAGGATGCGAGCGTTATCCGGATTTATTGGGTTTAAAGGACGCGTAGGCGGATTATCAAGTCTTTTGTGAAATCTAATGGCTTAACCATTAAACTGCTTGAGAAACTGATAATCTAGAGTGAGGGAGAGGCAGATGGAATTGGTGGTGTAGGGGTAAAATCCGTAGAGATCACCAGGAATACCCATTGCGAAGGCGATCTGCTGGAACTTAACTGACGCTAATGCGTGAAAGCGTGGGGAGCAAACAGG
+
>><<9;>:>;;;BBBBBB?AADADACCC>DG?CB>BC8==8=<====695:58<6<>+/0::6;888;;/=<<=>8=;99///7<838373//)/9////9>7;5:;A;AABCDHAABBBBBBBBCCE>CC9979BCCCC@C>A=@>@@=@AA@@@@6@@BB:BD?BBAAA>;>>>><>@=@<AACA=AA=@???7:7:?>?@@@@??:>9<=;?:>;;?AAABD@@@?>;788-8<==>>>5>@BDD7AA@;
@6HNMW:00718:05943
TACGTAGGTGGCAAGCGTTATCCGGATTTACTGGGTGTAAAGGGCGCGTAGGCGGGGATGCAAGTCAGATGTGAAATCTATGGGCTTAACTCATAAACTGCATTTGAAACTGTATCTCTTGAGTGCTGGAGAGGTAGACGGAATTCCTTGTGTAGCGGTGAAATGCGTAGATATAAGGAAGAACACCAGTGGCGAAGGCGGTCTACTGGACAGTAACTGACGCTGAGGCGCGAAAGCGTGGGGAGCAAACAGG
+
CBCCCAB>@@;@@5;;A@<@CCAC@BBF?DCABB=BBBBD<BB<?@?ACCC?BBBB8A898??BBCBBCBB@??@8?AABCDD=BB=@=@AB@?@@<@>>>@@@;@AA<ABABBBBBBB?BAA=>>BB@@AAC>A?788748?C?B?B@BBBBBB@?8>877.9?=??BBABABD;>:<;??8;;9.57:;5;?=:>;<=9<@>=><>9@@@@@@<>@888999965/6=<9<<7<:::AAA3>>;@A9A>>;
@6HNMW:00722:05926
TACGGAAGGTCCGGGCGTTATCCGGATTTATTGGGTTTAAAGGGAGCGCAGGCCGTCGATTAAGCGTGACGTGAAATGCCGCGGCTCAACCGTGGAAGTGCGTCGCGAACTGGTTGACTTGAGTGCGCACGAGGAAGGCAAGGAATTCGTGGTGGTAGCGGTGAAATGCTTAGATATCACGAAGAACCCCGATTGCGAAGGCAGCCTTCCAGGGCGTAACTGACGCTAAAGCTCGAAAGTGCGGGTATCGAACAGG
+
BCCB?B6;5;B4;;/;>A=BEI?B?BCD?CC=@@9@B8@@;@A<ABBBB:;:;@CCCCCC?B@BBB@ABBCA@??9@A@<@?A=?@FC?C?CBC@B<?999AAAABBB=BBB@B=@@BB?B>>===?D>@@@@<>7;7;=885;672,,,,(**(**235.56690---8*--3258355;;5:@<:;;2///5//.8.3.333=5>/7+2//'.---(-----.6555-5556222'2559==3999;::47773
@6HNMW:00728:05919
TACGTAGGGTGCGAGCGTTAATCGGAATTACTGGGCGTAAAGCGAGCGCAGACGGTTTTTAAGCAAGATGTGAAATCCCCGGGCTTAACCTGGGAACTGCGTTTTGAACTGGGAGACTAGAGTGTGTCAGAGGGGGGTAGAATTCCACGTGTAGCAGTGAAATGCGTAGAGATGTGGAGGAATACCGATGGCGAAGGCAGCCCCCTGGGATAACACTGACGTTCATGCTCGAAAGCGTGGGTAGCAAACAGG
+
CCCAA;;;/5=9?@ABBB?@?AAB<B00,0=@>@9@?444(4<<>CBBBBCA>>3:9:9)7;<??=@??=????8?A@A5?=5<>9?:@?CAC<A655;;;;<<1<=9==BB<?=?A@BB>>>BBB>::888>@>?'?97:39.98@>?@ABAC>>@>>>D;BC@=7/./75359;48:1:199A?BB<?6=//+/7:9;=?>;0444(4436;??:;>>00*0009978A?D9A887>>.77<BCD>D??;
@6HNMW:00729:05916
TACGGAAGGTCCGGGCGTTATCCGGATTTATTGGGTTTAAAGGGAGCGCAGGCGCACTTCAAGCGTGACGTTAAATCTCGGGGCTCACCCCCGTTTTGCGTCGCGAACTGTCGTGCTTGAGTAGGCGGCAGGGAGGCGGAATTCGCGGTGTAGCGGTGAAATGCTTAGATATCGCGAGGAACTCCGATAGCGCAGGCAGCCTCCCGTTGCCTTACTGACGCTCATGCTCGAAGGTGCGGGTATCGAACAGG
+
DBBB?A?@@BCACC?C9:8;BB@B@CCB=BC@CC9?>0;;0;D=;;;BBBB@;;9B:718?-499A@=?9:4:;-;=:<A@?6AABCCDDD2A@BB6@@BABABCC=9::BA@AAAB?BBBCBB?BB?A>??8=@:@A;B?B@AAAD@DCEBBBB?BCCC>CC9999A@AC????;??:>:?==9=A=>>@@@>>78;>>5;;>-663997C?BBCCCCCBBAGCC;;;AA5;4;9995)5::==>?CCC>
@6HNMW:00736:05955
TACGGAAGATGCGAGCGTTATCCGGATTTATTGGGTTTAAAGGGAGCGTAGGCGGGCTGTTAAGTCAGCGGTCAAATGGTCAGGGCCCAACCTTGGCATGCCGTTGATACTGGCGGCCTTGAGTTCACACAAGGAAGGTGGAATTCGTCGTGTAGCGGTGAAATGCTTAGATATGACGAAGAACTCCGATTGCGAAGGCAGCCTTCTGGGGTGTTACTGACGCTGAGGCTCGAAAGCGCGGGTATCAAACAGG
+
CCBC@B=@@BBAACA@:97;AD=B?CBC>DD@CC;BB<DD>CD=BBABA@?<@@?;@AAA@D@BBAAB@@=<@@@900,0@@>?9:;9=<@;@=@=@@ABB?BC?BBBBA>=9>?9>?A>AAAA?BBBBBB?B?B?B?BB?A<A=AABAA@@@AABB?BCCC>@@AC@CDCBBABCBCB@CD@ACB?CDC?BACCAC@BCBB?B@BBBCC9A@@=@BDCECA@@BBB?BBBCCC=A?;;;@8@AABCE>BBC@
@6HNMW:00744:05934
TACGTAGGGGGCGAGCGTTGTCCGGAATGATTGGGCGTAAAGGGCGCGTAGGCGGCTCTTTAAGAGTGGAGTGAAAGTCCTGCTTTCAAGGTGGGAATGGCTTTGCTGACTGGAGGGCTTGAGTGCAGGAGAGGTAAGTGGAATTCCCGGTGTAGCGGTGAAATGCGTAGAGATCGGGAGGAACACCAGTGGCGAAGGCGACTTACTGGACTGTAACTGACGCTGAGGCGCGAAAGTGTGGGGAGCAAACAGG
+
===BBBBBBB2AB;;;BC=ABB?B=@;::<?9=:2::;;=8==7=;5596>9AB9BAAAA<A=AAAAA=@@<@BA;95448:888(33484::;5=;??9<;;394484444389:2;<7555<<;;;8=<;<>87,377,3173<93>8=9:333=8<798+7;9778B>>>C>>=7>A8@;>??299551;=>6;6;<73517:7815:/..3(..5760//8//)387777.799;?=B1B?:>A<888=
@6HNMW:00726:05962
TACGGAGGATCCGAGCGTTATCCGGATTTATTGGGTTTAAAGGGAGCGCAGGGTCAGGCACTTCAAGCGTGGACGTTAAATCTCGGGGCTCACCCCCGATTTTGCGTCGCGAACTGTCGTGCCTTGAGTAGGCAGGCAGGGAGGCGGAATTGCGCGGTGTAGCGGTGAAATGCTTAGATATCGCGAGGAACTCCGATAGCGCAGGCAGCCTCCCGTTGCCTTACTGACGCTCATGCTCGAAGGTGCGGGTATCGAACAGG
+
//77255.4;;.56:;>>8==<:=7:9A8;:55:2:;(49)4<09944////(////)/7/-(-/4/-,,,(,,,,(,6/588:=;;+<====888'33377+777788///4//---66-/(/365,,,6,---(----(-/478488=5::<33.3:888;;37222'22..37....2-.....262666.35998=7722+2555.555-5727:/8.73999<33366////688(3,3;387)7><<;@;?>>9
@6HNMW:00732:05964
TACGGAGGATGCGAGCGTTATCCGGATTTATTGGGTTTAAAGGGTGCGTAGGCGGTTTGTCAAGTCAGCGGTGAAACGCAAGGGCTCAACCCTTGACCTGCCGTTGAAACTGTCGGACTGGAATGCGGATGCGTGTGGGAGGAATGTGTGGTGTAGCGGTGAAATGCATAGATATCACACAGAACACCGATTGCGAAGGCATCTCACAAATCCGTTATTGACGCTGAGGCACGAAAGTGTGGGGATCAAACAGG
+
CBCB@B@<@;;:BBBBBB@CCC@D>?@B=;;8;B=BE=CD>GI>@@ACGEFABB>BL?CCCC:9;@::;C??AAA800//6?;5??;=-33(3-337-38;29=6===7>;;>AB799BB?B@@??C?@??///::;;2::8>7<<7@;:59;===@A>AABC>AA@@:99973337379::?=:??:=;;*00//)/39>?;@@;<BC<BB9:;?BB<????==???9>A883;/74=>>=?1:=8=B:BCF?
@6HNMW:00737:06009
TACGGAGGATGCGAGCGTTATCCGGATTTATTGGGTTTAAAGGGTGCGTAGGCGGTTTGTCAAGTCAGCGGTGAAACGCAAGGGCTCAACCCTTGACCTGCCGTTGAAACTGTCGGACTGGAATGCGGATGCTGTGGGAGGAATGTGTGGTGTAGCGGTGAAATGCATAGATATCACACAGAACACCGATTGCGAAGGCATCTCACAAATCCGTTATTGACGCTGAGGCACGAAAGTGTGGGGATCAAACAGG
+
BBCIACC@@@@BA@>@;;59??:@7@@>5=B5;;0:B.;:09;69:CCAAA?AB=@@8@@;;79<?@B@@9=;::3:000<@@9?007177(3288<4:BB=AB=???9?AAABB>:98@;@<ABCC=A@@A???AD;@?;?>ABCEBB????@:9928<<>:@BA@@?898=<9:9@899B?BBE@B??9??:93:?@:98>=<ABF;=>?CC>?A;>?>?@??>?;==<;?>9=:443==.88888177<6
@6HNMW:00740:05971
TACGTAGGTGGCAAGCGTTATCCGGATTTACTGGGTGTAAAGGGCGCGTAGGCGGGGGCGCAAGTCAGATGTGAAATCTATGGGCTTAACCCATAAACTGCATTTGAAACTGTGCCTCTTGAGTGCTGGAGAGGTAGATGGAATTCCTTGTGTAGCGGTGAAATGCGTAGATATAAGGAAGAACACCAGTGGCGAAGGCGATCTACTGGACAGTAACTGACGCTGAGGCGCGAAAGTGTGGGGAGCAAACAGG
+
<<@BB@@=@C?BA=@A;:5;AA=B:CC@8=CBCC?CBBBG=BB=@@@>@00-0@>>@0;=?@=?@DAAAABBBBC<A?999CD=B@7A9?>3?@@?8@;8===<8;=>8><;52:88;;8;<<==<@A8::?C?CABAAA=A<A@C?D?C????>??<?@@@;947@?CA@000@<@<B?::49AA:???@=?@?3939???AABBAD?AAAAAA?ABCBB>>=@9939@@=??8?A@AEBD6A@???8;AA;
@6HNMW:00749:05983
TACGGAAGGTCCGGGCGTTATCCGGATTTATTGGGTTTAAAGGGAGCGTAGATGGGTTGTTAAGTCAGTTGTGAAAGTTTGCGGCTCAACCGTAAAATTGCAATTGATACTGGCGTCCTTGAGTACAGTTGAGGTGGGCGGAATTCGTGGTGTAGCGGTGAAATGCTTAGATATCGCGAGGAACTCCGATAGCGCAGGCAGCCTCCCGTTGCCTTACTGACGCTCATGCTCGAAGGTGCGGGTATCGAACAGG
+
=BCC@B@C@@@><>6000)/:>:>7?@B6AA=BD=BB>CH>CC>BB;;;;;;BBC;C8;;9;>AABAAA?CCBBB9:993:?=:?A993:399999*7/77=:?>ABBBBAA>@A@C?B=A;;;BBCBC=A;;9;CD=;;:<@C?BBBB?BBBABAA?ACCC>;;;C@DCCDBBBBBBBB?B>BBB@BBB@@@CB@@<@@@@?BDD>CB>@@@FADCCCCCBBBDC@;@??B=8@7>:55=6==>>>>;<AB@
@6HNMW:00750:06006
TACGGAGGATGCGAGCGTTATCCGGATTTATTGGGTTTAAAGGGTGCGTAGGCGGTTTGTCAAGTCAGCGGTGAAACGCAAGGGCTCAACCCTTGACCTGCCGTTGAAACTGTCGGACTGGAATGCGGATGCTGTGGGAGGAATGTGTGGTGTAGCGGTGAAATGCATAGATATCACACAGAACACCGATTGCGAAGGCATCTCACAAATCCGTTATTGACGCTGAGGCACGAAAGTGTGGGGATCAAACAGG
+
DCCDACC@B@@@A@>BA@<ABB?B@BBB=A@;?@6?B0;;6<A<>?@CCCD@CB8;;6;;CC?CCCA@@B?@@@@900009>>9=@=?=@?8?;==?;?>>8==::9:/:@@@::5:AAB;?=?BBB?A999@A@@A;AA?A@BBBBBC<>>@AB??:????8?A@BCBBAAAC999A@@??<>@A=@@@489?>:@;@BB?>>BBCB?CD=?>?BC?BBBBCBB??9=:9998+8;;=A>B1@@@BB>ABA<
@6HNMW:00755:06008
TACGGAGGATACGAGCGTTATCCGGATTTATTGGGTTTAAAGGGTGCGTAGGTGGCAGATTAAGTCAGCGGTGAAAAGCTGTGGCTCAACCATAGTCTTGCCGTTGATACTGGTTTGCTTGAGTACAGTTGATGTAGGCGGAATGCGTAGTGTAGCGGTGAAATGCATAGATATTACGCAGAACTCCGATTGCGAAGGCAGCTTACAAAAGTGTAACTGACACTGATGCACGAAAGCGTGGGTATCAAACAGG
+
CGCC@BB@CBCCBABBBA=ACC@C?BBC>CC?AA=@D>ED=BB>BA@@@9:4;;4;CDBD@C?BBBAA??<?A@CC;A@BCCC?CBBB>B788B@ABB?AB?AA>ACCBBAA>AC;BBB:==A@ABBBB@BBBBBBB>BB@B@688AA>>>????>;7;AAA::;;>=@?@===;>>==?>>:>=@<???;>9:9*/*/666=589AAB6@@>>><=;;;====888@@A;=>D7;;=>BB9@>?DDD;=>>8
@6HNMW:00760:05963
TACGTAGGTGGCAAGCGTTGTCCGGATTTACTGGGTGTAAAGGGCGTGCAGCCGGAGGAGCAAGTCAGGCGTGAAATCCCCGGGCTCAACCTGGGAACTGCGTTTGTGACTGCAAGGCTAGAGTGCGACAGAGGGGGGTGGAATTCCACGTGTAGCAGTGAAATGCGTAGAGATGTGGAGGAACACCGATGGCGAAGGCAGCCTCCTGGGCGAATACTGACGCTCATATGCGAAAGCGCGGGGAGCAAACAGG
+
BBCBB@B?@@=@A>@ABC9;;D@D@BBC>CCCDD=A@@==6=;6>@BB??@B?E=@?????C@BBA@A=@AABEB>BBBB:BB=B::9?C?BBB=B?BAA@AAA<=@@ABA@@A<?<?AA@@;;;?>>;:8857777%66/2-2+25:67788889999?:A666@@A@>;;;DCBB@A@?@@BCJ@FBBB?BBC@C@CBCC@@@>@@C>CCD@BB;;;BAAABBBCC;;;KIG?E=;;BED:A@@CG=;;;<
@6HNMW:00720:06050
TACGTAGGTGGCAAGCGTTATCCGGATTTACTGGGTGTAAAGGGCGCGTAGGCGGGGATGCAAGTCAGATGTGAAATCTATGGGCTTAACCCATAAACTGCATTTGAAACTGTATCTCTTGAGTGTCGGAGAGGTAGATGGAATTCCTTGTGTAGCGGTGAAATGCGTAGATATAAGGAAGAACACCAGTGGCGAAGGCGATCTACTGGACGATAACTGACGCTGAGGCGCGAAAGCGTGGGGAGCAAACAGG
+
BCBBBBC=;97;B=A@BB?BBB?B=AA@<?B?@?:@AAAC9??:@@@CCCB?A??=3==??@?BBBBBBBCCACC=BAA@@@C=BB@B?A@9AABB>BBCEAAA<ABB>B<><@>A>>>8<565;:@?;===<9<==<??=??B@D?C?CCCBBBBB>@@?@:???BABBD@@AC?D?B?BB@BBB?BBA@:?7708<@ABBCC???@<@@000><@@???BBBB?>;>@@>??8?@@@@@A8@A@CC;@@B?
@6HNMW:00720:06054
TACGGAGGATGCGAGCGTTATCCGGATTTATTGGGTTTAAAGGGTGCGTAGGCGGTTTGTCAAGTCAGCGGCTGAAAACGCAAGGGCTCAACCCTTGACCTGCCGTTGAAACTGTCGGACTGGAATGCGGATGCCTGCTGGGAGGAATGTGTGGTGATAGCGGTGAAATGCATAGATATCACACAGAACACCGATTGCGAAGGCATCTCACAAATCCGTTATTGACGCTGAGGCACGAAAAGTGTGGGGATCAAACAGG
+
//75(--(--8:::9;657::<0505@@8@B=AA<AB:AD;A@;>555<<<7;;<>@8>>>>;?DD<00;*-,,,,,&,,--388+--9:49908233328882882888078888=;897=68490//56:6;6::::98)/0*/(/866//(/66667:9,3399(33933398878888::<88>=<<;00.*--55(-(-///338333(39333037489333:43369;93377&7733888+7788818<<7
@6HNMW:00726:06057
TACGGAGGATGCGAGCGTTATCCGGATTTATTGGGTTTAAAGGGTGCGTAGGCGGTTTGTCAAGTCAGCGGTGAAACGCAAGGGCTCAACCCTTGACCTGCCGTTGAAACTGTCGGACTGGAATGCGGATGCTGTGGGAGGAATGTGTGGTGTAGCGGTGAAATGCATAGATATCACACAGAACACCGATTCGAAGGCATCTCACAAATCCGTTATTGACGCTGAGGCACGAAAGTGTGGGGATCAAACAGG
+
B@BB?BB?BB;;;@>A;;6;@C@C?CC>6@B?BB=BB=AA;@A;AAABCBB?@A5;;0;BAB>B@@@@BA?BAAA;<::9?CC=>A;;-33(3498;4==:04479;;5=777AA177?@<@>ABAB?A99:@@???9@A=@49:?9:9:?A@@:::;??BB=AAAA@@@@:9:999>899<>?@@8@=<69//)/6;//7>=;;;;3;<873-4;044:==7333-333366.68///66*///:=6<==>
@6HNMW:00727:06021
TACGGAGGATGCGAGCGTTATCCGGATTTATTGGGTTTAAAGGGTGCGTAGGCGGTTTGTCAAGTCAGCGGTGAAACGCAAGGGCTCAACCCTTGACCTGCCGTTGAAACTGTCGGACTGGAATGCGGATGCTGTGGGAGGAATGTGTGGTGTAGCTGGTGAAATGCATAGATATCACACAGAACACCGATTGCGAAGGCATCTCACAAATCCGTTATTGACGCTGAGGCACGAA
+
955/277)0//////;9@6;5<7<6494)49;>=<AC=CC8CD<B696@BB?==:CC>CB@@7;;>:@<=88;::30/0/6<<5<><<177(76;7:39@@499;AAA:A89:?A;@@99398>?=>9=>@<=<877)79/78??BBBB?A@=8....)----(-7933333866///8///828::6;::23338,3,3<998=<<<=6==84/(/8(///99;<;;2877333
@6HNMW:00728:06029
TACGGAGGATGCGAGCGTTATCCGGATTTATTGGGTTTAAAGGGTGCGTAGGTTGCTTGGTAAGTCAGCGGTGAAAACTGAACGCTCAACGTTCAGCGTGCCGTTGAAACTGTCAGCTTGAGTGCAGTGGCGGCAGGCGGAATTCGTGGTGTAGCGGTGAAATGCATAGATATCACGAGGAACTCCGATTGCGAAGGCAGCTTGCCATACTGTAACTGACACTGAAGCACGAGGCGTGGTATCAAACAGG
+
CFCC@CD@B:;;BCC999:=<<@C@CBE?CB@BB=BD=CC=BC;999000=)/*/7:7<6<<:>>DB;;;>@;;;;.9???=A@999C@BCC=AA@;99?>489<??A:@@@@@;;9>;::;>@ABBBC?@@<@A@=@C?C6;6;ABB=BABBE;;49=@@6999@@@BAAAA>==<00*0:<<@<ABA>AABB5;6;AAAB@CE?AACCCCBA?BBBB:;:AAC?AABA99:3:99927?=787.7=?6
@6HNMW:00739:06031
TACGGAGGATGCGAGCGTTATCCGGATTTATTGGGTTTAAAGGGAGCGTAGGTGGGATATTAAGTCAGCTGTGAAAGTTTGGGGCTCAACCTTAAAATTGCAGTTGATACTGGTTTCCTTGAGTACGGTACAGGTGGGCGGAATTCGTGGTGTAGCGGTGAAATGCTTAGATATCACGAAGAACTCCGATCGCGAAGGCAGCTCACCGGGCCGGAACTGACACTGATGCTCGAAAGTGCGGGTATCAAACAGG
+
CCCF@DD?CABABBBBBB@BCC@C@CBB<AB?BB<BC6;;6;@;AAAAA;;6;BA=BCCC?B?CCCCBBBCBBBD>CCB<BDE9DABB?B>A>ADD6B8:9C@@<@@BBBDF>AA=A?A?AAA@CBB?BCCBB?@CC8@@>B>B>BB==;=A@BBBB@BBBB>BBAD?CCCCBBAB@@@=AA=ABC@BBCCCCBC?B@CAAACCAA=AC<A?B?C>CCCCDCBBCCCCBBBBCC>CCB@@@<@???@A<@@C?
@6HNMW:00747:06019
TACGGAAGGTCCGGGCGTTATCCGGATTTATTGGGTTTAAAAGGGTGCGTAGGCGGTTTGTCAAGTCAGCGGTGAAACGCAAGGGCTCAACCCTTGACCTGCCGTTGAAACTGTCGGACTGGAATGCGGATGCTGTGGGAGGAATGTGTGGTGTAGCGGTGAAATGCATAGATATCACACAGAACACCGATTGCGAAGGCATCTCACAAATCCGTTATTGACGCTGAGGCACGAAAGTGTGGGGATCAAACAGG
+
ADCC@D@CABD@BB>BBB?@@@;@8@A=7AC;??/;;0;;;&9;6:<A<<==>?@4;;0;AAB>BBCBB@A=<000,00//499.999<5;;09.56;5;9;5;;:>CD@B@@@BD@CDA?=A@CC?@=???=AC;<;0;@<@<;;;BAB?BAAAABB=@@AA<AAABACBA@@@::;AAABC=@@C=???9=?::6:>ACD;;;;:CC?CC@CD<;;?BA@@@;;;A=@??>>?;@ABBBCC5885=>6=882
@6HNMW:00754:06041
TACGGAGGATCCGAGCGTTATCCGGATTTATTGGGTTTAAAGGGAGCGTAGATGGATGTTTAAGTCAGTTGTGAAAGTTTGCGGCTCAACCGTAAAATTGCAGTTGATACTGGATATCTTGAGTGCAGTTGAGGCAGGCGGAATTCGTGGTGTAGCGGTGAAATGCTTAGATATCACGAAGAACTCCGATTGCGAAGGCAGCCTGCTAAGCTGCAACTGACATTGAGGCTCGAAAGTGTGGGTATCAAACAGG
+
>>>@<=A@BCC<A9;:BB@CCC<@<@@@=AC@DD>CC<BB>CC=@@@BAAAAA@?BBBBE>D:;;BDBC=??BBD<AAB>BBB?BB@@=B<>>AAA4@;>=??>>BBDCCCD;BBCCBB@@A@BCCCCB>A??=?BB?BA?BAE@BBAA<@AB>>?B>BBBC>@@?B@BBB=>>BCCBB=@A@DCC=@99599==3949AAB?CDCBB?AA??>??BBBBBBB????=?BCBBB:?;>;;;3;?@@BB:@??<
@6HNMW:00761:06029
TACGGAGGATACGAGCGTTATCCGGATTTATTGGGTTTAAAGGGTGCCGTAGGTGGCAGATTAAGTCAGCGGTGAAAAGCTGTGGCTCAACCATAGTCTTGCCGTTGATACTGGTTTGCTTGAGTACAGTTGATGTAGGCGGAATGCGTAGTGTAGCGGTGAAATGCATAGATATCACATAGAACTCCGATTGCGAAGGCAGCTTACTATATTACTTACTGACACTGAAGCACGAAAAGCGTGGGGATCAAAACAG
+
;>==7;;5;999955556256>9<8ABC8CB@BE=BB:;?68:1:/0)////)/57<<;;;;>:>>=;::;794444&4::<<>7443713-338:99:4558;<::=@@@??=@A:?@@??>>@@<733,388333:68:<;9/..97/557777<>685//'/5///;555;AF888=<;<588@;>8=4<8::)/)/...9.33753394...4555544------33866666+2..3255&------&,44
@6HNMW:00715:06105
TACGTAGGTGGCAAGCGTTGTCCGGATTTACTGGGTGTAAAGGGCGTGTAGGCGGAGCAGCAAGTCAGAAGTGAAATCTCCGGGCTTAACCCGGAAACTGCTTTTGAAACTGTTGCCCTTGAGTATCGGAGAGGCAGGCGGAATTCCTAGTGTAGCGGTGAAATGCGTAGATATTAGGAGGAACACCAGAGGCGAAGGCGGCCTGCTGGACGACAACTGACGCTGAGGCGCGAAAGCGTGGGGAGCAAACAGG
+
ECBBBEH@@@6:;<@@BC>BBC@CACCC>CCDFE>A@@BC?CE>BBA@@::59A=??????B@?@@@8809@@@C>BAAC?CD<AA?C>BB;A<@C8?897::;/;=D;A===;AAE8=:>@?>>=@@;AC<=:<994;;5;=B<@;@@@@@@@@@@7<555,8==>AAA???A<>>;>?;?<@?@=A>??=A??6;5:=:=:>@===<@A=><<:<?=><<;;:==3:;====4;;;==??3>=?AD3;;=8
@6HNMW:00724:06076
TACGGAAGGTCCGGGCGTTATCCGGATTTATTGGGTTTAAAGGGAGCGCAGGCGGCACTTCAAGCGTGACGTTAAATCTCGGGGCTCACCCCCGTTTTGCGTCGCGAACTGTCGTGCTTGAGTAGGCGGCAGGGAGGCGGAATTCGCGGTGTAGCGGTGAAATGCTTAGATATCGCGAGGAACTCCGATAGCGCAGGCAGCCTCCCGTTGCCTTACTGACGCTCATGCTCGAAGGTGCGGGTATCGAACAGG
+
CCBB?B@B?BEAGE?BBB?BBB>A?@??8::5;A<AB<CB?BGG@@@CC@@=@?;?AAB??@7;;;BBBCAB>AB=BCCBCCC;CAAAACAB1CCCC8@@A@A@AAA?AAABBBBBBB@BAB??>9>?8??AA;??:9:49?B?AB@B>@?>=>8848@AB;BBBB?BBBB@AACC@B@<A<>>>:>>AAA=;;7747<==<@@A:AA;==:B@CCCCCBBBCBABBBBBDD4:4:;;;:)9;;<BH@AAA@
@6HNMW:00724:06086
TACGGAGGATGCGAGCGTTATCCGGATTTATTGGGTTTAAAGGGTGCGTAGGCGGTTTGTCAAGTCAGCGGTGAAACGCAAGGGCTCAACCCTTGACCTGCCGTTGAAACTGTCGGACTGGAATGCGGATGCTGTGGGAGGAATGTGTGGTGTAGCGGTGAAATGCATAGATATCACACAGAACACCGATTGCGAAGGCATCTCACAAATCCGTTATTGACGCTGAGGCACGAAAGTGTGGGGATCAAACAGG
+
@BBCACD@CCCCCBBBBB@BBD@C@BBB=BE?BB;@?9@A<AC=BBBABDDABB@AD<ABCD?BCBAAAB?????80000<@@<@A@@>@A:@=?@A>ABB@BD?BAB<B@BBBB>BCCC>B>BB@@<@AA@@@BDD>AA?B?BBBBBB588CBB??<?BBB=CECBBBBBBBBAAABBBBC?BBB=@@@399@@<@=@BBAAAAAAA<AC?BB?BB?ABBCCAB??;?A@@@B9A@@?>=>5???BF>BBA?
@6HNMW:00735:06108
TACGTAGGTGGCGAGCGTTGTCCGGATTTACTGGGTGTAAAGGGCGCGTAGGCGGGATGGCAAGTCAGGTGTGAAATCTATGGGCTTAACCCATAAACTGCACTTGAAACTGCCATTCTTGAGTGTCGGAGAGGTAGACGGAATTCCTAGTGTAGCGGTGAAATGCGTAGATATTAGGAGGAACACCAGTGGCGAAGGCGGTCTACTGGACGATAACTGACGCTGAGGCGCGAAAGCGTGGGGAGCAAACAGG
+
>@DCCBB?@@<@B:;<AA@CCC@CACCB=BB?@@79:ACC>CD<BBCCCBB?BBE<BAB?997:@@@A>@@@@?@<A@ABBBB=BC?B?CB=@@@@9@000?==609838?=@=AA>AB=@>>000@A=A@??=?C>>@D@C?B?B?BBCA@@::::3:@@@=BCBCCCBAA@@=:949@<A?BAB::8CC<??>1807=<;8>A@@@=?;;=AA=B;;;????A@@<@@@=>@9:::@BCB9A@???8??B=
@6HNMW:00736:06062
TACGGAAGGTCCGGGCGTTATCCGGATTTATTGGGTTTAAAGGGAGCGCAGGCGGCACTTCAAGCGTGACGTTAAATCTCGGGGCTCACCCCCGTTTTGCGTCGCGAACTGTCGTGCTTGAGTAGGCGGCAGGGAGGCGGAATTCGCGGTGTAGCGGTGAAATGCTTAGATATCGCGAGGAACTCCGATAGCGCAGGCAGCCTCCCGTTGCCTTACTGACGCTCATGCTCGAAGGTGCGGGTATCGAACAGG
+
FDBB?B=@=@C?BD<@;;6;CB@C?CEM?B@>@C>CD>BB=BH?BB@@@;;5;:4:AB@=AD<:9<CCCBFE@BB=BEDBBBB9BCCBBBBA2?@??6AAA@BBBBB@??>BDCBBA@<ABBBBB@BB>ABCB=<>;>>=@?A?AA@?;=???@AB?BCCD>AAAB?ABAAAAAA>>>@7=7=AA;@@>@@@A=;;7;???=AAD2::<@@<E@CCCCBBAACBCBBBCBBB=A:>@>@@=@CCCBB@AAA@
@6HNMW:00737:06093
TACGGAAGGTCCGGGCGTTATCCGGATTTATTGGGTTTAAAGGGAGCGCAGGCCGTCGATTAAGCGTGACGTGAAATGCCGCGGCTCAACCGTGGAAGTGCGTCGCGAACTGGTTGACTTGAGTGCGCACGAGGAAGGCGGAATTCGTGGTGTAGCGGTGAAATGCTTAGATATCACGAAGAACCCCGATTGCGAAGGCAGCCTTCCAGGGCGTAACTGACGCTAAAGCTCGAAAGTGCGGGTATCGAACAGG
+
B=BC@C<C@BC?@@5<00)/;;6=:<>>7;A=@C;?B4;;/:<6;A@@@@@<@@BAAAAA=?=ACBBDD;<6AAC;;;;?BAA?BAAB?B>A@B?C>B899BD??@CB=@BB>?<?CCB@BB@???@A@A;;;1818:>>9>8=8=;;;8=<=:://*/9<<2=@==:=@@@???@@@@<@A:>>>2==>;??@@;?;?888=D5;5;==4=>?><>?AAA===>>6==>>=>>6<<=9993:>=>??<>>?;
@6HNMW:00758:06073
TACGTAGGTGGCAAGCGTTATCCGGATTTACTGGGTGTAAAGGGGCGCGTAGGCGGGGGCGCAAGTCAGATGTGAAATCTATGGGCTTAACCCATAAACTGCATTTGAAACTGTGCCTCTTGAGTGCTGGAGAGGTAGATGGAATTCCTTGTGTAGCGGTGAAATGCGTAGATATAAGGAAGAACACCAGTGGCGAAGGCGATCTACTGGACAGTAACTGACGCTGAGGCGCGAAAGTGTGGGGAAGCAAACGAG
+
==@G;;:@BB<BC496;;5;==8=:@>B;;99:4(48937-333&4444454587676'68/0+/:6698<<<AAA=9737333(336<6;;,338817;97773,7>?144@=>C?B<=799/00///+/;<<9==BBBB?A<@39/7,798<78=;6><?>8><<789AAAABB?A<@>=<3978/738906//*/06:678<435<8>:333;.33777333733,38>737(33//9::&/*/:?>37<<=
@6HNMW:00758:06084
TACGTAGGGTGCGAGCGTTAATCGGAATTACTGGGCGTAAAGCGTGCGCAGGCGGTTTTGTAAGACAGATGTGAAATCCCCGGGCTCAACCTGGGAACTGCGTTTGTGACTGCAAGGCTAGAGTGCGACAGAGGGGGGTGGAATTCCACGTGTAGCAGTGAAATGCGTAGAGATGTGGAGGAACACCGATGGCGAAGGCAGCCCCCTGGGTCGTAACTGACGCTCATGCACGAAAGCGTGGGGAGCAAACAGG
+
BCCCCCCC=B@@BBABBB@C@CBB=B7:9;BCCD=BAAAH>CBB@@@889A>?<9?@@6AAD@CBBBBC===BBC?CCCC:BB>BBBB?B?BCC>C>CB@B@BB597@????>A5:7;@AA@???====9::9999:';=9>5;5;:>====>>>@@AA@@@:======>A@>BBBB>BBAC@CBB?AABC@FCC@CACDA@AAA1BBE=CC9;:ADDCB;;;BABBBBBBBBB<BBBCADB7;;;BB<AAB>
@6HNMW:00715:06121
TACGGAAGGTCCGGGCGTTATCCGGATTTATTGGGTTTAAAGGGAGCGCAGGCGCACTTCAAGCGTGACGTTAAATCTCGGGGCTCACCCCCGTTTTGCGTCGCGAACTGTCGTGCTTGAGTAGGCGGCAGGGAGGCGGAATTCGCGGTGTAGCGGTGAAATGCTTAGATATCGCGAGGAACTCCGATAGCGCAGGCAGCCTCCCGTTGCCTTACTGACGCTCATGCTCGAAGGTGCGGGTATCGAACAGG
+
CCCC@C@CBCC@DD>BBB@CBB?C@BBB=AA?BC9AA0;;0;@;;;;CCBC?;::@;:47A:::;ABAC?A<@C=BBB@@@@3::9FFFFD2BBCC9AABABAC@@>???A>?>??A?BCBBBBABB?BBDD>@A=AA>@?C@BA@A>ABCBB@@<???B9BBBB@BBBBBBAAA798:>:>>@<@@@@=>>C>=8===<:?>=1<<5::<CACCCCBCCCCCB@@@@AA@5;5<?;;;6;B@@CC@CCC@
@6HNMW:00718:06123
TACGTAGGTGGCAAGCGTTATCCGGAATTATTGGGCGTAAAGGGTGCGCAGGCGGTTTATTAAGTTTAGGGTGAAAGCGTTGGGCTCAACCCAATACAGCCTTAAAAACTGATAGACTAGAGTGCAGAAGAGGGTAGTGGAATTCCATGTGTAGCGGTAAAATGCGTAGATATATGGAGGAACACCAGTGGCGAAGGCGGCTACCTGGTCTGTAACTGACGCTCAGGCACGAAAGCGTGGGGAGCAAATAGG
+
CDBBBCCAA@=?B4;:;@=@BCAC@C@EABA<@?/:;@??5@@9?@@@A@?=9958A=@@=?=???<?CA9D:98-99:939>9AABC?BB@B>BABBBB?A?CCDD2A>??AA@@>=>>>@=<<><;4;667)7888=8=:C>A@A@@ADAAA<;8;BCC;CBBCBCBABBBBAC?::8:@@@A>A@???BCD>A=9949BAA@BC@CBBBBB@CCC@<?>AC<>;>@@>>?9?DCBBBB5;;;?D;A::7
@6HNMW:00747:06144
TACGGAGGATGCGAGCGTTATCCGGATTTATTGGGTTTAAAGGGTGCGTAGGCGGTTTGTCAAGTCAGCGGTGAAACGCAAGGGCTCAACCCTTGACCTGCCGTTGAAACTGTCGGACTGGAATGCGGATGCTGTGGGAGGAATGTGTGGTGTAGCGGTGAAATGCATAGATATCACACAGAACACCGATTGCGAAGGCATCTCACAAATCCGTTATTGACGCTGAGGCACGAAAGTGTGGGGATCAAACAGG
+
CCB@?@C@@?@?@@ABBB@CCC?C@CCC>BB?AB6<;6;C9AA=A@BABBB@BC@CD=CCBB=@@A@@@B?AAAA<000<=AA<A@CB?CF>B=?@B?BAC>AA?BCC>CA@A@@>>>?@9=9>A?>9>AA@AABCC=AA>A?BBBCDC>BCB@=?><>CCF>BCBBBBCCCCB>=>>?=@@;@AB=@A@7;;;;+0*0:@@ACCCCC=BB?BB=???BBCBA@A::4:BB@AK>BAABBDE:AAABD>DDEA
@6HNMW:00750:06135
TACAGAGGGTGTGAGCGTTAATCGGATTTACTGGGCGTAAAGCGTGCGTAGGCGGCTTTTTAAGTCGGATGTGAAATCCCCGAGCTTAACTTGGGAATTGCATTCGATACTGGGAAGCTAGAGTATGGGAGAGGATGGTAGAATTCCAGGTGTAGCGGTGAAATGCGTAGAGATCTGGAGGAATACCGATGGCGAAGGCAGCCATCTGGCCTAATACTGACGCTGAGGTACGAAAGCATGGGGAGCAAACAGG
+
CCCCCCCC>CCCCAAABB@D?CCE@???<?BBBE>BBABB>BBBBB>><=>8<<899999(98==AB?ABCB>>>:>@BC5BBBCC@C?CDBGJ>CAC?BBCCACCCCCDBBB=B?AAEDDCDDCBBB<BC@@=@BC=BBBB?B?B?AA=A@@ABAB?AAAA<:;:ABCDAA@CBBB@CB@B?BCC@CCCB?CBB<?<?@@@=AABCC?B@CD@CCBBBB@:;;@;;5;BAAAB=BBBCCCC;@@@A@<ABB?
@6HNMW:00751:06137
TACGGAAGGTCCGGGCGTTATCCGGATTTATTGGGTTTAAAGGGAGCGCAGGCCGTCGATTAAGCGTGACGTGAAATGCCGCGGCTCAACCGTGGAAGTGCGTCGCGAACTGGTTGACTTGAGTGCGCACGAGGAAGGCGGAATTCGTGGTGTAGCGGTGAAATGCTTAGATATCACGAAGAACCCCGATTGCGAAGGCAGCCTTCCAGGGCGTAACTGACGCTAAAGCTCGAAAGTGCGGGTATCGAACAGG
+
BBCC@C>A?AD@DD:BAC@CCD?C?CCC<>?:@@8@?,;;.9;6=CC@A@CAD?BBC;;;=?9>999A@9:6ABD;::;697734?BC@B?AAC@D?CBABCBAA@BB?@AB?B?BBBB?>>>:::??>@9:::>4:5:=9=0818==@:??A==;;5;>=?8?@??;???=>=AAAA@9=<9===////398==6?;?:;::>:>;::;3;===;?A<==788>>3:;?????8>==:::39@A==>=???<
@6HNMW:00761:06138
TACGTAGGGTGCGAGCGTTAATCGGAATTACTGGGCGTAAAGCGTGCGCAGGCGGTTTTGTAAGACAGATGTGAAATCCCCGGGCTCAACCTGGGAACTGCGTTTGTGACTGCAAGGCTAGAGTGCGACAGAGGGGGGTGGAATTCCACGTGTAGCAGTGAAATGCGTAGAGATGTGGAGGAACACCGATGGCGAAGGCAGCCCCCTGGGTCGTAACTGACGCTCATGCACGAAAGCGTGGGGAGCAAACAGG
+
CCBBBBBB<BABBAABA?<@?BCC@D9;9;@AAA<A@@@B<A@@@A@A?@A?BB?BDD:BBB@BA@AAB??>BB@<AA@@1>>8???B>@>BBB>B>BBBCBBB9BBBBBBCA@7;7;AA>><>=>>??=AAACCCC'<>:><@5>:>=<>>>>@@A@BAAA:AA>>>@=<<8;;CB?CC@C@CDC?BCBB@CCC?B?BCCCCCB1@@@:@BBCC@BCCA:;;BCBCBBBBBAB<AA@A@@@6:;:CC>BBA?
@6HNMW:00716:06182
TACGTAGGGGGCGAGCGTTGTCCGGAATGATTGGGCGTAAAGGGCGCGTAGGCGGCTCTTTAAGAGTGGAGTGAAAGTCCTGCTTTCAAGGTGGGAATGGCTTTGCTGACTGGAGGGCTTGAGTGCAGGAGAGGTAAGTGGAATTCCCGGTGTAGCGGTGAAATGCGTAGAGATCGGGAGGAACACCAGTGGCGAAGGCGCTTACTGGACTGTAACTGACGCTGAGGCGCGAAAGTGTGGGGAGCAAACAGG
+
;;99955999$9<945:=8;::7:7;9<<;;699/8///6.66.66335:><9;4;=:;9.489::4505<<;;;5;?:49=333(3;-3,388/:7<<669>7>@AA@?:>;:?=359<994;:::<8;>>>=?>8<<<1933599(3.38::;;;488;837<==::A737::::2:@6?<@>>8::::2;;:=@><<8<455662722.5527../://3933-33337818;::;;?588??B<AAC?
@6HNMW:00723:06165
TACGGAGGATACGAGCGTTATCCGGATTTATTGGGTTTAAAGGGTGCGTAGGTGGCAGATTAAGTCAGCGGTGAAAAGCTGTGGCTCAACCATAGTCTTGCCGTTGATACTGGTTTGCTTGAGTACAGTTGATGTAGGCGGAATGCGTAGTGTAGCGGTGAAATGCATAGATATTACGCAGAACTCCGATTGCGAAGGCAGCTTACAAAAGTGTAACTGACACTGATCACGAAAGCGTGGGTATCAAACAGG
+
ACBA?BC@CCBCCDCBBB?ABB?@?@CD>;:7;?6=?6A@6?=8><BBA@AABB>BC@A@@C@BBCBBBB@@@@AA8@@CCBC?CCBB>B799???@B?AB@CB?BBBBBBB?BB>BAA>A999BBBBB>AA???>>8<<8<9888>>B?@?A===>6<=>>7;:;?>?>>;;;588AA>>><@ED=>>>:==>?7<7;CBBB688???2?===>;?==>>>>=;;;BC;;;@7>=<<>C9A??898-8<=5
@6HNMW:00729:06193
TACGTAGGGGGCAAGCGTTATCCGGATTTACTGGGTGTAAAGGGAGCGTAGGCGCCTTGCAAGTCAGAAGTGAAAGCCCGGGGCTCAACTCCGGGACTGCTTTTGAAACTGTTGGGCTAGATTGCAGGAGAGGTAAGTGGAATTCCTAGTGTAGCGGTGAAATGCGTAGATATTAGGAGGAACACCAGTGGCGAAGGCGGCTTACTGGACAGTAACTGACGCTGAGGCGCGAAAGCGTGGGGAGCAAACAGG
+
CCBBBBBBBB2BA?B@A@@CBC@B?BBB<BBBCC=BCBCC>CC>BBA@ACC@99:@C?@@??AAABBC?CCCCD;==<3<<<2<<=?>?BB?BE>BB@>999929AA=CD7758B9ABABBB?BBBC?CBAB?BC699C@D?B?B?B>?@BCAA@?<???B9A@A:9:CCCBB?AA>AA:?;????BABA?BBB595:A<@A????A?AB@@>>;>>@;;;==A::4:@=88828@:@BCD:999@@;@>>5
@6HNMW:00740:06197
TACGGAGGATCCGAGCGTTATCCGGATTTATTGGGTTTAAAGGGAGCGTAGGTGGATTGTTAAGTCAGTTGTGAAAGTTTGCGGCTCAACCGTAAAATTGCAGTTGAAACTGGCAGTCTTGAGTACAGTAGAGGTGGGCGGAATTCGTGGTGTAGCGGTGAAATGCTTAGATATCACGAAGAACTCCGATTGCGAAGGCAGCTCACTGGACTGTTGACTGACACTGAGGCTCGAAAGTGTGGGTATCAAACAGG
+
ECAA=AA=ACC<AAB?@@=@CC@C?CCG>BC?CB<AC;@@;@D=;;;CBBC?BB@BB?BC@C?CCCCAA>AAACE<AAA:@9979CCD?B?BBBBB:B>AABBA???>:?CB?BBBBBC@CCBBBBCCCBCBB>AAD>BB?B?C?BB??<<?=<?:949AAB=BCBB?BBBBBBCCBBB?BC?BBB>AAC=BA@@<?<??@@ACBBBB@BBBBB>BCA@A@@?A89;;5;@@?@@9@AA@A@<000@@@8@@A4
@6HNMW:00743:06209
TACGGAGGATACGAGCGTTATCCGGATTTATTGGGTTTAAAGGGTGCGTAGGTGGCAGATTAAGTCAGCGGTGAAAAGCTGTGGCTCAACCATAGTCTTGCCGTTGATACTGGTTTGCTTGAGTACAGTTGATGTAGGCGGAATGCGTAGTGTAGCGGTGAAATGCATAGATATTACGCAGAACTCCGATTGCGAAGCAGCTTACAAAAGTGTAACTGACACTGATGCACGAAGCGTGGGTATCAAACAGG
+
ECBC@BC@CBCCCBBBBB?CBC?C?DBB=BB?BB=BE>ED=BB>BB@@@;;5;A<@A@A@=@=@ABCCDC@BBCEH;A@AA@C@CCCB?B>A@@AA@A>AB?BC>A@BBBCC?CF>BBA799??AA???@EAAABCC?BA=@=587@@@AA@?@@@@=@AAA:888>=AAA>==<==<:::@<@<<:===;>;9;///==<<6;7;;;/;>>>>>F===???A@@=>=>:::6;>>>?>9>?D>>>9>>>:
@6HNMW:00755:06193
TACGGAAGGTCCGGGCGTTATCCGGATTTATTGGGTTTAAAGGGAGCGCAGGCCGTCGATTAAGCGTGACGTGAAATGCCGCGGCTCAACCGTGGAAGTGCGTCGCGAACTGGTTGACTTGAGTGCGCACGAGGAAGGCGGAATTCGTGGTGTAGCGGTGAAATGCTTAGATATCACGAAGAACCCCGATTGCGAAGGCAGCCTTCCAGGGCGTAACTGACGCTAAAGCTCGAAAGTGCGGGTATCGAACAGG
+
BBCC@C@C@CE@AA=ABA?ACB<@=@@@9@B>BB=AD9@@;@A9@AB@@BC?C?BCB:;;6:6;@@@DCCBBAEE>;:;?B@@=AABB@C?CCC?D?BAAAAACBBBB@BBB?B?BBBC@B<<@@>==677;:6=8=7<=08085;;;;=AB???==:=AAA9?>?>7;<<888>A?AA<AA<><;.:<95;;AA<A<>576=@;><===6=A?><@>>>>>>A@@9@@>AAAD7A>>>AA:AAAA??;?AA<
@6HNMW:00762:06177
TACGGAGGATACGAGCGTTATCCGGATTTATTGGGTTTAAAGGGTGCGTAGGTGGCAGATTAAGTCAGCGGTGAAAAGCTGTGGCTCAACCATAGTCTTGCCGTTGATACTGGTTTGCTTGAGTACAGTTGATGTAGGCGGAATGCGTAGTGTAGCGGTGAAATGCATAGATATTACGCAGAACTCCGATTGCGAAGGCAGCTTACAAAAGTGTAACTGACACTGATGCACGAAGCGTGGGTATCAAACAGG
+
BB@A=BA@CECDCAAABB?ABB8:7:BB<BD?BB=BA;AA<A@=@@BBB::6;@;@CCCC@B@CC;;;EE?BBBBA6BBCBBC@CBCB=?=?BBABBB@CB=???BCC???B3::29=D;?>BBBC???@B???BBB?AA?B>??;AA>>>@A@@>=:>@BB9@==;;;?>?@A<??>>>;:7;DD=;;;588>>0818@B@@;@AAAA6===;;5;>=<==>>@???AB@==59///<<17///==199A=
@6HNMW:00730:06221
TACGGAAGGTCCGGGCGTTATCCGGATTTATTGGGTTTAAAGGGAGCGCAGGCCGTCGATTAAGCGTGACGTGAAATGCCGCGGCTCAACCGTGGAAGTGCGTCGCGAACTGGTTGACTTGAGTGCGCACGAGGAAGGCGGAATTCGTGGTGTAGCGGTGAAATGCTTAGATATCACGAAGAACCCCGATTGCGAAGGCAGCCTTCCAGGGCGTAACTGACGCTAAAGCTCGAAAGTGCGGGTATCGAACAGG
+
BBCC@C@C@BB@CE>@@@@ABBAC@CCE=AA?CC<AA8AA6@=6@CABBBC?C@DAA<;;@D=ABAAAAC<9;BB<:;9?A??<?A=><?=?>B?B@BAAABBCCCCD>@9938<@@AA>AA?676??A::;>5;5;8==9=5:6;>AB=BAC@@8858>>A:;;;?;==>>>A@@@;:4;=1877,8>?5;;??<?<B<995:7<7:;;1;>>A;==<>99:688-9>>=77706<///@6==@:>><A@@=
@6HNMW:00745:06219
TACGGAGGATGCGAGCGTTATCCGGATTTATTGGGTTTAAAGGGTGCGTAGGTTGCTTGGTAAGTCAGCGGTGAAAACTGAACGCTCAACGTTCAGCGTGCCGTTGAAACTGTCAGGCTTGAGTGCAGTGGCGACAGGCGGAATTCGTGGTGTAGCGGTGAAATGCATAGATATCACGAGGAACTCCGATTGCGAAGGCAGCTTGCCATACTGTAACTGACACTGAAGCACGAAGGCGTGGGTATCAAACAGG
+
CCBB@BC?BBBCBBABBB?BCD@D@CCC=BB?BC>CE>BB>BB=CCCBBCD?B@BBB@C@CC@CCDBB@@=?BCDD;CBBB@BBBCCD@DAA?ABBBB????B@=>??<>A>=>00+0@:@>ACCCBBAA=@ABB@@>AB>BAC@CDCC@CCBBCAA?ALFF?BBCCCCBCBBCCBBBAA>@@BBB?BAA>AAAA4:8:A@AD>@@?BBBBBBBB?BBCBBBCAAB?BCB?>>9?9?@@CC>CBBBBB;>??<
@6HNMW:00748:06257
TACGGAGGATGCGAGCGTTATCCGGATTTATTGGGTTTAAAGGGTGCGTAGGCGGTTTGTCAAGTCAGCGGTGAAACGCAAGGGCTCAACCCTTGACCTGCCGTTGAAACTGTCGGACTGGAATGCGGATGCTGTGGGAGGAATGTGTGGTGTAGCGGTGAAATGCATAGATATCACACAGAACACCGATTGCGAAGGCATCTCACAAATCCGTTATTGACGCTGAGGCACGAAAGTGTGGGGATCAAACAGG
+
HCBBGA@=@;;;>>@ACB@BBB@C@CCD=BB?BC=CG>BB=BB<@@@BCCC@BB?@@8?@:;6;@CBBBC@A???8000<?@@<BAAA<??9==?@@?@AA=@A=??D>FA@@BC?CDDD?B?@@?@=@>???@?FG>EC>A>ABBBBC?BBBBB?><>BCC>CDBBBBBBAB@AAAAAACC@BAA<>>C<??BB>A>ABBBB???BB=BB?BB>AA>AAB??>A:939@@@@C>B@??@?@2@AAAB@BAB?
@6HNMW:00751:06228
TACGGAGGATCCGAGCGTTATCCGGATTTATTGGGTTTAAAGGGAGCGCAGGCGGGTCGGCAAGTTGGAGGTGAAAGCATGTGGGCTCAACTACACAAACGTGCCTTCAAAACTGCCGATCTTGAGTGGTGTAGAGGTAGGCTGGAAATTCCCGGTGTAGCGGTGGAATGCGTAGATATCGGAGGAACACCAGTGGCGAAGGCGCCTGACTGGGCACTAACTGACGCTGAGGCTCGAAAGCATGGGTAG
+
BCA@=;;6;CC@CBCAB@?@@?:>9>>C===9=><A>6BB<BC=ABCBCCB@CCC>BBBACC?CB@B?CA=@@@A<A000>>:93:===49//-6666(---553837999.9::>@CB==?:;:899+//:9/-/)//81///)//(/)/:(/)///////(/6(3,3//////88833328838,444.44436;44.343332333:986/66---(--676866///166678818899;<2::9
@6HNMW:00734:06309
TACGTAGGTGGCAAGCGTTATCCGGATTTACTGGGTGTAAAGGGCGCGTAGGCGGGGATGCAAGTCAGATGTGAAATCTATGGGCTTAACTCATAAACTGCATTTGAAACTGTGCCTCTTGAGTGCTGGAGAGGTAGATGGAATTCCTTGTGTAGCGGTGAAATGCGTAGATATAAGGAAGAACACCAGTGGCGAAGGCGATCTACTGGACAGTAACTGACGCTGAGGCGCGAAAGTGTGGGGAGCAAACAGG
+
DFCAB@D?A@?@B<@AA@ACCC@C@BAA=ABABA<@@BBB;@@;@BBBA;;5;@=@2@:7:?<>88:A<=9<787)3888:;:3:@5949833333(3333==D>BBB>BBAACC@C?>5<?@@ABAB>B999>@???BB?B?B?B@F@BAAA???>9>988*377;?=<>CAAA5:5:??@:@@?5:956-/3828*/.;;;<;:>B?:99@@B;?;;66---.--2523222'27:;<AA5;;;:A377:2
@6HNMW:00741:06279
TACGGAGGATGCGAGCGTTATCCGGATTTATTGGGTTTAAAGGGTGCGTAGGCGGTTTGTCAAGTCAGCGGTGAAACGCAAGGGCTCAACCCTTGACCTGCCGTTGAAACTGTCGGACTGGAATGCGGATGCTGTGGGAGGAATGTGTGGTGTAGCGGTGAAATGCATAGATATCACACAGAACACCGATTGCGAAAGGCATCTCACAAATCCGTTATTGACGCTGAGGCACGAAAGTGTGGGGATCAAACAGG
+
>CED@DD@CBBBDDDCCC@CDD?C@CDD=AB@BD<@@<@C;AC>;;;BBBB@A@=@B;@A;;79CBABCC?AAAG<>000:>>3<<9:7;;3;49:=499:=>@<9::/9>@99939=?@:?;>??B?CAB:;:ABD>CD>A=@A?888<@@@???=/87==6>B?===00-88.0/:::=?8>?@9??A8<<:::*98<=>?A997@:3?C?BB998@DBBABCB@>9>000;>19/33888&7388?9@774
@6HNMW:00746:06293
TACGGAAGATGCGAGCGTTATCCGGATTTATTGGGTTTAAAGGGAGCGTGGCGGGCTGTTAAGTCAGCGGTCAAATGTCAGGGCCCAACCTTGGCATGCCGTTGATACTGGCGGCCTTGAGTTCACACAAGGAAGGTGGAATTCGTCGTGTAGCGGTGAAATGCTTAGATATGACGAAGAACTCCGATTGCGAAGGCAGCCTTCTGGGGTGTTACTGACGCTGAGGCTCGAAAGCGCGGGTATCAAACAGG
+
BA?A=A=A@>BB;;:ABBAGDC@CABAB=BB>BD<@@5@A9B@;ABA@ABACDC>?@@B?A>BBD@@AJ@BBBB<@@@BBBD<AA=@;>191817<7484>>;@BAAABB6??6=4<6==9>?@A<<;<6=17147<;7B?C?@CA996<<;;5525555)5<55.5554554;<55.5948896;540499<.505:>>29.99999*4=;49;;;;>B==ABB>A@;::@8A@9955)5555DD>@=>8
@6HNMW:00753:06297
TACGGAGGATGCGAGCGTTATCCGGATTTATTGGGTTTAAAGGGTGCGTAGGCGGTTTGTCAAGTCAGCGGTGAAACGCAAGGGCTCAACCCTTGACCTGCCGTTGAAACTGTCGGACTGGAATGCGGATGCTGTGGGAGGAATGTGTGGTGTAGCGGTGAAATGCATAGATATCACACAGAACACCGATTGCGAAGGCATCTCACAAATCCGTTATTGACGCTGAGGCACGGAAAGTGTGGGGATCAAACAGG
+
;6668<C@BB@A@@BABB@CDC@B@BDD?CD@DE=AB<A?6?<2455;;;;9<@;@@;@@BC?C>BBBBD?CCCB=;:997>@5?@::49<4<7;;;8::>=A@<::9/:>>@@B>@?>=6;6777>8>=;;858?=;>=;=>@@AA@E?CBBBA??9=>=?8?@@DB???B@@AB999A@@<@>?9998:??7959;@=?;?;::::29>48>9:A/4488=8:::499//(/819;::==?1;;:::2:?:;
@6HNMW:00723:06343
TACGGAAGGTCCGGGCGTTATCCGGATTTATTGGGTTTAAAGGGAGCGCAGGCCGTCGATTAAGCGTGACGTGAAATGCCGCGGCTCAACCGTGGAAGTGCGTCGCGAACTGGTTGACTTGAGTGCGCACGAGGAAGGCGGAATTCGTGGTGTAGCGGTGAAATGCTTAGATATCACGAAGAACCCCGATTGCGAAGGCAGCCTTCCAGGGCGTAACTGACGCTAAAGCTCGAAAGTGCGGGTATCGAACAGG
+
>>@D>B:B@@@<@?=@?@<@BB?B@BBB=A@?BB<AB6;;7;A<@@@BBBB@B@BBAAAA9=;@;;;CCBBACDD?@@@=@;:39?9:5:<??B?B=B:9:BBBAABB@@??<??BBBB?BBA==>??=<9981849188194:5:AAA<AAA=<//,/;<>67;;A=>>>@@@@@@@E===9>DD5@@@:>>@B5;5;;;;:>5;5;::3;???=A?;:;;;=AA388>?>BA:A@@;;;3;>>=9838@A:
@6HNMW:00729:06351
TACGGAAGGTCCGGGCGTTATCCGGATTTATTGGGTTTAAAGGGAGCGCAGGCGGCACTTCAAGCGTGACGTTAAATCTCGGGGCTCACCCCCGTTTTGCGTCGCGAACTGTCGTGCTTGAGTAGGCGGCAGGGAGGCGGAATTCGCGGTGTAGCGGTGAAATGCTTAGATATCGCGAGGAACTCCGATAGCGCAGGCAGCCTCCCGTTGCCTTACTGACGCTCATGCTCGAAGGTGCGGGTATCGAACAGG
+
CDBA>A=@<@C?BB=BBB>BBC=A=::909?5::.:A9AB;@@;@@@@?;<600+0>>>:>>6/;9@@@?B>@CD>BBB8:;;&9?>:8999)9;;;&4488;ABCC@BBBA@@@A??=?CCC??<>A<ABCB>>=<<@<@=@>ABBB?BBBBBBB<@@BB=AAAA>@A@AAC?@;AB@=A=ABB;@?>>>??A8837>??=ABB7;;3888B>BBBCBCBCCCB@@@B@AA@B?AA;;;6;CA@@A=<;;B
@6HNMW:00731:06345
TACGGAGGATACGAGCGTTATCCGGATTTATTGGGTTTAAAGGGTGCGTAGGTGGCAGATTAAGTCAGCGGTGAAAAGCTGTGGCTCAACCATAGTCTTGCCGTTGATACTGGTTTGCTTGAGTACAGTTGATGTAGGCGGAATGCGTAGTGTAGCGGTGAAATGCATAGATATTACGCAGAACTCCGATTGCGAAGGCAGCTTACAAAAGTGTAACTGACACTGATGCACGAAAGCGTGGGTATCAAACAGG
+
?CCCBBB@BCCBCDCBA@?@@C@B@BAB=AB?AB9@?8@@8@@;@ABCCCC@CD?CCAAA@D?CCC@@AC@BAAAA8@??A@@<@A@@>B99:CCBBB>???BB@BBCBBBA?BC;BBB=?@??CCBBB?BBBCBBB>@?<>>798@@>>>?@@@=;5;<><7566A@>>>AAA<@>>>>>?:>>><@AA<>@98299<=BAA<@@AAA5A???@<@@@@@A>>@>>>>?>>>>7::>=DD;B@A@@A9>>?<
@6HNMW:00742:06338
TACGTAGGGAGCAAGCGTTATCCGGAATTATTGGGTGTAAAGGGTGCGTAGACGGGATAACAAGTTAGTTGTGAAATACCTCGGCTCAACTGAGGAACTGCAACTAAAACTATTATTCTTGAGTGCAGGAGGGGAAAGTGGAATTCCTAGTGTAGCGGTGAAATGCGTAGATATTAGGAAGAACACCAGTGGCGAAGGCGACTTTCTGGACTGTAACTGACGTTGATGCACGAAAGTGTGGGGAGCAAACAGG
+
CDCCCBBC;@@@@=ABBB@BCB=@;@?C<BA@BB=BBBC>8BD>99;6@@=?BBC=BCB?CC:;;:;9C?BACCC>CCE?ABA?CAAA@BAA98499????A<AA@@@6>@??<?A>BC>A999B<>=96787,7A7==>:=9A?B@BAAABBABBB?BBEE=9:9BAAABADD=??=??CC@?@??@???99909=9=0/000+0>@=@@???B?B@<;900)/999:=====5<<9:;:;/::<AF:>==8
@6HNMW:00743:06335
TACGGAAGGTCCGGGCGTTATCCGGATTTATTGGGTTTAAAGGGAGCGCAGGCGCACTTCAAGCGTGACGTTAATCATCGGGGCTCACCCCCCGTTTTGCCGTCCGTGAACTGTCGTAGCTTTGGAGTAGGCGGCATGGGAGGCGGAATTCGCGGTTGTAGCGGTGAAATGCGTTAGAATATCGCGAGGAACTCCGGATAGCGCAGGCCAGCCTCCCGTTGCCTTACTGACGGCTCAATGCTCGAAGGTGCGG
+
@CBB?BAB>AC5;90;?@>ADD@CAA@@<??=?D=BC:;:7;D;AA@BBAA=?@;:9>5::9;:8;///-5(-(--------&/663/////#----&--(--63//5=8::7:66//////(/)/-225,,,(,,,**(*5/,/(/(/(//88(-(--667;+3388.6////499712...7766606/5370503...76722,238661666,55022+3-3:9833/)/8//(/86668828288933
@6HNMW:00743:06347
TACGTAGGTGGCAAGCGTTGTCCGGATTTACTGGGTGTAAAGGGCGTGCAGCCGGAGGAGCAAGTCAGGCGTGAAATCCACGGGCTTAACCCGTGAACTGCGTTTGAAACTGTTCCCCTTGAGTGCTGGAGGGGCAATCGGAATTCCTAGTGTAGCGGTGAAATGCGTAGATATTAGGAGGAACACCAGTGGCGAAGGCGGATTGCTGGACAGTAACTGACGGTGAGGCGCGAGAGCGTGGGGAGCAAACAGG
+
EEAA@AB?;96;A;AAA@7;;C?C@CDD=DBBBB>BBADD:??9@@9;::::AD@CC?BBBA=?A><=;>>>?>E>BB?BBBC>BB=?<?@:@BAB?@9::888)888*8<<;:@?>2=19:??A@BC?ABBB:BB?BBC?C?B?B@BC@A@@?@8848??A=999AABBDDBB?BB?AA>A?CCC?<;;>8>992868?;AA9=>5516AAA@@;@AAB@@<;@@C=;<<D>>>?<:6766(89:=?8>>A<
@6HNMW:00756:06322
TACGGAGGATGCGAGCGTTATCCGGATTTATTGGGTTTAAAGGGTGCGTAGGTTGCTTGGTAAGTCAGCGGTGAAAACTGAACGCTCAACGTTCAGCGTGCCGTTGAAACTGTCAGGCTTGAGTGCAGTGGCGGCAGGCGGAATTCGTGGTGTAGCGGTGAAATGCATAGATATCACGAGGAACTCCGATTGCGAAGGCAGCTTGCCATACTGTAACTGACACTGAAGCACGAAGGCGTGGGTATCAAACAGG
+
DCBB?997:AA@CBBBBB?CBC@C@BCB=CC?BC=BE<AA<AB<BBAA@@@=@=ABA?B@CD@CCCCBBB@CCCCC;B?@??BBBCBB?CCD?AAA@A?BB<??@AAA<AA?>>00+0B9@>BCBCCCBB=;;5;BA=BC@C@C@CCBB>CHDDBAA?ABBD>;;;CCBCBAAACCBB@@=@>ABC?C@@=@@?@;@<@AAAC?@A?BBBB???A>ABCCBBBAAA>A@@?=>4939>>>?=B=??BD?CBA?
@6HNMW:00756:06344
TACGTAGGGGGCGAGCGTTGTCCGGAATGATTGGGCGTAAAGGGCGCGTAGGCGCTCTTTAAGAGTGGAGTGAAAGTCCTGCTTTCAAGGTGGGAATGGCTTTGCTGACTGGAGGGCTTGAGTGCAGGAGAGGTAAGTGGAATTCCCGGTGTAGCGGTGAAATGCGTAGAGATCGGGAGGAACACCAGTGGCGAAGGCGACTTACTGGACTGTAACTGACGCTGAGGCGCGAAAGTGTGGGGAGCAAACAGG
+
;;CCCABBAA0BBAABBA<A@@8A;@;??BC@DE>;55>>5;;3=773<00+00/77;;,/+/>>>C@BBBAA?8=99.38333(3:6=4><A8A?BB?BCM?GBCBBB@@=@AA9@@@CC@@?C??9?>==:00,06907976B?@?8<::9:7807?A>:@@@CA???AABBBB>BB?B=AAA=AAAA>AAA>A;??@@@498;>5;;:9<=:><<AABA?>:?:<77733(339:;<=1>====7<<;2
@6HNMW:00724:06360
TACGGAGGATGCGAGCGTTATCCGGATTTATTGGGTTTAAAGGGTGCGTAGGCGGTTTGTCAAGTCAGCGGTGAAACGCAAGGGCTCAACCCTTGACCTGCCGTTGAAACTGTCGGACTGGAATGCGGATGCTGTGGGAGGAATGTGTGGTGTAGCGGTGAAATGCATAGATATCACGAGGAACTCCGATTGCGAAGGCAGCTTGCCATACTGTAACTGACACTGAAGCACGAAGGCGTGGGTATCAAACAGG
+
DCCC@CDADBBCCCBBCC@CCC@B@CBD=BB?CD>DC7;;0;@9?@@BCCC?BC@CG=AACE?A@C@@@A=A?>?6;;;;:@>9@A@@<??9??AA@=ABA4:9;??@9@@AABB?BA??<?=@@AB<A888>>999/:><A????BBB@BBBAB9879CCC>AAABBB?>????BC????B>AAC?BBB?A@??;>=@BBCD>A@>A99:CB@@>A99:BCCAAA799??AA=@<?????8?CAAAC>???=
@6HNMW:00742:06362
TACGGAGGATGCGAGCGTTATCCGGATTTATTGGGTTTAAAGGGTGCGTAGGCGGTTTGTCAAGTCAGCGGTGAAACGCAAGGGCTCAACCCTTGACCTGCCGTTGAAACTGTCGGACTGGAATGCGGATGCTGTGGGAGGAATGTGTGGTGTAGCGGTGAAATGCATAGATATCACACAGAACACCGATTGCGAAGGCATCTCACAAATCCGTTATTGACGCTGAGGCACGAAAGTGTGGGGATCAAACAG
+
BB@@>@D=A>@@;;:BBD@CBB=@;:::0;C<@@<@A;BC6;:7;C@ABDCABB?BD=CBBB?BBCC@@@=AAAB<:;;A>AB>B@?@6:9/9:==@=@@?;?A>ABB<?@FCBB?BB==<=?A@AB>AB@A??889.9=293:@A??>?BAAAA@@<@AAB<BBBBBBA@@@@999AAAAB=AAA490=+0000+05:>=??877;83;B;?@?BB@DBBBBBB:95:@@@@C;?989=<=2?>??A9A?>
@6HNMW:00743:06393
TACGGAGGATGCGAGCGTTATCCGGATTTATTGGGTTTAAAGGGTGCGTAGGCGGTTTGTCAAGTCAGCGGTGAAACGCAAGGGCTCAACCCTTGACCTGCCGTTGAAACTGTCGGACTGGAATGCGGATGCTGTGGGAGGAATGTGTGGTGTAGCGGTGAAATGCATAGATATCACACAGAACACCGATTGCGAAGGCATCTCACAAATCCGTTATTGACGCTGAGGCACGAAAGTGTGGGGATCAAACAGG
+
CCCC@BB?@@@@@BABCB@CCC@B@BCC=BB@@C>@A<A@<>@9000=>AABCC@CD=BBCC@BBCAAAB?AAAB;:;;;>A@9AA>@9??9?;>@B?BBC>AA?BCB>BAA@BB>B@@@>A?>>>A?C9:9:::@A;AB?A?BBBBBB?BAA@@9748CCD>CABBCCAAABBBBBBCC??=?BB=>??=A@AA?B?CBBBCAA??>:?B?BC?BC?BBBA@@A:95:AA?=>8>A@AABB9AAACC=BBA5
@6HNMW:00746:06394
TACGGAGGATGCGAGCGTTATCCGGATTTATTGGGTTTAAAGGGAGCGTAGGTGGGATATTAAGTCAGTTGTGAAAGTTTGCGGCTCAACCGTAAAATTGCAATTGATACTGGCGTCCTTGAGTACAGTTGAGGTGGGCGGAATTCGTGGTGTAGCGGTGAAATGCTTAGATATCACGAAGAACTCCTATTGCGAAGGCAGCTCACTAAACTGCAACTGACATTGAGGCTCGAAAGTGTGGGTATCAAACAGG
+
BA@C@CC@BBBBBABBCC@CCC?A=@@@;@C?BC=BF<CB=BD=;;;AA;;:;@D>CCBB?B@DBBBBB899@@@;ABA=B??=?AAA>A9:9CBC8B7::A=A>AA??>994;;;;=B=@ADDBCCCB?B;;9;CB;AA?A>A?BBBB?BA@@A;;89?AA>999?>A987A@<@@AA=@A>BCB?BBB=AAAA=A=@@@AAAB@AAC=C@@@A?A;9998?8<9949???AC;A<=788*7<;;<B9@AA8
@6HNMW:00764:05786
TACGTAGGGAGCAAGCGTTATCCGGAATTATTGGGTGTAAAGGGTGCGTAGACGGGATAACAAGTTAGTTGTGAAATACCTCGGCTCAACTGAGGAACTGCAACTAAAACTATTATTCTTGAGTGCAGGAGGGGAAAGTGGAATTCCTAGTGTAGCGGTGAAATGCGTAGATATTAGGAAGAACACCAGTGGCGAAGGCGACTTTCTGGACTGTAACTGACGTTGATGCACGAAAGTGTGGGGAGCAAACAG
+
@@@B>;;;7;ABA=AACB7>==2929.4.4:.49)44449(44(434:<<@;;:;2;4505:9AC9@>?<?A@AC>CAB>BEB?AAAA9==9995<57:A?>6>0000*/00/48836828;;?::==07756&59.66649+70404;;=CA??0000:=>8=@@@??@A???3998=8<>;>9919<87/7??8=9>@@@BB=AAB=:99?<><B@888BA;=656;<::;=1;:<779:-;<:8=4555
@6HNMW:00782:05783
TACGGAGGATGCGAGCGTTATCCGGATTTATTGGGTTTAAAGGGTGCGTAGGCGGTTTGTCAAGTCAGCGGTGAAACGCAAGGGCTCAACCCTTGACCTGCCGTTGAAACTGTCGGACTGGAATGCGGATGCTGTGGGAGGAATGTGTGGTGTAGCGGTGAAATGCATAGATATCACACAGAACACCGATTGCGAAGGCATCTCACAAATCCGTTATTGACGCTGAGGCACGAAAGTGTGGGGATCAAACAGG
+
DFFD@BB>AABAA@@@@@<BCC?C@CDD=BA>AB;AA9A@<AB;DAAABBB>BB>AA<AABB?CBC@A@C@@@@@,000<9>>8@CAA>@C>C>@AA?BBB9::=@@@;@999@@>ABBB?B@BCCB>AAB?@?@??9?B=A?CAAAAA?BAAAA??<?BBD<AAAAAAAABBA@??BABCC?AAA?@@@000;;+0,0???@>?999+9=399?AA799AA?????8=?>977.7<<=@@@6@AABB<>@@?
@6HNMW:00798:05794
TACGTAGGGAGCAAGCGTTATCCGGAATTATTGGGTGTAAAGGGTGCGTAGACGGGATAACAAGTTAGTTGTGAAATACCTCGGCTCAACTGAGGAACTGCAACTAAAACTATTATTCTTGAGTGCAGGAGGGGAAAGTGGAATTCCTAGTGTAGCGGTGAAATGCGTAGATATTAGGAAGAACACCAGTGGCGAAGGCGACTTTCTGGACTGTAACTGACGTTGATGTACGAAAGTGTGGGGAGCAAACAGG
+
<<<<;;;?7>CBA45;;;6:AA:C:A:@7;;:>>5<@;=:(44(43449444:<<4<??6<<60/*/99377:==75558=::6>?@@;973//(/0///6606/333&3799.336:<6::;7...947777&..'222285<9=:<;;=33////)/99;7//5><<BBBBB?:959?AA?BBA>A>?;5:::*0)/9:9<=6=CD?B:::@?;A;;;>;;5;;;>?==888)9:::===/=:7780;::3
@6HNMW:00800:05762
TACGGAAGGTCCGGGCGTTATCCGGATTTATTGGGTTTAAAGGGAGCGCAGGCGCACTTCAAGCGTGACGTTAAATCTCGGGGCTCACCCCCGTTTTGCGTCGCGAACTGTCGTGCTTGAGTAGGCGGCAGGGAGGCGGAATTCGCGGTGTAGCGGTGAAATGCTTAGATATCGCGAGGAACTCCGATAGCGCAGGCAGCCTCCCGTTGCCTTACTGACGCTCATGCTCGAAGGTGCGGGTATCGAACAGG
+
CCCD@D?C@DF>AA7:;A?ACC@B?:9:0:;4;@0;:,;A6A@:@@ADBBDA;:;A@?:?B>;;:A@@?ABACE?CBA9:::-9?@BBCCC3ABAA6@@@???ABB?BBBA@@>>??=?ACA@A=@B:>>AC;?>;?A=B?B@BBBB@BBB@A==;=CCC9@BBC@BA@AACBB@==><@<@@@<@:;;AA?=66/5=>=9=>=7>@;>>=G@DCCCAAAACCBBBBBBAA6:4:;;;;,:===6<7<BC@
@6HNMW:00802:05769
TACGGAGGATACGAGCGTTATCCGGATTTATTGGGTTTAAAGGGTGCGTAGGTGGCAGATTAAGTCAGCGGTGAAAAGCTGTGGCTCAACCATAGTCTTGCCGTTGATACTGGTTTGCTTGAGTACAGTTGATGTAGGCGGAATGCGTAGTGTAGCGGTGAAATGCATAGATATTACGCAGAACTCCGATTGCGAAGGCAGCTTACAAAGTGTAACTGACGCTAAAGCTCGAAAGTGCGGGTATCGAACAGG
+
FCBB@BC@BBCCCBABBA?BCD?C?CCC=BC?CC:@@49:.;@=AAABCA@>@B=BBBACAE>A@BBA??<?BBBC8@?BBBC?BBBD?D799@@@AB>BA@BB>A@A====8<?7>>D@C>>>BB>>>>BBBCCAA>AB@B>@@;==>;<>><=;A<A@@?8686<<?@A>>=;@?AA>><:>?A;<<<9>===.516:;:>:=877-8==AA=@@@CA???AA7==@?>>?9?<<<<<7<BABBB?BCC?
@6HNMW:00769:05852
TACGGAGGGTGCGAGCGTTAATCGGAATAACTGGGCGTAAAGGGCATGCAGGCGGTTCATCAAGTAGGATGTGAAATCCCCGGGCTCAACCTGGGAACAGCATACTAAACTGGTGGACTAGAGTATTGCAGGGGGAGACGGAATTCCAGGTGTAGCGGTGGAATGCGTAGATATCTGGAAGAACACCAAAGGCGAAGGCAGTCTCCTGGGCAAATACTGACGCTCATATGCGAAAGCGTGGGTAGCAAACAGG
+
B=CC@BBB=BBCAB@BAB?B@CBB@B@FD@C@@@;???CC<BC<BBAAA@@=@@5:4:BAAA?BAAA?CBCB@A@:BBAA577.7789<@?@AA<A>AABABABBBBB>BBB@B@=BBBBBB@ABB?==9::::)9::=>;?=@=C;?B?BGBB>??>;@1818@@AAABA@=>=AA=A=BD<;;;=CE8>:=>=8=;>9::=8818=>6===488888AA??@@@??=<;555(7;99;>8>B=>=D8==D=
@6HNMW:00780:05838
TACGGAGGGTGCAAGCGTTACTCGGAATCACTGGGCGTAAAGGACGCGTAGGCGGATTATCAAGTCTTTTGTGAAATCTAATGGCTTAACCATTAAACTGCTTGAGAAACTGATAATCTAGAGTGAGGGAGAGGCAGATGGAATTGGTGGTGTAGGGGTAAAATCCGTAGAGATCACCAGGAATACCCATTGCGAAGGCGATCTGCTGGAACTTAACTGACGCTAATGCGTGAAAGCGTGGGGAGCAAACAG
+
959;9;AD;ABBB?BCBB@BBBCG?B?AABBCEC<AAEEM?C?BBB@A@@@<00-0@;<>AC>B;;:BB9AAAAD=BA@@;;:29@6:696@@9@@8>>>=B4:9=>@.999:5A6969C>BD<<@C>6@@@@<?@B>@@?B@C@B>>>4<;8;899+733434;7;;::;9:>9999B>:>;?>=?387;==@@;??>;>847?;A=9;9;??B899BBC:99B;:99?@??A<ACBBADC5:::>?9>99
@6HNMW:00784:05826
TACGGAGGATCCGAGCGTTATCCGGATTTATTGGGTTTAAAGGGAGCGTAGATGGGTTGTTAAGTCAGTTGTGAAAGTTTGCGGCTCAACCGTAAAATTGCAATTGATACTGGCGTCCTTGAGTACAGTTGAGGTGGGCGGAATTCGTGGTGTAGCGGTGAAATGCTTAGATATCACGAAGAACTCCTATTGCGAAGGCAGCTCACTAAACTGCAACTGACATTGAGGCTCGAAAGTGTGGGTATCAAACAGG
+
@CCCADCACBB@CBCBCC@CCC>B?BBB=BC?BB<AC<BB=BE>CBBBCCCBBBD=C@BB@B?BBBBBCABBA@@8@AA5:9?;?A@@<A5::@@@+9479A=A777CBBBC?AABCAC?DBCA@@BBB?CBC@CDD?CC?A?A@CCBB?B?=:@00-0AG@8@>::5:@@AABECCBB@BB?BBB?BBA<@@@?5;5;?@ABBAA;<<0;;::A?ABB???A<???=?ABCCD=AAA999,:><?BC?BBB@
@6HNMW:00786:05854
TACGGAGGATGCGAGCGTTATCCGGATTTATTGGGTTTAAAGGGTGCGTAGGTTGCTTGGTAAGTCAGCGGTGAAAACTGAACGCTCAACGTTCAGCGTGCCGTTGAAACTGTCAGGCTTGAGTGCAGTGGCGGCAGGCGGAATTCGTGGTGTAGCGGTGAAATGCATAGATATCACGAGGAACTCCGATTGCGAAGGCAGCTTGCCATACTGTAACTGACACTGAAGCACGAAGGCGTGGGTATCAAACAGG
+
CBCC@BA=A:;;C@@ABB@BCC@C@CCD=CC=??5=?.:;/:<7=>CBCBB>B@B@@AL@DC@CDECBBA=A@@A@7@CAD@AAABBC@ABBACAA:::AB399<999,7=<<<;;6;A>A@@@BBCB<;6;A=@AA=AB>B>B?BBBB>BBAAA;;9;DBB8:::9;CAA@AA;:9AAA=B?BBA>A@@:@?::5:?CCDCD>AA::9AB????>A::9ABB@??<9:9@=?:?:?AAAA;@??>@@9@>?5
@6HNMW:00790:05837
TACGGAGGATGCGAGCGTTATCCGGATTTATTGGGTTTAAAGGGTGCGTAGGTTGCTTGGTAAGTCAGCGGTGAAAACTGAACGCTCAACGTTCAGCGTGCCGTTGAAACTGTCAGGCTTGAGTGCAGTGGCGGCAGGCGGAATTCGTGGTGTAGCGGTGAAATGCATAGATATCACGAGGAACTCCGATTGCGAAGGCAGCTTGCCATACTGTAACTGACACTGAAGCACGAAGGCGTGGGTATCAAACAGG
+
BCBI@FC@BBBB;55?@@>BCC>B@BBA<AA:A@0;;/9=2@>6;;>AC;;5;=@@@;@>@@<@@BBBBA>>;:::-4=9:69@@ABB?BAA?A@@@?????AA99:D=A<=?A;;4:@=@BABBABB@@>::7;9D<5904.4.5=>=9?>>>>;;6;:><8559=<<00/77;;;566:>:===9===054::5:7:B>AA:A>9<855>>:=8?798?????C49:>=971717;;;;*7733:C<BAA>
@6HNMW:00790:05856
TACGGAGGATGCGAGCGTTATCCGGATTCATTGGGTATAAAGGGTGCGTAGGCGCCCCCCAAGTCAGCGGTGAAATGTCCGGGCCCAACCCGGAGGGTGCCGTTGATACTGGGGGGCTGGAGTACGGACGCCGGCGGAGGAATGAGTGGTGTAGCGGTGAAATGCATAGATATCACTCAGAACACCGATTGCGAAGGCATCCGCCGAGGCCGTTACTGACGCTGAGGCACGAAAGCGTGGGGATAGAACAGG
+
CCBB@BB@C;;;@B@BCBACCC?B?BC?BAC@CD?CB;;;0<@;:99<AAA=00/@;@;';;8<0//:@5>ABB>???B6??<?C=C=A@9>8373)3>A<BA?BCC??999999%9@@<@?>899;A??@<@:<<:??6??AABACB?ABB899C>A>>=6>AAAA??@>>>@???B=>=<>>A7;:B558@@=A;AABCABB<?9:39;AA>B?>?AAA???9949CAABC=AACBBBB9BBB??<@=A=
@6HNMW:00807:05830
TACGGAGGATGCGAGCGTTATCCGGATTTATTGGGTTTAAAGGGTGCGTAGGCGGTTTGTCAAGTCAGCGGTGAAACGCAAGGGCTCAACCTTGACCTGCCGTTGAAAACTGTCGGACTGGAATGCGGATGCTGTGGGAGGAATGTGTGGTGTAGCGGTGAAATGCATAGATATCACACAGAACACCGATTGCGAAGGCATCTCACAAATCCGTTATTGACGCTGAGGCACGAAAGTGTGGGGATCAAACAG
+
>>>>7;;5;<<;;;:;;>466@;?:>>>4=;2:4)4;2;=09904459999499.99,4::<8==BBBBC>=;;;3000>;>>3<:93-3-349<;8<::49863333&33<>>A>B><;68;=A@A?A999999:9/88188883@BC?@@@B899;<AAB=BBBBBBBBBBAA@AAABBB@BBA;;00*////)/6=?9:9;;8=;3<C9>?@CB?CBC??>@:949>>==?8?988AAA2?<987)783
@6HNMW:00810:05827
TACGGAAGGTCCGGGCGTTATCCGGATTTATTGGGTTTAAAGGGAGCGCAGGCCGTCGATTAAGCGTGACGTGAAATGCCGCGGCTCAACCGTGGAAGTGCGTCGCGAACTGGTTGACTTGAGTGCGCACGAGGAAGGCGGAATTCGTGGTGTAGCGGTGAAATGCTTAGATATCACGAAGAACCCCGATTGCGAAGGCAGCCTTCCAGGGCGTAACTGACGCTAAAGCTCGAAAGTGCGGGTATCGAACAGG
+
FCCCBC?@>@D?AA<AA@=@AB<@>@CC<BB=?@<@D>CC=BB>CCBBB:;;;@CBB:;;?A;@@;;;BB966CE>@A@@BAC@B@???C?CBB?B>B>>>BBBBBBB?CCC?B=BBAA?BA?<<<>>>@@@@:>:>;@@<@9@=D====A>>>>::7;AAC:>>>A<@A>==@::;>@<@@<@BB1;:<188>@1808<::4;9=9=BB9====;>>>>?=>=DD9AA???@@:@?>:::0:<=:::<@?@=
@6HNMW:00813:05843
TACGGAGGATGCGAGCGTTATCCGGATTTATTGGGTTTAAAGGGTGCGTAGGCGGTTTGTCAAGTCAGCGGTGAAACGCAAGGGCTCAACCCTTGACCTGCCGTTGAAACTGTCGGACTGGAATGCGGATGCTGTGGGAGGAATGTGTGGTGTAGCGGTGAAAATGCATAGATATCACACAGAACACCGATTGCGAAGGCATCTCACAAATCCGTTATTGACGCTGAGGCACGAAAGTGTGGGGATCAAACAGG
+
?DBB@BC@DDDCBBBA@@?BBB@B?BCE>BB@BD;@A0;;.4<2;<ABCCC?BB=@@;@AABAGCBAABC=><<<500004>:5;=9>9<<5<7::?=@?A???=?CD=;:9CDF@CBBA<>;9::939977=A?=;<@B?B?CCCCCC>ABEC??=9=:999(9?>=>A?@A><<97989;;8=?@2///*//:>*///<;;<544=<3::/358<;6;8888<<>>600//88/8/333==1:<=BB=ABA5
@6HNMW:00782:05875
TACGGAAGGTCCGGGCGTTATCCGGATTTATTGGGTTTAAAGGGAGCGCAGGCGGCACTTCAAGCGTGACGTTAAATCTCGAGGCTCACCCCCGTTTTGCGTCGCGAACTGTCGTGCTTGAGTAGGCGGCAGGGAGGCGAATTCGCGGTGTAGCGGTGAAATGCTTAGATATCGCGAGGAACTCCGATAGCGCAGGCAGCCTCCCGTTGCCTTACTGACGCTCATGCTCGAAGGTGCGGGTATCGAACAG
+
CBBC=A?A?CC@DC>C;;69@?8=<999)4:.44)94(9>5>D>AA9</0/68718<::7:A?CBCDAAA:;29=6:453::828<000///$/8::&/////:>=8>BBBBBC@??B>AA:::>48?>@@@A97:49936>4<?3703=:>>==>B<BC=BB??<>>>??>==>885294<;A::>@<<;;;?@<???A9888)791:93@>A@B@;99@A=B9:6BBBB=B;=;;;;0:95:99.55;
@6HNMW:00783:05887
TACGTAGGGAGCAAGCGTTATCCGGAATTATTGGGTGTAAAGGGTGCGTAGACGGGATAACAAGTTAGTTGTGAAATACCTCGACTCAACTGAGGAACTGCAACTAAAACTATTATTCTTGAGTGCAGGAGGGGAAAGTGGAATTCCTAGTGTAGCGGTGAAATGCGTAGATATTAGGAAGAACACCAGTGGCGAAGGCGACTTTCTGGACTGTAACTGACGTTTGATGCACGAAAGTGTGGGGAGCAAACAGG
+
CCDDCBBB=@@;;49=;;49@B?C@E>B?@@=@C=AAACC>CD>EBCBBAA@CCC>CCC@BB?AA>BDD=?@BBB>BBC@CA@A:9:@:>=??@?B??@?A@;>9::9+3=<@9><>@@8>99888==8====/=:4<;;5;:B=B@CCBBBCAA:95:@@@9AAAAAABB:9;@CB?B@BB?BBB@AAAB?CBC?B>@>>98929@@????BB><@=:<<988(6=;===@888-7=::;;;1;<<AA:;:92
@6HNMW:00791:05902
TACGGAAGGTCCGGGCGTTATCCGGATTTATTGGGTTTAAAGGGAGCGCAGGCCGTCGATTAAGCGTGACGTGAAATGCCGCGGCTCAACCGTGGAAGTGCGTCGCGAACTGGTTGACTTGAGTGCGCACGAGGAAGGCGGAATTCGTGGTGTAGCGGTGAAATGCTTAGATATCACGAAGAACCCCGATTGCGAAGGCAGCCTTCCAGGGCGTAACTGACGCTAAAGCTCGAAAGTGCGGGTATCGAACAG
+
>=BB@BBD@CC@A@9@00,0>@;A@?BA6@A=AB9@?0;;0;;6:@@>@;;7<=A@A;;:59195555=>===BE=;9;:@9:59CCB@B@ABB@C=A999A@ABBBB>BBA=@:?99::?;>A@A>>=@>::5:8=9>>;>=B<AA>=8=@==>>E=@??@9;;;<177==9;;@?>>=@@<ABB6A>>688A@5;5888;5;:?<?@D:>888=AAA868:::908;;;587(56777809887775:75
@6HNMW:00799:05900
TACGGAGGATGCGAGCGTTATCCGGATTTATTGGGTTTAAAGGGTGCGTAGGTTGCTTGGTAAGTCAGCGGTGAAAACTGAACGCTCAACGTTCAGCGTGCCGTTGAAACTGTCAGGCTTGAGTGCAGTGGCGGCAGGCGGAATTCGTGGTGTAGCGGTGAAATGCATAGATATCACGAGGAACTCCGATTGCGAAGGCAGCTTGCCATACTGTAACTGACACTGAAGCACGAAGGCGTGGGTATCAAACAG
+
<<;>:<<<A;9:<==<AB@BBB@C?CBE>CB@CD=CC9;;6;<,555<@=@=@=ACC6;7;>:?A:59@?8>9;::-4>>A?99:999:?C>?BBA999??8893879*73<;;00*00)/=?=BCBBAA>;;5;;;59A?A;?<9::<;>@00/994:77830//:?@;??@@<;0000*0:?=?>?CB@BBCC8:6:999>399298>@?8788=878787>BB?BBBBBB>A>@B@@@5:99999,976
@6HNMW:00801:05905
TACGGAGGATCCGAGCGTTATCCGGATTTATTGGGTTTAAAGGGTGCGTAGGCGGTTTGTCAAGTCAGCGGTGAAACGCAAGGGCTCAACCCTTGACCTGCCGTTGAAACTGTCGGACTGGAATGCGGATGCTGTGGGAGGAATGTGTGGTGTAGCGGTGAAATGCATAGATATCACACAGAACACCGATTGCGAAGGCATCTCACAAATCCGTTATTGACGCTGAGGCACGAAAGTGTGGGGATCAAAC
+
<<@B?BA>ABC@B;;;;;7;AC@D?BBA;@A>BA9AB0;;099545;@CCD?AA4;;0:>CC?CCBBA@@;@A?B<;;;:@CD>?A>>>BB<@554?9==>;?D<??B=B???AA=AACB?B?>>>?;?999@@@BD=??;?=A@BBCB?BBABB??;?AA@;AB@?????;;;000@@@;?<?BB<>>>,00;;9><>@ABAA?@AA;AA?BA?AA999BBBAAAA;?>;;88189::<==57499;3:
@6HNMW:00765:05950
TACGGAGGATGCGAGCGTTATCCGGATTTATTGGGTTTAAAGGGTGCGTAGGCGGTTTGTCAAGTCAGCGGTGAAACGCAAGGGCTCAACCCTTGACCTGCCGTTGAAACTGTCGGACTGGAATGCGGATGCTGTGGGAGGAATGTGTGGTGTAGCGGTGAAATGCATAGATATCACACAGAACACCGATTGCGAAGGCATCTCACAAATCCGTTATTGACGCTGAGGCACGAAAGTGTGGGGATCAAACAGG
+
BBBFACE>AAB@;;;BA@<@@B?C@BBB=@@=@E?CC=CE?ED>BBBCCCD@CD@CC?CCCC@BBCBABC@@<<<4....688188;:173(3-33?=???>BC<??C>B>@?BB=A@A@>A????C?C?@?AABAB=BA@F?BCBBBA>ABBAA::9:A@C:>?AAAAAAB:99ABABB??<?@@;???:??AA<?<?A@AACCBBC=BA?CC@BB?BBB9::AA@<???@?A7>>>>???2>>=BD>CFD>
@6HNMW:00779:05959
TACGGAGGATACGAGCGTTATCCGGATTTATTGGGTTTAAAGGGTGCGTAGGTGGCAGATTAAGTCAGCGGTGAAAAGCTGTGGCTCAACCATAGTCTTGCCGTTGATACTGGTTTGCTTGAGTACAGTTGATGTAGGCGGAATGCGTAGTGTAGCGGTGAAATGCATAGATATTACGCAGAACTCCGATTGCGAAGGCAGCTTACAAAAGTGTAACTGACACTGATGCACGAAAGCGTGGGTATCAAACAGG
+
CBBB@BB@CBBBCA@@A@@BBCAE@BBB>AB@EE=CC=BB>BE@BA@AA;;5;@<@@@CC@C@CCCB@9949?=B@89:;@@C?CD997:<??A@AAB=???AB>B@A889B?BC?CBB?B>>>@@@@@<@B999AA>??;??:;;>>AAA@@<;55.587809::?@@>>>AA;>><<<@@;>>=;?@@<A===-/-/888=699ADD6=:;;A=@???@A@@>>===@@ABB9>>@AAB:AA>>>?9???:
@6HNMW:00780:05936
TACGGAGGATGCGAGCGTTATCCGGATTTACTGGGTTTAAAGGGTCCGTAGGCGGGCTCGTAAGTCAGTGGTGAAAGCCTGCAGCTTAACTGTAGAACTGCCGTTGATACTGCGAGTCTTGAGTGTAGATGAGGTAGCTGGAATGAGTAGTGTAGCGGTGAAATGCATAGATATTACTCAGAACACCGATTGCGAAGGCAGGTTACCAAGTTACAACTGACGCTGATGGACGAAAGCGTGGGGAGCGAACAGG
+
ECCC?CCAHCAAAA@@AA?BBB?B@BBB<AAAAA9AB9@@<@F>CC@BBBCACDD<?:::BB?BBBABBCAEAAA<@A?BBBBCCC=@>@@@@BBB?B@A@@AB><<;BBCCCBCB;;;?DCCBBBBBAAA;;8;BBBBC?B@CDCCCBBB@?BCBC>C@@@;A@@DDCCCBBC@AABBBBC@BBB@CBB?BAAA=@=BBB@C?AB@C=CA?BACBCDEBCCCCGGGCACBABC=CAABBFF=BCBBC@BBC@
@6HNMW:00807:05951
TACGGAAGGTCCGGGCGTTATCCGGATTTATTGGGTTTAAAGGGAGCGCAGGCCGTCGATTAAGCGTGACGTGAAATGCCGCGGCTCAACCGTGGAAGTGCGTCGCGAACTGGTTGACTTGAGTGCGCACGAGGAAGGCGGAATTCGTGGTGTAGCGGTGAAATGCTTAGATATCACGAAGAACCCCGATTGCGAAGGCAGCCTTCCAGGGCGTAACTGACGCTAAAGCTCGAAAGTGCGGGTATCGAACAGG
+
BCCD@CADACB@BB<A;;6;BB?C@CCM?DC>AA9AB0;;7;@9ABBBBBD@D@DDD@@@493::994<<::?BC<;;:>@9:78BBB@C?BBB?B?BBBABBBAAAC@BBB?B?BAAB?>>88::;:????A<A<@<>=8=5858>AA;A@?>>:828?>=5?A9:7:AAAA@?@@@A7;;;?>=/<<>5;:A@8=9=;;;=A=A;:;;3;>?A>@@@A>;;;>A9@@B????9??>==D;DDA<===;;;=
@6HNMW:00813:05912
TACGGAGGATGCGAGCGTTATCCGGATTTATTGGGTTTAAAGGGTGCGTAGGCGGTTTGTCAAGTCAGCGGTGAAACGAAGGGCTCAACCCTTGACCTGCCGTTGAAACTGTCGGACTGGAATGCGGATGCTGTGGGGAGGAATGTGTGGTGTAGCGGTGAAAATGTCATAGATATCAACACAGAACACCGATTGCGAAAGGCATCTCACAAAAGTCCGTTATTGACGCGGAGGCACGAAGTGTGGGGATCAAACAGG
+
DBBB@BB>A;;;;;>AA@=@BB>B>BEC>CC@CD>CG0;;.;904@@CAAA?00+0>5<<@>7/5:A>::40>>>80//3::1//3:-33(3-343-38;29:677;2:///765:;77184:=::6:B>>;;00//&/839)/////76;98433;633333&333333787899//(/98//7/3391779,33333(33899:99/////&//83/3,371688/--0,,(,----0,,-----&///::29883
@6HNMW:00770:06004
TACGGAAGGTCCGGGCGTTATCCGGATTTATTGGGTTTAAAGGGAGCGTAGGCGGGCTGTTAAGTCAGCGGTCAAATGTCAGGGCCCAACCTTGGCATGCCGTTGATACTGGCGGCCTTGAGTTCACACAAGGAAGGTGGAATTCGTCGTGTAGCGGTGAAATGCTTAGATATGACGAAGAACTCCGATTGCGAAGGCAGCCTTCTGGGGTGTTACTGACGCTGAGGCTCGAAAGCGCGGGTATCAAACAGG
+
CBBA?A@B?BC>AB=BBC?BCC@B?BBB=AA?BD<AA>CC>CM>BCCCBA@;@@@;?@==:=9>A;:;AA=ACCC<;;:AAAA7::8:?B?B@B?BB999?AB?BBBBBBB>9999?C=@>>>;>?ABBB?A?C?C?AA=B?C@DFBCCCCCBB:999BCC?AAAB?ABC@@ABBBCC?@@@AA@=A9:8;;BB5;5;=992;=@;;;;.:;;49>@>@@@??@9:4;>@;;<0;?@@BC=CCDBCB=;;;>
@6HNMW:00772:05979
TACGGAAGGTCCGGGCGTATCCGGATTTATTGGGTTTAAAGGGAGCGCAGGCGGCACTTCAAGCGTGACGTTAAATCTCGGGGCTCACCCCCGTTTTGCGTCGCGAACTGTCGTGCTTGAGTAGGCGGCAGGGAGGCGGAATTCGCGGTGTAGCGGTGAAATGCTTAGATATCGCGAGGAACTCCGATAGCGCAGGCAGCCTCCCGTTGCCTTACTGACGCTCATGCTCGAAGGTGCGGGTATCGAACAGG
+
DCCC@B@BACDAAA<000/<@7?7<E?7=B@BD<BB;@@;@B=AA;;;?@<<;5;BA?=>>2;;5<<<<<>=@@<@CCDCDD;CBBBCFFF19;GF:CCC?@@AAA?AAAB@?>AAA>AABC@?<7717>==8793:=8=<A=?><@=@BA@A>>9=?=?6@A@B?BBBBBAA@@8988=8=>>8>?@@@BA@98589;:;9::3;=188:B@CFEIECCFFCCBB@@;;;50;@0//937><<?C@CCCA
@6HNMW:00773:06008
TACGGAGGATGCGAGCGTTATCCGGATTTATTGGGTTTAAAGGGTGCGTAAGGCGGTTTGTCAAGTCAGCGGTGAAACGAAGGGCTCCAACCCTTGACCTGCCGTTGAAAACTGTCGGACTGGAATGCGGATGCTGTGGGAGGAATGTGTGGTGTGAGACGGTGAAATGCATAGAATATCAACACAGAACACCGATTGCGAAAGGCATCTCACAAATCCGTTATTGACGCTGAGGCACGAAAGTGTGGGGGATCAAAC
+
C>CC@BB=C:5949995;6;DC>A>A>?6;<6;C<A@5@C,94)44/://)/)/939:5=::;<@;<=@993=9:9.4::=;;18//)/)/91938//)//3-33-3333&33333317833,3.3337433399989919:<?6;88=8866////////(3333(3887....(-77-/*/63535/6:82/..277339083233789;;8=5887;;6//*////633394877339/88833333$5855:.:
@6HNMW:00774:05985
TACGGAGGATGCGAGCGTTATCCGGATTTATTGGGTTTAAAGGGTGCGTAGGCGGTTTGTCAAGTCAGCGGTGAAACGCAAGGGCTCAACCCTTGACCTGCCGTTGAAACTAGTCGGACTGGAATGCGGATGCTGTGGGAGGAATGTGTGGTGTAGCGGTGAAATGCATAGATATCAACACAGAACACCGATTGCGAAGGCATCTCAACAAATCCGTTATTGACGCTGAGGCACGAAAGTGTGGGGGATCAA
+
7<9;9;B@C;:;BDBBBD@;;;@C@BBB8@=5::0993:=2==044/////)/729>045:<39:?:?<<;8=8<1.---38918856)//(/)--83866(--(--8/6///888166;<282887738883338991:=7=68333771777378913333(383/////////8,339::<69983733,3333,31333:333-3882:=5:;7:828:3333333,33/568(----8999+88888
@6HNMW:00786:05995
TACGGAGGATGCGAGCGTTATCCGGATTTATTGGGTTTAAAGGGAGCGCAGGCCGTCGATTAAGCGTGACGTGAAATGACCGCGGCTCAACCGTGGAAGTGCGTCGCGAACTGGTTGACTTGAGTGCGCACGAGGAAGGCGGAATTCGTGGTGTAGCGGTGAAATGCTTTTTTTAGAGATCACGAAGAACCCCGATTGCGAAGGCAGCCTTCCAGGGCGTAACTGACGCTAAAGCTCGAAAAGTGCGGGTATCGAACAGG
+
CBB@=@@<@;;;BAAB::6;BB=B@CEI?BB?BD=CC>CE>CC>CBBBBBB>B?BAAABB=?<?@:@A?AA@<BC=???@;?9;6;@@@<@<?>B?C?C@?@>@?CFBB?B==8<8668838887779998878/5/516=3949599550577778835@AD:?>99>>>>;#97...7...55,226;;;.:99377BB=B<A688;>:>:?>=4=<:;5;=;:::8888)6:=;8666&59:?AA:AAA>>>=?>=6
@6HNMW:00805:05962
TACGTAGGTGGCAAGCGTTATCCGGATTTACTGGGTGTAAAGGGCGCGTAGGCGGGGATGCAAGTCAGATGTGAAATCTATGGGCTTAACTCATAAACTGCATTTGAAACTGTATCTCTTGAGTGCTGGAGAGGTAGACGGAATTCCTTGTGTAGCGGTGAAATGCGTAGATATAAGGAAGAACACCAGTGGCGAAGGCGGTCTACTGGACAGTAACTGACGCTGAGGCGCGAAAGCGTGGGGAGCAAACAGG
+
BB@AAED@CB@BB?BBBB?BBB@B?BAE>GG@AA=ABBBC<@@<A@>@B@@?@CEC;B@99:?BCCBBBBBBBBB=BBDDCBC=BB?B@BBB@BCC>CCBBBBB9@@A9B@BBBBBBBC?B>?>@A?><>BBD?CCCA7748>A@D?B?BBBBBBA@?BBBC>AA@@@BBB88:B<@<@=AA<>>>4:;;;5:>>:>>@@9???A?>>:>>>>>><>B???@A978818???@B:A@=====1===>@9=>>=
@6HNMW:00807:05981
TACGGAAGGTCCGGGCGTTATCCGGATTTATTGGGTTTAAAGGGAGCGCAGGCGGCACTTCAAGCGTGACGTTAAATCTCGGGGCTCACCCCCGTTTTGCGTCGCGAACTGTCGTGCTTGAGTAGGCGGCAGGGAGGCGGAATTCGCGGTGTAGCGGTGAAATGCTTAGATATCGCGAGGAACTCCGATAGCGCAGGCAGCCTCCCGTTGCCTTACTGACGCTCATGCTCGAAGGTGCGGGTATCGAACAGG
+
BCBB@B@B?BC?@@:@??;@BD>A?ACE=@?=@B9>?8@@8@<:@BABB@@<:969CCB?BB?:9<CCEC@A<AE>CCBBCCC9AACACCCC3AAAA8AA@CCA????A988BBCBBA?BAAABB@BB?BAA?98849@=@?B@DB@@<@@?>?==<>CDD=BBBB?BBBBBCCCAAAA<A<A@@7;;@@A>?=9747<=;:===6==:>><DACCCCCCBCCCCBDBCCCC?B>@@@BB=BBCCBC@BCC@
@6HNMW:00808:05964
TACGTAGGTGGCGAGCGTTATCCGGATTTACTGGGTGTAAAGGGCGTGTAGGCGGGAAGGCAAGTCAGATGTGAAAACTATGGGCTCAACCCATAGCCTGCATTTGAAACTGTTTTTCTTGAGTGCTGGAGAGGCAATCGGAATTCCGTGTGTAGCGGTGAAATGCGTAGATATACGGAGGAACACCAGTGGCGAAGGCGGATTGCTGGACAGTAACTGACGCTGAGGCGCGAAAGCGTGGGGAGCAAACAGG
+
CCCCCBB@BF@BBB@AAB>BDD>B@BCB=AC???:>@@@A=BD?CCAAA@?<>BA:B<?=??<@BBBCBB@?=?>?5?@BBBC=BBBC?BB=BDBBB>BBBBBB=BDD=A?AADDD3AB?BB??@?>=8;===8=?=?9848=A?C?BBBA@@><7828A@?9BBBBBB@BBB@@BB>AA>@>BBB=A@@;5>@@:=;8A;AA;??==;?@>>;;7;>>@ABAAA55.5<::;:3;=?>?EE6::8?A:A>@;
@6HNMW:00777:06031
TACGTAGGGAGCAAGCGTTATCCGGAATTATTGGGTGTAAAGGGTTGCGTAGACGGGATAACAAGTTAGTTGTGAAATAACCTCGGCTCAACTGACGGAACTGGCAACTAAAACTAATTATTCTTGAGTGCAGGAGGGGAAAGTGGAAATTCCTAGTGTAGCGGTGAAATGCGTAGATATTAGGAAGAACACCAGTGGCGAAGGCGACTTTCTGGACTGTAACTGACGTTGATGCACGAAAGTGTGGG
+
=9;5=999,5554.4555555549.4.4744./9/777:>*00(/)/98;/5;:>>,444.4;7;<:?@A?@?@@@6;9-3:;<;9>8//49/////3737-/(/9386666&//3,31864::*//766988377::.9>3;==088(:2:9;9:<;;<=5568??=:@AAABBABC??=?B?C@BB?BBB?ABA@=AB@:@=A000@@8::A>>=>;78,33879=A7<8887;;9>F7;;=7878
@6HNMW:00778:06040
TACGGAGGATACGAGCGTTATCCGGATTTATTGGGTTTAAAGGGTGCGTAGGTGGCAGATTAAGTCAGCGGTGAAAAAGCTGTGGCTCAACCATAGTCTTGCCGTTGATACTGGTTTGCTTGAGTACAGTTGATGTAGGCGGAATGCGTAGTGTAGCGGTGAAATGCATAGATATTACGCAGAACTCCGATTGCGAAGGCAGCTTACAAAAGTGTAACTGACACTGATGCACGAAGCGTGGGTATCAAACAGG
+
;<<=:>C=@@BAA@@;;;;@DC?B?BCE=BB=@@9@E8AA;AA<BBBBBBC?@B@BCBBB?B<@ABA@?@<@;<;<;$49449<7<;?<<<?AAA@@AA89:?BA>A?BAA9949?8?>C>AAAABA@AA<??@@>::3::39>AA>D???A=888:;5;?>>8:::>@??=>>><>AAFBAA5:8818;;:?>>@,/,/776<7</888)8::;=6<;><8@?BB@;;;>;6639.....'.6669:-5573
@6HNMW:00781:06047
TACGGAAGGTCCGGGCGTTATCCGGATTTATTGGGTTTAAAGGGAGCGTAGGCGGGCTGTTAAGTCAGCGGTCAAATGTCAGGGCCCAACCTTGGCATGCCGTTGATACTGGCGGCCTTGAGTTCACACAAGGAAGGTGGAATTCGTCGTGTAGCGGTGAAATGCTTAGATATGACGAAGAACTCCGATTGCGAAGGCAGCCTTCTGGGGTGTTACTGACGCTGAGGCTCGAAAGCGCGGGTATCAAACAGG
+
<<;A<@=B>BB=BB;A?@>BBB@C@CCC>BB?DB=AC<CC=BA;::;??>>9?A@8@@;;6:=?>CBCBC@CBBB=BBA>99:/:@;@?A;?;?<?ABCE?BB?AAACCBB;?@AE=A>A????BABB??;>?B<A=99393;7;CCDCCCBBABA=ACDD?;;:B>BCCCBBBBC@A=@B@???=A@A=@@BB5;5<=996;?BBBBB9BBB?BBABCB;;<A;;6<CCBCD?CCHGDG>BBBBCC>CBC@
@6HNMW:00806:06053
TACGGAAGGTCCGGGCGTATCCGGATTTATTGGGTTTAAAGGGAGCGCAGGCGGCACTTCAAGCCGTGACGTTAAATCTCGGGGCTCACCCCCGTTTTGCGTCGCGAACTGTCGTGCTTGAGTAGGCGGCAGGGAGGCGGAATTCGCGGTGTAGCGGTGAAATGCTTAGATATCGCGAGGAACTCCGATAGCGCAGGCAGCCTCCCGTTGCCTTACTGACGCTCATGCTCGAAGGTGCGGGTATCGAACAGG
+
B>>?:?2626>8;;3////::7<7<>>55:.9;(44(5<1<@6650000/)/0+0:<;6;>+00)/://///)4:1>;;@A@B/=@>99999)7ABB7;99@?@BBB?BGBB??>A??9?ACA@@;00,.-88/--(-6(/(3,3333,3;;;:;@>BBBB>CCBB=>>@000@=9/522825553752229<9//+///97:::1:8;>>;C?BB;<;CBCBBBA>>>@@@8@:966>?6666::<6///8
@6HNMW:00810:06024
TACGGAGGATACGAGCGTTATCCGGATTATTGGTTAAGGTGCGTAGGTGGCAGATTAAGTCAGCGGTGAAAAGCTGTGGCTCAACCATAGTCTTGCCGTTGATACTGGTTTGCTTGAGTACAGTTGATGTAGGCGGAATGCGTAGTGTAGCGGTGAAATGCATAGATATTACGCAGAACTCCGATTGCGAAGGCAGCTTACAAAAGTGTAACTGACATCTGATGCCACGAAAGCGTGGGTATCAAACAGG
+
CBBB@BB?BCCD@A@CBC<@>>29.--(,,(,(,(,(,(,,-////)//)/;;774949:;;444.44444&49:::<7555<5949;445<<>?B>B=9=BB774<5>>5=8=7>?===BBBB?CBBBB@A?>>7;<>>987??656@??>=;;;D8==>===>?;;;;>?AA@@@<>==<>==:=<99)/+/;;:<9=:===2=@???=;;8>>66/<<:7--(----7.93357707A>>?B:;;;<
@6HNMW:00813:06021
TACGGAGGATCCGAGCGTTATCCGGATTTATTGGGTTTAAAGGGAGCGTAGATGGGTTGTTAAGTCAGTTGTGAAAGTTTGCGGCTCAACCGTAAAATTGCAATTGATACTGGCGTCCTTGAGTACAGTTGAGGTGGGCGGAATTCGTGGTGTAGCGGTGAAATGCTTAGATATCACGAAGAACTCCTATTGCGAAGGCAGCTCACTAAACTGCAACTGACATTGAGGCTCGAAAGTGTGGGTATCAAACAGG
+
<69A=@C@CAA>A@@@;;7;BC?B@BDE=CB@CC>BC>CE?DD@A@ABBBABA??8@6;:=@6;9@@BB>AAAFF>BBB9???;?@<<9?7::BDD9B>??B@BADBBAABC@EDCC@C@CBBBCCCA@<@@@<@?@<@@<@?C?BA??;<>999@@>AABB<:::A>ABDDBBAAABB?@?@EDDA;;;>A@@A5;7;A@@BBB@@@B=B;::D?A@@?A@B>A??<???ABE>BCAAAB=::9AAB=BBB?
@6HNMW:00766:06076
TACGGAGGATACGAGCGTTATCCGGATTTATTGGGTTTAAAGGGTGCGTAGGTGGCAGATTAAGTCAGCGGTGAAAAGCTGTGGCTCAACCATAGTCTTGCCGTTGATACTGGTTTGCTTGAGTACAGTTGATGTAGGCGGAATGCGTAGTGTAGCGGTGAAATGCATAGATATTACGCAGAACTCCGATTGCGAAGGCAGCTTACAAAAGTGTAACTGACACTGATGCACGAAAGCGTGGGTATCAAACAGG
+
CBCB@BB>BBBBCBBBBB?BBB@B@BBL?CC?BA<AA0;;0;;;=>;;:BB@BCAEBBBB?C@CCCBCBB@CCCCC;@@ACBF@CCBB>A8::ABBAA9::?BB?BCBBC??<?B:@@B<??BBAAB??<?BBBC@@=AC@C@:;:==;;;==>>@@====>7:::A:::@@>>;>@??>>>=>>>;>==:<>>>1838?AAA;>>@CD5AA@@@:>>@@@?@?;;;@@@@<<<2<///==2<BB>>>9>@B=
@6HNMW:00783:06102
TACGGAGGATGCGAGCGTTATCCGGATTTATTGGGTTTAAAGGGTGCGTAGGTTGCTTGGTAAGTCAGCGGTGAAAACTGAACGCTCAACGTTCAGCGTGCCGTTGAAACTGTCAGGCTTGAGTGCAGTGGCGGCAGGCGGAATTCGTGGTGTAGCGGTGAAATGCATAGATATCACGAGGAACTCCGATTGCGAAGGCAGCTTGCCATACTGTAACTGACACTGAAGCACGAAGGCGTGGGTATCAAACAGG
+
B6;9@BB@EAA@B?;@BB:CBA5=499:)9=6@<6=?8>C=DE?BBBCCBB@C?CBD@C@BBACDECBBBACCDGC;CDBB@DCCBBB?ACD@BBB@??BD?BA?CCC>??=>=00,0<8<<>@A@@?:;5;@:?@A@CB@F@B?ABCC@CDCCC@@>@BCC<:;:@@@CCBBBDC:::B?B?BBB?A??=?BDC=A>A???C@BC?C???BBBC?BBAAABBBBB?A???8849:@AAAA=>>?CCC>@?@?
@6HNMW:00786:06099
TACGGAAGGTCCGGGCGTTATCCGGATTTATTGGGTTTAAAGGGAGCGCAGGCGGCACTTCAAGCGTGACGTTAAAATCTCGGGGCTCACCCCCGTTTTGCGTCGCGAACTGTCGTGCTTGAGTAGGCGGCAGGGAGGCGGAATTCGCGGTGTAGCGGTGAAATGCTTAGATATCGCGAGGAACTCCGATAGCGCAGGCAGCCTCCCGTTGCCTTACTGACGCTCATGCTCGAAGGTGCGGGTATCGAACAGG
+
9::A5;8;9@C9>=5=9;.54;7<::::35:2;B;?@6@@:?@7;?@AA;98:A<A@=>8<<9000:77799)444&488:D>A1??BABDDC1BBBC8AAA@B@??A@BAABC?@@??;??A99489<8=989,73,39,334:?>??9?AA>??@;@==?8?@@A@BAA??????BBB@B7;;>:=>??@@@>;;6;??A<AAA9>>8<>8C@CBBCDCCBBCB959@6669<790//9/9:;;?@:>BC?
@6HNMW:00798:06092
TACGGAAGGTCCGGGCGTTATCCGGATTTATTGGGTTTAAAGGGAGCGCAGGCGGCACTTCAAGCGTGACGTTAAATCTCGGGGCTCACCCCCGTTTTGCGTCGCGAACTGTCGTGCTTGAGTAGGCGGCAGGGAGGCGGAATTCGCGGTGTAGCGGTGAAATGCTTAGATATCGCGAGGAACTCCGATAGCGCAGGCAGCCTCCCGTTGCCTTACTGACGCTCATGCTCGAAGGTGCGGGTATCGAACAGG
+
CCDD@D9:8:A=?@;@AA=BBB?B@BBC?BA?@B8@>0;;0;<999;??AA=@?9?=<:6;;600/9::9/0*:9,9>=<BBB:BBBBBBBB2BBDD9@@?@BBBBD??????@@@9949??@@@=??<>@BA98959?9??A<@A8848AA=???9<998,9@<>;?BBCBBBB@<::7::>?@:=>>?A@;;8819=<<9;;;3;>:>@=GFCCDCBBBGDCCCBBBCCC6;4:9955)5;<;;@<AGC@
@6HNMW:00803:06065
TACGGAGGATGCGAGCGTTATCCGGATTTATTGGGTTTAAAGGGTGCGTAGGCGGTTTGTCAAGTCAGCGGTGAAACGCAAGGGCTCAACCCTTGACCTGCCGTTGAAACTGTCGGACTGGAATGCGGATGCTGTGGGAGGAATGTGTGGTGTGAGCGGTGAAATGCATAGATATCACACAGAACACCGATTGCGAAGGCATCTCACAAATCCGTTATTGACGCTGAGGCACGAAAGTGTGGGGATCAAACAGG
+
;;?B@A@=@C99;FCCDC@CCD?B?@@@;@B@BC;@?8A?8A@;A@@@BBC@A@=@C;@@CC@CBBBBBA>@@@@90000<@@8?@8404;3:7;:@4=8728:7?AA<A@AABA=@A?>8>99:9A?BAABBBBAA=??;?@CCCCC@:==000@;;7?AAA<ABB@?;;=////00>?@;A;BBD>AA?6;???<??ABBBDCB::928><@@@BB>A@ABA999A9??:84=6B===>>>2@>>@@9>>?;
@6HNMW:00765:06112
TACGGAGGATGCGAGCGTTATCCGGATTTATTGGGTTTAAAGGGTGCGTAGGCGGTTTGTCAAGTCAGCGGTGAAACGCAAGGGCTCAACCCTTGACCTGCCGTTGAAACTGTCGGACTGGAATGCGGATGCTGTGGGAGGAATGTGTGGGTGTGAGCGGTGAAATGCATAGATATCACACAGAACACCGATTGCGAAGGCATCTCACAAATCCGTTATTGACGCATGAGGCACGAAAAGTGTGGGGGATCAAA
+
7/5549:.955444455549;;494444)49399)44)4;2=>6===>C:;7;C5;;09?@@;@==>>@@=>@@>900//6:;(///3-33(326893776+--+--8189778=,3///(/5///;899:<555>=5<?492;;33333(39333333,3:<=6==;;:7//.55.3444;;=4<>@:?;<36877,34:;=?>=<<<=1884886:94899;333///5///9998.96333;;;+;;8887
@6HNMW:00765:06117
TACGGAGGATGCGAGCGTTATCCGGATTTATTGGGTTTAAAGGGTGCGTAGGCGGTTTGTCAAGTCAGCGGTGAAACGCAAGGGCTCAACCCTTGACCTGCCGTTGAAACTGTCGGACTGGAATGCGGATGCTGTGGGAGGAATGTGTGGTGTGAGCGGTGAAATGCATAGATATCAACACAGAACACCGATTGCGAAGGCATCTCACAAATCCGTTATTGACGCTGAGGCACGAAAGTGTGGGGATCGAAACAG
+
99;B>;949@@@@?;;;:.44<.4059<2550/;.77.77.7;)/////>@<>C@BB;@:;:.444445@<>>@@900//4<>8==:=499496:;<6::998:-37:5;7=777?AAAA?A>999923<=9?BBBB9AB:<9?A??<>=?@878>=?5=;=;3;<;:----,,--/(/665.2+/885//.(.6//(2223387998881896;<5887<8888888:6:<====2833.777&.....5.57;
@6HNMW:00768:06137
TACGGAGGATGCGAGCGTTATCCGGATTTATTGGGTTTAAAGGGTGCGTAGGTTGCTTGGTAAGTCAGCGGTGAAAACTGAACGCTCAACGTTCAGCGTGCCGTTGAAACTGTCAGGCTTGAGTGCAGTGGCGGCAGGCGGAATTCGTGGTGTAGCGGTGAAATGCATAGATATCACGAGGAACTCCGATTGCGAAGGCAGCTTGCCATACTGTAACTGACACTGAAGCACGAAGGCGTGGGTATCAAACAGG
+
CFCC@CCAF@@@B@@ABB?CDDAG@CBB<AA>AB<AC;@@;AB<ABBBBCC?C?AABAF@BA@DCCB@@@=BAAAA;BBBC@BBBBCB=@:;5;BBBCAAA@FC@:::8:@@@A:;6;B?BBBBBBBBB@:@@:?BC;@A@CAE?BBCDDBBBBB;;7;CBC=;;;CCCCCCCBCB@@@@>A>ABB@CBB>ACAA6;8;ABBC?AA?@@AAAABD@C?@@BA???A?AABB9:5:6:AAAC=BABBBB=BCC?
@6HNMW:00776:06134
TACGGAAGGTCCGGGCGTTATCCGGATTTATTGGGTTTAAAGGGAGCGCAGGCGGCACTTCAAGCGTGACGTTAAATCTCGGGGCTCACCCCCGTTTTGCGTCGCGAACTGTCGTGCTTGAGTAGGCGGCAGGGAGGCGGAATTCGCGGTGTAGCGGTGAAATGCTTAGATATCGCGAGGAACTCCGATAGCGCAGGCAGCCTCCCGTTGCCTTACTGACGCTCATGCTCGAAGGTGCGGGTATCGAACAGG
+
CCCC?A?A@BB>BA;@A@>ABB?A=@?>;>B>AA<CC;@A;@C=@A@CB;;6;?;?AAA<???:;;@;:74545<4<:==@:;/?AA98888)9@@?2>?:?DBBBB?BBBBABAA8859DCDBA>AB>C>=@8:839@<@=B?BBBC?CBBBBA@:?977.9ABC@ABBBBB@>;@@A=B;??A<@@@AAAA;//*///979991>B=BE:B@CJ;;:BBAABFCCCBAAA=>>>000<8>?@=?FACBB>
@6HNMW:00783:06123
TACGGAGGATGCGAGCGTTATCCGGATTTATTGGGTTTAAAGGGTGCGTAGGCGGTTTGTCAAGTCAGCGGTGAAACGCAAGGGCTCAACCCTTGACCTGCCGTTGAAACTGTCGGACTGGAATGCGGATGCTGTGGGAGGAATGTGTGGTGTAGCGGTGAAATGCATAGATATCACACAGAACACCGATTGCGAAGGCATCTCACAAATCCGTTATTGACGCTGAGGCACGAAAGTGTGGGGATCAAACAGG
+
>CBB?@@<?@@@BBCBBB@CCC>A>BBC>BA>BD?GG<EG>DE=BA?@CAA?ADADE<@@CD@CB@@@9940=<@500//6:;8;:<=6:91949:A=BAC?BB=A@B=BBBBBB?879A<@<A9::@CAABABBCC>BA>A?ACCAAA?B@?ABAA>ACCC>ABAAABBAAAABBBBBBAB>@AA>@AC;>>A@9>;?BBBBAABBD=BB>AA?BB?BB???AA9929>>AAA:?:9:9:9+9?ABB=BBB>
@6HNMW:00783:06138
TACGGAAGGTCCGGGCGTTATCCGGATTTATTGGGTTTAAAGGGAGCGCAGGCCGTCGATTAAGCGTGACGGTGAAATGCCGCGGCTCCAACCGTGGAAGTGCGTCGCGGAACTTGGTTGACTTGAGTGCGCACGAGGAAGGCAGGAATCGTGGTGTAGCGGTGAAATGCTTAGATATCACGAAGAACCCCGGATTGCGAAGGCAGCCTTCCAGGGCGTAACTGACGCTAAAGCTCGAAAGGTGCGGGTAT
+
<=<<9=25.5>.55)499.54::>8=9;249.9@,94(5:1::)44555==8:6;/00//)/)/555////)/:::1/44.443-333-37;7<;;6=7743:8866/0(/3//(/(/(33333777922267555;4;.3----,2(--,,-22-...6725339.....(.3335555222333.244*2,,,(,***,2,*,,705050.22'255527222227666/6222222'2+27778/555
@6HNMW:00787:06150
TACGGAAGGTCCGGGCGTTATCCGGATTTATTGGGTTTAAAGGGAGCGCAGGCGGCACTTCAAGCGTGACGTTAAATCTCGGGGCTCACCCCCGTTTTGCGTCGCGAACTGTCGTGCTTGAGTAGGCGGCAGGGAGGCGGAATTCGCGGTGTAGCGGTGAAATGCTTAGATATCGCGAGGAACTCCGATAGCGCAGGCAGCCTCCCGTTGCCTTACTGACGCTCATGCTCGAAGGTGCGGGTATCGAACAGG
+
CBBB@BAC?BA>BD>BCD?CCD@D?:::6:@=@B<BE5;;7;?;@AAA@:;4;;.:7>@:@?<000@>>>>=;AB=AABCCDD;CB@@ABBB1?@CC8@AA9:;??A?@@@CA@??9:5:>@>9:3992:@@C>BB@A?;@=?<?BBA?99:BA??<>AAC=BBBB?BCBAAABBB99:@B:==D=D>>>;;;?>>:>=<<8<;;5:95:C8B?AACDBBBCGCCCC@ABBA=A=@;;;;,9::>:@=;;<5
@6HNMW:00789:06133
TACGGAGGATACGAGCGTTATCCGGATTTATTGGGTTTAAAGGGTGCGTAGGTTGCTTGGTAAGTCAGCGGTGAAAACTGAACGCTCAACGTTCAGCGTGCCGTTGAAACTGTCAGGCTTGAGTGCAGTGGCGGCAGGCGGAATTCGTGGTGTAGCGGTGAAATGCATAGATATCACGAGGAACTCCGATTGCGAAGGCAGCTTGCCATACTGTAACTGACACTGAAGCACGAAGGCGTGGGTATCAAACAGG
+
BBCB@CC@B@@>>@00/?8@@@6A>BBB>BD@ED=CC<A@8@>8>>@@BBC@C@BCC@B=A@;:;;AA@B?BCCCC;BBBD@A@ABDD@CBB@BBBBBBBB9?<1888*9@@==00,0@,00@@BBBCCB@CD@DCC@CB?A>B?AAAB@BBCBDBB?BCCE>A@@BBB@A@BAA?:::B?B>BBB=A??>?@AA=A=@BBBB>@??BABBBBBC>AAAAAAA?9939BA::9?A;?@99:,997<==8>773
@6HNMW:00799:06147
TACGGAAGGTCCGGGCGTTATCCGGATTTATTGGGTTTAATGGGAGCGCAGGCGGCACTTCAAGCGTGACGTTAAATCTCGGGGCTCACCCCCGTTTTGCGTCGCGAACTGTCGTGCTTGAGTAGGCGGCAGGGAGGCGGAATTCGCGGTGTAGCGGTGAAATGCTTAGATATCGCGAGGAACTCCGATAGCGCAGGCAGCCTCCCGTTGCCTTACTGACGCTCATGCTCGAAGGTGCGGGTATCGAACAGG
+
BBBB?@=A@CCACD?C;::;CC>B?BBB=A@=@A9@@;A=AAB<BCCBB??<??:?@?>;?C=;::CCCCAA<AA<ACCCCCC;CCCBBBBB3BCEF9AAA@@@@@@=@AAA???A>?9?BBBBB@CC@BBA@89939?:?=A?BBBB?BBAA?>?;@@BA:BBBB?BCBAA>@@A???<?<?@@<@AA@@>>>>>:>:;:<>>>9>A<>><CACCB@AA@BBBBBA@AABB?B@AA@??:ABDDFEAFCC@
@6HNMW:00790:06176
TACGGAGGATGCGAGCGTTATCCGGATTTATTGGGTTTAAAGGGAGCGCAGGCGGCACTTCAAGCGTGACGTTAAATCTCGGGGCTCACCCCCGTTTTGCGTCGCGAACTGTCGTGCTTGAGTAGGCGGCAGGGAGGCGGAATTCGCGGTGTAGCGGTGAAATGCTTAGATATCGCGAGGAACTCCGATTGCGAAGGCAGCCTTCTGGGGTGTTACTGACGCTGAGGCTCGAAAGCGCGGGTATCAAACAGG
+
CCCC@EDACBBBCBBCCB?BBB=@?@CC?CB?BI=CC6;:0;<8=>@BA9;4:;5;@=@;?B?@A@ABBAAB255/4???BBB8@BABBDDD2AA@A3::??:99AA??@?CC@@@994:@B@=?9:929@@A98949>8>?C@BABB>BBB=>>B?BBBC>BBA@<@A@;;=>A>>=A<A=>>><@@@688AA=A=@>>>:=:>8766(8==:?@@@AA:;;?>>:>A?>>>8>===@A:AA===C:AAA<
@6HNMW:00795:06193
TACGGGGGATGCGAGCGTTATCCGGATTTATTGGGTTTAAAGGGCGCGTAGGCGGGACGTCAAGTCAGCGGTAAAAGACTGCAGCTAAACTGTAGCACGCCGTTGAAACTGGCGCCCTCGAGACGAGACGAGGGAGGCGGAACAAGTGAAGTAGCGGTGAAAATGCATAGATATCACTTGGAACCCCGATAGCGAAGGCAGCTTCCCCAGGCTCGATCTGACGCTGATGCGCGAGAGCGTGGGTAGCGAACAGG
+
BBCDFFD5DBBBAAAA@@<@A@=@<@>>6BC:CC8BB>CH=BB=BB@@BAB=@BB=AC:;;B?ABB@AAB@CCDD;BBBCCBBBBBEE=C9:9AB?=9;;5;;:::9/9==:<887-3;>779B899AA???B=@@=@A?B?BC?B::9=?????>;>9999+:=?AADBB???ABAA>A?C<???5?DBBBB@@<@<A@<890666)8>7<=?===@@@>>>@@@?888;:;??@@>==@@9>:;;;;7;BA>
@6HNMW:00796:06199
TACGGAGGATGCGAGCGTTATCCGGATTTATTGGGTTTAAAGGGTGCGTAGGTGGTGATTTAAGTCAGCGGTGAAAGTTTGTGGCTCAACCATAAAATTGCCGTTGAAACTGGGTTACTTGAGTGTGTTTGAGGTAGGCGGAATGCGTGGTGTAGCGGTGAAATGCATAGATATCACGCAGAACTCCGATTGCGAAGGCAGCTTACTAAACCATAACTGACACTGAAGCACGAAAGCGTGGGGATCAAACAGG
+
5::A>@>9=;;;>B?;>A7@==9?<;;;)94.4;)44)4<)44)446----(-53-/444)4544444493444:69990888545//::)-----&-(,,,56(---(----(-(///1668333333(3<<8>==7<<05.4;::::7:;==::9488880888888333;;?>??BBBC=ABD@BBB>AA@@<@:?@BBA@CCBBD=B?BCC?AAABCCAB@@?@@BCCCC=A?>::::-:>@@B>BAA=
@6HNMW:00799:06209
TACGGAGGATCCGAGCGTTATCCGGATTTATTGGGTTTAAAGGGAGCGTAGATGGGTTGTTAAGTCAGTTGTGAAATGTTTGCGGCTCTAACCGTAAATTAGCAATTGATACTGGCGTCCTTTGAGTACAGTTGAGGTGGGCGGAATTCGTGGTGTAGCGATGAAATAGCTTAGATATCACGAAGAACTCCTATTGCGAAGGCAGCTCACTAAAACGACAACTGACATTGAGCTCGAAAGTGTGGGTACAA
+
//7>55/)///)----//3///)/)444)4;5::)44(44)4909999;44////(/)//)/)/88:::7;:8;;(33;;68;82833334949333(317798(/(/////6639;55.5>)55544///927//)---(--(,(,(-655(-/668///--89,-----(//6996/////)/32944.444.3444.35;545<84/////&/////)///399926------66/8889;;186668
@6HNMW:00776:06219
TACGGAAGGTCCGGGCGTTATCCGGATTTATTGGGTTTAAAGGGAGCGCAGGCGGAGACTTAAGCGTGCTGTGAAATGCTGCGGCTCAACCGTGGAAGTGCAGCGCGAACTGGGTTTCTTGAGTGAGTGCGAGGTATGCGGAATTCGTGGTGTAGCGGTGAAATGCTTAGATATCACGAAGAACCCCGATTGCGAAGGCAGCGTACCAGTCCTTAACTGACGCTAAAGCTCGAAGTGCGGGTATCGAACAGG
+
CBBB@D?B?AB=@;89?=066=:>:==<49929?8>B>DE>FD<BB=@===:=B?BBBCB@C@C???AA@@A@@A:@@9999:397775=4=<87<>@;BB>9;:=>;8<788*87(3:278;;;<<>@>?>?<@@?@;;5;5;5;>==4<;8==<<:>AAA9<;88;@<<;<88:>>>;AB6;;;/;9808?==9=<==<:<755/6////6/6/677A8<=>@@:@>=99737<977A6<<=>9937<=6
@6HNMW:00781:06247
TACGGAAGGTCCGGGCGTTATCCGGATTTATTGGGTTTAAAGGGAGCGCAGGCCGTCGATTAAGCGTGACGTGAAATGCCGCGGCTCAACCGTGGAAGTGCGTCGCGAACTGGTTGACTTGAGTGCGCACGAGGAAGGCGGAATTCGTGGTGTAGCGGTGAAATGCTTAGATATCACGAAGAACCCCGATTTGCGAAGGCAGCCTTCCAGGGCGTAACTGACGCTAAAGCTCGAAAGTGCGGGTATCGAACAGG
+
CBCD:;:;@CB?CB<@;;8;BB?B?BBB<@@=AG?CD>BB<BC<@@ABBBD@C>AAA;;;5:39>>>@AB@<000+0//3:;;:<A@?9@49996;6<>??BBAAA@?<AAA=@=@???;?:@@@AA@@@@@@3718:==8=8=5;;>>:>===<9616699.7799-659557677;<9<;1789-8678(69=;/6/7899/70517;:3<=9=6855??A>@@A7=>=888<1//////(/57::>9;;73
@6HNMW:00782:06233
TACGGAAGGTCCGGGCGTTATCCGGATTTATTGGGTTTAAAGGGAGCGCAGGCGGCACTTCAAGCGTGACGTTAAATCTCGGGGCTCACCCCCGTTTTGCGTCGCGAACTGTCGTGCTTGAGTAGGCGGCAGGGAGGCGGAATTCGCGGTGTAGCGGTGAAATGCTTAGATATCGCGAGGAACTCCGATAGCGCAGGCAGCCTCCCGTTGCCTTACTGACGCTCATGCTCGAAGGTGCGGGTATCGAACAGG
+
CCBB=@=A>AC;@@;@BA?BCC@C@BB@<>?=@B=AE?LL>BB=BAABAAA?;:6:@@=<@A?000??;>??;@@;@@AAABA/@A@=@===,:;;;-:?7:9>>?A@BBBCBB@A??;?>ABBB?BC=@?AA99:5:A>A?B?BBBB>BAA898>9>@A@<BAAB@BBBBCBBB@>BA<@<@@@<>>>AA>>?==9===@<?@F9>>:>>=HACCCIC;<;CDCBA>@@00*0:;<0;9)5;:556@CCC@
@6HNMW:00784:06241
TACGGAAGATGCGAGCGTTATCCGGATTTATTGGGTTTAAAGGGAGCGTAGGCGGGCTGTTAAGTCAGCGGTCAAATGTCAGGGCCCAACCTTGGCATGCCGTTGATACTGGCGGCCTTGAGTTCACACAAGGAAGGTGGAATTCGTCGTGTAGCGGTGAAATGCTTAGATATGACGAAGAACTCCGATTGCGAAGGCAGCCTTCTGGGGTGTTACTGACGCTGAGGCTCGAAAGCGCGGGTATCAAACAGG
+
ABBA>B?@@FECCB?@A@=@AB@B@BBE=BB@BC=CD<AA=@D>;;;@@BB@CCD>D@@@;@=ABA@@@B?BCCC>CBBBBAA6><393:>A?C@BBBBA?BB;>?B>??A5::=B<@=A989>A@AB??9;0727279286@=BBACCFCC;:;J?CAAB>BCCB?CBC;:;<<<00+00+0>>9=@B8@>AA<@=A;;;7;>BBDGE9@;;9;DCBBC@@AB@@=@BC@AA<ABBBBC>CBDDFF>BBB@
@6HNMW:00788:06222
TACGTAGGGGGCAAGCGTTGTTCGGAATACTGGGCGTAAAGCGCACGCAGGCTGGCCGTTAAGTCTGTCGTCAAAGGCGGAGGCTCAACCTCCGTTCTACGATAGATACTGGCGGCCTAGAGTATGTGAGAGGGAAGTGGAATTCCCGGTGTAGCGGTGAAATGCGTAGATATCGGGAGGAACACCAGTGGCGAAGGCGCTTCCTGGCACACAACTGACGCTCATGTGCGAAAGCCAGGGCAGCGAACGG
+
<<==<99999$9;7;9:6?@@:?A=A-0/9///(/?8:;3;<<;;555=<5;:906<B=?B?BBC@@@BAA;;:.0*0/)//)//00*9;?@?BB8:5?@?@@?;?A<??A;7948<BABBB??>AA?=>@AA:A@????B>A===7><@@AA???=;;;@9@AA>>===:788=</:;1819AD9?:9:7=55.57<=66.76;<8<=>A;;6;====;888>==>@;;:?4==7888-8?>?AA8888
@6HNMW:00804:06233
TACGGAGGATCCGAGCGTTATCCGGATTTATTGGGTTTAAAGGGAGCGTAGGTGGATTGTTAAGTCAGTTGTGAAAGTTTGCGGCTCAACCGTAAAATTGCAATTGATACTGGCGTCCTTGAGTACAGTTGAGGTGGGCGGAATTCGTGGTGTAGCGGTGAAATGCTTAGATATCACGAAGAACTCCTATTGCGAAGGCAGCTCACTAAACTGCAACTGACATTGAGGCTCGAAAGTGTGGGTATCAAACAGG
+
BCBB?@@<@CB?BBBBBB>ABC>A?BBC=BC@CC=AA5>@8@:6>@@@ABB=BB@DC@@@=@<@AAA;;6:=?@?.89;6;==9>BBB?A4:9:99+93::?8?:>ABAAAC?BBCB@C@DDCC@@@CC@CBA?@@@9@A?B@C@BBBB?B??;=00+0==>6009?8=@@979A@@@A@??=@CC?BDB?AAAA5;6;AA@CBCBBFK?CCBAA>A@@@BCA?A::8:ADAAB<A@A999+99::@A<BAC?
@6HNMW:00805:06222
TACGGAGGATCCGAGCGTTATCCGGATTTATTGGGTTTAAAGGGCGCGTAGGCGGGACGTCAAGTCAGCGGTAAAAGACTGCAGCTAAACTGTAGCACGCCGTTGAAACTGGCGCCCTCGAGACGAGACGAGGGAGGCGGAACAAGTGAAGTAGCGGTGAAATGCATAGATATCACTTGGAACCCCGATAGCGAAGGCAGCTTCCCAGGCTCGTTCTGACGCTGATGCGCGAGAGCGTGGGTAGCGAACAGG
+
DBA@=@C?CBC?BA@ABB?BCC?B@BCB=CD?CC=CC=CE<??:?A9:9@@=@A@<ABAABB?BAB@@;;7;@AA9BBCBBBAA@BBG>D;;;A@@@AAA=@@<@AA<ABC>A???9?BBBBBBBBBAA@>>;3;=98819<9949?AA>@?>>:93:@@@;BBBBBCB@@@BBBBC?B?B?BBB:BBAAAFAA6939::9:5;A7:;8;??BB7;;A@A@AB?@>><><<=>>>==:::3:887::5;??:
@6HNMW:00810:06240
TACGTAGGGGGCGAGCGTTGTCCGGAATGATTGGGCGTAAAGGGCGCGTAGGCGGCTCTTTAAGAGTGGAGTGAAAGTCCTGCTTTCAAGGTGGGAATGGCTTTGCTGACTGGAGGGCTTGAGTGCAGGAGAGGTAAGTGGAATTCCCGGTGTAGCGGTGAAATGCGTAGAGATTGGAAGGAACACCGATGGCGAAGGCAGCCTTCGTGGGCAATACTGACGCTCATGTGCGAAAGCGTGGGTAGCAAACAGG
+
<B@BBBBBAA,A@@?:4924<=>A?C@BABA5995:9:7?.93(3398AED?;;7;?A@A=B?CBCBA<;9999<6=CC?DA?>=599388=AC5B?BEABBB>B@AAAA@A=:::5;B?D@??BCAB?@??B?BB>AAA?C=A>AB=B>BBB999C?BBAD=BBABDCCBBBB5:4:=A9?;?A>:@A@A39::3::@@AA?C<?=999+778<<?897A877><??ABBBCF>B:::CD=???999+8?A?
@6HNMW:00812:06221
TACGGAGGATGCGAGCGTTATCCGGATTTGATTGGGTTTAAAAGGGTGCGTAGGCGGTTTGTCAAGTCAGCGGTGAAACGCAAGGGCTCAACCCTTGACCTGCCGTTGAAACTGTCGGACTGGATGCGGATGCTGTGGGAGGAATGTGTGGTGTGAGCTGGTGAAATGCATAGATATCAACACAGAACACCGATTGCGAAGGCATCTCATCAATCCGTTATTGACGCTGAG
+
CCCE@BB@CCDBB@?><72---(-(---(---(-5(//(///&//)/4::::<1557<=6>>>>8<<::944.4444)4888388(4433-33(3493304;;7;;7=<=*--.-,,(,522(,,6-/(/66688333(33,3,3999/-(-7,,,7---(////(/6;99222822281333322+377,//3)./8:(.).8889:///:4--(-/(/6069:833/66
@6HNMW:00812:06258
TACAGAGGGTGCGAGCGTTAATCGGATTTACTGGGCGTAAAGCGTGCGTAGGCGGCTTTTTAAGTCGGATGTGAAATCCCCGAGCTTAACTTGGGAATTGCATTCGATACTGGGAAGCTAGAGTATGGGAGAGGATGGTAGAATTCCAGGTGTAGCGGTGAAATGCGTAGAGATCTGGAGGAATACCGATGGCGAAGGCAGCCATCTGGCCTAATACTGACGCTGAGGTACGAAAGCATGGGGAGCAAACAGG
+
>;;;;=BB<ABB994:55.4.4996<<<4;:<A<6BAABC8BCBCB989=>9<:58;=;=,;<?>9:39AA<<>?9779927>??@>@=A=7;@<@?C?BBCB?AAAA;:4;;/909@?455@;====7;;;:499;7;;<<25047994:;;<=8848@>?9877>>>=:A@A??A>??=??C??6?:>=;>:>2;2;>>=<?>=>?9=9==7??;;;;;0/0//3-3;=;;<4;8=::99-9<777.7=94
@6HNMW:00813:06236
TACGGAAGGTCCGGGCGTTATCCGGATTTACTGGGTGTAAAGGGAGCGCAGGCGCACTTCAAGCGTGACGTTAAATCTCGGGGCTCACCCCCGTTTTGCGTCGCGAACTGTCGTGCTTGAGTAGGCGGCAGGGAGGCGGAATTCGCGGTGTAGCGGTGAAATGACTTATGAGATCGCGAGGAACTCCGATAGCGCAGGCAGCCTCCCGTTGCCTTACTGACGCTCATGCTCGAAGGTGCGGGTATCGAACAGG
+
>@BC7;9;=BC:C?=@@@=@>=6>8:;;4:<@BB<@B@@@;@C=AAAB@?>:9;44555;;7554<3333349=1;><3733&37334===+8:99+3/////9893:88777777749888==8==7====544/3=6;6=7<:??8>@>?@BB?BCCC9@00/-(----,,2--,---(-(---(----.;857818=78/337'..2550<7<@@@ABCCCC;;:BAC;;294;9;95)/////0)/772
@6HNMW:00798:06290
TACGGAGGATGCGAGCGTTATCCGGATTTATTGGGTTTAAAGGGAGCGTAGGTGGGATATTAAGTCAGCTGTGAAAGTTTGGGGCTCAACCTTAAAATTGCAGTTGATACTGGTTTCCTTGAGTACGGTACAGGTGGGCGGAATTCGTGGTGTAGCGGTGAAATGCTTAGATATCACGAAGAACTCCGATCGCGAAGGCAGCTCACCGGGCCGGAACTGACACTGATGCTCGAAGTGCGGGTACAA
+
5>5:66@8AAB=BAAA;:6;@>9A;BB<2=?2;;.9A8@B7B?=;?@;;9:5:::3>==@4;5:<<449>>C?C@7<<@5?@A6AABC@C@C;@>?2=49:BBC?CBB?@@G@DD>C@B?BBB??>B<>>?7707?@8?B7@=B=@BBB?A@@??::49?@@;??>A=@==8B@AAA;;7;C@BBB?BBC;;;CC?B89:A@AACB?BF>D797::>@=@9:9@@@@@AB;;:6>>0///(/9888
@6HNMW:00806:06271
TACGGAGGATGCGAGCGTTATCCGGATTTATTGGGTTTAAAGGGTGCGTAGGCGGTTTGTCAAGTCAGCGGTGAAACGCAAGGGCTCAACCCTTGACCTGCCGTTGAAACTGTCGGACTGGAATGCGGATGCTGTGGGAGGAATGTGTGGTGTAGCGGTGAAATGCATAGATATCACACAGAACACCGATTGCGAAGGCATCTCACAAATCCGTTATTGACGCTGAGGCACGAAAGTGTGGGGATCAAACAG
+
CCCC@CCAC:;;BBCBBB@BCC?B?AAA<@C?BB<@C:@?<@E=DA@@BBBABBABD=BBDC@BBAAA@@<==<@60000;>:3;=;;-33(7135@9?@@;??=AAC=B???A@<@B@?=@>=>=B?A?@@AAAAB;BA=?=?ABBBB?BBBBBBB?BBCB>BDBBBBAAA@@>>???BBB?BCC9>>?299>>9?=?BBBCBBBCC<AB=???BA<??AA@@@??8?>><;;3<<8<BBB5A@@@B=8:8
@6HNMW:00809:06264
TACGTAGGTGGCAAGCGTTGTCCGGATTTACTGGGTGTAAAGGGCGTGTAGGCGGAGCAGCAAGTCAGAAGTGAAATCTCCGGGCTTAACCCGGAAACTGCTTTTGAAACTGTTGCCCTTGAGTATCGGAGAGGCAGGCGGAATTCCTAGTGTAGCGGTGAAATGCGTAGATATTAGGAGGAACACCAGTGGCGAAGGCGGCCTGCTGGACGACAACTGACGCTGAGGCGCGAAAGCGTGGGGAGCAAACAGG
+
CCDFG@@<@@:@B6;:BB?BCC@C?BDD>EBBBB>BCCDD>BA<BA>??9949?<>@BA???>AAC@@@<@@BBC;799B?BC>CC?B?BB;@6<;5<<=====2?@@9=??@<>>B:B;A>@>A?8868AAA:>=>:=@<@=A<A;AAD@??>>;<5=<<A7687>>==>AAA<>>::95:<AAA=A?>>9<A>0817;6;;@@@AB=A@:::A=@@>AA:::@<<8=@>>@B9>;>@@?A2>><>A:@>@;
@6HNMW:00779:06348
TACGGAAGGTCCGGGCGTTATCCGGATTTATTGGGTTTAAAGAGAGCGCAGGCGCACTTCAAGCGTGACGTTAAATCTCGGGGCTCACCCCCGTTTTGCGTCGCGAACTGTTGTGCTTGAGTAGGCGGCAGGGAGGCGGAATTCGCGGTGTAGCGGTGAAATGCTTAGATATCGCGAGGAACTCCGATAGCGCAGGCAGCCTCCCGTTGCCTTACTGACGCTCATGCTCGAAGGTGCGGGTATCGAACAGG
+
DCEC@C@CAGC>AA<A@><@BB@C@BBB=BA?AE=BB<BF?CAAABBB@AA<??@@@@<@@<000=99>AA6C>5???99::&3:87:999$7888&338398;>?;??>A=AA???=@>>?9939>9==@@8AB?BC@B?B?BBBB?BBAAAA@=?@@@:@BBB?BCBBBBB?@A@@;>;>>@<@@@@@><;//*/7777??A:AA:==<DGKHGCCCDBCBBAB@A@BB6:6:@>AA<B@AABA?ACC@
@6HNMW:00780:06344
TACGTAGGTAGCAAGCGTTATCCGGAATTATTGGGCGTAAAGAGTGAGCAGGCGGACCGTCAGGCCGGAGGTGAAAGTGCGGGGCTCAACCCCGTGATGCCTCCGGAACCAGCGGCCTAGAGTGCGGGAGAGGCAAGCGGAACTCCAGGTGTAGCGGTGAAATGCGCAGATATCTGGAAGAACACCGGTGGCGAAGGCGGCTTGCCAGCCCGAGACTGACGCTCAGTCACGAAAGCGTGGGTAGCAAATAGG
+
CCBBBBB@B@??A<@@BB?BCC?B?BAEABC?BB>AAAFF>BAABCACA::8:A?BC>ABBBB?A>B?AA>@AAA9@@<>?@@6@CFC@CCC5>>CBBA==AC=>=C=D<@?==9;<>@@>>;;;?@7?><;7;=9>>><>=@>><>@<??=<<997:AAA:>>8::???AAAA==8=:<=:>@A<A<>>:=@?5:6:>8=A<>><>@@A:A>=;>>>>??>>>>>>===@AC8=999CC5=<==<;7>::7
@6HNMW:00786:06310
TACGTAGGGGGCAAGCGTTTGTTCGGAATACTGGGCGTAAAGCGCACGCAGGCTGGCCGTTAAGTCTGTCGTCAAAGGCGGAGGCTCAACCTCCGTTCTACGATAGATACTGGCGGCCTAGAGTATGTGAGAGGGAAGTGGAATTCCCGGTGTAGCGGTGAAATGCGTAGATATCGGGAGGAACACCAGTGGCGAAGGCGACTTCCTGGCACACAACTGACGCTCATGTGCGAAAGCCAGGGCAGCGAA
+
5;9=@;;;;;*5@;@94;;)//)/939+//::;;5/;5AC659<BCCBC:::;;C;?4555939>BAA@@BC?@A9@:@C?:;:;BCC@D?BB6:9<@??@@;>BBBBBA@@900*03:9:?<<@000@>>>BB>B>AAB?B@B?AF:A8;;>@@@A=>==?3:;:>===>A@>>>A9?>6;5;=<:@;;;>B@@<@<?888A9@;8838>>>;;5;==?@AAB>>??;;;;;;1:@<@AD:==>??>:
@6HNMW:00765:06363
TACGGAGGATGCGAGCGTTATCCGGATTTATTGGGTTTAAAGGGAGCGTAGGTGGATTGTTAAGTCAGTTGTGAAAGTTTGCGGCTCAACCGTAAAATTGCAGTTGAAACTGGCAGTCTTGAGTACAGTAGAGGTGGGCGGAATTCGTGGTGTAGCGGTGAAATGCTTAGATATCACGAAGAACTCCGATTGCGAAGGCAGCTCACTGGACTGTTGACTGACACTGAGGCTCGAAAGTGTGGGTATCAAACAGG
+
CDCB?A@;?AA@AABAAB?BCC?B?BCD=CC?BB=BC>CC=CF>CBBBBCC@CC=AB?BB?C<@@CCCC>@BBBA8==;5<<>;?C@@>B=@@@??6=5<=??>>BBB>BAA>BBBBBE@CAAACDAABCC?>;===5>B>B>B@BB@@<@A@<<??=?CCD>AAAB?BBBBBBBBBBA>BB>BBB?BBB>BB>>9>;??>?CBCCBB>AAABB>B@@BBBBB@??9969AA>??:>@@===5>?ABBD>BAA>
@6HNMW:00769:06379
TACGGAAGGTCCGGGCGTTATCCGGATTTATTGGGTTTAAAGGGAGCGCAGGCCGTCGATTAAGCGTGACGTGAAATGCCGCGGCTCAACCGTGGAAGTGCGTCGCGAACTGGTTGACTTGAGTGCGCACGAGGAAGGCGGAATTCGCGGTGTAGCGGTGAAATGCTTAGATATCGCGAGGAACTCCGATAGCGCAGGCAGCCTCCCGTTGCCTTACTGACGCTCATGCTCGAAGGTGCGGGTATCGAACAGG
+
A:@@+0-/4:;297.9;;49CC@D?CCE<?@=@A9@?5@>6>>8@@@BBBC@B?BAA;9:9=8=444:>:<<ABB=;;:?A;:8:AAA?B@BBB>A9??@@ABAAADD?CBB?B?CA@@?CCB==>AAA<965/5(-)-907)-+/:==9AC>>>>><>ABD:::;?=>>>><;;@@BBB:=:>@@;@@@>==AA;;6;===;?@@9=>:===A=BB>>>A@@;;;>>>A;88184:;:;;1;==;;<8<=?;
@6HNMW:00778:06365
TACGGAAGGTCCGGGCGTATCCGGATTTATTGGGTTTAAAGGGAGCGCAGGCGGCACTTCAAGCGTGACGTTAAAATCTCGGGGCTCACCCCCGTTTTGCGTCGCGAACTGTCGTGCTTGAGTAGGCGGCAGGGAGGCGGAATTCGCGGTGTAGCGGTGAAATGCTTAGATATCGCGAGGAACTCCGATAGCGCAGGCAGCCTCCCGTTGCCTTACTGACGCTCATGCTCGAAGGTGCGGGTATCGAACAGG
+
966>8<7:;?A<<=7.-.-8;272/44)49.9B,94(55)5>2555:>??:>@;>?;@;<;6/0/888://+:99&9;;8@@?/?@BCEDED3?@@@2@?=?@?AAC?B;:;A@AAAA>AAAA:95:@<@AB?;@@=??:@?A<??9939:?:899.7>@?:88<87@@@788>>>AB?;?;@;:4:;;979:>;;5:>;:67=<6==///7A>AACCAA@AABBBBBCB@@8;49A@@A7AA===@<@DE@
@6HNMW:00786:06381
TACGTAGGTGGCGAGCGTTGTCCGGAATGACTGGGCGTAAAGGGCGTGTAGGTGGACTGATCAGTCGGATGTGAAAGCCCCAGGCTTAACCTGGGAACCGCATCCGATACGGTCAGTCTTGAGTGCGGGAGAGGGCAGTGGAATTCCCGGTGTAGCGGTGAAATGCGTAGAGATCGGGAGGAACACCAGTGGCGAAGGCGACTTACTGGACTGTAACTGACGCTGAGGCGCGAAAAGTGTGGGGAGCAAACAGG
+
==@@ABB=BB>BBA?B;;79@A:B9C:;;?B==>8>B>B>6;?8?>@;;9>7>@?BCBBA@??000@?A;;:CCB8@@@@6??=?E@B?B?BDD>D>@<?A@@A=AABB<><>DCCCCC<>=B>=>>=8<@@@@<@AABB@C<B<>>:?@ABBBBBB@BBBC>AAAAACCC?;??AA=??<??AAA>BAAC?CCC?A?A999A?AAAA>ABBCDD?BBBBAAB@AAA?AA:8676&599:;<>1:9<>A6>==:
@6HNMW:00787:06362
TACGGAAGGTCCGGGCGTTATCCGGATTTATTGGGTTTAAAGGGAGCGCAGGCGGCACTTCAAGCGTGACGTTAAATCTCGGGGCTCACCCCGTTTTGCGTCGCGAACTGTCGTGCTTGAGTAGGCGGCAGGGAGGCGGAATTCGCGGTGTAGCGGTGAAATGCTTAGATATCGCGAGGAACTCCGATAGCGCAGGCAGCCTCCCGTTGCCTTACTGACGCTCATGCTCGAAGGTGCGGTATCGAACAGG
+
CBBB>B9;5;D5;;,::A;ABD;?;;;;0;@5;;7:B=CC>BB=ABAA@;<600,0:<:6==1000@@??@<=BC<B@@;;;;&3;;3999-8:::&9889;:@@A?AAABBBBBBB?BBBA9858@:@@@@;9929A?B@C?BBBB>BB@??7757BCC8BBBB?BBBBDCBBB@@<<A<AAA<@@@AA@@>55.5;=:99:93:<6>?=CACCCBBBCBCCBBBCBBAA40+0<00,/:;;:=@BCGA
@6HNMW:00789:06397
TACGGAGGATGCGAGCGTTATCCGGATTTATTGGGTTTAAAGGGTGCGTAGGTGGTTGTTTAAGTCAGCGGTGAAAGTTTGTGGCTCAACCATAGTCTTGCCGTTGATACTGGTTTGCTTGAGTACAGTTGATGTAGGCGGAATGCGTAGTGTAGCGGTGAAATGCATAGATATTACGCAGAACTCCGATTGCGAAGGCAGCTTACAAAAGTGTAACTGACACTGATGCACGAAAGCGTGGGTATCAAACAGG
+
CCCC@CC?B@@@CBBBCC@CBC?B?99969B;>@;AA9AB8AA<@>@ABBA>@@<@;@?B:@<@ABBBBC@DDDD>BB@;@?@<@CDD?B<@@CCACC;?@=>?;@@@AC??<?C9?>B=A??>CDBBB<>>>>>??:??8?:798AABBBBBB@::8:AAA7:::?=@A?>>==>>>A@??<@AA<==<799<<496:==<A<>::99/:=??B>D===@@B===898=>677*8<=888-8A>BED9@>>8
@6HNMW:00790:06399
TACGAAGGGGGCGAGCGTTGTTCGGAATTACTGGGCGTAAAGGGTGTGTAGGTGGACGTGTAAGATAGCGGTGAAATGCCGGAGCTCCAACTTCGGAATTGCCATTATAACTATGCGTCTAGAATTATAGAGAGGATAGCGGAATACCCAGTGTAGAGGTGAAATTCGTAGATAATTGGGTAGAACACCAGTGGCGAAGGCGGCTATCTGGCTATATATTGACACTGAGGCACGAAAGCATGGGGATCAAACAGG
+
99:9:5;;;;*;>:94AB=BC?BC?B@C=A@;;;,4944</94/5;;@=::8:A==AAA@BB?DBB?@?A=AAAB=AAA?A>@?@00,/9;;)/3495:6;;7887>=@=A@A??????999B?A?BA;;;B>>:>887:;5:9<888.6>??A@?;;6;=>>1:5;;:>;://(/)//)/>=>;?@B=AAA;5;//(/7//)/8<=>==8=>=;;;?@<;;;A=<78708<<<<?8>?>;;;;/;;;?A:@@@<
@6HNMW:00810:06378
TACGGAGGATGCGAGCGTTATCCGGATTTATTGGGTTTAAAGGGTGCGTAGGCGGTTTGTCAAGTCAGCGGTGAAACGCAAGGGCTCAACCCTTGACCTGCCGTTGAAACTGTCGGACTGGAATGCGGATGCTGTGGGAGGAATGTGTGGTGTAGCGGTGAAATGCATAGATATCACACAGAACACCGATTGCGAAGGCATCTCACAAATCCGTTATTGAAGCTGAGGCACGAAAGTGTGGGGATCAAACAGG
+
CCA@?BCABBBB?>@A@@:@AD>A>;;;,<B5;;0:9(49)99)9:@ABBB?;;8;B=BFFG?@AFBB@@=@@AC=:;;@?AA<AA@@;@@9@?BAA@BBB@BC@BBB>B???AA=@>?>=@?AAAA?A@>????@@;@A=A>BBBAAA?CBAAA9829@@@9AABAABCCBBB?>?@@@??;?A@9??@3:::939:@@BBCBBBCC=BB@BB?BA?AA<@:9898/7=>::=6=888@??5BAABF>B>>7
@6HNMW:00810:06386
TACGGAGGATACGAGCGTTATCCGGATTTATTGGGTTTAAAGGGTGCGTAGGTGGCAGATTAAGTCAGCGGTGAAAAGCTGTGGCTCAACCATAGTCTTGCCGTTGATACTGGTTTGCTTGAGTACAGTTGATGTAGGCGGAATGCGTAGTGTAGCGGTGAAATGCATAGATATTACGCAGAACTCCGATTGCGAAGGCAGCTTACAAAAGTGTAACTGACACTGATGCACGAAAGCGTGGGTATCAAACAGG
+
ECCC@CC@CDCCCBBAAA?@A?9=8:;;,;@3?=,94(4<)4:)4::=>>>:>B?CBBCC@C@DCB@@@@=@AABB;A@??9989CBB?C>AA?AABB<>>>BB?BBBBBBB=@@<BBC<@===BB===?BCBBBBA><;6;9;=7:=>@@:::>7616AAD:>>?AC??>>>>=B>>>===;>>><@@@;A<::.6/6;<<@:>>ADD3???@A<A;::AABA??>>;;;;;>8?>?<==7=@@AAE9>>>:
@6HNMW:00819:05774
TACGGAAGGTCCGGGCGTTATCCGGATTTATTGGGTTTAAAGGGTGCGTAGGCGGTTTGTCAAGTCAGCGGTGAAACGCAAGGGCTCAACCCTTGACCTGCCGTTGAAACTGTCGGACTGGAATGCGGATGCTGTGGGAGGAATGTGTGGTGTAGCGGTGAAATGCATAGATATCACACAGAACACCGATTGCGAAGGCATCTCACAAATCCGTTATTGACGCTGAGGCACGAAAGTGTGGGGATCAAACAGG
+
CCDC@C?@=@C7;;6;AA?AAC8989EE>DD>@@;@A9@C:@@;A@?@A@@=@B?AA7;;AB>AB@@;:;50=@@6000/8<<5==>>8<<0945==7;@@8;;>BBC?DAA@AA=@@:84:>@@>?<????@@@BB>BB@B@BBBCBB>A@>>?@@<@BBB<@@@AABBBBCBBCAAACCC>ABB>A@@5:;;;594:ABABCCABA<AE;<;@DC>AABBBBA;<7<BBAAA<AA>9999-9@?AB=AAB>
@6HNMW:00825:05777
TACGGAGGATGCGAGCGTTATCCGGATTTATTGGGTATAAAGGGTGCGTAGGCGGCCCCCCAAGTCAGCGGTGAAATGTCCGGGCCCAACCCGGAGGGTGCCGTTGATACTGCGGGGCTGGAGTACGGACGCCGGCGGAGGAATGAGTGGTGTAGCGGTGAAATGCATAGATATCACTCAGAACACCGATTGCGAAGGCATCCGCCGAGGCCGTTACTGACGCTGAGGCACGAAAGCGTGGGGATAGAACAGG
+
CFDDAA@?@AAAA:;9BB?@CC?B@BBC>CC?CD>CD???:>B;A@?@@<<800+00000%03<=://4=:@=?=9:8:B=BA<AD<?=@B9@>9992:@>?BB@CCBCA@@@@@A9ABB@BB@@AC@CBBB?B@BB?>><>?AABBBB?B@@>B@?;?79929==A@<><>@A;;;@A@>>;>CD;>>>177==:>;@B>>;>?8===8=:>=:>@@=<<AAAA5505<AAAA7>>>?@@@2?<<<>:>AA<
@6HNMW:00835:05804
TACGTAGGGTGCGAGCGTTAATCGGAATTACTGGGCGTAAAGCGAGCGCAGACGGTTATTTAAGTCAGATGTGAAATCCCCGAGCTCAACTTGGGAACTGCGTTTGAAACTGGGTAACTAGAGTATGTCAGAGGGGGGTAGAATTCCACGTGTAGCAGTGAAATGCGTAGAGATGTGGAGGAATACCGATGGCGAAGGCAGCCCCCTGGGATAATACTGACGTTCATGCTCGAAAGCGTGGGTAGCAAACAGG
+
GECBBBBD=A@@ACBBBA@A>ADD=@8;5;B<;;6;BBCC>AACBB?@?AAAAC@B@BCG<A=?AABBB@@@CDC<AABB9AABBDDA>AB>BB<?;?>>???D>BBB>BBBB=BB?BCABABC@@@BA??888888%8@<<1818:<=;;;==ACA@?@AB:;<;???>>>??@??;>?<@=888=B>>>7<89486;757779+7>C8@@>9<<===<>;;5;?;;;??ACD:>==>==6=<=>@A9AAA<
@6HNMW:00836:05807
TACGGAAGGTCAGGGCGTTATCCGGATTTATTGGGTTTAAAGGGAGCGTAGGCCGCCGGTTAAGCGTGTTGTGAAAAGCAGTGGCTCAACCACTGTCGTGCAGCGCGAACTGTCCGGCTTGAGTATCATGAAAGGTTGCGGAATTCGTGGTGTAGCGGTGAAATGCTTAGATATCACGAAGACCTCCGATTGCGAAGGCAGCAGCCTGTGTGTTCACTGACGCTGAAGCTCGAAGGTGCGGTATCGAACAGG
+
BCBA<@=@>AC;;;6;AA?BCC@B?BDD>CC?AA0;;0;;0;C<;;;BAAA?B;<;@D>A>A?;;;AAB<??@@?@6??BCGCACBBB@B>A@B@??@888@@AABCC?BBDDD<><=D599BAAABBBBBC7=:=;>:<6<8<6=<>>9>?;:://*0000+0@@@=ABBAAA:::AA?B@@?CC@@>>:>>>>=A>@@??>=<8=<<<??=:<=:9:BB>>>>B>ABBBAB70+0<00,0<;;@?===>9
@6HNMW:00847:05777
TACGGAGGATGCGAGCGTTATCCGGATTTATTGGGTTTAAAGGGAGCGTAGGTGGGATATTAAGTCAGCTGTGAAAGTTTGGGGCTCAACCTTAAAATTGCAGTTGATACTGGTTTCCTTGAGTACGGTACAGGTGGGCGGAATTCGTGGTGTAGCGGTGAAATGCTTAGATATCACGAAGAACTCCGATCGCGAAGGCAGCTCACCGGGCCGGAACTGACACTGATGCTCGAAAGTGCGGGTATCAAACAGG
+
CCBB@BB>AACACEBB@?>@BB@C?BBD>CC?BC>CC=AB=AD=BCBBCCC@BBB>BCBB@C>BAAAABBBBBBD=CCD>BBB;A@AC>A>@@CCC9C8:9BBB@CBBBC?@<?>9><A>BBAACFD@>=>BB?AAA:>>9>=@=@ABB@BBA?@7728?==8@AAC?CBBBBBBBBBB@BB@CCC@CCBBBBCC?B?C;::CCCC@CC>C@C@C@CCBBCDBBBCCB@A@CCC>CCBBBB=BBBBBE>>>>?
@6HNMW:00823:05833
TACGGAGGATCCGAGCGTTATCCGGATTTATTGGGTTTAAAGGGAGCGTAGGTGGACTGGTAAGTCAGTTGTGAAAGTTTGCGGCTCAACCGTAAAATTGCAGTTGATACTGTCAGTCTTGAGTACAGTTGAGGTGGGCGGAATTCGTGGTGTAGCGGTGAAATGCTTAGATATCACGAAGAACTCCTATTGCGAAGGCAGCTCACTAAACTGCAACTGACATTGAGGCTCGAAAGTGTGGGTATCAAACAGG
+
BCCCAA@?@BB?ABBBBB?BDD>??@BB>BC?CD>DD=BB>BC=BABB?AA@BC@BCCC?BC?BBB@@?788ABB=AFD=B>><>AA@?B799BEE;E9;;BBB>BACDL?@@CDDBCB?BBBBABBDB@B??<?BB=??:?=@<@@@@=ABA@A9999CCC=999?<?@ABAAABBBB?==:=>@<>>>:=9;=*/+/777<:==?>>9>>>>B=@===BAA>???9=<@999,:??@AA<BBA@@A;??>;
@6HNMW:00831:05828
TACGGAGGATACGAGCGTTATCCGGATTTATTGGGTTTAAAGGGTGCGTAGGTGGCAGATTAAGTCAGCGGTGAAAAGCTGTGGCTCAACCATAGTCTTGCCGTTGATACTGGTTTGCTTGAGTACAGTTGATGTAGGCGGAATGCGTAGTGTAGCGGTGAAATGCATAGATATTACGCAGAACTCCGATTGCGAAGGCAGCTTACAAAAGTGTAACTGACACTGATGCACGAAAGCGTGGGTATCAAACAGG
+
CCCC@CC?BCCCCBBBBC?BBE@B@BCC>CE?CB=BC>DD<BC=BBBBBCC@@@?@CDCC?C@BBD9:9B?BBBBB;A@BBCE?CCCC@C?BA@ABBB<>>?BC@BBCBB@@>@C8??@<@BB@BCBBB<@>????@;>>9?=@@A?@<>>AAAA;<6<99919<<@A@?>AAA;A??=<<<;???:><;5:777.5/6=>>D=>?>DD3==?>B>BA@@A@@@AA;;;>>>>A9AA??AA9==>>>>9>=<:
@6HNMW:00838:05832
TACGGGGGGTGCGAGCGTTAATCGGAATAACTGGGCGTAAAGGGCACGCAGGCGGATAGTTAAGTGAGATGTGAAAGCCCCGGGCTTAACCTGGGAATTGCATTTCAGACTGGCTATCTAGAGTATTTTAGGGAGGGGTAGAATTCCACGTGTAGCGGTGAAATGCGTAGAGATGTGGAGGAATACCGAAGGCGAAGGCAGCCCCTTGGGAATATACTGACGCTCATGTGCGAAAGCGTGGGGAGCAAACAGG
+
DDDDDDDD*BBB9:;<;;.:5>@B=A@;;8:<BA=CAACA:AA<ABCCCCC?AA>ABCEF?A=@;:;?AAB=BCD>CCCC;BE?EC@C?C?CCC?D@C=9;BCC<<A@@A@A=<BC:58BA=8;7777(7>>37737&7>38/98;9?@@@@AA@>>8>;??;>>?AABBAAACBAA=AA<A=@AA;>?393876.528<>=AA2A8=>9><>??@@>;62266699::=<?>D077<6655&56255)29<9
@6HNMW:00843:05826
TACGGAAGGTCCGGGCGTATCCGGATTTATTGGGTTTAAAGGGAGCGCAGGCCGTCGATTAAGCGTGACGTGAAATGCCGCGGCTCAACCGTGGAAGTGCGTCGCGAACTGGTTGACTTGAGTGCGCACGAGGAAGGCGGAATCGTGGTGTAGCGTGAAATGCTTAGATATCACGAAGAACCCCGATTGCGAAGGCAGCCCTTCCAGGGCGTAACTGACGCTAAAGCACGAAAAGTGCGGGTATCGA
+
<;;<:<9<9<<777.7///::397/44)4<3>>5<<399)55)4459:44.4.494488.4.4544<<49488808885:43-3333046:998=8=@AAA@@@@9938<91;13337///9///56//59;4;/7.7=6:-5577838522...--49)--77.33222555576266.355)/./376664=6:6588(6-2+269/53384///.56533906.------&---679-336666
@6HNMW:00844:05810
TACGAAGGGTGCAAGCGTTACTCGGAATTACTGGGCGTAAAGCGTGCGTAGGTGGTTATTTAAGTCCGTTGTGAAAGCCCTGGGCTCAACCTGGGAACTGCAGTGGATACTGGATGACTAGAATGTGGTAGAGGGTAGCGGAATTCCTGGTGTAGCAGTGAAATGCGTAGAGATCAGGAGGAACATCCATGGCGAAGGCAGCTACCTGGACCAACATTGACACTGAGGCACGAAAGCGTGGGGAGCAAACAGG
+
CCBBBADD=;;:C?@@@@=@@A;;8;?C@BCCA@9>????8??@@@;;;AA=;<7;=BDC=C@BBD@BB=A@BBB;A@B<BBB<BBCB?CACCE>B?B;;;BCCC@CDDCBB?BCCBCB@A@=>?::5:AB>@@:???::6;=A=BBBB@CBBACAB@@@BC=BCCECCCCCCCCEC@CC@C@@@AD?BBB@CCC@D@CCCCBBB?CE>A@@C?;;;;@@>B?>A;;5;ABCCK?EBBBCFE;A@BCD>BBD@
@6HNMW:00853:05845
TACGGAGGATACGAGCGTTATCCGGATTTATTGGGTTTAAAGGGTGCGTAGGTGGCAGATTAAGTCAGCGGTGAAAAGCTGTGGCTCAACCATAGTCTTGCCGTTGATACTGGTTTGCTTGAGTACAGTTGATGTAGGCGGAATGCGTAGTGTAGCGGTGAAATGCATAGATATTACGCAGAACTCCGATTGCGAAGGCAGCTTACAAAAGTGTAACTGACACTGATGCACGAAGCGTGGGTATCAAACAGG
+
DCCD@BC?BCCCB@@@@?<?CC@B?BDD>CC?BB=BD>CB>BE=BB@@AA@=@><?@@?E@B?CCCBABB@@@@CC8A@:;;B@DCBC?C>AABBBAB<?>?@A>BBBBBBB?BB9BBC?A787B@AAA>BBBCBBB>=>99:687@@@@@AA=<:868>>C9577@99:?>==:=@AA???8<<A=A@@;A>==4:5:?@AA7;;AAC5@;<;B<?>>>AAAA>>;<;A<<<:<<=788-8>>@@A:AAA<
@6HNMW:00859:05819
TACGGAAGGTCCGGGCGTTATCCGGATTTATTGGGTTTAAAGGGAGCGCAGGCGGCACTTCAAGCGTGACGTTAAATCTCGGGGGCTCACCCCCCGTTTTGCGTCGCGAACTGTCGTGCTTGAGTAGGCGGCAGGGAGGCGGAATTCGCGGTGTAGCGGTGAAATGCTTAGATATCGCGAGGAACTCCGATAGCGCAGGCAGCCTCCCGTTGCCTTACTGACGCTCATGCTCGAAGGTGCGGGTATCGAACAGG
+
CCCC>A=A@CCAA@9B00)0=>5::;<<7<A?BC=BC>@@=AH>DBBCCBB?@><0..:6..*.--5---99)44(48839444$3::39::::%8999*4:=?<BBBB9::ABAABAAC?>??A;?:??:>?AA;@@<??9?>A?BBCD?AABAA@A==99929ABB?BBCCBBBBA;;;<@:?>>7;;999>@@9:6;<<==???9>>;>>=DACCCCABBBBBBBBBBABB?C?A;;;B<BBBBBCAGGHA
@6HNMW:00862:05820
TACGGAGGATGCGAGCGTTATCCGGATTTATTGGGTTTAAAGGGTGCGTAGGCGGTTTGTCAAGTCAGCGGTGAAACGCAAGGGCTCAACCCTTGACCTGCCGTTGAAACTGTCGGACTGGAATGCGGATGCTGTGGGAGGAATGTGTGGTGTAGCGGTGAAATGCATAGATATCACACAGAACACCGATTGCGAAGGCATCTCACAAATCCGTTATTGACGCTGAGGCACGAAAGTGTGGGGATCAAACAG
+
@;@@?AB@C;;;@@@A;;7;AB>B?BCC?CC@BB=BC<BB=AD>BBAA@BB?BB?AA=BBCB=A?BBB<<50000,0///5;;5::=<7::08283:-7>?177-377)73378;4:><>7;9?@;;7;000008@B9?B6@<?@@@BA?CBCC999;>AAA9???????@@BB::9AAABA?BCC>;;;000>@=@=?CBBB787@?278377=BA7BABB=>8BB>?@?877(73;=@DC687=;;5;??
@6HNMW:00821:05901
TACGGAGGATACGAGCGTTATCCGGATTTATTGGGTTTAAAGGGTGCGTAGGTGGCAGATTAAGTCAGCGGTGAAAAGCTGTGGCTCAACCATAGTCTTGCCGTTGATACTGGTTTGCTTGAGTACAGTTGATGTAGGCGGAATGCGTAGTGTAGCGGTGAAATGCATAGATATTACGCAGAACTCCGATTGCGAAGGCAGCTTACAAAAGTGTAACTGACACTGATGCACGAAAGCGTGGGTATCAAACAGG
+
ACCC@CC@CCBCB@@@A@?BED@D?B@C>DD=AB<AC:?@<@C<BBBBBBB>BB?BBBCC?C@BCCBBAA?ABADE9@@@CCC@CCBB?A>A?@?@AB5999::?BBFBBBB?BB<AAD@C@@ACC>>>?BBBBB@@=?@<@=>?;;;BAA>>>=6616<>A6677A@>??>>><A>>>;=;<<>>=>>=<>===1617?>>@<@@@BA5B:;;D>>>==AABD<==??A797;1:9;;==6=@@@@@:A>=9
@6HNMW:00829:05894
TACGGAGGATACGAGCGTTATCCGGATTTATTGGGTTTAAAGGGTGCGTAGGTGGCAGATTAAGTCAGCGGTGAAAAGCTGTGGCTCAACCATAGTCTTGCCGTTGATACTGGTTTGCTTGAGTACAGTTGATGTAGGCGGAATGCGTAGTGTAGCGGTGAAATGCATAGATATTACGCAGAACTCCGATTGCGAAGGCAGCTTACAAAAGTGTAACTGACACTGATGCACGAAAGCGTGGGTATCAAACAGG
+
BBCB@BC@CCCCCCB9;:ADCB>B>BBB>BD@DD<AC>CD>CC=BB?AA::6:@:@ACBB@B@BCBC:9;=@@@CC9@ACDCC@DBBB@C=?@CBBBB@BB>AC@CDD@@??9>?:?@D?BBBBBBBBB@BBBA@CC?CB?C><><<<999===??A<>>>E:887?>==AA@@<@>>>>>==AAA;@@A:????.505>>;A=A>>>>6::;?A=?;::AAAA::;><A<<=C7;;>>??:?AB???:???=
@6HNMW:00834:05866
TACAGAGGGTGCGAGCGTTAATCGGATTTACTGGGCGTAAAGCGTGCGTAGGCGGCTTTTTAAGTCGGATGTGAAATCCCCGAGCTTAACTTGGGAATTGCATTCGATACTGGGAAGCTAGAGTATGGGAGAGGATGGTAGAATTCCAGGTGTAGCGGTGAAATGCGTAGAGATCTGGAGGAATACCGATGGCGAAGGCAGCCATCTGGCCTAATACTGACGCTGAGGTACGAAAGCATGGGGAGCAAACAGG
+
FCB@;;BB<B@@@@?@@@?B@CBC@BBD>CBBBC>CBBBD:?@A::9?CCB?BB?BBBBB3?;=@9929@@@AAD=????5?@@BB?B?BE@DD?D@C>BBCC?A;;;BAAAD?D?@@DDGBBAAABB;AB??<?A@=ABBB?B?C?CC>@@AAA@A>ABBD=:::BB@@BABBBBB@BB>A?AAB?BBBC?CCB:<6=@;94:BCBC?C?CC?BBBBBCC???A::6:AAACE>CBBBBBB:AA=>>7??>?
@6HNMW:00836:05883
CACCGGCAGCTCTAGTGGTAGCAGTTTTTATTGGGCCTAAAGCGTCCGTAGCCGGTTTAATAAGTCTCTGGTGAAATCCTGCAGCTTAACTGTGGGAATTGCTGGAGATACTATTAGACTTGAGATCGGGAGAGGTTAGAGGTACTCCCAGGGTAGAGGTGAAATTCTGTAATCCTGGGAGGACCGCCTGTTGCGAAGGCGTCTGACTGGAACGTTCTGACGGTGAGGGACGAAAGCTAGGGGCGCGAACCGG
+
;BB=C@B;;9BCA@BB@;@:5;?;?>>>+;@=?=3;469>8DBBBB=??AAA?B=BB5:49@277A@ABB?@AA@:@A<@@???:949?BCECCD=B@B>AAAB@BBBBBBC8899??>@<A888>>BA9@@=>:=;@=8818888;=3;;=3::;==8;;;=4<<>;;;E===:=?>1:929>==><>?@<@>>>=B:====BD???A=>6:/0)00///9.3////(////829;;;===1>>=5548<B9
@6HNMW:00839:05882
TACGGAAGATGCGAGCGTTATCCGGATTTATTGGGTTTAAAGGGAGCGTAGGCGGGCTGTTAAGTCAGCGGTCAAATGTCAGGGCCCAACCTTGGCATGCCGTTGATACTGGCGGCCTTGAGTTCACACAAGGAAGGTGGAATTCGTCGTGTAGCGGTGAAATGCTTAGATATGACGAAGAACTCCGATTGCGAAGGCAGCCTTCTGGGGTGTTACTGACGCTGAGGCTCGAAAGCGCGGGTATCAAACAGG
+
>>=>:<6::0/07:7=AB=A@@@D7;9>295<?<4;;1>@5>=;>@A@@BB@CCC=AAAA5;5;@@@@AA>@;;;0:99>>A?<@C=B=@<@6:39A>==9?@:@AAA@A@;>@694:<@@AA?ABBBBB?B>A=A=??;?>B?BBBCBA@@@@@@654::3555=7<484:::;9@><AB>BBG@CDB:;;@B>A>BDCC@D?AALLD;;;;?BBA@CCBABA;;8;C@@@C>C@@@BB<ABBDBB=BBB?
@6HNMW:00858:05865
TACGGAGGATGCGAGCGTTATCCGGATTTATTGGGTTTAAAGGGTGCGTAGGCGGTTTGTCAAGTCAGCGGTGAAACGCAAGGGCTCAACCCTTGACCTGCCGTTGAAACTGTCGGACTGGAATGCGGATGCTGTGGGAGGAATGTATGGTGTAGCGGTGAAATGCATAGATATCACACAGAACACCGATTGCGAAGGCATCTCACAAATCCGTTATTGACGCTGAGGCACGAAAGTGTGGGGATCAAAC
+
5@>B?;:6:@A@CBBBDC?BBB=@?@BC>@A?AC?DF=CC>DD=BA@?A?@?BFADD>BBCC?C@@@BBA<@@@?6:;::=BB;A<;;-77(7:><@:?=>3454>>C<@@BBBB@DDBB?A>>>=@:>8999::=<59818;989AAA?BBACA??<?@@A<BBAB???AA@@AABAAABB@BBB?AAA4:9@@<?4:;A@@998AB:@A?BB?BC79:C@@>?::29>>777(3<334==1B<;;?4=
@6HNMW:00815:05954
TACGTAGGTGGCAAGCGTTGTCCGGATTTACTGGGTGTAAAGGGCGTGCAGCCGGAGGAGCAAGTCAGGCGTGAAATCCACGGGCTTAACCGTGAACTGCGTTTGAAACTGTTCCCCTTGAGTGCTGGAGGGCAATCGGAATTCCTAGTGTAGCGGTGAAATGCGTAGATATTAGGAGGAACACCAGTGGCGAAGGCGGATTGCTGGACAGTAACTGACGGTGAGGCGCGAGAGCGTGGGGAGCAAACAGG
+
CCCCB@@=9929?5;9AB6;;B?B@CCE?CBBBB<BCCCC9::3:?@AAABB?C@@@=?AAA?BBBBB?A@@@AB=BD@B@@@8AA=A000/::>1>88<<8D;DDD9??==4:::/;5?BBAAABA=9992:A;ABB?D?A?B?BBCBA@>>0/*0:::7;?@ABBBBCDE?9939828:??>;?>;<9?CC<;7;;7;@9>=8888??A>>:>>>BBC>A@55.59977:>??@?@DD5?==?D:A>>9
@6HNMW:00824:05929
TACGGAGGATACGAGCGTTATCCGGATTTATTGGGTTTAAAGGGAGCGTAGATGGGTTGTTAAGTCAGTTGTGAAAGTTTGCGGCTCGAACCGTAAAATTGCAATTGATACTGGCGTCCTTGAGTACAGTTGAGGTGGGCGGAATTCGTGGTGTAGCGGTGAAATGCTTAGATATCGCGAGGAACTCCGATAGCGCAGGCAGCCTCCCGTTGCCTTACTGACGCTCATGCTCGAAGGTGCGGGTATCGAACAGG
+
BFDD@BB?CEBC;<:@9;5;4;8=8==>7;;?AA<AA:AD;AA6;5959<<ABBA9@<@@?B?CBBDCC98:?AA:BBC:??@<?@BAA?B579?CA5@>?>>/713;373:96@@?@7<8=>>>:9588;@9949>>7=<9B?C>??BB>ABAAAAA=?=?=9?@==9>??>@@@BBBBA>?2877-388;9:9::::<8<=433<337.333929444:9:888===BBBBB>B@BEAA@<@AAAAA=@@@<
@6HNMW:00833:05956
TACGGAAGGTCCGGGCGTTATCCGGATTTATTGGGTTTAAAGGGAGCGCAGGCGGCACTTCAAGCGTGACGTTAAATCTCGGGGCTCACCCCCGTTTTGCGTCGCGAACTGTCGTGCTTGAGTAGGCGGCAGGGAGGCGGAATTCGCGGTGTAGCGGTGAAATGCTTAGATATCGCGAGGAACTCCGATAGCGCAGGCAGCCTCCCGTTGCCTTACTGACGCTCATGCTCGAAGGTGCGGGTATCGAACAGG
+
CCCB?B:;7;D<@?;;;;=ADC=@=;;;0;B=BD>CC;A@6A@8AAAAA@@=??9=<00+0=+00/>:::0/0:A;@>==@>>.;=@>@@@@2@BBB7@@????BBC?CBBBBBBBBC?BBBB@@=9940@>>600*/9096?8ABBB?A@?AA>><>BBB>BCCC?@@AA@B>>:@@@<@<@@A<AA==>BA@6616===:>??6;;:=>=GADABAB;;;CBBBCBBBBB;>?>000<5====?CADCC@
@6HNMW:00848:05936
TACGTAGGTGGCAAGCGTTGTCCGGATTTACTGGGTGTAAAGGGCGTGTAGGCGGAGCAGCAAGTCAGAAGTGAAATCTCCGGGCTTAACCCGGAAACTGCTTTTGAAACTGTTGCCCTTGAGTATCGGAGAGGCAGGCGGAATTCCTAGTGTAGCGGTGAAATGCGTAGATATTAGGAGGAACACCAGTGGCGAAGGCGGCCTGCTGGACGACAACTGACGCTGAGGCGCGAAAGCGTGGGGAGCAAACAGG
+
BCDLDDCABB?BB7<;;@<@AA=A?@@@:@DABC?CBBBD=DD=DB???@>;9:6:@@@AAA?BBBBCC?BBBBC:@@>?:<@8>>;?9=;3<8<@8@==;>>?5?BB:====8=>>1;5;8//////(/78;5@<=4<<8<7?8>;>AA??@A@<=7<888)8::89:=<=?@=AE===9<=BAA;AAAA<>78185;A=E<;;;==8==;;;;5;A?>?>=====8=<<889*89<;;AA5???CD6==C<
@6HNMW:00850:05945
TACGGAGGATACGAGCGTTATCCGGATTTATTGGGTTTAAAGGGTGCGTAGGTGGCAGATTAAGTCAGCGGTGAAAAGCTGTGGCTCAACCATAGTCTTGCCGTTGATACTGGTTTGCTTGAGTACAGTTGATGTAGGCGGAATGCGTAGTGTAGCGGTGAAATGCATAGATATTACGCAGAACTCCGATTGCGAAGGCAGCTTACAAAAGTGTAACTGACACTGATGCACGAAAGCGTGGGTATCAAACAGG
+
CBCD@CC?CCCCDBBCCC?AAA>B@CDH>CC@CC=CC?CC=AB<AAAAB@@=@B?BCCCC@B?CBBC@9949==>=5@?@@AC@CBCC?B?BCBBBBB?BB?AB>BAA@@::49@;@BB?BBBBBC===?BA@@BAB?=><?@AA>??>=>=>==<A=A;==7<?>?>??@@@A=>>>?>>>:==?=AAA<@>>;/6/6:::?<A>>>>6>AAEG<A:;:@ABBAA>?>?=;:;3;:===>6;;;??D;AAA8
@6HNMW:00863:05935
TACGGAGGATGCGAGCGTTATCCGGATTTATTGGGTTTAAAGGGTGCGTAGGCGGTTTGTCAAGTCAGCGGTGAAACGCAAGGGCTCAACCCTTGACCTGCCGTTGAAACTGTCGGACTGGAATGCGGATGCTGTGGGAGGAATGTGTGGTGTAGCGGTGAAATGCATAGATATCACACAGAACACCGATTGCGAAGGCATCTCACAAATCCGTTATTGACGCTGAGGCACGAAAGTGTGGGGATCAAACAGG
+
CCBC@CC@C???AAABBB@BBB?C?BBC=CC=BB=BD8998:D;BBBAACC@BB?@@;@AAB?CCBA@?@@A><>90000;>>8?@BB>BC<B@BBA=A@?9?@<@@A<ABBBBB@CCBB?B>B@@A?@A@A??@BD>DC?B?BBBBBA>BBBCC>><>BDD>CCCAAAA@@ABA@AABCAA?BBB?AAA;?>@@9?:?@A?????B@<AB<???BC?BBBBCCCBB>A@@?>>8>?@@ACC5>=BBC;ABB3
@6HNMW:00822:05978
TACGGAGGATGCGAGCGTTATCCGGATTTATTGGGTTTAAAGGGTGCGTAGGTGGCACGGAAAGTCAGGGGTGAAAAGCTGTAGCTCAACTATAGTCTTGCCTTTGAAACTTCCGGGCTTGAGTTTAATGGAGGTAGGCGGAATATGTGGTGTAGCGGTGAAATGCATAGATATCACATAGAACTCCGATTGCGAAGGCAGCTTACTATATTATTACTGACACTGAAGCACGAAAGCGTGGGGATCAAACAGG
+
;;>B?BB@A@A@@@@B;;89@A<B?BCC=BBADD=AA9A@8@=9@?@@A@B=>@<@??A=CC;:;BBBBC;BBCBC9BCABECCDCBB?CBBBBA??@@BB@CC;:::8:D@C@CE>BA?A:99A9?;?B?AA?AAA>AA?E@@??C::89AA@C??;?@AA8?>@A999ABBBBDCECBBB@CDD@CCD@C@A@?B?BC@@@?BBCBBBB@BB@BBBBBCAA:;;?ABBBBBC9;;BBACC9999??8?AB=
@6HNMW:00826:05992
TACGGAAGATGCGAGCGTTATCCGGATTTATTGGGTTTAAAGGGAGCGTAGGCGGGCTGTTAAGTCAGCGGTCAAATGTCAGGGCCCAACCTTGGCATGCCGTTGATACTGGCGGCCTTGAGTTCACACAAGGAAGGTGGAATTCGTCGTGTAGCGGTGAAATGCTTAGATATGACGAAGAACTCCGATTGCGAAGGCAGCCTTCTGGGGTGTTACTGACGCTGAGGCTCGAAAGCGCGGGTATCAAACAGG
+
BCCB@CABB???@AB;;;@CCC@D?BAB=BB@CE=AC8;;7;C=;;;@@??8?AA;AAAA=@=@BA@?;;6;@AA<@?8===<6<=6@;@?B9?;>?@@@499399;;;<=0976;6;7=B=B@CBBBBB<@39373<>4>=B>ABB;:;AA>?;;59:;>8@@?:9BBB@@?AAC@@=@B?AAA?C;;9;;CB8;;;CCC=A=@@@@@9@CD@CDCCBA@@@B::8;DABBH>B;<<CC>CCDDBD>BBC?
@6HNMW:00827:05981
TACGGAAGGTCCGGGCGTATCCGGATTTATTGGGTTTAAAGGGAGCGCAGGCGCACTTCAAGCGTGACGTTAAATCTCGGGGCTCACCCCCGTTTTGCGTCGCGAACTGTCGTGCTTGAGTAGGCGGCAGGGAGCGGAATTCGCGTGTAGCGGTGAAATGCTTAGATATCGCGAGGAACTCCGATAGCGCAGGCAGCCTCCCCGTTTGCCTTACTGACGCTCATGCTCGAAGGTGCGGGTATCGAACAGG
+
655<.5.57::.//)////:96:6;=>5:@;@A8>>5>@6@=9599:;:9.444:45.3;44444:8889.44(5:8;>>>2=??78777'3?@A9?558@433=;:0////66776777;:9,3317777.3333.36=.33/////:8//(377878<=>7===886=>://.050588.35788859;?:;::=:;<<<----(--(-(--///>6666?656>=66./27///;19999:<45568
@6HNMW:00829:05995
TACGGAAGGTCAGGGCGTTATCCGGATTTATTGGGTTTAAAGGGAGCGTAGGCCGCCGGTTAAGCGTGTTGTGAAAAGCAGTGGCTCAACCACTGTCGTGCAGCGCGAACTGTCCGGCTTGAGTATCATGAAAGGTTGCGGAATTCGTGGTGTAGCGGTGAAATGCTTAGATATCACGAAGACCTCCGATTGCGAAGGCAGCAGCCTGTGTGTTCACTGACGCTGAAGCTCGAAGGTGCGGGTATCGAACAGG
+
DB;;8;?C?DHDCC=C@@=@@C:C@BBC<??9;>7>>7?@6B=6?@@@@<<9>-00<@<=<@9=?@@@?<@?@?AB6??BCCC@CCBB?B<??@@B???@B999ABBB?BBBAB<?;;B:AAAA@@AAA???8;9>0679<A9@<@=AA@BBABA994:@@@;::9><@@99:BAA>>>900/7;74=37,//;:7=9=8889<<6=<;;<993:==:::?>>==B@BCBCCC@C@CCBBD>A@@CCC=??B?
@6HNMW:00829:05999
TACGGAGGATCCGAGCGTTATCCGGATTTATTGGGTTTAAAGGGAGCGTAGATGGGTTGTTAAGTCAGTTGTGAAAGTTTGCGGCTCAACCGTAAAATTGCAATTGATACTGGCGTCCTTGAGTACAGTTGAGGTGGGCGGAATTCGTGGTGTAGCGGTGAAATGCTTAGATATCACGAAGAACTCCTATTGCGAAGGCAGCTCACTAAACTGCAACTGACATTGAGGCTCGAAAGTGTGGGTATCAAACAGG
+
BBBB?BB?BCC@CCB@@?@CFD?@=99989C@CE=BC>DC>BB=BBBBBCCBAAA<A?AB?B?A@CBBB<??BDF>BBC<AAB@BBBB@B?BBBBB9@>A@@>A?BAA@@>>9@@BC@CAC@@@CCCCC<@@C?CCC=BC?B>B@CBBB>BA@??9949@@@8@C:98:A@@@@99:A@>AB?CCC@CCC=@A@@;@>@AAABBBCBCG>C@@@B?C???BBA<?9848A@>=>3=>><<?8????CE>CBB?
@6HNMW:00835:05996
TACGGAGGATGCGAGCGTTATCCGGATTTATTGGGTTTAAAGGGTGCGTAGGCGGTTTGTCAAGTCAGCGGTGAAACGCAAGGGCTCAACCCTTGACCTGCCGTTGAAACTGTCGGACTGGAATGCGGATGCTGTGGGAGGAATGTGTGGTGTAGCGGTGAAATGCATAGATATCACACAGAACACCGATTGCGAAGGCATCTCACAAATCCGTTATTGACGCTGAGGCACGAAAGTGTGGGGGATCGAAAACAG
+
CB>><00+0=;7;:@@;;6;5=7@9ACC8CD?AB6;;-;D=BB>CFCCBBCACC@DD=A@@B=@@>>>@A?ACDD>@;::=@B;@?;<2880823334988233-333(388;:;6??>>8?>ABBB>A998=<878)7;2;6BB@AAA?BBA??9949ABA;AA@999??;@;0000/00838AA??;;;==00+09=:08379333(3738:787133378989:6888>=>5@@@?=@=='0///---&-::
@6HNMW:00836:05993
TACGGAAGGTCCGGGCGTTATCCGGATTTATTGGGTTTAAAGGGTGCGTAGGCGGTTTGTCAAGTCAGCGGTGAAACGCAAGGGCTCAACCCTTGACCTGCCGTTGAAACTGTCGGACTGGAATGCGGATGCTGTGGGAGGAATGTGTGGTGTAGCGGTGAAATGCATAGATATCACACAGAACACCGATTGCGAAGGCATCTCACAAATCCGTTATTGACGCTGAGGCACGAAAGTGTGGGGATCAAACAGG
+
CBBB@C=@=@B;@@:;9;@CCC>B?CEE<AA=?>8<?6=>8@A;A;:;ABA=AC>AB=BBCC>@@B@A@B>=>AA80000>AA<AABD@DF?D?@AB=>AA5;;4;;;09::<>?7@AA@9@@@??AAC999AAAAB=AB?B?BBBB@@=@AA@AAA=?;;;0;=<=?BAAAAA>@<@;:00,000+9??17979496;@@AA@@::949C@CE@CC@CC@@@BB;;:;CBBFD=B@@9999-9>=>?9?AA?
@6HNMW:00838:05990
TACGGAGGGTGCAAGCGTTAATCGGAATCACTGGGCGTAAAGCGCACGTAGGCTGTTATGTAAGTCAGGGGTGAAATCCCACGGCTCAACCGTGGAACTGCCCTTGATACTGCACGACTTGAATCCGGGAGAGGGTGGCGGAATTCCAGGTGTAGGAGTGAAATCCGTAGATATCTGGAGGAACATCAGTGGCGAAGGCGGCCACCTGGACCGGTATTGACGCTGAGGTGCGAAAGCGTGGGGAGCAAACAGG
+
:95@79;;8;=?=8ABCB@B@CDC?B?@???:9:3:AAAC<B:;7@00000*/:>@=ACBBB9?<<99::&89<=;CCD:A7848@>>:?6;:>;><@===?9@7;;ABA??>==888D:=><>><?C;?????8=>89:5;8<8<7::7><<69/688569.9>59;>>>>A;;;:5:;5;;@@>>>A@?8==<1809/*/59:)//)//595<5816ACA@=A;949=:;;E:B@?@BBB5=>>BB9>>B=
@6HNMW:00846:05977
TACGGAGGGTGCAAGCGTTAATCGGAATCACTGGGCGTAAAGCGCACGTAGGCTGTTATGTAAGTCAGGGGTGAAATCCCACGGCTCAACCGTGGAACTGCCCTTGATACTGCACGACTTGAATCCGGGAGAGGGTGGCGGAATTCCAGGTGTAGGAGTGAAATCCGTAGATATCTGGAGGAACATCAGTGGCGAAGGCGGCCACCTGGACCGGTATTGACGCTGAGGTGCGAAAGCATGGGGAGCAAACAGG
+
FCBB?B@A8@@=?;@A@@<@>A@@?A@DCA@:9:59AABB=BBBB?8:9AA=ABA??B>?>C@BBBBBBA6@@@@:ABB?BBB?BB>>9>9>>@;A;A;<;;5;9>>B@@;==;;<?>A6:8=>A<AA6<<9::/88088184;3;=??;>@>9949;;ACC8==;>@>>=A@@@=>:>A<@<AAAA??<<:<@=37479494:;<AA;>>;><>>><ABBBBB@55.5<:>@@9@AA9997-665DD9;9<=
@6HNMW:00857:06008
TACGTAGGGTGCGAGCGTTAATCGGAATTACTGGGCGTAAAGCGTGCGCAGGCGGTTTTGTAAGACAGATGTGAAATCCCCGGGCTCAACCTGGGAACTGCGTTTGTGACTGCAAGGCTAGAGTGCGACAGAGGGGGGTGGAATTCCACGTGTAGCAGTGAAATGCGTAGAGATGTGGAGGAACACCGATGGCGAAGGCAGCCCCCCTGGGGTCGTAACTGACGCTCATGCACGAAAAGCGTGGGGAGCAAACAG
+
BBA>@@@@899:99:>?@5;59@@;?59.49=993??@EA8>ABBBBAABC???>?BA3::A?@AAA?988@AAA=@A??6@@:ABFC?C?ACD>C<???A@@@8??><@?A@@;?;?@BBB;;;?887<=888888%88:>/707499997==9;A><::8-55699588><BBCC::9:C>AAC?@@;;799@;@;>@;:5959#9///&/99//)/;;///;;<==><;0007;*:9:=999+445::2:43
@6HNMW:00818:06038
TACGTAGGTGGCAAGCGTTATCCGGATTTACTGGGTGTAAAGGGAGCGTAGACGGCGACGCAAGTCTGGAGTGAAAGCCCGGGGCCCAACCCCGGGACTGCTTTGGAAACTGTGCTGCTGGAGTGCAGGAGAGGTAAGTGGAATTCCTAGTGTAGCGGTGAAATGCGTAGATATTAGGAGGAACACCAGTGGCGAAGGCGGCTTACTGGACTGTAACTGACGTTGAGGCTCGAAAGCGTGGGGAGCAAACAGG
+
==666@@;;@7@D<AABC=@@A=@?@DD>CCCCD=BBAAA<@A=:::?AA?BAB8?888==98<BCCC?CBCBBB<AAA;@A@2>@2929?C1AB<>=<?999*9<A>9BB@??@>;;00+/:9;?@>9>?==98917<?=B<@=A<988;;;AA9999AAA;999B@BBBBBB?=>98818:><=8==<=<@@@<>:=>:880878=9>==:75.2669<::49;<89:559@7=>;;;?<.66665(5;=:
@6HNMW:00821:06038
TACGGAGGATGCGAGCGTTATCCGGATTTATTGGGTTTAAAGGGTGCGTAGGCGGTTTTGTCAAGTCAGCGGTGAAACGCAAGGGCTCAACCCTTGACCTGCCGTTGAAACTGTCGGACTGGAATGCGGATGCTGTGGGAGGAATGTGTGGTGTAGCGGTGAAATGCATAGATATCACACAGAACACCGATTGCGAAGGCATCTCACAAATCCGTTATTGACGCTGAGGCACGAAAGTGTGGGGATCAAACAGG
+
C:;;89;=B;;;@@?BBB:;;C?C@CCB=A@29:/;B9AB<BG=;6:9;@?;@B5;;;&49993:===6;;@ABB@90000;@?8C@AA59939;==B?A@@;?=9==>9>???A@;@@9949?999C?A??????AB=@@=A=9:9A9979CBCC@?<?BBB=BBBBBDBB>>>BBBBBCBB?BBB8>?A299@@<@=@BABABAABA;AA79:?CB?AA>>?BBBB?AAA999+8;;;<BB9BBBCC>BCB=
@6HNMW:00822:06047
TACGTAGGGTGCGAGCGTTAATCGGAATTACTGGGCGTAAAGCGTGCGCAGGCGGTTTTGTAAGACAGATGTGAAATCCCCGGGCTCAACCTGGGAACTGCGTTTGTGACTGCAAGGCTAGAGTGCGACAGAGGGGGGTGGAATTCCACGTGTAGCAGTGAAATGCGTAGAGATGTGGAGGAACACCGATGGCGAAGGCAGCCCCCTGGGTCGTAACTGACGCTCATGCACGAAAGCGTGGGGAGCAAACAGG
+
BAABB@@@:;;:???@;94;@CBC?C?B?ABBBC>BCCCC=A??9:8?A??=9929??-:9A=ACCBBBAA>??C;?=?=5?A8??BB@B?CDD=B?B?>>@?B<BCAA@;;<@<@=>>>>?A>>>???>>>>>>>>'>>:>49485:?@@BA?>>AAAA@@7>>???AAAB>BBBC?BB@B@CCC@BCBC<AAA=A>ABBBCCC5BBC=BBBBB>ACB@@ACCBCCBA@@??>9?@@@ABB8A@?BB=BBB?
@6HNMW:00826:06055
TACGTAGGTGGCAAGCGTTATCCGGATTTACTGGGTGTAAAGGGCGCGTAGGCGGGGATGCAAGTCAGATGTGAAATCTATGGGCTTAACTCATAAACTGCATTTGAAACTGTATCTCTTGAGTGCTGGAGAGGTAGACGGAATTCCTTTGTGTAGCGGTGAAAATGCGTAGATATAAGGAAGAACACCAGTGGCGAAGGCGGTCTACTGGACAGTAACTGACGCTGAGGCGCGAAAGCGTGGGGAGCAAACAGG
+
BCFECBC@:94:@<@ABB?CCE@C?BBE>BB@?@<@CAAC<AA8;;BAB@@:0000+00//8699:=?@?:87>A;@<;@77848A=A>B988BBC>BABBCCD679=6=BBBBCAABB?B@B>==BC?@A?;:;00000)/0638(//(/9373>89/93973&25559@@B;;;>8>:><AB=A??;??==8755.5.22,2699>@D=???@@A:>=>=><<67//)/8:66607:95676(6><<=4=<;6
@6HNMW:00841:06050
TACGGAAGGTCCGGGCGTTATCCGGATTTATTGGGTTTAAAGGGAGCGCAGGCGGCACTTCAAGCGTGACGTTAAATCTCGGGGCTCACCCCCGTTTTGCGTCGCGAACTGTCGTGCTTGAGTAGGCGGCAGGGAGGCGGAATTCGCGGTGTAGCGGTGAAATGCTTAGATATCGCGAGGAACTCCGATAGCGCAGGCAGCCTCCCGTTGCCTTACTGACGCTCATGCTCGAAGGTGCGGGTATCGAACAGG
+
BD@@<@6:6;B?A?=A;;7;AC?B?BCB=A@>AC=CC=BB<AB<;;:@@:;5;;5;=>>9=;+000::78:;?AB<@@A:;;;+:AACDDDF2A@A@5;:?@@@@@@=AAABBB@AAA>ABBBAA?>>7<?A?9>?<?A>A?B?BA@A@BBABA?@:?==>8???C@BBBBBBAAA>B><A;AAA<AAAAAAAA6616888;AAA9??388;C@CECCB;;;HCCBCCB@AA<?;>;;;;/;BBB@C@;;;?
@6HNMW:00843:06040
TACGGAGGGTGCGAGCGTTAATCGGAATAACTGGGCGTAAAGGGCACGCAGGCGGATTGTTAAGTGGGATGTGAAAGCCCCGGGCTTAACCTGGGAATTGCATTTCAGACTGGCAGTCTAGAGTATTTTAGGGAGGGGTAGAATTCCACGTGTAGCGGTGAAATGCGTAGAGATGTGGAGGAATACCGAAGGCGAAGGCAGCCCCTTGGGAATATACTGACGCTCATGTGCGAAAGCGTGGGGAGCAAACAGG
+
BAA@?@@@;@@@ABB;;:?B@@;;:;?AG?C::;7:?>DD=AA<AAA@@@@=?B?BC@CC>B>BBA?<A>?>@BC=AA@@6><7=B>B?C;>??8=8?8?@???:?BABAAA>A???BBDC@A@=:::1;>@7=<<=2;;:>4;5;8=>???BBBBB?BBBD=BBBBBBBBA@AAA@;@A>A?BCC?CC<>9>>>9??BAAACC:C?CC=A>@AA>>?B??;>B>BB=>:::?A6:;A@???/88888-8>>;
@6HNMW:00852:06057
TACGGAGGGTGCAAGCGTTACTCGGAATCACTGGGCGTAAAGGACGCGTAGGCGGATTATCAAGTCTTTTGTGAAATCTAATGGCTTAACCATTAAACTGCTTGAGAAACTGATAATCTAGAGTGAGGGAGAGGCAGATGGAATTGGTGGTGTAGGGGTAAAATCCGTAGAGATCACCAGGAATACCCATTGCGAAGGCGATCTGCTGGAACTTAACTGACGCTAATGCGTGAAAGCGTGGGGAGCAAAACAGG
+
BBBC@;;;0;;;A=ABBA<@?A;;7;=@ABCAAA>AAAAB<A=AAA?@@@B?BCABB<AB:;4;@@@CB9ABBCC?;;;@@BB<@@7;7;;BC4<<0:@@>@=AA@@@;@>>@BB?AABABACCC;;;0;B@@<@BDAA@?@=@>B>::3:@@:999*8?AD:AB>BBBBBBDEBBB@CC?B?;;;C<@@>AAAA?B?BBBAABCCBB@B=@@5;5;@AAA;;;C?ABAA@@@@:@AABCCC8AA@@@@7@AB=
@6HNMW:00859:06058
TACGGAAGGTCCGGGCGTTATCCGGATTTATTGGGTTTAAAGGGAGCGCAGGCCGTCGATTAAGCGTGACGTGAAATGCCGCGGCTCAACCGTGGAAGTGCGTCGCGAACTGGTTGACTTGAGTGCGCACGAGGAAGGCGGAATTCGTGGTGTAGCGGTGAAATGCATAGATATCACTTGGAACCCCGATAGCGAAGGCAGCTTCCCAGGCTCGTTCTGACGCTGATGCGCGAGAGCGTGGGTAGCGAACAGG
+
AACCAC@B@CDAEC?BBC?@AC?A=:;;0;A=AB=AC=BD8;:6;@>AA@@=@<@@B@@@AD@<;;CBBBCB@?A<;;;@@;:8:AAA?B7:8A<@;@:99??A?>>BACBB@B?ABAA5::AA>;;;>>@@A<A=A<@@=A:=:=?>?:;;79:25.59;:0999<AA@@@BBAAAA>A?B?BDE9BABB?;:;*0*0==00)00*87/7===A?B@>>????BCCC>>>>????ABBBB>B:9:BC>B;;5
@6HNMW:00819:06089
TACGGAAGGTCCGGGCGTTATCCGGATTTATTGGGTTTAAAGGGAGCGCAGGCCGTCGATTAAGCGTGACGTGAAATGCCGCGGCTCAACCGTGGAAGTGCGTCGCGAACTGGTTGACTTGAGTGCGCACGAGGAAGGCGGAATTCGTGGTGTAGCGGTGAAATGCTTAGATATCACGAAGAACCCCGATTGCGAAGGCAGCCTTCCAGGGCGTAACTGACGCTAAAGCTCGAAAGTGCGGGTATCGAACAGG
+
ABBA?B9;::J@CD?@;;8;AC?B?BCC>CB@CC=CD8999;D=CCBCBAB>B?BBC::::=9@@@ABGEBBBBC>9;:@ABA?BBBC>A<?>?:??B?>>BBBBBBB>@@@=@<ABBB?CB@?@@>>@A@A?16189=>:><><@@@?<?>>>@>>:=@@F;>>>>:<>A???@>@AA;??<AAA3=;;277;<.5.56763:8<:=AA9?=>=<>?>C>>>>AA:AA?A?>>7><<9<@5<<?=>><AAC>
@6HNMW:00824:06089
TACGGAGGATGCGAGCGTTATCCGGATTTATTGGGTTTAAAGGGTGCGTAGGCGGTTTGTCAAGTCAGCGGTGAAACGCAAGGGCTCAACCCTTGACCTGCCGTTGAAACTGTCGGACTGGAATGCGGATGCTGTGGGAGGAATGTGTGGTGTAGCGGTGAAATGCATAGATATCACACAGAACACCGATTGCGAAGGCATCTCACAAATCCGTTATTGACGCTGAGGCACGAAAGTGTGGGGATCAAACAGG
+
?=?A?B@>B:;;;@9:;B=@@CBC@CCD=@@;>?6@?8@B=A@<@AA@AAC@BB>BC@CDKMAB;;;BAA=A@@?8;<;:9<=1=<97-390;134:5===6371777(398;:78>>@>)0*///93:9>8>:>BC>CD@B?BBBBBA>AB899AA=@ABA=BC9::BBBAAABBBBBCCC?BBA6<993::>A>A?BAA=?==9::-9?9?@@BC?BBCBABC::6:A<<??8>???ABA2@>988)7>A6
@6HNMW:00830:06107
TACGGAAGGTCCGGGCGTTTATCCGGATTTATTGGGTTTAAAGGGAGCGCAGGCGGCACTTCAAGCGTGACGTTAAATCTCGGGGCTCACCCCCGTTTTGCGTCGCGAACTGTCGTGCTTGAGTAGGCGGCAGGGAGGCGGAATTCGCGGTGTAGCGGTGAAATGCTTAGATATCGCGAGGAACTCCGATAGCGCAGGCAGCCTCCCGTTGCCTTACTGACGCTCATGCTCGAAGGTGCGGGTATCGAACAGG
+
BBBCACACBCC@B>899;;)5;<6;6494)4<39;1::09909;45:;A@;;5;;5;>>=9@@9000A@?<=9@BB<BBBBB==2=CB<BCCC1>@DD8AABAAA@?@>DBAABBA??@???????=:949@>@99949A=A>B?BBAA=ABA@@@@=??@C;>?>@>>??CAAACCBAA==9<===>>>@AA=///17:9:7AAA6:;188:C@DEBBBAAACBB@@@@@@@:@9>@:994;ABBBC@AAC>
@6HNMW:00835:06085
TACGGAGGATGCGAGCGTTATCCGGATTTATTGGGTTTAAAGGGTGCGTAGGCGGTTTGTCAAGTCAGCGGTGAAACGAAGGGCTCAACCCTTGACCTGCCGTTGAAACTGTCGGACTGGAATGCGGATGCTGTGGGAGGAATGTGTGGTGTAGCGGTGAAATGCATAGATATCACACAGAACACCGATTGCGAAGGCATCTCACAAATCCGTTATTGACGCTGAGGCACGAAAGTGTGGGGATCAAACAGG
+
;;;A<=@=@;;;A@@ABB?BCC?C@BBC=CC?BB>BD<BB<AA=??@?A@@<@D@CG<A@CC@CCB;;;B?@@@A<000;@>8==8817;5;68;829==9=>083807333:?6=>:?6>9?@9929<<=>?999,8<8>8@@?@?>;>A@A?8959AAD;BBBBBBA@BBA::9BAAAF?BBC?BAD9??99371;?843:9777.774::6==7<<@:?>@@@<@??=8;.;;999990///:>3<==5
@6HNMW:00840:06087
TACGGAAGGTCCGGGCGTTATCCGGATTTATTGGGTTTAAAGGGAGCGCAGGCGGCACTTCAAGCGTGACGTTAAATCTCGGGGCTCACCCCCGTTTTGCGTCGCGAACTGTCGTGCTTGAGTAGGCGGCAGGGAGGCGGAATTCGCGGTGTAGCGGTGAAATGCTTAGATATCGCGAGGAACTCCGATAGCGCAGGCAGCCTCCCGTTGCCTTACTGACGCTCATGCTCGA
+
CAAA>B=B>AA5;;0;?@9==A<@<<;;/;;.44)9:1:<)99)59:<</0,/<2<:0;4:A?@A?>A<<@=8<@9=??0///&/8------$--88&///3::4457;555=:=74748;<?>?<>A===?>5;;2;;7A8B>497C?>;:>00/*//>?7;>>@7>8:9AACBBAA@==;;77277552225555::AA.229-572:;1A<ABB@CCCCCB;;;:00@@
@6HNMW:00819:06123
TACGGAAGGTCCGGGCGTTATCCGGATTTATTGGGTTTAAAGGGAGCGCAGGCGCACTCAAGCGTGACGTTAAATCTCGGGGCTCACCCCCGTTTTGCGTCGCGAACTGTCGTGCTTGAGTAGGCGGCAGGGAGGCGGAATTCGCGGTGTAGCGGTGAAATGCTTAGATATCGCGAGGAACTCCGATAGCGCAGGCAGCCTCCCGTTGCCTTACTGACGCTCATGCTCGAAGGTGCGGGTATCGAACAGG
+
CCAA=A6;7;B?CB=A;;:;CC@D@CED>BA=BD=CC<??;@D;@>;9444388//////)///79;:=C?AC=ABA9889&:??><>><,<???7@@?????AA=?@BBBABBBA?BAA@AA?<=:<AA?:<<;>@;A?B?ACBB>BBBBBBB?BBCC>BBBB>BBBBBABB>>;>:=<>@?<???C@=<:55/5<=>:??B8>><?@=DADCCCBBBCCCFBA@BCDC;?9:;;;;.;B@@?G@BBBB
@6HNMW:00819:06140
TACGGAGGATGCGAGCGTTATCCGGATTTATTGGGTTTAAAGGGTGCGTAGGCGGTTTGTCAAGTCAGCGGTGAAACGCAAGGGCTCAACCTTGACCTGCCGTTGAAACTGTCGGACTGGAATGCGGATGCTGTGGGAGGAATGTGTGGTGTAGCGGTGAAATGCATAGATATCACACAGAACACCGATTGCGAAGGCATCTCACAAATCCGTTATTGACGCTGAGGCACGAAAGTGTGGGGATCAAAACAGGA
+
EDBB?BC@BBBBC:;;@@?CCB>A>AAA=AA>AB=BB=DB=CA=AAABBAA?AD@EG>@@BC@BBA;;;<5;?@>6:9559<<7;>;>)0*/)//969::6==8<<<4;:AAAA:?>?@<@<899A?AABB;;:CC=??<?<?@CBBC?BAAB?@?=A@AB=BBA@@@00-::.0-:---/(/99033317733,3,3<==>?BBBC<@B?BB?BC@BBBBCCB??;?BBBAB>C:9:9CC6AA9878&7<<88
@6HNMW:00819:06150
TACGGAGGATGCGAGCGTTATCCGGATTTATTGGGTTTAAAGGGTGCGTAGGCGGTTTGTCAAGTCAGCGGTGAAACGCAAGGGCTCAACCCTTGACCTGCCGTTGAAACTGTCGGACTGGAATGCGGATGCTGTGGGAGGAATGTGTGGTGTAGCGGTGAAATGCATAGATATCACACAGAACACCGATTGCGAAGGCATCTCACAATCCGTTATTGACGCTGAGGCACGAAAGTGTGGGGATCAAAC
+
AAB@=@@<@BBBCDCBBB@BBB@C@CCB>BC?BC6;:.;A9@@<>;@ACCD@CC8;;6;CBB?BDC@@@A=<888/....6<<1==;=9<=7=8=>C?BAA<@B?@?@:@???BB?BCBB?B>@?>@>@==<>>9::/9=:=>ABCCCC?BBBBB??9>???8?BCBB????AA??@CCBBC????;??@;@>99393:=?;>==00+0;59>=@C?BBBBBBB??<??????8=<000;;)0/:9939
@6HNMW:00821:06158
TACGGAAGGTCCGGGCGTTATCCGGATTTATTGGGTTTAAAGGGAGCGCAGGCCGTCGATTAAGCGTGACGTGAAATGCCGCGGCTCAACCATAGAATTGCCGTTGAAACTGGGAGGCTTGAGTATGTTTGAGGCAGGCGGAATGCGTGGTGTAGCGGTGAAATGCATAGATATCACTCAGAACACCGATTGCGAAGGCATCCGCCGAGGCCGTTACTGACGCTGAGGCACGAAAAGCGTGGGGATAGAA
+
@CBA==:C@CG@CC=;;;=@BB=@?@BC=;;8;D=DB>CC>DF=BBCBBCC@C@CBCABA=A<>@@@>99444::144;<?@@;;?AC?B@ACB@@>@?BB<BA=99:/7<9:1:>7?A>BAAACCBAA=AA@=A??<?B<@=???AAA=A@@@@?A@>??D<AAECBBBBAAAA???AAAC?B>>8:<=088?A=A489::=BA<@:;5;4;:7:978687::=97158//...&.5558992=85593
@6HNMW:00822:06156
TACGGAAGGTCCGGGCGTATCCGGATTTATTGGGTTTAAAGGGAGCGCAGGCGCACTTCAAGCGTGACGTTAAATCTCGGGGCTCAACCCCCGTTTTGCGTCCGCGAACTGTCGTGCTTGAGTAGGCGGCAGGGAGGCGGAATTCGCGGTGTAGCGGTGAAATGCTTAGATATCGCGAGGAACTCCGATAGCGCAGGCAGCCTCCCGTTGCCTTACTGACGCTCATGCTCGAAGGTGCGGGTATCGAACAGG
+
?DCC@B=@=@A;AA:;9;9?D4;2;>=5:;2;@,:4(5<2<@45444994.4:48<928?244588884505>5;<<=B<<.><77-3:::':;;;+:99/0)/988)4443::?>?=??@@A>=9:93999:.9A<?>*0*0*/;;A?877BAAB?CCAA7;=0.).8.-/?::78579<47:::><=>>>><>>:876=:=AC:9;1781?=BBBAAACCHCBBCCDDBB7;5;ACBA=BBBB;A>AED:
@6HNMW:00825:06117
TACGGAAGGTCCGGGCGTTATCCGGATTTATTGGGTTTAAAGGGAGCGCAGGCGCACTTCAAGCGTGACGTTAAATCTCGGGGCTCAACCCCCGGTTTTGCGTCGCGAACTGTCGTGCTTGAGTAGGCGGCAGGGAGGCGGAATTCGGCGGTGTAGCGGTGAAATGACTTAGATATCGCGAGGAACTCCGATAGCGCAGGCAGCCTCCCGTTGCCTTACTGACGCTCATGCTCGAAGGTGCGGGTAT
+
CBBC799;?CB?DD>BCCADCD@J@BBC=AC@DI?DC6;;0;?8996>:=8700/<8838:3-/0////::6;;3;:=<:><+<;00+-888$-(-55)---89<<BC@BBCC???DCC@BAA??><=B??BB?6=?;>A>A<@<77.3;6;::<=?C>B@@A8=.0-6),,---866555326(-,5(,,,,,2578818<<=6;;<78859;6C@CCCDC:;;BBBABBBB@B4;4;;:00*0<7
@6HNMW:00836:06114
TACGGAGGATGCGAGCGTTATCCGGATTTATTGGGTTTAAAGGGTGCGTAGGCGGTTTGTCAAGTCAGCGGTGAAACGCAAGGGCTCAACCCTTGACCTGCCGTTGAAACTGTCGGACTGGAATGCGGATGCTGTGGGAGGAATGTGTGGTGTAGCGGTGAAATGCATAGATATCACACAGAACACCGATTGCGAAGGCATCTCACAAATCCGTTATTGACGCTGAGGCACGAAAGTGTGGGGATCAAACAGG
+
EFDD@CB?@@@@;;:BB@;@DD?B@BBB<@@?AB=AC;@@;@@<::;BBBBADD@BC=BC@@=@@CBBCB>>000+00//3:;5;@=?>@;4?<>:A?AAB>AA?BBC>BAA@BC?DDBB?B>BCCC@C788???AB=BF@C?BBBBBB@B<;>>9939ABC>FBBABCAAAAA?>?AACCD?BBE=AAA<>>AA9><?BCCBABBBE<?>?BB@CC@BBBBBBBBB@BBBBEF>B???@@@5????C>CFD9
@6HNMW:00845:06127
TACGGAAGGTCCGGGCGTTATCCGGATTTATTGGGTTTAAAGGGAGCGCAGGCGGCACTTCAAGCGTGACGTTAAATCTCGGGGCTCACCCCCGTTTTGCGTCGCGAACTGTCGTGCTTGAGTAGGCGGCAGGGAGGCGGAATTCGCGGTGTAGCGGTGAAATGCTTAGATATCGCGAGGAACTCCGATAGCGCAGGCAGCCTCCCGTTGCCTTACTGACGCTCATGCTCGAAGGTGCGGGTATCGAACAGG
+
CCCD@C@C@CC@CC=9;:<@AG>@>;:;0;@:@B<BB<BB=BE>;;:BBAB?AA?AA@?;?A=;::CBBABB>BA<ABBAACB9ABAAADDB3BCCB8AAA@AABAA>ACBBCCABAC?BBBB@A=@>;?:9:,7?3?@7B@B@BCBB>@@@BBBB=B@@?8ABBB?ACCCCC>::>===A=AAA;??BBCAA@9949<==:>>>9>@<AA<C@BCCCCCCCBBBDDAAACC40+0000:3:<===B?CDDA
@6HNMW:00849:06137
TACGGAGGATGCGAGCGTTATCCGGATTTATTGGGTTTAAAGGGTGCGTAGGTTGCTTGGTAAGTCAGCGGTGAAAACTGAACGCTCAACGTTCAGCGTGCCGTTGAAACTGTCAGGCTTGAGTGCAGTGGCGGCAGGCGGAATTCGTGGTGTAGCGGTGAAATGCATAGATATCACGAGGAACTCCGATTGCGAAGGCAGCTTGCCATACTGTAACTGACACTGAAGCACGAGGCGTGGGTATCAA
+
CCCC@DCHBCCBBBBBBB@BBB@C?;:;8;C@CD?CC=BB9A@;>>AABBB@B>AAA5;7;A=@?@BABA>????@3=A@@=@@@AAB@CBB?BBBDDBBB=?>9===8?==@A;;8;A>ABCBDCCB@@=@A>A??=@B@B@C@??@B?<;;@ABB>AABC=:::AABAA;;;=>>>@?<?>ABF@BBC?B?@@6:59@@AA=@@>@;;;000@;;;;><@>A@A9?::=00058--/>7///956
@6HNMW:00851:06155
TACGGAAGGTCCGGGCGTTATCCGGATTTATTGGGTTTAAAGGGAGCGCAGGCCGTCGATTAAGCGTGACGTGAAATGCCGCGGCTCAACCGTGGAAGTGCGTCGCGAACTGGTTGACTTGAGTGCGCACGAGGAAGGCGGAATTCGTGGTGTAGCGGTGAAATGCTTAGATATCACGAAGAACCCCGATTGCGAAGGCAGCCTTCCAGGGCGTAACTGACGCTAAAGCTCGAAAAGTGCGGGTATCGAACAG
+
BBBB8;899A>9>>6=;;8;BB?C@DCC;@@5;;0;B0;;0:>6?@CBB@@=@;<<=000+0,/7///98<<449,94329::7;9==9=:9:9?B?CBBCBCA@@?>9?@A;A>@B><:>?=<=888;;;@@<A6;7;>9>5;6;A??;>>>>>==:>>=A7>;;;5;;<787::<9>9>?=DDD2>>;97777)-)----)-,3,333,3925.27;<===;:;3;><>9888(86::88.977<<<4<?>
@6HNMW:00852:06138
TACGTAGGTGGCGAGCGTTGTCCGGAATTATTGGGCGTAAAGAGCATGTAGGCGGCTTAATAAGTCGAGCGTGAAAATGCGGGACTCAACCCCGTATGGCGCTGGAAACTGTTAGGCTTGAGTGCAGGAGAGGAAAGGGGAATTCCCAGTGTAGCGGTGAAATGCGTAGAGATCGGGAGGAACACCAGTGGCGAAGGCGACTTACTGGACTGTAACTGACGCTGAGGCGCGAAAAGTGTGGGGAGCAAACAGG
+
ADBCB;;4;;5;@A:ABB=@AB@B@C@C@BC?A?8@;944(48;<<0/0;;67:6??294:@<@<BBBCBAB>=>>5=@@==7>000:6<<=0<=???>?AAA=:=B:@@@@<@@=AA:>>A>>=>@<A???:==(777)89>8>A:ACCBBBC>>;:???9>>>@@AAAAACBBA;@=4:4>>;9>>==8===1818988=:>>?@;==;::>:>===;;;BAAA<><<8555&5::9<==/;;;<<5=??<
@6HNMW:00824:06183
TACGGAGGATGCGAGCGTTATCCGGATTTATTGGGTTTAAAGGGTGCGTAGGTGGCACGGAAAGTCAGGGGTGAAAAGCTGTAGCTCAACTATAGTCTTGCCTTTGAAACTTCCGGGCTTGAGTTTAATGGAGGTAGGCGGAATATGTGGTGTAGCGGTGAAATGCATAGATATCACATAGAACTCCGATTGCGAAGGCAGCTTACTATATTATTACTGACACTGAAGCACGAAAGCGTGGGGATCAAACAGG
+
;;9>:@B>AA@@@?;@B=9=AB?B8AAA<BB?AG8??,:9,4<24499555.55.59:=:>@8?C@@@=?0=@@@@5@AAA???>@>?9====<;;3719969>8<:<3//)/)//(/6)//888095:<74929>@:?A>A>@@@B@?:=;;////(/;==7>;;>><><<C@AABAABBB?@@@?CCC?B@@A6;4:??A@=@AADBBB?BA=BBACA;;00<<+000=@@@,9;@9::9*9=8<<5>==7
@6HNMW:00828:06205
TACGTAGGTGGCAAGCGTTGTCCGGATTTACTGGGTGTAAAGGGCGTGTAGGCGGAGCAGCAAGTCAGAAGTGAAATCTCCGGGCTTAACCCGGAAACTGCTTTTGAAACTGTTGCCCTTGAGTATCGGAGAGGCAGGCGGAATTCCTAGTGTAGCGGTGAAATGCGTAGATATTAGGAGGAACACCAGTGGCGAAGGCGGCCTGCTGGACGACAACTGACGCTGAGGCGCGAAAGCGTGGGGAGCAAACAGG
+
CCECCBB>AB?BB?BBCC?CCC>B>ABB<BC@@@<??@BB<BD>DBBBA?@<??=???@ABA>BBBBBA=@BBBC<@A>?<?C=BB?B?BC8?;?@;@>>>979.9AD;D>;?;@>A585:<<9@@886:>>@<@<<85516;>;@=>??A@@<;8717777.9::@@@@@@@@<@@<>=<<;@@C;A:::;AAB:=:==8<;>?=@@;AA;<5556AAACAA@@??;?A>9<<59=<>>CB5A>=?D8?@@:
@6HNMW:00852:06193
TACGGAGGATGCGAGCGTTATCCGGATTTATTGGGTTTAAAGGGAGCGTAGGTGGGATATTAAGTCAGCTGTGAAAGTTTGGGGCTCAACCTTAAAATTGCAGTTGATACTGGTTTCCTTGAGTACGGTACAGGTGGGCGGAATTCGTGGTGTAGCGGTGAAATGCTTAGATATCACGAAGAACTCCGATCGCGAAGGCAGCTCACCGGGCCGGAACTGACACTGATGCTCGAAAGTGCGGGTATCAAACAGG
+
BBAA=@B:@@@@BBBBCC?BBA<@<@@@8>?;>@9@A=BC>CB?BBBA@::8;CC=BBAA>A=ACABBCBBBBBB<AAA/:::6:@A@<@@@@@@@5@-00>>>9@CBBB@?;??9@?C>BBBBBBB?BBB@?;??@:@B@C@C>BAAA?BAAAAAA?@AAC?CAAA?BBBBBBBBDCC?A@=A@?;@@@@@@BC?B?B;;;AAABADH>C?C@D@CCCCCCCBCCBBBCBBBD<ABFAAA:@@@???9?@@?
@6HNMW:00818:06226
TACGGAGGATCCGAGCGTTATCCGGATTTATTGGGTTTAAAGGGAGCGCAGGCCGTCGATTAAGCGTGACGTGAAATGCCGCGGCTCAACCGTGGAAGTGCGTCGCGAACTGGTTGACTTAAGTGCGCACGAGGAAGGCGGAATTCGTGGTGTAGCGGTGAAATGCTTAGATATCACGAAGAACCCCGATTGCGAAGGCAGCCTTCCAGGGCGTAACTGACGCTAAAGCTCGAAAGTGCGGGTATCGAACAGG
+
BBBD@CC@CDD@C@?@BB@CCD?B=ADD>AA=AD>EE>AA>BM>CCCCCCC?C>@@@?@@>A?ACCCBBBB<;CC<:598A;B=BBBB?B799@<@?B???BBBBCCB>A><;A;A<<<=A<BBCBBBBAA@@<@8?8<>8<9?<=>B?;@?;;;;;5;===4=>>>;>>@A;:;??==8==8=>?2>>>;>@:6067;://*/7<7==@6=>>>=@@@@@:;;A@:@@AA??C;DD>>>?7?>?A??;?;;4
@6HNMW:00823:06212
TACGGAAGGTCCGGGCGTTATCCGGATTTATTGGGTTTAAAGGGAGCGCAGGCGGCACTTCAAGCGTGACGTTAAATCTCGGGGCTCACCCCCGTTTTGCGTCGCGAACTGTCGTGCTTGAGTAGGCGGCAGGGAGGCGGAATTCGCGGTGTAGCGGTGAAATGCTTAGATATCGCGAGGAACTCCGATAGCGCAGGCAGCCTCCCGTTGCCTTACTGACGCTCATGCCACGAGGCGGTGGGTATCAAACAGG
+
@@AA>B>B>BB@BB=C;;:;CE@C@BBB=@?<@A;AB=CF>CC>BAAAA;;5;;4;;@B=@?<:;9ABBBAB?BC=BCCBBCD9CCCCCCCC2CDDD9AACBBCAAA>@@AB998CBC@BBBCAA>><7<@A>9=>:>?<@;?>?BBC>BBC=>=B?BBDD=BBBB@BBAAABBBBBBB??=AAA:;;;@@?AA8616:;:8>>A7==<??;C=AACCBBCCC;<;;0*0<0//8<<8<<<5<B?;;>6>==<
@6HNMW:00824:06226
TACGGAGGGTGCAAGCGTTAATCGGAATCACTGGGCGTAAAGCGCACGTAGGCTGTTATGTAAGTCAGGGGTGAAATCCCACGGCTCAACCGTGGAACTGCCCTTGATACTGCACGACTTGAGTACGGGAGAGGCAAGCGGAATTCCTAGTGTAGCGGTGAAATGCATAGATATTAGGAGGAACACCAGTGGCGAAGGCGGCTTGCTGGACCGAAACTGACGCTGAGGCTCGAAAGCGTGGGGAGCAAACAGG
+
CBBB?@@@8;;;:29?AA>A?BBB?B?BAAACCC>CBBBB<A@??????AC=?:::<?A@AB?BBBABDD;A@@C>CCC>BBB?BBAA8=5;:=8<6;676=4=:???B=<;::>:;;=8=;;;C?@?7?;8839D@BAA<A<B=A====>>===;;5;;;>6755756777>@9@@=;;7;:???<>>>A:877)/)./).:499>>9@@7;;B7<>>?A6/.3//(/8;<@A8=<A::::/:;;==5=>>:
@6HNMW:00826:06225
TACGGAGGATGCGAGCGTTATCCGGATTTATTGGGTTTAAAGGGTGCGTAGGTGGTGATTTAAGTCAGTTGTGAAAGTTTTGCGGCTCAACCGTAAAATTGCAGTTGAAACTGGCAGTCTTGAGTACAGTAGAGGTGGGCGGAATTCGTGGTGTAGCGGTGAAAATGCTTAGATATCACGAAGAACTCCGATTGCGAAGGCAGCTCACTGGACTGTTGACTGACACTGAGGCTCGAAAGTGTGGGTATCAAACAGG
+
@BBB?BA=A@@@AAABBCABBB?C@CCD:@A29:.;@9AB=BC<B@AAAAB?BB?AA@@@0;5;AA@@@>AAA=?8;;;;*8==;?A@?9=8;<;??5?=A@@?=399@9@AB>DC;;;A7;<;<<;;AACBBB?:::59>:?=B>AABD@AABBBBA=@9999*9=8837?<;;<///6646;5;8827??1788813:>748A>>>@@=@A@?=8=@<?>>>@@AABB>@@:::B<@?@999.897=>A:BBA>
@6HNMW:00848:06251
TACGGAGGATGCGAGCGTTATCCGGATTTATTGGGTTTAAAGGGTGCGTAGGCGGTTTGTCAAGTCAGCGGTGAAACGAAGGGCTCAACCCTTGACCTGCCGTTGAAACTGTCGGACTGGAATGCGGATGCTGTGGGAGGAATGTGTGGTGTAGCGGTGAAATGCATAGATATCACACAGAACACCGATTGCGAAGGCATCTCACAAATCCGTTATTGACGCTGAGGCACGAAAGTGTGGGGATCAAACAGG
+
@AAA>;;6;BBBB@@@;;6;BC=A=BBA<AA=@A9AB0;;09;09:9;;BB?BB?BC>BBCCAEBBBB@A?ACCD>:;;AED>BA?<188*86;<<337328;7?<<6<<888;688896:2;;;81777348<<9*33-7278<<;<9;=?@99929@@A:BBBBBBBBAAA:9:AAAAA>ADD?9:9>@@??<>>CA999??A??98714?8BC>B778>=??@=?ACBBC=B999@@@297===6?>;6
@6HNMW:00836:06296
TACGGAGGATACGAGCGTTATCCGGATTTATTGGGTTTAAAGGGTGCGTAGGTGGCAGATTAAGTCAGCGGTGAAAAGCTGTGGCTCAACCATAGTCTTGCCGTTGATACTGGTTTGCTTGAGTACAGTTGATGTAGGCGGAATGCGTAGTGTAGCGGTGAAATGCATAGATATTACGCAGAACTCCGATTGCGAAGCAGCTTACAAAAGTGTAACTGACACTGATGCACGAAAGCGTGGGTATCAAACAGG
+
BCCC@CC@BBBCCBB@A@@CCE@C?BCC?@@@AD>BC>CB>BD>CCBBB;;6::4;BD@B@B@DCBAB9:7:AACB:A@@CAC@CCDD@G9::AAABC@BD?BB?BCCCBAB?BC;==C;>>?>CBBBB>AA???@A>??:=99769;>====>>8818<==5888?>>>AA@@<??;;;>>;?>=:>>>9==BB589@???7;;?BB5@?>?>=;;;??===;;888@>>>A:@;::?</;=:797.7==7
@6HNMW:00842:06265
TACGTAGGTGGCAAGCGTTATCCGGATTTACTGGGTGTAAAGGGCGCGTAGGCGGGGATGCAAGTCAGATGTGAAATCTATGGGCTTAACTCATAAACTGCATTTGAAACTGTATCTCTTGAGTGCTGGAGAGGTAGACGGAATTCCTTGTGTAGCGGTGAAATGCGTAGATATAAGGAAGAACACCAGTGGCGAAGGCGGTCTACTGGACAGTAACTGACGCTGAGGCGCGAAAGCGTGGGGAGCAAACAGG
+
CBCBB@@<@@9@B7;;BC>BBD@C?AAD=CBCCC=CCFBB5983:@:;;AA?<<<<0;000?=:7:BCCCB?>>D;?@BBBCC<AB<?<>8>=??<18AAA@@@8??;8=@>@BBA@AA5:9@@@@994:BAA?BBBC=><>@C?B?B<??FCCA?>8=?=>8?C=>=CDCBBBB8;7;<AA;A<;19:8816<>4<8==8===>>>A::;;>=><@>>>@:::>=>:>?>??@:@@@ABAB5AAAAA9>>><
@6HNMW:00822:06340
TACGGAAGGTCCGGGCGTTATCCGGATTTATTGGGTTTAAAGGGAGCGCAGGCCGTCGATTAAGCGTGACGTGAAATGCCGCGGCTCAACCGTGGAAGTGCGTCGCGAACTGGTTGACTTGAGTGCGCACGAGGAAGGCGGAATTCGTGGTGTAGCGGTGAAATGCTTAGATATCACGAAGAACCCCGATTGCGAAGGCAGCCTTCCAGGGCGTAACTGACGCTAAAGCTCGAAAGTGCGGGTATCGAACAGG
+
BAAF@CBC@BC=@@;@AB?CBB=A>?>=0=85::2:;(59)4<2459==A@;C>@@CCCC=?<@A@?ABB;65CC8@@@?A??<?AA@=A?AAB?B=A:9:DAAAAAA=A@?6?8?8886:8788;A=>===A8<6<:==6=5:3:===8;;:9;//)/798169:93:>=;=<::6//(/8.565-68;;<==>7<8887>;>:=:888*86799;==;////99.568<99909=879919>?;:;<>AA<
@6HNMW:00847:06310
TACGGAGGATCCGAGCGTTATCCGGATTTATTGGGTTTAAAGGGAGCGTAGATGGGTTGTTAAGTCAGTTGTGAAAGTTTGCGGCTCAACCGTAAAATTGCAATTGATACTGGCGTCCTTGAGTACAGTTGAGGTGGGCGGAATTCGTGGTGTAGCGGTGAAATGCTTAGATATCACGAAGAACTCCTATTGCGAAGGCAGCTCACTAAACTGCAACTGACATTGAGGCTCGAAAGTGTGGGTATCAAACAGG
+
B=DC@DD@CDD@CCBAA@@CCC?A>9997;B=AA;@B0;;7;C=CBDCABBACDC9C7;;9;@CCCCA@=@@@?@<ABD>C??<?A87099??AAA6@;??A>A;@?BAABD@DCBB@B@CBBBBAAA@9<00-0@@9<?;<@A<CC;:8:@>@?;:8;BBB<BCDA?BDABCA?@@BB?BB>BBB=@@B?AAAA6:6:AAAABBBCBB=B;;;A?AABAAAA?B::8:AAABB=A@@999,:?>@@A<ABA>
@6HNMW:00851:06318
TACGGAGGATGCGAGCGTTATCCGGATTTATTGGGTTTAAAGGGTGCGTAGGCGGTTTGTCAAGTCAGCGGTGAAACGCAAGGGCTCAACCCTTGACCTGCCGTTGAAACTGTCGGACTGGAATGCGGATGCTGTGGGAGGAATGTGTGGTGTAGCGGTGAAATGCATAGATATCACACAGAACACCGATTGCGAAGGCATCTCACAAATCCGTTATTGACGCTGAGGCACGAAAGTGTGGGGATCAA
+
CCCC@CC@BCBBC@AAAA@CBC?B?@@@;@@@BB;@@;AC<BD>BCBBCCC@BA>AD9;:CC@CDCBBA@==<<@5000<:>>8>@AB>AB:?9=>=9===:9929>@9AAABCC>AABB?B?BAAA?BBBBBBBBB;BA=?=?ABBBC@BBAA@:929<=<8=?7//6//-55-/-676-/(/88)//=)//66395:<<<<<::8=5=8<>?<??988BCCAB??9??893<3?;<:::?1:66::
@6HNMW:00854:06310
TACAGAGGGTGCAAGCGTTAATCGGAATTACTGGGCGTAAAGCGCGCGTAGGTGGTTATTTAAGTCAGATGTGAAAGCCCGGGGCTCAACCGCGGGACTGCTTTGGAAACTGTCTGTCTAGAGTACTGGAGGGGTAAGCGGAATTCCTAGTGTAGCGGTGAAATGCGTAGATATTAGGAGGAACACCGGCGGCGAAGGCGGCTTACTGGACAGCAACTGACGTTGAGGCTCGAAAGCGTGGGTAGCAAACAGG
+
FCBB@@@F>BBBB<@@@@?A=A@A;A?B;AB;;:5;?>>C<BAAAAB?@?C?BC@C?CAC>C@BB@??CCD@999+9@@:AFH;CB??8?9=<<<3<==8:?A9A5::3866;<8:;CCFBBBBBB;:6;BCB7BB8;;A?C?C@F?BADBB@B@@B?@ABC=;;;BBAB;;9?9??>AB?B?AAA?B<??=@@@;?;?@<@A>ABBA5:::9;A=?@??:>A>@:93888>@A;BBCCCD=CABAAA<000<
@6HNMW:00855:06359
TACGGAGGATGCGAGCGTTATCCGGATTTATTGGGTTTAAAAGGGAGCGTAGATGGGTTGTTAAGTCAGTTGTGAAAGTTTGCGGCTCAACCGTAAAATTGCAATTGATACTGGCGTCCTTGAGTACAGTTGAGGTGGGCGGAATTCGTGGTGTAGCGGTGAAATGCTTAGATATCACGAGGAACCCCGATTGCGAAGGCAGCTTTCCGCGCTGTTACTGACGCTGAAGCTCGAAGGTGCGGGTATCGAACAGG
+
DCCC@>B9@0/0779<BB@CCC@C@CGG>GG@CC=BC/;;;&4<)45;>BC@>>AA9@:00+0)/78:8@=?@@@@9<<<69::<BB@A>A;=>DDD8B779A;?477>@@AC?CDBD@B?BB:;;CB@@?ACG@CCD=CA?A5:6;AA@;A988?;;6:ACA;985:4=::833@BB@@@?A3;;;.;AA49:??:>?B@@?BD>D?@?BAAAA;@=999>>@ACD?BBBB@@=@?ACBBB>B;;;BC?@@@?
@6HNMW:00860:06311
TACGGAAGGTCCGGGCGTTATCCGGATTTATTGGGTTTAAAGGGAGCGCAGGCGGCACTTCAAGCGTGACGTTAAATCTCGGGGCTCACCCCCGTTTTGCGTCGCGAACTGTCGTGCTTGAGTAGGCGGCAGGGAGGCGGAATTCGCGGTGTAGCGGTGAAATGCTTAGATATCGCGAGGAACTCCGATAGCGCAGGCAGCCTCCCGTTGCCTTACTGACGCTCATGCTCGAAGGTGCGGGTATCGAACAGG
+
CCCC@C@C@CC@BA69;:6;AE>B?<;;,;@9@@8@>5@D=CC?@@@@@?@=;:6;AAA>BA=:;;@@BBBC@BC?CCAAAAA9ACDCBBBA1BBED8@@ABBABBC?BBBBBA>>?B?ACCC:979<5<8972:A<BC>C?B?BBBB>@@?@@@?;????:@@@B@BBCBBBBBB<A=;A8::?=A>>>@@@>>>:>9;:9777)8:4;;;C@BCFDCBBCCBBBBBBBBB>B?A;;;C<CBBAAAAEEGA
@6HNMW:00815:06395
TACGGAGGATGCGAGCGTTATCCGGATTTATTGGGTTTAAAGGGTGCGTAGGCGGTTTGTCAAGTCAGCGGTGAAACGCAAGGGCTCAACCCTTGACCTGCCGTTGAAACTGTCGGACTGGAATGCGGATGCTGTGGGAGGAATGTGTGGTGTAGCGGTGAAATGCATAGATATCACACAGAACACCGATTGCGAAGGCATCTCACAAATCCGTTATTGACGCTGAGGCACGAAAGTGTGGGGATCAAACAGG
+
CCCDAA@=@A@>@BBBBB?BBB@D@CBB=AC?BB<AB9@@;A@9A@BABCC?AA=@@;@BBC@DCCBBBC>AABA<000<6<<9<===177*768;@9@A?=AA=?@C>CBB?>?>A@AA=A?BA??<?CABCBBDD=AA?C@DB???A?A@AAA??9<999,9@=????A?999CAAABBB?BBB>AAA499@@3949A@@@@@:99,:<;>@???>?DAAABBBB?BB@@AA:AAAABCC5???=?8=A@;
@6HNMW:00816:06389
TACGGAGGATGCGAGCGTTATCCGGATTTATTGGGTTTAAAGGGTGCGTAGGCGGTTTGTCAAGTCAGCGGTGAAACGCAAGGGCTCAACCCTTGACCTGCCGTTGAAACTGTCGGACTGGAATGCGGATGCTGTGGGAGGAATGTGTGGTGTAGCGGTGAAATGCATAGATATCACACAGAACACCGATTGCGAAGGCATCTCACAAATCCGTTATTGACGCTGAGGCACGAAAGTGTGGGGATCAAACAGG
+
BBAA<@B=B@@@@BDCCB?CCC@E@AAA=@B?BB>BB<BB7;;7;A@BBCC@CB?CD=CCBB?CBA@ABB?==<<40000<=<<@A?A;??5>9==@=AAA?BB?AAA<A???BB@CCBB?B@>>>A?C898???AA=AB?B@BCC@@@?CCABA:979ACC?CCCBBB???BAAABBBBBB<?@B>BAB9?>9939>ACCCBBBBBA<AA?BB@CC=AAAA@>???<?BBBGD>B:9:AA@6AAAAB>?>??
@6HNMW:00870:05807
TACGGAAGGTCCGGGCGTTATCCGGATTTATTGGGTTTAAAGGGAGCGCAGGCGCACTTCAAGCGTGACGTTAAATCTCGGGGCTCACCCCCGTTTTGCGTCGCGAACTGTCGTGCTTGAGTAGGCGGCAGGGAGGCGGAATTCGCGGTGTAGCGGTGAAATGCTTAGATATCGCGAGGAACTCCGATAGCGCAGGCAGCCTCCCGTTGCCTTACTGACGCTCATGCTCGAAGGTGCGGGTATCGAACAGG
+
BCBB>B?@>@CADD?C@@?ACC?B?A@A;@>;>?9?B<BA<AB<A@@AA@A>;::A@?;?C=;;;BAABBC@DC?DCA9;;;&9?=@ACCC3CDCD9@@A::9AAA=@@@BCBBA??=?A@@@@<??8<===5?@<AB?B?B?B@@@?@@@AAAB@BBBC=AAAB?BBBBBCCCA@@@;@;A?A=AA>??@@A65.5;;=:?@B:AA<AA<C@CCDCCCCCCDCCC@@ABB6;5;@;;;6;BBBBCACDJ@
@6HNMW:00877:05802
TACGGAGGATGCGAGCGTTATCCGGATTTATTGGGTTTAAAAGGGTGCGTAGGTGGCACGGAAAGTCAGGGGTGAAAAGCTGGTAGCTACAACTATTAGTCGTTGCCTTTTGAAACTTCCGGGCTTGAAGTTTTAATGGAGGTAGGCGGAATATGTGGTGTAGCGGTGAAATGCATAGATAATCACATAGAACTCCGATTGCGAAGGCAGCTTACTATATTATTACTGACACTGAAGCACGAAAGCGTGGGGATCAAAC
+
999<.5/2<;;//////;>AAC?C:;:C<@@=?>,44(444&44)4977///)//)/79:6>=6=>999<<+4////&////)/9:8-//8(----(-/7---(//(///&/66.5606377(-,(,,(,,,,&,(,/4//*4:;49:48.3366//)/888833.3<<B9BB@8856568-67=9==>><:?@B?C?>+0000+0)//:<;7=5666;>8==>?>9:9997;<=9?>====?8???;==@-0/88>39
@6HNMW:00878:05770
TACGGAAGATGCGAGCGTTATCCGGATTTATTGGGTTTAAAGGGAGCGTAGGCGGGCTGTTAAGTCAGCGGTCAAATGTCAGGGCCCAACCTTGGCATGCCGGTTGCATACTGGCTGGCCTTGAGTTCACACAAGGAAGGTGGAATTCGTCGTGTAGCGGTGAAATGCTTAGATATGACGAAGAACTCCGATTGCGAAGGCAGCCTTCTGGGGTGTTACTGACGCTGAGGCTCGAAAGCGCGGGTATCGAAACAGG
+
979C5;7900;>@00///;ABD?C<CBB<:;2;;.9=1>:09:3444:444.4;<4<<=A:>?<BBC?@@?BBBB?A@@A::9/8?9>;@;>?A9997;7,7,71333::3//(---0539(-///0698888+2+2+2067/5/823338333;7733,38992:=884<>=88888899333/3;=9=?>5==00*/3;/33-3-33333&333,3989::///<9B9BCC;;;6:@@@DE<@AA0//:.///3
@6HNMW:00888:05798
TACGGAGGATGCGAGCGTTATCCGGATTTATTGGGTTTAAAGGGTGCGTAGGCGGTTTGTCAAGTCAGCGGTGAAACGCAAGGGCTCAACCCTTGACCTGCCGTTGAAACTGTCGGACTGGAATGCGGATGCTGTGGGAGGAATGTGTGGTGTAGCGGTGAAATGCATAGATATCACACAGAACACCGATTGCGAAGGCATCTCACAAATCCGTTATTGACGCTGAGGCACGAAAGTGTGGGGATCAAAC
+
CB@?:00+0<<=>?BBBB?BCB@C@BBC<BC?AA8@?6>?0;;0;9;:BEC@BB@DD?CCBB?CCGB;:;@AA@A<00001:738>9<4::4:7;;A>AAA=@A?@??5:899==;?A@@9?:???B?BB><=>999,:?9>:?CBBCA?BBAAA::4:>@@9@BABBBBABAA:9:AAC@@<@9939=>399??>B?B???B:99BC=BC=@@?BB@CBBBAAAAA=ABBBBB:>=@?ACC598?<<3<
@6HNMW:00891:05765
TACGGAAGGTCCGGGCGTTATCCGGATTTATTGGGTTTAAAGGGAGCGCAGGCGCACTTCAAGCGTGACGTTAAATCTCGGGGCTCACCCCCGTTTTGCGTCGCGAACTGTCGTGCTTGAGTAGGCGGCAGGGAGGCGGAATTCGCGGTGTAGCGGTGAAATGCTTAGATATCGCGAGGAACTCCGATAGCGCAGGCAGCCTCCCGTTGCCTTACTGACGCTCATGCTCGAAGGTGCGGGTATCGAACAGG
+
CDA@=A9979C?AA=B;99;CB?B?AAA9?<9?@;@C<BB=AA;AA?AA??<:::>@@:=@9000??????;AA<AB@?@@@.?A??@BCA/?@?@2=<:9:9BBBACBBBAA>>?@?A@A@??9?>8<=??8?@=AA?B?B?B>>>?BBABB>><>B@C>BBBB?BBAAACBB?A??;?<??A;?A@@>==?66/6889;??B9??7;;=HAFEDCCCFCCCCCC@@?BB4949?:;;.;BBC>C@CCCA
@6HNMW:00894:05773
TACGGAAGGTCCGGGCGTTATCCGGATTTATTGGGTTTAAAGGGAGCGCAGGCCGTCGATTAAGCGTGACGTGAAATGCCGCGGCTCAACCGTGGAAGTGCGTCGCGAACTGGTTGACTTGAGTGCGCACGAGGAAAGGCGGAATTCGTGGTGTAGCGGTGAAATGCTTAGATATCACGAAGAACCCCGATTGCGAAGGCAGCCTTCCAGGGCGTAACTGACGCTAAAGCTCGAAAGTGCGGGTATCGAACAGG
+
?===;?<@<==9<>7666:==C@D@CCB<@@=AA9??,;;/:B:9:;ABBC@B6;:A:;;?B>@?@ACDB@;?@@5:9;59:9:;:?@>A=BAA>A?CBBBBBFAAAB?BAD<>=@BBB@CC@>>>>?==<<<188(618>9?6:2:A<<8>>>>>;;5;>>=4>;;;8==>=====;;:7<=1888)8;;5;;>>8=88669181717>;388<A:>>AAA@?>@C9B@??>>=6=>;;;B8==>856.5555
@6HNMW:00874:05826
TACGTAGGGGGCGAGCGTTGTCCGGAATGATTGGGCGTAAAGGGCGCGTAGGCGGCTCTTTAAGAGTGGAGTGAAAGTCCTGCTTTCAAGGTGGGAATGGCTTTGCTGACTGGAGGGCTTGAGTGCAGGAGAGGTAAGTGGAATTCCCGGTGTAGCGGTGAAATGCGTAGAGATCGGGAGGAACACCAGTGGCGAAGGCGACTTACTGGACTGTAACTGACGCTGAGGCGCGAAAGTGTGGGGAGCAAACAGG
+
@@>@A;;;;;*;AB?@@@;@@B?C?C@BCBA=AA9@??@?8@;4?>ABBAB:@@5;;A@>/969>??BAECCBCC=BAB>BBBBC>BB?B?BBB;B@ED?BBB=BBDCCBA@?::9/;@=A@AAACCC?BBCC?BB?ABB?C@C?BB=B?AAA>>?>9>>>>8???>>CBBBAAABB=AD>A<9999=>;;8A@>9>:@0//:6;<:=8===>@@<@B<??BBCCBB?BBBBBB>AAA????5?A?@@<999>
@6HNMW:00885:05833
TACGGAGGGTGCAAGCGTTAATCGGAATCACTGGGCGTAAAGCGCACGTAGGCGGCTTGGTAAGTCAGGGGGTGAAATCCCACAGCCCAATGTGGAACCTGCCTTTGATACTGCCAGGCTTGAGTACCGGAGAGGGTGGCGGAATTCCAGGTGTAGGAGTGAAATCCGTAGATATCTGGAGGAACACCGGTGGCGAAGGCGGCCACCTGGACGGTAACTGACGCTGAGGTGCGAAAAGCGTGGGTAGCAAACAGG
+
599>:;@=6;9:;49544.4644439;=>994;803339;(//8///////(/3,7??B?>?:=9<9::9:$7;;<188=3777333(316//.29(.).55058)2257;99@;>>75>5?:5337(.(/99:;3;;7;<9=7;7;5:;7;;:=<8<<:99:3998=666><<<@9949>:=;?>?<@8<A?BBB<A>AB?B?AB=9954=@;99.55;;<=@666;95555555&5;5959,5:::<?6=<<7
@6HNMW:00899:05833
TACGGAGGATGCGAGCGTTATCCGGATTTATTGGGTTTAAAGGGTGCGTAGGTTGCTTGGTAAGTCAGCGGTGAAAACTGAACGCTCAACGTTCAGCGTGCCGTTGAAACTGTCAGGCTTGAGTGCAGTGGCGGCAGGCGGAATTCGTGGTGTAGCGGTGAAATGCATAGATATCACGAGGAACTCCGATTGCGAAGGCAGCTTGCCATACTGTAACTGACACTGAAGCACGAAGGCGTGGGTATCAAACAGG
+
DBBC@BC?BBAAAABBBB@BCF@D@CBC>BB@CD?CD8;;8;D<@ABBBBB?B@BBB@C@DC?@ADBBBB@CBBBB:B@@@?@A@CEC?BBB@CBBBBBCB<?>=98929??@A;;8;D@CBBAAACBAA<;;7;AB?BB?B@G@CBCC@CCDBB;;:;BCD<A@@BCCBBBBBBCDDBB?B?CDD@DBB@CAA@<A?AABAB>@@=@@AA???A>ABBBCCBAAA?A@??AA>A?AAABB=A>@?DD>CCC?
@6HNMW:00903:05815
TACGGAGGATGCGAGCGTTATCCGGATTTATTGGGTTTAAAGGGTGCGTAGGCGGTTTGTCAAGTCAGCGGTGAAACGCAAGGGCTCAACCCTTGACCTGCCGTTGAAACTGTCGGACTGGAATGCGGATGCTGTGGGAGGAATGTGTGGTGTAGCGGTGAAATGCATAGATATCACACAGAACACCGATTGCGAAGGCATCTCACAAATCCGTTATTGACGCTGAGGCACGAAAGTGTGGGGATCAAACAGG
+
BCCC?B@=@@@>AAABBC?BBB@D?CCD>BB@BB<AD<AA<AB<B@@ABBB?@@=@B<AAAA>AABA;;<?A@@@9000/6;;5;?BB>BA9A999@=>>>2:9:>==6>@AAAA?CBBB?C@CBBB>@AA89:?CC9BB795:BAABA?BBBBB>>8=?@@;@@AAAABABAA???BBBBB@BBB?@@@299>>9=8?AA@A>>=BC<AA:::?BB799??@989919878AB9?>;;>=<2<>=AA=BCB=
@6HNMW:00905:05840
TACGTAGGGTGCGAGCGTTAATCGGAATTACTGGGCGTAAAGCGTGCGCAGGCGGTTTTGTAAGACAGATGTGAAATCCCCGGGCTCAACCTGGGAACTGCGTTTGTGACTGCAAGGCTAGAGTGCGACAGAGGGGGGTGGAATTCCACGGTGTAGCAGTGAAATGCGTAGAGATGTGGAGGAACACCGATGGCGAAGGCAGCCCCCTGGGTCGTAACTGACGCTCATGCACGAAAGCGTGGGGAGCAAACAGG
+
A@ADFEDD<:;;@AABBBAC@BBE?@=@>BBBBC?CBDBC>CCCBDC??@A?@@3999-9<A9AAAC??@DBCBC=BBCC8@@;@::9?B@DCC=A?CAAA?>>:?CA>:<:<=*/*/7;;?@@@;;;>>A<=<<;;&//)-)-)-27--).87759@;:;?H8===?886?=?CCBB?;;4;;@AA=ABDB>C:;4;5;@@A???,??D8?A;9:>BBA@B:99>>@?A@@@BB<ABBAAAA7;;;AA9@@@=
@6HNMW:00906:05845
TACGGAGGATGCGAGCGTTATCCGGATTTATTGGGTTTAAAGGGTGCGTAGGCGGTTTGTCAAGTCAGCGGTGAAACGCAAGGGCTCAACCCTTGACCTGCCGTTGAAACTGTCGGACTGGAATGCGGATGCTGTGGGAGGAATGTGTGGTGTAGCGGTGAAATGCATAGATATCACACAGAACACCGATTGCGAAGGCATCTCACAAATCCGTTATTGACGCTGAGGCACGAAAGTGTGGGGAGCAAACAGG
+
CCBB@CC@CAABABA@BA>ABF@C?BCC=CC?CC=DE=@@<@D<@@@@CBB@CB@BC=BBBB@CC??@@A=@@@@90000=@@<A@@@<@@8@=>>C@CCC=??>AAD<B999AA=AABB?B?BBBB@B@@?@@>==7>?8>;>DCBB@>BB@AA8839@@@:AEBBBBBB??>@@@@AABB@BBC?BBC<>>AB9>;?AAABC@@?D>BB>BA?AB>AABAA9::A>AABBBC<C>>>BBB9BBECB>AAB?
@6HNMW:00909:05854
TACGGAAGGTCCGGGCGTTATCCGGATTTATTGGGTTTAAAGGGAGCGCAGGCGGCACTTCAAGCGTGACGTTAAATCTCGGGGCTCACCCCCGTTTTGCGTCGCGAACTGTCGTGCTTGAGTAGGCGGCAGGGAGGCGGAATTCGCGGTGTAGCGGTGAAATGCTTAGATATCGCGAGGAACTCCGATAGCGCAGGCAGCCTCCCGTTGCCTTACTGACGCTCATGCTCGAAGGTGCGGGTATCGAACAGG
+
GDBB@B:;:;F?CB=@;;7;CC?B@BBB>BA>@C9=?6::0;D=;;;A@;;5;:4:BBA?AB<;9;@CCCCD?BB@CCB?@@?6?BCBCCCC3BCCB8@@??@AAAB@ABACBBBBBB@BAAA>=8>?9?AAA;9949@<@?B?AB==:=BB?A>><>BBB>BBBC?BBBBBBAAB:>;<?=AAA=>?>@AB>=9918>=?<>>>9>@:>>>E@CCCDCBCCCBBABBB;;;@C@A;::@8@@B??CABDCE
@6HNMW:00912:05856
TACGGAGGATCCGAGCGTTATCCGGATTTATTGGGTTTAAAGGGAGCGTAGATGGGTTGTTAAGTCAGTTGTGAAAGTTTGCGGCTCAACCGTAAAATTGCAATTGATACTGGCGTCCTTGAGTACAGTTGAGGTGGGCGGAATTCGTGGTGTAGCGGTGAAATGCTTAGATATCACGAAGAACTCCTATTGCGAAGGCAGCTCACTAAACTGCAACTGACATTGAGGCTCGAAAGTGTGGGTATCAAACAGG
+
BBCCADC@CBC?B@@@@@?BCC?C?DCC>BC@CC;CC:BB=DE>@AABBBBACCG>D=;:7;>BAB@@@=?@BBD<BAB:??A=AB@@=@:?==??5?<ABB?A<??BBBBB?CBAA?B7;;BCBBA@@@C@@=@CC<AA@D@DAD@8959?999;;6;BAA>@@AC?AAB????CAAA@AA>BBB>CBB<@@@@<@>@;;;BDDFCCC=@@@@@<@@@@CCC@B@@=@BCBBD=BAACCC>BBBBBB<AAA=
@6HNMW:00868:05865
TACGGAGGATGCGAGCGTTATCCGGATTTATTGGGTTTAAAGGGTGCGTAGGGCGGTTTGTCAAGTCAGCGGTGAAACGCAAGGGCTCAACCTTGACCTGCCGTTGAAACTGTCGGACTGGAATGCGGATGCTGTGGGAGGAATGTGTGGTGTAGCGGTGAAATGCATAAGATATCACACAGAACACCGATTGCGGAAAGGCATCTCACAAATCCGTTATTGACGCTGAGGCACGAAAAGTGTGGGGATCAAACAGG
+
C@CD@BC@BCDBBBBBBC@CCB?B::;B=BA?AB;@@:@C=CF>BBBC;;;A89;4;A<ABBB?AABBCA@<@;;:0;444.4;07689)/)/1667699;8==6::>7=<AABB?B:9:@C?DC9:5:A@A::;DD@BA=B?BBAA??<?A==>:939?>>8<<773949=;>>33399=:@=BBB8BBB>?993:9+927??CCCB@?@8?A;@A>AB>AAA@:8770)///////&//988::1:;<==2:<<7
@6HNMW:00872:05864
TACGTAGGGGGCAAGCGTTGTTCGGAATTACTGGGCGTAAAGCGCACGCAGGCTGGCCGTTAAGTCTGTCGTCAAAGGCGGAGGCTCAACCTCCGTTCTACGATAGATACTGGCGGCCTAGAGTATGTGAGAGGGAAGTGGAATTCCCGGTGTAGCGGTGAAATGCGTAGATATCGGGAGGAACACCAGTGGCGAAGGCGGCTTCCTGGCACACAACTGACGCTCATGTGCGAAAGCCAGGGCAGCGAACGGG
+
GD@@@BBBBB3@D;@>A@<@C?BC@B@B?B@99:0;A@A@<?AAABCBCAB>BBB=B<@@?B?BBBA@@BBBBAA9@<>@=;;7;DCC@B?CC?AC@CDCABBB?@>BBA>=97729?BBBBBBB787BBBBBC>C?CBC?B=B?<A7?7;;;>>8868>>C9?>;<<@>?=?AAAE:>=:=<A@B;><>><>9<7=7//,/<7<7::5:AAAAA<@?BB>>=>>AAA>==>>D;DD=??@9??@A:;8;CC:
@6HNMW:00873:05869
TACGGAGGATGCGAGCGTTATCCGGATTTATTGGGTTTAAAGGGTGCGTAGGCGGTTTGTCAAGTCAGCGGTGAAACGCAAGGGCTCAACCCTTGACCTGCCGTTGAAACTGTCGGACTGGAATGCGGATGCTGTGGGAGGAATGTGTGGTGTAGCGGTGAAATGCATAGATATCACACAGAACACCGATTGCGAAGGCATCTCACAAATCCGTTATTGACGCTGAGGCACGAAAGTGTGGGGATCAAACAGG
+
@>@@?BC?C:;;CCJCCC@BBB@C?ABA<@C=?A<@@9AA;@@<ABAAABB@BB@BD=BBBB?CCBB??@?BBA@:9;;;@DD?EBCB7::7:?CAA?BBB>BB?ACC<??AAA@<@@@@:@;??AA=A???@??>?8?@3:39BBBFD?BB@B@::5:AAC>BBAABBAAABBBBBBBBBB@BBB===?000;@9><?BBAB??>>@:@A?BC?BB?BBCCB>==@>C@@@=?6?>=>BFE:BBBBB=BBB;
@6HNMW:00874:05864
TACGGAAGATGCGAGCGTTATCCGGATTTATTGGGTTTAAAGGGAGCGTAGGCGGGCTGTTAAGTCAGCGGTCAAATGTCAGGGCCCAACCTTGGCATGCCGTTGATACTGGCGGCCTTGAGTTCACACAAGGAAGGTGGAATTCGTCGTGTAGCGGTGAAATGCTTAGATATGACGAAGAACTCCGATTGCGAAGGCAGCCTTCTGGGGTGTTACTGACGCTGAGGCTCGAAAGCGCGGGTATCAAACAGG
+
CCCEAB?CBBBBB@@@AB?BBE@E@CBB=A?>?D>ED<BB>BC=A@@AA>>;;;:0;@@@?C?AACAA@A?AAAA<BBBABBC>CB<B@B@C@B>BBBBB?CC?ABBBB@@<9929;>;@>???BBACAA>A;@<A=AA?B@C?BCBBBBAB@?;;7;@BB<BD??=@ABBDCDDCCB@CL?BBBABBB@BBBB6:6::;;?C>@@@@@3@??=A;;;CC@A<@00,0B@=@A=BCBCCC=BBCCCC=BCC@
@6HNMW:00874:05882
TACGGAGGATGCGAGCGTTATCCGGATTTATTGGGTTTAAAGGGTGCGTAGGTTGCTTGGTAAGTCAGCGGTGAAAACTGAACGCTCAACGTTCAGCGTGCCGTTGAAACTGTCAGGCTTGAGTGCAGTGGCGGCAGGCGGAATTCGTGGTGTAGCGGTGAAATGCATAGATATCACGAGGAACTCCGATTGCGAAGGCAGCTTGCCATACTGTAACTGACACTGAAGCACGAAGGCGTGGGTATCAAACAG
+
6=>CADJAC;;;CBDCCC@CCC?B?BBB=BC@DD>CC7;;7:>9::?AB;;45;@<A?B@CE=@=@000<:<:999*4>?=9?>?@@A6;:A?BAA@??AA;=>399?8?AABA;;6;A=ABBBCBCA@@=@A>ABBAAA?A>?<??AC?CBBCB??=?BCD>AAAACD@@@B;;9=99929<=<<;=8849ABA>B?BBBBC577>C89:B@A@;???AAAA???:===?:979=@@:::,9977>>6:25
@6HNMW:00884:05901
TACGGAGGATGCGAGCGTTATCCGGATTTATTGGGTTTAAAGGGTGCGTAGGTGGTGATTTAAGTCAGCGGTGAAAGTTTGTGGCTCAACCATAAAATTGCCGTTGAAACTGGGTTACTTGAGTGTGTTTGAGGTAGGCGGAATGCGTGGTGTAGCGGTGAAATGCATAGATATCACGCAGAACTCCGATTGCGAAGGCAGCTTACTAAACCATAACTGACACTGAAGCACGAAAGCGTGGGGATCAAACAGG
+
;56:5:>4;9@=@@<BAB=@BB?B?AAB;@@@BB>BC?CE@CD=A:;9<5929925>=9>:@;=B@A;;;5;=?>6??C:@@A>@BBD@E=??A@@6@=BA>@A@CCC=CCCC?C>A@C@BABBBCCBE<AAB>B<<5;;>B=AAAADD@CBA?@9:2;9:>6>@@@@@AA???@@???@?@;?>>;999:>9490804>>>C@CBBBC>C?BBC:;;;;@@@<<=+00>000>3=955===0==<<<7=BC?
@6HNMW:00886:05877
TACGGAAGGTCCGGGCGTTATCCGGATTTATTGGGTTTAAAAGGGAGCGCAGGCGGCACTTCAAGCGTGACGTTAAATCTCGGGGCTCACCCCCGTTTTGCGTCGCGAACTGTCGTGCTTGAGTAGGCGGCAGGGAGGCGGAATTCGCGGTGTAGCGGTGAAATGCTTAGATATCGCGAGGAACTCCGATAGCGCAGGCAGCCTCCCGTTGCCTTACTGACGCTCATGCTCGAAGGTGCGGGTATCGAACAGG
+
DCBC@B@B?CC?BA;>;;6;AC?B?AA@4??7;<2;;(9:9&4<245;;:AA=@@=@CCB?BC=@@BDB@@:9.48088;;<<=1<AB=CCCC3BDBB8@@CBEBAA@<?@???????@=@@@AAB?BB?B>>?5<=8==5<8?<???B=???BA@A=@999+:99?:@@@@ABAA=@?@<?=@@A<@>>>>><8//+/:8<6>>@:@A<AB=E?BBCCAAAC999969@<BA4:8::99>7BBB@@B=AAA?
@6HNMW:00890:05903
TACGGAGGATGCGAGCGTTATCCGGATTCATTGGGTATAAAGGGTGCGTAGGCGGCCCCCCAAGTCAGCGGTGAAATGTCCGGGCCCAACCCGGAGGGTGCCGTTGATACTGGGGGGCTGGAGTACGGACGCCGGCGGAGGAATGAGTGGTGTAGCGGTGAAATGCATAGATATCACTCAGAACACCGATTGCGAAGGCATCCGCCGAGGCCGTTACTGACGCTGAGGCACGAAAGCGTGGGGATAGAACAGG
+
GCCB?BB=B9;:;AABBB>?ABAEACC@CBB?BD=AB9994:B;AAAABB@=997;BDBD(A<A@?>@?@=?A@D>BBBB?AC<BB=B@BC=B?@??:?BB@BC?CBCCAABADCD'AAA?BAAAAA=A????B?AB;9979?CDBABB>BA@<>00,0@::2<;AA<<<A>>??;;<A@??<AA;59:=-//9;7?=A?@?=@>2:993:8=?>BBBBBB@>??:949AAAAF>BBCBBBB:CB??;;==@=
@6HNMW:00906:05874
TACGGAAGGTCCGGGCGTTATCCGGATTTATTGGGTTTAAAGGGAGCGCAGGCGGCACTTCAAGCGTGACGTTAAATCTCGGGGCTCACCCCCGTTTTGCGTCGCGAACTGTCGTGCTTGAGTAGGCGGCAGGGAGGCGGAATTCGCGGTGTAGCGGTGAAATGCTTAGATATCGCGAGGAACTCCGATAGCGCAGGCAGCCTCCCGTTGCCTTACTGACGCTCATGCTCGAAGGTGCGGGTATCGAACAGG
+
BB:;<;AF@DC@DC?CB=:=CC=@=99;6;B<CB>CD6BB<BB=ABBC;;99@@;@@::17=9::5@:::=>@CD=BCBAA>>/AAAACDDD3BBCB5;;BAA:::A=AABBBBBBAA=@@@???<?A;@:9:,9=8?B@B@F@??9848AA>@?D@CBBB>BBBC@BBBBBCBA:88?;?;=>><?@@>>=@?7616>?><?BB:BB7;;=JACCCDCBBBBAA@BBBBCB>A?@000;100//669<<<=
@6HNMW:00908:05883
TACAGAGGGTGCGAGCGTTAATCGGATTTACTGGGCGTAAAGCGTGCGTAGGCGGCTTTTTAAGTCGGATGTGAAATCCCCGAGCTTAACTTGGGAATTGCATTCGATACTGGGAAGCTAGAGTATGGGAGAGGATGGTAGAATTCCAGGTGTAGCGGTGAAATGCGTAGAGATCTGGAGGAATACCGATGGCGAAGGCAGCCAATCTGGCCTAATACTGACGCTGAGGTACGAAAGCATGGGGAG
+
;CCB@AAA:@A::;@;:;@C?BBC<@@A<BBCDD<ABBBD8:5:>=9?>:::00)06:6:':3<7:88<339><@8@@A>,0////3:78838816051///:3://5;:<<>6<655<:99933337*4:33-333-3343-3-3-33-333433<6::88289/////988:;;?6;<7=600/065--(-//(/49:44.3-333:49433-3999837:89A=?9?@???B=B???AAA6@@
@6HNMW:00865:05920
TACGGAAGGTCCGGGCGTATCCGGATTTATTGGGTTTAAAGGGAGCGCAGGCGGCACTTCAAGCGTGACGTTAAATCTCGGGGCTCACCCCCGTTTTGCGTCGCGAACTGTCGTGCTTGAGTAGGCGGCAGGGAGGCGGAATTCGCGGTGTAGCGGTGAAATGCTTAGATATCGCGAGGAACTCCGATAGCGCAGGCAGCCTCCCGTTGCCTTACTGACGCTCATGCTCGAAGGTGCGGGTATCGAACAGG
+
BDCC@C?B?@@:;<3>00/<<7>7=?;4:A?AB<BB0;;0;@9ACBBBCD?DD@C?@?<@@=;99BB@?AB?CC>A@?89::*9<<99:::$8===2=@=??BBBB>BBBA??999??BA@@>?379<@ADA99708>8<8?<@??>?BAACABB<>?DF@BAAA?BCCC@;:0/////6066=77=;@==////)/75=5><?09:5:;:C@CFCCBCCBBCBBBBBBCC?A>>000<399;;>CG;;;:
@6HNMW:00869:05921
TACGGAAGGTCCGGGCGTTATCCGGATTTATTGGGTTTAAAGGGAGCGCAGGCGGCACTTCAAGCGTGACGTTAAATCTCGGGGCTCACCCCCGTTTTGCGTCGCGAACTGTCGTGCTTGAGTAGGCGGCAGGGAGGCGGAATTCGCGGTGTAGCGGTGAAATGCTTAGATATCGCGAGGAACTCCGATAGCGCAGGCAGCCTCCCGTTGCCTTACTGACGCTCATGCTCGAAGGTGCGGGTATCGAACAGG
+
CBBBFFAB@CD=@?;9;;>ACC@C@@@@;@@<@B9@@0;;0;@9@AACCCC@:;5;@::19=64:9C888?@=@@9@B@?@BB8BCAAACCB/?@@@599>?@@AAA?AACABA999?@AAAA??;?@<@??>8?@=AB?B?B?BCDC?AAABBBC?CCCC>BBBB?BCBB@??@9:9;:>9>??59:==<>>@8818=;<8<<=5<A<@@=KABFDCCCCCCBBCCBBA@@7;5;A;;;0;AAB>B=AAA<
@6HNMW:00874:05931
TACGGGGGATGCGAGCGTTATCCGGATTTATTGGGTTTAAAGGGCGCGTAGGCGGGACGTCAAGTCAGCGGTAAAAGACTGCAGCTAAACTGTAGCACGCCGTTGAAACTGGCGCCCTCGAGACGAGACGAGGGAGGCGGAACAAGTGAAGTAGCGGTGAAATGCATAGATATCACTTGGAACCCCGATAGCGAAGGCAGCTTCCCAGGCTCGTTCTGACGCTGATGCGCGAGAGCGTGGGTATCAAACAGG
+
;;:;;;;*;<?AC;;;?=9=BC@B@BBC=CB?BD?DD?BC?CC;@@@B@AB@CCB=CCBBBCABBCHBAA?BCCC9BAAACCCCB;::8;CCCCCCBBCF@BB?BCF>CCB=@;::6;AAABBCCCBBBBBBC>AB>BB?C>CC>BBBC=@@@?@@=????;@CCBCC???BBBCBB?B>@<@BB5BBCCBA?>6=8;==>A?BB>AA>ABBCD<AACBCBBBBBBB@@?@@@?<@??A@<ABBA?C::;;=
@6HNMW:00878:05936
TACGTAGGGAGCAAGCGTTATCCGGAATTATTGGGTGTAAAGGGTGCGTAGACGGGATAACAAGTTAGTTGTGAAATACCTCGGCTCAACTGAGGAACTGCAACTAAAAACTATTATTCTTGAGTGCAGGAGGGGAAAGTGGAATTCCTAGTGTAGCGGTGAAATGCGTAGATATTAGGAAGAACACCAGTGGCGAAGGCGACTTTCTGGACTGTAACTGACGTTGATGCACGAAAGTGTGGGGAGCAAACAGG
+
BBBB@@@@8@@@A?BA@@?BCC@D?C@C?AA5;;0:>>>?:A>8;:@BB@?@@BD=BBA?BC?A@@CBB=?@BBB=AA@?C@?<??=?:?>;=@;@?BBBAA;?99999(9=<A<CB@BB;???;;;>=:8898)88*8@@9A;C?B?BBBAAAAA@?<?@@@9:::ABCCCCBC???;?>AA=AAB@BBDC@999:?9=::9=?8?BB?BABBAA=C>==>8817>==@@878A9A@=////)///8:17972
@6HNMW:00908:05929
TACGGAGGATGCGAGCGTTATCCGGATTTATTGGGTTTAAAGGGAGCGTAGGTGGGATATTAAGTCAGCTGTGAAAGTTTGGGGCTCAACCTTAAAATTGCAGTTGATACTGGTTTCCTTGAGTACGGTACAGGTGGGCGGAATTCGTGGTGTAGCGGTGAAATGCTTAGATATCACGAAGAACTCCGATCGCGAAGGCAGCTCACCGGGCCGGAACTGACACTGATGCTCGAAAGTGCGGGTATCAAACAGG
+
CCECACC@C9;:BBBBBB@CCB?B@@@@:@C=AB=BC=CC=EM>CBBBBA@<@BC=CCCC@C@CCBBAABBBBCC=BCC?CDD9BBCC@C?B@BCC;C9;:BBB?BDEEEBB?BB=B?A?BBAA??@?CBBCD@<A<5;A=@=?8??9818=??A88/8;77.8::=8====:::@>>>:=B?BCC>BCDBBBDF@C@C;;;BCBB?AC=CACAC@CCBCAAADFEDC@@@ABB9@@B@??:?AABCC=AAC@
@6HNMW:00868:05988
TACGGAGGATGCGAGCGTTATCCGGATTTATTGGGTTTAAAGGGTGCGTAGGCGGTTTGTCAAGTCAGCGGTGAAAACGAAGGGCTGCAACCCTTGACCTGCCGTTGAAACTGTCGGACTGGAATGCAGGATGCGTGTGGGAGGAATGTGTGGTGTAGCGGTGAAATGCATAGATATCACACAGAACACCGATTGCGAAGGCATCTCACAAATCCGTCATTGACGCTGAGGCACGAAAGTGTGGG
+
>>@A=@@=@;;;A@B@@@9?;:.46999/9<7<?-:9(4;2;=7>>=BBCB=;;49;1444954459:=@2::;;;&:<7179(////96::2:6:/40333433-338(33333363337,3,//6//(--6--//99:///8?8=89AAC:=<97///(///:299;:888<=>877?=797<173/(---(--550205///666688133,3879:.34:;<<99>7000>>@8??B<;;;
@6HNMW:00870:05997
TACGGAAGGTCCGGGCGTTATCCGGATTTATTGGGTTTAAAGGGAGCGCAGGCGCACTTCAAGCGTGACGTTAAATCTCGGGGCTCACCCCCGTTTTGCGTCGCGAACTGTCGTGCTTGAGTAGGCGGCAGGGAGGCGGAATTCGCGGTGTAGCGGTGAAATGCTTAGATATCGCGAGGAACTCCGATAGCGCAGGCAGCCTCCCGTTGCCTTACTGACGCTCATGCTCGAAGGTGCGGGTATCGAACAGG
+
CBBB>A?B?BC@CD=@@@=@BA?B=;<;6;@=BB>BC;AA;AC=ABBCBBA=::9@A?<<>9000<<<<:;@CC=BA=8:;;&9<;<====,=?==359<ACCAAA@???BBAA@@A=@:::@@<@@<@@A@<AB?BB?B?B?BBBB>@??>>>>;?AA@89:9919>?AABBB??@>:?277:168==<==;8808<<<7:::/;;088<EAFCCDCECICCBBB@@ACC6;6:;;AA<BCCCBA?;;<@
@6HNMW:00875:05971
TACGGAGGGTGCAAGCGTTAATCGGAATTACTGGGCGTAAAGCGCACGCAGGCGGTTTGTTAAGTCAGATGTGAAATCCCCGGGCTCAACCTGGGAACTGCATCTGATACTGGCAAGCTTGAGTCTCGTAGAGGGGGGTAGAATTCCAGGTGTAGCGGTGAAATGCGTAGAGATCTGGAGGAATACCGGTGGCGAAGGCGGCCCCCTGGACGAAGACTGACGCTCAGGTGCGAAAGCGTGGGGAGCAAACAGG
+
AACCADDC>BA@A>@@@@<@?BCCAC@B?BCCAB=BBBAC<AA@@@@>=?<:9929A;@@@F=?@BBBBBBBBBB>BBBB6??<@@@B?B?ACC=B>BBBBBBBBBBBBB@@<@C>>;A;BBBB@@BCBBA@@@@@@'@>>><>;?@@A>AB??@CC@CAAA:687AAA@<==BB>A<>=:=;??@;>;>@<BBB?B@@@:AAAA/@@:?@?@<@@CC?@?@A758@;>=A99:3:>?@?A?1999::1;==7
@6HNMW:00895:05970
TACGTAGGTGGCGAGCGTTGTCCGGATTTACTGGGTGTAAAGGGCGCGTAGGCGGGATGGCAAGTCAGGTGTGAAATCTATGGGCTTAACCCATAAACTGCACTTGAAACTGCCATTCTTGAGTGTCGGAGAGGTAGACGGAATTCCTAGTGTAGCGGTGAAAATGCGTAGATATTAGGAGGAACACCAGTGGCGAAGGCGGTCTACTGGACGTAACTGACGCTGAGGCGCGAAAGCGTGGGGAGCAAACAGG
+
CC;;;CC?BB=BC;:;A@>BADAC?BBD=BBBBC<@@CCD<BB<AA@@?@A>ABB<AA@=AB=??FBB?A@?AAC<AAAAACC<BB@C>AA>ABBC=BBBBBCC9::B<?@AAABB>AC5::?@@@??;?@@>:==::895:?A?B?BBBBBBBBBB>B9:99-999@ABBDBBB=??>AA=A<A??>?A@A?BBA=A=AA?BCBBBCE?>>>??8>@777AAAA<=9???999+:??CCGF;???BC>BBC?
@6HNMW:00900:05997
TACGGAAGGTCCGGGCGTTATCCGGATTTATTGGTTTAAAGGGAGCGCAGGCGGCACTTCAAGCGTGACGTTAAATCTCGGGGCTCACCCCCGTTTTGCGTCGCGAACTGTCGTGCTTGAGTAGGCGGCAGGGAGGCGGAATTCGCGGTGTAGCGGTGAAATGCTTAGATATCGCGAGGAACTCCGATAGCGCAGGCAGCCTCCCGTTGCCTTACTGACGCTCATGCTCGAAGGTGCGGGTATCGAACAGG
+
9;59299A?@@=@@:A@@;??@9=89;</;;.9:?<3;;3:>4:>@@A??<@?5:;DC?BB=;:;BBBA?@>@C>BBA::;;5:AD?>???.?BBB7@;9:@@@AA?AAACBBA@BB>BAA?>><8979A@?89939:39<D?AA@C@B@?<>7848??C=@AAC?CBBBBB>>8@@@<A<@??<?A@@@A?=9949<==<??B9>>7;::B?BCAAABCCCECBBBBBAB5;4:;;AB=CCEGCC@BBBB
@6HNMW:00906:06002
TACGGAGGATGCGAGCGTTATCCGGATTTATTGGGTTTAAAGGGTGCGTAGGCGGTTTGTCAAGTCAGCGGTGAAACGCAAGGGCTCAACCCTTGACCTGCCGTTGAAACTGTCGGACTGGAATGCGGATGCTGTGGGAGGAATGTGTGGTGTAGCGGTGAAATGCATAGATATCACACAGAACACCGATTGCGAAGGCATCTCACAAATCCGTTATTGACGCTGAGGCACGAAAGTGTGGGGATCAAACAGG
+
CCCC@BA>@?@?ABBCCB?CCC?B=ACC=DC=AB>BC8>>8@@8@@?BACD@CC@CC<BBBB>BBDBBBB??><<30000:>>8?>??388/8==;A?BCC>AAA???9?@@@@@<@@9949?AA@B?B898ABABD=BA?C?BBBBBB>B789B@@<@???8?CBBBBBBBBBBBBBBBBC>BCC:<<@599AA9?>?AAAAA@?@?:@A=@A>??>BAAABAAAB=A@AA@@:@999ACC8AAAAF=AAA:
@6HNMW:00908:05980
TACGGAGGATGCGAGCGTTATCCGGATTTATTGGGTTTAAAGGGTGCGTAGGCGGTTTGTCAAGTCAGCGGTGAAACGCAAGGGCTCAACCCTTGACCTGCCGTTGAAACTGTCGGACTGGAATGCGGATGCTGTGGGAGGAATGTGTGGTGTAGCGGTGAAATGCATAGATATCACACAGAACACCGATTGCGAAGGCATCTCACAAATCCGTTATTGACGCTGAGGCACGAAAGTGTGGGGATCAAACAGG
+
CBBC@BB@C@@@A@@@BA@BCC@DA@@?<@B?AB;@A0;;7;C;A@BB@AA;::6:@8@@CC@CBDBBBC?AAAA<0000=@@<@ABB?BB=A9=893:@@;@@;??@9?:9:BB>AABB?B?AA=@=@00000:DD<A@?B?BCAAAB?BBAAA??;??CC=BBBCBB???AA???AAABB?BCC??>>,00==9><@CCBB@@:9929A8??7:9;??@@@?@::4:@A@AA9@:99888(8<;;=7<A?6
@6HNMW:00909:05968
TACGGAAGGTCCGGGCGTTATCCGGATTTATTGGTTTAAAGGGAGCGCAGGCGCACTCAACGTGACGTTAAATCTCGGGGCTCACCCCCGTTTTGCGTCCGTCGAACTGTCGTGCTTGAGTAGGCGGCAGGGAGGCGGAATTCGCGGTGTAGCGGTGAAATGCTTAGATATCGCGAGGAACTCCGATAGCGCAGGCAGCCTCCCGTTGCCTTACTGACGCTCATGCTCGAAGGTGCGGGTATCGAACAGG
+
CBCC8;269==8B=<;@A<@>@-0+.86/8:(.)/7.7:3::3:;0//--3---8.--8(//668:3505<2444////&/5---555$----&//6//)///9:+//:<?;87496:444;;4881;777.33.3<6<4858;;;2888::=B7ABBE>@@@B?BBBBBA>>::>:<@=@@A<A@?@A?;<//*/6566>>@:@@<?@=D@BBBCCBBBCCCBCBBACC8;6;@@AA=AAAA;;:;CC@
@6HNMW:00864:06034
TACGGAGGATACGAGCGTTATCCGGATTTATTGGGTTTAAAGGGTGCGTAGGTGGCAGATTAAGTCAGCGGTGAAAAGCTGTTGCTCAACCATAGTCTTGCCGTTGATACTGGTTTGCTTGAGTACAGTTGATGTAGGCGGAATGCGTAGTGTAGCGGTGAAATGCATAGATATTACGCAGAACTCCGATTGCGAAGGCAGCTTACAAAAGTGTAACTGACACTGATGCACGAAGCGTGGGTATCAAACAGG
+
>>@D<BB?CBCBBCBAB@@BBB@C@DDE?BB?BB<AB<BA:A<:::@?B@A?AC?CABAB@E@BCBBB@@=@AABA5@?:;;?AEDDE?B?A@@@?BB=@A=??=?A???EF?BB=B?>3:9?>@@@??9;?999CC>AA>@<99:?;?>@AA>>?D::///)///88<;>8>98588C==><@@A=A>=8=;;;5;57=<<>7///88-789;?;@667<AA=886//:///(///577-5>AABD8?>A:
@6HNMW:00879:06010
TACGGAAGGTCCGGGCGTTATCCGGATTTATTGGGTTTAAAGGGAGCGCAGGCGCACTTCAAGCGTGACGTTAAATCTCGGGGCTCACCCCCGTTTTGCGTCGCGAACTGTCGTGCTTGAGTAGGCGGCAGGGAGGCGGAATTCGCGGTGTAGCGGTGAAATGCTTAGATATCGCGAGGAACTCCGATAGCGCAGGCAGCCTCCCGTTGCCTTACTGACGCTCATGCTCGAAGGTGCGGGTATCGAACAGG
+
CCCC9:8;@BC@A@<@0000=>;@@@BB<@@=@C.::.;;0;C=@@@DDCC@;:5=94.39488>@>>>AA>AB9?=@9:::&39334?@?.?@@@.><;000;??:BBBCCC>99:?B?@?CC?AA<>??A9:849@8>9?8;>=A788BCCCC?BBBD>BBAA>ABBBBBAAA?B?<@=;;;;;;;??>>8795:9997:;:5<?68;<D?CCCCCBCCGCCBB@AACC>A=>>=@@;@CCCBB@BAAB
@6HNMW:00887:06020
TACGGAAGATGCGAGCGTTATCCGGATTTATTGGGTTTAAAGGGAGCGTAGGCGGGCTGTTAAGTCAGCGGTCAAATGTCAGGGCCCAACCTTGGCATGCCGTTGATACTGGCGGCCTTGAGTTCACACAAGGAAGGTGGAATTCGTCGTGTAGCGGTGAAATGCTTAGATATGACGAAGAACTCCGATTGCGAAGGCAGCCTTCTGGGGTGTTACTGACGCTGAGGCTCGAAAAGCGCGGGTATCAAACAGG
+
CCCC>@?ABCCDBBABCC@CCC>A<A@@<@B?BB=BE>CC<@@<@A@B@@?=9;;6;AA@?B@BA@AA9949@@@<BB@A??>9>A:A?A9@5949?998?BB?BCCFC<<78839=A?BAAA?@@ACCF?B>B?B@AA?B>B=BBB;;9BB=@9<;:CDC>BAA@<@CB@@ABBBCD?CCA;;;@CCC:;;AA=A?BBBB?B?BBCCC;CBC?BBCCCCBBBB@@;=@@9999-0>00/<3>>B?@;:;@@=
@6HNMW:00892:06057
TACGTAGGGGGCAAGCGTTGTTCGGAATTACTGGGCGTAAAGCGCACGCAGGCTGGCCGTTAAGTCTGTCGTCAAAGGCGGAGGCTCAACCTCCGTTCTACGATAGATACTGGCGGCCTAGAGTATGTGAGAGGGAAGTGGAATTCCCGGTGTAGCGGTGAAATGCGTAGATATCGGGAGGAACACCAGTGGCGAAGGCGCTTCCTGGCACACAACTGACGCTCATGTGCGAAAGCCAGGGCAGCGAACGGG
+
CGCCBBCCCC5BD=@9;;5;?<@C@C7:49AAAA<B@@@D<CAAAA::9BB?BBC@C?AA@C?BCBA@@CCCBAA;A=@A>;;6;DBC?B?BB?AA@ABBAABCA@@CBB??=8857=BABBBBB===@???BB=B@BBB?B@B?BB7<:8<:>@::8:?BC9>=;=;A>@>>>>?@9??;?<A@><>@<<8<=>:>;??==8<<8838@???A:>>CA@????>>>>>?@@@9@A=@@>9>A@>>>;@@A:
@6HNMW:00898:06058
TACGTAGGGTGCGAGCGTTAATCGGAATTACTGGGCGTAAAGCGTGCGCAGGCGGTTTGTAAGACAGATGTGAATCCCGGCTCAACCTGGAACTGCGTTTGTGACTGCAAGCTAGAGTGCGACAGAGGGGGTGGAATTCCACGTGTAGCAGTGAATGCGTAGAGATGTGGAGGAACACCGATGGCGAAGGCAGCCCCTGGGTCGTAACTGACGCTCATGCACGAAAGCGTGGGAGCAAACAGG
+
5559=000*0/0/:79;C?C?BBA=A<?5:9==<5<:<@>39<??@A@@::6:A<??9=9929>?AA>>@?>?688<3:23338,3,39,3.399;779(778;3...9,/.8657;>?9=689>=?DEE.;;=@6;7;;?>==<:799:6://)/599887529=>;929:5;.4::29A@@9?@@5;5;A;;;;.;::,9;;@A8@>:55444:;;433;333(3:8333(333//(/883
@6HNMW:00907:06050
TACGGAGGATGCGAGCGTTATCCGGATTTATTGGGTTTAAAGGGTGCGTAGGCGGTTTGTCAAGTCAGCGGTGAAACGAAGGGCTCAACCCTTGACCTGCCGTTGAAACTGTCGGACTGGAATGCGGATGCTGTGGGAGGAATGTGTGGTGTAGCGGTGAAATGCATAGATATCACACAGAACACCGATTGCGAAGGCATCTCACAAATCCGTTATTGACGCTGAGGCACGAAAGTGTGGG
+
DCBB@BB?BBAABAAA;:6;;>9?:=@<49><@=6=B9AA<AA:?@BABBB?@@<@C>@@@C@@AABAA@<>@@@5000177.7733-3:19234459998<?7===1;;;=@@;@@@A3919@??;?BBBBABCC9::392::/://)/>=8;00*/;;;3=;>>BCCBBA?99:???@A?@9949?@8??>>9=8?@9:9?==<818=6=A4=90339:>??>?<>@??>?3;733=9=
@6HNMW:00867:06087
TACGTAGGGAGCAAGCGTTGTCCGGATTTACTGGGTGTAAAGGGTGCGTAGGCGGCAGAGCAAGTCAGATGTGAAATCCGTGGGCTTAACCCACGAACTGCATTTGAAACTGTTTTGCTTGAGTGAAGTAGAGGCAGGCGGAATTCCCTGTGTAGCGGTGAAATGCGTAGAGATAGGGAGGAACACCAGTGGCGAAGGCGGCCTGCTGGGCTTTAACTGACGCTGAGGCACGAAAGCGTGGGTAGCAAACAG
+
>=<66;BB9AA;:6;BAA=A@C@C=::;7;ABCF>CCBBB=AD<ABAAB;:59:38;9==?A>BA@?@@9:9999(8A=BBBB=BD@C?CD>BB7759A>>=::2:;;6;;@=CC578B577AAAA?BBBBBB?B??;??9??C?@@9>>>>=;<8858@DD:888@B@@@@>AACC>?:8:<BAA;>><B<???<@=??<?<=;;888*8<@-818??;;:66<//*/888=?6==>>@@:@A???A8>56
@6HNMW:00874:06068
TACGGAGGATCCGAGCGTTATCCGGATTTATTGGGTTTAAAGGGAGCGTAGATGGGTTGTTAAGTCAGTTGTGAAAGTTTGCGGCTCAACCGTAAAATTGCAATTGATACTGGCGTCCTTGAGTACAGTTGAGGTGGGCGGAATTCGTGGTGTAGCGGTGAAATGCTTAGATATCACGAAGAACTCCTATTGCGAAGGCAGCTCACTAAACTGCAACTGACATTGAGGCTCGAAAGTGTGGGTATCAAACAGG
+
CCBB@BCABCD@BBAACC?CCE?B???@;@B?BC?CC>CC=@@<@BACCBBBBBB<B:<;@C?AAECCC?CBBBA<AAA9@997:AAC<@=@=><?5>8?>B?C?BCCCCAA?BCCC@C?@@BABBBBC<A@@??>>8>>;?=@=AC@A>A?=??9:5:?@B<;::C?BBBBBBBBAAB@BC?CCB@CBC>@@@@=@>@;;;CCBBBGG=B;;;B?CBBBBBA=??B?BCCBBB>BBBA@@<AABBBE?BBB?
@6HNMW:00880:06092
TACGGAAGGTCCGGGCGTTATCCGGATTTATTGGGTTTAAAGGGAGCGCAGGCGGCACTTCAAGCGTGACGTTAAATCTCGGGGCTCACCCCCGTTTTGCGTCGCGAACTGTCGTGCTTGAGTAGGCGGCAGGGAGGCGGAATTCGCGGTGTAGCGGTGAAATGCTTAGATATCACGAAGAACTCCGATCGCGAAGGCAGCTCACCGGGCCGGAACTGACACTGATGCTCGAAAGTGCGGGTATCAAACAGG
+
@BB@=<8<044399)44;249>8C?@@<29;.99,94(4;2=>7666>@:;5;949B9:17?14;???;;>:<?>3??<7833&39939999$3444&38889AA::6:>::;;////(/666660/3,3333(33,3;2;>C>BBAA=@;;;=00,0;@>7=>=B6::<00//>>00)/727=??CB?CCCCB8@=:;;AA@BD=AA8>4:4:29@@@@@A@@@@BBCCBBB@BCBBBB=AACCBE<BAB?
@6HNMW:00887:06086
TACGTAGGTGGCAAGCGTTATCCGGATTTACTGGGTGTAAAGGGCGCGTAGGTGGGGATGCAAGTCAGATGTGAAATCTATGGGCTTAACTCATAAACTGCATTTGAAACTGTATCTCTTGAGTGCTGGAGAGGTAGACGGAATTCCTTGTGTAGCGGTGAAATGCGTAGATATAAGGAAGAACACCAGTGGCGAAAGGCGGTCTACTGGACAGTAACTGACGCTGAGGCGCGAAAGCGTGGGGAGCAAACAGG
+
CCCCCCCA@@;?B;@?@@=@BC@B@CDD=CCCBB<9:9@A;AA=BA@@@@@?AAAA8A??>A?BABBBBBBBBBC>BAAB@@A<AB>A>AA?=?A?8?AAA=>>7?;=3;88?BBBBBB;??B???BA?ABAA@ACAAAB?B=A=A9?9?BDBC=>><?CCB6BBB@@AA>?>?C?A=A=??<@>?28:==79552'2356+569826?<???AAB=?>:77:99852.555555(5778AAA5BB???9>>?;
@6HNMW:00888:06088
TACGGAGGATGCGAGCGTTATCCGGATTTATTGGGTTTAAAGGGTGCGTAGGCGGTTTGTCAAGTCAGCGGTGAAACGCAAGGGCTCAACCCTTGACCTGCCGTTGAAACTGTCGGACTGGAATGCGGATGCTGTGGGAGGAATGTGTGGTGTAGCGGTGAAATGCATAGATATCACACAGAACACCGATTGCGAAAGGCATCACACAAATCCGTTATTGACGCTGAGGCACGAAAGTGTGGGGATCAAACAG
+
BBDC>BB=?@B;;;ABBC@BBD@B@@@@;@@<@D<BB>BC=CE?CBBBCDCABB@BD?CBDC?BBAA@>?;?;;<0;4445::3;99:-33(3289@9==B>BA@BBA<AAAAAA;??@@494:?=@<@A:99?>>>8993:;@AA???5:998?>;28:::188:::?777@@799?>?BB@ABB;:998<<897)78/00///866617<6;=8885=??@??>8708?@@?B;<777>??2?>@<<3<=<
@6HNMW:00891:06090
TACGGAAGGTCCGGGCGTTATCCGGATTTATTGGGTTTAAAGGGAGCGCAGGCGGCACTTCAAGCGTGACGTTAAATCTCGGGGCTCACCCCCGTTTTGCGTCGCGAACTGTCGTGCTTGAGTAGGCGGCAGGGAGGCGGAATTCGCGGTGTAGCGGTGAAATGCTTAGATATCGCGAGGAACTCCGATAGCGCAGGCAGCCTCCCGTTGCCTTACTGACGCTCATGCTCGAAGGTGCGGGTATCGAACAGG
+
BABC@C@CACCACD=B;;69>D<@=@A>6>>:??8?B0;;0;?69;;AAAB@;:7:BBB@BB?;;:AAAB:97:@8@?BCCDD;CBBBBBAA.@@@@7@ABABBBAA=@@@????BBC>ABBBBC?BD@BBBB:9829>393:<@ABC@BBAAA@@<@88829A@A=ABAAABD??;A=;?7;;@;>>@@A;;;?>9;;;=5::=5<<;>>=D@CCBCBAACCCCDCBBBBC<A=?@?BE>BAAACC?BBA?
@6HNMW:00892:06074
TACGTAGGGTGCGAGCGTTAATCGGAATTACTGGGCGTAAAGCGTGCGCAGGCGGTTTTGTAAGACAGATGTGAAATCCCCGGGCTTAACCTGGGAACTGCGTTTTGAACTGGGAGACTAGAGTGTGTCAGAGGGGGGTAGAATTCCACGTGTAGCAGTGAAATGCGTAGAGATGTGGAGGAATACCGATGGCGAAGGCAGCCCCCTGGGATAACAGCTGACGTTCATGCTCGAAAGC
+
CCCCCDCG?:;9@@@ABB@B@CBB@B@B?BCFDD:@@CCE=BAA@@?@A>?<?@=@CB8A?C?CAABBBB==?CD>BBBB8BB=B@?B=A>BCC<B>BB>??BBC:BC?BB@@9>><AA>>>>;;;><;;;666666$887</;7;:>@@>>==<?<<<>>A9AA<=;A?;;;==999<?:?;=;=<===?;?;:7;=??::;;;,;<<6<76*//..8>9===4===;;:;:77,56
@6HNMW:00902:06077
TACGGAAGGTCCGGGCGTTATCCGGATTTATTGGGTTTAAAGGGAGCGCAGGCGGCACTTCAAGCGTGACGTTAAATCTCGGGGCTCACCCCCGTTTTGCGTCGCGAACTGTCGTGCTTGAGTAGGCGGCAGGGAGGCGGAATTCGCGGTGTAGCGGTGAAATGCTTAGATATCGCGAGGAACTCCGATAGCGCAGGCAGCCTCCCGTTGCCTTACTGACGCTCATGCTCGAAGGTGCGGGTATCGAACAGG
+
BB@@=@@BAFC@CD=BBC@BBC;>:99:0:@4<<6;A9BD=CC>;;;CC@@<<:5;ABB?AB=;:;@@@@CC@DC?CBA>@@@7?AA@?BBB2BBDD8@@@BBFBBB?BBBBBBAAAC@BBBBCB?9848A@>89959B>A=A>ABBB?BBA??7757BBC<CCAA>ABBBBC@@@;CA<@<@@@<A@@@>>>A6616<>=5;;?7=?4;:5A=AAFGCCDCFCEB@@@BBA<@;:;;@A<ABBBCCAGGJ@
@6HNMW:00903:06080
TACAGAGGGTGCAAGCGTTAATCGGAATTACTGGGCGTAAAGCGCGCGTAGGCGGTTGCGTAAGTTGGAGGTGAAATCCCCGGGCTCAACCTGGGCATTGCCTTCAAAACTGCACAGCTAGAGTATTGGAGAGGAAGGTAGAATTCCAGGTGTAGCGGTGAAATGCGTAGAGATCTGGAGGAATACCGATGGCGAAGGCAGCCTTCTGGCCAAATACTGACGCTGAGGTGCGAAAGCATGGGGAGCAAACAGG
+
CHCCBCCD=@@@A>ABBB@B@CCB?B?C>BBBBB=BBBAB<?@CBCBBBBB>BB>B?@>?8949?<?=AA>@@@=8?=??6@?6@?AA?B?BBD>CB?:A?;A<AAAA.A=>>@@===A??AA>888;<AA>>;>9<49=@@9;:>=AA<AAA@??A;?=;<3<>@@@@?@?@@>?>;::49:?==:=A??:;;;;><>AAA<A9=;A<@:>>9>AABACA888A884:>??AA9@@@>>>>5>CAAA:AAA<
@6HNMW:00868:06124
TACGTAGGGGGCAAGCGTTGTTCGGAATTATTGGGCGTAAAGCGCATGTAGGCGTGCCTTAAGTCTGTCGTGAAACTGCGGGGCCTAACCCCGTATGGCGATGGAAACTGTGGCACTTGAGTGCAGGAGAGGAAAGGGAATTCCCAGTGTAGCGGTGAAATGCGTAGATATTGGGAGGAACACCAGTGGCGAAGGCGCCTTTCTGGACTGTGTCTGACGCTGAGATGCGAAAGCCAGGGTAGCGAACGGG
+
CBBA=:;;;;*5@;@95;>@@<;B8<8<7;:9BD89:BCD<BA:000//;=6/05???C9B?ACCBBBBBAA@@:@A@@@DD8A?BDAEDD;<;BBA>ABCBC?CD>E@A@C?BBCC?BBCCCCBB@DCAD@AA-00+0+0)09/<<=<ABB::9;ECC?DDCCCCCB?@@<@@;;;8;?BBD@G@BA@CAA=@=@BCAFJ?CGC@CCCCCCBBBCBB@@AC:;;CB;;;B=BC@DDC=CBBBCF@CEJ>
@6HNMW:00872:06129
TACGGAAGGTCCGGGCGTTATCCGGATTTATTGGGTTTAAAGGGAGCGCAGGCCGTCGTTAAGCGTGACGTGAAATGCCGCGGCTCAACCGTGGAAGTGCGTCGCGAACTGGTTGACTTGAGTGCGCACGAGGAAGGCGGAATTCGTGGTGTAGCGGTGAAATGCTTAGATATCACGAGAACCCGATGCGAAGGCAGCCTTCCAGGGCGTAACTGACGCTAAAGCTCGAAAGTGCGGGTATCGAACAGG
+
9955.5.55::49909::055:39399;)44.4;)44(55)5>4<<999//)/40//895:+////7789;8:;5///38--(////1616;<7916///////33828==6;>A8788>=888777222660917-52+2+235222+2268733....808833.386...33352..26906...333.346722,239+2..'....273323.....'.659666....888077;5226:>>8
@6HNMW:00872:06137
TACGGAAGGTCCGGGCGTTATCCGGATTTATTGGGTTTAAAGGGAGCGCAGGCGGCACTTCAAGCGTGACGTTAAATCTCGGGGCTCACCCCCGTTTTTGCGTCGCGAACTGTCGTGCTTTGAGTAGGCGGCAGGGAGGCGGAATTCGCGGTGTAGCGGTGAAATGCTTAGATATCGCGAGGAACTCCGATAGCGCAGGCAGCCTCCCGTTGCCTTACTGACGCTCATGCTCGAAGGTGCGGGTATCGAACAGG
+
659:.5.57;;.55)545.5==8=9=>>7>C?BA<@A0;;0;@0:95====9=B;@@=@:@=:=?===::::5:;088:;;<<2<=;<@==;'34444$4888//-893-//////6333(333333-3749333(33,39181807@?B>BA99:BB>BBAA9A?::49A???988CBB@?A0655.555678:?<=:::9A:>>?7==8:;3=:=>>0//<<<<>?=>?=?>1929999:)555555.55<6
@6HNMW:00872:06146
TACGGAGGATGCGAGCGTTATCCGGATTTATTGGGTTTAAAGGGTGCGTAGGTTGCTTGGTAAGTCAGCGGTGAAAACTGAACGCTCAACGTTCAGCGTGCCGTTGAAACTGTCAGGCTTGAGTGCAGTGGCGGCAGGCGGAATTCGTGGTGTAGCGGTGAAATGCATAGATATCACGAGGAACTCCGATTGCGAAGGCAGCTTGCCATACTGTAACTGACACTGAAGCACGAAGGCGTGGGTAATCAAACAGG
+
BBBCAEC@BCCBBBCBBB@CCC>A<;;;0;@<@@<@D=C@<=B=@@@B@A@<@=;;;?C@CC@CCCCDCC<@@CGD;C;;;=@BBCBB?;;;=;;9?@@@@;@>;;<;3;<<;;00,0@;>?ACABBB:96:C?ABB@BB>A7;7;@AA@BBBCBBB>D9;;.;::A@BBCB>@>?>;;:9?9=?=:=9:299>>:>;>>>?@;?>=A??A@999<AABBBA??9;5:???@@<?<?@??A:>>9???A2:9A5
@6HNMW:00873:06145
TACGGAGGATGCGAGCGTTATCCGGATTTATTGGGTTTAAAGGGTGCGTAGGCGGTTTGTCAAGTCAGCGGTGAAACGCAAGGGCTCAACCCTTGACCTGCCGTTGAAACTGTCGGACTGGAATGCGGATGCTGTGGGAGGAATGTGTGGTGTAGCGGTGAAATGCATAGATATCACACAGAACACCGATTGCGAAGGCATCTCACAAATCCGTTATTGACGCTGAGGCACGAAAGTGTGGGGATCAAACAGG
+
CBBB@BA>AB??@BBBBC@CCC@B?CBB=BB?BB=BE=CC>BB<@@?@BCC@CC@CC<BCBB@BBB?@?B@?@@D=000@?AA>BADC=??:?<?@B?BCC?BB?CBC=B>>>B@;?B=<;<????B=?<><?@?>?8?C>B?BBBBBB>BB@AB>=:=ABB>BBBBBBBBBBBBBB@ABBC>BBB>BBB588AA?A?BBBCBBB?>>8?B<@A@CC?BBBBBBBBB?BBB???8?@?????5?BBCD>CCC<
@6HNMW:00879:06140
TACGGAGGATGCGAGCGTTATCCGGATTTATTGGGTTTAAAGGGTGCGTAGGCGGTTTGTCAAGTCAGCGGTGAAACGCAAGGGCTCAACCCTTGACCTGCCGTTGAAACTGTCGGACTGGAATGCGGATGCTGTGGGAGGAATGTGTGGTGTAGCGGTGAAATGCATAGATATCACACAGAACACCGATTGCGAAGGCATCTCACAAATCCGTTATTGACGCTGAGGCACGAAAGTGTGGGGATCAAACAGG
+
ECCC@CCACBBBBBBBBB@BBC@C@CCD=BB@BC:@@<AB<AC>BA@@BBB?BB?BB=BBBB>BBCC@?A@A@@@90000<A@>@AAA499-9;=?A@B@@<:92:=>9@@??BB?BBBB?B>===B?BBBB?@?CC=AA>A@BBBBBB>BBBBB?=;=CCD>AABBBBBB>>>BBBCBBBC>ABC=@?@299??9?:??@@CCCCCC=BB?BB@BB?BB@@?@AA@=@AAAAC=D:99:9:+:@@CC=BBB@
@6HNMW:00887:06128
TACGGAAGGTCCGGGCGTTATCCGGATTTATTGGGTTTAAAGGGAGCGCAGGCCGTCGATTAAGCGTGACGTGAAATGCCGCGGCTCAACCGTGGAAGTGCGTCGCGAACTGGTTGACTTGAGTGCGCACGAGGAAGGCGGAATTCGTGGTGTAGCGGTGAAATGCTTAGATATCACGAAGAACCCCGATTGCGAAGGCAGCCTTCCAGGGCGTAACTGACGCTAAAGCTCGAAAGTGCGGGTATCGAACAGG
+
HCBA>A=@>@B@ED>E@@?ABD@C@CCC?CC?BB=BE>CC=CC?CCAAA;;70;@@@000<@;==@@@@@@?@CC>BBA?CCC@D???AD@BA@>B=@@A@BBCCCBB?BBA=A@BBBB?CCBB>888<<>>>;@<@<@C;?<@:>>AA;AAAA==<<AABB8=965/68====?BBBB;>>=A@@5>:959===49498884:4<6===5=>;;5;>==<;;;BB:BA@@@A@:A=>=??8=>BA==9///6
@6HNMW:00889:06112
TACGTAGGGTGCGAGCGTTAATCGGAATTACTGGGCGTAAAGCGTGCGCAGGCGGTTTTGTAAGACAGATGTGAAATCCCCGGGCTCAACCTGGGAACTGCGTTTGTGACTGCAAGGCTAGAGTGCGACAGAGGGGGGTGGAATTCCACGTGTAGCAGTGAAATGCGTAGAGATGTGGAGGAACACCGATGGCGAAGGCAGCCCCCTGGGTCGTAACTGACGCTCATGCACGAAAGCGTGGGGAGCAAACAGG
+
@CCBC@@A;@BABBBBBB@D@BBB?C=@>@@BBC>E@@@C;?:BDBACC@?=@B?ADD6???9=8;=8@BBBBBB=B@BA1>>287736;2889295:BBCCCC>ABBB>;;56-5066666697556@:;:>CDDD);=:>9=4<8::988=:;A>>==>>5=>>==<A=;=BBBDABB?B?@@A@DCCD@CCB@A?AB@@@@@0@BE;A@@BB=BDCBBA;;;AAA????CC:@?BCCCC9AA???8>?<3
@6HNMW:00892:06152
TACGTAGGTGGCAAGCGTTATCCGGATTTACTGGGTGTAAAGGGCGCGTAAGGCGGGGATGCAAGGTGCAGATGTGAAATCTATGGGCTTAACTCATAAACTGCATTTGAAACTGTATCTCTTGAGTGCTGGAGAGGTAGACGGAATTCCGTTGTGTAGCGGTGAAATGCGTAGATATAAGGAAGAACACCAGGTGGCGAAGGCGGTCTACTGGACAGTAACTGACGCTGGAGGCGCGAAAGCGTGGGGAGCAAACGAGG
+
;;;?<A@@CD>@;9=;;;:=<<;@:499)48444/54<=>8?C7?<8<::.4.3333&/655:(-(---65/333333(3333:A=5;;//*/8-.-55(--/////(388/9:::::<;55088==444?8>><:5888,,,(,(,(,(,,(,6722255/5<>>3>>>9....35583727353-2--(--(--288:5:3773996222616555883655599///(/.(..2225,5862222&2:669/55594
@6HNMW:00897:06114
TACGGAGGATGCGAGCGTTATCCGGATTTATTGGGTTTAAAGGGTGCGTAGGTTGCTTGGTAAGTCAGCGGTGAAAACTGAACGCTCAACGTTCCAGCGTGCCGTTGAAACTGTCAGCTTGAGTGCAGTGGCGGCAGGCGGAATTCGTGGTGTAGCGGTGAAATGCATAGATATCACGAGGAACTCCGATTGCGAAGGCAGCTTGCCATACTGTAACTGACACTGAAGCACGAAGGCGTGGGTATCAAACAGG
+
BBCC@CC@CB9;;BABBCABBB@C@@@@<@B?BM>CC?CC;A@;@AABCCCAG@BBB?B?BB@CCC@@A@?B;;;;6:BBB@BBBCCC?B@@6;5:@?@?BC:??988=<>=<==000>;===A@@AB;;6;;7;CD>9;5;5;5:ABD?CCCCC;;9;BBB;;;;@AACBBBBCBBCDEAD@BBB@C@@=@A@@4;5;??>@@BC?BBBAAB@A=@CCBCA@@CEACAAA::8:>BBBBB=???@AA;ABB?
@6HNMW:00905:06135
TACGGAGGATGCGAGCGTTATCCGGATTTATTGGGTTTAAAGGGTGCGTAGGCGGTTTGTCAAGTCAGCGGTGAAACGAAGGGCTCAACCCTTGACCTGCCGTTGAAACTGTCGGACTGGAATGCGGATGCTGTGGGAGGAATGTGTGGTGTAGCGGTGAAATGCATAGATATCACACAGAACACCGATTGCGAAGGCATCTCACAAATCCGTTATTGACGCTGAGGCACGAAAGTGTGGGGATCAAACAGG
+
@BBB?BA?AAAA??=A>@=ABB?B@BBB=BB>AB=AE=CB=BE@FCBBBBB@CCAGG>BBBB<@@A@?@@<><<@600/388(//;;7;;295:33-3336==8::=7=:::BB@AA@B=?4:9?=8=??@858<<1886=078>?8949AA998@9=;>>3;<::?>?>;;;00/>==:<6733.34:5:9@><>?AA@@??877;5@F?=?:==444:BA@@@@;@@@@=?6=;=@@@@2==99929AA?
@6HNMW:00865:06195
TACGGAGGATACGAGCGTTATCCGGATTTATTGGGTTTAAAGGGTGCGTAGGTGGCAGATTAAGTCAGCGGTGAAAAGCTGTGGCTCAACCATAGTCTTGCCGTTGATACTGGTTTGCTTGAGTACAGTTGATGTAGGCGGAATGCGTAGTGTAGCGGTGAAATGCATAGATATTACGCAGAACTCCGATTGCGAAGGCAGCTTACAAAAGTGTAACTGACACTGATGCACGAAAGCGTGGGTATCAAA
+
BBCD?BA>AAAAAAA;;;=@@B?C;BCC>CC@CD<BB=BH?CC?CC@@AAC?BCABBCCC?B@C;<<AAA>C;;;;.:DAAAC>A@9:6:>AABCAAA<???CB>AABACCC@DD<A@?478;>>=;<=:<8<BB?B=9818:;;;@@BB>>>BA<<8<9;95<>?AA;:;A::5:<888;;188=9>>?<>:9:*/*/;;;;166@AA/=878:4:665::6665/...9<>>4>@@@AA7:<<6667
@6HNMW:00869:06181
TACGAAGGGGCGAGCGTTGTTCGGAATTACTGGGCGTAAAGGGTGTGTAGGCGGTTATGTAAGATAGCGGTGAAATCCCGGGGCTTAACCTCGGAATAGCCGTTATAACTATGTAGCTAGAGTTATGGAGAGGATAGCGGAATACCCAGTGTAGAGGTGAAATTCGTAGATATTGGGTAGAACACCGGTGGCGAAGGCGGCTATCTGGCCATATACTGACGCTGAGGCACGAAAGCATGGGGATCAAACAGG
+
DBB@?5:;;.5@9::;57<<?BB?B@B@BBBCC=CB@@A5::5:8:ACAA=A@8=8??<?>?BBA@?8858AAA9?=<*:::-:A=A?A>AA@=A=ABCC<???BBF?BBBBBBBBBBBBA@;<>@C=@@=857<=<97178;=>?9?@@@;99//*/:9;1;6;?@>>>A>>;>A:>==C=@@@;>:>@:>>>5948?:?>@@>@@;A:>:8;@AAA>>>>AA:847>:586*89=8888(7:<>B:@@C<
@6HNMW:00877:06162
TACGGAGGATGCGAGCGTTATCCGGATTTATTGGGTTTAAAAGGGAGCGTAGGCGGGCTGTTAAGTCAGCGGTCAAATGTCAGGGCCCAACCTTGGCATGCCGTTGATACTGGCGGCCTTGAGTTCACACAAGGAAGGTGGAATTCGTCGTGTAGCGGTGAAATGCTTAGATATGACGAAGAACTCCGATTGCGAAGGCAGCCTTCTGGGGTGTTACTGACGCTGAGGCTCGAAAGCGCGGGTATCAAAACAGG
+
CCCC@BB@CB@@@AA;;:5;;;;?9BC@8CC?CH=CC0;;;&;<;<=B:;:B=99564?==:><>A????@;?9::.9<:=::;2;;+0+/6:6>6:@987>=>;A?><?9908849-3,3:8718>;;8<;A<?6:8==8B?B?AA@;;6<;:<:;265>>7===>8<990///777<:::7;99299:499557=:AAAA?A=@;>>=09=>4;9@<@<@>:;:><;;;A?@8?:44880<999944&4445
@6HNMW:00884:06175
TACGGAAGGTCCGGGCGTTATCCGGATTTATTGGGTTTAAAGGGAGCGCAGGCGCACTTCAAGCGTGACGTTAAATCTCGGGGCTCACCCCCGTTTTGCGTCGCGAACTGTCGTGCTTGAGTAGGCGGCAGGGAGGCGGAATTCGCGGTGTAGCGGTGAAATGCTTAGATATCGCGAGGAACTCCGATAGCGCAGGCAGCCTCCCGTTGCCTTACTGACGCTCATGCTCGAAGGTGCGGTATCGAACAGG
+
BBBB?B?B=BB=@@:@AB>BBA?B@@@@;@A>BC=BE6;;8;@;=@@@ABA@@@@AAC?AD=;::@AA?=@>AA=ACCAAAA9@BBBBEDC/:;;;-;<<=@@@@@=??@@?????@=???BBB???<?AA?98849@;@4:3:A@A?BBA?>8939<=<7?@@@>@@@AACAA?:?>:>:???;>???>>>D8839==?:>>A7;:7//*0@ABAC@BBCCCCBBA@@CC50+000/)/777794>;<5
@6HNMW:00885:06193
TACGGAGGATGCGAGCGTTATCCGGATTTATTGGGTTTAAAGGGTGCGTAGGCGGTTTGTCAAGTCAGTGGTGAAACGCAAGGGCTCAACCCTTGACCTGCCGTTGAAACTGTCGGACTGGAATGCGGATGCTGTGGGAGGAATGTGTGGTGTAGCGGTGAAATGCATAGATATCACACAGAACACCGATTGCGAAGGCATCTCACAAATCCGTTATTGACGCTGAGGCACGAAAGTGTGGGGATCAAACAGG
+
BABB?@@;?@A>@@AACC@CCC@C??@@<@B@DE=BC>CC>CC=AB@@ABB=;;8;B;AABB@BCBBCC?<?<::50/0/3::2:?==<;;<;>ABB?AAA5;;=;;;6:@@A??<??AA>A????B?BAAA;;;DC>@@=@?AACBBB?CB?A@:979CDD>CBCCBBBBBBB???BCA@A>AAA=AAC<??@@7:99CCCCBBDBE?BB?BC?BC<;:CA?=>00,0??A@?9AA?9999*9@ABK>BCB?
@6HNMW:00886:06169
TACGGAAGGTCCGGGCGTTATCCGGATTTATTGGGTTTAAAGGGAGCGCAGGCCGTCGATTAAGCGTGACGTGAAATGCCGCGGCTCAACCGTGGAAGTGCGTCGCGAACTGGTTGACTTGAGTGCGCACGAGGAAGGCGGAATTCGTGGTGTAGCGGTGAAATGCTTAGATATCACGAAGAACCCCGATTGCGAAGGCAGCCTTCCAGGGCGTAACTGACGCTAAAGCTCGAAAGTGCGGGTATCGAACAGG
+
BBB@;>;@=>A>AA<BCB?BCC?B?BCD>CC?BB=CC:@@:?>8?A@AAA@>A@EEB@@@=?<@B;;;B@==BCD?;;;=A::89?@??C9:8A<@<@899@@BBBCC?CBB>A<@?@A<A@@:;:>>A===A9=8=:>A=C<?;?@BA<A>>>D==:=AAA6==;;5;=>==>>AABB;>><AAA6@<<69;;</5069:::?=@=ABD:A>>>=?>>;A@@@??:??A???@7>==;::3;?>>>A=???;
@6HNMW:00891:06209
TACGGAGGATGCGAGCGTTATCCGGATTTATTGGGTTTAAAGGGAGCGCAGGCGGCACTTCAAGCGTGACGTTAAATCTCGGGGCTCACCCCCCGTTTTGCGTCGCGAACTGTCGTGCTTGAGTAGGCGGCAGGGAGGCGGAATTCCTAGTGTAGCGGTGAAATGCGTAGAGATTAGGAAGAACACCGGTGGCGAAGGCGACTTTCTGGACGACAACTGACGCTGAGGCGCGAAAGCGTGGGTAGCAAACAGG
+
966=8<C@@AADCBABBB896=7;7<>?7C>>=9/8:(//(/:////779;7;A>ACCC=@@9><:6/////)/6.68@@BBA1B@=:87777#3:::+8;=:838;B>===B@@@B>>9?@A99929<8:<9>400)//)03?8@?B?>?BBEB??<?AA@;==:9:=>>=>A1668<8:;4::;(/*.62=??<>*////./'/5:4880//83<9/98@A?@::5;>====5=>>888*8889==4<=>8
@6HNMW:00900:06189
TACGTAGGGGGCAAGCGTTATCCGGAATTATTGGGCGTAAAGAGTGCGTAGGTGGCTACCTAAGCGCAGGGTTTAAGGCAATGGCTCAACCATTGTTCGCCCTGCGAACTGGGCTGCTTGAGTGCAGGAGAGGAAAGCGGAATTCCTAGTGTAGCGGTGAAATGCGTAGATATTAGGAGGAACACCAGTGGCGAAGGCGCTTTCTGGACTGTAACTGACACTGAGGCACGAAAGCGTGGGGAGCAAACAGG
+
CCA@ACCBBB2BC5;;:;6;AC?C@C@B@CC@BC<@@FFH?B@@ACCC@@A<@B<@@BB@BB?@@@@BAC<AA9@=@9?B5:9?ADCD?B@BB@CC=@?AA:AAABC?BBCE>@@@@A;@@@@@ACF@CBBB@CC=AAD?B?B@B@BBBBA@@C::8;AAB<@@@@?BAAABB?BC?CE?B?BBC?CD@@>?BC?B?:99@@8>:93:99<<@=BBBBBBBBB>:69;=:::3:976BEE5>====5;;=9
@6HNMW:00908:06209
TACGGAGGATGCGAGCGTTATCCGGATTATTGGGTTAAGGTGCGTAGTTGCTGTAGTCAGCGTGAAAACTGAACGACGTCAACGTCAGCGCTGCCGTTGAAACTGTCAGGCTTGAGTGCAGTGGCGGCAGGCGGAATTCGTGGTGTAGCGGTGAAATGCATAGATATCACGAGGAACTCCGATTGCGAAGGCAGCTTGCCATACTGTAACTGACACTGAAGCACGAAGGCGTGGGTATCAAACAGG
+
A?BB@;;6;;;:@<@BBA=A@@4;40<8;=6<<3;*0*/)/:/5990/4//--,,,,-------666&-,--(,-------(-////438999:4882433(33333447;;7<;<>=@@999?BB?BBB<>>:>:<>BBCC?>>>@@@?=@;@><===ABA@@@;;;A@@AA?B?AAA????<?AAB>A>ABBBA?BB>AABB?????BBBBA@@A:939<==:8/78<AACC>BAAAAE<?@B?
@6HNMW:00866:06231
TACGGAAGGTCCGGGCGTATCCGGATTTATTGGGTTTAAAGGGAGCGCAGGCCGTCGATTAAGCGTGACGTGAAATGCCGCGGCTCAACCGTGGAAGTGCGTCGCGAACTGGTTGACTTGAGTGCGCACGAGGAAGGCGGAATTCGTGGTGTAGCGGTGAAATGCTTAGATATCACGAAGAACCCCGATTGCGAAGGCAGCCTTCCAGGGGCGTAACTGACGCTAAAGCTCGAAAGTGCGGGTATCGAACAGG
+
CBBA=@9;6;E<@?8?;;9>A?B@CCC>BB@BC=AC7:;8;C=AA;;;;9:?:?@A:9:?B?ACBBBCAA@;;;(:?A=??==?A??=@?BBE?A>A99:BA????A=ABB@C?BBBB?BCCB@>>>?>?>?;?:?;=<8<7:7:CBA9>=;77//)/6:;4;@??:?886>A@@@AA=AA5;;:/8884;=>94838///(.0503333)3555322262229990977;>>>7>AA?AC7>@?655;>@?<
@6HNMW:00881:06247
TACGTAGGGAGCAAGCGTTATCCGGAATTATTGGGTGTAAAGGGTGCGTAGACGGGATAACAAGTTAGTTGTGAAATACCTCGGCTCAACTGAGGAACTGCAACTAAAACTATTATTCTTGAGTGCAGGAGGGGAAAGTGGAATTCCTAGTGTAGCGGTGAAATGCGTAGATATTAGGAAGAACACCAGTGGCGAAGGCGACTTTCTGGACTGTAACTGACGTTGATGCACGAAAGTGTGGGGAGCAAACAGG
+
BBCCCCCC=@@>@=A@A@>ACC>B@B>B?@A@FD>BA;:;6:>;95;BCCCCCCC=BBB@CC>@@?ABB<@?@;@5>@@00/?6:=/717A@=?:?:??AAA>A999927ABB=???BB<=?AAA===48888(9>/;;=7=<CAG@CAAABA@@@@=@AAC=BBBBBCC???B?AC@C=??@CBB?BBBB>AAA39399::<?8?AB@ABAAAB?BB@@AAA==@>>>>@BBA:?????;;.7;:>>7>??:
@6HNMW:00882:06216
TACGGAAGGTCCGGGCGTATCCGGATTTATTGGGTTTAAAGGGAGCGCAGGCGCACTTCAAGCGTGACGTTAAATCTCGGGGCTCACCCCCGTTTTGCGTCGCGAACTGTCGTGCTTGAGTAGGCGGCAGGGAGGCGGAATTCGCGGTGTAGCGGTGAAATGCTTAGATATCGCGAGGAACTCCGATAGCGCAGGCAGCCTCCCGTTGCCTTACTGACGCTCATGCTCGAAGGTGCGGGTATCGAACAGG
+
<=BB@C@C@BC<@@:@:;5??;@:=>>76;8;D>BB=CD=C@=@A@BAAA?;;90<;68;1////6669:*99/9?>AA??.::555===+<<<<.:998:8;>@?:97>A@999B=@@AA@A;993:999*8?6BB@D?B?BAA@599=<;?@=ABBF=AABB@BBBABA888===<A<@>>:;:79=>====8==?>=BBF:@@7;;=EAKFFCB;;<BAB;9;C;;;;A;;:;BD=@CB@@@=;:9=
@6HNMW:00883:06235
TACGGAAGGTCCGGGCGTTATCCGGATTTATTGGGTTTAAAGGGAGCGCAGGCGGCACTTCAAGCGTGACGTTAAATCTCGGGGCTCACCCCCGTTTTGCGTCGCGAACTGTCGTGCTTGAGTAGGCGGCAGGGAGGCGGAATTCGCGGTGTAGCGGTGAAATGCTTAGATATCGCGAGGAACTCCGATAGCGCAGGCAGCCTCCCGTTGCCTTACTGACGCTCATGCTCGAAAGTGCGGGTATCGAACAGG
+
ABAB=B9;8:B?AA=A;;4;;A?C?BBA<@@=@D<BB9@@8@>8@@?BB;;7;B;@@@?<?C=@@A@AABAB@BC=BCA@?>>/?ADCDCCC2AAEE9AAABBBDBC?BAABAA@A??<?CBAAA?AA=AABB=??>?B?B?B?BBBC@CB@@@>=8;===8?CBB?BBCBBBBB?888:@<@@@<>>>CAA?<65.5:;;;@@@9??9==;CADCCCCCCCCAA@BBBBBBB<B?@;;;6;CDDID@BBB@
@6HNMW:00884:06258
TACGTAGGTGGCAAGCGTTGTCCGGATTTACTGGGTGTAAAGGGCGTGTAGGCGGAGCAGCAAGTCAGAAGTGAAATCTCCGGGCTTAACCCGGAAACTGCTTTTGAAACTGTTGCCCTTGAGTATCGGAGAGGCAGGCGGAATTCCTAGTGTAGCGGTGAAATGCGTAGATATTAGGAGGAACACCAGTGGCGAAGGCGGCCTGCTGGACGACAACTGACGCTGAGGCGCGAAAGCGTGGGGAGCAAACAGG
+
BABCC;;8;A=AA:<;BC@BCD@BABCE>BBBBB<A@??B>BD>DCAAADC?BC?BBBA??>>AAABBB?BBBCC>8:9?;?A=BB?B?BB>B?AA=B;;;ADD5AAA8AA@A7;;E:@<A;::>?<<8<;8838//(/8387;6;5@DDD>>;;;><>BAD9:::>>@@@AAA<AA9AA;A;A>>:>8895<::3947<6==AAAAA<><<=8818=AAA???A8616;99;<1667::::/:;<=B:A@D<
@6HNMW:00890:06248
TACGGAAGGTCCGGGCGTTATCCGGATTTATTGGGTTTAAAGGGAGCGCAGGCGGCACTTCAAGCGTGACGTTAAATCTCGGGGCTCACCCCCGTTTTGCGTCGCGAACTGTCGTGCTTGAGTAGGCGGCAGGGAGGCGGAATTCGCGGTGTAGCGGTGAAATGCTTAGATATCGCGAGGAACTCCGATAGCGCAGGCAGCCTCCCGTTGCCTTACTGACGCTCATGCTCGAAGGTGCGGGTATCGAACAGG
+
CD@@<@>A<AC@CC>CBA@ADD=A=99969@=@B<A@9AA8@@;;;;CCCC?@?<@BB?>AD8;::BBBBCC@BB<@@>9;;;&7:9?ADCC3BCCC9@@B???BAC????@AA???BAE???BB@BB@BBA@:?=:?A=@?B?>>>B????>?>>;?ABB=BBBB?BCCBBBBB>;=>:=:=BD=AA@@AAAA6616==?<BBA688:>=;C@CCCBBAAACCBBBAB@>=2:4:?;;;/;CCCCC?CCHF
@6HNMW:00894:06256
TACGGAAGGTCCGGGCGTTATCCGGATTTATTGGGTTTAAAGGGAGCGCAGGCCGTCGATTAAGCGTGACGTGAAATGCCGCGGCTCAACCGTGGAAGTGCGTCGCGAACTGGTTGACTTGAGTGCGCACGAGGAAGGCGGAATTCGTGGGTGTAGCGGTGAAATGCTTAGATATCACGAAGAACCCCGATTGCGAAGGCAGCCCTTCCAGGGCGTAACGTGACGCTAAAGCTCGAAAGTGCGGGTATCGAACAGG
+
B<69258=5;;:>>0945.5993:8<=>6;;9;>4<@/9:,9:,44/////*/5:::05538-45<<<>>66/8;3///69996;933-3-33727488343;;>?==9=/0*/5>>CC@968?;;:;:6//.582746:.5+2177256(5888:9;49===4888>5;;=886<<<9927:9==>/;;:189=<=A:::988(6494598.5535//..757979;=4;:75566/5559:;3AA;;>><@>A;
@6HNMW:00898:06220
TACGGAAGGTCCGGGCGTTATCCGGATTTATTGGGTTTAAAGGGAGCGCAGGCGGCACTTCAAGCGTGACGTTAAATCTCGGGGCTCACCCCCGTTTTGCGTCGCGAACTGTCGTGCTTGAGTAGGCGGCAGGGAGGCGGAATTCGCGGTGTAGCGGTGAAATGCTTAGATATCGCGAGGAACTCCGATAGCGCAGGCAGCCTCCCGTTGCCTTACTGACGCTCATGCTCGAAGGTGCGGGTATCGAACAGG
+
BBBB?A=@<AB?CD>CBB@BCD<@;99969B>@A<@B9@@;@B=@@@BB@@?@?<?C?=;=;6::;=??A@A?AC=BAA?>??5?AA@@@@?.=??@2@?@??????AAA@ABAABAB?CAAABB?@@<@AA?98939@39388@@BC?BEAAA??9=@>>8899F@BBCDBB>>=?@@;?<??@;@>==<<;<6616::99:::3;>5;;<C@CGGCCCCDCBB?@@BABC4:4:;;;;,:@@@<B>BBB?
@6HNMW:00901:06236
TACGGAAGGTCCGGGAGTTATCCGGATTTATTGGGTTTAAAGGGAGCGCAGGCGGCACTTCAAGCGTGACGTTAAATCTCGGGGCTCACCCCCGTTTTGCGTCGCGAACTGTCGTGCTTGAGTAGGCGGCAGGGAGGCGGAATTCGCGGTGTAGCGGTGAAATGCTTAGATATCGCGAGGAACTCCGATAGCGCAGGCAGCCTCCCGTTGCCTTACTGACGCTCATGCTCGAAGGTGCGGGTATCGAACAGG
+
B>CCBCAD@BB@DD?BDC@BBB<@=@BA;@@=AE?DD=CC7C>>99:??@@8@A<@<<<;00-000@>?@==>CD>DDDCCCC:A@=;;888'8=?=.::<BBA???<?ACCABAAAC@BBAA@@=0000:::400+/>;>6?:>??C?BAA9:9949?BC=???E9:9AABABCC@??@@<@AA<==>BA>==881852=5<<C78858:9CACDHBABBHHCCBCAB;::=A=;;;CA:ABBBBB@@?B>
@6HNMW:00913:06234
TACGGAAGGTCCGGGCGTTATCCGGATTTACTGGGTGTAAAGGGCGCGTAGGCGGGGATGCAAGTCAGATGTGAAATCTATGGGCTTAACTCATAAACTGCATTTGAAACTGTATCTCTTGAGTGCTGGAGAGGTAGACGGAATTCCTAGTGTAGCGGTGAAATGCGTAGATATTAGGAGGAACACCAGTGGCGAAGGCGGCTTACTGGACTGTAACTGACGTTGAGGCTCGAAAAGCGTGGGGAGCAAACAGG
+
=>?CAC<A=AA=@<6?:;49>C;?:444)4>=?>==BBBD=CC?CA@@CBB?BBCB7D@B@B?@@@CCBBBBAAA;@@@@?@@8@B:@;?@AADDD=A:;;AAC;AAB;?:9:AABBBB>BAA:::BB?CCDD@CCAABC@C?B?B?BBCCAAAE::7:BBA=???AAA@AA@A<@A:??<@=A9959AAC?CCC?C?AB=?;5;;;;5;====?;>>>BB>><?==6:;;6666)8::8888)5=<AC9555;
@6HNMW:00913:06249
TACGGAGGATGCGAGCGTTATCCGGATTTATTGGGTTTAAAGGGTGCGTAGGCGGTTTGTCAAGTCAGCGGTGAAACGCAAGGGCTCAACCCTTGACCTGCCGTTGAAACTGTCGGACTGGAATGCGGATGCTGTGGGAGGAATGTGTGGTGTAGCGGTGAAATGCATAGATATCACACAGAACACCGATTGCGAAGGCATCTCACAAATCCGTTATTGACGCTGAGGCACGAAAGTGTGGGGATCAAACAGG
+
B=CB?@C6;;:9@><ABB@BBD@D@CCC?CC@BC=BB6;969>4;;@CCBB?CC?DB<@@AA266???BC@DECC>;;;;?BC=BBBA7::5:<??D@CAB9?<8===9?ABBBB?B???=@=9:9B=A@@::9?@=6?B:?;?BC??@?BBBBB@?:>9992:?AA@ABBBAAAAACCDCC?BAB=AAA<@@@A=@=AAAABBBBBC<AB?CG?BB99:??@99991888<<=1<;;=<<<2?<=AB<ABC<
@6HNMW:00865:06273
TACGGAGGATGCGAGCGTTATCCGGATTTATTGGGTTTAAAGGGAGCGTAGGTGGGATATTAAGTCAGCTGTGAAAGTTTGGGGCTCAACCTTAAAATTGCAGTTGATACTGGTTTCCTTGAGTACGGTACAGGTGGGCGGAATTCGTGGTGTAGCGGTGAAATGCTTAGATATCACGAAGAACTCCGATCGCGAAGGCAGCTTGCTGGAGTGTAACTGACGCTAAAGCTCGAAGTGCGGGTATCGAACAGG
+
BBBEACCABBBBB@ABAA>ABD?C@BDD=BB?BE=CC>BB<BC?CCA@@CC@DCC=CCCC9:5;@?:9;;;;@@D=BBD>CDC;CDBB=@=@=@@@8@>AABCB?BABABAA>AC>C@D@DCCBBBB?DBBBB?BDD>CC?B?A=@@A@=@AAABBB?BBBB=ABBB?ABB@?@>@@BCADEABBB?CBB;;;A@=@=CBBBB@GCHCABBBC@@<@@@@A;;;A@<@BCC;;5;@;:;;/;>@@A@=ACC@
@6HNMW:00881:06272
TACGGAGGATGCGAGCGTTAATCCGGATTTATTGGGTTTAAAGGGAGCGTAGGCCGCCGGTTAAGCGTGTTGTGAAAAGCAGTGGCTCAACCACTGTCGTGCAGCGCGAACTGTCCGGCTTGAGTATCATGAAAGGTTGCGGAATTCGTGGTGTAGCGGTGAAATGCTTAGATATCACGAAGACCTCCGATTGCGAAGGCAGCAGCCTGTGTGTTCACTTGACGCTGAAGCTCGAAGGTGCGGGTATCGAACAGG
+
BBAB?A@=@;9;@BA@BB?@>@B?B?BCD=@@>AD>CE<@@;@A<ABCCCA@<@5;;=?5?<@:B>>D??=?A===?5??AABB?BA:93:9=>:93=;:::::9::8848888<8<6:7-44::::6679990;6@<@@A<A7:16:00)0===@>>8;?>>8@@==;@;;?B?;:66616553892---)--66065::96757-5;8567735//.(..75552969@==;?;?<<<:98-7><<?>9897<
@6HNMW:00881:06273
TACGGAGGATGCGAGCGTTATCCGGATTTATTGGGTTTAAAGGGTGCGTAGGCGGTTTGTCAAGTCAGCGGTGAAACGCAAGGGCTCAACCCTTGACCTGCCGTTGAAACTGTCGGACTGGAATGCGGATGCTGTGGGAGGAATGTGTGGTGTAGCGGTGAAATGCATAGATATCACACAGAACACCGATTGCGAAGGCATCTCACAAATCCGTTATTGACGCTGAGGCACGAAAGTGTGGGGATCAAACAGG
+
BBBB@CC@B@@ACBCDCE?BBB?B@CCC:AB?CD<AA<@A;AC<C<;;BBB?BC@BB<BBCC@BBB;;;@?DBBB<;;:92:9,9?==9>=5<188@<?AA=@C9@AA<@@@ABC?BBBB?B@BBAA=@9::??@A>9?<7>=ABBCCD@BA@@@>?;?ABB>CCCCCB???AA:9:CCCBB?BBB@BBB9::AA>A?BCCBAAB???8?B=A@=AA>AABDC????;?BAAAB:AA???AA6ABBBA=BAA=
@6HNMW:00903:06263
TACGGAAGGTCCGGGCGTTATCCGGATTTATTGGGTTTAAAGGGAGCGCAGGCGCACTTCAAGCGTGACGTTAAATCTCGGGGCTCACCCCCGTTTTGCGTCGCGAACTGTCGTGCTTGAGTAGGCGGCAGGGAGGCGGAATTCGCGGTGTAGCGGTGAAATGCTTAGATATCGCGAGGAACTCCGATAGCGCAGGCAGCCTCCCGTTGCCTTACTGACGCTCATGCTCGAAGGTGCGGGTATCGAACAGG
+
CCDDAD@B?BD@DD=BBB?BBB?C@DEF?@@=@C;@A8AA<A@<ABBBBBC@@@@AA?<?A<000@=>????AC<@@?BA>>2BABACFED1?@@@.;;????BBB????BAAAB:97:BBABB?BA:=:::500)0;3;:@>ABBA?BAAAAAB?BBCC>AAAC@BBBBBBBB@>>><@<@??;><<@::>@>>;>;:;<AA?6::7;:=D?ABAA@A;<;@AAABCCCC?A??C;;;0;@?><A=ACC?
@6HNMW:00905:06274
TACGGAGGATGCGAGCGTTATCCGGACTTATTGGGTTTAAAGGGTGCGTAGGTGGCTTGTTAAGTCAGTGGTGAAAAGCTGCAGCTCAACTGTAGTCTTGCCGTTGAAACTGACGGGCTAGAGAGGAAACGAGGTATGCGGAATGTGTGGTGTAGCGGTGAAATGCATAGATATCACACAGAACGCCGATTGCGAAGGCAGCGTACCAGGCTCTATCTGACACTGAAGCACGAAAGCGTGGGGATCAAACAGG
+
FCCCACCACBBBB?@@ACACCD@B?B@@=BB?BD=BA7;;6;G=@AACBCC@CI?BB?BC899;DCDCCC@BA@@@2?<?;;;BDBBB?B;<;;;;BB<AA9;;@EEE=CBBBBBB=BBCBCCA@<AA8@@;;5;BAABD@CADCBBBC@CCCBBBB@BBBB=ABCBBBCCAA@BABDAAAB9::B?BBC@CCBB?B?BB999?BB?BC?BBBBC???A@A@?>@@5;;A@@9@459BB>DE9BA@@A<@@B=
@6HNMW:00907:06262
TACGGAAGGTCCGGGCGTTATCCGGATTTATTGGGTTTAAAGGGAGCGCAGGCGCACTTCAAGCGTGACGTTAAATCTCGGGGCTCACCCCCGTTTTGCGTCGCGAACTGTCGTGCTTGAGTAGGCGGCAGGGAGGCGGAATTCGCGGTGTAGCGGTGAAATGCTTAGATATCGCGAGGAACTCCGATAGCGCAGGCAGCCTCCCGTTGCCTTACTGACGCTCATGCTCGAAGGTGCGGGTATCGAACAGG
+
CBBB?B?B?CC?AC:A;96;AC=A?BBA;@?<@B;BB6;;0;@<?ABBCBB?;;9?:713<-445>:8<><<@@;@CCAABB8BBBCEDDD3BBBC9AAA?@@BBB@BBBCAAAAAA?AAAA:939@9=>??7?A?BC?C?C?CC@@<?@<>>AB?BCCD>DCAA>ABBAAAA@@>?;5;:?>>:==:;;CCA8817;;==CCB6;<<??:B?BCBBBCCCGCCBBBA@@@-0,0@0000:BCC@A?BCC?
@6HNMW:00907:06278
TACGGAAGGTCCGGGCGTTATCCGGATTTATTGGGTTTAAAGGGAGCACAGGCGCACTTCAAGCGTGACGTTAAATCTCGGGGCTCACCCCCGTTTTGCGTCGCGAACTGTCGTGCTTGAGTAGGCGGCAGGGAGGCGGAATTCGCGGTGTAGCGGTGAAATGCTTAGATATCGCGAGGAACTCCGATAGCGCAGGCAGCCTCCCGTTGCCTTACTGACGCTCATGCTCGAAGGTGCGGGTATCGAACAGG
+
CCCC@B@BACB@BE>A@@@CCC@B?BAA=?@;@C8@@.;;0;>9?@ADBAA<:;;@@A>@B?;::ACBBBB4;;/;::?A@@2AAABBBBB3BBBB9BACA@@8::=???ABAABAC?BBBA9:59@9><??8?B<AB?B?A????@<???AAAB?BCCC;@@9959BBBBD999BA@>?;::;;A>;:978555.599<:?AA3676:;:DADDCCCBBBCCB@@BDDCB8;6;AA@A>BCCCBC@CBB?
@6HNMW:00869:06325
TACGGAAGGTCCGGGCGTTATCCGGATTTATTGGGTTTAAAGGGAGCGCAGGCGGCACTTCAAGCGTGACGTTAAATCTCGGGGCTCACCCCCGTTTTGCGTCGCGAACTGTCGTGCTTGAGTAGGCGGCAGGGAGGCGGAATTCGCGGTGTAGCGGTGAAATGCTTAGATATCGCGAGGAACTCCGATAGCGCAGGCAGCCTCCCGTTGCCTTACTGACGCTCATGCTCGAAGGTGCGGGTATCGAACAGG
+
CDBB>B=@=@C?BD=B@@=@BD?A?@@@8?=:@@9@B<BB>BC?@@@BB<<900,088808;+.00@@?@@?<CC>@@A;;::+:ABBCCCC3BBCC8@@A@ACAAB@BBBBB@?A@@<AABAAA>>>:>A?A=7728>19188<ABC?BDB@?<<7<@@A9BBBB?BBBBBBBBB<@<:@:@CC:>@>@@;;;8848:;:<AAD7==<>><CADCCCCBBCCCCBBBCCCB:>9=;;;;0;BBCDCAAAAB
@6HNMW:00872:06347
TACGGAGGGTGCAAGCGTTAATCGGAATCACTGGGCGTAAAGCGCACGTAGGGCTGTTATGTAAGTCAGGGGTGAAATCCCACGGCTCAAGCCGTGGAACTAGCCCTTGATACTGCACGACTTGAATCCGGGAGAGGGTGGCGGAATTCCAGGTGTAGGAGTGAAATACCGTAGATATCTGGAGGAACATCAGTGGCGAAGGCGGCCACCTGGACCGGTAGTTGACGCTGACGGTGCGAAAGCGTGGGGGAGCAAACAG
+
CBAA>B@:6>@;;44@=?5>5:>A:A<@@;55<<5?>::D9??=:;00////(/66:5:@>/.*-9---88+:::;57:7168828@87(./(//6(/(//3255,5.59982725962229322+22+22'233780--(--(-(-(..3338:::?6899533,....366355;55572..(-2------220433(-(-5(-(--(-7(--04,2-,*,2,,,,22*--,--,222,-..33333'.2.89.555
@6HNMW:00890:06318
TACGGAAGGTCCGGGCGTTATCCGGATTTATTGGGTTTAAAGGGAGCGCAGGCGCACTTCAAGCGTGACGTTAAATCTCGGGGCTCACCCCCGTTTTGCGTCGCGAACTGTCGTGCTTGAGTAGGCGGCAGGGAGGCGGAATTCGCGGTGTAGCGGTGAAATGCTTAGATATCGCGAGGAACTCCGATAGCGCAGGCAGCCTCCCGTTGCCTTACTGACGCTCATGCTCGAAGGTGCGGGTATCGAACAGG
+
ABBB?DACABDADE>A@@>BBB?C@BAA;::5;@8@@5@A;AB999:9>==39;5=??;>@800/8::9::9>?5@@>?A=</?@885===+=>>>159=@:9:@A=@A@:99990=<>;<;0/)/0*/;9=2??7;A>A<@<A@??;>@@AA8999ACC>AA??<?AA@@@AA=;;;:?;?BB=AA@@===<995///87>@@2??:<<5B=@BBA@ABCAAABAAB;;;5;5;:;==:>CCCCCAEIGI
@6HNMW:00900:06333
TACGAAGGGGGCGAGCGTTGTTCGGAATTACTGGGCGTAAAGGGTGTGTAGGCGGTTATGTAAGATAGCGGTGAAATCCCGGGGCTTAACCTCGGAATAGCCGTTATAACTATGTAGCTAGAGTTATGGAGAGGATAGCGGAATACCCAGTGTAGAGGTGAAATTCGTAGATATTGGGTAGAACACCGGTGGCGAAGGCGGCTATCTGGCCATATACTGACGCTGAGGCACGAAAGCATGGGGATCAAACAGG
+
CBBCC@CCCC1AB>A?A@<@@=BB@L@C?BCCCC=AAABD?DC=BBBBBBA=??1729?AAB?BCBBBAB?BBCB>BBC<BBB8@@>@@B?BBB?C?BAAB>BC<>>B>BBAAAAAABBBB??@<@@C@BB@@<@<??@B?B?B>@C9A@@><<A886:@@D9><>AC>>>@@A<@>7>=>=;89:3:3:<6;?>4:5::5:@@AA>>5;4:;;:C@@@??A>??65.5==665-8<><<==2==<AA:ABC=
@6HNMW:00903:06354
TACGGAAGGTCCGGGCGTATCCGGATTTATTGGGTTTAAAGGGAGCGCAGGGCGCACTTCAAGCGTGACGTTAAATCTCGGGGGCTCACCCCCGTTTTGCGTCGCGAACGTGTCGTGCTTGAGTAGGCGGCAGGGAGGCGGAATTCGCGGTGTAGCGGTGAAATGCTTAGATAATCGCGAGGAACTCCGATAGCGCGAGGCAGCCTCCCGTTGCCTTACTGACGTCTCATGCTCGAAGGTGCGGTATCGAACAGG
+
59994;=B;?A40/)//0/7;5;5/44)44.4>5>A8@@7C?8?BAAA;;;,944445.4;655555<;@C7::-:??00///$/9///988'9;;;.;;=>;?@@@70//776//337039::;@5435999:,3328;6<7=7=<8=;=B<<<33/39:=5444=4889--(---2433.2,357(...5----,,,02,,-(.33,39+22/869999/------,,-,,---(,088-/)/9:9:=9=<A9
@6HNMW:00864:06369
TACGTAGGGGGCAAGCGTTGTTCGGAATACTGGGCGTAAAGCGCACGCAGGCTGGCCGTTAAGTCTGTCGTCAAAGGCGGAGGCTCAACCTCCGTTCTACGATAGATACTGGCGGCCTAGAGTATGTGAGAGGGAAGTGGAATTCCCGGTGTCAGCGGTGAAATGCGTAGATATCGGGAGGAACACCAGTGGCGAAGGCGCTTCCTGGCACACAACTGACGCTCATGTGCGAAAGCCAGGGCAGCGAACGGG
+
;<<<<@@@@@1=B?CA=@@.00.<6<00-???>80;:94(4:8384;;<<?B=C;C?<;:=8B969?A@;<?>?5?:5945=3>:;@@C@B@<;;5::;;<AD?8:5::<B>@?7?67/////666788333<182333,3.3499(.(.5...8//(.55=/755599935//.33,33.3.555.57560635.5(////(/3799>88877)//89@AA=;77...9777088,226-88:<9:68::3
@6HNMW:00894:06360
TACGGAGGATCCGAGCGTTATCCGGATTTATTGGGTTTAAAGGGAGCGTAGATGGGTTGTTAAGTCAGTTGTGAAAGTTTGCGGCTCAACCGTAAAATTGCAATTGATACTGGCGTCCTTGAGTACAGTTGAGGTGGGCGGAATTCGTGGTGTAGCGGTGAAATGCTTAGATATCACGAAGAACTCCTATTGCGAAGGCAGCTCACTAAACTGCAACTGACATTGAGGCTCGAAAGTGTGGGTATCAAACAG
+
BBBB@CC@BCE?BABB@@=ACDAI@BCC=CB@BD<AA7::6;E;AAAA@?;;:@@:@>?@@C@CCBBBB>??A@A9?@@9<991988>:?288AAA2949<:5:5:;00/9>;=@@C@C>B@AABACBC9;<;8;BD<BB?B?A>>?9:19=@=?@B<>===5====9>?>>>><@?AB899@CCC?BBG>@@AA;>9@;::BB@@?AA<A:9:CAD@??BBC>DBA?ACBABB=>><??=8<<8;;B9774
@6HNMW:00897:06394
TACGGAGGATGCGAGCGTTATCCGGATTTATTGGGTTTAAAGGGTGCGTAGGCGGTTTGTCAAGTCAGCGGTGAAACGCAAGGGCTCAACCCTTGACCTGCCGTTGAAACTGTCGGACTGGAATGCGGATGCTGTGGGAGGAATGTGTGGTGTAGCGGTGAAATGCATAGATATCACACAGAACACCGATTGCGAAGGCATCTCACAAATCCGTTATTGACGCTGAGGCACGAAAGTGTGGGGATCAAACAGG
+
A=AC@CC@BABBBBBB@@=@CE>B@CCK=AA@CC?BC>CD<BB>BBBBAAA?B@;@@;A@BC?BBCBBAA>BAAC<;;::?CC>CBBB=??<??AAB@BAA;@=8===69:9??>?BBCC@C@?@;@=@000;;@@@:AA=A???@AAA?BA@A@?><>BBD=BA>??DDC>@@CBAAACCC?CCC?@@@000@@:@<BBABBBBBBD<??=?C?CC9::A@@::9939<??AB:??=99:9+:==><8?AB>
@6HNMW:00899:06368
TACGGAAGGTCCGGGCGTTATCCGGATTTATGGGTTTAAAGGGAGCGCAGGCGGCACTTCAAGCGTGACGTTAAATCTCGGGGCTCACCCCCGTTTTGCGTCGCGAACTGTCGTGCTTGAGTAGGCGGCAGGGAGGCGGAATTCGCGGTGTAGCGGTGAAATGACTTAGATATCGCGAGGAACTCCGATAGCGCAGGCAGCCTCCCGTTGCCTTACTGACGCTCATGCTCGAAGGTGCGGGTATCGAACAGG
+
F?BB:;.9<9;.990445499;272/00(////(/:.9909:)445:::97:@;=000*//)//8:<<<@A>@D=@>84444&3384?=;;'3444&4:33/:8..)---5798;5545=B?=@<?=8999>7=??@@?B?B;000/)///88885=BAC>C:97:566///966558838---8(-----25722.559>;AAC6880555@<@>>B@AA?AAABBBBCCD?C5;;;:9,5<>>@B>ABB=
@6HNMW:00904:06366
TACGGAAGGTCCGGGCGTTATCCGGATTTATTGGGTTTAAAGGGAGCGCAGGCGGCACTTCAAGCGTGACGTTAAATCTCGGGGCTCACCCCCGTTTTGCGTCGCGAACTGTCGTGCTTGAGTAGGCGGCAGGGAGGCGGAATTCGCGGTGTAGCGGTGAAATGCTTAGATATCGCGAGGAACTCCGATAGCGCAGGCAGCCTCCCGTTGCCTTACTGACGCTCATGCTCGAAGGTGCGGGTATCGAACAGG
+
BCAB999;@BC@CE>BBB@DBC@C@DDD<@@=@B;BB6;;8;D<ABBBBA@?BC9:0AA;;;900/:;;;??;@@<@ACAABC:BBBCCCCC.?@@@7@?@BBBBAA?BCBBCCBB??<?ABABB@??;>AAA=BC@CB?B?B?AA??=?@@ABBB?B@>>:>>?>?BABBBBAAA<@<8>8>==8====??>>881888>:;;;37<8=>;C@BBBCBBBBCGCBBBBBBB>B?;;;@@:ABBC@A?CCCA
@6HNMW:00906:06386
TACGGAGGATACGAGCGTTATCCGGATTTATTGGGTTTAAAGGGTGCGTAGGTGGCAGATTAAGTCAGCGGTGAAAAGCTGTGGCTCAACCATAGTCTTGCCGTTGATACTGGTTTGCTTGAGTACAGTTGATGTAGGCGGAATGCGTAGTGTAGCGGTGAAATGCATAGATATTACGCAGAACTCCGATTGCGAAGGCAGCTTACAAAAGTGTAACTGACACTGATGCACGAAAGCGTGGGTATCAAACAGG
+
CCCF@CC@CBBBC@@@@@<@CC?C@BCD=BB?BB=BD>BC>BE=BBCBB;;7;B=BABBB?B?BBDDDAA<A@@@@:BABBBD?BBBD@A=?????BB>BB@@A>ABB@@>>;>A:@?B587?>BC????BBABBAB?BA?A?8:9;;@@@???@@A<A@@@9==:;:A??;;<<?@@>>>>=A@@<>>>7::=>/738:;;D<>>>>>2>;;;A=@>=>A???@@887:9==A9@=====5=?@@@A8>=><
@6HNMW:00914:05802
TACGGAGGATACGAGCGTTATCCGGATTTATTGGGTTTAAAGGGTGCGTAGGTGGCAGATTAAGTCAGCGGTGAAAAAGCTGTGGCTCAACCATAGTCTTGCCGTTGATACTGGTTTTGCTTGAGTACAGTTGATGTAGGCGGAATGCGTAGTGTAGCGGTGAAAATGCATAGATATTACGCAGAACTCCGATTGCGAAGGCAGCTTACAAAAGTGTAACTGACACTGATGCACGAAGCGTGGGTATCAA
+
CBCCBDC@CB;;555555:@;;<D7?@B<A?;?>9>=0=<)94)4::<<DCACE?A;944.47;:455993944444$49449:8<<B>9=?CCCCC;:8:@<;:600//666(///&/99*//:998733,33777;;588595/..5556555:998382...&.....5578662675559:25553665.3.--,3,---33.369;;.5559922222222266689857:3755525)2>:;;=
@6HNMW:00938:05790
TACGGAAGGTCCGGGCGTTATCCGGATTTATTGGGTTTAAAGGGAGCGCAGGCGGCACTTCAAGCCGTGACGTTAAATCTCGGGGCTCACCCCCGTTTTGCGTCGCGAACTGTCGTGCTTGAGTAGGCGGCAGGGAGGCGGAATTCGCGGTGTAGCGGTGAAAATGCTTAGATATGACGAAGAACTCCGATTGCGAAGGCAGCCTTCTGGGGTGTTACTGACGCTGAGGCTCGAAAGCGCGGGTATCAAACAGG
+
55=B<B<@=>>5;=055>5;AB?B@CEE=BB?BE>CB;@?8>?6>@00000-0A?BBBB?A@<::5:AB<=;;499(:???@@@387=37777'7@@@2@>=A;:4??;888>:>=B??9:::8--(-5(,,66/--*-:5;6B>@@AE@C>>>@00+00000(9;<=<@=BCA@=>@00+00+0@@;@AB6:;@@:@;@BAB?CADCEFF<BCCACCBBA@@AAAAB5;;BAAA8>000/9)//:99;36669
@6HNMW:00941:05788
CACCGGCAGCTCTAGTGGTAGCAGTTTTTATTGGGCCTAAAGCGTCCGTAGCCGGTTTAATAAGTCTCTGGTGAAATCCTGCAGCTTAACTGTGGGAATTGCTGGAGATACTATTAGACTTGAGATCGGGAGAGGTTAGAGGTACTCCCAGGGTAGAGGTGAAATTCTGTAATCCTGGGAGGACCGCCCTGTTGCGAAGGCGTCTGACTGGAACGATTCTGACGGTGAGGGACGAAAGCTAGGGGCGCGAACCGG
+
BCDACACBBBCBA@@@C?BBCC@@?CCC3CC?CB:@>@AA<A@AAB=@?AA@<?28829>AA>AABFDBB>BBBB<?A>@999?@@>B?C??>?A6?=@=?;;?:?@@>>>BB@<@ACAA5:8AA@<=<17888.69??;;7;AA?@@:@@@:@;;;>::888)94:>;;<=BB=AAA89:59<8766*8:>9>???<@<;;;>>B>=>A=@;?;;;:==;;;=9>>>@D8;;;@@3;@BBADE9A@?A@=@=B?
@6HNMW:00945:05768
TACGTAGGTGGCAAGCGTTGTCCGGAATTACTGGGTGTAAAGGGAGCGCAGGTGGGATGGAAAGTTGGATGTTTAATCTACGGGCTCAACCCGTATCAGCATTCAAAACTATCATTCTTGAGTGGAGTAGAGGCAGGCGGAATTCCAGGTGTAGCGGTGGAAGCGTAGATATCTGGAGGAACACCAGTGGCGAAGGCGGCCTGCTGGGCTCTAACTGACACTGAGGCTCGAAAGCGTGGGTAGCAAACAGG
+
6<;@@@@;00+0/)/77=4:<=9>7;9;:=>>>>8655=>5<=8<;;<<;;8:<?6===7<@8;;6;643377.71788;;==5444?8==,37:9=9:99843333+3696:7;37;5:999;48.....82:=>465796;+/)/:2////888(--(-(-57355;@C>AAA9>><?:>@;8;@:=5>0/)/(//383:88:==5>@00/,/88;;73739@;=>=;:;1;8//=<48/..77.5573
@6HNMW:00949:05774
TACGGAAGATGCGAGCGTTATCCGGATTTATTGGGTTTAAAGGGAGCGTAGGCGGGCTGTTAAGTCAGCGGTCAAATGTCAGGGCCCAACCTTGGCATGCCGTTGATACTGGCGGCCTTGAGTTCACACAAGGAAGGTGGAATTCGTCGTGTAGCGGTGAAATGCTTAGATATGACGAAGAACTCCGATTGCGAAGGCAGCCTTCTGGGGTGTTACTGACGCTGAGGCTCGAAAGCGCGGGTATCAAACAGG
+
DEFD?C@CC?@?B@AACC@CCC@C?BBB>BC@CC>BB<CC>CD=A@@CB;;:;@@;@A@@=A<@@??@9:8:CCC>@??AACA=AC<B?B>B:<:<A@BB?BC>A@BBB??>>=9=:=:@AAA@CBBBBB?B?A=@=AB?B@C@CCBBBBA@@A;;7;@A@<A@@CABBABAAACFAB?ACAECCACBB@BBBB6:6:BBA?B@DCDDB:BAA?BBCCCC@@@C;:6:AA>>@;@;;;DD>CBBBBE<AAB?
@6HNMW:00950:05777
TACGGAGGATGCGAGCGTTATCCGGATTTATTGGGTTTAAAGGGTGCGTAGGCGGTTTGTCAAGTCAGCGGTGAAACGCAAGGGCTCAACCCTTGACCTGCCGTTGAAACTGTCGGACTGGAATGCGGATGCTGTGGGAGGAATGTGTGGTGTAGCGGTGAAATGCATAGATATCACACAGAACACCGATTGCGAAGGCATCTCACAAATCCGTTATTGACGCTGAGGCACGAAAGTGTGGGGATCAAACAGG
+
CCDD@BB@B@??A@ABBA?CCC@C@CCD>CC@BB<AB<BB=BG=AA@CBBB@BB@BE>BBCC@BBDABAC@??>@900009=<9>@@?=AA<A>ABB?BBC?BB=?>>5;??>>>?BBBB?C?BBAA;@888??AAB=BD?B?BCBBBC>BA>?:0000@@@8@@BBBBBBA???@@@@A>?<?BB?ABA5:9@@:?;?CCBBAAAA@;@@<@B?AA?BAAAA??995:BBBCB>BBA????5?@@AB=A@B=
@6HNMW:00953:05775
TACGGAGGATACGAGCGTTATCCGGATTTATTGGGTTTAAAGGGTGCGTAGGTGGCAGATTAAGTCAGCGGTGAAAAGCTGTGGCTCAACCATAGTCTTGCCGTTGATACTGGTTTGCTTGAGTACAGTTGATGTAGGCGGAATGCGTAGTGTAGCGGTGAAATGCATAGATATTACGCAGAACTCCGATTGCGAAGGCAGCTTACAAAAGTGTAACTGACACTGATGCACGAAAGCGTGGGTATCAAAC
+
B==D<BB@CCCBB:;;;;8;AC?C;DCC=BB@CD>FD>BB>BC=BBCBB@@=@C?BBBCD@B@BCBBBEG@CABBB5@@@@@C@AA??<?<??CCBBC<??=::3:@@??>A39:,9<=9<;=???AAA>BBBA@??;;;7;<///;9:=>===>8616<>?8???@::;?>:;6;<<<;9819==8;;;;??@@6;6;??;;7;AABB5@@@>=:<>=<;;:=>?::8A:;;C8><=898)8><:7706
@6HNMW:00960:05779
TACGGAAGGTCCGGGCGTTATCCGGATTTATTGGGTTTAAAGGGAGCGCAGGCCGTCGATTAAGCGTGACGTGAAATGCCGCGGCTCAACCGTGGAAGTGCGTCGCGAACTGGTTGACTTGAGTGCGCACGAGGAAGGCGGAATTCGTGGTGTAGCGGTGAAATGCTTAGATATCACGAAGAACCCCGATTGCGAAGGCAGCCTTCCAGGGCGTAACTGACGCTAAAGCTCGAAAGTGCGGGTATCGAACAGG
+
FCBB?B8;7;B>AA<A;;7;BB?BABCB>BC?CB>BD>DD=CF=CB@@@;;8;?BBB<::?B=AAA@@?A:55==195:=CBA>B9;9>@>BBB@B?BAAABBAAABC?DCC?C>AA>B=BA<>=>@888?::8>:>:>>=A:>:>>BB9??AAA??<?@?>8>>;<5;=>:::>@???<AA<@??2==;.65:61659;//+/385:::2:AAA=A@@>>>@???:?A@A888)8::889)8==>7818:;4
@6HNMW:00961:05788
TACGGAGGATGCGAGCGTTATCCGGATTTATTGGGTTTAAAGGGTGCGTAGGCGGTTTGTCAAGTCAGCGGTGAAACGAAGGGCTCAACCCTTGACCTGCCGTTGAAACTGTCGGACTGGAATGCGGATGCTGTGGGAGGAATGTGTGGTGTAGCGGTGAAATGCATAGATATCACACAGAACACCGATTGCGAAGGCATCTCACAAATCCGTTATTGACGCTGAGGCACGAAAGTGTGGGGATCAAACAGG
+
AA@B<>@8BABAECAAA@8;6=:>:=AA7@?@DD>CC=BB=BC=AB;;;BB>@?49;,4?=>5;==@@AA>@<<<50//4::(//99288082833-33329:4::=8=<=BBB?BBAD5:3:997/7<8<////8///(/3//-8//(/8;;733.33==6=;;;8<8<;;;00/8==>C>4446888.33==8<4=<7888//:;2//*/959:18889;89::599:887188334==1=888>6<AB5
@6HNMW:00918:05827
TACGTAGGGCGCAAGCGTTATCCGGATTTATTGGGCGTAAAGAGCTCGTAGGCGGTTTGTCGCGTCTATCGTGAAAGTCCGAGGCTCAACCTCGGATCTGCGGTGGGTACGGGCAGACTAGAGTGATGTAGGGGAGACTGGAATTCCTGGTGTAGCGGTGAAATGCGCAGATATCAGGAGGAACACCGATGGCGAAGGCAGGTCTCTGGGCATTTACTGACGCTGAGGAGCGAAAGCATGGGGGAGCGAACAG
+
=;;<BB@@8@@@@;?@@@<@CC=@=@@@8@B;?>8@?@@>3@555;>AB?>48729=6;:9333::<??BBBBBD=BBB@BAA>@===:?8===9???AAAA>???5=@988)5?><>::????CAA@??CCC:975<=B<A;A;A9>@:>@>=@??=?@AA;???><77399:99:43717>AAA>?<>>59:?<@:>>@8:9655;;/96==6=?;><?BABBBA;>?>977)//...335':>>9;/552
@6HNMW:00936:05829
TACGTAGGTGGCAAGCGTTATCCGGATTTACTGGGTGTAAAGGGCGCGTAGGCGGGGATGCAAGTCAGATGTGAAATCTATGGGCTTAACTCATAAACTGCATTTGAAACTGTATCTCTTGAGTGCTGGAGAGGTAGACGGAATTCCTTGTGTAGCGGTGAAATGCGTAGATATAAGGAAGAACACCAGTGGCGAAGGCGGTCTACTGGACAGTAACTGACGCTGAGGCGCGAAAGCGTGGGGAGCAAACAGG
+
CCBBCCC@;;6;A<@ABD@BCC@B?CCE>CCBAB>BB@CC9?>9@?;?BCA?BAAA6A:::?=@BBBBBAAABBB>BCBBBBB>BB@C?BC?>?@?8@BBCAA@<@A?:@BBBBABCB@8A@A9::BC?BCBB?A??@9979@F@C?C?BBBBDC87059790;;;?@B;>=<=B:>:==AA=><>7:;AC<A==6;5:B=A@@@@@>;?@>?AA<AC>>><9<98738AAAAA9A???BBC5??<<;199;9
@6HNMW:00939:05857
TACGGAGGATGCGAGCGTTATCCGGATTTATTGGGTTTAAAGGGTGCGTAGGTTGCTTGGTAAGTCAGCGGTGAAAACCGAACGCTCAACGTTCAGCGTGCCGTTGAAACTGTCAGGCTTGAGTGCAGTGGCGGCAGGCGGAATTCGTGGTGTAGCGGTGAAATGCATAGATATCACGAGGAACTCCGATTGCGAAGGCAGCTTGCCATACTGTAACTGACACTGAAGCACGAAGGCGTGGATATCAAA
+
@BBG@@A=@;9;9:4ABB?AA@5;5;;;)4:.44)44)4<)44)44499@?:@?BCC>B>BB?BBB@@@@4;4949&4.4;6<<?B??;>>?5;:;;>=@@599;@AA<A@=@@;;7;B@BAABABB@00,00+0=>9?A9=9=8999<8<<<=A?C@C??@8000;0999999995555.57=;;8;99.9999.5.5::::0567<<<<:844-339455A989699=?::49:=<<?498=>:8>8
@6HNMW:00940:05853
TACGTAGGTGGCAAGCGTTGTCCGGATTTACTGGGTGTAAAGGGCGTGCAGCCGGAGGAGCAAGTCAGGCGTGAAATCCACGGGCTTAACCCGTGAACTGCGTTTGAAACTGTTCCCCTTGAGTCGCTGGAGGGGCAAGTCGGGAATTCCTAGTGTAGCGGTGAAATGCGTAGATATTAGGAGGAACACCAGTGGCGAAGGCGGATTGCTGGACAGTAACTGACGGTGAGGCGCGAGAGCGTGGGGAGCAAACAG
+
0//:99;ACCADC@CDBB>@AC>C=AAB8AA@AA9?@?>?9?C<BBBCBBBA;>:00,000;:>>?BB?BCDBBB;>>?@??A:8859?CC>C><?3975888=-227/22276;=>-73===000@@=:0997&3;,3399:(/(/(/(//////33;;///::29/...------(..(2.262766(...-(-77(-(-2(,,(,,-8(--777927793..(..33...-----442-...&2255;3977
@6HNMW:00945:05831
TACGGAAGGTCCGGGCGTTATCCGGATTTATTGGGTTTAAAGGGAGCGCAGGCGGCACTTCAAGCGTGACGTTAAATCTCGGGGCTCACCCCCGTTTTGCGTCGCGAACTGTCGTGCTTGAGTAGGCGGCAGGGAGGCGGAATTCGCGGTGTAGCGGTGAAATGCTTAGATATCACGAGGAACTCCGATTGCGAAGGCAGCTTGCCATACTGTAACTGACACTGAAGCACGAAGGCGTGGGTATCAAACAGG
+
CCA@=@<@=@A=AE;B;;79>C4;4;>=0<@9@@;@C>ED?FG?BB@@?;<5;;5;<?@:=>7000>=<<9;<AA<A?=>=::/=?A?@AA?1>@BB595<@AABDB=@?BBBBBBBB?A>@?872992:@A?5<=9::3:8?8?BBB?BA@??9959ABC>BB??<?AAAA@@BBBBB=@=@BA>ABC?BCBCADACBBBB;;;ADCCCCAAAACCDCBCBCGG;;;BCCC=@=@@@@A<BBBBCD=B@A=
@6HNMW:00945:05856
TACGTAGGGAGCAAGCGTTGTCCGGATTTACTGGGTGTAAAGGGTGCGTAGGCGGCTAAGCAAGTCAGATGTGAAATCTATGGGCTCAACCCATAAACTGCATTTGAAACTGCATAGCTTGAGTGAAGTAGAGGCAGGCGGAATTCCCCGTGTAGCGGTGAAATGCGTAGAGATGGGGAGGAACACCAGTGGCGAAGGCGGCCTGCTGGGCTTTAACTGACGCTGAGGCACGAAAGCGTGGGTAGCAAACAGG
+
CCBBBCCC>9:9A7;;BD=@AC@B?CCC>BCCCC=BBBBB<?A<@@?@>@@;00-0@@7;?B@BBB@BBAA?@BC>BB@BBBC>CCAB=BB>BBAA:?<??@@>9???9???>BBBBBB>BBBB@@<ABCCAA?ACC?;;:;@C@CDE;CCCCBBAA?ACCF>CCCCCCCBB@@@BA3;;5;>@@A<@A@@=@?@4949>?>?BBBBBB<:;;6;>BBB@@@><?:949A>?;B=B?>;AA588>>BB=??>9
@6HNMW:00926:05904
TACGGAAGGTCCGGGCGTTATCCGGATTTATTGGGTTTAAAGGGAGCGCAGGCGCACTTCAAGCGTGACGTTAAATCTCGGGGCTCACCCCCGTTTTGCGTCCGCGAACTGTCGTGCTTGAGTAGGCGGCAGGGAGGCGGAATTCGCGGTGTAGCGGTGAAATGCTTAGATATCGCGAGGAACTCCGATAGCGCAGGCAGCCTCCCGTTGCCTTACTGACGCTCATGCTCGAAGGTGCGGGTATCGAACAGG
+
EDA@>@>@<@C?BB=BBA>ABA=?=:9:0:=:>>9@B=BE?BB>AA@B@@A?:9;@<;6;=:00/0687:;@BE>CCBBA@@5;;00/:::+:;;;/:9;4:48<?????>BA@99:A=A@@@>@;:939?>A=??=?B?C<?=?BBB?BAAADAA>ABCC>BCBB@BBCBBBBB>??A=A:==E=AA@@@AAA97279;::>>A3;;8==:B@CCIICCCCHDCAA@A@CC6:6:?>@@;@BBBBC@CCCA
@6HNMW:00928:05866
TACGGAGGATACGAGCGTTATCCGGATTTATTGGGTTTAAAGGGTGCGTAGGTGGCAGATTAAGTCAGCGGTGAAAAAGCTGTGGCTCAACCATAGTCTTGCCGTTGATACTGGTTTGCTTGAGTACAGTTGATGTAGGCGGAATGCGTAGTGTAGCGGTGAAATGCATAGATATTACGCAGAACTCCGATTGCGAAGGCAGCTTACAAAAGTGTAACTGACACTGATGCACGAAGCGTGGGTATC
+
BCCC?CD@C99;BABBBB@BBD@B@CCE?BB@CB=BB;@A8A?9>>@@BAB?AD@CBBBA=@=@CCBB@=8=::;;;'9989:>;>>DD@=9::BBCCC???9995:ACCCCD?CC=B@?19899AA99:@CBB889A>::59?:78>====?>=>8816=<D;????ABBB>==6;;==<=<:===:===;=:88)/+/:::@7=;>>>2>>>>@<:;;===:987/./5....55569?7===8
@6HNMW:00933:05892
TACGGAGGATGCGAGCGTTATCCGGATTTATTGGGTTTAAAGGGTGCGTAGGCGGTTTGTCAAGTCAGCGGTGAAACGCAAGGGCTCAACCCTTGACCTGCCGTTGAAACTGTCGGACTGGAATGCGGATGCTGTGGGAGGAATGTGTGGTGTAGCGGTGAAATGCATAGATATCACACAGAACACCGATTGCGAAGGCATCTCACAAATCCGTTATTGACGCTGAGGCACGAAAGTGTGGGGATCAAACAGG
+
BBBB@CC@BC@@@@ABBB?CCC@C@CCC>BB@BC=BC;@@;@C;A@?BAAA@BA>AA=BBDC?BBAA@@@?AAAD<000<<A@<A@AA=AA9@?B??=?BB7:9@BBF>C??>AB@DBAA>A?AA@@;???????BB;@@;?8?@@???=@@?@A:949@BA=?@>@@A???A@999@@B??;?AB?BAA<??@@:?<?@A@CA??A?8?A>AAACC?CCCBBA@@?=A@AABC;A777777(777?@8?BA5
@6HNMW:00934:05897
TACGGAGGGTGCAAGCGTTAATCGGAATTACTGGGCGTAAAGCGCACGCAGGCGGTTTGTTAAGTCAGATGTGAAATCCCCGGGCTCAACCTGGGAACTGCATCTGATACTGGCAAGCTTGAGTCTCGTAGAGGGGGGTAGAATTCCAGGTGTAGCGGTGAAATGCGTAGAGATCTGGAGGAATACCGGTGGCGAAGGCGCTTCCTGGCACACAACTGACGCTCATGTGCGAAAGCCAGGGCAGCGAACGGG
+
CCCD@CBB=@@?A=AA@@<@?DAB>B?B=BAABB?AA@BB9?@@@@94:>=28@8<=349<A8BBBBBBBBABAC<@AA@6@A7::@A>B?BBC>C@CCCCCCBBBBBAD>><>B>A?C5::BBBBBBA??999999%9>>A<A>??CC@BBBBAAA?A@<<2///<::;>>@BCAA7;;;>=@@?;?:;;5??>?C===?>1615=8=?878?8====>>>;;96277:7:;19>;?@A:>;;B;;7;BB9
@6HNMW:00950:05881
TACGTAGGGAGCAAGCGTTATCCGGAATTATTGGGTGTAAAGGGTGCGTAGACGGGATAACAAGTTAGTTGTGAAATACCTCGGCTCAACTGAGGAACTGCAACTAAAACTATTATTCTTGAGTGCAGGAGGGGAAAGTGGAATTCCTAGTGTAGCGGTGAAATGCGTAGATATTAGGAAGAACACCAGTGGCGAAGGCGACTTTCTGGACTGTAACTGACGTTGATGCACGAAAGTGTGGGGAGCAAA
+
AA;BBDGI>BBBC8;;A@>@AC@D@C@C?BC>AB=BBBBA9@@9:?@BDCCBCCB<B@@:>B<@@<<=>,000/929=:;?9949?AA=A979?8<;9:9>=;=;;;;0/0/-(-8(//*/99:;::::=>?A5AA3575;?;B?B?A??>=?=@@?;?@@@=??@?@?@A@@@;??=@?BC?BBB@BBAA;@::393979ACC>AAF@BB>>=B?A==::?949;::8@AAAE8>;;:@@>6@;=;;4
@6HNMW:00924:05957
TACGTAGGTGGCAAGCGTTATCCGGATTTACTGGGTGTAAAGGGCGCGTAGGCGGGGGCGCAAGTCAGATGTGAAATCTATGGGCTTAACCCATAAACTGCATTTGAAACTGTGCCTCTTGAGTGCTGGAGAGGTAGATGGAATTCCTTGTGTAGCGGTGAAATGCGTAGATATAAGGAAGAACACCAGTGGCGAAGGCGATCTACTGGACAGTAACTGACGCTGAGGCGCGAAAGTGTGGGGAGCAAACAGG
+
B@AAA@@<@?<@D=ABBB?BAB@C@BCC>CB:::5:????<AA<BCBCC;;6:@=?=099:@7=<?A?????CCD>CBBBCBC>BB=?079,9?>@8A?<?BBC=BAA<AAAA=A>@?B@CCCBBCBB?BBBF@BB@@?C=@<@@B?C?BA@@??::5:@AA=@?>@A::;CBBB>?<?;@@<>?C@BBCB?A?@;>:>BBBCA>@@B?AB?@?A7::??A989AA@<AAA???8?A@???>5>??CC:?;;5
@6HNMW:00932:05957
TACGGAAGGTCCGGGCGTTATCCGGATTTATTGGGTTTAAAGGGAGCGCAGGCGGCACTTCAAGCGTGACGTTAAATCTCGGGGCTCACCCCCGTTTTGCGTCGCGAACTGTCGTGCTTGAGTAGGCGGCAGGGAGGCGGAATTCGCGGTGTAGCGGTGAAATGCTTAGATATCGCGAGGAACTCCGATAGCGCAGGCAGCCTCCCGTTGCCTTACTGACGCTCATGCTCGAAGGTGCGGGTATCGAACAGG
+
BCCC<@?AACMADD?@@@=@@A@C@CCE>BB?BD;BB0;:/;>9>ABBA?A>;;7;@>>9>@:000@@?>>>9>?8@BCBBBB8BBBBBBBB2@?>>3@@@@AAAAB>@AAAAAABBB?AAAABC@BB?B@AA;9979C?C?B?BBBB>BBBBB??9;000*0//91:>BBBBBBAAAB?@<?@>8=<:=;99@7705:::6:::0550565?9>==<<<666>=>?@??;;79499444)599>5515994
@6HNMW:00951:05948
TACGGAGGATGCGAGCGTTATCCGGATTTATTGGGTTTAAAGGGTGCGTAGGCGGTTTGTCAAGTCAGCGGTGAAACGCAAGGGCTCAACCCTTGACCTGCCGTTGAAACTGTCGGACTGGAATGCGGATGCTGTGGGAGGAATGTGTGGTGTAGCGGTGAAATGCATAGATATCACACAGAACACCGATTGCGAAGGCATCTCACAAATCCGTTATTGACGCTGAGGCACGAAAAGTGTGGGGGATCAAAACAGG
+
@BEC@BB?B;;;CCB;;;@BBB@C?BBB>BB?BE=BB=BC;@A<@?@@CEDACC:BB=@?@C=ABCBA@@<<:::/....3<918=:<9==7=9<<@<?7737=6=@A;B>>>AA<AAA@=@@???B?AAC@???C?8=@3929CC?>??BAAA?9939??@;AA@ABBBBABB99:AAA??;?BB????9==::39/8???A874=>6=B?7878B>?BBBBBBBB?BAAA@@>2>@@9::::(:7<<>>2><>2
@6HNMW:00918:05962
TACGTAGGTGGCAAGCGTTATCCGGATTTACTGGGTGTAAAGGGCGCGTAGGCGGGGGCGCAAGTCAGATGGTGAAATCTATGGGCTTAACCCATAAACTGCATTTGAAACTGTGCCTCTTGAGTGCTGGAGAGGTAGATGGAATTCCTTGTGTAGCGGTGAAATGCGTAGATATAAGGAAGAACACCAGTGGCGAAGGCGATCTACTGGACAGTAACTGACGCTGAGGCGCGAAAGTGTGGGGAGCAAACAGG
+
BBGDCBB>A@;@A=A@CC?@@@=A>ABB=AB?@?:?AABD>BB=BA@?@@A=@BAAA/?@?@494:;66/0(/6=;7;=88BBB::94:277.7;77.888<8CC<B=C6=775596:==9===<<<@A=??AB?BBBBBC<?<??B?C>ABBBAA9:89ABB=BBCBBBBBBBBD>B?B<?>?AAA<>?BB>;8<5=4=<=9>??;?A?BBBBBE?BCBBB@@>=::3:AAABC>BAA:999+9=89719=>:
@6HNMW:00929:05965
TACGGAAGGTCCGGGCGTTATCCGGATTTATTGGGTTTAAAGGGAGCGCAGGCGCACTTCAAGCGTGACGTTAAATCTCGGGCTCACCCCGTTTTGCGTCGCGAACTGTCGTGCTTGACGTAGGCGGCAGGGAGGCGGAATTCGCGGTGTAGCGGTGAAAATGCTTAGATATCGCGAGGAACTCCGATAGCGCAGGCAGCCTCCCGTTGCCTTACTGACGCTCATGCTCGAAGGTGCGGGTATCGAACAGG
+
@BBB7;869==8==466@:B@B<?<@@A<BB?B@:A@9@@6@@6@?@?>;;7;;5=??=??<0009?///:)44(488339-7;?3:99-3:9:&33:889777-33::9:;;;;580//8--(-8(--55,--(-6599?8893A6@@B<<=;5<9:::+:9>?<@@BBBAA====>:>:>>>8<<<<=<96//*/6661;;A7;<;@A7A?CICD;;;AD;;;CBBBBB@C?AA@@@;@CCCCCA6668
@6HNMW:00940:05997
TACGTAGGTGGCAAGCGTTGTCCGGATTTACTGGGTGTAAAGGGCGTGTAGGCGGAGCAGCAAGTCAGAAGTGAAATCTCCGGGCTTAACCCGGAAACTGCTTTTGAAACTGTTGCCCTTGAGTATCGGAGAGGCAGGCGGAATTCCTAGTGTAGCGGTGAAATGCGTAGATATTAGGAGGAACACCAGTGGCGAAGGCGGCCTGCTGGACGACAACTGACGCTGAGGCGCGAAAGCGTGGGGAGCAAACAGG
+
DCBBB;;6;@:@B>@?A@<AAC?C@BBB=BCCCC>BAABC>CC>CCCBA@@;??<?ABABBB<>?CBBB>BBBBD=?889>@A=BB?B>AA5:4:A;?>?AA@@6@>>5=;;;7<;G;C=A>>>>==<:>@@C<A6617:5:<@<@;AAB@@@888868A@A:676>>A???AA<@@<=;9;=>??7>?AA<AAA0807808:=>@AA=AB;;;;7;@>@A@@@=::4:=<9::3:::@ADF6>>==<4=:;4
@6HNMW:00946:05976
TACGGAAGGTCCGGGCGTTATCCGGATTTATTGGGTTTAAAGGGAGCGCAGGCGCACTTCAAGCGTGACGTTAAATCTCGGGGCTCACCCCCGTTTTGCGTCGCGAACTGTCGTTGCTTTGAGTAGGCGGCAGGGAGGCGGAATTCGCGGTGTAGCGGTGAAAATGCTTAGATAATCGCGAGGGAACTCCGAATAGCGCCAGGCAGCCTCCCGTTGCCCTTACTGACGCTCATGCTCGAAGGTGCGGGTATCGAACAGG
+
66558;7<7::477.7//)/:93969::144.44(48(55)4;2455=::==9:555=7<B655:AA@995<;A4@@98988+8855?;;;)/000&/////;:::*/--6---(,---(-----/(/838/39)3349;6<8=588;?;:::::=<8;8999&7<771688/-(,2,,,,**'*(*,,(*,(,6**,,(,8(---5(.22'27.222'5.55555555<;;:;;@@;0+0:0////)/<<<CCAABBA
@6HNMW:00950:06007
TACGGAAGGTCCGGGCGTTATCCGGATTTATTGGGTTTAAAGGGAGCGCAGGCGCACTTCAAGCGTGACGTTAAATCTCGGGGGCTCACCCCCGTTTTGCGTCGCGAACTGTCGTGCTTGAGTAGGCGGCAGGGAGCGGAATCGCGGTGTAGCGGTGAAATGCTTAGATATCGCGAGGAACTCCGATAGCGCAGGCAGCCTCCCGTGCCTTACTGACGCTCATGCTCGAAGGTGCGGGTATCGAACAG
+
C<66257@795.55)445.5447=056?6658<<)44(5;)5505:555==9555:::5:;7;:??@<AAA8<<244//////$////8888'-///&///9:<:;:6886///////6:;;;::533,3333(333806)////31///////(/888.7733,3;;7;33385;83713272------..--(----,255..2224>9<665999555544<<<<>9<<00//<3:://5@2555
@6HNMW:00952:05995
TACGGAAGGTCCGGGCGTTATCCGGATTTATTGGGTTTAAAGGGAGCGCAGGCCGTCGATTAAGCGTGACGTGAAATGCCGCGGCTCAACCGTGGAAGTGCGTCGCGAACTGGTTGACTTGAGTGCGCACGAGGAAGGCGGAATTCGTGGTGTAGCGGTGAAATGCTTAGATATCACGAAGAACCCCGATTGCGAAGGCAGCCTTCCAGGGCGTAACTGACGCTAAAGCTCGAAGTGCGGGTATCGAACAGG
+
?;;>=B?BACFAFE>CCB@CCB>B@BBC?CC?BB>CH>BB?BB<BBBECCC@D@BBB9;<@D@CBCBCCC;;;AA<@@?=@??<?A?@?C<?=B?B?BCBBBCAA@BB?BBB@B?BBBB>AA>@@=>=@@AAA;A=A=::5:494:BAA;?@AAA::3:;;;1:>;:5:=?@@BB@@@@;>=1866)7:95:<==5:5:?:94;:=9788-8>>A<AAA@@@ABBB9==;;//*/9::::2:===<;8;;;4
@6HNMW:00958:05971
TACGGAAGGTCCGGGCGTTATCCGGATTTATTGGGTTTAAAGGGAGCGCAGGCCGTCGATTAAGCGTTGACGTGAAATGCCGCGGCTCAACCGTGGAAGTGCGTCGCGAACTGGTTGACTTGAGTGCGCACGAGGAAGGCGGAATTCGTGGTGTAGCGGTGAAATGCATAGATATCACACAGAACACCGATTGCGAAGGCATCTCACAAATCCGTTATTGACGCTGAGGCACGAAAGTGTGGGGATCAAACAGG
+
B@BB@B@B>BFA@@<@0000@@;@;?B?8?A>AB<AA9CE7;;7;B>::54.4:<<:;;96:677/0)///797=980/0;@??<BBAC>B=??B?B?BBBB??@?>BA>@@@;@:@@@@49:==>===>>>=>1:08188189A8;<:=8:86555519>>>-8799==>>=;337:::>:;637348;768333284;>>==;;554)5>8@@?BB?B;;;??@;:49?>??A49:9999:3988AC<B?>?
@6HNMW:00963:05992
TACGTAGGTGGCAAGCGTTATCCGGATTTACTGGGTGTAAAGGGCGCGTAGGCGGGGATGCAAGTCAGATGTGAAATCTATGGGCTTAACTCATAAACTGCATTTGAAACTGTATCTCTTGAGTGCTGGAGAGGTAGACGGAATTCCTTGTGTAGCGGTGAAATGCGTAGATATAAGGAAGAACACCAGTGGCGAAGGTGGTCTACTGGACAGTAACTGACGCTGAGGCGCGAAAGCGTGGGGAGCAAACAGG
+
CC:;:@@=@@=>A6;9BB?BDC@C@CCD=BBBBB>BCCBB=BB<BBABBAA>ACCC;C9:9B?BBBBBBBBABBF=:98BBBC9BB@D?B>>@BBD:@:99?@@8@?=;=?=ABBBAAA5:9??@@@A=AAAA?A@AA9:79>B?C?D@C?>>CD8759AAD>9::AABBBCBBB?><@<??:???5:;==8=88179??:=>>>>>C<>>????=AAA@;::<@9718AAAAA9??A====2=>>AA:@:;7
@6HNMW:00922:06046
TACGGAGGGTGCAAGCGTTAATCGGAATTACTGGGCGTAAAGCGCACGCAGGCGGTTTGTTAAGTCAGATGTGAAATCCCCGGGCTCAACCTGGGAACTGCATCTGATACTGGCAAGCTTGAGTCTCGTAGAGGGGGGTAGAATTCCAGGTGTAGCGGTGAAATGCGTAGAGATCTGGAGGAATACCGGTGGCGAAGGCGGCCCCCTGGACGAAGACTGACGCTCAGGTGCGAAAGCGTGGGGAGCAAACAGG
+
BBBB@A@@:@@=@?B@@A?B?ABC=@>@?AAAAA<ABBCB9?@:::???AB?AA=@A:@?;@=AA???BBBCBBA9?<;<0=<.99@A>B@BCE>B?BBAA@BBBAAABBBB?BC?B?A<AAABBBBCC>>?@@@>@'@@BB?B?B?BB?ABBBA>?;?>?@:@@@@@@@??>BB>D=997::=?B<A=>>9?>=/7/55-6=AA/AA;@@><;>>?>>>?>:::;=;@??:::3;>?@@@@5;:;AA:AAA;
@6HNMW:00926:06021
TACGGAAGGTCCGGGCGTATCCGGATTTATTGGGTTTAAAGGGAGCGCAGGCGGCACTTCAAGCGTGACGTTAAATCTCGGGGCTCACCCCCGTTTTGCGTCGCGAACTGTCGTGCTTGAGTAGGCGGCAGGGAGGCGGAATTCGCGGTGTAGCGGTGAAATGCTTAGATATCGCGAGGAACTCCGATAGCGCAGGCAGCCTCCCGTTGCCTTACTGACGCTCATGCTCGAAGGTGCGGGTATCGAACAGG
+
BBBA=@6;5;C;>@:@>@ACD?C@BAA9:;2:@5<:6;>6>@7?C@@;00900)///:6??:<@@AA@@?@=@A<BCCCBCC6??>>=<==,9;::-9=9???BAA?B????@@@@@<>9788>;@B>BBAB68908?:??B;>?BB?@A???BA:?>??8?AAA>ACA99:AA>>;;6;;?>?:>>@B?>>>6618<:<0527'55.22+59==;;;BAAABBBA@>=9929.:4455)5<==<B>A;;5
@6HNMW:00937:06029
TACGGAAGGTCCGGGCGTTATCCGGATTTATTGGGTTTAAAGGGAGCGCAGGCGCACTTCAAGCGTGACGTTAAATCTCGGGGCTCACCCCCGTTTTGCGTCGCGAACTGTCGTGCTTGAGTAGGCGGCAGGGAGGCGGAATTCGCGGTGTAGCGGTGAAATGCTTAGATATCGCGAGGAACTCCGATAGCGCAGGCAGCCTCCCGTTGCCTTACTGACGCTCATGCTCGAAGGTGCGGGTATCGAACAGG
+
BB@@<@::6:C>A@<?@@<@CD?B?BCC<@@;>>5?C=DD>DE?BDBBAAA=::9@@=8=?3999A?>?A@?BD?CCC:9883:@@@@BAA,9:::*8=88:8?AA?BBBCCC??><:>@@?BB?BC;>>AA;9949?:?9>;?CBB@BBBBB@B>BBBC>CCCD?BBBBBCCB@:::=D<AAD=@?>>>AAA9:68:;:;??A9>><AA<CACHCCCCCBCDCBBBCCCC@C>AA@@@;@BBCCC@CCC?
@6HNMW:00940:06041
TACGGAGGATGCGAGCGTTATCCGGATTTATTGGGTTTAAAGGGTGCGTAGGTGGTGATTTAAGTCAGCGGTGAAAGTTTGTGGCTCAACCATAAAATTGCCGTTGAAACTGGGTTACTTGAGTGTGTTTGAGGTAGGCGGAATGCGTGGTGGTAGCGGTGAAATGCATAGATATCACGCAGAACTCCGATTGCGAAGGCAGCTTACTAAACCATAACTGACACTGAAGCACGAAAGCGTGGG
+
<;5515:5:;95995::<7@AA=>5994)443993:<4==6=A:@@@@A@C?CC;;;AAD.:2:99=9<?<@BBE>A@C:9997>;9949-33898+97=>8<<89>>455:>5>:>AA<@@@A@?@?@7<;>=???;@@;>:>>86:8(--(----,0;:::2///98//3=888<;???84400;:00/38888(3,3;;<<.44444(4.44349::94548>>7;:<;444)5;::<<<
@6HNMW:00959:06053
TACGGAAGGTCCGGGCGTTATCCGGATTTATTGGGTTTAAAGGGAGCGCAGGCGCACTTCAAGCGTGACGTTAAATCTCGGGGCTCACCCCCGTTTTGCGTCGCGAACTGTCGTGCTTGAGTAGGCGGCAGGGAGGCGGAATTCGCGGTGTAGCGGTGAAATGCTTAGATATCGCGAGGAACTCCGATAGCGCAGGCAGCCTCCCGTTGCCTTACTGACGCTCATGCTCGAAGGTGCGGGTATCGAACAGG
+
CBBC@BAC>BB?@@5@00*0<=6;6=9:3:A>AD>BC<A@:@@;99:A?@:79;5=B??>D?99;BBCC@@<@D;@@??==?6?>BCEDDD3AAAA8AABACAA@A<??@@AA???B?BBBBAA>AB=B@AA=AB?BC>C?C?AC9:9:BBCABB>AAAA<ABCC?CCCBCBBB?888<A7;;==DA>=>==@78288;;;?AA9??9==:B@CECHCCCCCCCCBABB:95;;:99;<25:6;;;9?AA>
@6HNMW:00963:06010
TACGGAGGATGCGAGCGTTATCCGGATTTATTGGGTTTAAAGGTGCGTAGGCGGTTTCCGTCAAGTCAGCGGTGAAACAAGCAAGGGCTCAACCCTTGACCTGCCGTTGAAACTGTCGGACTGGAATGCGGATGCTGTGGGAGGAATGTGTGGTGTAGCGGTGAAATGCATAGATATCACACAGAACACCGATTGCGAAGGCATCTCACAAATCCGTTATTGACGCTGAGGCACGAAAGTGTGGGGATCAAACAGG
+
<FBB@BB@CDLCCBB@A@@BCB@B>A??;=<6<B,00(0;)/)/779@BBAEC?CB9;79<<<8=>=::;;80@@@5>>00//6;;59//59<<5<6:9:4933133-337.7;833348;>?03/4:997=777>?898)77/72<<CBBB>?>@@?89/8;;;3;>=:///==>ABBBBBABA>@@A=??@299::39:@??@===;;83;@=@@?BB<?@BBB@A:979BCCCC=BAAACCD9???BB;B9:7
@6HNMW:00917:06061
TACGGAGGATGCGAGCGTTATCCGGATTTATTGGGTTTAAAGGGTGCGTAGGTTGCTTGGTAAGTCAGCGGTGAAAAACTGAACGCTCAACGTTCAGCGTGCCGTTGAAACTGTCAGGCTTGAGTGCAGTGGCGGCAGGCGGAATTCGTGGTGTAGCGGTGAAATGCATAGATATCGGGAGGAACACCAGTGGCGAAGGCGCTTCCTGGCACACACTGACGCTCATGTGCGAAAGCCAGGGCCAGCGAACGG
+
///9499<@AAA@>@@;;5:44.4.4::1::.44(4:(44)5>6<<?FBBB@CACBB=@=@??AA@@@99.449494$49;;8==><<<9<<<<???C>>:=8<<9===6<4433;;7<<8==655::44404;7<<=9==9=8<2445<7<<<<=4924444(3339<=9:::555<2<<0403882444;7;::6=.3///(/(//0555--///8/44<7------6999+/-(--7(/)/88892344
@6HNMW:00920:06086
TACGGAAGGTCCGGGCGTTATCCGGATTTATTGGGTTTAAAGGGAGCGCAGGCCGTCGTTAAGCGTGACGTGAAATGCCGCGGCTCAACCGTGGAAGTGCGTCGCGAACTGGTTGACTTGAGTGCGCACGAGGAAGGCGGAATTCGTGGTGTAGCGGTGAAATGCTTAGATATCACGAAGAACCCCGATTGCGAAGGCAGCCTTCCAGGGCGTAACTGACGCTAAAGCTCGAAAGTGCGGGTATCGA
+
C@CC?B<@<@A=>:3>00)/7:7<:<<>55945>5>>6;;4;=4==@>>:;6:=ABB@928-444438834/:;////)/56(////6;688:282833383334:;6988*.)--53..22588755/..559(-).-(-(-(----(--..222+257838;7919;;7:7;<9775:80444)---(--,5,5,*,,-(-280---'.522+........25-5667222'2595550588854
@6HNMW:00920:06088
TACGTAGGTGGCAAGCGTTGTCCGGATTTACTGGGTGTAAAGGGCGTGCAGCCGGAGGAGCAAGTCAGGCGTGAAATCCACGGGCTTAACCCGTGAACTGCGTTTGAAACTGTATCTCTTGAGTGCTGGAGAGGTAGACGGAATTCCTTGTGTAGCGGTGAAATGCGTAGATATAAGGAAGAACACCAGTGGCGAAGGCGGTCTACTGGACAGTAACTGACGCTGAGGCGCGAAAGCGTGGGGAGCAAACAGG
+
CDAB@@@=:94;D<@@BD8;;B?C@CCC>CCCCC<BCBAB5:9/;@?@?@DC@D?::8:????BBBBB?B@@@@B<BB=BBBB;BC@B<@@;?BA>:>;99;<>9>@D9AA=AAAA>>>7;;@9<<::7;EA;7;;88//*/9=9>9@58<@>?A::79@@>6>>???@CA>>>@=><><??9888279<=8<@A8<6<=8>>>BA@>:>>???A<@@>>=<A?=::69>>9<;6=<>>AAA5?>?@A:A::7
@6HNMW:00920:06089
TACGTAGGTGGCAAGCGTTGTCCGGATTTACTGGGTGTAAAGGGCGTGCAGCCGGAGGAGCAAGTCAGGCGTGAAATCCACGGGCTTAACCCGTGAACTGCGTTTGAAACTGTTCCCCTTGAGTGCTGGAGGGGTAAGCGGAATTCCTAGTGTAGCGGTGAAATGCGTAGATATTAGGAGGAACACCGGCGGCGAAGGCGGCTTACTGGACAGCAACTGACGTTGAGGCTCGAAAGCGTGGGTAGCAAACAGG
+
GGCCB@@<;;6;D=A?BA;@@B>A@BBA=AAABB;@@AA?-9939=BA?@@A?A>@@<?:9:?BBBBB@BAABCD>CB>BBBB>>>9=;?@:>?BB?B888@AE:@AC:B??@=?A@5@:BBBABAA@<?<>=2>A=AAD?C?C?B?BBBBBBA@:959AAA8???B:9:BBBC>??;?@=@?BBB?B@BB?ABB9?9:<78718;;;;==;;BB@CDCBBBA<A:;6;ABAAA<BCBBBB>BBBBCC>DAA>
@6HNMW:00930:06074
TACGGAGGATGCGAGCGTTATCCGGATTTATTGGGTTTAAAGGGTGCGTAGGTGGCAGATTAAGTCAGCGGTGAAAAGCTGTGGCTCAACCATAGTCTTGCCGTTGATACTGGTTTGCTTGAGTACAGTTGATGTAGGCGGAATGCGTAGTGTAGCGGTGAAATGCATAGATATTACGCAGAACTCCGATTGCGAAGGCAGCTTACAAAAGTGTAACTGACACTGATGCACGAAAGCGTGGGTATCAAACAGG
+
CCCC?CC@D9;:@CCCCB@BBB@D@CCC>BB?BB>CE@GD=BB=BB@ABBB?AA=A@@?C?B?CCCA@AC@BBBCC9BAAAAC@DCBB?B789B?@@A5::?AB?CBBAA??=?B;B@B=A=>=BBCBB:>>BBBBB>BB>B?888?A>>=>>??8868>AA:@?>???>>>??:??AA>>>;AAA;@>>9>888)/+/888<6<;???3=>@@C<@@@@@?????686@:::D:@=>;;;3;>>>CB9>>A=
@6HNMW:00945:06095
TACGGAGGGTGCAAGCGTTACTCGGAATCACTGGGCGTAAAGGACGCGTAGGCGGATTATCAAGTCTCTTGTGAAATCTAACGGCTTAACCGTTAAACTGCTTGGGAAACTGGTAATCTAGAGTAAGGGGAGAGGTAGATGGAATTCTTGGTGTAGGGGTAAAATCCGTAGAGATCAAGAAGAATACCCATTGCGAAGGCGATCTACTGGAACTTAACTGACGCTAATGCGTGAAAGCGTGGGGAGCAAACAGG
+
99;;59@@;>;:=8<6668====B?>>?@BBBAA<B:;;B=B?B@<;;BBB?;;69@+00008=9/06A==@<<@8@>@@<@??BB?C@C@CC@DI?CC;;;7;;7;I<BBC@CB?BBC;;4;98.444&4:996;;A=<@><;C:B=?B?85589DD7@ABA7>>499@@@@A?9:69@<=?9999@6@@;:99=29.9555::;<;;7;8<<9>8@BB@@99:;6;B===999,9=@@ADD9AA@FF=@??;
@6HNMW:00958:06084
TACGGAGGATGCGAGCGTTATCCGGATTTATTGGGTTTAAAGGGTGCGTAGGCGGTTTGTCAAGTCAGCGGTGAAACGCAAGGGCTCAACCCTTGACCTGCCGTTGAAACTGTCGGACTGGAATGCGGATGCTGTGGGAGGAATGTGTGGTGTAGCGGTGAAATGCATAGATATCACACAGAACACCGATTGCGAAGGCATCTCACAAATCCGTTATTGACGCTGAGGCACGAAAGTGTGGGGATCAAACAGG
+
CCCC@BB<A@@@@?@ABB?BBB@C@CCC>BB@CC=BD<BB=AG<@A@BCBB?A@=AB<@?CC>BBCB?????><>900006::7<?AB>BB<A:::?=?BB=BB>??D>BBCBBB>BBBB>B?BB@@=??>?@AABB>BB?B?BBBBBB?B@?@@8848BBB?BDBBBBBBAAABBBCCC@A?BBB;@??299==;@<@AACBBBBBB>BB?AB@CC5:9BBBBB??;????>>7>@@@@@@6A@@BC=BBB?
@6HNMW:00934:06128
TACGGAAGGTCCGGGCGTATCCGGATTTATTGGGTTTAAAGGGAGCGCAGGCGGCACTTCAAGCGTGACGTTAAATCTCGGGGCTCACCCCCGTTTTGCGTCGCGAACTGTCGTGCTTGAGTAGGCGGCAGGGAGGCGGAATTCGCGGTGTAGCGGTGAAATGCTTAGATATGACGAAGAACTCCGATTGCGAAGGCAGCCTTCTGGGGTGTTACTGACGCTGAGGCTCGAAAGCGCGGGTATCAAACAGG
+
CC@@=@>A=AB?AA<@;;9BD@D?CCB=@@=@B<BB;@@;@C>CB@@>??;::5;B@@<AB=;::AA@ACC<@@;@BA@ACC9@@?99999)8@EB9B???AA@??=?AAABBBBCC799BC?>;8949@AA9:959C?B?B@BAAA@BA@AB9959A@@:AB@A;??A???@CCCDACCA;;;@C@@6;;@A=A=B@@@=@=A;;;;.;A@;ACCCAA000@0;5;CC@AA;ACAAAB=BBCCCC?CCD@
@6HNMW:00955:06130
TACGTAGGGAGCAAGCGTTATCCGGAATTATTGGGTGTAAAGGGTGCGTAGACGGGATAACAAGTTAGTTGTGAAATACCTCGGCTCAACTGAGGAACTGCAACTAAAAACTATTATTCTTGAGTGCAGGAGGGGAAAGTGGAATTCCTAGTGTAGCGGTGAAATGCGTAGATATTAGGAAGAACACCAGTGGCGAAGGCGACTTTCTGGACTGTAACTGACGTTGATGCACGAAAGTGTGGGGAGCAAACAGG
+
D@BBB@@A8@@@@=AA@@<@BB@C?CGIABC?BB<BBDCC=BC=AA@@@ABBCCD=CCD@DD8::?BAF>??BCE>BBA=>8879ACDACBB?=:<<?>>=<8<9:9::(8<9?/448=B7B::9AAAA=::::1:D:@@B<A:A>A@BDEBBA@?995:???9???A@B@BA??<?A>A>BB@AA@?@ABC@BB@:@:;000@@8;??@CBBBBB?BAB>>993:?=====;;;3;@@BBBB5;;;AA:@>?;
@6HNMW:00917:06206
TACGGAGGATCCGAGCGTTATCCAGATTTATTGGGTTTAAAGGGAGCGTAGGTGGATTGTTAAGTCAGTTGTGAAAGTTTGCGGCTCAACCGTAAAATTGCAGTTGAAACTGGCAGTCTTGAGTACAGTAGAGGTGGGCGGAATTCGTGGTGTAGCGGTGAAATGCTTAGATATCACGAAGAACTCCGATTGCGAAGGCAGCTCACTGGACTGTTGACTGACACTGAGGCTCGAAAGTGTGGGTATCAAACAGG
+
CCBB?BB?BCD@CBB;;;?BBB@BBBBB<AB=@@;@C:BB8B@7BB==BBB@BB?BC@BC?B>A?CCAB>AABBB9@@@9?@@<@???;?499ABB6B599>>>>>??8>@A=CDCCBC@CBBBBBAABB@@?>AAB>CC?B@C@CCAA>ABBBBA@;>999-9?>A?BCBBBBBAA9979A=A?@=@CA;?=99393:BABCB?@@C@?@@DB@CBBBBBBBBA@:;7;@AAAB<A@A@AB=:::?BB;BBE:
@6HNMW:00918:06195
CACGGGGGATGCGAGCGTTATCCGGATTCATTGGGTTTAAAGGGAGCGTAGGCGGCCCGACAAGTCAGCGGTAAAAGACTGCAGCTAAACTGTAGCACGCCGTTGAAACTGCCGGGCTAGAGTGCAGACGAGGTTGGCGGAACAGGTGAAGTAGCGGTGAAATGCATAGATATCACCTGGAACCCCGACAGCGAAGGCAGCTGACCAGGCTGTAACTGACGCTGATGCTCGAGAGCGTGGGTAGCGAACAGG
+
;<@B<<<$559999;:66:>?C@DACC;@>>.99)9<0>?=?D=CDCCAAA;;;5;@9@A@A999@BCBB;;:;:6;CC@A@CCCDCC>CECC:;9B:;;9;;?BBC>BBBBACK?CB@@@@@@@A@AAC@@?@?B?AA=@=@?@=@CC@BBBBBB?B@?@:9::BCCDC???BBB@GD?A<???5?@A???@B3949????@@B=998:BCAC@C@??AAACDCAA???A@@>?>?999,9@@ABB@BBB>
@6HNMW:00919:06197
TACGTAGGTGGCAAGCGTTATCCGGATTTACTGGGTGTAAAAGGGCGCGTAGGCGGGGGCGCAAGTCAGATGTGAAATCTATGGGCTTAACCCATAAACTGCATTTGAAACTGTGCCTCTTGAGTGCTGGAGAGGTAGATGGAATTCCTTGTGTAGCGGTGAAATGCGTAGATATAAGGAAGAACACCAGTGGCGAAGGCGATCCTACTGGACAGTAACTGACGCTGAGGCGC
+
5::B@00+00+/:5/;:=<>@A;@;?@@8@=777(//////&//(/99:7883<>>>>.:8?@8A<;;:BBBB@@@7;;00/6616949(/0(789:)7<78877.<<<3>@=68;@A??=?@@?@???>BB=B>BBCBAA78248;:@=AA@@???C@CBBD<A?<>??@@00/9060848;6:AA;>>;;9>?@:@6;;;;=8;838<494888=8::99////8883886
@6HNMW:00927:06199
TACGGAAGGTCCGGGCGTTATCCGGATTTATTGGGTTTAAAGGGAGCGCAGGCGGCACTTCAAGCGTGACGTTAAATCTCGGGGCTCACCCCCGTTTTGCGTCGCGAACTGTCGTGCTTGAGTAGGCGGCAGGGAGGCGGAATTCGCGGTGTAGCGGTGAAATGCTTAGATATCGCGAGGAACTCCGATAGCGCAGGCAGCCTCCCGTTGCCTTACTGACGCTCATGCTCGAAGGTGCGGGTATCGAACAGG
+
BB;;8;@A=AC>A@99;:5;;A=A=AAA:@@<@C9@@;@B=BF?LC@@?CG=;:6:@A@<@C=;;9CBBBBD@ED>CBBAB??1AAABBBAA,9;;;.9;8ACBBBC@BA@B@@?889?BCCCBB?BB;>@DD=BB?A@=?<?<@BBB>B@>><7858BBA=AAAA=@ACBBBBB@====A:>>A=AA??>=:;8818=>>;@@A:??<@@<C@99<CCDBDBCC@@@BBAA=A>A;;;;.:@@B9@=<<;?
@6HNMW:00930:06166
TACGGAGGATACGAGCGTTATCCGGATTTATTGGGTTTAAAGGGTGCGTAGGTGGCAGATTAAGTCAGCGGTGAAAAGCTGTGGCTCAACCATAGTCTTGCCGTTGATACTGGTTTGCTTGAGTACAGTTGATGTAGGCGGAATGCGTAGTGTAGCGGTGAAATGCATAGATATTACGCAGAACTCCGATTGCGAAGGCAGCTTACAAAAGTGTAACTGACAACTGATGCACGAAAGCGTGGGTATCAAAACAGG
+
CCDC@CC@BABBBBBBBA>@ADACACBC?CE?BB<AC6;;0;<;45;@CBB@CC@BDBCC@C@CCBAA@>9>::;;.9@@A@C?ABAA?@8::AAACC=??;??=?????@@299279@;@?>><>>8707::::;;8<:6<?77599<<8CAA;;;69:>>186@AAA?:998,//::;>><@@A=;;;=>:88*-*-7779+-,333-3-,--02,,,--(,,67--....3;09;;997.9677999*9::5
@6HNMW:00944:06170
TACGGAGGATGCGAGCGTTATCCGGATTTATTGGGTTTAAAGGGTGCGTAGGCGGTTTGTCAAGTCAGCGGTGAAACGCAAGGGCTCAACCCTTGACCTGCCGTTGAAACTGTCGGACTGGAATGCGGATGCTGTGGGAGGAATGTGTGGTGTAGCGGTGAAATACATAGATATCACACAGAACACCGATTGCGAAGGCATCTCACAAATCCGTTATTGACGCTGAGGCACGAAAGTGTGGGGATCAAACAGG
+
CBBBAGC@BAB@AA>B;:2;AB=A?BDG<@@@CG>CB?BA<AA:@@@@@BB?;;6;B<ABCC@CBAAAA@<?><<500006<<8=@?A:?>7>==?A?AAA??@8988-9?@A@@=@@AB?B?:99A>A9::@@@@A=AB?B>ABACBB?BC@?@8848>BC>DCCCBB>>???AADDBBBC9::B<??C9:9??:?;???@AABBBF>DC>AA?BB?AAA@@@?97/7;;<<=5;983333+3===?5;<95
@6HNMW:00952:06177
TACGGAAGGTCCGGGCGTTATCCGGATTTATTGGGTTTAAAGGGAGCGCAGGCGGCACTTCAAGCGTGACGTTAAATCTCGGGGCTCACCCCCGTTTTGCGTCGCGAACTGTCGTGCTTGAGTAGGCGGCAGGGAGGCGGAATTCGCGGTGTAGCGGTGAAATGCTTAGATATCGCGAGGAACTCCGATAGCGCAGGCAGCCTCCCCGTTGCCTTACTGACGCTCATGCTCGAAGGTGCGGGTATCGAACAGG
+
ECBB?A;@9BB?@@9=00)/;;2748<>4;@;@B;@@-;:.9;254:54?;75;49;=B7>?2655;<<566@B?=BC@@@>>2BCCCCAAC1BBCB8A@:::?=89-3<<=;>==;<3933333-33,3337(3;39?4@5910>00*09:0/8?;@@AB=???D?BBAA:99ABBBC?A=???:=9<=>>A=>?;822765667&.50..)/7<<<<:<<9655445;566:?:666@@6>??===:BCID
@6HNMW:00952:06207
TACGGAAGGTCCGGGCGTTATCCGGATTTATTGGGTTTAAAGGGAGCGCAGGCGGCACTTCAAGCGTGACGTTAAATCTCGGGGCTCACCCCCGTTTTGCGTCGCGAACTGTCGTGCTTGAGTAGGCGGCAGGGAGGCGGAATTCGCGGTGTAGCGGTGAAATGCTTAGATATCGCGAGGAACTCCGATAGCGCAGGCAGCCTCCCGTTGCCTTACTGACGCTCATGCTCAAAGGTGCGGGTATCGAACAGG
+
DBBB?B6;7;D@BA=A;;7;AB@B?BAA=AB?BE>DD=CC>CB<;;:AA@B=;;5;?AA;@A<:;:B@@@?<@@D>CBB:;::+:??BCCCC2BBCC8@@@?@?>??=??@A@@??@B?BDCA@@?9949BAA9>?::93:;@<@A@B?BA@AB>>9>A@A=AAAB?BBBCBBBBA?AA<A<AAA<>>>>>=??9969@@@:>>B7>>7;:=D@CCBBBCCCECCBBBCCCD<A<:<;DC>CCCBBB@BBC?
@6HNMW:00953:06168
TACGGAGGATGCGAGCGTTATCCGGATTTATTGGGTTTAAAGGGTGCGTAGGCGGTTTGTCAAGTCAGCGGTGAAACGCAAGGGCTCAACCCTTGACCTGCCGTTGAAACTGTCGGACTGGAATGCGGATGCTGTGGGAGGAATGTGTGGTGTAGCGGTGAAATGCATAGATATCACACAGAACACCGATTGCGAAGGCATCTCACAAATCCGTTATTGACGCTGAGGCACGAAAGTGTGGGGATCAAACAGG
+
GCBB?@@:?@@>@@BBBB@BDD<@>?B@:@C6994:B;AB0:90;>@BCCC@BB?CD>BBBB@BBA@@?A;=8::/...-05517=?<9A<<?755B?A@A>AA?ABC=BABA@@:?A8848?@><>?B>>>AA9::/:@=@?BEBBBC@B@>??9828AAA<BFBBBB:99BB???BAAAB?BBB=A@@499AA=@>ACDABBBBCC=BB99;@EE@CBAAAAA??;?AA???8=::::::+9AABD>CBB?
@6HNMW:00955:06165
TACGGAAGGTCCGGGCGTTATCCGGATTTATTGGGTTTAAAGGGAGCGCAGGCGGCACTTCAAGCGTGACGTTAAATCTCGGGGCTCACCCCCGTTTTGCGTCGCGAACTGTCGTGCTTGAGTAGGCGGCAGGGAGGCGGAATTCGCGGTGTAGCGGTGAAATGCTTAGATATCGCGAGGAACTCCGATAGCACAGGCAGCCTCCCGTTGCCTTACTGACGCTCATGCTCGAAGGTGCGGGTATCGAACAGG
+
BBBB?C>@=@A4:9/:@@<@EC@B?;;;/;;4;D=BB>CM=CB=;;;CCCC@;:6:??=:??:000A@@@000;C=AA@9999&9?8::CCC3DBBB8?@??BBBAB?BAAAAABB??<?@A@9999B?@@@@700,0@=@=D@BBA@<??==?<;8;>?>9<<<@>@BBBBBCC@>>A<A=AAA:>>>@A>?=>>:>>>?=CCD7@?<BD<D?CCAABCCCCCBBB@@ACC8:6:A;;;0;@A@CDAAAAA
@6HNMW:00963:06204
TACGGGGGATGCGAGCGTTATCCGGATTTATTGGGTTTAAAGGGTGCGTAGGCGGTTTGTCAAGTCAGCGGTGAAACGCAAGGGCTCAACCCTTGACCTGCCGTTGAAACTGTCGGACTGGAATGCGGATGCTGTGGGAGGAATGTGTGGTGTAGCGGTGAAATGCATAGATATCACACAGAACACCGATTGCGAAGGCATCTCACAAATCCGTTATTGACGCTGAGGCACGAAAGTGTGGGGATCAAACAGG
+
CCCCBCC2CBB@@@CA@@=@AA?C@AA<8AB:BB=BE9<;7;B9>@ABB;;8;B>AA;AB;<8;ADABCB=>>=@600//177.7889-33(3-34825B=8<<????9=;;;?@<@?=?0927?=A;@?@;;;;==5<<8=8=====B@BBAA:99>ACCD>BBC?>?9:9@@B@@?::9<8<<=8???297>><>>BA?@@?=8<?<BB<?;8@@==88:<;A@@9><<///(////666&//677.7993
@6HNMW:00923:06255
TACGGGGGGTGCGAGCGTTAATCGGAATAACTGGGCGTAAAGGGCACGCAGGCGGATAGTTAAGTGAGATGTGAAAGCCCCGGGCTTAACCTGGGAATTGCATTTCAGACTGGCTATCTAGAGTATTTTAGGGAGGGGTAGAATTCCACGTGTAGCGGTGAAATGCGTAGAGATGTGGAGGAATACCGAAGGCGAAGGCAGCCCCTTGGGAATATACTGACGCTCATGTGCGAAAGCGTGGGGAGCAAACAGG
+
CBBBBBBB)BBBBAB;9:8B<EDD:D?CC@CAA@;;;;AB=BC>;;;BAAC?A@=AA?A@@C@B;;<@@A@@CCC=CAFF<CC>CG>A>C@CBC=B?B6;;@@>3@CBABBB?BCDCCCCB@:>99::-:??;::9;*;?=A=A>B@CBCBBB@@@B@B;::5;AAAAAABBCBCAA>AB@C=AAC?BB?B?A9949;ABCBDD9C?BB9B?BCBB?@@A@ABDA@>::888?>5==@@>?>/88888,8<;7
@6HNMW:00924:06254
TACGGAGGATACGAGCGTTATCCGGATTTATTGGGTTTAAAGGGTGCGTAGGTGGCAGATTAAGTCAGCGGTGAAAAGCTGTGGCTCAACCATAGTCTTGCCGTTGATACTGGTTTGCTTGAGTACAGGCTTGATGTAGGCGGAATGCGTGAGTGTAGCGGTGAAATACATAGATATTACGCAGAACTCCGATTGCGAAGGCAGCTTTACAAAAAGTGTAACTGACACTGATGCACGAAAGCGTGGGTATCAAAACAG
+
55;949<.:599;459998@A=8?7:9:)4<5::)44)4:1:=/66>:;;>6>=9==00/7;5;//4999399999+9:4444.4849236?888BBB>BB=?>;???<;87/791334<@<>822,,),,0,,,25//(/717388762222988----(-588.8..,,*,,,,,0452..333///377;5>62215/566555-599999*922290558755555266685658*787755-5997555)555
@6HNMW:00952:06223
TACGGAGGATGCGAGCGTTATCCGGATTTATTGGGTTTAAAGGGTGCGTAGGCGGTTTGTCAAGTCAGCGGTGAAACGCAAGGGCTCAACCCTTGACCTGCCGTTGAAACTGTCGGACTGGAATGCGGATGCTGTGGGAGGAATGTGTGGTGTAGCGGTGAAATGCATAGATATCACACAGAACACCGATTGCGAAGGCATCTCACAAATCCGTTATTGACGCTGAGGCACGAAAGTGTGGGGATCAAACAGG
+
CCCCACB?BBA?@>A@@@@BDCAE@CBB>BC?BB<BA<AA<AA=;;;BBAA?;:6;D=@@DK>@@D@A@D?@@AA<00009=<9>@>?8??8?9;?A=A@@;@@=?>?7?@AABB@CBBB?C?@A>@:@9989:CCB>BB?B?BBCAAA>BBABB9858BBB>AAABBBBB>>>@AABBBBE?BBB?BBB698CC7979CCABBCCBB>BB<???CC9:9BCBAB??;?BBABB<BAAABBB9BCBCC>AAA@
@6HNMW:00960:06240
TACGGAAGGTCCGGGCGTATCCGGATTTATTGGGTTTAAAGGGAGCGCAGGCGGCACTTCAAGCGTGACGTTAAATCTCGGGGGCTCACCCCCGTTTTGCGTCGCGAACTGTCGTGCTTGAGTAGGCGGCAGGGAGGCGGAATTCGCGGTGTAGCGGTGAAATGCTTAGATATCGCGAGGAACTCCGATAGCGCAGGCAGCCTCCCGTTGCCTTACTGACGCTCATGCTCGAAGGTGCGGGTATCGAACAGG
+
CCBB@B@B@BC?@@8@000=?7;6;<<6<B?AB9@@9@@8?C=;;;BBBB@AE@DC::6:@:000<00///)//(/:<3;;;:$3;;?CCCE2ABBB9A@??AA?>?=???@>>=>??=ABBA??<9:50@>>70000>;=*908><=:?A@ABCC?BBBD>:9:D>A??::9BB:;;B<=6;:=9///656:???;????<ADD;@@:==4A5;99559;;566<<<A@@?<A9?=999,:@=ACD:;;C@
@6HNMW:00962:06210
TACGGAGGATGCGAGCGTTATCCGGCATTTATTTGGGTTTAAAGGGTGCGTAGGCGGTTTGTCAAGTCAGCGGTGAAAACGCAAGGGCTCTAACCCTGACTGCCGTTGAAACTGTCGGACCTGGATGCGGATGCTGTGGGAGGATGTGTGTGTAGCGTGAAATGCATAGATATCACACAGAACACCGATTGCGAAAGGCATCTCACAATCCGTTATTGACGCTGAGGCACGAA
+
556<*0/27//499455/)///5;)////(///(//(/:(//,5>1::<56558=>:??7>>>>465;4444./////&////)-5,5,*,,,22(,,,,,58(-/)377.7:9/--3--(-5(---/3,3=;<=:;?;5;;///878///6/-////89;288:::9888887?98787;/733633348<777.7179:696///(/:488233,378889333,37768:
@6HNMW:00925:06274
TACGGAAGGTCCGGGCGTTATCCGGATTTATTGGGTTTAAAAGGGAGCGCAGGCGGCACTTCAAGCGTGACGTTAAATCTCGGGGCTCACCCCCGTTTTGCGTCGCGAACTGTCTGCTTGAGTAGGCGGCAGGGAGCGGAATTCGCGGTGTAGCGGTGAAATGCTTAGATATCGCGAGGAACTCCGATAGCGCAGCAGCCTCCCGATTGCCTTACTGACGCTCATGCTCGAAGGTGCGGGTATCGAACAGG
+
CCCI@B?B@BB?BD>B9;7:AB=B@BAC9:;6;>6<?(;;;&9>799544//)//)/-893660-///899;;<>>455;;<<<+43:33333$3888+44434:44449;9;;;///)/:86--(//*//9916633,4496<33323//66//(//88(3378433/////887778=8:::4222:5552.....-2666',--(--07(--//77///7///=<?@@5;.;4999)4::99>=BAA=
@6HNMW:00925:06299
TACGGAGGATGCGAGCGTTATCCGGATTTATTGGGTTTAAAGGGTGCGTAGGCGGTTTGTCAAGTCAGCGGTGAAACGCAAGGGCTCAACCCTTGACCTGCCGTTGAAACTGTCGGACTGGAATGCGGATGCTGTGGGAGGAATGTGTGGTGTAGCGGTGAAATGCATAGATATCACACAGAACACCGATTGCGAAGGCATCTCACAAATCCGTTATTGACGCTGAGGCACGAAAGTGTGGGGATCAAACAGG
+
CCCC@CE@DCBBAAB;;;?BBC=@<@@@;@A=@A;?A8@?8@C=BBBBBFD@BB?BB=BBBC@CDDA@@B?=:::/..--3<918=::-33(328:B?BBC>AA>AAA<BBBBBC>AA>>;>><>>@;@899?@?=@9@B?B?BDBBBB>BBBBB?><>BBC>CCCCBB>>@BB>>?BBBBB@BAA<?894::@A=A>BEBABAA???8?@9??@DC?AAA@A@@?>9?ABBBB>C:9:DCC9ABADB<????
@6HNMW:00929:06293
TACGGAAGGTCCGGGCGTTATCCGGATTTATTGGGTTTAAAGGGAGCGCAGGCCGTCGATTAAGCGTGACGTGAAATGCCGCGGCTCAACCGTGGAAGTGCGTCGCGAACTGGTTGACTTGAGTGCGCACGAGGAAGGCGGAATTCGTGGTGTAGCGGTGAAATGCTTAGATATCACGAAGAACCCCGATTGCGAAGGCAGCCTTCCAGGGCGTAACTGACGCTAAAGCTCGAAAGTGCGGGTATCGAACAGG
+
CCCC>B:@;@@<=;4@00)/<@6;6=::3:B@CC>CC<CC=BC=BAAA@;;7;@BBB;;;==:=>>?>BB??@DC>;:<?A@@=?00/:?<=@B>A>@?>>CC?=>?>9?AB=A?AAAA@DBB@>>?>>:::>5;5;8==;?<?;????7;;898@@<??BB:888B=AA>>>;;<@A=9=<9=@@2///589;;1:5:;==:?8=:;;;3;;;;=@@@AA<=998-8><==>>5<>>776,6:<<==8=>?;
@6HNMW:00935:06295
TACGGAGGATACGAGCGTTATCCGGATTTATTGGGTTTAAAGGGTGCGTAGGTGGCAGATTAAGTCAGCGGTGAAAAGCTGTGGCTCAACCATAGTCTTGCCGTTGATACTGGTTTGCTTGAGTACAGTTGATGTAGGCGGAATGCGTAGTGTAGCGGTGAAATGCATAGATATTACGCAGAACTCCGATTGCGAAGGCAGCTTACAAAAGTGTAACTGACACTGATGCACGAAAGCGTGGGTATCAAACAGG
+
BBCC@CC?CBBBDBBBBB@BBB@D@DDD>BA>@A8??0:;0;?9AA@@ACC@CC@CCCCC?C@CCB??>>:>?AAA8AAABBC?CBBA=A<@@@@???;??=@@?BCBBBBB?CB=BAB>BBAAABABB?BBBBB@@>8959?B>==>?AA>>==771799909?A;;>?@@@@:>C>@>>=9=;;8=<969;77*/*/88896;@DED3>>==B7;;;ACCA@@@>>>A=:790:8::==5==>?@A:===;
@6HNMW:00946:06304
TACGGAGGATGCGAGCGTTATCCGGATTTATTGGGTTTAAAGGGTGCGTAGGCGGTTTGTCAAGTCAGCGGTGAAACGCAAGGGCTCAACCCTTGACCTGCCGTTGAAACTGTCGGACTGGAATGCGGATGCTGTGGGAGGAATGTGTGGTGTAGCGGTGAAATGCATAGATATCACACAGAACACCGATTGCGAAGGCATCTCACAAATCCGTTATTGACGCTGAGGCACGAAAGTGTGGGGATCAAACAGG
+
CCCC@BA>A@@@BBABBA>BCE@B?BDD=BB?CC=CC=CC=CE>BBBBAA@>BC@CC<@ACD=@@AAAA@=><<<50000:@@<@AFF?BB=A=@??<?AA;@@8::C>BBBBBB?BACF@C>888@:>999AAA@C>?@=??BBCAAA@BB@AB?><>BBB>BF::9BBB???BBBBBCBB>>>>400?000>>9>:>BBBBBBBCC=BB?BC@BC>BAA:99999/8=>>=>3>777999*9>@AA;AA@9
@6HNMW:00957:06277
TACGGAGGATGCGAGCGTTATCCGGATTTATTGGGTTTAAAGGGTGCGTAGGCGGTTTGTCAAGTCAGCGGTGAAACGAAGGGCTCAACCCTTGACCTGCCGTTGAAACTGTCGGACTGGAATGCGGATGCTGTGGGAGGAATGTGTGGTGTGAGCGGTGAAATGCATAGATATCACACAGAACACCGATTGCGAAGGCATCTCACAAATCCGTTATTGACGCTGAGGCACGAAAGTGTGGGGATCAAACAGG
+
CCBC@CC@CA@@DAB;;;?CDG@D@CBB=BC@BB=AE6;:69<1456;<>B:?D8;;7:9@?:?>A@@@B@A@@@900/6;;3;999388(/)///)/88)//)333(3333894999;4928;7828777888=:637-738889/-(---,,7--(/89929:;9/../----//88935.77;/37;/53882867:8333:99:2:<7;=733/38889>:9>6;///--(-7//.;;.99577-5562
@6HNMW:00915:06313
TACGGAAGGTCCGGGCGTTATCCGGATTTATTGGGTTTAAAGGGAGCGCAGGCGCACTTCAAGCGTGACGTTAAATCTCGGGGCTCACCCCCGTTTTGCGTCGCGAACTGTCGTGCTTGAGTAGGCGGCAGGGAGGCGGAATTCGCGGTGTAGCGGTGAAATGCTTAGATATCGCGAGGAACTCCGATAGCGCAGGCAGCCTCCCGTTGCCTTACTGACGCTCATGCTCGAAGGTGCGGGTATCGAACAGG
+
BBBD@D@D=CC@BB=:;;ADDE@C?;;;/;?3?B/:9(:@6@@<@@@@@BB@;::@<<6:;600/:77799,<;69@@ACCC5:9873:;;+;BCD6?@@AAAABB?889????@@F@CABB??=>B=B?A?89939>8;;B?B???;??A???A<AABB=BBBC@AAABBBBBC:>:<A=A;;7;@@@AAAA::7:<=<:==<1;;5;;;C@CCGCBBBCCCCBBABB@@6:5;C;;;4;@ABBCAABAA
@6HNMW:00919:06319
TACGGAAGGTCCGGGCGTTATCCGGATTTATTGGGTTTAAAGGGAGCGCAGGCGGCACTTCAAGCGTGACGTTAAATCTCGGGGCTCACCCCCGTTTTGCGTCGCGAACTGTCGTGCTTGAGTAGGCGGCAGGGAGGCGGAATTCGCGGTGTAGCGGTGAAATGCTTAGATATCGCGAGGAACTCCGATAGCGCAGGCAGCCTCCCGTTGCCTTACTGACGCTCATGCTCGAAGGTGCGGGTATCGAACAGG
+
HDCC@C@B?AB?AA=BBB?BCC?B?:;;/;@9@B=BB0;;0;A;@@@A@CC@BA>AB@?;?@;;;;ABCBBB<@@<@ACBBBB8A>>==;;;,>??@2@=??AAABC@CAAA?>?@??>?@BB@A>A@8====89849A=@>B?BBBB>CBBBB@@<?@?>8@B@@>ABBB>>>BB8=8;C8>;=<BC??>>>A<<99=>>688D;@@;??<CBCBBCBBBCCCCBCCBBCC>A=?A:;;0;AABBB?BBC?
@6HNMW:00923:06328
TACGGAAGGTCCGGGCGTTATCCGGATTTATTGGGTTTAAAGGGAGCGCAGGCGGCACTTCAAGCGTGACGTTAAATCTCGGGGCTCACCCCCGTTTTGCGTCGCGAACTGTCGTGCTTGAGTAGGCGGCAGGGAGGCGGAATTCGCGGTGTAGCGGTGAAATGCTTAGATATCGCGAGGAACTCCGATAGCGCAGGCAGCCTCCCGTTGCCTTACTGACGCTCATGCTCGAAGGTGCGGGTATCGAACAGG
+
CBCB@B>B>BC@AB;A;;6;?C<@>AHE?CC?CC?DD;@@;@A<ABAB;;<?;509::@8CC<9:;BBACAB=AA<AAAABBA2BDBBBCBB2AAAA9BAA@CCBBB?BABAAAAA@A=AAAAEC?BB?C@>@,87,7=4?9@;@ABA?BCBBBBB?BCBA;>?>?=@@A@??????BC?C;>88.6=>>???;;=5655<4<9C5555993>:==@@<;?;<966<AAA=>:C8@<<<?499A@<<9=@B=
@6HNMW:00927:06326
CACCGGCAGCTCTAGTGGTAGCAGTTTTTATTGGGCCTAAAGCGTCCGTAGCCGGTTTAATAAGTCTCTGGTGAAATCCTGCAGCTTAACTGTGGGAATTGCTGGAGATACTATTAGACTTGAGATCGGGAGAGGTTAGAGGTACTCCCAGGTAGAGGTGAAATTCTGTAATCCTGGGAGGACCGCCTGTTGCGAAGGCGTCTGACTGGAACGTTCTGACGGTGAGGGACGAAAGCTAGGGGCGCGAACCGG
+
CED=A=BAAACBBAB;;:;CCC?@@BBB2AC?BA<A?BBA<AA:599>?>>?8=198-91773::@BCCC?BBBC799?977==>B@@=@@@@@@,0,/4997><>CC>?>BBB????DD?B?@?===<7<??@=D=;;;@:?;;:;:1//+/66674/./91:6;/78?:??<@@A9;;5;?6;;=A??<?A>>:>:;9:>AA@@;<576:/0+00:009.4:333(3333:3;===>>>2<<>AA?C?C?
@6HNMW:00938:06327
TACGGAAGGTCCGGGCGTTATCCGGATTTATTGGGTTTAAAGGGAGCGCAGGCGGCACTTCAAGCGTGACGTTAAATCTCGGGGCTCACCCCCGTTTTGCGTCGCGAACTGTCGTGCTTGAGTAGGCGGCAGGGAGGCGGAATTCGCGGTGTAGCGGTGAAATGCTTAGATATCGCGAGGAACTCCGATAGCGCAGGCAGCCTCCCGTTGCCTTACTGACGCTCATGCTCGAAGGTGCGGGTATCGAACAGG
+
CCBB?B@A=AB?@@9@;98;CC>B?@@@;@B?BB>BC>BB>BE>BBAAA??;;;4;ABA?AC=<:;CDCCCC?BB=BAA::;;5;BBCCCCC3BBCC8@@BABAAA@>???AAA?@@@>AAAA@A>AA<@@A?97829?8??C?AA@B>BBBBB==;=BBC<BB@B<@@BBBBAAAABA>@9>>A;<<<??>>?5515??@>BCB7;;;>>=D@DCCCCBBBCCD?A@BBBB4;5;;;;;6;BBBEC@CCC@
@6HNMW:00941:06315
TACGGAGGATGCGAGCGTTATCCGGATTTATTGGGTTTAAAGGGTGCGTAGGTGGCAGATTAAGTCAGCGGTGAAAAGCTGTGGCTCAACCATAGTCTTGCCGTTGATACTGGTTTGCTTGAGTACAGTTGATGTAGGCGGAATGCGTAGTGTAGCGGTGAAATGCATAGATATTACGCAGAACTCCGATTGCGAAGGCAGCTTACAAAAGTGTAACTGACACTGATGCACGAAAGCGTGGGTATCAAACAGG
+
CCCC@CC@DB?@@BBBBA@CCC@D>BBB>CB?CC=BA;@@;@C<BBBB@@@>@@<?BBBC?B?BDECCBB?B@@B@6A@??A@<ABBB>B788?>>BB<@?=??<?AC@ABB?BB:A@B<A>>>CCAA@>BCBBB@?<??;?=@<;>>@@>>>;;55.5>@A:676B@@@@@@@;@>@@<<;:@@@;@??9>9;;+/-/9;;=5;8;;929?@>@=>>>A@?AA@>:::A<<9<1;:;888-8==>@A9>>A<
@6HNMW:00942:06349
TACGGAAGGTCCGGGCGTATCCGGATTTATTGGGTTTAAAGGGAGCGCAGGCCGTCGATTAAGCGTGACGTGAAATGCCGCGGCTCAACCGTGGAAGTGCGTCGCGAACTGGTTGACTTGAGTGCGCACGAGGAAGGCGGAATTCGTGGTGTAGCGGTGAAATGCTTAGATATCACGAAGAACCCCGATTGCGAAGGCAGCCTTCCAGGGCGTAACTGACGCTAAAGCTCGAAAGTGCGGGTATCGAACAGG
+
CBBC@B?BADC@CE?B;;9@@;A<AB><AA@CC;@@.;;0;A;BCCB@AC?B?A@@:;;=@<@A?>>@<555;<395:;@@A=?A::7:=AAA?B?BBBBBBBBBAA>ABB@B?CBA@?BBC>>@>AAA>==5:5::>>:?6:7:=?>;@=<==;;5;>>?9>>>C<@@??9;;;:?>9>@5<=</<::39:@A=B=@@@@<@=B<AAB9?878<:77:=;;:>>8?>>>@@@9>>>@@@:@AA>>>>===:
@6HNMW:00949:06315
TACGGAAGGTCCGGGCGTTATCCGGATTTATTGGGTTTAAAGGGAGCGCAGGCGCACTTCAAGCGTGACGTTAAATCTCGGGGCTCACCCCCGTTTTGCGTCGCGAACTGTCGTGCTTGAGTAGGCGGCAGGGAGGCGGAATTCGCGGTGTAGCGGTGAAATGCTTAGATATCGCGAGGAACTCCGATAGCGCAGGCAGCCTCCCGTTGCCTTACTGACGCTCATGCTCGAAGGTGCGGGTATCGAACAGG
+
CDDGAD?@=@B=AA<ABA@BDD?B?;;;0;?9@A=AD=CC=CB=A@@BB@@=:::@>@9>>9000@?>>>?0;;8;BB@@@?.?@?AACCC2BBCD8@@AAAAAAB????BBB>??B@BBBB?@==;5;887*994:A?B>A>ABCB@BBAAABC?BBB@9788@>@BBBAAABB=A>:>:>@@=BB@?@@AB;;:8::::>>A9>=<::7A@CCCCABBCHCCAB@@@BB7;5:A;;;7;ACC:;;;CC=
@6HNMW:00961:06332
TACGGAAGGTCAGGGCGTTATCCGGATTTATTGGGTTTAAAGGGAGCGTAGGCCGCCGGTTAAGCGTGTTGTGAAAAGCAGTGGCTCAACCACTGTCGTGCAGCGCGAACTGTCCGGCTTGAGTATCATGAAAGGTTGCGGAATTCGTGGTGTAGCGGTGAAATGCTTAGATATCACGAAGACCTCCGATTGCGAAGGCAGCAGCCTGTGTGTTCACTGACGCTGAAGCTCGAAGGTGCGGGTATCGAACAGG
+
CBBB@D@C?BCDDE@C??>@BB?C@DDC>AA=@D>EE<BB>BC<BAABBAA?A;;;@DHF@C?BBDBBB=A?>>>>3:9@AAA?BB??<?>A@AABC@@AAABACDAA=@AAAA>B@DC?AABBBB>??99929<A=9885;4:9=8:9?A@@@A::7:ACA=BB::99AACAAADA@@=>>>?CD@<;=9<<9949:99:??@A<@?@AAAA=B??::8@:::@C@CCCCBA;?;:::?@9@AABBB@BBB?
@6HNMW:00961:06350
TACGTAGGTGGCAAGCGTTATCCGGATTTACTGGGTGTAAAGGGCGCGTAGGCGGGGATGCAAGTCAGATGTGAAATCTATGGGCTTAACTCATAAACTGCATTTGAAACTGTATCTCTTGAGTGCTGGAGAGGTAGACGGAATTCCTTGTGTAGCGGTGAAATGCGTAGATATAAGGAAGAACACCAGTGGCGAAGGCGGTCTACTGGACAGTAACTGACGCTGAGGCGCGAAAGCGTGGGGAGCAAACAGG
+
CC;;;BB@BC@BA=AABA?ACIAC?CBD?DCCCC=@A@@@;@D>AB@@ACC?AAA?7?99:?;==@BBBDB@@?C<@AABBBB<AA474:=;=?>>8?@@@>==3=<;5;>@BBBBCBB>AAA@B@@@>AA@@<@:99==6<>B7C7B<??DB@A9857?>C;889B@BCBBBBB:87:=AA<=>>;>>@@<???:>::;5;?==>BE<??>;;;<A====;;;A@>::;;AAA:A>===<<1<<<@A9@@@<
@6HNMW:00922:06365
TACGGAAGGTCCGGGCGTTATCCGGATTTATTGGGTTTAAAGGGAGCGCAGGCGGCACTTCAAGCGTGACGTTAAATCTCGGGGCTCACCCCCGTTTTGCGTCGCGAACTGTCGTGCTTGAGTAGGCGGCAGGGAGGCGGAATTCGCGGTGTAGCGGTGAAATGCTTAGATATCGCGAGGAACTCCGATAGCGCAGGCAGCCTCCCGTTGCCTTACTGACGCTCATGCTCGAAGGTGCGGGTATCGAACAGG
+
>==@;@:C=CC@BD;;4:.59;7<9444)44.49)44)5<2=?8666=@=?9::24::>7<<4665A@?A:94;?6;999944&4;<=BCDA,7;;;&9/:///8:::?88855A@AA?AA@8:8<9939@@?;AC?BC?C?C?@=00+0:;0/7<3=<<?8877A>BBB997<<<>BB>@;A97/5679999?9;5;8574///)/:)//.=8=9;>>B>?>><<A@955=6;6;;;>>7<<<==>8;<<:
@6HNMW:00922:06390
TACGGAAGGTCCGGGCGTTATCCGGATTTATTGGGTTTAAAGGGAGCGCAGGCGCACTTCAAGCGTGACGTTAAATCTCGGGGCTCACCCCCGTTTTGCGTCGCGAACTGTCGTGCTTGAGTAGGCGGCAGGGAGGCGGAATTCGCGGTGTAGCGGTGAAATGCTTAGATATCGCGAGGAACTCCGATAGCGCAGGCAGCCTCCCGTTGCCTTACTGACGCTCATGCTCGAAGGTGCGGGTATCGAACAGG
+
CCBB?B?B?BA=B?8@;;6;BB?D@BBA<@@<@C=BB;@@;@B=@@ABBBB?;;6CBC@BB>::;@@@???=@@:AACBCBC:BBBABDDD1@@CE9ABB??@@@A?:::BB@@B??=?AACAA??>8???>8>@>@B?B?B?BC@@<@@B>>>A=A>>>:>BBB?BBCBBBB@@BBB?@<A@@<@@???BBD:9499;99=>=3;;8==;CACCGCCCBBDCCCCBBBCC>B>@@@AA=@@ABBE@BAB>
@6HNMW:00941:06389
TACGGAAGGTCCGGGCGTTATCCGGATTTATTGGGTTTAAAGGGAGCGCAGGCGGCACTTCAAGCGTGACGTTAAATCTCGGGGCTCACCCCCGTTTTGCGTCGCGAACTGTCGTGCTTGAGTAGGCGGCAGGGAGGCGGAATTCGCGGTGTAGCGGTGAAATGCTTAGATATCGCGAGGAACTCCGATAGCGCAGGCAGCCTCCCGTTGCCTTACTGACGCTCATGCTCGAAGGTGCGGGTATCGAACAGG
+
CCBC?B=@=@A=@@;@CF@BAC@C??>?9::5;C=BB<BB<AA=@@@B@@@?BB@BCADACC<:9;BDCCBB>AE?EDCCCCC8BAA?????.?BDC9AAB@BAABB>BBABBB>??B@A@A@?<89929@AA=>>=?A=A=A>ABBC?CCCCC>>;>@@@<BBBB?BBCDBBBBB;@;9>9=;;::;:BAAA@?>7;=>>:>>>1;::>?:C@CCBCCDBBBBB@A@ECCD<A;>?;;;7;BCBBB?BBCA
@6HNMW:00955:06360
TACGGAGGATCCGAGCGTTATCCGGATTTATTGGGTTTAAAGGGAGCGTAGGTGGATTGTTAAGTCAGTTGTGAAAGTTTGCGGCTCAACCGTAAAATTGCAGTTGAAACTGGCAGTCTTGAGTACAGTAGAGGTGGGCGGAATTCGTGGTGTAGCGGTGAAATGCTTAGATATCACGAAGAACTCCGATTGCGAAGGCAGCTCACTGGACTGTTGACTGACACTGAGGCTCGAAGTGTGGGTAATCAAACAG
+
666<8<<?CCB?B;;;AA;@@>;A<AAA<BA=A@;??-;;.99,4;545@A<?A?BB?BB?B>AA?BAC889C>A6???9>??;?A9927,33777&74>>:;B6::9(377/999?>?;A999@@@@AAAAB@BBD>CC?A=@=::8?9>;==;00*0000*/:==8<BBBBA@?>9929?;A;:6:AA6::BA?BAA??@B:::BB?AB@A?AA??@BBBAA:9;B=@<<00,0000<=6;<6877=5;;;
@6HNMW:00957:06391
TACGGAGGATGCGAGCGTTATCCGGATTTATTGGGTTTAAAGGGTGCGTAGGCGGTTTGTCAAGTCAGCGGTGAAACGCAAGGGCTCAACCTTGACCTGCCGTTGAAACTGTCGGACTGGAATGCGGATGCTGTGGGAGGAATGTGTGGTGTAGCGATGAAATGCATAGATATCACACAGAACACCGATTGCGAAGGCATCTCACAAATCCGTTATTGACGCTGAGGCACGAAAGTGTGGGGATCAAACAGG
+
===GACC=@;:;@@@BAA>@BD7;:;BC;A?4:;0;C=BB>BD?BDBBBCDADDACC>BBCD@CBCBBBC@AA@@90///6;;588::+/)/396747::199044:4;;BBBC?BBA@=@???;@<00////<<;376063///<6:5<@??<88<=;;;3;???777;777?ADC>>>C=BAA=000*0/99)/*0<<89533==6==6:?8CC?B@@ABBBAA>ABBBCC9;=<7788&7333;188<8
@6HNMW:00974:05768
TACGGAAGATGCGAGCGTTATCCGGATTTATTGGGTTTAAAGGGTGCGTAGGTGGCACGGAAAGTCAGGGGTGAAAAGCTGTAGCTCAACTATAGTCTTGCCTTTGAAACTTCCGGGCTTGAGTTTAATGGAGGTAGGCGGAATATGTGGTGTAGCGGTGAAATGCATAGATATCACGAAGAACCCCGATTGCGAAGGCAGCCTTCCAGGGCGTAACTGACGCTAAAGCTCGAAAAGTGCGGGTATCGAACAGG
+
DCDB?B?AAABBCABA9:7;AA>BADCC=BB?CC=BB0;9/;:6:<;;;BB?CCACBBC?@@;@BB;;;;.;@ABB:BCCC??;::@@@@@??AAA@A>@@?CC=CBC>BB?B?BE<??8::??B=B@BC?CC?C::5::6:?BB?@??:?@?=>9:4:@@@;AABCCDBBBB??ACBC?BB?CCD;CCB6;;A@<@=AAA@<@=A=@@@8@A@@=@@@==000::3:>>=8999*9?998?9?@88887;:=>
@6HNMW:00978:05795
TACGTAGGTGGCAAGCGTTATCCGGATTTATTGGGCGTAAAGGGTGCGCAGGCGGTCTGTTTAGTCTGGGGTGAAAGCGTTGAGCTCAACTCAATTAAGCCTTAGATACTGATAGACTAGAGTGCAGAAGAGGGTTATGGAATTCCATGTGTAGCGGTAAAATGCGTAGATATATGGAGGAACACCAGAGGCGAAGGCGGTAACCTGGTCTGTTACTGACGCTCAGCACGAAAGCGTGGGGAGCAAATAGG
+
BAABD::4;;2;A<@@B@@BBB@B?BEE=BA@CE>9::AC:A<6;?AAA@@>:989BCBBD<>>=BCDCC9AAAA9@ACC?B>>>BBB?B?AA<A=B:==5<;=;=>BB==<AC;;;?>>===>=@>=9>866)8188A=A?A@D?CAA@A@@AAC@BBBB8AC@@ABBBBAB@@@:=>;>?BDD?BB>><:;;;@;00*0=5;7;;9===@@;?>>>=;;;=<///89;=>3;;;8?AA5;;;A@9@@?6
@6HNMW:00979:05760
TACGGAAGATGCGAGCGTTATCCGGATTTATTGGGTTTAAAGGGAGCGTAGGCGGGCTGTTAAGTCAGCGGTCAAATGTCAGGGCCCAACCTTGGCATGCCGTTGATACTGGCGGCCTTGAGTTCACACAAGGAAGGTGGAATTCGTCGTGTAGCGGTGAAATGCTTAGATATGACGAAGAACTCCGATTGCGAAGGCAGCCTTCTGGGGTGTTACTGACGCTGAGGCTCGAAAGCGCGGGTATCAAACAGG
+
BCBB@B?@?C@?@@@@@B?BBB?B?A@@<?@<@C9@@;@G<BB=BBA??;;5;;;0;?<?:@=A?@BA;:6;A@@;@>@A:::3:A9?=@>A4949?>?>=9:49CAAA><88939/88>:79>BDBBBB?B>A<@>99293:5;BBCCCCB@>00,0<=<5<@9828BCDC??@CBB?AA?C@@=A@@>@@@@4:4:;;;=A=@;;;;6;AB@ICCCCCCCCC:96:A@;;;0<;;;;;0;AA;;;0<@A=
@6HNMW:00991:05792
TACGGAGGATGCGAGCGTTATCCGGATTTATTGGGTTTAAAGGGTGCGTAGGTTGCTTGGTAAGTCAGCGGTGAAAACTGAACGCTCAACGTTCAGCGTGCCGTTGAAACTGTCAGGCTTGAGTGCAGTGGCGGCAGGCGGAATTCGTGGTGTAGCGGTGAAATGCATAGATATCACGAGGAACTCCGATTGCGAAGGCAGCTTGCCATACTGTAACTGACACTGAAGCACGAAGGCGTGGGTATCAAACAG
+
GDCC?CC@C?@ABBBCBB?@AD@C@BBB>BC@CD>DC6::6;@9AABCDCDAG@BBB?B?BE@EGBA@AB>ABDCC;CACA?AAABA@=ABB?BB???@@=1988==?8@AAAABDHCC@CBBBBBAB@@=@C?BCC@BB?A8:8:DBB?BB;;<<;6;BBB=:::ACC@A@AABAAA::5:=@?@<@9:4::>@>A?BBCBB>AA<??BBBBBB???????AB??<?A@@AB?B?BBBBC<99:A@B;;;;
@6HNMW:00991:05796
TACGGAGGATCCGAGCGTTATCCGGATTTATTGGGTTTAAAGGGAGCGCAGGCGGCACTTCAAGCGTGACGTTAAATCTCGGGGCTCACCCCCGTTTTGCGTCGCGAACTGTCGTGCTTGAGTAGGCGGCAGGGAGGCGGAATTCGCGGTGTAGCGGTGAAATGCTTAGATATCGCGAGGAACTCCGATAGCGCAGGCAGCCTCCCGTTGCCTTACTGACGCTCATGCTCGAAGGTGCGGGTATCGAACAGG
+
CBBB>AA=@@@=AAAA@@<@BB@D@CCD>CB?BB<AB9@@;@?9?@:<;;;5;;5;::=9=><00/0;:;@@6;;4@DBBADD;BBBBBCCA/9999-9@@CBBBBB?BBA@AA@@AA?AABAA@<8758AA>:7959@:@?B?AA@C?BB<>>8618AAA;;;;@<@AA@@@@@??>>;><AAD=@@=>>?A>8818889:===5=>5;;=C@BBBCCBBBBBBCB@CB@@=?>C;;;<0;AAABB?AAA>
@6HNMW:00998:05761
TACGGAGGATGCGAGCGTTATCCGGATTTATTGGGTTTAAAGGGTGCGTAGGTTGCTTGGTAAGTCAGCGGTGAAAACTGAACGCTCAACGTTCAGCGTGCCGTTGAAACTGTCAGGCTTGAGTGCAGTGGCGGCAGGCGGAATTCGTGGTGTAGCGGTGAAATGCATAGATATCACGAGGAACTCCGATTGCGAAGGCAGCTTGCCATACTGTAACTGACGACTGAAGCACGAAGGCGTGGGTATCAAACAG
+
BB;;5;@<=@??@@?@@@=@BB?B@BCC>BA>@D:AA6;;0;@9A@=BDDD@C@::;7;79@:>;=====8::;==2=>>><><;;;>:>CC?@???>:::=AA=??C<9990000+0@:=>>@BA<;6<=@@>@9999D@D@B@BBBB@CC;;;BA=ABBD>AA@BKFCBAAA@;;;;;7;>AAA=AAA6;;A@;>;?999<<<A@BBBBBBBB@A@@A999AA:;9;??@991929?977*3<99>A6877
@6HNMW:01000:05796
TACGGAGGATGCGAGCGTTATCCGGATTTATTGGGTTTAAAGGGTGCGTAGGCGGTTTGTCAAGTCAGCGGTGAAACGCAAGGGCTCAACCCTTGACCTGCCGTTGAAACTGTCGGACTGGAATGCGGATGCTGTGGGAGGAATGTGTGGTGTAGCGGTGAAATGCATAGATATCACACAGAACACCGATTGCGAAGGCATCTCACAAATCCGTTATTGACGCTGAGGCACGAAAGTGTGGGGATCAAACAGG
+
CBBBACC@BB@@>>@@BA=@AB?D=@@B?BB?BB@BC>CM?EC>C@@@A@@<@A=@A<BBEE@BCBAAAB?AABB=:;;@@BB=BBCC@CC=B;???;?@@;?A?BBC@AAAA?>9?AAA;><>BBC;????AABAB>BC@C@AAAAAA>A@@@@9959CCC>BBBAAA???BB:99A@@@A=@@@;???399=?8<<??987773>:6>@478=AB?BBBCBBB9:4:@@@=A9<><?@>?1A>>>D:>?=<
@6HNMW:01000:05801
TACGGAGGATGCGAGCGTTATCCGGATTTATTGGGTTTAAAGGGTGCGTAGGTTGCTTGGTAAGTCAGCGGTGAAAACTGAACGCTCAACGTTCAGCGTGCCGTTGAAACTGTCAGGCTTGAGTGCAGTGGCGGCAGGCGGAATTCGTGGTGTAGCGGTGAAATGCATAGATATCACGAGGAACTCCGATTGCGAAGGCAGCTTGCCATACTGTAACTGACACTGAAGCACGGAAGGCGTGGGTATCAAACAGG
+
BBBC@DDACCBBBCBCCB?BBB>B@CCC=BB?BB=BC=CE>EE=CBB;<;B6;6;@?9C@AA?A@AB;;;7;AADE;AACC?@@@@@@=@CC?CBBBBBBC?CF@AA@8@<<99;;5;A>BBAAAAACBB@BD@CCC?CCAF?@;@A;;6;CCCC:929999)9999559B555;999>>:@?CCC?CCC?CBCEAC@BBBBC:;;?CAA@@?BB=@A???A?@?B>AA;99298<<?@999-8=;=@D:@::5
@6HNMW:01003:05783
TACGGAAGGTCCGGGCGTATCCGGATTTATTGGGTTTAAAGGGAGCGCAGGCGGCACTTCAAGCGTGACGTTAAATCTCGGGGCTCACCCCCGTTTTGCGTCGCGAACTGTCGTGCTTGAGTAGGCGGCAGGGAGGCGGAATTCGCGGTGTAGCGGTGAAATGCTTAGATATCACGAAGAACCCCGATTGCGAAGGCAGCCTTCCAGGGCGTAACTGACGCTAAAGCTCGAAAGTGCGGGTATCGAACAGG
+
CAAB?B?BACE@AB9000//:696;??5<C9;;8;E<DC7;;/9==@@>>:?B6;0?@<@@<00/<<<///6;;5;;:AABB8?@@>????1:CDD8A@@A@@A?@;:::=<<<<=;6;;???@<?=:?@@@899397/71;2<BBC@DBBBB??9=989,:>>=8<<;?@B@BBCD?BB@EDD;CBC:;;@A=A;?=9:49;@?CFG=@@@@;?@B>>0//<<,//<>BCC=@@=594,9994445::=:
@6HNMW:01011:05797
TACGGAAGGTCCGGGCGTTATCCGGATTTATTGGGTTTAAAGGGAGCGCAGGCGGCACTTCAAGCTGTGACGTTAAAACTCTCGGGGCTCACCCCCGTTTTGCCGTCGCGAACTGTCGTGCTTGAGTAGGCGGCCAGGGAGGCGGAATTCCGCGGTCGTAGCGGTGAAATGCTTAGATATCGCGAGGAACTCCGATAGCGCAGGCAGCCTCCCGTTGCCTTACTGACGCTAAAGCTCGAAAGTGCGGGTATCGAACAGG
+
//<@;<=>;@A<@@80//)/:;3:5:?@6?A=AA=AB:@B=BC=B=;:944.44.44//)/617////7/--5(---&////9:::.::<=::::,5:88&--(---/833-3433:::8888454>@:49;.3.39;.88.3349,3,34333.3/888///(//99.887606////7793...2626550-..33365..(..332777.53...(/)/88896/3333(3339333(33:::<5<555::7;<=9
@6HNMW:00965:05815
TACGGAAGGTCCGGGCGTTATCCGGATTTATTGGGTTTAAAGGGAGCGCAGGCGGCACTTCAAGCGTGACGTTAAATCTCGGGGCTCACCCCCGTTTTGCGTCGCGAACTGTCGTGCTTGAGTAGGCGGCAGGGAGGCGGAATTCGCGGTGTAGCGGTGAAATGCTTAGATATCGCGAGGAACTCCGATAGCGCAGGCAGCCTCCCGTTGCCTTACTGACGCTCATGCTCGAAGGTGCGGGTATCGAACAGG
+
BBBC@D@C@CHADD>D@@>@BB?B@@@?8;;4<;0;:(:>,95)49:@BAA?@@=@BCC?AC=;9;;BBB@@?@A:ABBBCBB9BBCAAAAA1?@CC5;;??AA???@@??C???AAB?BBCA:94::49@?@89:39939<A=BEAA>AB?@A9999CDE>CC?@>?BBABBBB@:>;<@<@@@<@A????>>8717=?>=AAF9>>:>>=D@DDDDBCBBIBB@BBCCCB5;5;;:95)5<==>C@CCB@
@6HNMW:00967:05813
TACGGAAGGTCCGGGCGTTATCCGGATTTATTGGGTTTAAAGGGAGCGCAGGCCGTCGATTAAGCGTGACGTGAAATGCCGCGGCTCAACCGTGGAAGTGCGTCGCGAACTGGTTGACTTGAGTGCGCACGAGGAAGGCGGAATTCGTGGTGTAGCGGTGAAATGCCTTAGATATCACGAAGAACCCGATTGCGAAGGCAGCCTTCCAGGGCGTAACTGACGCTAAAGCTCGAAAGTGCGGGTATCGAACGAG
+
6<==8=:=:>>9=;2<9;05==8>9;;=4<=8>=5=<5>=,95,9ABBCBB?C;:;C@?@?B<<;??>?<<<=>>388<.433-339:6=+//:5:*//88@?;@>;:5900)09;<9:6?7:855:;<9:7929)/(/9462606622+222255:6::;;03..*-2792--.339::1555990779177<8375;9//*/5929;949<//,/665752555(5552225,552226/67855765225
@6HNMW:00995:05827
TACGGAAGGTCCGGGCGTTATCCGGATTTATTGGGTTTAAAGGGAGCGCAGGCGGCACTTCAAGCGTGACGTTAAATCTCGGGGCTCACCCCCGTTTTGCGTCGCGAACTGTCGTGCTTGAGTAGGCGGCAGGGAGGCGGAATTCGCGGTGTAGCGGTGAAATGCTTAGATATCGCGAGGAACTCCGATAGCGCAGGCAGCCTCCCGTTGCCTTACTGACGCTCATGCTCGAAGGTGCGGGTATCGAACAGG
+
BCCC@C=@?@@=AG=@@A>BBB=@>ABD>CC@EB8?@,;;0:<7@A;:;@@=;95:@@=;=?<;:;AAABCC?CC>CBB????6??A@@AAA1?@DE9ABAACBBBA@BBBBBBBBBB<AABCB@?A@>?=;;300+009;;A?@??B@BBBBBBA?ABBB<BBBB<@@DBBBBD>>>><?;?>>;>B>==?A>;:5;==?:;<<,//,//7D?ACBAAAABCCHDCCCAA@=>9<00/<5<?===B?BCC?
@6HNMW:01005:05853
TACGTAGGGGAGCAAGCGTTATCCGGAATTATTGGGTGTAAAGGGTGCGTAGACGGGATAACAAGTTAGTTGGTGAAAATACCGTCGGCTCCAACTGAGGAACTGCAACTAAAACTATTATTCTTGAGTGCAGGAGGGGAAAGTGGAATTCCTAGTGTAGCGGATGAAATGCGTAGATATTAGGAAGAACACCAGTGGCGAAGGCGACTTTCTGGACTGTAACTGACGTTGATGCACGAAAGTGTGGGGAGCAAACAGG
+
B=><:9555&5:::.45557545.4.4.4.4439>4556>>7<>5;5:5=<=;@@E=CCD:;6:??4<8;*0)//---&,,-(---,06,-(/(///995918<8>C?BBCEF:>?<A?@@:?;.339587//*/9@@2@>6<@@7;586=/44:::333;>.338;=5;<<=<:8<//-(--(/499*///3::::5887(-(----88,335.522229+222228:267;>69<898)5:=6999-56522'2::4
@6HNMW:01005:05859
TACGGAGGATACGAGCGTTATCCGGATTTATTGGGTTTAAAGGGTGCGTAGGTGGCAGATTAAGTCAGCGGTGAAAAGCTGTGGCTCAACCATAGTCTTGCCGTTGATACTGGTTTGCTTGAGTACAGTTGATGTAGGCGGAATGCGTAGTGTAGCGGTGAAATGCATAGATATTACGCAGAACTCCGATTGCGAAGGCAGCTTACAAAAGTGTAACTGACACTGATGCACGAAAGCGTGGGTATCAAACAGG
+
BBBBADDADBCCCCC@A@?BAA?B?BCC?CC@BC<AB6;;6;=;@BCCBBBACC@BBBBC>@=@BBBAAB=@99:9-;=?AAA?BC@@<@9::BBBCC9::GBC@CBCBBBB?BC>BBB599@@CCA@A?BB?BB??==<99:;<<@@==>??>=8868@AC98::@@A@788C:>=AAAA>:AAC:;;<;?AAA0505=??A7:;DDD5===?A<A888A@@@>>;;;@??=@7====@@:@AAAAB8==?=
@6HNMW:00968:05909
TACGGAGGATGCGAGCGTTATCCGGATTTATTGGGTTTAAAGGGTGCGTAGGCGGTTTGTCAAGTCAGCGGTGAAACGCAAGGGCTCAACCTTGACCTGCCGTTGAAACTGTCGGACTGGAATGCGGATGCTGTGGGAGGAATGTGTGGTGTGAGCGGTGAAATGCATAGATATCACACAGAACACCGATTGCGAAGGCATCTCACAAATCCGTTATTGACGCTGAGGCACGAAAGTGTGGGGATCAAACAG
+
CCCC@CC@DCC?@?BBB@?BBB?B?CCC=BB@CC<@@8??5>@:@A@ABAA=@A=AC=@@CB?BCCA@@B>@@@C>;;:9:?>:<@>>*0*/38896:774997:;;/43@AAA=AB:95:?AAAB?BA>>?AAAA=??=??BBBBB@;?=/00;:;7>??C5A<<<>756255233;;>7558@A<>>8*/0::5:99<;;A774C?6=B=@A?BB?CBB?????@8@==8==3888=999.<9>=D5=88
@6HNMW:00972:05881
TACGGAAGGTCCGGGCGTTATCCGGATTTATTGGGTTTAAAGGGAGCGCAGGCGGCACTTCAAGCGTGACGTTAAATCTCGGGGCTCACCCCCGTTTTGCGTCGCGAACTGTCGTGCTTGAGTAGGCGGCAGGGAGGCGGAATTCGCGGTGTAGCGGTGAAATGCTTAGATATCGCGAGGAACTCCGATAGCGCAGGCAGCCTCCCGTTGCCTTACTGACGCTCATGCTCGAAGGTGCGGGTATCGAACAGG
+
DCBB>B@A>AD?CA<A;;8;BD@C@CBC?BB@BE>BC8::6;D=ABBC@??>;:5;===9=@,000??????<DD?AA?9:99&9?ACBBBB2BACD9;;AAAAAAA@889FBA@AAB?BBBBAB>==:<@A?:<>7>@<??B?BB@@?ABBBB==;=BBC<BBAB?AAAAABBBA>>?=C=@=>:>A;;;@?<65.5<==;@@@8?>8==:C@CBBCCCCCCEDBBBBBBB=@=?@;;;8;BCDBC@;;;@
@6HNMW:00974:05860
TACGGAAGGTCCGGGCGTTATCCGGATTTATTGGGTTTAAAGGGAGCGCAGGCCGTCGATTAAGCGTGACGTGAAATGCCGCGGCTCAACCGTGGAAGTGCGTCGCGAACTGGTTGACTTGAGTGCGCACGAGGAAGGCGGAATTCGTGGTGTAGCGGTGAAATGCTTAGATATCACGAAGAACCCCGATTGCGAAGGCAGCCTTCCAGGGCGTAACTGACGCTAAAGCTCGAAAGTGCGGGTATCGAACAGG
+
ECCD>B?A?AA<@?6?;:4;A@;@@CCC=BC?CB<?@0;;0;B;ABBCCBC@C?BBB;;;@B?BAAA?@?;;;AB=@A@?BAA>@@?B@B?ACC>B;>>@?BBBCBA?<ABB?BAD?@??@@@@>>>>AA???:=:=:=A<A:>:=@@@<@A@@@>>:>>??5>?==8<==>==888@@<@@=CBB6B??:==@A5949<<;8<9;99:;1;?=>;>AA@;<;=BB:@?@CAAA9@@@:992:==>8818753
@6HNMW:00981:05894
TACGGAGGATACGAGCGTTATCCGGATTTATTGGGTTTAAAGGGTGCGTAGGTGGCAGATTAAGTCAGCGGTGAAAAGCTGTGGCTCAACCATAGTCTTGCCGTTGATACTGGTTTGCTTGAGTACAGTTGATGTAGGCGGAATGCGTAGTGTAGCGGTGAAATGCATAGATATTACGCAGAACTCCGGATTGCGAAGCAGCTTACAAAAGTGTAACTGACACTGATGCACGAA
+
==>?:??:@@@@A0/0:<;@AC?D=;;;/9>=A@9@@495)4;2559?===800,0;;<97<7;==CCBB8;9@@=4599A>C?B@>?=C788>??9947;4<999;==999498.737/333777333.33;<===8>B7<>75557;:::;8966278893222999988882655525//558(/(.-27-//788977;;<<>=>2?988A388;:7:>AA?AAAA9883
@6HNMW:00984:05906
TACGTAGGGGGCAAGCGTTGTCCGGAATGACTGGGCGTAAAGGGTGTGTAGGCGGGCTCGCAAGTTGGATGTGTAATACCCAGAGCTTAACTCGGGTGCTGCATCTGAAACTACGAGTCTTGAGTGTCGGAGAGGTAAGTGGAATTCCTAGTGTAGCGGTGGAATGCGTAGATATTAGGAGGAACATCAGTGGCGAAGGCGACTTACTGGACGATAACTGACGCTGAGGCACGAAAGCGTGGGGAGCAAACAGG
+
CCBBB@@@@@0>B=@?@@>BCD@C>@>ACCA@@B>???BB>BC>ABABB?>887929ABBBB?BD>B>BBBC@B@>A<<<7<A<==C>B>ABBBB;B@@:??CCBA>@>9>>>@@AAA::5;>?=>>>=8<A774894;<>9;:;;B=?=>>>><<;;7;>:>:8;8?>AA@?>>9<<8;;7;;AAA@<==<9>@@;A;AA@@@79;;?;<=;;;A8==>>?>>>>8858?A??A7>799999-9;<AA:A@@<
@6HNMW:00987:05886
TACGGAGGATACGAGCGTTATCCGGATTTATTGGGTTTAAAGGGTGCGTAGGTGGCAGATTAAGTCAGCGGTGAAAAGCTGTGGCTCAACCATAGTCTTGCCGTTGATACTGGTTTGCTTGAGTACAGTTGATGTAGGCGGAATGCGTAGTGTAGCGGTGAAATGCATAGATATTACGCAGAACTCCGATTGCGAAGGCAGCTTACAAAAGTGTAACTGACACTGATGCACGAAAGCGTGGGTTATCAAACAGG
+
666=;??:>;;;<<<<5;49=B:>;CCC=BB@DD>CC>DC<BB<AA@@B;;59>99<<<<9=8<<>;;;=8<<:::&444:44.5:8829044;<>;<8;;8<<8<::?8886<<187717333;;;8848;;;;33.33,3<72572225567:@@46578.///8;==>==<8=;;;99;;;;;;99>7;=AA9=:>=>>B=BA@@@5;888B=A>>>==;??>?A@B9667.//-222'-).779>35856
@6HNMW:00993:05873
TACGTAGGGAGCAAGCGTTATCCGGAATTATTGGGTGTAAAGGGTGCGTAGACGGGATAACAAGTTAGTTGTGAAATACCTCGGCTCAACTGAGGAACTGCAACTAAAACTATTATTCTTGAGTGCAGGAGGGAAAGTGGAATTCCTAGTGTAGCGGTGAAATGCGTAGATATTGGGAGGAACACCAGTGGCGAAGGCGCCTTTCTGGACTGTGTCTGACGCTGAGATGCGAAAGCCAGGGTAGCGAACGGG
+
BCBBBCDD@BBBC@BBBB@BBC@DAD@C?BB>AA9;;;><5<<5<?@@@BBBCCC>CCC?AA=A@=@??=?ABCC?CB?:>995:?@C?CAA9848=A>@>D?CCACC9BCBB?BB?CB@BAAA>A?=9666(9:/:=>:><B@B?BBBDBB???@<ABBA<B@999AA@??@399/:@<A>CCC@BBBDABAB8;9:BCADD>AAA?9::AA@>??AA?;::A;;;BB@@@@;@@?BCC?CCCCCB????9
@6HNMW:00998:05881
TACGGAAGGTCCGGGCGTTATCCGGATTTATTGGGTTTAAAGGGAGCGTAGGCGGCATGGTAAGCGTGTTGTGAAATGCGGGTGCTCAACATCCGGACTGCAGCGCGAACTGCCGTGCTTGAGTGCATTGAAGGAAGGCGGAATTCGTGGTGTAGCGGTGAAATGCGTAGAGATTGGGAGGAACACCAGTGGCGAAGGCGGCTGCCTGGACCGTAACTGACACTGAGGCGCGAAAGTGCGGGTATCAAACAGG
+
GCBA=A>@<@C>@@:@:96;DD@C@BCD?CC?BC=CC>CD>CC>BBBDC@@>@B?BCCC?CB<@@B@BA@CBBBD>BBBBB:????BB@GBBC?B@BCBBAB??@BCE@CCBB@CBCCE@CAA@AABB?AA<@;@;?;?C?C?C@CCAA?ACCCCCB?CCCC=CBAAACCB@??;==6==;>=ABB@CBBB?BBA;@<>><>BBE@CC?BB@BBB@BCBBBDBBB::::CBCCC>A@???@6=>>???8?@@:
@6HNMW:01002:05898
TACGTAGGTGGCGAGCGTTGTCCGGAATGACTGGGCGTAAAGGGCGTGTAGGTGGACTGATCAGTCGGATGTGAAAGCCCCAGGCTTAACCTGGGAACCGCATCCGATACGGTCAGTCTTGAGTGCGGGAGAGGGCAGTGGAATTCCCAGTGTAGCGGTGAAATGCGTAGAGATTGGGAGGAACACCAGTGGCGAAGGCGGCTGCCTGGACCGTAACTGACACTGAGGCGCGAAAGCGTGGGGAGCAAACAGG
+
CBBCCCGBCC=@@;9;@B@BBC@C@C@CDCD;;;7:BBBC>DC=;;;@AAA>AB<??BAAAA=89:?<?ABBCCC>CCCC9CC>CC=@=?8;;;3>:@:@A@AB@B@A@>>9>ABABBB;>=@?>;>>7=?=>?8@@@@B>B>B>AC;CCCC>>>9978ABB:??D??>>>?<@=@B=??=?@BBB?BBBB?BBB>@=9939AAA?BC?AA>AAA<???AACCCC6606=<787-8:=:9::/;::AB:AAA<
@6HNMW:00977:05929
TACGTAGGTGGCAAGCGTTGTCCGGATTTACTGGGTGTAAAGGGCGTGTAGGCGGAGCAGCAAGTCAGAAGTGAAATCTCCGGGCTTAACCCGGAAACTGCTTTTGAAACTGTTGCCCTTGAGTATCGGAGAGGCAGGCGGAATTCCTAGTGTAGCGGTGAAATGCGTAGATATTAGGAGGAACACCAGTGGCGAAGGCGGCCTGCTGGACGACAACTGACGCTGAGGCGCGAAAGCGTGGGGAGCAAACAGG
+
C>@@A@B=AB?@@<?A;;555@:@:>>>6@BCCD<@@BBB>BC>BA;;9DD@BB?BBB@????BBCBBB;??@?@8>????BB:>>@A?AC5754A5>:98===5>ED:B@@@:==@9?<?AA?@@97156//)/66/667<6><><@@;;:866//*/<;<276;@;;;;CCB<@@<@@<A7;;=:=A@@:<//)/)//)/698>@@<@==<==:=>>=>8//8//)/::/89*8<<::;:1:@ABE:?>>:
@6HNMW:00982:05949
TACGTAGGGAGCAAGCGTTATCCGGAATTATTGGGTGTAAAGGGTGCGTAGACGGGATAACAAGTTAGTTGTGAAATACCTCGGCTCAACTGAGGAACTGCAACTAAAAACTATTATTCTTGAGTGCAGGAGGGGAAAGTGGAATTCCTAGTGTAGCGGTGAAATGCGTAGATATAAGGAAGAACACCAGTGGCGAAGGCGATCTACTGGACAGTAACTGACGCTGAGGCGCGAAAGTGTGGGGAGCAAACAG
+
A;;@BBBB=AA@C>A@@@<@BB?C@D@D@BD@CC=AA??<(44,489;@AAC@>>:@?@=AA>AA?A@@69:?@@;ABB?A?@=?BAB?BAA@@<@377<;<6;73333$39885<<8=C7B99:???B??ADD5BA8>=>9>1;6;?AAACBA;;0.*.-.8---//05<==BBB9:9:?CC?BBB?999B>@>@4:49@ACBBBBBB?BB;;;B@DBBBB;;;A@?;::;:4:4<:::=BC9BCCFF=B99
@6HNMW:00985:05951
TACGGAGGATGCGAGCGTTATCCGGATTTATTGGGTTTAAAGGGTGCGTAGGCGGTTTGTCAAGTCAGCGGTGAAACGCAAGGGCTCAACCCTTGACCTGCCGTTGAAACTGTCGGACTGGAATGCGGATGCTGTGGGAGGAATGTGTGGTGTAGCGGTGAAATGCATAGATATCACACAGAACACCGATTGCGAAGGCATCTCACAAATCCGTTATTGACGCTGAGGCACGAAAGTGTGGGGATCAAACAGG
+
CCBC?@@<>@@>@@BA@A@CCD@D@BBB>BB@BE>BB=BB<@@<@BABBBBAGD@DC=BBCC@CCEAAAB>=<@@90000<??8?@BB>BB<?:>:A=@AA;@?;@?A=AAABCD@CCBB@B?AA>>9>000009AC;AB<@6??BBBB?BBBB???>ABBC>AAAADBBABBD::9@@@9979BC=A??488==2979CCA???99:29A:???BC?BA@AA:99949=>>CB9B===BAB:BAAAD>ABA?
@6HNMW:00990:05918
TACGGAGGATGCGAGCGTTATCCGGATTTATTGGGTTTAAAGGGTGCGTAGGCGGTTTGTCAAGTCAGCGGTGAAACGAAGGGCTCAACCCTGACTGGCCGTTGAAACTGTCGGACTGGAATGCGGATGCTGTGGGAGGAATGGTGTGGTGTAGCGGTGAAATGCGTAGAGATAGGGAGGAACACCAGGTGGCGAAGGCGGCCTGCTGGGCTTTAAGCTGACGCTGAGGCACGGAAAGCGTGGGTAGCAAACAGG
+
BAA@?BC?B;:;@?<96:;C>>;@66<C=BC@CB>CC>CB<BD?DBB<A@@=>9499)444;8==;;;@B>AB@@900048;1::/-+-9+------(,,,,(-/:1:///336888=7=6<:33.3;889;;;;2//49(//(/6//(333////(/69:5:?==BBDC999??>898109=:9)//(/8(//938433,36777888(///(/(//5-,,,,---6(-/8828<38888<=3::;377(7796
@6HNMW:00993:05935
TACGGAAGGTCCGGGCGTATCCGGATTTATTGGGTTTAAAGGGAGCGCAGGCGCACTTCAAGCGTGACGTTAAATCTCGGGGCTCACCCCCGTTTTGCGTCGCGAACTGTCGTGCTTGAGTAGGCGGCAGGGAGGCGGAATTCGCGGTGTAGCGGTGAAATGCTTAGATATCGCGAGGAACTCCGATAGCGCAGGCAGCCTCCCGTTGCCTTACTGACGCTCATGCTCGAAGGTGCGGGTATCGAACAGG
+
BA:9768=:CC@BA<000/<>7?:;==6AB@BC>CD;@@;A@;@@AAA@@;00/???:??009;??==?@<@@9?>?=@??5=@@==???.;BBB8????AA?@@?AA@A@@??9949@@AAB???8<999,98,7?4?=B?BABB?BA@@@8949AAA=999C@?????B988888=C=AAA=@@>>==<<7707;::7<<</::0684B=ABCBBBAAACAA@BBBDD=C=;;;CD>BBCBBB?CAB?
@6HNMW:00998:05920
TACGGAAGGTCCGGGCGTTATCCGGATTTATTGGGTTTAAAGGGAGCGCAGGCGGCACTTCAAGCGTGACGTTAAATCTCGGGGCTCACCCCCGTTTTGCGTCGCGAACTGTCGTGCTTGAGTAGGCGGCAGGGAGGCGGAATTCGCGGTGTAGCGGTGAAATGCTTAGATATCGCGAGGAACTCCGATAGCGCAGGCAGCCTCCCGTTGCCTTACTGACGCTCATGCTCGAAGGTGCGGGTATCGAACAGG
+
BABC=@=@?CB?BB<ABA?BCB@B@;;;6;@:@B0;;,;A/;9,99;?@BB?BA=??::28><=>?@9949:79C4???>>::.=<::>===+=CCC5:;>??AC@?<??=8377333.3=<<@B?>?9>><@8::18>/7/78?>@A=AAB>???9?>>=7>@@A>ACC??>??;8886=8===<@>>?8;;>8818;;:7778(7<7<=:B=AACBAAAACABGCB@AAD8:5;B;;;,9955=>AFCC@
@6HNMW:00971:05971
TACGGAAGGTCCGGGCGTTATCCGGATTTATTGGGTTTAAAGGGAGCGCAGGCCGTCGATTAAGCGTGACGTGAAATGCCGCGGCTCAACCGTGGAAGTGCGTCGCGAACTGGTTGACTTGAGTGCGCACGAGGAAGGCGGAATTCGTGGTGTAGCGGTGAAATGCTTAGATATCACGAAGAACCCCGATTGCGAAGGCAGCCTTCCAGGGCGTAACTGACGCTAAAGCTCGAAAGTGCGGGTATCGAACAGG
+
GKCC?C;;:;E@DD?DA@?@CC@C@CCD?CB?AC9@@9@B<AB<BAAA@@@>@?AAA:;:;@<AAAAABBAAACC=:;9=@?=;?A@@=A=@@B@B?BB@@BBBA@@A?CBB?B>BB?A:>>>;;;>>>@A=<8<8;6<=8>;A;@A?A:A@A@A>><>>>>6>BBA;??AA@>>>>>>:<>;>CC2=>@799><6949798:==A=8::2:<<@<??>BA::;?@9??A@???:?AA:::7:>=A>>9;;=;
@6HNMW:00995:05992
TACGGAAGGTCCGGGCGTATCCGGATTTATTGGGTTTAAAGGGAGCGCAGGCGCACTTCAAGCGTGACGTTAAATCTCGGGGCTCACCCCCGTTTTGCCGTCGCGAACTGTCGTGCTTGAGTAGGCGGCAGGGAGGCGGAATTCGCGGTGTAGCGGTGAAATGCTTAGATATCGCGAGGAACTCCGATAGCGCAGGCAGCCTCCCGTTGCCTTACTGACGCTCATGCTCGAAGGTGCGGTATCGAACAGG
+
;<<<8A@C@BB??:3>/0/<<6<:;>>5696;B;AB9AA<A?9000/0>>60:6<B@;<?45559<;>?B?=B=BCCC>>>2=<<<:;;;+99<<000)/67:99949>888?;;::89>@A@A??@;A:99+3<1;?6?>A>A@::37;=8;;?6=;;=5<<<<6===?A><>?<<>?A=>?><?>>>AA@@>=:=;;;;<<<188)//4@<AACCAB@BC;;;BBBBCD40+0;00)/999:=9BAA7
@6HNMW:00998:05991
TACGGAGGATGCGAGCGTTATCCGGATTTATTGGGTTTAAAGGGTGCGTAGGCGGTTTGTCAAGTCAGCGGTGAAACGCAAGGGCTCAACCCTTGACCTGCCGTTGAAACTGTCGGACTGGAATGCGGATGCTGTGGGAGGAATGTGTGGTGTAGCGGTGAAATGCATAGATATCACACAGAACACCGATTGCGAAGGCATCTCACAAATCCGTTATTGACGCTGAGGCACGAAAGTGTGGGGATCAAACAGG
+
B??>:;I6;;B@A@@@A@@BCB?B?:998:C?CC6;;.;A8@B=@?@BBBB@BB@CM=@ACC@BBAA@??<?;:;0;99??CD<ABB=9B=4?387=6;;;6;=9=@A;AA>>?A>@AAC8>9>889?B?99:B@@@:@@<A=ABBA@@;>=?>>9929=?>8@?>>A@789@@999ABBAB?BCC?0..)....)-6:;<=;7<787,7A=BB@CC?BDBBCBBAA>ABBDCD>A:99@@@6@@?AB>BCB8
@6HNMW:01005:05994
CACCGGCAGCTCTAGTGGTAGCAGTTTTTTATTGGGCCTAAAGCGTCCGTAGCCGGTTTAATAAGTCTCTGGTGAAATCCTGCAGCTTAACTGTGGGAATTGCTGGAGATACTATTAGACTTGAGATCGGGAGAGGTTAGAGGTACTCCCAGGGTAGAGGTGAAATTCTGTAATCCTGGGAGGACCGCCTGTTGCGAAGGCGTCTGACTGGAACGATTCTGACGGTGAGGGACGAAAGCTAGGGGCGCGAACCGG
+
;<<=F?AAABBBCAA@@<?@;:;4:4944#445::5=:<@<6<44491334486?8AC:><?B?BCBBBBD@CCBB<?>????@BAC>B=A@A>=;386>8896:48@?@ABBDC@A<;>><@@?<==>>6>?>B<@:?:;;7;BBAAA9787)75/8838///(/(/9:9<9=@:>?A8>=;>>:>>:;;;;??@@<@<?989;:===>19175551799967/7=<==6=<=<A5:@@;;;;5;???CGE>B>
@6HNMW:00986:06014
TACGGAGGATGCGAGCGTTATCCGGATTTATTGGGTTTAAAGGGTGCGTAGGTGGCAGATTAAGTCAGCGGTGAAAAGCTGTGGCTCAACCATAGTCTTGCCGTTGATACTGGTTTGCTTGAGTACAGTTGATGTAGGCGGAATGCGTAGTGTAGCGGTGAAATGCATAGATATTACGCAGAACTCCGATTGCGAAGGCAGCTTACAAAAGTGTAACTGACACTGATGCACGAAGCGTGGGTATCAAACAGG
+
CBBCBCB@BBAA@BBBBB>@@@@CACCC>CC?BB>CC<BB=BB=BB@@ABCADCACCCBB?C@CCCBBAA<@@@@@6A@@ABC?BBAA=@<??ACAAB?AA>AF@CBC@@??:>@9@@A?BBAA@A9:9?CCAAAAA=@@<@>>?:@@;;;AC@@??<????8:;:AAA@@>>>=@C>>=>>9>>?<ABA<A555+/,/====99:=AB5@@???<@===?@>>=<9:7:;//+/99:=B9:;;AED;?>>=
@6HNMW:00994:06051
TACGTAGGTGGCAAGCGTTGTCCGGATTTACTGGGTGTAAAGGGCGTGTAGGCGGAGCAGCAAGTCAGAAGTGAAATCTCCGGGCTTAACCCGGAAACTGCTTTTGAAACTGTTGCCCTTGAGTATCGGAGAGGCAGGCGGAATTCCTAGTGTAGCGGTGAAATGCGTAGATATTAGGAGGAACACCAGTGGCGAAGGCGGCCTGCTGGACGACAACTGACGCTGAGGCGCGAAAGCGTGGGGAGCAAACAGG
+
BBBFFDD@;:9;A>ABBB?CCC@C?CCC=CCCCC=AB:::38@8AABBC??<??9?@BBBBB>BBBBBB>BBAAC<BB=?<?A;@A;@299)98<<3<<>8898,8AD9@??@;??D;E<>>=;>A>>;>??=:=::37608:>:><>@@AB<;9//,/<<=6//8;;A???>>:==897479;9;9@===;A::7;<@A<A=A@@@@=>=788617>AAB>>>@>>8==><<<7<>>@AAA5@@@@@8?9<4
@6HNMW:00999:06055
TACGGAAGGTCCGGGCGTTATCCGGATTTATTGGGTTTAAAGGGAGCGCAGGCGGCACTTCAAGCGTGACGTTAAATCTCGGGGCTCACCCCCGTTTTGCGTCGCGAACTGTCGTGCTTGAGTAGGCGGCAGGGAGGCGGAATTCGCGGTGTAGCGGTGAAATGCTTAGATATCGCGAGGAACTCCGATAGCGCAGGCAGCCTCCCGTTGCCTTACTGACGCTCATGCTCGAAGGTGCGGGTATCGAACAGG
+
B@BB>B?B?BB?@D>@:98;BB=C@BBB=@@>@D;AA7:96;D=@AACC@@=00,0><<6<@60;;A@BABB@BC>CCB@@@@3@AAABCCC3CCFF9:;??A@??A?ABAA???A@A?ABBDA@=@@9>?AA;994:@<@?B?BBBB>ABB@@7707@??:BBBB?BBAAABCCBAA>:=<@??:>AAAAAA@7717:;:;???8==188;B@CCCCBAABDCC@A@BBDC?@;>>:::6;BCDFIACBC@
@6HNMW:01008:06025
TACGGAAGGTCCGGCGTTATCCGGATTTATGGGTTTAAAGGGAGCGCAGGCGCACTTCAAGCGTGACGTTAAATCTCGGGGCTCACCCCCGTTTTGCCGTCGCGAACTGTCGTGCTTGAGTAGGCGGCAGGGAGGCGGAATTCGCGGTGTAGCGGTGAATGCTAGATATCGCGAGGAACTCCGATAGCGCAGGCAGCCGTCCCGTTCGCTTACTGACGCTCATGCTCGAAGGTGCCGGGTATCGA
+
BBA@=@4;555.4.445.4<><A=@B@+00/7.7:(55)5909=B;;AB?@@9:94543-44/7777//)/:.78/-/;;.99///888)9:::+550488;;471436668////4://///*3<9;;:?3>A:@=5=8>5:?:=6::000/0).0,),,,,,,,,//883322+2.58887525655333(/...(..25,55167972773...6663222222..(.(...(.5.335555
@6HNMW:00964:06070
TACGGAGGATCCGAGCGTTATCCGGATTTATTGGGTTTAAAGGGAGCGTAGATGGATGTTTAAGTCAGTTGTGAAAGTTTGCGGCTCAACCGTAAAATTGCAGTTGATACTGGATATCTTGAGTGCAGTTGAGGCAGGCGGAATTCGTGGTGTAGCGGTGAAATGCTTAGATATCACGAAGAACTCCGATTGCGAAGGCAGCCTGCTAAGCTGCAACTGACATTGAGGCTCGAAAGTGTGGGTATCAAACAGG
+
9<<A>BB=@AA>AA@A@@=@CC?B=;<;4;C;BB>BE>BB=BD;@@@@A@A@@A?BCCCC>B?BCCCBB??@ABB8???8@@@=ABAA=@:>::99+99=???>?AAACCCD:BBBBBB?BA@@EBBBB<@;;6;@@<@B?B@D@BBBB?AAAABA@<@:::/9<;A8AA@@??7//00)0@;;???AAC=??@=8>9???A<??A??;?A999A@CBB???C?B9949??>?@8?:;===4<::777(5557
@6HNMW:00985:06074
TACGGAAGGTCCGGGCGTTATCCGGATTTATTGGGTTTAAAGGGAGCGCAGGCGCACTTCAAGCGTGACGTTAAATCTCGGGGCTCACCCCCGTTTTGCGTCGCGAACTGTCGTGCTTGAGTAGGCGGCAGGGAGGCGGAATTCGCGGTGTAGCGGTGAAATGCTTAGATATCGCGAGGAACTCCGATAGCGCAGGCAGCCTCCCGTTGCCTTACTGACGCTCATGCTCGAAGGTGCGGGTATCGAACAGG
+
DC:;4;4;5;B9??:;;;>ABC=A?AAA9==5::5:C>CD>DB=DBBBAAB?;:9AA??AB59:9@@@BB>@CD>AA@??==.=?=??AA@,:;;;-:99999?>@;???@BBBBAA>A???BB?BB>>??C=9979A8=9<8?A@?=AB>>>A?;?BBA:AA>>;>AAABBBB@=>==B:>=A=C>=>?@@?<<:<===;>>A7;::===D@CCCAA;;<CCCBCCBBBB=B;>?:;;7;CEC;:8;@B>
@6HNMW:00994:06100
TACGGAGGATGCGAGCGTTATCCGGATTCATTGGGTATAAAGGGTGCGTAGGCGGCCCCCCAAGTCAGCGGTGAAATGTCCGGGCCCAACCCGGAGGGTGCCGTTGATACTGCGGGGCTGGAGTACGGACGCCGGCGGAGGAATGAGTGGTGTAGCGGTGAAATGCATAGATATCACTCAGAACACCGATTGCGAAGGCATCCGCCGAGGCCGTTACTGACGCTGAGGCACGAAAGCGTGGGGATAGAACAGG
+
CCDC@@@<?AA@@AA@@@@CCC@D@BB@BAA>@D>DCCCC=BC=ABBB@@@:00+0<<<<%<8>@?;=AA?BBDH>??=@17839A9B@CE>B??>>8?@?<?@?BBCCBBBBBBB9>=>>@AABBC?CABB@C>AA?BB@C?BBBBB>9>=<7=7708:::/;==??@??@A@CA>>=>>@<AAB:?<</87==:=:?>==:=?:>;;6;:===BA@@@@@>>?7616=<;;<5;::99::/:==8718==9
@6HNMW:01003:06089
TACGGAAGGTCCGGGCGTATCCGGATTTATTGGGTTTAAAGGGAGCGCAGGCCGTCGATTAAGCGTGACGTGAAATGCCGCGGCTCAACCGTGGAAGTGCGTCGCGAACTGGTTGACTTGAGTGCGCACGAGGGAGGCGGAATTCGTGGTGTAGCGGTGAAATGCTTAGATATCACGAAGAACCCCGATTGCGAAGGCAGCCTTCCAGGGCGTAACTGACGCTAAAGCTCGAAAGTGCGGGTATCGAA
+
===C@C:C?CD@AI<A00/>@;>6?=<2:A5<;0;B.;:.9;09:@@@@A=B?AA@000+0+//88;<<>=BBD>BBB?@??9=;<>9A<??C>A5::??@@:99AB<>?=6=9><78379;;;;886567>>4<=6:9:@9>:?@@B=BC>77//)/99<1<?==9=:;;>><<6675//)/==.:::56779.5/675918490775-599=:>::;8559><.77:7755-58:::90777;9:3
@6HNMW:01006:06089
TACGAAGGGGGCGAGCGTTGTTCGGAATTACTGGGCGTAAAGGGTGTGTAGGCGGTTATGTAAGATAGCGGTGAAATCCCGGGGCTTAACCTCGGAATAGCCGTTATAACTATGTAGCTAGAGTTATGGAGAGGATAGCGGAATACCCAGTGTAGAGGTGAAATTCGTAGATATTGGGTAGAACACCGGTGGCGAAGGCGGCTATCTGGCCATATACTGACGCTGAGGCACGAAAGCATGGGGATCAAACAGG
+
CBBCC=AAB@,@B@AAAA76;?BD?B@B?BBCCC=AA?@@:@>7<;AAA??<??8?9??CCC?BB@?B9:59AAA=BBD>DDD9AA>A?C?BBB@C@B>?>?BC@BAA?CCCCBB===B>>899@ABB?@@@B?C@@@AA;?>A>::1;?=:::>6638>=A1838BB;;<C>>:>A:@???;A9;5;:==8==>5:5:B;?>>@A>>:>:;=>??AA>;>9888//+/>>9=;6<<=7676,8>=>=9>@@;
@6HNMW:01013:06079
TACGGAAGGTCCGGGCGTTATCCGGATTTATTGGGTTTAAAGGGAGCGCAGGCCGTCGATTAAGCGTGACGTGAAATGCCGCGGCTCAACCGTGGAAGTGCGTCGCGAACTGGTTGACTTGAGTGCGCACGAGGAAGGCGGAATTCGTGGTGTAGCGGTGAAATGCTTAGATATCACGAAGAACCCCGATTGACGAAAGGCAAGCCCTTCCAGGGCCGTAACTGACGCTAAAGCTCGAAAGTGCGGGTATCGAACAGG
+
@=9=2;2;;@B;@@8;;:5;AB@C?BBI>AA;@?8?@0;;0;@:ABBBC@@<@59:85559<9>555<9999///(//-05--(////3:047A>B9>?@><00///9388?=>8?>::6<:7::9777:979:@;A=??:=:=<A=86188599//+/7<<49;//)//67633/..92770555+99A28:<:>>4=6<<4677(.(.(.6;'.(.33.3379==588C7>>A?>>>6;:?===8;>767:55526
@6HNMW:00967:06139
TACGGAAGGTCCGGGCGTTATCCGGATTTATTGGGTTTAAAGGGAGCGCAGGCGGCACTTCAAGCGTGACGTTAAATCTCGGGGCTCACCCCCGTTTTGCGTCGCGAACTGTCGTGCTTGAGTGCAGTGGCGGCAGGCGGAATTCGTGGTGTAGCGGTGAAATGCATAGATATCACGAAGAACTCCGATTGCGAAGGCAGCTCACTGGACTGCAACTGACACTGATGCTCGAAAGTGTGGGTATCAAACAGG
+
9@AB?C=@<@?5;;0;;;5;A@=@=@@>5?A?BC>CB9?>0;;0;C;;;@@:00*0:00*0;:0;99?;ABB@CF>@?A0000)/8//////$////&338339@CE@AAAC???BAB?BC99:B?>?A?AA=A9949@=A6B@D?@??BBBBE@@;A?BF:???===A;;=>@CCCC@CC@BA>9>><,..::*.+.<=<@@BACA>AC??@B@BBCD@A?AAACA@@BABB=BBBBBC?AAABBC@BBB>
@6HNMW:00971:06141
TACGGAGGATGCGGAGCGTTATCCGGATTCATTGGGTATAAAAGGGTGCGTAGGCGGCCCCCCAAGTCAGCGGTGAAATGTCCGGGCCCAACCCGGAGGGTGCCGTTGATCACTGCGGGGCTGGAGTACGGACGCCGGCGGAGGAATGAGTGGTGTAGCGGTGAAAATGCATAGATATCACTCAGAACACCGATTGCGAAGGCATCCGCCGAGGCCGTTACTGACGCTGAGGCACGAAAGCGTGGGGATAGAACAGG
+
::;@4:0)/////)////44:9=3939:399?2::,4<4444&4808944944744.44444#467:79//0)////(/;><0442/;5;:?;2=00/;1:6718823338899555==.:7.).8..--35522,5(//(//(76989:35+55///..(-2222)....3.22;8888=;566<:=>?;@8;4;?;;5;=>>??5;616//)/)/73779998885<<>4658888-879@@ED5==>??:???6
@6HNMW:00983:06122
TACGTAGGTGGCAAGCGTTATCCGGATTTACTGGGTGTAAAGGGCGCGTAGGCGGGGGCGCAAGTCAGATGGTGAAATCTATGGGCTTAACCCATAAACTGCATTTGAAACTGTGCCTCTTGAGTGCTGGAGAGGTAGATGGAATTCCTTGTGTAGCGGTGAAATGCGTAGATATAAGGAAGAACACCAGTGGCGAAGGCGATCTACTGGACAGTAACTGACGCTGAGGCGCGAAAGTGTGGGGAGCAAACGAGG
+
?AABB::4::4;@=ABDB>@@@<@<@@@6@C;;:5;A;:8*77(4:<<>:<7;@?A@2???B=??A@??77,3>@>6@==8BBA38838,33(7973(33333==188?2:883257:;A=AAA947==4=?@A=BBBBBB<?=?=A@D@BB???A??;@BAB=AA@??????@@@:@?C?BA@A@A=A@AA?>89071;>@@?@>><=598=?AC>CBBBC@@@@??<?AABBB>CBAAFFE9@>?9@6///65
@6HNMW:00992:06156
TACGGAGGATGCGAGCGTTATCCGGATTTATTGGGTTTAAAGGGAGCGCAGGCGGCACTTCAAGCGTGACGTTAAATCTCGGGGCTCACCCCCGTTTTGCGTCGCGAACTGTCGTGCTTGAGTAGGCGGCAGGGAGGCGGAATTCGCGGTGTAGCGGTGAAATGCTTAGATATCGCGAGGAACTCCGATAGCGCAGGCAGCCTCCCGTTGCCTTACTGACGCTCATGCTCGAAGGTGCGGGTATCGAACAGG
+
CCCC?@@=A@@@@BCCDC>@@CGM@BBB=BB>AC<BB8;;7;C9>@CB;00;00+06686;:6.0077;?;;6<<8===8888/;>??ABBB2BBDG9?=BBBA???<??@@AABCBE?AAABBE<??>ABAB=??:?@:?:?>@@BB?ABBAAA><BBDC;=<6618:A?@@@@@;;;:=:>AA=AC@@@A@@;:5:A;;57;=077-//7E@FAABBBCBC??ADBA@@@593;@<;;.:@?B?@>@AAA
@6HNMW:00996:06115
TACGGAGGATACGAGCGTTATCCGGATTTATTGGGTTTAAAGGGTGCGTAGGCGGTTTGTCAAGTCAGCGGTGAAACGCAAGGGCTCAACCCTTGACCTGCCGTTGAAACTGTCGGACTGGAATGCGGATGCTGTGGGAGGAATGTGTGGTGTAGCGGTGAAATGCATAGATATCACACAGAACACCGATTGCGAAGGCATCTCACAAATCCGTTATTGACGCTGAGGCACGAAAGTGTGGGGATCAAACAGG
+
BCHC@BB?BCCBCBBBCC@CCD?C@CCC=CC?CD=CC>BB=AB<@@@BBCC@CB@BC>BCCB=AAAB@?A?@@@A90000<>@<AA@?9>>5>;@?A?A@A<??>AAC=BCBBBA?BBBA>B?BB@@<=787???BC=CC>A>ACBBBC?DBBBBAA=AABB>BDB>>>B?89999:ABBAB?BBB;??A4::>>9=9@AA@@@@@AA;AA;???BC@BBA@@@A??>?AAABC;CDCBBBB:BBBBB;>>D?
@6HNMW:00970:06202
TACGTAGGGGGCAAGCGTTGTTCGGAATACTGGGCGTAAAGCGCACGCAGGCTGGCCGTTAAGTCTGTCGTCAAAGGCGGAGGCTCAACCTCCGTTCTACGATAGATACTGGCGGCCTAGAGTATGTGAGAGGGAAGTGGAATTCCCGGTGTAGCGGTGAAATGCGTAGATATCGGGAGGAACACCGGTGGCGAAGGCGGCCACCTGGACGGTAACTGACGCTGAGGTGCGAAAGCGTGGGTAGCAAACAGG
+
FCCCCCCCCC3BB6;;>@;<=<@>;@-0/:///(/B:9525<BAAABABB?BBB?B65:5>5:=@A@A@A@;;;0;2;B<9;7;CBA?C@FE@BB?CCDCCCDBBCBBA@@;9949?CCB>??BBB9:9A?>?8>;??B?B;?<>@<=;;::@>::7;@@@:>>>AAAA==///660664;6A=<7=9<@:@@@<@7:;<@;>><>>;>??=@B=B@???888B;;6;A==>K:;;;>@@9@@@A@A:@>>;
@6HNMW:00970:06207
TACGGAAGGTCCGGGCGTTATCCGGATTTATTGGGTTTAAAGGGAGCGCAGGCCGTCGATTAAGCGTGACGTGAAATGCCGCGGCTCAACCGTGGAAGTGCAGTCCGGCGAACTGGCTTGACTTTGAGTGCGCAGCGAGGAAGGCGGAATTCGTGGTGTAGCGGTGAAATGCTTAGATATCACGAAGAACCCCCGATTGCGAAGGCGCTTCCAGGGCGTAACCTGGACGCTAAAAGCTCGAAAAGTGCGGGTATCGAA
+
CCCC?B>?:=@29:/;;;?BCB@C?;;;.;?.:9,9;2;?09;,:?A@@AA>A>A@AB@@=@>B?BCCBBABCCE=CBB6:;=9737>9=058<4:277:----.(-0588599@933,3////(/..7897875/335(.(.055050626677,2225855.2222'288;7<>>=>>::;>>:::18898(8::17:A>.3.3...(.(.22,2558(-(--(-7.22222&25222222&228555-5878792
@6HNMW:00989:06195
TACGGAAGGTCCGGGCGTTATCCGGATTTATTGGGTTTAAAGGGAGCGCAGGCGGCACTTCAAGCGTGACGTTAAATCTCGGGGCTCACCCCCGTTTTGCGTCGCGAACTGTCGTGCTTGAGTAGGCGGCAGGGAGGCGGAATTCGCGGTGTAGCGGTGAAATGCTTAGATATCGCGAGGAACCCCGATTGCGAAGGCAGCCTTCCAGGGCGTAACTGACGCTAAAGCTCGAAAGTGCGGGTATCGAACAG
+
BCBB@B@B?BE=@@;@AA?BCC@DA@@A9;;4;A0;:6;D9BC89:;A?<<600+0@00+0@<0;;@A@@AA>AA9AB?9:87&9?>=<??=,=AAA7ACB??@BBB@???CBBAAAB>@@??9839930=>>400)/86:)0)0==>>A@@>???<?EDC>BBCC@CC???@?>:65549.555)56728<BA685777:376=1766(6;;?;@A@??>>>??8?@??>>>9>?@@@A:@@?<<<9=88
@6HNMW:00994:06177
TACGGAGGATACGAGCGTTATCCGGATTTATTGGGTTTAAAGGGTGCGTAGGTGGCAGATTAAGTCAGCGGTGAAAAGCTGTGGCTCAACCATAGTCTTGCCGTTGATACTGGTTTGCTTGAGTACAGTTGATGTAGGCGGAATGCGTAGTGTAGCGGTGAAATGCATAGATATTACGCAGAACTCCGATTGCGAAGGCAGCTTACAAAAGTGTAACTGACACTGATGCACGAAGCGTGGGTATCAAACAGG
+
BBBB?BB@BB??@;<;CB@CCD@B?BDD>CD@BC=CD?CC>BB=B@@>BA@=AB?CC;:95>8=@@BABC@BBABB9BC@ACC@CCBA?A=@ABBBBBABB?CC?BB@@A@A>@C:??F?BBBBBBBAA=@@>?>?B@AB>?;??=>A@AA>>>???9>AAA9@@@::;BA?;;6;>===>>=AAA<=;;6;;AA<A<@ACBA:=8888(8::;<7=@A>>;;;?===A888=7:87887(7;;;9:,./62
@6HNMW:00994:06198
TACGGAAGGTCAGGGCGTTATCCGGATTTATTGGGTTTAAAGGGAGCGTAGGCCGCCGGTTAAGCGTGTTGTGAAAAGCAGTGGCTCAACCACTGTCGTGCAGCGCGAACTGTCCGGCTTGAGTATCATGAAAGGTTGCGGAATTCGTGGTGTAGCGGTGAAATGCTTAGATATCACGAAGACCTCCGATTGCGAAGGCAGCAGCCTGTGTGTTCACTGACGCTGAAGCTCGAAGGTGCGGGTATCGAACAGG
+
CBAAAD@C@BBBB@:AAB>BBB<?=;;;(:>7>>7BB=CD=BB=A@@@BBB?B7;;;@9@>A6;;@@>?9;;BADD69;?FCC?BB8:398=<>AAAB<<=<=999BB@BBBBB?B=>>389BBCCCA??@D=?8=7::@<A=C:=>BB?BA@=;00*0000*099=8?AC@AABAAAA5:98:><5:::+//785;6AA@@@AA58797:<;:=;;888799:8@;;:;@AB=@=@BBBB=AAA?AA???@?
@6HNMW:00997:06182
TACGGAGGATCCGAGCGTTATCCGGATTTATTGGGTTTAAAGGGTGCGTAGGTTGCTTGGTAAGTCAGCAGGTGAAAACTGAACGCTCAACGTTCAGCGCTGCCGTTGAAACTGTCAGGCTTGAGTGCAGTGGCGGCAGGCGGAATTCGTGGTGTAGCGGTGAAATGCATAGATATCACGAGGAACTCCGATTGCGAAGGCAGCTTGCCATACTGTAACTGACACTGAAGCACGGAAGGCGTGGGTAATCAAACAG
+
?A@A>;;4;BC?CABA@@@CCC@D?BBC>CB@BB>BB>CE=BB=@A@BCCC?C@::;@C@CC?AA;000008=>>>>.>9443999<<@8AAA<?>@@997783661689(-----/47::6;44498869:599(//8*//5<4828:4/(/8/----(////(/778::5555599;5659>:===9=6949??>::5;:;:;9<<254883333-39444;;98>890000*-0808-.0;30/*/?BC;C=A
@6HNMW:01010:06171
TACGGAGGATGCGAGCGTTATCCGGATTTATTGGGTTTAAAGGGTGCGTAGGCGGTTTGTCAAGTCAGCGGTGAAACGCAAGGGCTCAACCCTTGACCTGCCGTTGAAACTGTCGGACTGGAATGCGGATGCTGTGGGAGGAATGTGTGGTGTAGCGGTGAAATGCATAGATATCACACAGAACACCGATTGCGAAGGCATCTCACAAATCCGTTATTGACGCTGAGGCACGAAAGTGTGGGGATCAAACAGG
+
BB@>;>@;?ABACCBBBC@BBB@C@CDE=BA?AD>DD=CC>BB<DA@@ACC?CC>AA<?@@B?CDCCBBB@BAAB=;;;:<AB>DA??:>:1>6:;A>@@A:??>ABE>C???BA>@A9949;?=?A=A::9@@@@@9??;=;>=?@@B?BBCAAAA=AACC>CCAAAB889??AABAAABE?BBB=>>@,00;;*0,0AAABAAABF>BB?BB@CC>AABAA??:939>>=8;5;<88?;;.;888=6=?=8
@6HNMW:00975:06248
TACGGAGGGTGCAAGCGTTACTCGGAATCACTGGGCGTAAAGGACGCGTAGGCGGATTATCAAGTCTTTTGTGAAATCTAATGGCTTAACCATTAAACTGCTTGAGAAACTGATAATCTAGAGTGAGGGAGAGGCAGATGGAATTGGTGGTGTAGGGGTAAAATCCGTAGAGATCACCAGGAATACCCATTGCGAAGGCGATCTGCTGGAACTTAACTGACGCTAATGCGTGAAAGCGTGGGGAGCAAACAGG
+
CCCC@BCC=@?>?;@@@@>@BB@@>A?BBBDDDD>@@ABD=B?CCBBBB@A?998:D>@@@@;A?A@@@3@?@AA=@@AC@CD@DCBC@C@CCACC?CCBBC@CBBBC>CCCCDD@CCCCBB@A@:::,9=9:6:BBBCC@EAC?C?@?<?A@?AAA9ACDD:BB?BBCCCDABBBB@BB@B?BCCC>CC?BAAA?B?A???B@ADBB?B?@@<@?BABCAAAAC@BBBBBBBB=CBABCCF;:::DD=BBB?
@6HNMW:00978:06234
TACGGAGGATGCGAGCGTTATCCGGATTTATTGGGTTTAAAGGGTGCGTAGGCGGTTTGTCAAGTCAGCGGTGAAACGCAAGGGCTCAACCCTTGACCTGCCGTTGAAACTGTCGGACTGGAATGCGGATGCTGTGGGAGGAATGTGTGGTGTAGCGGTGAAATGCATAGAATATCACACAGAACACCGATTGCGAAGGCATCTCACAAATCCGTTATTGACGCTGAGGCACGAAAGTGTGGGGATCAAACAGG
+
BCCB?BB>A:;;A@@ABBADCC?C?CCD>CC>@A=AE>CC=CC=@@@BBCCBDC@CC=@@BB=@@D@@@B?A@@@90000<@?<?@??49838:??A?B::89@=AAB=A999AB>@A??<??9::?9?????@@BD>@?=??AABBAA>ABBBBBB?BBBB>BBB@@@00+0===@ABBBCC?BBB;99::????:?=AACBCBBBBC<@@=:95:B?BCAAABA9939:99=?8?=;=??@4>>?BC=ABA<
@6HNMW:00993:06244
TACGGAGGATACGAGCGTTATCCGGATTTATTGGGTTTAAAGGGTGCGTAGGTGGCAGATTAAGTCAGCGGTGAAAAGCTGTGGCTCAACCATAGTCTTGCCGTTGATACTGGTTTGCTTGAGTACAGTTGATGTAGGCGGAATGCGTAGTGTAGCGGTGAAATGCATAGATATTACGCAGAACTCCGATTGCGAAGGCAGCTTACAAAAGTGTAACTGACACTGATGCACGAAAGCGTGGGTATCAAACAGG
+
BCCC@BB>ABBABBBCFF@CCCAG?@@A<AB@DC>BC<AA6;:6:?BB=CC@@@=@CBBB?B?AAA@@@A>AACAB7@@@AAA>A@@@AD@BCCBCCF9;:?BB=AAC???A=?>8?@@=AA>>>DCBB>AABBB@?;7:5:?BAA>>=<<:;;;;;9===>7;;;;@???BAA<@@@>;;;;AAA5;;>:@9::*/+/767:6<=AAA6??>>>=@>>>>??@AA::879>=C5===;9:0;?==>A:?>>:
@6HNMW:00993:06248
TACGGAGGATGCGAGCGTTATCCGGATTTATTGGGTTTAAAGGGTGCGTAGGCGGTTTGTCAAGTCAGCGGTGAAACGCAAGGGCTCAACCCTTGACCTGCCGTTGAAACTGTCGGACTGGAATGCGGATGCTGTGGGAGGAATGTGTGGTGTAGCGGTGAAATGCATAGATATCACACAGAACACCGATTGCGAAGGCATCTCACAAATCCGTTATTGACGCTGAGGCACGAAAGTGTGGGGATCAAACAGG
+
DCCCACC@C@@@@BBBBC@CCC?B?BCC=CC?CD>DD69:6;@9AA@@ACB@BB@AD<CBCE>@@CBBBB@A?@@90000:>>8?=<;6::*0*/6:6:@@;@B?CDD>B:99BB?BBA@>@?=>>B?AAA@AA@@@9@@<@=ABBDDD?BA?@@:939AAA=AAABFCCBBCCAAABCBAB?AA@<@@@599AA<@>ABBBDBAABB=AB>AA?BB<??BBB9::A<@<>>>>8?778CCC9A@BDE?DBB?
@6HNMW:00995:06251
TACGGAAGGTCCGGGCGTATCCGGATTTATTGGGTTTAAAGGGAGCGCAGGCGCACTTCAAGCGTGACGTTAAATCTCGGGGCTCACCCCCGTTTTGCGTCGCGAACTGTCGTGCTTGAGTAGGCGGCAGGGAGGCGGAATTCGCGGTGTAGCGGTGAAATGCTTAGATATCGCGAGGAACTCCGATAGCGCAGGCAGCCTCCCGTTGCCTTACTGACGCTCATGCTCGAAGGTGCGGGTATCGAACAGG
+
CCCB=@<@?@@:;@4000/7>5>48:<4:@;@B6::(9=0=90449:==;700/>::66:1/40>:::0/)/7.7;;;CCC9ABAAC@@A159>D1?;ABBBBBB=?????>?><=9;8;=8817;<9333(3/(/6(/(/16:>B@AAAAA@A?BBBD<BA8959@@@A:::C;;;7;7;BB9=666=:98//)/55:3;;;196158;DACCCBB;;;;?B@AABBBB?A?@AABB=CB@@@B?CCC@
@6HNMW:01000:06213
TACGGAAGATGCGAGCGTTATCCGGATTTATTGGGTTTAAAGGGAGCGTAGGTGGGATATTAAGTCAGCTGTGAAAGTTTGGGGCTCAACCTTAAAATTGCAGTTGATACTGGTTTCCTTGAGTACGGTACAGGTGGGCGGAATTCGTGGTGTAGCGGTGAAATGCTTAGATATCACGAAGAACTCCGATCGCGAAGGCAGCTCACCGGGCCGGAACTGACACTGATGCTCGAAAGTGCGGGTATCAAACAGG
+
BBAB7;8;B;;;BA?@@@?BBA=A?;;;;;B?GC/;:)99,4<2456BDCD@BCB=CDCD::7<AB;;;BBA@AB8@@?8?AA9BBBB>@?@@FDC:C;;;BBC>BBCCCBC?BB>B?C>@???B@@=AAABB@BCC>??:?=@9??9949@@==??;?>?D=BA@A@CBBBBCCCBBB@CC@@@A?BAAAA@@A5;4;;;;BDFC7;;0;<A;B>BAAABA@@CCCC<;<BAA6;;A;;;0:@@ACC?CBB?
@6HNMW:00970:06307
TACGGAAGGTCCGGGCGTTATCCGGATTTATTGGGTTTAAAGGGAGCGCAGGCGCACTTCAAGCGTGACGTTAAATCTCGGGGCTCACCCCCGTTTTGCGTCGCGAACTGTCGTGCTTGAGTAGGCGGCAGGGAGGCGGAATTCGCGGTGTAGCGGTGAAATGCTTAGATATCGCGAGGAACTCCGATAGCGCAGGCAGCCTCCCGTTGCCTTACTGACGCTCATGCTCGAAGGTGCGGGTATCGAACAGG
+
CBAA?A>B>BCACD>CBB@CBC@CABBB<@@?AB<AB9@@;@B=A@@AA??;::9??>8=A:99:AA@ABB?CC>AAACA@@.??898=<<)9:8:+8:9=@A??@@BCBAAAAAAB@BABA??<>@8?@A@<AB>BB@B@B?B@=><>A@BBBB?BBBB:>>>>;?BBCCCBBBAA><@=@@@:=????ABA:947:;;;@AB8=>7;;;DACCEGCDDCGDDBBBBABB7;5;A;;;,:@@A=B@BCHA
@6HNMW:00972:06272
TACGAAGGGGGCGAGCGGTTGTTCGGAATTACTGGGCGTAAAGGGTGTGTAGGCGGTTATGTAAGATAGCGGTGAAATCCCGGGGCTTAACCTCGGAATAGCCGTTATAACTATGTAGCTAGAGTTATGGAGAGGATAGCGGAATACCCAGTGTAGAGGTGAAATTCGTAGATATTGGGTAGAACACCGGTGGCGAAGGCGGCTATCTGGCCATATACTGACGCTGAGGCACGAAAGCATGGGGATCAAACAG
+
:::::8;AAA2BCBA995;5>@=A@<@?B?CBBCA9=<49:,48(337738?98A=?477ABC?BBBBAAA?ABAD=BBD=BBB9BDDF>A?AAA?D8738:489288848;;A@A@@@AAAAAA?B??>?@A@=A???BB?=8@888)775599<6818=>>5=9=??????>>:>D8@===;>>>:==?>;>@@=B<@@<?::::==6;8;>==;;8>??>>=<68.8:9:;:/:::6655&25777-899
@6HNMW:00978:06274
TACGGAGGATGCGAGCGTTATCCGGATTTATTGGGTTTAAAGGGTGCGTAGGCGGTTTGTCAAGTCAGCGGTGAAACGCAAGGGCTCAACCCTTGACCTGCCGTTGAAACTGTCGGACTGGAATGCGGATGCTGTGGGAGGAATGTGTGGTGTAGCGGTGAAATGCATAGATATCACACAGAACACCGATTGCGAAGGCATCTCACAAATCCGTTATTGACGCTGAGGCACGAAAGTGTGGGGATCAAACAG
+
CCCC@BB=@@@9:9;A@@?BBB@B@CCD>BB?CC?CC?CE>BB>BBBBCAB=;;5;@8>A@A:;:B@@@B=@@BC<;955<AA<BC>?388*7179@;@AB79:=@@C=D9:9BB?BBBB@C?BBAB>BBBB@AABC>BB?B@BBBA@A?CA@@??>3:9<=7=>AABBBBAAABBBBAAAB>@@@;@@@39:>>3929@=<?997?C;BC?BB=?><>>AB998?C>;=><881<@@BBCC:??>;;7:@@
@6HNMW:00982:06278
TACGGAGGATGCGAGAGCGTTATCCGGATTTATTGGGTTTAAAGGGTGCGTAAGGGTGGTGATTTAAGTCAGCGGTGAAAGTTTGTGGACTCAACCATAAAATTGCCGTTGAAACTGGGTTACTTGAGTGTGTTTGAGGTAGGCGGAATGCGTGGTGTAGCGGTGAAATGCATAGAATATCACGCAGAACTCCGATTGCGAAGGCAGCTTACTAAACCATAACTGACACTGAAGCACGAAAGCGTGGGGATCAAACAGG
+
9955.5;6;4///7//////279;=A;BBB=?@9=;36:.:91:;+//77//)//(/:4:<<<=24-48733::5;;;;4;::.76:*/////4:*3/:::+90//(/8(--91///:(/(---3------/89.34505::688.4.443333688344;;7;=<=6=43/66//(-55-////9991733,388(////(/(//8::29999=18498829443;;::BB9@@@@@@A9@???@CC8BAA=@9@>;9
@6HNMW:00993:06290
TACGGAGGGTGCAAGCGTTAATCGGAATCACTGGGCGTAAAGCGCACGTAGGCTGTTATGTAAGTCAGGGGTGAAATCCCACGGCTCAACCGTGGAACTGCCCTTGATACTGCACGACTTGAATCCGGGAGAGGGTGGCGGAATTCCAGGTGTAGGAGTGAAAATCCGTAGATATCTGGAGGAACATCAGGTGGCGAAGGCGGCCACCTGACCGGTATTGACGCTGAGGTGCGAAAGCGTGGGGAGCAAACAG
+
>===9=??0655:5999;.506>>:>;>;;;:<>6??>CD>?@?B>=9??>5::73-33337173//888*///8.///(/6608;==7=798827382225(64:;;9<<:<??865;29<9?=155,22258,55255.5160616625558:/5222333&37488822222277/55/5.33....(.503352825527*..3...2,348550566>>/0//*/8=>>>1>562ADD;666??078=
@6HNMW:00997:06303
TACGGAGGATGCGAGCGTTATCCGGATTTATTGGGTTTAAAGGGTGCGTAGGCGGTTTGTCAAGTCAGCGGTGAAACGCAAGGGCTCAACCCTTGACCTGCCGTTGAAACTGTCGGACTGGAATGCGGATGCTGTGGGAGGAATGTGTGGTGTAGCGGTGAAATGCATAGATATCACACAGAACACCGATTGCGAAGGCATCTCACAAATCCGTTATTGACGCTGAGGCACGAAAGTGTGGGGATCAAACAGG
+
CCBB@CB?BBBAACBBBA@CCC@C@BBB>BE@CC>AA<AB<AA<BBAABBB?BC@BE=CBCC?CBCAAAC?BAAC=:;;;@BB@BDCC>AA<A?AAA@BBB?BC?BBB>BBBAA@:??>>;>?@@BB>BA@?@@88829A<A=BBBBBB@BB?AB8828===8>AABBBBBCBBBBBBBABB@BBC?BAD799AA=A>ACDCBBB???8?C9??@CC?BBBBBBBBB?BA@:9929ABBDDE9?@?FE=BBC9
@6HNMW:01002:06265
TACGGAGGATCCGAGCGTTATCCGGATTTATTGGGTTTAAAGGGAGCGTAGATGGATGTTTAAGTCAGTTGTGAAAGTTTGCGGCTCAACCGTAAAATTGCAGTTGATACTGGATATCTTGAGTGCAGTTGAGGCAGGCGGAATTCGTGGTGTAGCGGTGAAATGCTTAGATATCACGAAGAACTCGATTGCGAAGGCAGCCTGCTAAGCTGCAACTGACATTGAGGCTCGAAAAGTGTGGGTATCAA
+
?;;@:@A?B@@;?9:;=>;@@A:?;>AB6?@6;;0:B1>>5=90455=?@@@@@?@??AA<A?BCA@??:??:AB<BBF>BAA;>?9949>===?>0=*/////(/3333;9.95<<<<8<<;;:<<<:5:4405/96:;39)/)/6681333:8894:<<?9?;37,7//////9//36771////6616;<<4846:;;-00:00+8?733A78>>88;?8@@A;@?<7788&7;98990573567
@6HNMW:00969:06353
TACGTAGGGAGCAAGCGTTATCCGGAATTATTGGGTGTAAAGGGTGCGTAGACGGGATAACAAGTTAGTTGTGAAATACCTCGGCTCAACTGAGGAACTGCAACTAAAACTATTATTCTTGAGTGCAGGAGGGAAAGTGGAATTCCTAGTGTAGCGGTGAAATGCGTAGATATTAGGAAGAACACCAGTGGCGAAGGCGACTTTCTGGACTGTAACTGACGTTGATGCACGAAAGTGTGGGGAGCAAACAGG
+
CBCBBELF=:;:@=AA@@=@DC@C@BAE@CC@BB>BBBC>7BC>@@@?ABBCCDD>BAB@CC8::@CBB?BAAAC>BBB?BBB@BCBA<>?A9839>A??@D?CCBBB:BBCC?CC@BB<>799@=<:7788-8A7A@@<@<C@B@BBBBBBA@??;???A>???BBBBBB??<?@=@>BB?BBD@BC??<?AB;?;?@@:99,9=?<@AABBF@BA==?9948==<===;::1:<<7777)868;<5=>@;
@6HNMW:00970:06345
TACGGAAGGTCCGGGCGTTATCCGGATTTATTGGGTTTAAAGGGAGCGCAGGCGCACTTCAAGCGTGACGTTAAATCTCGGGGCTCACCCCCGTTTTGCGTCGCGAACTGTCGTGCTTGAGTAGGCGGCAGGGAGGCGGAATTCGCGGTGTAGCGGTGAAATGCTTAGATATCGCGAGGAACTCCGATAGCGCAGGCAGCCTCCCGTTGCCTTACTGACGCTCATGCTCGAAGGTGCGGGTATCGAACAGG
+
CDCD@C@B@BD?BA9;:;6:DG>B?BDC=A@=?B;AA=BB=CB=BBBBAAA><:9BCD?CD89::A@@BB>?BD=CEC@@@?/??AABBBA.=@@@7@AAACCAAA@AAACBB>>>@>A@A@AA?BB>>>@@700,0>9>=B?BB><9<@?@@AB?BBDD>BBBB?BBAAABBCC>>>?@<?AB=@@@@@A?>9959;;;=AAD9@@:?><CACCCCCAAACBBAB@A@CC=@=@@;;;,:?@?<B@BAB?
@6HNMW:00982:06341
TACGGAAGGTCCGGGCGTTATCCGGATTTATTGGGTTTAAAGGGAGCGCAGGTGGGTTTGTAAGTCAGCCGTGAAAGTTCGATGCTCAACATTGAAATTGCGGTTGAAACTGCAGGTCTTGAGTAAACGCAGCGGCACTGGAATTCGTGGTGTAGCGGTGAAATGCTTAGATATCACGAAGAACTCCGATCGCGAAGGCAGGTGCCGGGAGTTTTACTGACACTGAGGCTCGAAAGTGCGGGTATCAAACAGG
+
BC@@=@4929A;>=;@@A>ABE>A>;:;0;?<>A<AE>DG>CC>CCBBCAA>ACC<BB=BCC?BBBBAA?B@@AC<@@@CCCBBBCDDAAAA@CBC=B>B::6;=@@A<AABBBB?BBA=ABBBBB=@@@@@@A=AA@@A?C>B>BC@@=@CB@@;;:;CCD>CBAA?AA@CCDCCCCC?;;8;BD?BBBBCCCC7:7:@@=AAA<??9@??DC:C???CCBABCAA?ACCCCC>DB:;;;0;BBCCC=;;;:
@6HNMW:00989:06313
TACGGAAGGTCCGGGCGTTATCCGGATTTATTGGGTTTAAAAGGGAGCGCAGGCGGCACTTCAAGCGTGACGTTAAATCTCGGGGCTCACCCCCGTTTTGCGTCGCGAACTGTCGTGCTTGAGTAGGCGGCAGGGAGGCGGAATTCGCGGTGTAGCGGTGAAATGCTTAGATATCGCGAGGAACTCCGATAGCGCAGGCAGCCTCCCGTTGCCTTACTGACGCTCATGCTCGAAGGTGCGGGTATCAAACAGG
+
CHBA>A?@=@D?A?9:;;249B7<9<DD<:::;B;BB0;;;&9<2:<BC=BB@BC=@A:969A;;;9AA<<A<><A6BBAAC>>2=CBBBAAA.<@@@.:9:=@@A@??BBBBB@A@@@?A?@A?>;?B?BBCC=><9;=9?4959CCC@BB@AA9959AAB>CBCB?BBBBBBBB@<;;<?=BAA<AA?>@@BA==9<>=>8===4<=4;;5A=CCCCCBCDCCC@A@CE@A40,0000<5=@@@=A=CFEB
@6HNMW:00992:06359
TACGGAAGGTCCGGGCGTTATCCGGATTTATTGGGTTTAAAGGGAGCGCAGGCGGCACTTCAAGCGTGACGTTAAATCTCGGGGCTCACCCCCGTTTTGCGTCGCGAACTGTCGTGCTTGAGTAGGCGGCAGGGAGGCGGAATTCGCGGTGTAGCGGTGAAATGCTTAGATATCGCGAGGAACTCCGATAGCGCAGGCAGCCTCCCGTTGCCTTACTGACGCTCATGCTCGAAGGTGCGGGTATCGAACAGG
+
>>>>:>7;59@.00*/00)//;5;:;>>8>C?BB<BB=BB=CC<AA<<<..+..*-85:18;+/::@@=?@@;A@;@AABBBB8@@::9BBB1>@BB8AA@?@CBBB??????A@@@A>???A@A>@@;>998,9>5=@8@;?;@@@@=@AABCAA=A@@@<AABB????9:0;;@000:;7=>=76:;@AAAB;;7;==>:;;;1::4::4A=A;;;B;99CCDECCCCBB=A=?A;;;6;BCA<B?AAA?
@6HNMW:00994:06342
TACGGAGGATGCGAGCGTTATCCGGATTTATTGGGTTTAAAGGGTGCGTAGGCGGTTTGTCAAGTCAGCGGTGAAACGCAAGGGCTCAACCCTTGACCTGCCGTTGAAACTGTCGGACTGGAATGCGGATGCTGTGGGAGGAATGTGTGGTGTAGCGGTGAAATGCATAGATATCACACAGAACACCGATTGCGAAGGCATCTCACAAATCCGTTATTGACGCTGAGGCACGAAAGTGTGGGGATCAAACAGG
+
BCCC@DF>AACCBBBCAB@BDCAD@BBB=BC@CD<AA;@@:@C>BCCDDBB>BB=AA;@@DD@BBAAA@@=>@@@90000;>;5??;=49919045A=ABB?BA=???9?AA@AB?CBBB?B@B@@@<@@BABAABB<BB?B?BBBCBB@BBABB:949@AA=BBBBBB???@?BBBBAAAB?BBC;;;@,00@@:@:>@@AA=>>><7<D?BB=???BBBBAAAAA>BBBBBC<B>>>ACC8AABBF=BBB9
@6HNMW:00998:06311
TACGGAGGATGACGAGCGTTATCCGGATTTATTGGGTTTAAAGGGAGCCGCAGGCCGTCGATTAAGCGTGACGTGAAATGCCGCGGCTCAACCGTGGAAGTGCGTCGCGAACTGGTTGACTTGAGTGCGCACGAGGAAGGCGGAATTCGGGTGGTGTAGCGGTGAAATGCTTAGATATCACGAAGAACCCCGATTGCGAAGGCAAGCCTTCCAGGGCGTAACTAGACGCTAAAGCTCGAAAGTGCGGGTATCCGAACAGG
+
B@AB@BB>A@@@@BBABA?:@BB>B@BCC>BB=BB<AD:AB6@>9::?7@>:;:B?A>>5557<=A955;;=@;;?=2:9:;@@@<>@:9382;;<;:6@>>?CDAA@BC?CA<8<49<>>:=AA?@?@@@@@>>9=9==@@<@=A9878-8>9==>688><>BBB:>>;;7;???AA@@@@@<@@=BAA6A>>:==@@;@<<<8;:7;>E<@?B:@>;:5;9997:99:??9?ABBAAA:AAAAAA:AC@@;==9=997
@6HNMW:01003:06337
TACGGAAGGTCCGGGCGTTATCCGGATTTATTGGGTTTAAAGGGAGCGTAGGCGGCATGGTAAGCGTGTTGTGAAATGCGGGTGCTCAACATCCGGACTGCAGCGCGAACTGCCGTGCTTGAGTGCATTGAAGGAAGGCGGAATTCGTGGTGTAGCGGTGAAATGCTTAGATATCACGAGGAACCCCGATTGCGAAGGCAGCTTTCCGCGCTGTTACTGACGCTGAAGCTCGAAGGTGCGGGTATCGAACAGG
+
@BBC=A7;9;D@@@<A00,0><:<7/45/5@:AA9?@,;;.9<0499:@?@>;<7;A@B?@@6;;@?@@?A@@@A<@?@@B=AABCBC????C@C@BBA;;;BCBBBE?B@AA=@>@@@-00@@@>@@?AB?B?B=@=AA=B6;7;BBB?<;;CC;;7;BAA<A@A@=@DBBBCBBA@@@:>:>?@2:::4;;?>1918===AB>C?BBBBBBB????B????A@A>?==@::306;000;7;::::=83378
@6HNMW:00965:06391
TACGGAGGATCCGAGCGTTATCCGGATTTATTGGGTTTAAAGGGAGCGTAGATGGGTTGTTAAGTCAGTTGTGAAAGTTTGCGGCTCAACCGTAAAATTGCAATTGATACTGGCGTCCTTGAGTACAGTTGAGGTGGGCGGAATTCGTGGTGTAGCGGTGAAATGCTTAGATATCACGAAGAACTCCTATTGCGAAGGCAGCTCACTAAACTGCAACTGACATTGAGGCTCGAAAGTGTGGGTATCAAACGG
+
D?DD?BB@CBB@BABC@A=@BC@D@CCB=BE@CD=@@;?D4AA<@B@A@@ACCCG=B?BC@C>A?DCDD?AABBC:A@B9???;?A9949399???5=@BCC?D<==>>=BB?CDCC@C@CBBBBBCAA=A;:8;BB<;;8;?A>BBBB?BCA@A@@=@BCC?BBCC@AAAAA@ABA;;5:=3;;B@BDK<<;BC;?=@@@@BBC?:::69@@@B@C@>>@@?;???;<;<999+8?<>>?8897;;A9?;5
@6HNMW:00966:06381
TACGGAAGGTCCGGGCGTTATCCGGATTTATTGGGTTTAAAGGGAGCGCAGGCGGCACTTCAAGCGTGACGTTAAAATCTCGGGGCTCACCCCCGTTTTGCGTCGCGAACTGTCGTGCTTGAGTAGGCGGCAGGGAGGCGGAATTCGCGGTGTAGCGGTGAAATGCTTAGATATCGCGAGGAACTCCGATAGCGCAGGCAGCCTCCCGTTGCCTTACTGACGCTCATGCTCGAAGGTGCGGGTATCGAACAGG
+
AAAB>B::79C>AA<B;;5;;9459<<<455.9<4<A<B?7?@8>>>>>;;7;C<?<=?:=>900/88:777+9:4&4:::BBB:C@??CCDC3BCCC:;;CCCA@9918774<<====9=<<B?@=?A<=..-)--(--383:6<:>@=9//<0//599;=3:4446;;@78488=9:956/55938:89:9;=793722229;>1>9;@;3A>A000@@AA><;>:@B;;;@B?@?995)59>?9919?A=
@6HNMW:00973:06391
TACGGAAGGTCCGGGCGTTATCCGGATTTATTGGGTTTAAAGGGAGCGCAGGCGCACTTCAAGCGTGACGTTAAATCTCGGGGCTCACCCCCGTTTTGCGTCGCGAACTGTCGTGCTTGAGTAGGCGGCAGGGAGGCGGAATTCGCGGTGTAGCGGTGAAATGCTTAGATATCGCGAGGAACTCCGATAGCGCAGGCAGCCTCCCGTTGCCTTACTGACGCTCATGCTCGAAGGTGCGGGTATCGAACAGG
+
CCCC9::;>AD>BB>CCC@BCC@C@BBB=@@<@D<AA?BB<AC<@@@BBCC?@@?A@>;=A89:9?>>:<=5:;6?<@B=>>2>?854;:;'98;;+878/0/9::6;;;>:;?????BBBBCC@BB9>99927A<AA=A<?;?AAC?BBBA@@@=ABBF>BBBA=AA@@@@???8978=8>>B<>>>A>=<<//)/767177=0:;;==8B@CCCCBCCCICBBBACBBA<?;9;;BA<AA@AAB?ADDB
@6HNMW:00974:06369
TACGTAGGGTGCGAGCGTTAATCGGAATTACTGGGCGTAAAGCGAGCGCAGACGGTTTGTTAAGTCAGATGTGAAATCCCCGAGCTCAACTTGGGACGTGCATTTGGAACTGGTTAGCTAGAGTGTGTCAGAGGGAGGTAGAATTCCACGTGTAGCAGTGAAATGCGTAGAGATGTGGAGGAATACCGGATGGCGAAGGCAGCCTCCTGGGGATAACACGTGACGGTTCATGCTC
+
6><@ACCC>CD@AA>000).*--938(-,/99:;3::544(48444;::454<<49:49=7<6::;;::0//:::1/333&39=?9547:9166(//////38;19,/)//606(//66633388:::99?377)7;9<:52+2+5+5766675555::<<<5;:<<::::=:555;7::6806//(/(/88388:5:17///5660////&/88388//-77--(/38889993
@6HNMW:01012:06387
TACGTAGGGTGCGAGCGTTAATCGGAATTACTGGGCGTAAAGCGTGCGCAGGCGGTTTTGTAAGACAGATGTGAAATCCCCGGGCTCAACCTGGGAACTGCGTTTGTGACTGCAAGGCTAGAGTGCGACAGAGGGGGGGTGGAATTCCACGTGTAGCAGTGAAATGCGTAGAGATGTGGAGGAACACCGATGGCGAAGGCAGCCCCCTGGGTCGTAACTGACGCTCATGCACGAAAGCGTGGGGAGCAAACAG
+
C@9:;BBA;995<55;BA=@=@BA9B7904>;99,9<49:-7;=>@AACC@=@@9???5?AC?BBBBBBBCBBBC=BBFC9BB=AC??;?>A@?8>7;000::=3:6=55555=6=5995858558888225555555"22.5.5/505557///<<96;8;>76225522286<<<A?BC?B@BBC><;;@=?@:;@;=>:94:9$4C<4=B@==9=@<?@:9:AAAABB??@C>BBB????2=@:88(7<;
@6HNMW:01030:05772
TACGGAGGGTGCAAGCGTTTAATCGGAATACTGGGCGTAAAGCGCATGCAGGCGGTTAATTAAGCCAGATGTGAAATCCCCGGGCTCAACCTGGGAACTGCGTTTGTGACTGCAAGGCTAGAGTGCGACAGAGGGGGGTGGAATTCCACGTGTAGCAGTGAAATGCGTAGAGATGTGGAGGAACACCGATGGCGAAGGCAGCCCCCTGGGTCGTAACTGACGCTCATGCACGAAAGCGTGGGGATCAAACAGG
+
:;:D@CCC?@@?@2;:;;;)027::7;///:>==9A>??D79:@@=00000)/0)37?7D=?=>B=BBB@A@BBC=B@A@7@A;AABB@CAGCG>C=;;A@BBB<ABBBBCC;;6;<@@ABCBBCCBCA@A;;;;;;%:A=B=@=@@@??AAAAABBBAABB>BBBBBBBBBBBBAC?@A=@7;<A9;<A@5;;;5;499@ACCC2:::5:B;99<@DA@@@BBBBCCBCABBB=BBBBBCC9BAA@E?BCB@
@6HNMW:01034:05802
TACGGAGGATGCGAGCGTTATCCGGATTTATTGGGTTTAAAGGGTGCGTAGGTGGCACGGAAAGTCAGGGGTGAAAAGCTGTAGCTCAACTATAGTCTTGCCTTTGAAACTTCCGGGCTTGAGTTTAATGGAGGTAGGCGGAATATGTGGTGTAGCGGTGAAATGCATAGATATCACATAGAACTCCGATTGCGAAGGCAGCTTACTATATTATTACTGACACTGAAGCACGAAAGCGTGGGGATCAAACAGG
+
BBCCGCA=@@0000/05;6;@A?C?BBD>CC?A?,::.;?0;4,4;@ABB@=@C@CDCD?BB;@A@<;;;.;:;AB8BCC???EECAA=:::??=<=;/49:99199:2:;8<7<=///)/6668(/)//)/;8<<<9<B>A>ADCCCC@BBAAA??<?CCC=??>>>CAA@B><@A@@@@@496@6000,//::6:7;;;;=5::555<<5::=?<<B>A??>9:49???ABB789@?>@B5BB=BB;@@B>
@6HNMW:01040:05763
TACGGAGGATGCGAGCGTTATCCGGATTTATTGGGTTTAAAGGGAGCGTAGGTGGGATATTAAGTCAGCTGTGAAAGTTTGGGGCTCAACCTTAAAATTGCAGTTGATACTGGTTTCCTTGAGTACGGTACAGGTGGGCGGAATTCGTGGTGTAGCGGTGAAATGCTTAGATATCACGAAGAACTCCGATCGCGAAGGCAGCTCACCGGGCCGGAACTGACACTGATGCTCGAAGTGCGGGTATCAAACAGG
+
CCBB;:;@E;;;A@?AB@;@@@<@9AAD9::65909<)44)4909:4:99;6:BD:BBAB>A?A@;;:;?@@;;:09CC=CCC9BBCC@C>A>AAA6A=@@DCC@BCAAABB<@@9?:>8=7786::6:;///5=9:7=?8>;@8>;=?:?A???BB@???E>????:??>@@>00000+0A?@@@<000000@=5;<A@>?=999.9909=A=B<A999B>@>>>?954>=:*000//:377///;1::=8
@6HNMW:01022:05824
TACGGAGGATCCGAGCGTTATCCGGATTTATTGGGTTTAAAGGGAGCGTAGATGGGTTGTTAAGTCAGTTGTGAAAGTTTGCGGCTCAACCGTAAAATTGCAGTTGAAACTGGCAGTCTTGAGTACAGTAGAGGTGGGCGGAATTCGTGGTGTAGCGGTGAAATGCTTAGATATCACGAAGAACTCCGATTGCGAAGGCAGCTCACTGGACTGTTGACTGACACTGAGGCTCGAAAGTGTGGGTATCAAACAGG
+
BBBD@BBABBB@CABB@@<@BB?C@BCM?BB?CB=BD<BB=BB=CCABA@@ACBC=C7:;7;7:AAABB=@?C@A9???9?AA=AC89399>::99+:399AAB<>?B=BBA=CEBBBB;::CBCCABBCCB?;87737819=@;@B?>;>BA?@??<?@AA=BBBD@BBBBBBBEAAA?CB?BAA=@BA9?>9949<@@@ABBBBBC@???A@=@@@@BBBBBBCBB>BABBBB=C@??CD>AA???F=BBB=
@6HNMW:01025:05834
TACGGGGGATGCGAGCGTTATCCGGATTTATTGGGTTTAAAGGGCGCGTAGGCGGGACGTCAAGTCAGCGGTAAAAGACTGCAGCTAAACTGTAGCACGCCGTTGAAACTGGCGCCCTCGAGACGAGACGAGGGAGGCGGAACAAGTGAAGTAGCGGTGAAATGCATAGATATCACTTGGAACCCCGATAGCGAAGGCAGCTTCCCAGGCTCGTTCTGACGCTGATGCGCGAGAGCGTGGGTAGCGAACAG
+
DFBBBBB0A;9:AAAABB?BCC?@>99:(;92=@9@A9BB;AA8BB;;;EEADCF>CCCCBB@BBCB@@@;@@@A9BBBCCBBAA@@@;@CCABBC@@@D8;;@BEK<BBK@A?@B=BABBBBCBCBAAA999+8<89:5:@BB?BBCC?DBBB9949AAA:BBCBBCBBBAA@A@@>A?B@CDD9BABBCA;:7;<@==::5:@/8918;;=D7:<>@@AAC???;;;?>>>@B@@;;;3;;;;>>;>88
@6HNMW:01040:05820
TACGGAGGATACGAGCGTTATCCGGATTTATTGGGTTTAAAGGGTGCGTAGGTGGCAGATTAAGTCAGCGGTGAAAAGCTGTGGCTCAACCATAGTCTTGCCGTTGATACTGGTTTGCTTGAGTACAGTTGATGTAGGCGGAATGCGTAGTGTAGCGGTGAAATGCATAGATATTACGCAGAACTCCGATTGCGAAGGCAGCTTACAAAAGTGTAACTGACACTGATGCACGAAAGCGTGGGTATCAAACAGG
+
CC:=:;B@BBBBCA@@CB?BCGAB?@@@;?@=@@9@B9@@;@><<?AA@;;5;;5;;9;<8@<<ACCBBB?A@?@@2?@AA@@<@B??<?9::CAD@A9::@AA=AAB999A<@@;@AA3:9??BABAA@CB@@@994/7167///;<=A;::>=<=8;;;=7>=?>>===@??;?A@@?AA<BCC<=::5:===0818===>=A@A@A6@@@@?<?AAA??:;;>==<<:889(57:8;;-577556/66?5
@6HNMW:01041:05830
TACGTAGGGAGCAAGCGTTATCCGGAATTATTGGGTGTAAAGGGTGCGTAGACGGGATAACAAGTTAGTTGTGAAATACCTCGGCTCAACTGAGGAACTGCAACTAAAACTATTATTCTTGAGTGCAGGAGGGGAAAGTGGAATTCCTAGTGTAGCGGTGAAATGCGTAGATATTAGGAAGAACACCAGTGGCGAAGGCGACTTTCTGGACTGTAACTGACGTTGATGCACGAAAGTGTGGGGAGCAAACAG
+
B@@BB;;;0:A>?69;BB>BBH>A?@@C?BB>BB=AB?=?6?=8:3<>@@@CDHE>BCB>AA=@@>A@@8::AAC>AAA?BBB?AAAB=??@9929499??@;A:999+788@?BA?A@4799:>>AA<;;;;1;A:@@@=A7@>?=BBAAAAAAAA?@?CD=?@A???AA???;??9??@@>A@@>?9999<@@9=999:9::,7>?8<;;;;?<@@BAABB;<:77799555(5788;;?3::8@C57:9
@6HNMW:01018:05897
TACGGAGGATGCGAGCGTTATCCGGATTTATTGGGTTTAAAGGGTGCGTAGGCGGTTTGTCAAGTCAGCGGTGAAACGCAAGGGCTCAACCCTTGACCTGCCGTTGAAACTGTCGGACTGGAATGCGGATGCTGTGGGAGGAATGTGTGGTGTAGCGGTGAAATGCATAGATATCACACAGAACACCGATTGCGAAGGCATCTCACAAATCCGTTATTGACGCTGAGGCACGAAAGTGTGGGGATCAAACAG
+
=AAB=;;6;AAA@BBBCC9:;B=A=BAB<BB?BD=CC<A@:@@:@AAAC;;9;C?BC=CCCD@CBBA@@@=BA@B;<9997=919:/-(-5,5388=6--/4776:>?7=BBB79:9CCB8?:??==<?>?=@@9::5:A?C@BBBBBB>BBCCA:97:@@A9???????A@@@999>@?9949AA<AA@<>?BB?B@DCBBCCCBBA<BA=AA?BB<?>BBB????<?AA???8??<=@@@5??@>A7>>@
@6HNMW:01031:05871
TACGTAGGGGGCAAGCGTTGTTCGGAATACTGGGCGTAAAGCGCACGCAGGCTGGCCTTAAGTCTGTCGTCAAAGGCGGAGGCTCAACCTCCGTTCTACGATAGATACTGGCGGCCTAGAGTATGTGAGAGGGAAGTGGAATTCCCGGTGTAGCGGTGAAATGCGTAGATATCGGGAGGAACACCAGTGGCGAGGCGCTCCTGGCACACAACTGACGCTCATGTGCGAAAGCCAGGGCAGCGAACGGG
+
BB@A@@@@@@,@A>BCCC@>>900,0+0/////(/<>:>4;:AAAAAA;;9;BB=B?C=@<?:::::::<<@@6<67714<7<<<@8<8<?0668=?<;;<>=>>;;;>B9>C@C>A@@;::?:99999ABD>C?B<C=A>??DF>D?@??=<794:??A;??@BCBBBC??=:=/32294<6616622+2687597//.333.365252+2299:9733<8888=@BB=BA7;;=.739:<=7===5
@6HNMW:01032:05880
TACGGAGGATGCGAGCGTTATCCGGATTTATTGGGTTTAAAGGGTGCGTAGGCGGTTTGTCAAGTCAGCGGTGAAACGCAAGGGCTCAACCCTTGACCTGCCGTTGAAACTGTCGGACTGGAATGCGGATGCTGTGGGAGGAATGTGTGGTGTAGCGGTGAAATGCATAGATATCACACAGAACACCGATTGCGAAGGCATCTCACAAATCCGTTATTGACGCTGAGGCACGAAAGTGTGGGGATCAAACAG
+
BB;;9;B@BBBBBBBCCC@CDH@C8;;A:@B=BA<B@:@B8@A;@AAABBB<@@=@@:?BBB666BA@@@>:...).---3881888969;2916/0)///4:;6;;@4??;;BD@CBBB?B@???B?999?@@@@@6=?3929ACBDC@CBBBBBB?BCAC>BDBBBB??990:<@00/?>;?<;5;;;/78AB?B?AA???BBBBC>BB=@@<?>;@@<===:==8====<<2988////&///6;29::
@6HNMW:01035:05860
TACGGAGGATGCGAGCGTTATCCGGATTTATTGGGTTTAAAGGGTGCGTAGGTTGCTTGGTAAGTCAGCGGTGAAAACTGAACGCTCAACGTTCAGCGTGCCGTTGAAAACTGTCAGCTTGAGTGCAGTGGCGGCAGGCGGAATTCGTGGTGTAGCGGTGAAATGCATAGATATCACGAGGAACTCCGATTGCGAAGGCAGCTTGCCATACTGTAACTGACACTGAAGCACGAAGGCGTGGGTATCAAACAGG
+
CACC@BB?C;:;;>><=B:===8<8<<@4@A;AA9?=0=?,:9)49>:;;;7<75550505>055<<@@@=@@@@B7C000;0000/05@44.444398886;<-3737&37766///727//5>;<555.55.59;7<@<A?B:BBBB=B@=0000*0>>@<@CC@AABBBA@@@A@AA=A@;;;<@AB=AA@@<@>ABBAA=@@=@?AAA@@@;??:::CCBBC>;;;BBB>A=AA@@A999:?@@;@@@<
@6HNMW:01035:05879
TACGGAGGATGCGAGCGTTATCCGGATTTATTGGGTTTAAAGGGAGCGTAGATGGATGTTTAAGTCAGTTGTGAAAGTTTGCGGCTCAACCGTAAAATTGCAGTTGATACTGGATATCTTGAGTGCAGTTGAGGCAGGCGGAATTCGTGGTGTAGCGGTGAAATGCGTAGATATCGGGAGGAAACACCAGTGGCGAAGGCGACCTACTGGGCACCAACTGACGCTGAGGCTCGAAAGCATGGGTAGCAAAC
+
;7//)//3:::@>66:CC?BB@@A<AAD0/08;;.8839:/9;5/66?>>566<8<<==A8=9<<?<;;283333(333(388388//)/068888.85;:3445::<;:89,66:::<055<<:::44.44:5///177)/)/)///;6;;B??986;333(3833344:877777.77,33(3996;<;=;::8(-(----0///33;.66638(//55--/-5-/(/888;;/44;@CC>B@><;8/8
@6HNMW:01044:05897
TACGGAAGATGCGAGCGTTATCCGGATTTATTGGGTTTAAAGGGAGCGTAGGCGGGCTGTTAAGTCAGCGGTCAAATGTCAGGGCCCAACCTTGGCATGCCGTTGATACTGGCGGCCTTGAGTTCACACAAGGAAGGTGGAATTCGTCGTGTAGCGGTGAAATGCTTAGATATGACGAAGAACTCCGATTGCGAAGGCAGCCTTCTGGGGTGTTACTGACGCTGAGGCTCGAAAAGCGCGGGTATCAAACAGG
+
C@BB=A=BBCBABDDAA@?A@C?B@CCD;CC@CD>CB<BA<AC<BCBBDCCAAAA>A@@@AD@@@@??@@<@@@@9??<>99959@9A>A=A=A=ABBBB?BB<??BBAAB<??=@3949>>?>BBCBBC@B?B9>9>>;>?C@CDCA@ABA??;<:;CDC>AA@@<?@@??>ABCBB?BC@CCC?BBB5;;;;5;>ABBA>B;??ACC4@@@<@>AAAAA@@BCC?BAC;;;;&:>=?>B:AAAABB<BBB?
@6HNMW:01046:05868
TACGGAGGATGCGAGCGTTATCCGGATTTATTGGGTTTAAAGGGTGCGTAGGCGGTTTGTCAAGTCAGCGGTGAAACGCAAGGGCTCAACCCTTGACCTGCCGTTGAAACTGTCGGACTGGAATGCGGATGCTGTGGGAGGAATGTGTGGTGTAGCGGTGAAATGCATAGATATCACACAGAACACCGATTGCGAAGGCATCTCACAAATCCGTTATTGACGCTGAGGCACGAAAGTGTGGGGATCAAACAGG
+
BBBB@;;6:@@@BDBBCB?CGE>A>ABG=BB@CC8=?.:;/;@9@?;;;AB?CC>BB>CBCD@CCCBCCC@AA@A<0000;@@7==B<9==8=8;;B=9:8;==8?>?8?>>>BB>BB??;??999B?A????A?BC>BB?A?999@@A<A@BBCAA>@?DD=BBB>>>000;<087@>?=<077=8=<A8=<@@:@8@@AAABBBCD=:95:?;@@<:::??>?9:59ABBCC?B?>>ADF:AAACB<AAA:
@6HNMW:01021:05931
TACGGAAGGTCAGGGCGTTATCCGGATTTATTGGGTTTAAAGGGAGCGTAGGCCGCCGGTTAAGCGTGTTGTGAAAAGCAGTGGCTCAAGCCACTGTCGTGCAGCGCGAACTGTCCGGTCTTGAGTATCATGAAAGGTTGCGGAATCGTGGTGTAAGCGGTGAAATGCTTAGATATCACGAAGACCTCCGATTGCGAAGGCAGCAGCCTGTGTGTTCACTGACGCTGAAGCTCGAAGGTGCGGGTATCGAACAGG
+
@65549.:55;;44)4993:@A;@;000(00)/9.7739>)9949A;9:==24.4:5:3:5:8<<@<@A6::9???358=<<=88=8=/3346688/////666899:938:-.-06(--7288:==CB@@:66(/(.2444(.(..36733333,333,79:73779;4;>:999//---(.772662722,253705(-----88266799674975777556=9A<@?AB9:59;??=?>8773:4833;A6
@6HNMW:01035:05911
TACGGAAGGTCCGGGCGTTATCCGGATTTATTGGGTTTAAAGGGAGCGCAGGCGCACTTCAAGCGTGACGTTAAATCTCGGGGCTCACCCCCGTTTTGCGTCGCGAACTGTCGTGCTTGAGTAGGCGGCAGGGAGGCGGAATTCGCGGTGTAGCGGTGAAATGCTTAGATATCGCGAGGAACTCCGATAGCGCAGGCAGCCTCCCGTTGCCTTACTGACGCTCATGCTCGAAGGTGCGGGTATCGAACAGG
+
?EBA>B?@<@D<?>8:;;5;DG=B@BBB;@?=@A;@B9B@;BA<ACBB@@A?<<599868;1///788:78;;>6>>>=>>>2==;;<===)4588&44:8>====:???ABA@A@@<?@AAFG@BB=@?AA99:49A=A?B@CBBB>BA<>>==<>DDD>DBBB?AAABBDBB>;;;=A<ABB<BA@@AAA<<<6<;9;;?@A9??=@@<CFHGCDBCCCICCBCBBBBC?B=@A@@@=@BBB@A?CCC?
@6HNMW:01055:05919
TACGGAGGATGCGAGCGTTATCCGGATTTATTGGGTTTAAAGGGTGCGTAGGTTGCTTGGTAAGTCAGCGGTGAAAACTGAACGCTCAACGTTCAGCGTGCCGTTGAAACTGTCAGGCTTGAGTGCAGTGGCGGCAGGCGGAATTCGTGGTGTAGCGGTGAAATGCATAGATATCACGAGGAACTCCGATTGCGAAGGTAGCTTGCCATACTGTAACTGACACTGAAGCACGAAGGCGTGGGTATCAAACAGG
+
FCBC@BB@@@@BDBCBAA@CEI@C@;:99;C>BC0;;):>5>=<BCCDDFD@C@ECCAC@BB@CAABA@@<@AC@A7@ABB@BBBEBB?BBB?BCCCCCCC?BB?BBB>BBBBB:::;B>BBBBBBBAA@=A@=ACC>BB@C=@>@@CCAIGDCC;;7;@BB=;;;BCC<;;CBB@@@::6;>B;;6:AA;?@;;6:<@BAAB:9:@CCCB?>>?<?>@=???989=:99A?A3959>???7>>@@BC=BBB8
@6HNMW:01056:05946
TACGGAAGGTCCGGGCGTTATCCGGATTTATTGGGTTTAAAGGGAGCGCAGGCGGCACTTCAAGCGTGACGTTAAATCTCGGGGCTCACCCCCGTTTTGCGTCACGAACTGTCGTGCTTGAGTAGGCGGCAGGGAGGCGGAATTCGCGGTGTAGCGGTGAAATGCATAGATATCACGAGGAACTCCGATTGCGAAGGCAGCTTGCCATACTGTAACTGACACTGATGCACGAAAGCGTGGGTATCAAACAGG
+
BBDB?B9:8:D=@@9?;;5;@B?C@BAA<A@>?B9@@>@D>DM?AAABA@A?:989CDA<?@4;:;;C@?AC=@@<@BBABBB:BBBBCCCC3ABAB8AAA@BBBA@>@@@@BCCBBB>BBB@;;87950@>>30/,09;>=B?BCBB>=<<<><?:?7872:9:CDCCBDBBABBCCC@B@BBB?BBC;;;BA;@;@;;;B@BG?BBCCBCBCADCCBBBBBBCBBBBC;;;0;A;;;A<BCFAAA<000?
@6HNMW:01057:05937
TACGGAGGATGCGAGCGTTATCCGGATTTATTGGGTTTAAAGGGTGCGTAGGTGGCACGGAAAGTCAGGGGTGAAAAGCTGTAGCTCAACTATAGTCTTGCCTTTGAAACTTCCGGGCTTGAGTTTAATGGAGGTAGGCGGAATATGTGGTGTAGCGGTGAAATGCATAGATATCACATAGAACTCCGATTGCGAAGGCAGCTTACTATATTATTACTGACACTGAAGCACGAAAGCGTGGGGATCAAACAGG
+
CDB@=9949:;9BCCCCC@CCB<?;9990:C5;;6;A<BB:DA=:;;@BBB@BE@CBCC?CD>CCCCBBB8BBADD9AA???CEDB899:AAAAAACB<A@?AB<??F>BB=A@CC>::4:@999/:>==;??;?AA>BB?B>AACCBB?BB??@9747@AC=BBBBBBBBBBBBCCBBBCC<BBC@DAB>@@AA;@=@BBBC@BB@@@BB?BD?AABBAAAA9;:>@?CBBBB:??>?<<?5?AAAB=BCC@
@6HNMW:01059:05944
TACGGAAGGTCCGGGCGTTATCCGGATTTATTGGGTTTAAAGGGAGCGCAGGCGGCACTTCAAGCGTGACGTTAAATCTCGGGGCTCACCCCCGTTTTGCGTCGCGAACTGTCGTGCTTGAGTAGGCGGCAGGGAGGCGGAATTCGCGGTGTAGCGGTGAAATGCTTAGATATCGCGAGGAACTCCGATAGCGCAGGCAGCCTCCCGTTGCCTTACTGACGCTCATGCTCGAAGGTGCGGGTATCGAACAGG
+
B>BC?B9615=8<=7==D@CCB?A=;;9)99.:C,::-9@6@>:<?@B@AB@;924944.5<5<;A995<8505<5<=<9;;;/::00/;;;)78::+5599@@?AA=???B>??AA@=@>:9:9173,399=/==99:59?G@CCCC>ABBA?7707???9?@>>;????BBA@@6885:5:=>:>===>==C:;7;?=;066>*//3775B2:9=9:56>B>>CBBBA?A55.44455)59==<B?CCF?
@6HNMW:01059:05946
TACGGAAGGTCCGGGCGTTATCCGGATTTATTGGGTTTAAAGGGAGCGCAGGCGGCACTTCAAGCGTGACGTTAAATCTCGGGGCTCACCCCCGTTTTGCGTCGCGAACTGTCGTGCTTGAGTAGGCGGCAGGGAGGCGGAATTCGCGGTGTAGCGGTGAAATGCTTAGATATCGCGAGGAACTCCGATAGCGCAGGCAGCCTCCCGTTGCCTTACTGACGCTCATGCTCGAAGGTGCGGGTATCGAACAGG
+
CBBB8;9;?BC>A@9:;;.9@B?C@CCC=A?29:.;@-;;09:1449>;;;8=@9?:9:5>=:@:9:?@@?A59:4:BB@ACB9AC??@BBC2AAAA8A@@BBAABA?BBBBBAAABB?C@>?>@<@@@A@@@;??:?A9><>>BBBB????==994:@A@9???@;@A@AA:98?<97/7/76;::<7<9:<>;;5;;<<:888)6;48;5@>BBBBBB;::CCCCBCBBA5<5;;;95)5555;;7;>B6
@6HNMW:01016:05992
TACGGAGGATGCGAGCGTTATCCGGATTTATTGGGTTTAAAGGGTGCGTAGGTGGCACGGAAAGTCAGGGGTGAAAAGCTGTAGCTCAACTATAGTCTTGCCTTTGAAACTTCCGGGCTTGAGTTTAATGGAGGTAGGCGGAATATGTGGTGTAGCGGTGAAATGCATAGATATCACGAAGAACTCCTATTGCGAAGGCAGCTCACTAAACTGCAACTGACATTGAGGCTCGAAAGTGTGGGTATCAAACAGG
+
ADB@>@@;@;;9BABBBC?BCC?B?AAA<@A;@A<AC=BH?CC>;;;ABAB=9;8;BCCADL>CBA@@BB8@@@CC9AADDCCCCCCB?BAAABA@?@0;;5;;0;?A9BB?C?BA9::69@@@B=B?BB?BB=A??=?D@D@BBBBBB@>>>@@@@>ABDD>>>?BBCCBBBBCCCCBBCCADCDADCC@CBBB5;5;@ABCCCDBBB>BBBBCACCCDCBB?B;;:;CCDDF<A=>989.9AD:::8:CC@
@6HNMW:01021:05978
TACGGAGGATGCGAGCGTTATCCGGATTTATTGGGTTTAAAGGGAGCGCAGGCGGCACTTCAAGCGTGACGTTAAATCTCGGGCTCACCCCGTTTTGCGTCGCGAACTGTCGTGCTTGAGTAGGCGGCAGGGAGGCGGAATTCGCGGTGTAGCGGTGAAATGCTTAGATATCGCGAGGAACTCCGATAGCGCAGGCAGCCTCCCGTTGCCTTACTGACGCTCATGCTCGAAGGTGCGGGTATCGAACAGG
+
BBB@?@>9>0//:9;59;?BBA>A>;::,<B;?>,94(4:0990555AAAB@BA@DD@?<?@=;;:BA8::A7?;4:@@99923=88DDD2:999-:37=@ABBF>A@AE99:AAA<AA@?==89:40=>>600*0:5;=C?BB9727<<>@@@>???A8??==:;;888AABAACC;@;@@@=@@@@@A@@>>:>?AB;>>>7>?398:B?@A@ABAAA@A@AAAAAAA=@;;;;;A<BCCCDD?::;=
@6HNMW:01034:06004
TACGGAGGGTGCAAGCGTTAATCGGAATCACTGGGCGTAAAGCGCACGTAGGCTGTTATGTAAGTCAGGGGTGAAATCCCACGGCTCAACCGTGGAACTGCCCTTGATACTGCACGACTTGAATCCGGGAGAGGGTGGCGGAATTCCAGGTGTAGGAGTGAAATCCGTAGATATCTGGAGGAACATCAGTGGCGAAGGCGGCCACCTGGACCGGTATTGACGCTGGAGGTGCGAAAGCGTGGGGAGCAAACAGG
+
=<<@799>7CBBC?A=@=+0+/77276:<;;;@>443333(343333:::<7>433.33:::4:>9=9::.888=6===5<==6:<==8::@AB7:195222)24::8;257:765;993;;177.55,55559022,29495@0868>48;8<>99;6669/9=277<<<=868974975:49==8=?>F=A=</6/75+2255/55/55272725+58966//(..(-4....'.3...66+55599088:4
@6HNMW:01041:05992
TACGGAAGGTCCGGGCGTTATCCGGATTTATTGGGTTTAAAGGGAGCGCAGGCGGCACTTCAAGCGTGACGTTAAATCTCGGGGCTCACCCCCGTTTTGCGTCGCGAACTGTCGTGCTTGAGTAGGCGGCAGGGAGGCGGAATTCGCGGTGTAGCGGTGAAATGCTTAGATATCGCGAGGAACTCCGATAGCGCAGGCAGCCTCCCGTTGCCTTACTGACGCTCATGCTCGAAGGTGCGGGTATCGAACAGG
+
CCCC@C?A=AB<@@:@@@>ADC@C@BAA<@?=@C>CD>CC>CC=A@?A@9:4994;AA?=?@6:;:BBBBAA=AB<ABA@???6?AABBBCA/:;;;-97;=@@??@?ABABBB@??D@CCCAA@=@@;@ABB=AA>@A?B=A>ABBB?B@@@?00,0==>7???B@BCCCCCBB@>99499<>A=@@==>?@?7747:;;;@@F9??<@@<C@CCCCCHCCIGCCCBBBBB?C>;;:;=5=@<<>C@CHIA
@6HNMW:01042:05984
TACGGAAGGTCCGGGCGTATCCGGATTTATTGGGTTTAAAGGGAGCGCAGGCGCACTTCAAGCGTGACGTTAAATCTCGGGGCTCACCCCCGTTTTGCGTCGCGAACTGTCGTGCTTGAGTAGGCGGCAGGGAGGCGGAATTCGCGGTGTAGCGGTGAAATGCTTAGATATCGCGAGGAACTCCGATAGCGCAGGCAGCCTCCCGTTGCCTTACTGACGCTCATGCTCGAAGGTGCGGGTATCGAACAGG
+
DB;:6:8;;A<7=<3700//72728<<3::5?B,:9(94,4;4<@@=@AA>;:9@@924405::<<;;:?4:;0::::>;;.=>44/;;;+:;;;///;7:?AAA<::999997994343<8848B576>;///(/838(3.38==7=B@ABBD?A9::29=<<8==?=A@@==>@@8=8=;;075=::8859?:=;66////(//3//(9196<>@=AA?AA?A;;;??9B@@??@B8;;<5659;?;7
@6HNMW:01046:05966
TACGGAGGATGCGAGCGTTATCCGGATTTATTGGGTTTAAAGGGTGCGTAGGCGGTTTGTCAAGTCAGCGGTGAAACGCAAGGGCTCAACCCTTGACCTGCCGTTGAAACTGTCGGACTGGAATGCGGATGCTGTGGGAGGAATGTGTGGTGTAGCGGTGAAATGCATAGATATCACACAGAACACCGATTGCGAAGGCATCTCACAAATCCGTTATTGACGCTGAGGCACGAAAGTGTGGGGATCAAACAG
+
CBBB@CC>BABBBBBACD?BB@;A=@?@;@@<@C;@@9AG.;;69>@@AIF@BB>AA;ABAA=ACA?@:;40<<<50000;?;8???<48808134?9>BC?CB=@??9?@AAA?=?9:::=;==00*00/0>A@?@<A@<A@@@@BCD?BBCCB?@=?ACD>BCB:9:AA@AA????????<???<??B>AACB@B?BBBAC99:?<59927?9??=BBBB@BB@A<@<333=5=:<<===1<::AA9??<
@6HNMW:01054:05993
TACGGAGGATGCGAGCGTTATCCGGATTTATTGGGTTTAAAGGGTGGGTAGGCGGTTTGTCAAGTCAGCGGTGAAACGCAAGGGCTCAACCCTTGACCTGCCGTTGAAACTGTCGGACTGGAATGCGGATGCTGTGGGAGGAATGTGTGGTGTAGCGGTGAAATGCATAGATATCACACAGAACACCGATTGCGAAGGCATCTCACAAATCCGTTATTGACGCTGAGGCACGAAGTGTGGGGATCAAACAGG
+
<<>@:DC@ECC@A@AA;:6;@@=B?AA@6@@;AA<AC>C@8D@<>BB7A?@594.4:1:=;;7;:<<@00*--.-)----(-7/779:+4939?BCC?BBC==;63:927999:;7BBBB@D>AA9:59CA?88?@?8?@<@<??;;994;?@A?>>:558@7888>==<=>>>988;;;;;9>=>9>=<188A<161///85569:9/7739:5:>4>88::;?@A567<//)/668888(8559:3=?@8
@6HNMW:01054:05995
TACGGAAGGTCCGGGCGTTATCCGGATTTATTGGGTTTAAAGGGAGCGCAGGCGCACTTCAAGCGTGACGTTAAATCTCGGGGCTCACCCCCGTTTTGCGTCGCGAACTGTCGTGCTTGAGTAGGCGGCAGGGAGGCGGAATTCGCGGTGTAGCGGTGAAATGCTTAGATATCGCGAGGAACTCCGATAGCGCAGGCAGCCTCCCGTTGCCTTACTGACGCTCATGCTCGAAGGTGCGGGTATCGAACAGG
+
BBCB?B=@=@B?AB=@@A@BCB?D@@@@;@@=@D=BB>BC<BB=;;;ABAA>@@=@>>9=?;9:44488<<;A>8>;@7887*66///:::):;;;.;9>00/:::6;@?@@@???@?B@A@@@<>>398>888?8>?<@4:38AA@?BCA@ABC>@?BE>BABC?BBBCBBAAA@B@=A<>>><A@==<;;@8818;786=>?8??8<=6@?BGGEGBBCCCCBBABABB7;5;;;;;6;BBB?B?AAA?
@6HNMW:01017:06044
TACGGAAGGTCCGGGCGTTATCCGGATTTATTGGGTTTAAAGGGAGCGCAGGCGCACTTCAATCGTGACGTTAAATCTCGGGGCTCACCCCCGTTTTGCGTCGCGAACTGTCGTGCTTGAGTAGGCGGCAGGGAGGCGGAATTCGCGGTAGTAGCGGTGAAATGCTTAGATATCGCGAGGAACTCCGATAGCGCAGGCAGCCTCCCGTTGCCTTACTGACGCTCATGCTCGAAGGTGCGGGTATCGAACAGG
+
:9//)/)/)/;277.//4.499395:8<3:838:088(44)4<)444;;44.448::;+--3-,,,,-689-33(377;;==1<::99999)9;;;/::=>>;??:78<<=88?BB@;A>:;8818<7:988-8=;==8=8=1//777------/>4:555)5;;<8>:>000:::994395;<=055<554::::5:4443///(/:1//)/49777;/////////79:=2:2;@@BC7CCBBBA>BB@7
@6HNMW:01030:06039
TACGGAGGATGCGAGCGTTATCCGGATTCATTGGGTATAAAGGGTGCGTAGGCGGCCCCCCAAGTCAGCGGTGAAATGTCCGGGCCCAACCCGGAGGGTGCCGTTGATACTGTGGGGCTGGAGTACGGACGCCGGCGGAGGAATGAGTGGTGTAGCGGTGAAATGCATAGATATCACTCAGAACACCGATTGCGAAGGCATCCGCCGAGGCCGTTACTGACGCTGAGGCACGAAAGCGTGGGGATAGAACAGG
+
BB;;8;;6;ABACCCDBB?BCC?C?CB@BBB@CD>CBBCB=BD>BBBCCAA;992:?=?='@?A@BB@;:49@@@;:::A>AA=BB=B@BB<A?9892:@>?BB=A@A???AA@@A6AAA>ABBBBB?B???>B=AB?AA>B?BCCCB>;>><=@8718AAB:===@@@===AAA>>@>>>A<A??6::@9=>@B=B=A;;;=@@;@8858<@@7;;@@??A;66//+/7==BD:C@DACFD;;;;8818AA;
@6HNMW:01034:06010
TACGGAAGGTCCGGGCGTTATCCGGATTTATTGGGTTTAAAGGGAGCGCAGGCGGCACTTCAAGCGTGACGTTAAATCTCGGGGCTCACCCCCGTTTTGCGTCGCGAACTGTCGTGCTTGAGTAGGCGGCAGGGAGGCGGAATTCGCGGTGTAGCGGTGAAATGCTTAGATATCGCGAGGAACTCCGATAGCGCAGGCAGCCTCCCGTTGCCTTACTGACGCTCATGCTCGAAGGTGCGGGTATCGAACAGG
+
CCBB>B=?<?C?AA=?@@=@CC?B?CBB=@?=?B=CE>BC=CB=;;9@>:;7;>:?@CB>??<;:;BBBBBB<AA<ACDCBCC:ABABBAAA1BBFE5::?AC@@AB?BBBABB@@BB>BBBB?><7757@A?=8979@<?=@>B@@B>=<<BA7727?>@8BBBC?BBBBBBBBB>A?;?;@>>;@A@@@@@>6516:;:<<=<7=?5;;<C@CCCCCCCCFECBBBBBB@=A;=000@<@@A@CF@DCC@
@6HNMW:01037:06033
TACGGAGGATGCGAGCGTTATCCGGATTTATTGGGTTTAAAGGGTGCGTAGGCGGTTTGTCAAGTCAGCGGTGAAACGCAAGGGCTCAACCCTTGACCTGCCGTTGAAACTGTCGGACTGGAATGCGGATGCTGTGGGAGGAATGTGTGGTGTAGCGGTGAAATGCATAGATATCACACAGAACACCGATTGCGAAGGCATCTCACAAATCCGTTATTGACGCTGAGGCACGAAAGTGTGGGGATCAAACAGG
+
CCIEABB>@@@@B@@A@@<@AB>@?ACG>BB?BE<??<@A<AA<BB@@ACC@CBABE=@@BC@CCDAAAA@?@??90000:>>8<:=?377*7133:4:AB;??<::95:@@BBB?BBBB?B?BC>><>899AAAAB8??9?:@@BBBB@BCA@<00*0;;;5;>@BDBBBBCBBABCFBBB?BBD;??@499AA9?<?BBAB??>CD>CC=???AA499??<<@8929978<>8=:99>=<2<@999+8?>5
@6HNMW:01051:06015
TACGGAGGATGCGAGCGTTATCCGGATTTATTGGGTTTAAAGGGTGCGTAGGCGGTTTGTCAAGTCAGCGGTGAAACGCAAGGGCTCAACCCTTGACCTGCCGTTGAAACTGTCGGACTGGAATGCGGATGCTGTGGGAGGAATGTGTGGTGTAGCGGTGAAATGCATAGATATCACACAGAACACCGATTGCGAAGGCATCTCACAAATCCGTTATTGACGCTGAGGCACGAAAGTGTGGGGATCAAACAGG
+
CCBC@AA>@?@>AAA@@@?AAB@B@BDD>BB?BD:@@69:,;@9;9;AABB@CC=@@=@AAB=@@BAA@B??><>80000;@@>=ACB:>>7>99:B=BBB=@@<@?B9????AA?BBBB>A=???@?A=>>???CE>BB?B?>??BBB?B?@@>??;?BCD>BBBBBBBBBBBAAABBBBB@BCC???@000@@<@<?AACCABBBG>BB>AA@BB?ABCBBBBBC?BBCBB@9@:99?BB:BBBBC>BCC?
@6HNMW:01062:06048
TACGGAAGGTCCGGGCGTTATCCGGATTTATTGGGTTTAAAGGGAGCGCAGGCCGTCGATTAAGCGTGACGTGAAATGCCGCGGCTCAACCGTGGAAGTGCGTCGCGAACTGGTTGACTTGAGTGCGCACGAGGAAGGCGGAATTCGTGGTGTAGCGGTGAAATGCTTAGATATCACGAAGAACCCCGATTGCGAAGGCAGCCTTCCAGGGCGTAACTGACGCTAAAGCTCGAAAGTGCGGGTATCGAACAGG
+
BC@@;@=@=ACACC=B;:8;CB?BACBB=BB;?@9@=9??:@@:@A@AA9:99<@AC:;;=@>A@@@ACB@@@AB<:;;=@@@>A?>?@C=??B?B>B>>>BC>>=BB>B@@>@?BBBB<??<:::@@AAA:9473737949494;>=?:?>@@D;;7;A@@8?@=>:>AA@@?@@@AB<AA<AAA5A>>7::AA8<6<9::5::>7:;;3;=>>=BA@A=>>>@@:@AAAAAB8@@A@>>7>@<<<A;>@?=
@6HNMW:01019:06095
TACGGAAGGTCCGGGCGTTATCCGGATTTATTGGGTTTAAAGGGAGCGCAGGCGGCACTTCAAGCGTGACGTTAAATCTCGGGGCTCACCCCCGTTTTGCGTCGCGAACTGTCGTGCTTGAGTAGGCGGCAGGGAGGCGGAATTCGCGGTGTAGCGGTGAAATGCTTAGATATCGCGAGGAACTCCGATAGCGCAGGCAGCCTCCCGTTGCCTTACTGACGCTCATGCTCGAAGGTGCGGGTATCGAACAGG
+
@DBA?A>B@BF@BA=@;:6;CC?B@BDD>A@=@@9?@<AA<BC=BB@@?;;5;;4;BA@>@A;;9:@CCCCC@CC?CB@9;;;&7>;98888':?>?2>=8=A@???=???AAABBCC?BBBBBB@AA>BBCA9:94:?9??B?@@8838A?>>>B?BBCC;BBBB?ABCAABBBB>B@<@<AAA:??AAAA>>>=8==>>;@@@3;;6;;=C@CDCFBCCICBBA@AAACE?C@BB@@@=@CCCAB?ABB@
@6HNMW:01021:06074
TACGGAAGGTCCGGGCGTTATCCGGATTTATTGGGTTTAAAGGGTGCGTAGGCGGTTTGTCAAGTCAGCGGTGAAACGCAAGGGCTCAACCCTTGACCTGCCGTTGAAACTGTCGGACTGGAATGCGGATGCTGTGGGAGGAATGTGTGGTGTAGCGGTGAAATGCATAGATATCACACAGAACACCGATTGCGAAGGCATCTCACAAATCCGTTATTGACGCTGAGGCACGAAAGTGTGGGGATCAAACAGG
+
CBCC:;89:B>:C@8CCCACCC@B?CED=@@<@A;@B<CC>CC=AA@@>;;5;A=AE>BCCC?ACCCBAA>@000+0///5<<5==>=8==5<7<<:;>;;59=;?A@;@AAAAB@CCBB?BACA;A=A000@@AA@;@A=A?AAACCC@BAAAA@@=@BBB>;;;CAA@CA???AAADBAA?AAA>ABB?AA::3:3:AAABABBCC=CB>ABACC:;;B@@@@@?;?;::@A6?=;7877*8<=?B>BBB?
@6HNMW:01027:06070
TACGGAAGGTCCGGGCGTTATCCGGATTTATTGGGTTTAAAGGGAGCGCAGGCGGCACTTCAAGCGTGACGTTAAATCTCGGGGCTCACCCCCGTTTTGCGTCGCGAACTGTCGTGCTTGAGTAGGCGGCAGGGAGGCGGAATTCGCGGTGTAGCGGTGAAATGCTTAGATATCGCGAGGAACTCCGATAGCGCAGGCAGCCTCCCGTTGCCTTACTGACGCTCATGCTCGAAGGTGCGGGTATCGAACAGG
+
BFFEAD>@=@B?AA=A@@=@CC?B@BAA9;:5;B=BB=BB=B@=:;;CCB@:00,0<00*0?4/;9BCBBBA?BC=BA?9733&3:;<@@@@,=?@?7@@@CBBBBB?BBCBBBA@AB?BBBAAA>9949AAA;>?>?@;><@:>?@B?BBB>>>>9<>??9BBBD@BBB>>?@@<888=C:==A<;;;??==<6606;:=;AAA3;;388:B@CBCDBCCCFBCAAABECC>B?A;;;C=CCDCBC@;<;@
@6HNMW:01057:06075
TACGGAGGATGCGAGCGTTATCCGGATTTATTGGGTTTAAAGGGTGCGTAGGCGGTTTGTCAAGTCAGCGGTGAAACGCAAGGGCTCAACCCTTGACCTGCCGTTGAAACTGTCGGACTGGAATGCGGATGCTGTGGGAGGAATGTGTGGTGTAGCGGTGAAATGCATAGATATCACACAGAACACCGATTGCGAAGGCATCTCACAAATCCGTTATTGACGCTGAGGCACGAAAGTGTGGGGATCAAACAGG
+
<>@G<BCACCB<AAABBB?BA@<@<@AB=@@;@B=@A8@A8A=8=>@@DCE?BB6;;0;AA@=@CCDBBB@=<::/..--0681887:49;3;4::A=@AA;<=8999/977<;;2<<<B>B;AA9:3:99:<=>??9@B8B>BBBBBC?BBCCABA=@@@A<@CB@????:::9:9@@@>>;>9939??289@@>A?BBCBBAAABB499=@@>AA9999@8745?6888333,3::?BCC:BBBCC;@??5
@6HNMW:01059:06082
TACGGAAGGTCCGGGCGTTATCCGGATTTATTGGGTTTAAAGGGAGCGCAGGCCGTCGATTAAGCGTGACGTGAAATGCCGCGGCTCAACCGTGGAAGTGCGTCGCGAACTGGTTGACTTGAGTGCGCACGAGGAAGGCGGAATTCGTGGTGTAGCGGTGAAATGCTTAGATATCACGAAGAACCCCGATTGCGAAGGCAGCCTTCCAGGGCGTAACTGACGCGTAAAGCTCGAAAGTGCGGGTATCGAACAGG
+
GECCAC@C@BD@B@<A;:8;DD=A>AAA9??4996:B;BB>BL?BBA@9;;@D@CA@0006<+//7::7>>;9;>:>><;000-//896?6@AB>B?ABB<>>AABBB@CDB?B@BCBB>BAA@===:::A;:6::=8<<6<6<<A@=<8<>A?@7706:9909:;97;=AC@@?@@AB:>><?CC6@@@<>>@;4938///+/5;2999177;>:>B?>;;///<;1:<:;:;;1:=>===6=?>@BA=AAA<
@6HNMW:01017:06147
TACAGAGGGTGCAAGCGTTAATCGGAATTACTGGGCGTAAAGCGCGCGTAGGTGGTTATTTAAGTCAGATGTGAAAGCCCCGGGCTTAACCTGGGAACTGCATCTGATACTGGATAACTAGAGTAGGTGAGAGGGAAGTAGAATTCCAGGTGTAGCGGTGAAATGCGTAGAGATCTGGAGGAATACCGATGGCGAAGGCAGCTTCCTGGCATCATACTGACACTGAGGTGCGAAAGCGTGGGTAGCAAACAGG
+
CAAACCBD=A:9;<AAAA=A=@CC?B@B<@@???:>ACAD=A;9:AAB?AA<8729:>?A=A@CA???=<:97=<6=?AA4?>8>A<@=@9=>?,937;373<;=773;>33/7;A>ACAA??>6959???@?@=A>BBDDC=@=A?BB@FDCBAAA??:;;7000;:9/837337@:;=8>:A@B?BCCC?BBC?B?BB:9:@B?BB@AC???AB@?>>987>>880879=AA.77;8??:@BBAAC=??;7
@6HNMW:01047:06127
TACGGAGGATACGAGCGTTATCCGGATTTATTGGGTTTAAAGGGTGCGTAGGTGGCAGATTAAGTCAGCGGTGAAAAGCTGTGGCTCAACCATAGTCTTGCCGTTGATACTGGTTTGCTTGAGTACAGTTGATGTAGGCGGAATGCGTAGTGTAGCGGTGAAATGCATAGATATTACGCAGAACTCCGATTGCGAAGGCAGCTTACAAAAGTGTAACTGACACTGATGCACGAAAGCGTGGGTATCAAACAGG
+
BABC@BB?@ADDDBB@@@?BBB@CABBC>BC@GG;GC;DD;CD=CCB@@9:6:A;@@AAB?B?BDDEBAA?@>=??5;:;AAA>AB;;5:;@@@BA::69?;995:AA998B?BD=BBA>ABBBBCBAA=@@@999B?BB?@<>7759566=@@==><?A@D9???>>>AA>>>5::=:;;<7<<<9///163;<+/*/989=788=BB6A=>>@=;;;?A?<666///:///5'5588:;0;>=>??9???:
@6HNMW:01057:06151
TACGGAGGATGCGAGCGTTATCCGGATTTATTGGGTTTAAAGGGTGCGTAGGCGGTTTGTCAAGTCAGCGGTGAAACGCAAGGGCTCAACCCTTGACCTGCCGTTGAAACTGTCGGACTGGAATGCGGATGCGTGTGGGAGGAATGTGTGGTGTAGCGGTGAAATGCATAGATATCACACAGAACACCGATTGCGAAGGCATCTCACAATCCGTTATTGACGCTGAGGCACGAAGTGTGGGGATCAAACAG
+
C@AA?BB?AA;99@9;;<?BBD?B@CDE?BB@BC=BB?BB=AD<BABBAAA>@<5;;39;==056<65:C>=<<<+0/00)0;5;?=<7::2:4::A=B@?;=<1000+///6995:<43.34333;38///////992893:1/..3994:666233.3;;=6888<=88<8<<;@;@7779077<<AAC577??0817?A????88/78/7;;?>07733/////(/6933,3777777.8888;5777
@6HNMW:01025:06161
TACGGAAGGTCCGGGCGTTATCCGGATTTATTGGGTTTAAAGGGAGCGCAGGCGGCACTTCAAGCGTGACGTTAAATCTCGGGGCTCACCCCCGTTTTGCGTCGCGAACTGTCGTGCTTGAGTAGGCGGCAGGGAGGCGGAATTCGCGGTGTAGCGGTGAAATGCTTAGATATCGCGAGGAACTCCGATAGCGCAGGCAGCCTCCCGTTGCCTTACTGACGCTCATGCTCGAAGGTGCGGGTATCGAACAGG
+
BCBB?B@B?BD@BA=?;:4;AA?C@CCE?A?<?D=CD8996:B9;;:BA?A?;;79@@B>?>99;9@@@@?@7;;6;BAABDD2AACCCDDD3BBC@5@@@@@@????BBB???@@AA=??A????A@<AAAA;AB?BB>C?B?BDBB?BAAAA@=9=999+9>>A>BBBBBCBBB@BA<A<AAA:=>BBB??:7707;;=::;:3;>9>?7A?BCCCCCCIHCCCCBBBBB8:9:BBCF=@@CCCCA:;;A
@6HNMW:01035:06167
TACGGAAGGTCCGGGCGTTATCCGGATTTATTGGGTTTAAAGGGAGCGCAGGCGGCACTTCAAGCGTGACGTTAAATCTCGGGGCTCACCCCCGTTTTGCGTCGCGAACTGTCGTGCTTGAGTAGGCGGCAGGGAGGCGGAATTCGCGGTGTAGCGGTGAAATGCTTAGATATCGCGAGGAACTCCGATAGCGCAGGCAGCCTCCCGTTGCCTTACTGACGCTCATGCTCGAAGGTGCGGGTATCGAACAGG
+
BFCB?C;;9;B@BB=@;;8;CC@CAA@@;;96;G=AA=BB=CC?@@@A@??<;;7;@@@?@@<00/=::??;@BB>BCBBBBB8BCCCCDDE3AAAA7@@@@AAAAA?AAABBA@@@@=@@CB@@=>>9>?AA;9959@:?=@=?@<>9>A?>???9=99929CCC@BAABBCCBB>A?8>;>@@<@@;;;BAA:868>>==:::3;>8==<C@CCCCCCCCDCCABB@@AC@C@CBBBB=BBBCCCACCDI
@6HNMW:01035:06184
TACGTAGGTGGCGAGCGTTGTCCGGAATGACTGGGCGTAAAGGGCGTGTAGGTGGACTGAATCAGTCGGATGTGAAAGCCCCAGGCTTAACCTGGGAACCGCATCCGATACGGTCAGTCTTGAGTGCGGGAGAGGGCAGTGGAATTCCCAGTGTAGCGGTGAAATGCGTAGAGATTGGGAGGAACACCAGTGGCGAAGGCGGCTGCCTGGACCGTAACTGACACTGAGGCACGAAGCGTGGGGATCAAACAGG
+
CBAA@BC?CB?BB;;;;;49<<5;7;:?B>CBBB<AA;><0<804448:::79:98?:..(--:5:7<8::=>988-7;<<1=B>B=8B;><998*3,3,3787728?AAAA?A@A@?A@:?<A?@900)000.8,8:-.-(/0617;5;;77=BABB?BCBB8==:88=B99<?198)3<9<1//:6;///09//)337728:7758<3//)/8<6965:8<==?>>;7:;//+/:9----'/.//:29:?8
@6HNMW:01041:06161
TACGAAGGGGGCGAGCGTTGTTCGGAATTACTGGGCGTAAAGGGTGTGTAGGCGGTTATGTAAGATAGCGGTGAAATCCCGGGGCTTAACCTCGGAATAGCCGTTATAACTATGTAGCTAGAGTTATGGAGAGGATAGCGGAATACCCAGTGATAGAGGTGAAATTCGTAGATATTGGGTAGAACACCGGTGGCGAAAGGCGGCTATCTGGCCTATACTGACGTCTGGAGGCACGAAGCATGGGGATCAA
+
55555.5555$5544;<@;@@9@C<@49.44:4;2<9:44(3;1877:///666065:/34:7:::<8:949333(333(3::+::27,3-3334943333,397===8<::>=<=::00////(/695:::;5555388(.).779.552......306666/60557755555+22'266=396626166.5555-527:28777;=<6:63...75,-------)-949;A>>5<:85555)55666
@6HNMW:01043:06167
TACGTAGGGGGCAAGCGTTGTTCGGAATACTGGGCGTAAAGCGCACGCAGGCTGACCGTTAAGTCTGTCGTCAAAGGCAGGGGGCCTCAACCTCCGTTCGTACAGATAGATACTGGCGGCCTAGAGTATGTGAGAGGGAAGTGGAATTCCCGGTGTAGCGGTGAAATGCTTAGATATCACGAAGAACCCCGATTGCGAAGGCAGCCATTCCAGGGCGTAACTGACGCTAAAGCTCGAAAGTGCGGGTATCGAACAG
+
ABB:599999$55.5:@==?A<>@9@+0//758/-//77(////3338<<8<<;//)//)/5////444/////(/4///;;;$/)//4./)//)--(------/6;==;9:333,393949334<;<==8?;>988)78=;<6=<?8?C7;6;>>8887069==//..-(--7---2378;/55+255&29:4822-04,22--(--262666,22--(----235555-5332---)------'-555772722
@6HNMW:01044:06162
TACGGAGGATCCGAGCGTTATCCGGATTTATTGGGTTTAAAGGGAGCGTAGGCGGGCGCTTAAGTCAGCTGTGAAAGTTTGGGGCTCAACCTTAAAATTGCAGTTGATACTGGGTGCCTTGAGTGCAGTATAGGCAGGCGGAATTCGTGGTGTAGCGGTGAAATGCTTAGATATCACGAAGAACTCCTATTGCGAAGGCAGCTTGCTGGAGTGTAACTGACGCTGATGCTCGAAAGTGTGGGTATCAAACAGG
+
CEA@=A@<@CC=A9;:@@?BDC@C@BAB>BC@CC>AA>BE?EE?BBBBABB>;;;0;@@A>B?BBDCBBBBA@@@:@AA=CED;CAAC?C@C?B@@6@599BBB?BDC@@898-999<@?BBBBBCBBA@B8949@?;@C>B?B?AABB>ABB>>8:6:@>@9>AAA=?:;;BA<@A@@<@A?AAB?ABB?AAAA;@<@@BAD>BB@@=@CACCC@EC@AAAABBCBBBBBCCC>AACA@A<@BA@@@=ACDA
@6HNMW:01057:06160
TACGGAAGGTCAGGGCGTTATCCGGATTTATTGGGTTTAAAGGGAGCGTAGGCCGCCGGTTAAGCGTGTTGTGAAAAGCAGTGGCTCAACCACTGTCGTGCATGCGCGAACTGTCCGGCTTGAGTATCATGAAAGGTTGCGGAATTCGTGGTGTAGCGGTGAAATGCTTAGATAATCACGAAGACCTCCGATTGCGAAGGCAGCAGCCTGTGTTGTTCACTGACGCTGAAGCTCGAAGGTGCGGTATCGAACAGG
+
599==@8=:;;;;<4<<;6:44.46444(44.44(44(5<2<<6=><:7//)/)/05>486<6>5595:9::00//)//88::6;?44/36?@@A@?;:/00//9666=7===B<6:6:<7=888:3338888186;.....3(.(.69;5;==>?@A?BB@@7@@00*0>:8808000//(39=285022238822026999:99=3::77719;3>??==<><==5979B@AAB:0+0>00+0==;?B?CBA4
@6HNMW:01024:06256
TACGGAAGGTCCGGGCGTATCCGGATTTATTGGGTTTAAAGGGAGCGCAGGCGCACTTCAAGCGTGACGTTAAATCTCGGGGCTCACCCCCGTTTTGCGTCGCGAACTGTCGTGCTTGAGTAGGCGGCAGGGAGGCGGAATTCGCGGTGTAGCGGTGAAATGCTTAGATATCGCGAGGAACTCCGATAGCGCAGGCAGCCTCCCGTTGCCTTACTGACGCTCATGCTCGAAGGTGCGGGTATCGAACAGG
+
CCBA=@?A=@@=<<5=00/=?<A;?C>7@A?BB<BB0;;0;@;@@ACBBA@;;6AA<?<?8<<A@@?@=@<@@8@?A?@AA2>?997333'3:;>/;???@@@@@<@AA@???AAA=AAA????BE?BC@@700,0@9>:A?AABA<>?A?A??9>@@@8@???:?AAAAABC>???=D<AAB<@@?@?@>>>A>A???<BBB8>=1885A@CBBBBBBBDCCCCDCCCC=B;:;;@B;;;;B>><CCC?
@6HNMW:01025:06235
TACGGAAGGTCCGGGCGTTATCCGGATTTATTGGGTTTAAAGGGAGCGCAGGCCGTCGATTAAGCGTGACGTGAAATGCCGCGGCTCAACCGTGGAAGTGCGTCGCGAACTGGTTGACTTGAGTGCGCACGAGGAAGGCGGAATTCGTGGTGTAGCGGTGAAATGCTTAGATATCACGAAGAACCCCGATTGCGAAGGCAGCCTTCCAGGGCGTAACTGACGCTAAAGCTCGAAAGTGCGGGTATCGAACAGG
+
9;@B?B?@>@D@BC>CBD?BBD896;AA<@C?BB6;;,;A0;;0;@ABB;;7:<@@AA@@@C?A@@;;5@959@A9;:::@9917>@@?B@CBC>B?B?>>BBBB>>=>BBB?B?BFBB@B??;:;???>>>A:>:>=BA5:4:8==>>:>?888<<8<@AA:@@;;7:>>A??@=>>A<;;6;>=/==><===B:=8=::98=9==@@@:?>>>=BC@@@888;;3:;=>:::0:99;>@8>===;;6;<<7
@6HNMW:01027:06234
TACGGAGGATACGAGCGTTATCCGGATTTATTGGGTTTAAAGGGTGCGTAGGTGGCAGATTAAGTCAGCGGTGAAAAGCTGTGGCTCAACCATAGTCTTGCCGTTGATACTGGTTTGCTTGAGTACAGTTGATGTAGGCGGAATGCGTAGTGTAGCGGTGAAATGCATAGATATTACGCAGAACTCCGATTGCGAAGGCAGCTTACAAAAGTGTAACTGACACTGATGCACGAAAGCGTGGGTATCAAACAGG
+
BBBB?A@?CDCCCCBCCC?CDF?B?AA@8?@8>>8>A=@G7;;7;A@AA@@?@B?BBCCC@C?BCCBAAA>@@@CC;??ACBE@BAAC?B>BBBCB@@>A@>BB?AABCCBB?BB8@@@=@=>=CBBBB>BBCBB??<<;6;;799>>;;;?>?=8616<<D::;:A@@@A?==:>AAA;;;:>>>;???:?999+/+/888;69;ADD3=<==A<A>=>DAA?>>587>;::;1::<:;;3;?>>>@:@AA<
@6HNMW:01047:06216
TACGGAAGGTCCGGGCGTTATCCGGATTTATTGGGTTTAAAGGGAGCGCAGGCGCACTTCAAGCGTGACGTTAAATCTCGGGGCTCACCCCCGTTTTGCGTCGCGAACTGTCGTGCTTGAGTAGGCGGCAGGGAGGCGGAATTCGCGGTGTAGCGGTGAAATGCTTAGATATCGCGAGGAACTCCGATAGCGCAGGCAGCCTCCCGTTGCCTTACTGACGCTCATGCTCGAAGGTGCGGGTATCGAACAGG
+
?A@A=A:>8@D<@@:@;;7;AA>B?BBB7BL@GD=BA9AA0;:09A==>==8996:;:6;?6///:77777*49,4887788+<;/0////$/777&4/;/00;;;6<BB===A9::?987877-7?:>?AA;9:49?<<9?;;>;?:<A>>B9:4:???8?AAB?AAAABA?@@<78274:<>5;:=@@?>><=7;:==37792<=8<A6@?996===<BACBBBCBBBB7;5;?;;;/;>>@<B>BAB<
@6HNMW:01054:06216
TACGTAGGGAGCAAGCGTTATCCGGAATTATTGGGTGTAAAGGGTGCGTAGACGGGATAACAAGTTAGTTGTGAAATACCTCGGCTCAACTGAGGAACTGCAACTAAAAACTATTATTCTTGAGTGCAGGAGGGGAAAGTGGAATTCCTAGTGTAGCGGTGAAATGCGTAGATATTAGGAAGAACACCAGTGGCGAAGGCGACTTTCTGGACTGTAACTGACGTTGATGCACGAAAAGTGTGGGGAGCAAACAG
+
7///////)-5//)/9:<8==F?@9A4:499.9:1::>::4:>4<;:>@>>95/;599:6990/06>>>+/4>>?7??>?D??<?A:/*/6988(/(///671733333$3933,3;288433332267/7587+7:-575/55?:<8<<?:9==?>>9==:<5<A>>>BBB???988588?>8=77,7777;:??7<9<///0?798:<///88835355555+22585552222&2866666+677;;3<>=
@6HNMW:01018:06262
TACGGAGGATGCGAGCGTTATCCGGATTTATTGGGTTTAAAGGGTGCGTAGGCGGTTTGTCAAGTCAGCGGTGAAACGCAAGGGCTCAACCCTTGACCTGCCGTTGAAACTGTCGGACTGGAATGCGGATGCTGTGGGAGGAATGTGTGGTGTAGCGGTGAAATGCATAGATATCACACAGAACACCGATTGCGAAGGCATCTCACAAATCCGTTATTGACGCTGAGGCACGAAAGTGTGGGGATCAAACAGG
+
6==C?BB>A@A@@@B@;;7;DD<B@BCC?CB@BC=BB;@@<@D?BBBBBDCABA>AC=BBBC@BBCBCBA@DEDD<9;;;?BB<BBA@>AA9?=?=?;?=>9<=:9:959<<=9:5:BBB?B?BBAB?B999:::BB=AB?B@BBBCCC?CBBBB9929999,9@@AABA????AAABAAAB@AAA:??@4::@@9?:?=@@@00/=<7<@:@@?>?<?BAA@????;?BBCBC<B>=>BBB6A@ABA;AAB=
@6HNMW:01019:06279
TACGGAGGATGCGAGCGTTATCCGGATTTATTGGGTTTAAAGGGTGCGTAGGCGGTTTGTCAAGTCAGCGGTGAAACGCAAGGGCTCAACCCTTGACCTGCCGTTGAAACTGTCGGACTGGAATGCGGATGCTGTGGGAGGAATGAGTGGTGTAGCGGTGAAATGCATAGATATCACTCAGAACACCGATTGCGAAGGCATCCGCCGAGGCCGTTACTGACGCTGAGGCACGAAAGCGTGGGGATCAAACAGG
+
EHCCACB>B;;;BBB;;:ADCC@C@A??;?@=@@8?@0;;0;C;@?@@@A@=@B?BD<@@BB8;;B@@AB@AA@@90000;??8?@>?598*76;796:>>9=>;=>=9?AAABD@???A:?999:><@:99:9:CB>BB@E?BBCBBC?A@AAAAB>B@BB>ABABBB:9:?==9::<=9928=?:A@>28889288>ACC@CD789929399<AAA@AAAABD??=@BBBCC>BB@@@@@5000@@8>>@<
@6HNMW:01021:06291
TACGGAGGATGCGAGCGTTATCCGGATTTATTGGGTTTAAAGGGTGCGTAGGCGGTTTGTCAAGTCAGCGGTGAAACGCAAGGGCTCAACCCTTGACCTGCCGTTGAAACTGTCGGACTGGAATGCGGATGCTGTGGGAGGAATGTGTGGTGTAGCGGTGAAATGCATAGATATCACACAGAACACCGATTGCGAAGGCATCTCACAAATCCGTTATTGACGCTGAGGCACGAAAGTGTGGGGATCAAACAGG
+
CCBB?@@;@:;9AAC@@@>ABA?B?BBB?BC@CC=BA<A@:>@9@@?@DCC@BC@CC9CCCC?BBBBA@A?=>>>800006::3:=:;045/46::?<?AB>AA=@@@9@@A@@@<@?99399>?@B?BAAA???@@9@A=@?BBBBBB@B@??@8949AAA=BB???A???AAAAABBB@A=A@A9?==299993:9<?AAA@@BCC>BB<???994::AAAAA??<?BCBAB=A==::9:*9>=AC=::8=
@6HNMW:01030:06285
TACGGAGGATACGAGCGTTATCCGGATTTATTGGGTTTAAAGGGAGCGTAGGCCGCCGGTTAAGCGTGTTGTGAAAAGCAGTGGCTCAACCACTGTCGTGCAGCGCGAACTGTCCGGCTTGAGTATCATGAAAGGTTGCGGAATTCGTGGTGTAGCGGTGAAATGCTTAGATATCACGAAGACCTCCGATTGCGAAGGCAGCAGCCTGTGTGTTCACTGACGCTGAAGCTCGAAGGTGCGGGTATCGAACAGG
+
CCCC?BB?A>@@AABBCC@CCC?B?BDD=@@=@B=BD?FE>BB<BBBB@00,0,00<@<@<@9@@@@A@8=<9999-99>@?B?BB??<?<??BBBAA???BA@@@9979AA>A<@<@:*00>>@A??;:;A3;8<176=<?<?=CB??=?CAAB9878BBC>BB>A:B>?BBB>>=<><AAB<AA:==>:==><3959<<=:;;====>>>=:===<<=>@@AAC?BBCDDE?C@@@@AA<ADCCAA>::9>
@6HNMW:01034:06270
TACGGAGGATGCGAGCGTTATCCGGATTTATTGGGTTTAAAGGGTGCGTAGGTGGCAGATTAAGTCAGCGGTGAAAAGCTGTGGCTCAACCATAGTCTTGCCGTTGATACTGGTTTGCTTGAGTACAGTTGATGTAGGCGGAATGCGTAGTGTAGCGGTGAAATGCATAGATATTACGCAGAACTCCGATTGCGAAGGCATCTCACAAATCCGTTATTGACGCTGAGGCACGAAAGTGTGGGGATCAAACAGG
+
CCCC@CC@CAAAAAB@@@@CCE@D?BAC=CC?CD=BB>CC<BB<BA@@@?>;?@<ABCCC@C@DCCA@??;>@@@@:@@@@?@;@A>>=?@BBAAABB<??@BB>@@CBBBB>BB;@?B>B===CB@A@>CCBBBBB>==:89888>;?????><55.5><A:>>=>;A@@@@>9>@AA===9=>?;=?=;A>>>6858>>>>>>>??9BB=@@=B@>@@@CAAA7757@@BCD<C=>>???4?BBBB=AAA<
@6HNMW:01036:06304
TACGGAAGGTCCGGGCGTTATCCGGATTTATTGGGTTTAAAGGGAGCGCAGGCCGTCGATTAAGCGTGACGTGAAATGCCGCGGCTCAACCGTGGAAGTGCGTCGCGAACTGGTTGACTTGAGTGCGCACGAGGAAGGCGGAATTCGTGGTGTAGCGGTGAAATGCTTAGATATCACGAAGAACCCCGATTGCGAAGGCAGCCTTCCAGGGCGTAACTGACGCTAAAGCTCGAAAGTGCGGGTATCGAACAGG
+
CCBD@C@C?CC@BC=BCC@CCB@C?BCC5>><??6?@9@A=AC<BC@@?AA?B?ABA:;:;>;@@@@@AAA@@CD>;;8<??@=?BAA@B787B@E?A?>>AABBBBB>BBB>B>BB>>;>@>?>>>>>AA@@<@<@<@@<@<>:>?A?:>>@=?6717AAA:===B;?????AAA>>><>><?AB3@@@066AA8=8=:;:5;<@:;;;3;>>>=A@???=:<995;<<<9993:>:;;B:B???AA=A>>:
@6HNMW:01037:06295
TACGGAAGGTCCGGGCGTTATCCGGATTTATTGGGTTTAAAGGGAGCGCAGGCGGCACTTCAAGCGTGACGTTAAATCTCGGGGCTCACCCCCGTTTTGCGTCGCGAACTGTCGTGCTTGAGTAGGCGGCAGGGAGGCGGAATTCGCGGTGTAGCGGTGAAATGCTTAGATATCGCGAGGAACTCCGATAGCGCAGGCAGCCTCCCGTTGCCTTACTGACGCTCATGCTCGAAGGTGCGGGTATCGAACAGG
+
BEDD?C@C@CC@CD=B;96;BC@C@@@@9@>:>@8?@6AA<BC>BB@@@?@=::6;@>>9>><000@@=@@?;@@<@BCBBBB9BCBBBBBB1AADF8@A?>?BBBB@AAABBBAAAB?A@@?9838=8=898,9>;@A?A?B?BC@@==<<<><?;?>??:ABBB?BCB@@BA=<<<=9?;?>><>@@A@@@A9858<=>=>>>9>@388=EBCCCCCCCFCCDCDBBBCC=B=@AABD?CCCCCC@CCE@
@6HNMW:01050:06290
TACGTAGGTGGCAAGCGTTATCCGGATTTACTGGGTGTAAAGGGCGTGTAGGCGGGAGTGCAAGTCAGCGGTGAAAACGCAAGGGCTCAACCCTTGACCTGCCGTTGAAAACTGTCGGACTGGGAATGCGGATGCTGTGGGAGGAATGGTGTGGTGTAGCGGTGAAATGCATAGATATCACACAGAACACCGATTGCGAAGGCATCTCACAAATCCGTTATTGACGCTGAGGCACGAAAAGTGTGGGGATCAAACAGG
+
;@@@>@@<AA?@@9?A;95;AA>A?;;;:9BBCE@@?>;;*89-:BBBBBB?98959==?CA899CAA@@<A0...(,,,,(,5/5566079294:9:68888<=98:::(9<<>@@;>>999+6059::28<@@@A?;;2;;7=7//+/:::5=BA;;:A3:::;1;?889????>;;;;;;;;:<A??:>>>5;;>?;?<CCCCEII;;;000+00+00+0?>=@@BBB?@BB;:::*:==??AA6@@?@@9?:<7
@6HNMW:01058:06262
TACGGAAGGTCCGGGCGTTATCCGGATTTATTGGGTTTAAAGGGTGCGTAGGCGGTTTGTCAAGTCAGCGGTGAAACGCAAGGGCTCAACCCTTGACCTGCCGTTGAAACTGTCGGACTGGAATGCGGATGCTGTGGGAGGAATGTGTGGTGTAGCGGTGAAATGCATAGATATCACACAGAACACCGATTGCGAAGGCATCTCACAAATCCGTTATTGACGCTGAGGCACGAAAGTGTGGGGATCAAACAGG
+
@CDCBEADABB>AD:A@@=@AA?B@BBB=A?;@@9>B0;;6;;6<@@AAAA=;;6;B<AACC?@@=?;;;7;BAD;;<::;A@=CCEE?CC>C>?>@7=9;5:9.9>>6>>==9:6;AAA<A=AA@A=A???@@@BC?CD@C@CBBBAC@CB???@@=@ADC>@@?BBBBCCBB>@@BBA997;@@;??A9:;@@6:8:CCCBBBBBB>BB?BB@BB>BAC@@@@@@;?BB@@@9@>=9:::3:BABB=BCC@
@6HNMW:01058:06267
TACGTAGGGGGCAAGCGTTGTTCGGAATACTGGGCGTAAAGCGCACGCAGGCTGGCCGTTAAGTCTGTCGTCAAAGGCGGAGGCTCAACCTCCGTTCTACGATAGATACTGGCGGCCTAGAGTATGTGAGAGGGAAGTGGAATTCCCGGTGTAGCGGTGAAATGCGTAGATATCGGGAGGAACACCAGTGGCGAAGGCGCTTCCTGGCACACAACTGACGCTCATGTGCGAAAGCCAGGGGCAGCGAACGGG
+
@@<<@@CCCC5CC@CC@?:?A>;;7;6;9AA@=7;@@AA;@@AAA@A@;;9;BB?C9;;?B?B@@@A@:;;;;;0;<@=5;@=AA;:6;>@@;;<7@;???@@A?BCBBAD?:95:7?ACDBBB@@????@@@;B?BCC?B?B?CD>B;AAA@>>><A>>>6=>:;;>>?>?====1;;3;=D=>8886:4:<;5:8<<9:4:;@@<A???;;5;;==???BAA>>=>>555(5945566'52669959;;3
@6HNMW:01016:06326
TACGGAGGGTGCAAGCGTTAATCGGAATCACTGGGCGTAAAGCGCACGTAGGCTGTTATGTAAGTCAGGGGTGAAATCCCACGGCTCAACCGTGGAACTGCCCTTGATACTGCACGACTTGAATCCGGGAGAGGGTGGCGGAATTCCAGGTGTAGGAGTGAAATCCGTAGATATCTGGAGGAACATCAGTGGCGAGGCGGCCACCTGGACCGGTATTGACGCTGAGGTGCGAAAGCGTGGGGGAGCAAATAGG
+
==CHACCG>A@AC@B;;:?A=ABB@C@BBBC@?=5>?=?A<@@CBAA?::848:;C;A889;27;;;<<<27;;;.888/?=878@<;<><@AA;?;?A@@A1816=>=>??=====8818?;>?:=86<@>?>8:917826294=666.27655/565555)22388977222:/.(.3(.(.666556648......(.(22.57599596:5808CB@B?A;9279=<<:38:966555$5797C0;7A=
@6HNMW:01027:06336
TACGGAAGGTCCGGGCGTTATCCGGATTTATTGGGTTTAAAGGGAGCGCAGGCGCACTTCAAGCGTGACGTTAAATCTCGGGGCTCACCCCCGTTTTGCGTCGCGAACTGTCGTGCTTGAGTAGGCGGCAGGGAGGCGGAATTCGCGGTGTAGCGGTGAAATGCTTAGATATCGCGAGGAACTCCGATAGCGCAGGCAGCCTCCCGTTGCCTTACTGACGCTCATGCTCGAAGGTGCGGGTATCGAACAGG
+
DDDD@C@C@CF@ED=BBB@CCB?B@BBB>BC@CD;@@8@@8@>9::;CB@B<00/@<<67?609;CCCDCC;@@9??@:;;;&9?=:9:9:$9=??3?A<BCBAAA@AAAB@??@??<?BAA?@:9949BAA=??99949?A>??>B?@@@@A?>;>@AA>BAAA@BBBBBAAAB>B>;><>@@<@@<;:A?=8818:7A<BBB8==1888B>BBCGEGGJGDCBBBBBBD5;5<?@@@;@CBB?A<ABC?
@6HNMW:01032:06338
TACGTAGGGAGCAAGCGTTATCCGGAATTATTGGGTGTAAAGGGTGCGTAGACGGGATAACAAGTTAGTTGTGAAATACCTCGGCTCAACTGAGGAACTGCAACTAAAACTATTATTCTTGAGTGCAGGAGGGGAAAGTGGAATTCCTAGTGTAGCGGTGAAATGCGTAGATATTAGGAAGAACACCAGTGGCGAAGGCGACTTTCTGGACTGTAACTGACGTTGATGCACGAAAGTGTGGGGAGCAAACAGG
+
AA@BB;;;099548>BEC@BBB@B?A>A<@@>BA<AAAAA9A@995;:BBBBBBC=CBE@BB>@@?BBC?BBABB=BBB@A@?@BBBC?BAAAB>A@DBBBB>B:::9+7@CD@CC@BA;>????;==:8888'8=3:=<9><CAE?C@?????A::79CCC>CCBAACBBB@A=A@=@?@A???@?CBBB?AAA?B=?89999,9AA?AAAB??>?A;;;9818@?>>>A88818>>AABF6955=A3?;;8
@6HNMW:01039:06320
TACGGAAGGTCCGGGCGTTATCCGGATTTATTGGGTTTAAAGGGAGCGCAGGCGGCACTTCAAGCGTGACGTTAAATCTCGGGGCTCACCCCCGTTTTGCGTCGCGAACTGTCGTGCTTGAGTAGGCGGCAGGGAGGCGGAATTCGCGGTGTAGCGGTGAAATGCTTAGATATCGCGAGGAACTCCGATAGCGCAGGCAGCCTCCCGTTGCCTTACTGACGCTCATGCTCGAAGGTGCGGGTATCGAACAGG
+
CCBB>B@B@CD@CD=@9:9;BC@D@CCC=A@=@A<AB>CD>DD;CCCCBBC?BB?BBBA=@A99:;BBBB?@4:;-;DBAABB9BABABAAA2@A@@5@?@@@AAAB@BBBBBBBB@@>@AA?AA?BB>BBB?98949?:?>A@BABB@BB>>>BB?BBBB<BBBB>BB@@BBBCB@B@;A;>>>:>>AAAAA@>=:=>>><ABD;??;?A<C@DBCCBBAACCCCBAAABB?A=?@:;;6;BCCDC@CDEA
@6HNMW:01044:06351
TACGGAGGATGCGAGCGTTATCCGGATTTATTGGGTTTAAAGGGTGCGTAGGCGGTTTGTCAAGTCAGCGGTGAAACGCAAGGGCTCAACCCTTGACCTGCCGTTGAAACTGTCGGACTGGAATGCGGATGCTGTGGGAGGAATGTGTGGTGTAGCGGTGAAATGCATAGATATCACACAGAACACCGATTGCGAAGGCATCTCACAAATCCGTTATTGACGCTGAGGCACGAAAGTGTGGGGATCAAACAG
+
;EBBABCAEDCBBABAA@?BBC?B?ABA;B@9?@;@A;AB3@@::5;CA;;7;;5;B9@@9905;;<@9960;;:3;///698/9;/404:296:;;8<;:9=?187;5<<?>>C=@@<<2;8@999:???>?>BBB=AA@C?===>>@?CAAAA=>8<98927;;@A===A?@?777@@A@?>=>>@@A9>=>?9>=ABBCF@@@BD>??:??4976;;?=7////(////:;5=7338::+9888=5<A=
@6HNMW:01046:06347
TACGGAAGATGCGAGCGTTATCCGGATTTATTGGGTTTAAAGGGAGCGTAGGCGGGCTGTTAAGTCAGCGGTCAAATGTCAGGGCCCAACCTTGGCATGCCGTTGATACTGGCGGCCTTGAGTTCACACAAGGAAGGTGGAATTCGTCGTGTAGCGGTGAAATGCTTAGATATGACGAAGAACTCCGATTGCGAAGGCAGCCTTCTGGGGTGTTACTGACGCTGAGGCTCGAAAGCGCGGGTATCAAACAGG
+
CCCD@C?AA@@@AABCBB@BGEAE@CBB<AA;?@;@B=BC>DD?CBBCCCA>;::.;;;:<@=@BBAA;;8;@@B<;;:BBBB@CB>B?C@D?B9::::9<AB;BBBBAAA>?@;@39398376@?@ABC@C?C>B>AB<@4;8;BBABGDBBB;;9<CCC>;;:C@ABB@@@BA@AC?AA=;;;>BBC;;;BB>A=A@@@?B?CCCBC9B@@=ABABAC;;;A@@=@BBCCC=C;;;BB=BDCHCE?CCC=
@6HNMW:01054:06310
TACGGAAGGTCCGGGCGTTATCCGGATTTATTGGGTTTAAAGGGAGCGCAGGCGGCACTTCAAGCGTGACGTTAAATCTCGGGGCTCACCCCCGTTTTGCGTCGCGAACTGTCGTGCTTGAGTAGGCGGCAGGGAGGCGGAATTCGCGGTGTAGCGGTGAAATGCTTAGATATCGCGAGGAACTCCGATAGCGCAGGCAGCCTCCCGTTGCCTTACTGACGCTCATGCTCGAAGGTGCGGGTATCGAACAGG
+
CCBD@F@C?@B4:90;@@>ACD?C@A@@;?=9?>6>B8@@;@B9AB;;:CC@CC?AABB>AB?;:;BDBBBC?AA<ABB=>@@5?BAAABBB3BCCE:BCBBBAAAB?BBBBCDBBAA?@B?>::5/0*0@A><?@?BB>B@B@BBBB?BBBBBBB?BCCC>BBBB?BCBB@BBB>@@?;@;@@A:>?AAC<98//*/6767@@A9@@<>><C@CCCCCCCCDCC?@@BAA@<B;@:;;D=BBCBCD@CCDA
@6HNMW:01059:06325
TACGGAAGGTCCGGGCGTTATCCGGATTTATTGGGTTTAAAGGGAGCGCAGGCGGCACTTCAAGCGTGACGTTAAATCTCGGGGCTCACCCCCGTTTTGCGTCGCGAACTGTCGTGCTTGAGTAGGCGGCAGGGAGGCGGAATTCGCGGTGTAGCGGTGAAATGCTTAGATATCGCGAGGAACTCCGATAGCGCAGGCAGCCTCCCGTTGCCTTACTGACGCTCATGCTCGAAGGTGCGGGTATCGAACAGG
+
FDBB?B@D@BB?CE>@@@@CCB?B?CCC>CD?CC=BA<AA<AC<ABBCABB@;;6;AAA=AA99;;AAABBC<A?<@BBBCDD;CBBBBA@?/===?5?@AAAA@@@=???AAA>??B?BBBA??;?>8?>>>8??6>@?B@D@CBBB>@@@>?9949BBB=BBBB@BBBAAACA=;;;;>:>??<?@BAE>>>6616>=>;??>7>?389=GFICBBCC<<;DEBCBBBDB=A=;;;BC?BCDBBC@DCE@
@6HNMW:01060:06311
TACGGAGGGTGCAAGCGTTACTCGGAATCACTGGGCGTAAAGGACGCGTAGGCGGATTATCAAGTCTTTTGTGAAATCTAATGGCTTAACCATTAAACTGCTTGAGAAACTGATAATCTAGAGTGAGGGAGAGGCAGATGGAATTGGTGGTGTAGGGGTAAAATCCGTAGAGATCACCAGGAATACCCATTGCGAAGGCGATCTGCTGGAACTTAACTGACGCTAATGCGTGAAAGCGTGGGGAGCAAACAGG
+
CBBB@A@@=@A@A=BBAA>BCCDD?C?BBBBBBB<BC?@@;@;?BCABB@B=9999D?ACCC@CBBBCC9ABBBA<AAAB@BB?CC@B@CBCCACC>CCCBC@CBCAB>CAA@CD@CCEBBB@BB:99,9=>?<ACBCCD?B?B?B?@?<>A@8999-9>@@9AC@BCCCBCBBDBB@BB@C@BBBE>BA>A???<?<????ABBBBB@B@CC@B@DBBBBBCBC?AB@@ABME>CCDBAAA8@@@CC=BBB?
@6HNMW:01014:06397
TACGGAGGATCCGAGCGTTATCCGGATTTATTGGGTTTAAAGGGAGCGTAGATGGGTTGTTAAGTCAGTTGTGAAAGTTTGCGGCTCAACCGTAAAATTGCAATTGATACTGGCGTCCTTGAGTACAGTTGAGGTGGGCGGAATTCGTGGTGTAGCGGTGAAATGCTTAGATATCACGAAGAACTCCTATTGCGAAGGCAGCTCACTAAACTGCAACTGACATTGAGGCTCGAAAGTGTGGGTATCAAACAG
+
BCCDABB?BCC@C@@@BB?BBC@C?BBB<@A7;;6;B8@A;@C=@@@@AA@@@AA;A69:<@=ACD@@@@BBBBB>BGC>B??;?@9:49;>>CDD:D<>?B@B=@A999AA@DBBC?CAD@BCCCCAA=@@A?ABD>CB?B@C@AABB@BBBBBCB?BAA@;@??@;??B???ABA@@<??;@AA>BBB?BBBB<@<@@@@ABBBBBE@CAAAE@CBABBBA;?:95:@@>@A8?=@=??8???B@@8AAA
@6HNMW:01016:06393
TACGGAGGATGCGAGCGTTATCCGGATTTATTGGGTTTAAAGGGTGCGTAGGCGGTTTGTCAAGTCAGCGGTGAAACGCAAAGGGCCTCAACCCTTGACCTGCCGTTGAAACTGTCGGACTGGAATGCGGATGCTGTGGGAGGAATGTGTGGTGTAGCGTGAATGCATAGATATCACACAGAACACGATTGCGAAGGCATCTCACAAATCCGTTATTGACGCTGAGGCACGAAAGTGTGGGGATCAAACAGGGA
+
CCCCACD>@:;;;;:A@B>@CC?B?@@?8;:5;;/:@)94/5D4>;@CCCC@CC@CJ=AA@B@AA>:9954//:;1/////(/:(/)/68)//(/)//65///+/;4::=4;333399<@88/74<<7707@@@?=998.8=;>;@@@?>?<?AA>;88333,388;;==8>CB=??BCA>>:=00/::5<=<</7,7:=>@?@999)7=9<=:?=9<?9988@9929?=?>A:@???<<<2<>=A@8@::9*8
@6HNMW:01019:06393
TACGGAGGATGCGAGCGTTATCCGGATTTATTGGGTTTAAAGGGTGCGTAGGCGGTTTGTCAAGTCAGCGGTGAAACGCAAGGGCTCAACCCTTGACCTGCCGTTGAAACTGTCGGACTGGAATGCGGATGCTGTGGGAGGAATGTGTGGTGTAGCGGTGAAATGCATAGATATCACACAGAACACCGATTGCGAAGGCATCTCACAAATCCGTTATTGACGCTGAGGCACGAAAGTGTGGGGATCAAACAGG
+
DDCCACB?@@?@@@@@BB@BCC?C?BBC>BB?@?:?A:@?<@G=@@@AABB?B@=@@:@AAA?BCBAAAA?@@@@90000<@?8?@BA>BB=B?AA?>??@<@@=@@@<@AAABB?BBBB@C?=>>@=A9999:9CC>CB?B?ABACCC?CCBB@>>8;??@<@BBBBBBB>>>>>>BBBBC?A@@8;:=,00;;:@:@BBBBBBBBB>BC<?>?BB<>>BCA@A9959AAACD>F:9:BBB6BAAAA;ABB>
@6HNMW:01025:06394
TACGGAGGATGCGAGCGTTATCCGGATTTATTGGGTTTAAAGGGTGCGTAGGCGGTTTGTCAAGTCAGCGGTGAAACGAAGGGCTCAACCCTTGACCTGCCGTTGAAACTGTCGGACTGGAATGCGGATGCTGTGGGAGGAATGTGTGGTGTAGCGGTGAAATGCATAGATATCACACAGAACACCGATTGCGAAGGCATCTCACAAATCCGTTATTGACGCTGAGGCACGAAAGTGTGGGGATCAAACAGG
+
CCCC@DHAD@@@AABBBB?BCC@C?CCG=??>?D=BC:;;7;B;?>@ACBB>BB=AA8;;CB?BBD@@@@?A@AA<00/6::1::37-3808693304:=9@B455=5;;8733,3777171;;783<;;;====A8>>@B=@@@A9949AA:;00)0;;;3::??@BBCDCB>????@??<?AA?CCC999??17078::<9:88;3;=58::>?7=BB@???:=8=77733(37<8878(8777A8@@C?
@6HNMW:01038:06374
TACGGAAGGTTCGGGCGTTATCCGGATTTATTGGGTTTAAAGGGAGCGTAGGCGGGGTATTAAGTCAGTTGTGAAAGTTTGGGGCTCAACCTTAAAATTGCAGTTGATACTGATATTCTTGAGTGCACATAAGGATGGTGGAATTCGTGGTGTAGCGGTGAAATGCTTAGATATCACGAAGAACTCCGATTGCGAAGGCAGCTGTCTGGGGTGTAACTGACGCTGAGGCTCGAAAGTGTGGGTATCAAACAGG
+
CBAA>A@D@DGCCC>CCD@CCB@C@CCC>CC@CC>BC<BB=AB:AA@@@AA=@@@@7A@A=A?BBCCCB@CBBBD<BBB<A@@5@@@C>B=@:<<<4>9?>BCD@CCCCCDBBBDE@CC>B@AABBBCCCC@C@BBB@CC@C@C@CCCC@CB@@B;<:;HFD>DC@A>@CBBBBBBABA?BC?BAA=ABB8::AA5:7:???ABBBABDE;EBBB>ABCAAAABBAB>ADBABD=B;;<AB=;;;ABD>BBCD
@6HNMW:01065:05767
TACGGAGGGTGCAAGCGTTAATCGGAATCACTGGGCGTAAAGCGCACGTAGGCTGTTATGTAAGTCAGGGGTGAAATCCCACGGCTCAACCGTGGAACTGCCCTTGATACTGCACGACTTGAATCCGGGAGAGGGTGGCGGAATTCCAGGTGTAGGAGTGAAATCCGTAGATATCTGGAGGAACATCAGTGGCGAAGGCGGCCACCTGGACCGGTATTGACGCTGAGGTGCGAAAGCGTGGGGAGCAAACAGG
+
LD@@>@FD=AB??<@@@@?C@CCC@C@CDCCCBC>ABBCC<A???A9::@A<A?>>?>??BB?BBBBBBB9A<<<7?>>9AB@<@>CC;A298A=C<AA<=<5<6<>AA@<>>@A<==?;8829=8=>5>>===4;:5:<8=8<8<:6718>??@<A@@@@A8@>9>>AA@<<==@>:==:=:>>=A>@??;?BC;>;>>8><>><@B<;:7;;???<?B@????==9<>=76616==7666(8;:;<6=>><
@6HNMW:01068:05806
TACGTAGGTGGCGAGCGTTGTCCGGAATTATTGGGCGTAAAGAGCATGTAGGCGGCTTAATAAGTCGAGCGTGAAAATGCGGGGCTCAACCCCGTATGGCGCTGGAAACTGTTAGGCTTGAGTGCAGGAGAGGAAAGGGGAATTCCCAGTGTAGCGGTGAAATGCGTAGATATTGGGAGGAACACCAGTGGCGAAGGCGCCTTTCTGGACTGTGTCTGACGCTGAGATGCGAAAGCCAGGGTAGCGAACGGG
+
DDCCBCD@CC@BBCBBBC@BBC@B?B?B?BB@CC=@AACD=CDA?@0/08867:6?A597:B=ACBB@@??>;;;;5????BB:BBBB@CAA6A@BBB>@@ACB>CB>88:?;>><>K=A=>>>>=@=@@@@9=>)778(77=4A=67<@::@A995:CCC>>>A@?AA@:::7<<4::5::????@===<B@B<><>?B<AA9AA@<=>=?>>>>?@@@A@AB@BBCB@@@A<BD??@?9@@@A>>:>?>7
@6HNMW:01075:05773
TACGGAAGGTCCGGGCGTTATCCGGATTTATTGGGTTTAAAGGGAGCGCAGGCCGTCGATTAAGCGTGACGTGAAATGCCGCGGCTCAACCGTGGAAGTGCGTCGCGAACTGGTTGACTTGAGTGCGCACGAGGAAGGCGGAATTCGTGGTGTAGCGGTGAAATGCTTAGATATCACGAAGAACCCCGATTGCGAAGGCAGCCTTCCAGGGCGTAACTGACGCTAAAGCTCGAAAGTGCGGGTATCGAACAGG
+
AAADAC@CACC@DJ?BBC@BBB?B?BBA;AB5;;0;;,;?6@D6959>;9909:?AA9558A8<<<<A>=@;:@@4??@<@?<:?=??=A?ABB@C@C99:BBAAACC?BBC?C?B??;:>>?>=<==<99778;4=:>E=B=A=AA>>;>?>AA??<?AAA:@??@<@>>=>>@>>>A:>>1888)8884:>><+/)/6//)//6388808;<=<@A@@A===?@8>>?AAAA8===88818??@;@6A@A<
@6HNMW:01075:05779
TACGTAGGGGGGCAAGCGTTATCCGGATTTACTGGGTTTAAAGGGAGCGCAGGCGGCACTTCAAGCGTGACGTTAAATCTCGGGGCTCACCCCCGTTTTGCGTCGCGAACTGTCGTGCTTGAGTAGGCGGCAGGGAGGCGGAATTCGCGGTGTAGCGGTGAAATGCTTAGATATCGCGAGGAACTCCGATAGCGCAGGCAGCCTCCCGTTGCCTTACTGACGCTCATGCTCGAAGGTGCGGGTATCGAACAGG
+
;;BBB;00000$0/)////)/9;8=;>B>6;@AAA<AA9@@9@D>@@ACD00*00,0>9<6<<60;::<?B;;05<3==?@@??1AA@99:::)37:=.?<:??C@??;?=<<<>>=8827@<88=7;;;7777.33,3;,3.34<@BC@BBBB:9:?????8??>>>@AAAA=>?@?>>=@7;;>=@<=>===@8818=<@::99189*//0>4>9==<;;;696=CC@@@@4;4;955=6<;;;<<6;;@9
@6HNMW:01081:05776
TACGTAGGGGGCAAGCGTTGTTCGGAATTACTGGGCGTAAAGCGCACGCAGGCTGGCCGTTAAGTCTGTCGTCAAAGGCGGAGGCTCAACCTCCGTTCTACGATAGATACTGGCGGCCTAGAGTATGTGAGAGGGAAGTGGAATTCCCGGTGTAGCGGTGAAATGCGTAGATATCGGGAGGAACACCAGTGGCGAAGGCGCTTCCTGGCACACAACTGACGCTCATGTGCGAAAGCCAGGGCAGCGAACGGG
+
CDCBBBBBBB5BB?C;;;=>>;>>;@,0)/888;5:B@@@:?A@ABAABCD@C;;8;=:><=9A<AADCCBC@@@;@>AC@;;:;DAB>B?BB7999===BCBBB<A;?;;@;?@;@;@???BABBB?????CB>B@BCB?A8>5;;1;5;;;@@??<?@@@9@AAB>>@>>>>@@@9@A<@<@@A:>>=C=AAA>E7;;>>9=:;;7;??DBB<;;;>??==>?>>===?@B:BA=AAA9>>?A;;6;;@6
@6HNMW:01091:05765
TACGGAAGGTCCGGGCGTTATCCGGATTTATTGGGTTTAAAGGGAGCGCAGGCGGCACTTCAAGCGTGACGTTAAATCTCGGGGCTCACCCCCGTTTTGCGTCGCGAACTGTCGTGCTTGAGTAGGCGGCAGGGAGGCGGAATTCGCGGTGTAGCGGTGAAATGCTTAGATATCGCGAGGAACTCCGATAGCGCATGCAGCCTCCCGTTGCCTTACTGACGCTCATGCTCGAAGGTGCGGGTATCGAACAGG
+
CCCD@D?B?CD@BA<@;;6;BC=B>@@@;@@>@@9?A9AA<AC=@@@BBBB?BB@BCCB?AB=:9;BBBA@A<AA<ACCBBBB:BCCCCCCC3BBBB8AABBCCBBB?B?>>ABABBB>??AA9838@:?>??;>?<?C?B?B@AA>>;>@>ABBA?A???8AAAC?BBBACDB@@>==;>:>AA=A@AA@@??<788=;;5;>D;EE388=C@BA@@@@@@AA@:;;=;;;;>:<8687-6<A??A;====
@6HNMW:01091:05767
TACGGAGGATGCGAGCGTTATCCGGATTTATTGGGTTTAAAGGGTGCGTAGGCGGTTTGTCAAGTCAGCGGTGAAACGCAAGGGCTCAACCCTTGACCTGCCGTTGAAACTGTCGGACTGGAATGCGGATGCTGTGGGAGGAATGTGTGGTGTAGCGGTGAAATGCATAGATATCACACAGAACACCGATTGCGAAGGCATCTCACAAATCCGTTATTGACGCTGAGGCACGAAAGTGTGGGGATCAAACAG
+
C?>B@CC<C@@@CBBBAB>BBB?C@DCG?CB?BE?CE?CB>BD=BAAABBB?CC?CC;@@@A=A?A@@@B?B@@?8;949:>>8AABB=AA<A>=BB?A@?;><8<>>8>==>??<A=;;6;<889@:>977878>>8>>8>;879EEEACC>>???9?@AA=ABBAAAA????CBCBBBBB>AAB500@000AA8;:;BB899BBBB99:?AA=AA8>>>>>>BBE@DB@?:>/7777BCC9B@@@B:?;6
@6HNMW:01094:05785
TACGTAGGGGAGCAAGCGTTATCCGGAATTATTGGGTGTAAAGGGTGCGTAGACGGGATAACAAGTTAGTTGTGAAATACCTCGGCTCAACTGAGGAACTGCAACTAAAAACTATTATTCTTGAGTGCAGGAGGGGAAAGTGGAATTCCTAGTGTAGCGGTGAAATGCGTAGATATTAGGAAGAACACCAGTGGCGAAGGCGACTTTTCTGGACTGTAACTGACGTTGATGCACGAAAGTGTGGGGAGCAAACAGG
+
A<:@>;;;;&9:>;87<00+0>>5@6=;869;7;A<B@??>8A>8<;559:9=@@@<@AB>??;9423:<7;ACEF>CBB=@=<-333349;;=B>C6?788>9>98888$3;7748>6:@5=?==>>>A<ABCA;AD:AAA:@6A=@=A@AAA>==00+0===5>A???BCBB??=?B?B?CC@BBA=@BCC?C@:1:56//////&/694888==<6985778839:<<AAA59858889===.777::39556
@6HNMW:01099:05782
TACGGAAGGTCCGGGCGTTATCCGGATTTATTGGGTTTAAAGGGAGCGCAGGCGGCACTTCAAGCGTGACGTTAAATCTCGGGGCTCACCCCCGTTTTGCGTCGCGAACTGTCGTGCTTGAGTAGGCGGCAGGGAGGCGGAATTCGCGGTGTAGCGGTGAAATGCTTAGATATCACGAAGAACCCCGATTGCGAAGGCAGCCTTCCAGGGCGTAACTGACGCTAAAGCTCGAAAGTGCGGGTATCGAACAGG
+
BCBD@D@D?BB?CE@AA@@CBB@B?B@@<@A>@B<CB>BE@CJ?;;;A@00,00+0@>=9>@70::AA?A??;@@;@CCCCDF:CBA98889.:@BD9ABBBBBBDC?AA@BCCB@@@@BA?>8829?8?AAA=8849A:@=A?AA@B?BBBBB8758BBD;BB>?<>CA@AA=BBBB@CB?BEE;CA@=@@BA<@<@AAA?B?C@BCF?CAAA@CCCCCABACC=CCCCCCG>BB;;;B=BCCCCD@CBB?
@6HNMW:01112:05787
TACGGAAGGTCCGGGCGTTATCCGGATTTATTGGGTTTAAAGGGAGCGCAGGCGGCACTTCAAGCGTGACGTTAAATCTCGGGGCTCACCCCCGTTTTGCGTCGCGAACTGTCGTGCTTGAGTAGGCGGCAGGGAGGCGGAATTCGCGGTGTAGCGGTGAAATGCTTAGATATCGCGAGGAACTCCGATAGCGCAGGCAGCCTCCCGTTGCCTTACTGACGCTCATGCTCGAAGGTGCGGGTATCGAACAGG
+
B@BD@E=A<AD@CC>@A@?BBC<?<?@@;>>=@A;AB5;;8;C=AAACCCC@CC?BB@@<?A>;:;AA@@9;2;;0:99?ACC:BCA@@CDD3BBBB8@?BC??>?>?A@@@AA@@AB?A@BA>=8;=5=>@@;@A?BB?B?B>AC7757@>>A=><>BBA:AA@A=ABBBBBA@<>;=;?9<=B7;;?@@?AA;;8;>>><===5==8<>5A8;:BBB@AA>BCBCBBBBB=B>:;;;A;BBCCBB?BBC@
@6HNMW:01070:05837
TACGGAAGATGCGAGCGTTATCCGGATTTATTGGGTTTAAAGGGAGCGTAGGCGGGCTGTTAAGTCAGCGGTCAAATGTCAGGGCCCAACCTTGGCATGCCGTTGATACTGGCGGCCTTGAGTTCACACAAGGAAGGTGGAATTCGTCGTGTAGCGGTGAAATGCTTAGATATGACGAAGAACTCCGATTGCGAAGGCAGCCTTCTGGGGTGTTACTGACGCTGAGGCTCGAAAGCGCGGGTATCAAACAGG
+
BBBCAD@DDCCBCAABCD@CCC??>@BB=BD?AA=BB>BE>EE>BBAAA>=9>=<6=?@>>B@CCCAA??=?DDD>CB??>??9?C:@=A=@<>9?C@A@@BB@BAAC?7717919;A>B8:9@CBBABB?D?C?C?BB?B?B?BCBBCBBAAA;;9;>CC=@@@C@AA@BCBBCCCC@BB>BCC?CCC9;;@@5;5;AAA=A?CCCCB9C;;7;BBBBABBBB@@;>AA9994:?@?@@9@BBBAA<BBA>
@6HNMW:01073:05820
TACGGAGGATACGAGCGTTATCCGGATTTATTGGGTTTAAAGGGTGCGTAGGTGGCAGATTAAGTCAGCGGTGAAAAGCTGTGGCTCAACCATAGTCTTGCCGTTGATACTGGTTTGCTTGAGTACAGTTGATGTAGGCGGAATGCGTAGTGTAGCGGTGAAATGCATAGATATTACGCAGAACTCCGATTGCGAAGGCAGCTTACAAAAGTGTAACTGACACTGATGCACGAAGCGTGGGTATCAAACAGG
+
CBCC?CC@DBBCCBB9;9?BCB?C@BBB=AB?BC<AD:@@=?D>CBABABB?AA=ABBBB?B@CCC@@9969AABB;AA:::A>ACCB@B<??BBB?@>AA?AA=@@BAAAB?BC=B>>;???>BCBBA?BAAA@AA>AC>A:688>=:;:>=:;8717AAA:===ACA>>>@@;?>>?A??;>@@<@BC:>>@?7:8:@@@A:>>CDD5@:;:@;@;;;BBBAAA?@@A888;><=:;;1;>@AAA:A>><
@6HNMW:01086:05850
TACGGAGGATACGAGCGTTATCCGGATTTATTGGGTTTAAAGGGTGCGTAGGTGGCAGATTAAGTCAGCGGTGAAAAGCTGTGGCTCAACCATAGTCTTGCCGTTGATACTGGTTTGCTTGAGTACAGTTGATGTAGGCGGAATGCGTAGTGTAGCGGTGAAATGCATAGATATTACGCAGAACTCCGATTGCGAAGGCAGCTTACAAAAGTGTAACTGACACTGATGCACGAAAGCGTGGGTATCAAACAGG
+
CCBB?@@@CCCCB?@@AA>BBB@C@CDD=BB?BB<BA8@@8>?9@AAAB@@=@C?BBBAE@B@BCC@?>>8=><=<2?@@B@@>@CCB?B@BB>??BB>AA>@A?BEDBC==;=C;@@C?B>>=BABBB<AABBBBB@AA<A;>>>@?<<<:9:<<?<@@DD:<<<@>>>=@AA;AAAA;;;:==><@??<>>@@;>;>@@@A=A6555,8>??B<??@AA@@>??>88:A>=>8>>><==8=@@@AB:B;:5
@6HNMW:01087:05814
TACGTAGGTGGCAAGCGTTGTCCGGATTTACTGGGTGTAAAGGGCGTGCAGCCGGAGGAGCAAGTCAGGCGTGAAATCCACGGGCTTAACCCGTGAACTGCGTTTGAAACTGTTCCCCTTGAGTGCTGGAGGGGCAATCGGAATTCCTAGTGTAGCGGTGAAATGCGTAGATATTAGGAGGAACACCAGTGGCGAAGGCGGATTGCTGGACAGTAACTGACGGTGAGGCGCGAGAGCGTGGGGAGCAAACAGG
+
A<@BB:94:;4;C?@AAC8;;B@B?BCC?CBB>>8=<:=@,00+0000//99)424@=A???<??@BB@BBABBC>AA>ABBD>BA>@;@@9>::84:656777.222'25586;==.:288<779=<97878(8>;??@;@7>9<9?@BABADB??:?9:92999CBBBAA??4:9>9949?AA=;?>;;7;;;;A==>:=B7;;>?<@?????388@;;;7;;??<?AA>>>>>>>>ACB6888A@9??@=
@6HNMW:01104:05832
TACGGAAGGTCCGGGCGTATCCGGATTTATTGGGTTTAAAGGGAGCGCAGGCGCACTTCAAGCGTGACGTTAAATCTCGGGGCTCACCCCCGTTTTGCGTAGCGAACTGTCGTGCTTGAGTAGGCGGCAGGGAGGCGGAATTCGCGGTGTAGCGGTGAAATGCTTAGATATCGCGAGGAACTCCGATAGCGCAGGCAGCCTCCCGTTGCCTTACTGACGCTCATGCTCGAAGGTGCGGGTATCGAACAGG
+
CBBC@B?B?@@<>@9@00/@A<?;=@<5?A>AB<BB6;:8;B;@@@CBBB@00/???:??:=?@@BCBAA?AD>CCBBBBB8BBBBBBBB3AABB9AAACBBABB=A::9AC::;B?BABBBB?BB?CBBC=:95:@:@=A>ABAA>B@@@BBB>BAAA<A@@B>AABBB?==>888=B:==A>D888==>>9939;==8=>@1;:5:;<I?BBC;;;AABBBBBBB<<;7;5;;;;;0;AFECFAAAA?
@6HNMW:01070:05868
TACGGAGGATGCGAGCGTTATCCGGATTTATTGGGTTTAAAGGGTGCGTAGGCGGTTTGTCAAGTCAGCGGTGAAACGCAAGGGCTCAACCCTTGACCTGCCGTTGAAACTGTCGGACTGGAATGCGGATGCTGTGGGAGGAATGTGTGGTGTAGCGGTGAAATGCATAGATATCACACAGAACACCGATTGCGAAGGCATCTCACAAATCCGTTATTGACGCTGAGGCACGAAAGTGTGGGGATCAAACAGG
+
;<<?<@DABBA?>@>@BA<??@AC?A@C?CC?BB<@E0;;/9<1::?@AAA;;;5;A0;;AA666BBBBF@CBBD;;;;@?AA=AA>>188*7;<<@<?@=8<<6<=<6>=>?AB?BBBB>A<@???:?BB?:::BD<???C<:99@AA<AAA???@<@A@A9A??>A@@@@AB@BBCBBCD>A9949>@9??DD@A@AA::9A@:::+9928=;AA478BA@0000)09;;>?7@A@=?=?2?@AAA=A??<
@6HNMW:01071:05877
TACGGAAGGTCCGGGCGTTATCCGGATTTATTGGGTTTAAAGGGAGCGCAGGCGGCACTTCAAGCGTGACGTTAAATCTCGGGGCTCACCCCCGTTTTGCGTCGCGAACTGTCGTGCTTGAGTAGGCGGCAGGGAGGCGGAATTCGCGGTGTAGCGGTGAAATGCTTAGATATCGCGAGGAACTCCGATAGCGCAGGCAGCCTCCCGTTGCCTTACTGACGCTCATGCTCGAAGGTGCGGGTATCGAACAGG
+
A@@A=@?C@BEACC=B;97;BB?B?BBB>CC@CD>DD>BB=BB=@A@AC<<600,0>==9>@:0;;BABB@A;@@9@AD?>>>6>AA@@AAA2AADD9BBBBBB899??@?@999??C@BCCB??99919@@@89:39=:==A???>B>A@@>>>>9>ABB>BBBB@===BBBBA>AAA<A<><<8<>===AAA9868===<AAA9@@376:BABBBCCBCCCCB@@@BBBB=A?@A@BB=BBBCHDACCC@
@6HNMW:01080:05864
TACGGAGGATACGAGCGTTATCCGGATTCATTGGGTTTAAAGGGTGCGCAGGCGGCGCTCCAAGTCAGCGGTCAAATCCGCGGGCTCAACCCGCGGCCGCCGTTGAAACTGGGGTGCTTGAGTAGGTGCGACGGACGCGGAATGCGTGGTGTAGCGGTGAAATGCATAGATATCACGCAGAACCCCGATTGCGAAGGCAGCGTCCGAGCACCCGACTGACGCTGAGGCACGAAAGCGTGGGTATCGAACAGG
+
CDCC@CC@CBBAA;;;;;?BDC@B?BC?BBB?BD>DD>BB;@@;?AAAA@@;;;4;@?CC@C@CCB??>?;?:::5;B>B?@?<?AAA;?=6=8929;@@>AA>BA?9?888829AAB?B?>=CEABAA@CBCAA@A??9><>>=@@@=A@@CD9948===3>AA@@ABBBBBBBBCB@?@<BBB6>>=498::1819@@ABBE@C@@@:886:@@???A><<<8868DA???7:9?9990:;<=?>;@773
@6HNMW:01088:05895
TACGGAAGGTCCGGGCGTTATCCGGATTTATTGGGTTTAAAGGGAGCGCAGGCGGCACTTCAAGCGTGACGTTAAATCTCGGGGCTCACCCCCGTTTTGCGTCGCGAACTGTCGTGCTTGAGTAGGCGGCAGGGAGGCGGAATTCGCGGTGTAGCGGTGAAATGCTTAGATATCGCGAGGAACTCCGATAGCGCAGGCAGCCTCCCGTTGCCTTACTGACGCTCATGCTCGAAGGTGCGGGTATCGAACAGG
+
BC@@;@9:4:B>A?;@;:8;CB?B@BBB<A@?BB<BC<BB=BC=BBBB@@?;:95:===:@@7000A@@@@@;BB=AB?9999&7;;78999':;::&988=@AAAB?BBBCCC==?B>BAB@@?;7758AA?=7899@<??C?CBBB>BB@@?7757BBD<BBAB?BBBBBBBB><<<:>:>??;?@@@A@@A55.5<=<;@@A9>>:>><C@ECCCCBBACDCBBBBBBB>@;9;;;;/;@@BBE@BAB@
@6HNMW:01111:05877
TACGGAGGATGCGAGCGTTATCCGGATTTATTGGGTTTAAAGGGTGCGTAGGCGGTTTGTCAAGTCAGCGGTGAAACGCAAGGGCTCAACCCTTGACCTGCCGTTGAAACTGTCGGACTGGAATGCGGATGCTGTGGGAGGAATGTGTGGTGTAGCGGTGAAATGCATAGATATCACACAGAACACCGATTGCGAAGGCATCTCACAAATCCGTTATTGACGCTGAGGCACGAAAGTGTGGGGATCAAACAGG
+
DDBB?BC?BBC@@?BCBB?BCB?B?BBB>BC?BD<@@;@G8@@;@@BDBDD@BB@BC>CCCC@DDDB@A@?CDDD=9;;;:@@9@A?A9??7>9>?B@CCC@CC?ABC>C?>?BB?CBBB?B?BBBB?A899A@:99,9929:@BBBBB@BB?@>9949@AB=BCBAAA::9BBBAABAAAA=@::29:;5;=00*06;;=?@==8?A;>B=???BB?CBBBAA@??;????CD=??>>A?A.9737>9>>?4
@6HNMW:01077:05912
TACGGAAGGTCCGGGCGTTATCCGGATTTATTGGGTTTAAAGGGAGCGCAGGCGGCACTTCAAGCGTGACGTTAAATCTCGGGGCTCACCCCCGTTTTGCGTCGCGAACTGTCGTGCTTGAGTAGGCGGCAGGGAGGCGGAATTCGCGGTGTAGCGGTGAAATGCTTAGATATCGCGAGGAACTCCGATAGCGCAGGCAGCCTCCCGTTGCCTTACTGACGCTCATGCTCGAAGGTGCGGGTATCGAACAGG
+
BBBD@C@C@BB@DC>;;;?BBC@C@B@?9::5;@9AB;@@<@D>CBBCBAA=:95;???;@@:9;;@??==<=?A:?:==9::.=??99999)9AAA.::9?ABAAB?BBBBBBAAAB@BBBB??9=<8<::9+9=5<?<A<A;AB?>;?@@@B9949@@@;A@AB>ABBBBEB>>?@?<><>AA;>>@CB=<98818=AA=@@@9@A<@@<C@BBFCCCBDIBBACABCDE@F@CBCCD>CCC;;:=ABB;
@6HNMW:01089:05957
TACGGAAGGTCCGGGCGTTATCCGGATTTATTGGGTTTAAAGGGAGCGCAGGCCGTCGATTAAGCGTGACGTGAAATGCCGCGGCTCAACCGTGGAAGTGCGTCGCGAACTGGTTGACTTGAGTGCGCACGAGGAAGGCGGAATTCGTGGTGTAGCGGTGAAATGCTTAGATATCACGAAGAACCCCGATTGCGAAGGCAGCCTTCCAGGGCGTAACTGACGCTAAAGCTCGAAAGTGCGGGTATCGAACAGG
+
@BA@=@?@;>C5;96;@@@ADD=?>?BA;==599-:@8@A;@@;ACAAA::7:=@?CCCC?B????@@BCCBA@@<?@==AAB@BCCB?B?@BB=B>B787BBA?BAA<@CC=@<@A@<8>@?>>>A@@;=87172828;;B;A;A;==<@@???>>:>AAB9?>@>7;;A@@>=<>AE<>>:>AA5A>>:=@AA5;4989879::956718AAD<AAAA889ABC:@<<=@@D9A<99::1:>>>>><@@@<
@6HNMW:01098:05941
TACGGAGGATCCGAGCGTTATCCGGATTTATTGGGTTTAAAGGGAGCGTAGATGGGTTGTTAAGTCAGTTGTGAAAGTTTGCGGCTCAACCGTAAAATTGCAATTGATACTGGCGTCCTTGAGTACAGTTGAGGTGGGCGGAATTCGTGGTGTAGCGGTGAAATGCTTAGATATCACGAAGAACTCCTATTGCGAAGGCAGCTCACTAAACTGCAACTGACATTGAGGCTCGAAAGTGTGGGTATCAAACAGG
+
LEBB@BB@BDD@C@?@BB?BCC?B@BBB=BC?CC=BB=DD>CC=?@?BBBBADEF=C<A?@D?ACDCBB>@?AAA:A??8?9757B??<>198999+9299A?B?BCBBBBB@BBBB@C@C@@?BBBBB;@>>=<=@9@@=@?B?AA@B=B@???994:@>?9?@AA?BBBCBBBB?@?>BB@CCC?BBB8::AA=?=@?@@CCBCBDD>B@A@C@CAAABBA;?8978BBCCC<B@@877.8===>>:>CC@
@6HNMW:01104:05949
TACAGAGGGTGCGAGCGTTAATCGGATTTACTGGGCGTAAAGCGTGCGTAGGCGGCTTTTTAAGTCGGATGTGAAATCCCCGAGCTTAACTTGGGAATTGCATTCGATACTGGGAAGCTAGAGTATGGGAGAGGATGGTAGAATTCCAGGTGTAGCGGTGAAATGCGTAGAGATGTGGAGGAATACCGAAGGCGAAGGCAGCCCCTTGGGAATGTACTGACGCTCATGTGCGAAAGCGTGGGGAGCAAACAGG
+
ECCDCCCB=BBAA@AA@@=@@CDC?BBC>CCCCC=CCCCC=BCBBA?@@?@<?B?@@@@@.?;??@A?BBBBBAA98877.9@@AB@BADC@CC>C@E8;:CC@CCBBBCCCC=C>@@CCFCBAA???9@AAA>BCC?BBCC?C@C?BB@BBAA@9979BCC>CCBCBBA?@?CCCC@?@>?@BBC?CE<><@BA=?==>>>?@3@=AB=B?BBBCBBBBBBBBBCCBAAA99929?@@ABB8???BD>BBB?
@6HNMW:01064:05989
TACGGAAGGTCCGGGCGTATCCGGATTTATTGGGTTTAAAGGGAGCGCAGGCCGTCGATTAAGCGTGAACGTGAAATGCCGCGGCTCAACCGTGGAAGTGCGTCGCGAACTGGTTGACTTGAGTGCGCACGACGGAAGGCGGAATTCGTGGTGTAGCGTGTAAATGCTTAAGATATCCACGAGTAACCCCGATTGCGAAAGGTCACCCTTTCCAGGGGCGTACTGGACGCTAAAGCTCGAAAAGTGCGGGTATCGACAGG
+
5:5519:C?AD4;;044:<==:=:;;;4:<7<<4=:588/69(--,,,//)/59://44./)/777//)/78555,///1766189//)/)//8385::<@>:833336:::7=1749A?A@666/.-6-----,2(-(.2,2,2,...2,26,--,22-...'...72705-----(--55...2588*--,,,,,,,'-(-,677',,',(,***&*(((((((((,--.7,33555899,3...77-3243...552
@6HNMW:01069:05977
TACGGAAGGTCCGGGCGTTATCCGGATTTATTGGGTTTAAAGGGAGCGCAGGCCGCTCGATTAAGCGTGACGTGAAATGCCGCGGCTCAACCGTGGAAGTGCGTCGCGACTGGTTCGACTTGAGGTGCGCACGAGGAAGGCGGAACTCGTGGTGTAGCGGTGAAATGCTAGATATCACGAGAACCCGATTGACGAAGCAGCCTTCCAGGGCGAAACTGACGCTAAAGCTCGAAAGTGCGGGTA
+
////)/)5.59.44)444.4=;7;3444(44.4:088(44)44)44499;;38344489:87:6777;0/////9:2::=7>440488<1<137939,333333/666/.-537(--846,3..(.33..2;22236152..(-(---2--(-633522+2557,558;:9://..76-..2,26'---(----42652..(..3.388'..--'-----45222'267899;3772/.;065
@6HNMW:01071:06002
TACGGAAGGTCCGGGCGTTATCCGGATTTATTGGGTTTAAAGGGAGCGTAGGCTGGATGCTAAGCGTGACGTGAAATGCCGTGGCTCAACCATGGCACTGCGTCGCGAACTGGTGTTCTTGAGTATGCAGGAGGCAGGCGGAATTCGTGGTGTAGCGGTGAAATGCTTAGATATCACGAGGAACTCCGATTGCGAAGGCAGCTTGCTGCTGCTTTACTGACGCTGAAGCTCGAAGGCGCGGGTATCGAACAG
+
B@@B=@<@@BB=AA;;9;=DAA?B>A@A8@@=AB<BB7;;8;C=BBBBCCC@DCC@BAAAACACBBBBBBDBBBC=::0:@00+00>>;A0;9C<;@BAB;BBCABBB@BBD@@A@@CC?BBCBCCCBAA<;:6:CC=@@=@>@=AAAA?ACA@A?=:=9::,9<<A499@:?AA@??8859<?A?;;::7?A?A<@=A@>>>:??AB@@;;;B:B???@???8885;;>;85-5465525(2888;9266:
@6HNMW:01073:06007
TACGGAAGGTCCGGGCGTTATCCGGATTTATTGGGTTTAAAGGGAGCGCAGGCGCACTTCAAGCGTGACGTTAAATCTCGGGGCTCACCCCCGTTTTGCGTCGCGAACTGTCGTGCTTGAGTAGGCGGCAGGGAGGCGGAATTCGCGGTGTAGCGGTGAAATGCTTAGATATCGCGAGGAACTCCGATAGCGCAGGCAGCCTCCCGTTGCCTTACTGACGCTCATGCTCGAAGGTGCGGGTATCGAACAGG
+
CBBC@B<@;=@;@>8@;;8;CC?BABAB;@>;>@9?B;@@=@D=A@@CBAA?:9;@00+0=600/<878;;,:;5;>@DCCC;@@993888'9<>>.:87/0/;;;6555===>>@A>??@@??:??;>999,:@=@DAD>@=ABBB@BBBBBBA?BCCC9BBBB?BBBBBB>?>=A=<A;>>?=A@@@?>=A66/5;:;9>?D:=>:=>=E@DCCGCCCCCCCBC@@@CB4969;;AB=BBBCBB?BCC@
@6HNMW:01080:06001
TACGGAAGGTCCGGGCGTTATCCGGATTTATTGGGTTTAAAGGGAGCGCAGGCCGTCGATTAAGCGTGACGTGAAATGCCGCGGCTCAACCGTGGAAGTGCGTCGCGAACTGGTTGACTTGAGTGCGCACGAGGAAGGCGGAATTCGTGGTGTAGCGGTGAAATGCTTAGATATCGCGAGGAACTCCGATAGCGCAGGCAGCCTCCCGTTGCCTTACTGACGCTCATGCTCGAAGGTGCGGGTATCGAACAGG
+
BCCE@D=B?CD@CB<CAA>ACC?C?CCC>BB<@@8?A9@@:@B<AB@@ABC?B?BCA9;;@C?A<<<CDCCBACC<?@?<@??=AAAA?B?B@@<A>B>>>BBBBCAA<ABB?B?BCBB;>>=?A:;;?CC@@<@:>:=A;A:=7;>AA;@???>:949>>>3@@=<9<?@>>>?@>>@@9@9@??;====AABB:;8;???<@@?8::5;=;A<@A@@?@;;;@@?>>?>==5;5889?E;>==AAA====<
@6HNMW:01087:05987
TACGTAGGGGGCAAGCGTTGTTCGGAATTACTGGGCGTAAAGCGCACGCAGGCTGGCCGTTAAGTCTGTCGTCAAAGGCGGAGGCTCAACCTCCGTTCTACGATAGATACTGGCGGCCTAGAGTATGTGAGAGGGAAGTGGAATTCCCGGTGTAGCGGTGAAATGCGTAGATATCGGGAGGAACACCAGTGGCGAAGGCGCTTCCTGGCACACAACTGACGCTCATGTGCGAAAGCCAGGGCAGCGAACGGG
+
BBABACCCCC5BD?B@A@>BA>BB?B?B@BA8990;B;;;49AAAAAAABB@B@C>B<?@<A8<<BBBDDDDBBB=A=@@?BA>BDBB@B@CC>AA@BBBDBBB?@@ACB@@=@@;@?CABBBAB<>>BABBBB>B?BB@=A<A<AB9<;>=<>@<=:>BAD9>>>>>?@@@@???D;@@:=:>=<9>A7616>=;?===:95999:5:==CAD<AA>>>@@????>>>@@@A:AA<AAB:AA;;;=:=AB:
@6HNMW:01089:05993
TACGGAGGATGCGAGCGTTATCCGGATTTATTGGGTTTAAAGGGTGCGTAGGTGGTTGTTTAAGTCAGCGGTGAAAGTTTGTGGCTCAACCTTAAAATTGCAGTTGATACTGGTTTCCTTGAGTACGGTACAGGTGGGCGGAATTCGTGGTGTAGCGGTGAAATGCTTAGATATCACGAAGAACTCCGATCGCGAAGGCAGCTCACCGGGCCGGAACTGACACTGATGCTCGAAAGTGCGGGTATCAAACAGG
+
BBBB@BA=A?@?@BBAAAACCC@B@CCC?CC@CC>CD>BD>CC=CA?@@BB?CC?B=@@B=B=BAA@@@@=@BCC>BBE>C@@>@CBC?B?B?@??6=499@@?7::BBBBB?BB>B?C@B>>>BBB?B@@@?;>9:19@<B<A<A@@@=<><@@998:ACC>999F@???BBBBBBBA=@?=ABC@CCCBBA@@5:5::;:ABCC?BC=B@D?C?BBBBBCBBBB>>>A@@BD798BBBB=BCDBBB>AAA@
@6HNMW:01096:05985
TACGTAGGTGGCAAGCGTTATCCGGATTTACTGGGTGTAAAGGGCGCGTAGGCGGGGATGCAAGTCAGATGTGAAATCTATGGGCTTAACTCATAAACTGCATTTGAAACTGTATCTCTTGAGTGCTGGAGAGGTAGACGGAATTCCTTGTGTAGCGGTGAAATGCGTAGATATAAGGAAGAACACCAGTGGCGAAGGCGGTCTACTGGACAGTAACTGACGCTGAGGCGCGAAAGCGTGGGGAGCAAACAGG
+
CCCBB@@;00+0;5>BA@:;;C?C@BCD=CBBBH?CA@BB09:*9:?;<BB@=CDC:B:;;B@CAA@BBBCBB@?:@A>??BA17328.339:;<=6=BBB???7<:;3;447BBAABB;?>?99:@@=998@78;;;00*/4>6>+0*/;7<<=;<8>?=;0<<<>BDCB=<9<)/)/17757666=>;;5:=>0806949;>@AA@49///;;5877@@79/<//+/;;<==6>==@@BF5@@@BA::;;7
@6HNMW:01097:06005
TACGGAGGATGCGAGCGTTATCCGGATTTATTGGGTTTAAAGGGTGCGTAGGTTGCTTGGTAAGTCAGCGGTGAAAACTGAACGCTCAACGTTCAGCGTGCCGTTGAAACTGTCAGGCTTGAGTGCAGTGGCGGCAGGCGGAATTCGTGGTGTAGCGGTGAAATGCATAGATATCACGAGGAACTCCGATTGCGAAGGCAGCTTGCCATACTGTAACTGACACTGAAGCACGAAGGCGTGGGTATCAAA
+
555B?9;8;;9;AAA;@@?BAB@B?@?@6;;;?;6==,::)44)4::<=00-/7@;?;@@BB<@=@;:><5::<<<.::<A?;:9@AB>::5:<AAA@A;<<??8;;<)87737=@7<B:CCCAA@B@?@=@C?AAB@CC>A6:3:@;<5:A?@A@@=@DCD>B???;;;?<<::99999288:>=:;00)07;96@??>=;;0778?>?BBBBB>BBBA@@A999<@@@:99=@:=>>@@;@A;;=?8
@6HNMW:01104:05973
TACGGAAGGTCCGGGCGTTATCCGGATTTATTGGGTTTAAAGGGAGCGCAGGCGGCACTTCAAGCGTGACGTTAAATCTCGGGGCTCACCCCGTTTGCGTCGCGAACTGTCGTGCTTGAGTAGGCGGCAGGGAGGCGGAATTCGCGGTGTAGCGGTGAAATGCTTAGATATCGCGAGGAACTCCGATAGCGCAGGCAGCCTCCGTGCCTACTGACGCTCATGCTCGAGGTGCGGTATCGAACAGG
+
BBBB=@=@?CD?CB<A;;4:?B:?;?>>09:2;C.::(:9,9>0:?BCBDB@BB@BA??=@@<000A<<<;<,;;0;>=>@GG:CBA??<<29::-9==><?>>?;???@@?>?CB?BCBBAA59:8<799)7;5;;6;;B>BBBC?BBCAAAA=A@@@;99:A?CB???AA?;;;?=B:>=D;@AA?@?@@;;7;==>7//)/--.(//77779/66;>CBBEB;:;24445.555==><>>C@
@6HNMW:01112:06009
TACGGAAGGTCCGGGCGTTATCCGGATTTATTGGGTTTAAAGGGTGCGTAGGCGGTTTGTCAAGTCAGCGGTGAAACGCAAGGGCTCAACCCTTGACCTGCCGTTGAAACTGTCGGACTGGAATGCGGATGCTGTGGGAGGAATGTGTGGTGTAGCGGTGAAATGCATAGATATCACACAGAACACCGATTGCGAAGGCATCTCACAAATCCGTTATTGACGCTGAGGCACGAAAGTGTGGGGATCAAACAGG
+
;=@B>B@B@CD@FE?;;:@CCC@C>BBG=@@=@B6??0;;0;A9AA@ABBC?BB?BE>DCBC@BDB@A@@=ACCC=;;:9;@;1@A@@;??8>==<B@BBD?;;:;CC<BBBBBA?@@::5:?AAAB@C???BBBBB>BC?B?BBAAAA=AA@@@@@;@AA@<AAAABA??@BBAAAC:::?<@BB>AA@39;;;5839BDDB@@@@@9@B>AA>AB?B@@@@<;;B?BAA;;;0:?=?BBB6AAAAA;@AA;
@6HNMW:01065:06041
TACGTAGGTGGCAAGCGTTATCCGGATTTACTGGGTGTAAAGGGCGCGTAGGCGGGGATGCAAGTCAGATGTGAAATCTATGGGCTTAACTCATAAACTGCATTTGAAACTGTATCTCTTGAGTGCTGGAGAGGTAGACGGAATTCCTAGTGTAGCGGTGAAATGCGTAGATATTAGGAGGAACACCAGTGGCGAAGGCGGCCTGCTGGACGACAACTGACGCTGAGGCGCGAAAGCGTGGGGAGCAAACAGG
+
CCBBB>>:992:@<A?@@<@BB?BACCC=BCA@@=ABBCC<BB<CC??@@@=?BBC9B???B@BBBBBBBA@A@C9>>?AABB>BB?B@BABACCB>BBCCBBB>BBB<BAAACCBBCC=B=?000@@<@CCD?B@A@7879?B?B?BBBAA?BA9617=:<3668AA99;8::<>>:>@<@;?>A;>===;AAA7:4:>:>:>@AA=6=9///=6=9:>A??=;7617==@AB;B>>>AAA5AA??C9?>?<
@6HNMW:01064:06068
TACGGAGGGTGCAAGCGTTAATCGGAATCACTGGGCGTAAAGCGCACGTAGGCTGTTATGTAAGTCAGGGGTGAAATCCCACGGCTCCAACCGTGGAACTGCCCTTGATACTGCACGACTTGAATCCGGGAGAGGGTGGCGGAATCCAGGTGTAGGAGTGAAATCCGTAGATATCTGGAGGAACATCAGTGGCGAAGGCGGCCACCTGGACCGGTATTGACGCTGAGGTGCGAAAGCGTGGGGAGCAAACAGG
+
;;6D>@@D>BBBC?BB;;6;>DBB@B@CCBBAAA8=>997*3988888373-399:6;;98703;;;;=<+7333(333(3::4;///.494335053888;:/:175525688895522+293:;/55-5=8A@7:92:=4:1//(..(.3353.222557'224=78898;888A;=<6=8<<=>><9<9;<::>:58.2266455/55.52756,6???9865=8=?@<<929>>>@FD5;<;@@:@BB<
@6HNMW:01075:06095
TACGGAAGGTCCGGGCGTATCCGGATTTATTGGGTTTAAAGGGAGCGCAGGCCGTCGATTAAGCGTGACGTGAAATGCCGCGGCTCAACCGTGGAAGTGCGTCGCGAACTGGTTGACTTGAGTGCGCACGAGGAAGGCGGAATTCGTGGTGTAGCGGTGAAATGCTTAGATATCACGAAGAACCCCGATTGCGAAGGCAGCCCTTCCAGGGCGTAACTGACGCGTAAAGCTCGAAAGTGCGGGTATCGAACAGG
+
B>>CAC?C=;;.//)////7=7?:?C>35;6;@8@B095)5>2:;;==AA=@<@AAAAA5:3:9494494448<25540533-3373496=@B?B;>?AA999ABBC?BBB?B@BBBB?BAA::;;;;=<::4918-76491715555,22666673799>1>=@@188::;:9=999475.555)533275..(..3....'.273888087795:<<=76///<<1999:888*6:778;3@@>?7805883
@6HNMW:01098:06074
TACGTAGGTGGCAAGCGTTATCCGGATTTATTGGGTTTAAAGGGCGTGTAGGCGGAGCAGCAAGTCAGAAGTGAAATCTCCGGGCTTAACCCGGAAACTGCTTTTGAAACTGTTGCCCTTGAGTATCGGAGAGGCAGGCGGAATTCCTAGTGTAGCGGTGAAATGCGTAGATATTAGGAGGAACACCAGTGGCGAAGGCGGCCTGCTGGACGACAACTGACGCTGAGGCGCGAAAGCGTGGGGAGCAAACAGG
+
55<@@AC@BB@BD?BAAB@@@@?C?BBB<BC>BB>AD>CD;@@;@?=<<@?<?B?BCB989C>BBBBBB<??@<<3<<<A?BB>BBAE?BB>B>AA;?9379==188>6=:7748<;9A7;>A@=679377;=799;)//(/.5.34;:>6378//.2...3,.2255589;<=7;<;DD<@;??@<@???=@?>180899<076=><;??>>>A<>:;;:/--9--+/<<CFD9>>>>>@?/:;87818AA:
@6HNMW:01099:06099
TACGGAGGATGCGAGCGTTATCCGGATTTATTGGGTTTAAAGGGTGCGTAGGCGGTTTGTCAAGTCAGCGGTGAAACGCAAGGGCTCAACCCTTGACCTGCCGTTGAAACTGTCGGACTGGAATGCGGATGCTGTGGGAGGAATGTGTGGTGTAGCGGTGAAATGCATAGATATCACACAGAACACCGATTGCGAAGGCATCTCACAAATCCGTTATTGACGCTGAGGCACGAAAGTGTGGGGATCAAACAGG
+
CDCC@CC@BCCCC@@@CC@CCC?B=99969C=@A=BB=@G7;:6;B@@ACC@BB@BG?CBBA@BCDCBBB?B@AA;:;;;?BB<CA??9??7?=@@A?A@@=@@=@AA;AA@@@@:??7708??@@B@BBAAAA???9?@<A=ABBBBB=A?@@A@@=@CBC>CBBBAA:9:??AAABCBBB@BBB???@399<<8<:?@@?BCCCCC>CC<>??BA>BAA@@?@?A=@@A@@@9A?<=>=>2=>=<?8?AA@
@6HNMW:01068:06131
TACGAAGGGGGCGAGCGTTGTTCGGAATTACTGGGCGTAAAGGGTGTGTAGGTGGACGTGTAAGATAGCGGTGAAATGCCGGAGCTCAACTTCGGAATTGCCATTATAACTATGCGTCTAGAATTATAGAGAGGATAGCGGAATACCCAGTGTAGAGGTGAAATTCGTAGATATTGGGTAGAACACCAGTGGCGAAGGCGGCTATCTGGCTATATATTGACACTGAGGCACGAAAGCATGGGGATCAAACAGG
+
CCBBB?BBBA0BA;;;=@5=>>@C@C@C>@@BDD?A@?CC?DC>BBBBCAB<AA?CCB:;:C?AAAABCB?ABBD>???>A?ADBBBB?BD@BA=A>B=??>AA>?AB?DBBBBAB>?@ACC@E9::?B@???=AA=>::499;666,8>=>AAA=94977709<AAADAA>>>;>>7>>==:>A@<AA@@<>><8>:7716>>>@=>:>>>>>@>A=A@;9;87//)/<666<6@A@????6>>AAA9><>:
@6HNMW:01072:06119
TACGTAGGTGGCAAGCGTTGTCCGGATTTACTGGGTGTAAAGGGCGTGCAGCCGGAGGAGCAAGTCAGGCGTGAAATCCACGGGCTTAACCCGTGAACTGCGTTTGAAACTGTTCCCCTTGAGTGCTGGAGGGGCAATCGGAATTCCTTGTGTAGCGGTGAAATGCGTAGATATAAGGAAGAACACCAGTGGCGAAGGCGGTCTACTGGACAGTAACTGACGCTGAGGCGCGAAAGCGTGGGGATCAAACAGG
+
;66BBBC@CCACD?A?@@;@@@@C@DCD=CCBBB<@@ABB,:;(4::9:;9;<?:00+0000;:::@?8=>?ABC>CC?AAAB?BA<@39929A?A=A997=<A3;;A:A???;>==1;5??BCCC?>89999-9:6:00+/5:)/*/*//;<334<6;:::273338???AA@@?B;@=@@9???9=>::39>=9>;:939<A?AA@<A;;8888=?@@@?=>@9939A?BBB?BBAAABB8AB>?>7;::4
@6HNMW:01080:06110
TACGGAGGATGCGAGCGTTATCCGGATTTATTGGGTTTAAAGGGTGCGTAGGTGGCAGATTAAGTCAGCGGTGAAAAGCTGTGGCTCAACCATAGTCTTGCCGTTGATACTGGTTTGCTTGAGTACAGTTGATGTAGGCGGAATGCGTAGTGTAGCGGTGAAATGCATAGATATTACGCAGAACTCCGATTGTGAAGGCAGCTTACAAAAGTGTAACTGACACTGATGCACGAAAGCGTGGGTATCAAACAGG
+
CCCCABB=@@@AAA@AA@@CBC?C?AAA<AA@CC=CD>DD>CD=;;;ABBB@BC@CCCCC@C@CCD@@9:6:?ABB:BBBC@@=@AAB?D=@@BACA@9??=@A=AAA99:B?CD<ABC@CAAABBB@A<@B??@==8>?8==988??A@A@???;;7;??B:;;<??>>>>??<@@@@@AA;>??:;;;5;<<=4;4;:9:=9=<===/=;;;>:;;;?666<>>;<=>==<@7>=?<<<6=>>??B:A>>:
@6HNMW:01086:06124
TACGGAGGATGCGAGCGTTATCCGGATTTATTGGGTTTAAAGGGTGCGTAGGCGGTTTGTCAAGTCAGCGGTGAAACGCAAGGGCTCAACCCTTGACCTGCCGTTGAAACTGTCGGACTGGAATGCGGATGCTGTGGGAGGAATGTGTGGTGTAGCGGTGAAATGCATAGATATCACACAGAACACCGATTGCGAAGGCATCTCACAAATCCGTTATTGACGCTGAGCACGAAAGTGTGGGGATCAAACAG
+
C>>>:=A=ABBBABAB;;69<?6<8>::/558=>4==/49)9;6<?ACB@@900+0<37<9:6:<?@@BB<@@??6?:99>CD@DCBB?BB<?9?=@=@:937<-387-7887888=;8828<;A?@=@;<>?A@AC>BB?B????A@A>A@:9977/7;>?;@@:<<=:??>>?AA@@@??8?A@;A;;+0000*/(//055=>===6=B=?@<?>383?<<=>87377333(3778888&3333;1333
@6HNMW:01088:06131
TACGGAAGGTCCGGGCGTTATCCGGATTTATTGGGTTTAAAGGGTGCGTAGGCGGCCTGTTAAGTCAGGGGTGAAATACGGTGGCTCAACCATCGCAGTGCCTTTGATACTGACGGGCTTGAATCCATATGAAGTGGGCGGAATAAGACAAGTAGCGGTGAAATGCATAGATATGTCTTAGAACTCCGATTGCGAAGGCAGCTCACTAAGCTGGTATTGACGCTAATGCACGAAAGCGTGGGGATCGAACAGG
+
ECCCBC@B?BC>@@9:;;6;AC?C?@@A9@>9>?9?A;AB=BB=;;;@@@A=<;7;@ABB@C?@@A@@@A8ABBE:?@@B>BC@CCEE@D=BBDCBCBBBCADD>CCCCBABABBC>BB@CC?CE@HCCBBA?AABB=@@=@@CD@BBBC@CCBCCC@BBBG=:::BBACAA@@?BBC@???>AAC?BBB>>;><)0,0>>>@@BBAC?BBCC?BAB?BBBBBAB@A@AACBBB798BAAAA5AAAAA<AAA=
@6HNMW:01091:06113
TACGGAAGGTCCGGGCGTTATCCGGATTTATTGGGTTTAAAGGGAGCGCAGGCCGTCGATTAAGCGTGACGTGAAATGCCGCGGCTCAACCGTGGAAGTGCGTCGCGAACCTGGTTGACTTGAGTGCGCACGAGGAAGGCGGATCGTGGTGTAGCGGTGAAATGCTTAGATATCACGAAGAACCCCGATTGCGAAGGCAGCCTTCCAGGGCGTAACTGACGCTAAAGCTCGAAAGTGCGGGTATCGAACAGG
+
CCBB@CAD@CC?BB<ABB?@@B?B?CBB=AA5;;0;B9AB<BB;A@BBBCC@C?CCC@@@?A<@@@@AA;;55@<5BBC?B??<????@C?BA@<@;??CBECBA@@A28278.76==;;7899;;;;;;222;39372550----6624435555055;;36667)---74446<7;3;:59AA5===:;:;@6:699//*/6<7:;:2:?>=188A==>AAAE8>>@@>>>7>===@@:???A9:5///5
@6HNMW:01094:06150
TACGTAGGTGGCAAGCGTTGTCCGGATTTACTGGGTGTAAAGGGCGTGTAGGCGGAGCAGCAAGTCAGAAGTGAAATCTCCGGGCTTAACCCGGAAACTGCTTTTGAAACTGTTGCCCTTGAGTATCGGAGAGGCAGGCGGAATTCCTAGTGTAGCGGTGAAATGCGTAGATATTAGGAGGAACACCAGTGGCGAAGGCGGCCTGCTGGACGACAACTGACGCTGAGGCGCGAAAGCGTGGGGAGCAAACAGG
+
BB;9;;;4:;5;C>@B@@<@@C?B@BBD=B@AAE?CCCCE?BA=BBAAABB?BC@BAAABBD@AAABBB?BBBBC>>??C>AB=AA?C>@A;@4:9,:>>=:::/:<=5=@A@<>>B7=:=>>>AAAA=CB;:5:;<4;:3::>:>=BBA@@@;;:A<???E;;;;;;?@AA??:>=>=<:=;>>@;?@;;7:AA5;58707<???AB<>=688819>;;;AA==;;5;<;:;;1;;;>>@@5=>=>B:>>>:
@6HNMW:01098:06123
TACGGAGGATCCGAGCGTTATCCGGATTTATTGGGTTTAAAGGGAGCGTAGATGGGTTGTTAAGTCAGTTGTGAAAGTTTGCGGCTCAACCGTAAAAATTGCAATTGATAACTGGCGTCCTTGAGTACAGTTTGAGGTTGGGCGGAATTCGTGGTGTAGCGGTGAAATGCTTAGATATCACGAAGAACTCCTATTGCGAAGGCAGCTCACTAAACTGCAACTGACATTGAGGCTCGAAAAGTGTGGGTATCAAACAG
+
;;;;6;@8B@A>@@A@;>:>;<=A>@@@<@B>AA0;;049)4:1999444449990:5985<055::::;>??==39380837-3833,3288;;;;$3,33/4:(////(/664/65;8=5;;:;=;98;;.70/)/)/7.7:6:4868<<=789597;;///:;5///7498=;@<00/;;6;?8<?B>@AA>AAAA@C@C;;;@B;::DD>A:95;7;:9;>77343:68777777&3779;=6=8===?3;88
@6HNMW:01105:06151
TACGGAGGATACGGAGCGTTATCCGGATTTATTGGGTTTAAAGGGTGCGTAGGTGGCAGATTAAGTCAGCGGTGAAAAGCTGTGGCTCAACCATAGTCTTGCCGTTGATACTGATTTGCTTGAGTACAGTTGATGTAGGCGGAATGCGTAGTGTAGCGGTGAAATGCATAGATATTACGCAGAACTCCGATTGCGAAGGCAGCTTACAAAAGTGTAACTGACACTGATGCACGAAAGCGTGGGTATCAAACAGG
+
@;;9;=<8<<>00)//0/9=BAB@F@BBB?BC=AA;AA;BA<AB=AB;;9BBACF@B:;:B<@<@B@@@@A=ABAAA7AA@@@@;@AAA?B?BA??@CA?CK:;;@CDBBBBBBAA<A@A>ABBCBBAAA?BB>>??@=@B@C@B?@@@@@==:9;//+/;9;177;>?>>=>::6:?@>>>@<???:>>><>>>>49-//<::5:=@@@2???@@<A:;;;::A<;<6/--222'-.7../'299555-5592
@6HNMW:01064:06198
TACGTAGGGTGCGAGCGTTAATCGGAATACTGGGCGTAAAGCGTGCGCAGGCGGTTTTGTAAGACAGATGTGAAATCCCCGGGCTCAACCTGGGAACTGCGTTTGTGACTGCAAGGCTAGAGTGCGACAGAGGGGGGTGGAATTCCACGTGTAGCAGTGAAATGCGTAGAGATGTGGATGAACACCGATGGCGAAGGCAGCCCCCTGGGTCGTAACTGACGCTCATGCACGAAAGCGTGGGGAGCAAACAGG
+
A>@BBBBA6;;A@@@;;;508==:6>00/>>=@<CAAAB=CAAAA@???A>AA?AAB9BBB?BBCBCB>>>@@@8:999+:>8@ABB@C@BBA=B?BBBABBA:A@988===>3;5;<>A@;;;>D><7:78:8:8%:<0815.715777>>?AABAA>>>7<A;<==9:76:59@=@@C@@CCDACCBC79:@.92;BBBCCC,;:;0;955=:A@CB;995AAA@@@BAA@9???@@AA9@??CE=???@
@6HNMW:01069:06204
TACGGAGGATACGAGCGTTATCCGGATTTATTGGGTTTAAAGGGTGCGTAGGTGGCAGATTAAGTCAGCGGTGAAAAAGCTGTGGCTCAACCATAGTCTTGCCGTTGATACTGGTTTGCTTGAGTACAGTTGATGTAGGCGGAATGCGTAGTGTAGCGGTGAAATGCATAGATATTACGCAGAACTCCGTTGCGAAGGCAGCTTACAAAAGTGTAACTGACACTGATGCACGAAGCGTGGTATCAAACAG
+
@=;A89;?@@>>00///549::4;5:@A9CC5<;04B5=@8@=9<<CCCCC?CFAC;;;C?B?;55>>992:49444$498:95.5:>:;;9>====:?9==6=?18978<<</87(7>>077BBBA@AB;??A@@9827938=BAB;;878>>==8838?AC;888BB?>>;;:178==?BA<AAA<AA667::6A6>>96626.///&./33629-..53357A=;86676///...(.72222'229
@6HNMW:01075:06168
TACGGAAGGTCCGGGCGTTATCCGGATTTATTGGGTTTAAAGGGAGCGCAGGCGGCACTTCAAGCGTGACGTTAAATCTCGGGGCTCACCCCCGTTTTGCGTCGCGAACTGTCGTGCTTGAGTAGGCGGCAGGGAGGCGGAATTCGCGGTGTAGCGGTGAAATGCTTAGATATCGCGAGGAACTCCGATAGCGCAGGCAGCCTCCCGTTGCCTTACTGACGCTCATGCTCGAAGGTGCGGGTATCGAACAGG
+
BA;;7;;A=@C@CD?A;;8;AC=B@BBA<A@=?A;AA9@>8@@9@@@AB;;5;<5;ABB>BA8;:;ACDFED?CC>BBB?@@@8?BCBBCCC3@@??5@@@@A???BACCBABCCBBB?BBCBBB@=><>CDC>>><>@;@?B?BBBB>BBBBBA@=@CCC<BB>><>BBBBBBBB>?:=B=B@@;AAACB?>>5516>>=:>AE9>>5=<;CACCCCCDCCICBBBBCBBB?A?@BBCC>DCCECC@CCCA
@6HNMW:01079:06179
TACGGAAGGTCCGGGCGTATCCGGATTTATTGGGTTTAAAGGGAGCGCAGGCGGCACTTCAAGCGTGACGTTAAAATCTCGGGGCTCACCCCCCGTTTTGCGTCGCGAACTGTCGTGCTTGAGTAGGCGGCAGGGAGGCGGAATTCGCGGTGTAGCGGTGAAATGCTTAGATATCGCGAGGAACTCCGATAGCGCAGGCAGCCTCCCGTTGCCTTACTGACGCTCATGCTCGAAAGCGCGGGTATCAAACAGG
+
6=>D49997?<.0/)/00/::6=6=<>4>@9@?0:;(0<5<;30/--7--(--(-5575;;+/5:::8<:;.444&4:<=>A>2:99333333#3888+88<=558??7=@?@@@?@9:47=??BB>BA<A?=;37;1;;7??C?:99C@BAA@?9949:9B;>>>@8>??>>>?>?=A=5:49;;6;955577>8818:7819<=)55/57/;8@B>>@@99:A@:99@@>?@3?BBBBB=AA@BB@8CBC?
@6HNMW:01093:06199
TACGGAAGGTCCGGGCGTTATCCGGATTTATTGGGTTTAAAGGGAGCGCAGGCGGCACTTCAAGCGTGACGTTAAATCTCGGGGCTCACCCCCGTTTTGCGTCGCGAACTGTCGTGCTTGAGTAGGCGGCAGGGAGGCGGAATTCGCGGTGTAGCGGTGAAATGCTTAGATATCGCGAGGAACTCCGATAGCGCAGGCAGCCTCCCGTTGCCTTACTGACGCTCATGCTCGAAGGTGCGGGTATCGAACAGG
+
BCBA=B9:8:C?CD>C@@?AED@DABBB=@@<?B<BD<BB;@@:@AABA>>:00+0:::6<<9.00AAAAAA;BC>ABBBBBB:BCBBBBCC1ABBB8ABBBBCAAA>AAAAA@???A?BABBCB?AB?BACC=8879A>A?B@AAAB?BBBBCA@<?BBC<BB@@>@BAA@BBBA>=<8<;??A:;<;AB?=?6536AAA<@@A:@@<AA<CACCCCCCCCCCD?@@CBBB6:4:;:;;0;AAB@A?ACJ@
@6HNMW:01102:06173
TACGTAGGGCGCGAGCGTTGTCCGGAATTATTGGGCGTAAAGGGCTTGTAGGCGGTTGGTTGCGTCTGCCGTGAAATCCTCTGGCTTAACTGGGGGCGTGCGGTGGGTACGGGCTGGCTTGAGTGCGGTAGGGGAGACTGGAATTCCTGGTGTAGCGGTGGAATGCGCAGATATCAGGAGGAACACCGGTGGCGAAGGCGGGTCTCTGGGCCGTTACTGACGCTGAGGAGCGAAAGCGTGGGGAGCGAACAGG
+
CCCCCDCD=B@@@A@A@A=ABC@DACAC@CCADD>BBCB>6;@;@C=A@;;5;;5;;?=A<@??AB???=AAAAB=CC@BBBB@BC?B?ACCCCC3BBBAAA?CCD=CCACC<B@@=AA=?BBA=>>=@@@@@8@>>?CC?B?C?C?@@>?BBABCB?BD@B?BBBCBBBA>??9::>==3:29?=?C@BB?BBB?A>AAA<AA@C???8?<@@=ABCCCCCBBBBB?@@?AAA<A@?@@CB8@@BBB?@@@@
@6HNMW:01108:06191
TACGGAGGATGCGAGCGTTATCCGGATTTATTGGGTTTAAAGGGTGCGTAGGCGGTTTGTCAAGTCAGCGGTGAAACGCAAGGGCTCAACCCTTGACCTGCCGTTGAAACTGTCGGACTGGAATGCGGATGCTGTGGGAGGAATGTGTGGTGTAGCGGTGAAATGCATAGATATCACACAGAACACCGATTGCGAAGGCATCTCACAAATCCGTTATTGACGCTGAGGCACGAAAGTGTGGGGATCAAACAGG
+
CBBBAEC@D@A@BBBAA@@CCD@C?BBA=@C?BB;@>5?>8@@=C?@CCCC@CC<@@6;;AA=A@@@BCC@@AAA<0000=@?8?@BB?BB=A?A?@<?=>;>=:=>?9?=????<?BBB@B?BDA@=@???AABCE>BB?C?AAABBB?BBBAC?>9??@@:@BBBBBBBB9::CBBCCCC????=A@A79:@A<?;?C::9??<?A;8958?<?@?BBBBB????;?@@?:>39998;;;0;===A9@@@3
@6HNMW:01071:06218
CACCGGCAGCTCTAGTGGTAGCAGTTTTTATTGGGCCTAAAGCGTCCGTAGCCGGTTTAATAAGTCTCTGGTGAAATCCTGCAGCTTAACTGTGGGAATTGCTGGAGATACTATTAGACTTGAGATCGGGAGAGGTTAGAGGTACTCCCAGGGTAGAGTGAAATTCTGTGAATCCTGGGAGGACCGCCTGTTGCGAAGGCGTCTGACTGGAACGTTCTGACGGTGAGGACGGAAGACTAGGGGCGCGAACCGG
+
B>>9B=A@@@B@B;99;7<@ABB??>>>0:@:C?7B?BB<8>959<99;8483979B>BACC>BAAAA??<?BBD<???A77488;6;6833:99)76A4:AAA=AA?>?A@:939>><;4?:;A===B:>>>=1818;;?:><<888(776(/87//.579.95955///49:(//5058377)..075628;;<:>=B??@B>878B4616/0*..-.-/)/-,2,5--(-(---88<==18433:494:6
@6HNMW:01091:06214
TACGGAGGATGCGAGCGTTATCCGGATTTATTGGGTTTAAAGGGTGCGTAGGCGGTTTGTCAAGTCAGCGGTGAAACGCAAGGGCTCAACCCTTGACCTGCCGTTGAAACTGTCGGACTGGAATGCGGATGCTGTGGGAGGAATGTGTGGTGTAGCGGTGAAATGCATAGATATCACACAGAACACCGATTGCGAAGGCATCTCACAAATCCGTTATTGACGCTGAGGCACGAAAGTGTGGGGATCAAACAGG
+
DCBB@BB=AAA@BCBBBBABBB?C@CDC=BD?BB:@@<@A<AD=BB?@@A@<@B=AA=@@CC=A@B@A@B?AA@A9000<;@@<@@AB>AA:@788A=@??9?@=@@@9@AAAAA?BACC?C?AABB@B777>??BB=BC?B?BCBBBB>BBBBB?>>>BCF>CCAABBCBBBBB@@BBBBB=@BB>B@A198>@9?>?AACC??>BB=BB>?A@CC9::ADB@@::4:>@@?>8>878CCC:BAAAD>KBB>
@6HNMW:01092:06256
TACGTAGGTGGCAAGCGTTATCCGGATTTACTGGGTGTAAAGGGCGCGTAGGCGGGGATGCAAGTCAGATGTGAAATCTATGGGCTTAACTCATAAACTGCATTTGAAACTGTATCTCTTGAGTGCTGGAGAGGTAGACGGAATTCCTTGTGTAGCGGTGAAATGCGTAGATATAAGGAAGAACACCAGTGGCGAAGGCGGTCTACTGGACAGTAACTGACGCTGAGGCGCGAAAGCGTGGGGAGCAAACAGG
+
CDCCCBB?BB?AB?BBBB@CCC@C?BBB<AB::95:A@@@<AB<ABABBA@;9897-7???D@BBBB88:E@@@B9?;?=A?>9==9?;?<AABF?6>>??CCC>?>>7?@@@BBBDDC>A???BBBB?BBA@;>????@>A;?;??A?BBBBBBAA>ABBC<588><A@?99:>:>8>:>@<@>@49<::3:::4:4:949>A@@@A8>>BA>>:=B@@>>>>=7718AA>?@:@==>@@@5;;:?A:<<=8
@6HNMW:01093:06225
TACGGAGGATACGAGCGTTATCCGGATTTATTGGGTTTAAAGGGTGCGTAGGTGGCAGATTAAGTCAGCGGTTGAAAAGCTGTGGCTCAACCATAGTCTTGCCGTTGATTACTGGTTTGCTTGAGTACAGTTGATGTAGGCGGAATGCGTAGTGTAGCGGTGAAATGCATAGATATTACGCAGAACTCCGATTGCGAAGGCAGCTTACAAAAGTGTAACTGACACTGATGCACGAAAGCGTGGGTATCAAACAAGG
+
CCCC@CB@EBBB@?@00/7///6:278839<8<D=A@3>>0=:)55==B@A=@@?AA?;=8<8==6;:::)/+/;;;/;;>>5965:6::=+0/99<9?:?;0//56//(/9//(//(399288@??AABC??>97898/7<8<457:<=6666/////)-79:./..57;>;;>D7:;A889838AD;88737/:<)/+/9999066?==/<;<<96<@AA@@@A;;;>>:8825,59:766.///655.36163
@6HNMW:01094:06245
TACGGAGGATGCGAGCGTTATCCGGATTTATTGGGTTTAAAGGGTGCGTAGGCGGTTTGTCAAGTCAGCGGTGAAACGCAAGGGCTCAACCTTGACCTGCCGTTGAAACTGTCGGACTGGAATGCGGATGCTGTGGGAGGAATGTGTGGTGTAGCGGTGAAATGCATAGATATCACACAGAACACCGATTGCGAAGGCATCTCACAAATCCGTTATTGACGCTGAGGCACGAAAGTGTGGGGATCAAACAGG
+
CCBC@CC@BBB@@?BAA@ACCC@C@CCC>BC@CC=BC.::0;<8<<@ABDF@BB@AA8;;BB@CCCBBBE;00<G/..--38818<9;+/+/16//)/6:18:5374339>AAB?AAAA=@:?=9:4:@B?=;998*8=9><@BBBBC>BA@@@::4:AAA=BA@AAA??;;;000;:;0827;>8A??/7787/7,7>?AB?>=BB:?B779=AB;@AA989A9:39???@A;@AA<=<<*98;>@8@A@<
@6HNMW:01095:06258
TACGGAGGGTGCAAGCGTTAATCGGAATCACTGGGCGTAAAGCGCACGTAGGCTGTTATGTAAGTCAGGGGTGAAATCCCACGGCTCAACCGTGGAACTGCCCTTGATACTGCACGACTTGAATCCGGGAGAGGGTGGCGGAATTCCAGGTGTAGGAGTGAAATCCGTAGATATCTGGAGGAACATCAGTGGCGAAGGCGGCCACCTGGACCGGTATTGACGCTGAGGTGCGAAAGCGTGGGGAGCAAACAGG
+
>>;@>@DC=CBBB>BBBB?B?CCC@B@CCBCBBB<BCCCC7::99:<><??;?>?=<?CAAB?BBAABBB:BBBC>CCD;>?A>AECA<A<@??<@>?687@9@;>>AA@;==A>>>>>:==:>@<@A9>>?BA:CC=8858;>:><==:>>>@A=====>B:@@9=<AA?A>???@9>?<?:;=>?>?AA<@==7;,//596==49><@@=@;??A;ABC@?766<8<?@>>>9>>>>>AA5??>@@9@@A=
@6HNMW:01102:06220
TACGTAGGGGGCGAGCGTTATCCGGATTTATTGGGCGTAAAGCGTGTGTAGGCGGTTTATTAAGTCTAAGATTAAAGCCCGAGGCTTAACCTCGGTTCGTCTTAGAAACTGGTAGACTTGAGTGTGGTAGAGGCAAGTGGAATTTCTAGTGTAGCGGTTAAATGCGTAGATATTAGAAGGAACACCAGTGGCGAAGGCGGCTTGCTGGGCCATTACTGACGCTGAGACACGAAAGCGTGGGGAGCAAATAGG
+
BCCA@99999*9@>BBA@?BBB?B?;:;4;C@DD=B:6:>6?@AAA@AA@@=??9>A:@@<@;???9:49?@2:929><.=>=5<<293:=AAA?@>B@>??8????8?;;8;>==>A48>>?@:;7;BA>@<8818<<4=9>=59=?????@AAB?AALK?@AACGB@@@@@=ABC@E?A?ADC@CCBC?ABB>B@CB@BD@CBAAA;@7;;?BBBBBBBCB@@@@ABDGCC?DCA:;;;.;A@BC=A@@=
@6HNMW:01067:06292
TACGGAGGATGCGAGCGTTATCCGGATTTATTGGGTTTAAAGGGTGCGTAGGTTGCTTGGTAAGTCAGCGGTGAAAACTGAACGCTCAACGTTCAGCGTGCCGTTGAAACTGTCAGGCTTGAGTGCAGTGGCGGCAGGCGGAATTCGTGGTGTAGCGGTGAAATGCATAGATATCACGAGGAACTCCGATTGCGAAGGCAGCTTGCCATACTGTAACTGACACTGAAGCACGAAGGCGTGGGTATCAAACAGG
+
CCBB@BC@B:;:@BDBBA>ABD?B@CCD>DD?CC<BB<BD>DD>CBBBBBC>B>BBB?C@BB@CCC??9:8:BCCD;CDBC?BBBBBC?BAB=AAA@@@@@;@?<???9?A@@A;;9;C@CBBBDBBBAA=;;5;AA>AB@C@B?BCCC?BBABB;;8;BBB;:;:;;BBD@A@BDDCBB?B@BBB?AAA>@???1929<=<A=???BCCCCBCC?BBBBBBBCCC>BABBBB?B?BBBBB>B?@>>=:<CC?
@6HNMW:01073:06303
TACGGAGGGGGGATGCGAGCGTTATCCGGATTTATTGGGTTTAAAGGGTGCGTAGGCGGTTTGTCAAGTCAGCGGTGAAACGCAAGGGCTCAACCTTGACCTGCCGTTGAAACTGTCGGACTGGAATGCGGATGCTGTGGGAGGAATGTGTGGTGAGAGCGGTGAAATGCATAGATATCACACAGAACACCGATTGCGAAGGCATCTCACAAATCCGTTATTGACGCTGAGGCACGAAAGTGTGGGGATCAAACAGG
+
66DD?BAAAAA'@@;;9:5:@B?BBB?@=@BA=AA<?@;@@9@G:@>665;;=;;>@B@EM=BBCD@DCDA;;;5;;;;0;4447<>7;;;;+/)/496767;;6882333(39;;;B?A0//6;;///<5:69:555<=7;:6:6888:6505----556089992::;;3338999@@@@BBBB?BBB>A@C;??@A2929????78///(/;)/0:==<@CCA@AA:94:99?AC9A?<7788(873?A9BB>8
@6HNMW:01074:06282
TACGGAAGATGCGAGCGTTATCCGGATTTATTGGGTTTAAAGGGAGCGTAGGCGGGCTGTTAAGTCAGCGGTCAAATGTCAGGGCCCAACCTTGGCATGCCGTTGATACTGGCGGCCTTGAGTTCACACAAGGAAGGTGGAATTCGTCGTGTAGCGGTGAAATGCTTAGATATGACGAAGAACTCCGATTGCGAAGGCAGCCTTCTGGGGTGTTACTGACGCTGAGGCTCGAAAGCGCGGGTATCAAACAGG
+
DCCC8;6:>@9;9A@E;9;;CC?D?CED>BB>A@=AF?DD>DD=A@@CB@@=@CC:??@B=@=@ADABBC?BCCC=@????@C<@@:@;?;?=@<AAAAA?CB<?>AAA<=99949=A;?:89@BBBCCC?C=B?B@::399B=ACCAAABBCCCA?ABBB=BBBB?BBBBDBBEFCCAGHAA@@>AA@5;;@@;@<@AAC?C=ABBBB9BBC?BCCCCC@AAB;;7;BBCCD>F;;;A@:@@ACCD?CCC@
@6HNMW:01079:06299
TACGGAGGATGCGAGCGTTATCCGGATTTATTGGGTTTAAAGGGTGCGTAGGCGGTTTGTCAAGTCAGCGGTGAAACGCAAGGGCTCAACCCTTGACCTGCCGTTGAAACTGTCGGACTGGAATGCGGATGCTGTGGGAGGAATGTGTGGTGTAGCGGTGAAATGCATAGATATCACACAGAACACCGATTGCGAAGGCATCTCACAAATCCGTTATTGACGCTGAGGCACGAAAGTGTGGGGAGCAAACAGG
+
FFBB@BC?@@AAAACB@@<@BB?B@CCC?BB?BE=CB=CC=BB=@@?BBBB?BB>BD<BBCC@BBBBAAA==<<=50000;>>8?@AA>@@<@988B?A?>9=?<==?9?@@AAA>AA>>9><??>B?BABB???DD>BB?B?>>>BBB?BBBBBBB?BBCD>AABBBBA@>>>CCBBABBC@CB@7<>?298@@8?;?AADBBBBBE>BB?BB?BB<??AAAABBB=@@@::929@@ABFE:BBCBB>AAA?
@6HNMW:01093:06306
TACGGAGGATGCGAGCGTTATCCGGATTTATTGGGTTTAAAGGGTGCGTAGGCGGTTTGTCAAGTCAGCGGTGAAACGCAAGGGCTCAACCCTTGACCTGCCGTTGAAACTGTCGGACTGGAATGCGGATGCTGTGGGAGGAATGTGTGGTGTAGCGGTGAAATGCATAGATATCACACAGAACACCGATTGCGAAGGCATCTCACAAATCCGTTATTGACGCTGAGGCACGAAAGTGTGGGGATCAAACAGG
+
AABB?@@=>;;;AA<@CCABCC@C@@AD>BB@BB>BG?CC?CE?@@@BBBB?@@=@B:@A@A<@AA;:;A?>;>>30///*/:39899-33(349::7=7729;89:9/9<<=AB>BBCB=A???;;<=000008??<AB@B@BBBB??<?@@>=::4:?@A;AB@B@?898=<888<=>9817<=9@@>0/0;<)0*0=@>AB998B8AB?BC???9>@977;=73,77337818<=<=>?144=<;3:?83
@6HNMW:01105:06264
TACGGAGGATGCGAGCGTTATCCGGATTTATTGGGTTTAAAGGGTGCGTAGGCGGTTTGTCAAGTCAGCGGTGAAACGCAAGGGCTCAACCTTGACCTGCCGTTGAAACTGTCGGACTGGAATGCGGATGCTGTGGGAGGAATGTGTGGTGTAGCGGTGAAATGCATAGATATCACACAGAACACCGATTCGAAGGCATCTCACAAATCCGTTATTGACGCTGAGGCACGAAAGTGTGGGGGATCAAACAG
+
BCBC@CL>BBBBBAA@:96;@@9==@A@8@@=AA;AB;@@<@B:@A;:;BB=@@8@A<BBBG@CCBCDCC?==<=4..--1691868;+/)/1///479949:4:;<5<=BBBB@CAAB?C?BBCA<AB?988B<<4:86>7>?CBBB?BA@??::39<=<6=><<<AAA@889@AA@@9938=?8?==68//(/0699;;888:=28848:49:7<;;8739997<334;=/87733333$37333(387
@6HNMW:01106:06268
TACGTAGGGTGCGAGCGTTAATCGGAATTACTGGGCGTAAAGCGTGCGCAGGCGGTTTTGTAAGACAGATGTGAAATCCCCGGGCTCAACCTGGGAACTGCGTTTGTGACTGCAAGGCTAGAGTGCGACAGAGGGGGGTGGAATTCCACGTGTAGCAGTGAAATGCGTAGAGATGTGGAGGAACACCGATGGCGAAGGCAGCCCCCTGGGTCGTAACTGACGCTCATGCACGAAAGCGTGGGGAGCAAACAGG
+
CDDCBBBC>AA@?A@?;;7;=BCC=A=@<@C@@?:>?@@A<BCBBBABC==98818AA397A>A@BA@A@?????8<<<<2<<5?@AA?C@DCC=B?BA@@@>@:@A=>BABBB7;7;@@?A===;;;<<<898989%8=9=0816:;<==A>>>?>==:;;3;??@@A>>>@BBBC?BB@B@BCBAEBCB>A>>4929?==>>>,>AA;AC;<<@DCCBCCA@??B??ABBBF@CBB?>>>5<?>@A<@BB?
@6HNMW:01113:06307
TACGGAAGGTCCGGGCGTATCCGGATTTATTGGGTTTAAAGGGAGCGCAGGCGCACTTCAAGCGTGACGTTAAATCTCGGGGCTCACCCCCGTTTTGCGTCGCGAACTGTCGTGCTTGAGTAGGCGGCAGGGAGGCGGAATTCGCGGTGTAGCGGTGAAATGCTTAGATATCGCGAGGAACTCCGATAGCGCAGGCAGCCTCCCGTTGCCTTACTGACGCTCATGCTCGAAGGTGCGGGTATCGAACAGG
+
CCCC@C@B@BC@AA<>00/:>6?:<>?8>C?BB<@@9@@:@B>A@@CA?@<::9BBC?BB=9:;BAAA@;=@@:ABAAAA@1ABBBDCBB3BBCC9@@BBBC????AA?BBB@AAB@B@AA>>9=>8<<<<5??9?@?C?D?BCBA=@?>??>><>AAA=999B?BBBCCC>>:>>>=B=AAA;AADD@<99//*/6695;;;1:=5:;;C@CHGGCCBBDBBBBBCBBD8<5;@;;;,:AA@>C@CCCB
@6HNMW:01068:06331
TACGGAAGGTCCGGGCGTATCCGGATTTATTGGGTTTAAAGGGAGCGCAGGCGGCACTTCAAGCGTGACGTTAAATCTCGGGGCTCACCCCCGTTTTGCGTCGCGAACTGTCGTGCTTGAGTAGGCGGCAGGGAGGCGGAATTCGCGGTGTAGCGGTGAAATGCTTAGATATCGCGAGGAACTCCGATAGCGCAGGCAGCCTCCCCGTTGCCTTACTGACGCTCATGCTCGAAGGTGCGGGTATCGAACAGG
+
?:<@=A>B?AAAG@?@00/:?7<69;>6;:59<08809909;4555<:993//)////)/6)/444888:;.44)4:8;;;;.:/0/////$/:;;+/////::<<8<:4:8=?>=>8<<<==B>@@<>;;7.33,3;6=2847??A>988877;6:=>>3///8166A>?///996613.588.522277;;AA:<<<966688'57188+925=9>666<<??:69@A:925799:<<5<>?>?>:<<;9
@6HNMW:01072:06316
TACGGAAGGTCCGGGCGTTATCCGGATTTATTGGGTTTAAAGGGAGCGCAGGCGGCACTTCAAGCGTGACGTAAATCTCGGGGCTCACCCCCGTTTTGCGTCGCGAACTGTCGTGCTTGAGTAGGCGGCAGGGAGGCGGAATTCGCGGTGTACGGTGAAATGCTTAGATATCGCGAGGAACTCCGATAGCGCAGGCAGCCTCCCGTTGCCTTACTGACGCTCATGCTCGAAGGTGCGGGTATCGAACAGG
+
9:>>7;9<:>=;=;3://,/;;7;6<=>45;4:>5:>5C@8==6<:>@?>@=;;5;>00)/:)////66667::04338888&33333333$4>>>2==AA@=BB=9==:9378733434/8883//(/666.//(394:6<49933.399933/5<<>3<::963433/7---2,,(,0,--38-//8;::??:?9336;;;155,223<.555995555559<45555.549<<>>7>>=55515557
@6HNMW:01072:06350
TACGGAAGGTCCGGGCGTTATCCGGATTTATTGGGTTTAAAGGGAGCGCAGGCGGCACTTCAAGCGTGACGTTAAATCTCGGGGCTCACCCCCGTTTTGCGTCGCGAACTGTCGTGCTTGAGTAGGCGGCAGGGAGGCGGAATTCGCGGTGTAGCGGTGAAATGCTTAGATATCGCGAGGAACTCCGATAGCGCAGGCAGCCTCCCGTTGCCTTACTGACGCTCATGCTCGAAGGTGCGGGTATCGAACAGG
+
ECCC@C@C@BC@CC=@A@@BCC?B?A??9==5:;0;;,;@9@B=;;;;;AA?@@<?A?=9??=:::ABBCCF>CB>ACDCCCC9CAABCCCC2AACC9??@A@::9??ABBBBBBBBB?BCCC8858?8?@CA:77/7<5<9?<>=<><>BCBBAA>@BBC;AAAB>BB@@@@?<>>=>:>;>>A=>>>>@AAA:9168>>;??B9;;8;@=HACCCCBGGIJGCDCBAA;;2;;?:99?6BCFC=;:;CB?
@6HNMW:01075:06327
TACGTAGGTGGCAAGCGTTGTCCGGATTTACTGGGTGTAAAGGGCGTGCAGCCGGAGGAGCAAGTCAGGCGTGAAATCCACGGGCTTAACCCGTGAACTGCGTTTTGAAACTGTTCCCCTTGAGTGCTGGAGGGGCAATCGGAATTCCTAGTGTAGCGGTGAAATGCGTAGATATTAGGAGGAACACCAGTGGCGAAGGCGGATTGCTGGACAGTAACTGACGGTGAGGCGCGAGAGCGTGGGGAGCAAACAGG
+
CC;;0<<800*0<8<A>=<=@;8@8@AA<BBAAC<@?898-33(4<AA?A@@5:58A7@=>>8=8;??;????BB:AA4:997)7</717737332;=9886586'5891::::1757*91;:@000>>90000(7>4;7903498:7=BBBBBAA9:7:CCC>BBB???@@000;@@,99;?=@A?<@?==:=?@<@=BB<::1888918;??AA=DA?B>K<A=8818>=>>?>888<===1;9=@A6>>@:
@6HNMW:01083:06310
TACGGAGGATGCGAGCGTTATCCGGATTTATTGGGTTTAAAGGGTGCGTAGGTTGCTTGGTAAGTCAGCGGTGAAAACTGAACGCTCAACGTTCAGCGTGCCGTTGAAACTGTCAGGCTTGAGTGCAGTGGCGGCAGGCGGAATTCGTGGTGTAGCGGTGAAATGCATAGATATCACGAGGAACTCCGATTGCGAAGGCAGCTTGCCATACTGTAACTGACACTGAAGCACGAAGGCGTGGGTATCAAACAAGG
+
=?CC?=C<B:;9>=:A@@=ABC?C<BBC=?A@BF=>>6C>6>@7<<A@@==8<255=8<8;?<?CC@?@B=A@@@@7?@@C@BBBBAA>A@@9?@=989??;781333(399995515=7<<===5559884949BB?BB>B<?9=>@@<@?B0000+0>>>4088;?@??@@>998888=B?BBB;?==9====:?;????>.33376/----,(,**,,--,,-(-//8//(/(/////(///888/33,33
@6HNMW:01083:06339
TACGGAAGGTCCGGGCGTTATCCGGATTTATTGGGTTTAAAGGGAGCGCAGGCGGCACTTCAAGCGTGACGTTAAATCTCGGGGCTCACCCCCGTTTTGCGTCGCGAACTGTCGTGCTTGAGTAGGCGGCAGGGAGGCGGAATTCGCGGTGTAGCGGTGAAATGCTTAGATATCGCGAGGAACTCCGATAGCGCAGGCAGCCTCCCGTTGCCTTACTGACGCTCATGCTCGAAGGTGCGGGTATCGAACAGG
+
CCAA?A@B@CDACA=@A@=@CC@E@CCC>BB?AC<AA;@@;@G<@@@@@;;5;94:AA?=@D=;::AAABBC?CD>BBA>>??6?CBBCDDD/9999-9>>>@@????BBBBBBBBBB>BBBB>>87817@AA98949?8<=?>@@<<:<@>?A8878AAA=A@@A?AAABBBAA<>>==C=AAA:??>>@AAA5516>>>;@BA7==7;;<D@BCCCCCCCCCBBBABBBB>B?A@@@C=BBCGEIACCC@
@6HNMW:01096:06310
TACGGAGGATGCGAGCGTTATCCGGATTTATTGGGTTTAAAGGGTGCGTAGGCGGTTTGTCAAGTCAGCGGTGAAACGCAAGGGCTCAACCCTTGACCTGCCGTTGAAACTGTCGGACTGGAATGCGGATGCTATGGGAGGAATGTGTGGTGTAGCGGTGAAATGCATAGATATCACACAGAACACCGATTGCGAAGGCATCTCACAAATCCGTTATTGACGCTGAGGCACGAAAGTGTGGGGATCAAACAGG
+
DCCCBBA=AB@@@AABBB>CCC@C@CCC>BB?BD>DF=CC<BA8@@@ABBB?BB=@@;ACCDADDBBBBB@AAAA<0000=@>8?@BB@BB=B?BAB@BBB<??:===5=@@AAA>AADD?C@CB>=:<?@<??BBC>CD?C?BB@A@C?@?@@?>>9>@@@9???BBBCCBBBBBAAABBC@BBB>B@?598?>?C?BBBDBAA@AA<AB=AA?AA=AABBBBA??<?BBBBB@BBBABCC:AAACC=A>>;
@6HNMW:01098:06329
TACGGAGGATGCGAGCGTTATCCGGATTTATTGGGTTTAAAGGGTGCGTAGGCGGTTTGTCAAGTCAGCGGTGAAACGCAAGGGCTCAACCCTTGACCTGCCGTTGAAACTGTCGGACTGGAATGCGGATGCTGTGGGAGGAATGTGTGGTGTAGCGGTGAAATGCATAGATATCACACAGAACACCGATTGCGAAGGCATCTCACAAATCCGTTATTGACGCTGAGGCACGAAAAGTGTGGGGATCAAACAGG
+
CCBC?CC@C@@AB@@ABA=@AE?D?BBB=AD?BC=BC8;;8;D=@?CCCCCACC@CD<@@DD?BBCB@@@@C@?@9;:9:<A@=BC@A?AB<A?BCA?BBB>AC=@@@9@@A99:?BABB?B@BBBB=A???:::@A9@A=@=???BAB@BBBFBCB>AABC=BCB@@@000>>@ABBBBAA@ABA399=3::<=3908ACCDCCBBA=A@9??;??;??A???BBB?A9:9999&7733;>>1::==>68@><
@6HNMW:01103:06347
TACGGAAGGTCCGGGCGTTATCCGGATTTATTGGGTTTAAAGGGAGCGCAGGCCGTCGATTAAGCGTGACGTGAAATGCCGCGGCTCAACCGTGGAAGTGCGTCGCGAACTGGTTGACTTGAGTGCGCACGAGGAAGGCGGAATTCGTGGTGTAGCGGTGAAATGCTTAGATATCACGAAGAACCCCGATTGCGAAGGCAGCCTTCCAGGGCGTAACTGACGCTAAAGCTCGAAAGTGCGGGTATCGAACAGG
+
CFCC@B@B@BCACG=@;;7;AA<B@CDD:@A@CC>CC<BB<BB<BBBBBBC@C><<>===,0+////8:>@=000,0/0)//649?AA?A8::B>A>B9::BBBBCCB@BBB>A=AABA>A@?>:;:>=>===8<<@<@A=A=C:A>??<A?=99//-/==@6;@@A<>>>?A@@@AAA:??<AAA5=<=699<</618;;;;?<@8888-757?<A;;;;;;;FK:@@A>===5==<=@@:@A==7718<<7
@6HNMW:01110:06317
TACGGAAGGTCCGGGCGTTATCCGGATTTATTGGGTTTAAAGGGAGCGTAGGCCGCCGGTTAAGCGTGTTGTGAAAAGCAGTGGCTCAACCACTGTCGTGCAGCGCGAACTGTCCGGCTTGAGTATCATGAAAGGTTGCGGAATTCGTGGTGTAGCGGTGAAATGCTTAGATATCACGAAGACCTCCGATTGCGAAGGCAGCAGCCTGTGTGTTCACTGACGCTGAAGCTCGAAGGTGCGGGTATCGAACAGG
+
CCBB?B=@=@C?AA<@;;6;BB?B?BBB=AC?BB<AB<BB<BC=CBBBB@@<?4;:<@=@@C@ABBCCB?BBBBCC998AAA@?AABA=@=AB@?@BB===>>>?@@B?BABBB?B?BD?BABBBBBD>>>C=B?B686D<A<>:=A9959A???8858AAC=>>>>9>?ABBBBBCCC?BBB?CB>BB>9==AC;A;>>>====<AA@A<<<<<<>===>>>>>B>?@BBBB@B????@@:@ABBCC?CCC@
@6HNMW:01070:06397
TACGGAAGATGCGAGCGTTATCCGGATTTATTGGGTTTAAAGGGAGCGTAGGCGGGCTGTTAAGTCAGCGGTCAAATGTCAGGGCCCAACCTTGGCATGCCGTTGATACTGGCGGCCTTGAGTTCACACAAGGAAGGTGGAATTCGTCGTGTAGCGGTGAAATGCTTAGATATGACGAAGAACTCCGATTGCGAAGGCAGCCTTCTGGGGTGTTACTGACGCTGAGGCTCGAAAGCGCGGGTATCAAACAGG
+
CCCDAC@CEAAAB@@ABB?BCD?B?BAA=AB?BB>BD>CD>FE><:;AA;;5;;;0;AAA?C?@@BB?@@=AAAB=A@?@???9?C>C@C?B?B@BBBBB?BB<@@BBBBB=BA?A?C?B<>>@BBBBBB?B?C?B?>>9<;@=@BCCDA@@AC@@=ABCB=AABB?BBC????@DCD@CC@CAA=ABB=A@CC7;9;CCBAD@CBBBB9@@@?CDBBBC@@@B;:6;AABCC=BBB@@@9@BB@@@;@BB?
@6HNMW:01073:06389
TACGGAGGGTGCAAGCGTTAATCGGAATCACTGGGCGTAAAGCGCACGTAGGCTGTTATGTAAGTCAGCGGTGAAAAAGCTGTGGCTCAACCATAGTCTTGCCGTTGATACTGGTTTGCTTGAGTACAGTTGATGTAGGCGGAATGCGTAGTGTAGCGGTGAAATGCATAGATATTACGCAGAACTCCGATTGCGAAGGCAGCTTACTAAACTGTTACTGACGCTGATGCACGAAAGCGTGGGGAGCGAACAGG
+
;5668=DB>@@@@=;;;DADABBC@D@CB@@@?>5>AAA?349<;=448?>;794;7;;=@A>>><60//4//3988'88:>@9579<=8=4;:7;<:939<0573;;=757:1780:9<:=B;;;CCBB@BCBBCBB?AB<@=@@@@C@@@CA;;;;7;BCC=;;;BBCCCDEC@CCBAAAA49::39>@;??CC?B?@@@?@00/9<>9AAAA<@@;:;BBAABBC;;;BBAA<A@@@AAA7;<;BG@BAA@
@6HNMW:01084:06388
TACGGAAGGTCCGGGCGTTATCCGGATTTATTGGGTTTAAAGGGAGCGCAGGCGGCACTTCAAGCGTGACGTTAAATCTCGGGGCTCACCCCCGTTTTGCGTCGCGAACTGTCGTGCTTGAGTAGGCGGCAGGGAGGCGGAATTCGCGGTGTAGCGGTGAAATGCTTAGATATCGCGAGGAACTCCGATAGCGCAGGCAGCCTCCCGTTGCCTTACTGACGCTCATGCTCGAAGGTGCGGGTATCGAACAGG
+
CBBB>B=@=@B>A@9A;;6:AC>B@BCC?CD?BB<AA6;;7;G=;;;BABC@;949A:96:A=;:;;A@AAC@AC=BBB9:;;&:@@BCDDD1?@EE8@@?B@@?@?=@?::9<=@9:67;???@<8928A@>;9:19@8=8?:@A@@<??:99??9????:?AAC=AABBBBBCA<<<=A<@@>=@@?@?=;;8818>=>;??D9>>;?@=D@BBBBBAAABBBBBBC@@@>@=@C;;;,9>@>:>?ABA@
@6HNMW:01098:06395
TACGGAGGGTGCAAGCGTTACTCGGAATCACTGGGCGTAAAGGACGCGTAGGCGGATTATCAAGTCTTTTGTGAAATCTAATGGCTTAACCATTAAACTGCTTGAGAAACTGATAATCTAGAGTGAGGGAGAGGCAGATGGAATTGGTGGTGTAGGGGTAAAATCCGTAGAGATCACCAGGAATACCCATTGCGAAGGCGATCTGCTGGAACTTAACTGACGCTAATGCGTGAAAGCGTGGGGAGCAAACAGG
+
CCAA=@@>6@@@A?B@@@=ABA@A?A<ACCBBBC<@@@@A;A>ABB@@@BB?CD@CC?BB::2;A<<;;.;;BBC<<;;A=AB?CDADAD:<;@BB>BEEEE?CBBBC?CB@@AB?BBCAAABCCABB<A@;;6;?@BAA>A?B?B?;:49AA@@@A2=???6?C>BBBBBBABCDC@A@>@?@AAD;??=@???=A=A???A:99EC@DACE?B?B@@@A@A@C?BC;;;CEE?BBBBBBB;AA@DD>;::@
@6HNMW:01100:06369
TACGGAGGATGCGAGCGTTATCCGGATTTATTGGGTTTAAAGGGAGCGCAGGCCGTCGATTAAGCGTGACGTGAAATGCCGCGGCTCAACCGTGGAAGTGCGTCGCGAACTGGTTGACTTGAGTGCGCACGAGGAAGGCGGAATTCGTGGTGTAGCGGTGAAATGCTTAGATATCACGAAGAACCCCGATTGCGAAGGCAGCCTTCCAGGGCGTAACTGACGCTAAAGCTCGAAAGTGCGGGTATCGAACAGG
+
CBCD@CC@EBCCCBAB;;8;BB?B?BBB<@@<A@9?@,49,4;4?<BEBCB@D@CCA;95597::::;@?A;9??90008>::5;A?>8>399@=A>A???BBBBBBB?B>A=A<@>>>7;;A>>>@@AAA@?5;5616958)/)/9995:9<<;6618:>=4>>;;5;===>@=>>=A=??:>>>/==>:>>>A1818:::4:1:4:9707=??=@A@A>:;;?@9?======6=???@B:C>=>@?;::;8
@6HNMW:01101:06384
TACGGAAGGTCCGGGCGTATCCGGATTTATTGGGTTTAAAGGGAGCGCAGGCGCACTTCAAGCGTGACGTTAAATCTCGGGGCTCACCCCCGTTTTGCGTCGCGAACTGTCGTGCTTGAGTAGGCGGCAGGGAGGCGGAATTCGCGGTGTAGCGGTGAAATGCTTAGATATCGCGAGGAACTCCGATAGCGCAGGCAGCCTCCCGTTGCCTTACTGACGCTCATGCTCGAAGGTGCGGGTATCGAACAGG
+
/97<+9457>;79<3:00/??7;6;==7=B?BD=BB;@@;@@8?@;:;948594<@:248055;>>77/0+//(//-6:88+--------$-/;;+56=>@>:9:3988377997713388895::<3::B:>??AA>B>A=A@BB?BBBBBBB?>??C>????<@AB::9BBBAB?;>9=671777559855549:8:3999)...33(5.6><==;;?;99;AA@000*0*0000/)599::=>;;9>
@6HNMW:01102:06364
TACGGAAGGTCCGGGCGTTATCCGGATTTATTGGGTTTAAAGGGAGCGCAGGCGGCACTTCAAGCGTGACGTTAAATCTCGGGGCTCACCCCCGTTTTGCCGTCGCGAACTGTCGTGCTTGAGTAGGCGGCAGGGAGGCGGAATTCGCGGTGTAGCGGTGAAATGCTTAGATATCGCGAGGAACTCCGATAGCGCAGGCAGCCTCCCGTTGCCTTACTGACGCTCATGCTCGAAGGTGCGGGTATCGAACAGG
+
DCCC@CAC@CD?BB<A@@?BBC?B>BCC=CC?CD<A@6::6;C>BBBDC@@=:;5;:4>28824448::;4625>4@::6777&////----$/8::*//)///39::6::9:>>.---(-----838:8;:@A:?>>>A?A787:AAA>ABAAABB??>>?6998?:??A9:9AA>@>><><>=A<@@>>9:///5.577;5::=1852591;8<>>666=;;;969CB@@B4:5;9459099<<<>;<;A>
@6HNMW:01103:06373
TACGTAGGGGGCAAGCGTTGTTCGGAATACTGGGCGTAAAGCGCACGCAGGCTGGCCGTTAAGTCTGTCGTCAAAGGCGGAGGCTCAACCTCCGTTCTACGATAGATACTGGCGGCCTAGAGTATGTGAGAGGGAAGTGGAATTCCCGGTGTAGCGGTGAAATGCGTAGATATCGGGAGGAACACCAGTGGCGAAGGCGCTTCCTGGCACACAACTGACGCTCATGTGCGAAAGGCCAGGGCAGCGAACGGG
+
CC@@@;;;;;*5<7;9:;0//69;7<///;;;;5;==>A6=<;A@??@BC@BCC?B69;4905>=ABBFCCB@A;@<@@?AA>BDBB?B@CC?BC?BBBBCCC????>???=<><>?BBBBBBBBAAAA:98B8@=BBB?B?C@CC=>;>A>>>>?<:::A6<<<?>>?@>=<=>A39::;5:>>;>>@>9<9949499<<8=8<>9<=;;;=<@@==>==:::>;;A899;+/(/5///(7652<>278>3
@6HNMW:01117:05781
TACGGAGGATCCGAGCGTTATCCGGATTTATTGGGTTTAAAGGGAGCGTAGATGGGTTGTTAAGTCAGTTGTGAAAGTTTGCGGCTCAACCGTAAAATTGCAATTGATACTGGCGTCCTTGAGTACAGTTGAGGTGGGCGGAATTCGTGGTGTAGCGGTGAAATGCTTAGATATCACGAAGAACTCCTATTGCGAAGGCAGCTCACTAAACTGCAACTGACATTGAGGCTCGAAAGTGTGGGTATCAAACAGG
+
BC:98;D=ABG?BBBBBA?BAA>B?BBG?CB?CC>BB>CC>CG=@@?CCCCCCCC=C?BB?B?BCCBBB@B@A?A8??C=CAA>@CCC=A198999+9299A?C?BCBAA??<@BBA>A=B;;;@BBBB?ACCACCD>CB@B?B@CCDC?BBBA@::7;ADD>@?@C@BCCBBBBCBCC=??=A@B@BBB@BABB7:8:@@@CCCCCCC=@@@@@=@@AACBA<?9939AA@@@<@AA>=>7>@@@AA=BBB@
@6HNMW:01121:05762
TACGGAGGATGCGAGCGTTATCCGGATTTATTGGGTTTAAAGGGAGCTGAGTAGGCGGCCCGACAAGTCAGCGGTAAAAGACTGCAGCTAAACTGTAGCACGCCGTTGAAACTGCCGGGCTAGAGTGCAGACGAGGTTGGCGGAACAGGTGAAGTAGCGGTGAAATGCATAGATATCACCTGGAACCCCGACAGCGAAGGCAGCTGACCAGGCTGTAACTGACGCTGATGCTCGAGGAGCGTGGGTAGCGAAACAGG
+
=<<@;9:4:?@9>;;?CE>A@B?B=@A@89:294)48(44)4;296------5505:177.4449-44999:<8<<=<1><555;555==>4<///77///7729<6;;?8==BC?BB=999@@>99<AA?=@@<9==@;;A;@=9999??>9?AAAAA?AABC=AABBBBBDCCBBBA;?>;@/877&33377788,3,7;;///9939:6666//)/8996::??;?@?<:9370777:::=13388888(//:3
@6HNMW:01127:05802
[truncated: 46,011,502 more chars]
