# Supplementary material for: Effects of supplementary feeding on the rumen morphology and bacterial diversity in lambs
Source: PeerJ. 2020 Jun 19;8:e9353. doi: 10.7717/peerj.9353 (PMC7307561; doi:10.7717/peerj.9353)
Supplement: Supplemental Information 13 [file peerj-08-9353-s013.gz › peerj-08-9353-s013]

@6HNMW:00684:05761
TACGGAGGATACGAGCGTTATCCGGATTTATTGGGTTTAAAGGGTGCGTAGGTGGCAGATTAAGTCAGCGGTGAAAAGCTGTGGCTCAACCATAGTCTTGCCGTTTGATACTGGTTTGCTTTGAGTACAGTTGATGTAGGCGGAATGCGTAGTGTAGCGGTGAAATGCATAGATATTACGCAGAACTCCGATTGCGAAGGCAGCTTACAAAAGTGTAACTGACACTGATGCACGAAAGCGTGGGTATCAAACAG
+
-:580-0+0=@@@<????;?@@>A9977*7>=AB<BB9AB,9:,9<;>8=B?CC>AABBB?B?>>889AA?BBBBB49::90:5;=//)/066:==880691577(7<<;;//)/6.6//0)/;;=?BA??9>:599=>;<<9==;;;;;@???@::99;=<<<5=<>?CCCCEB=:>>>??==8==>5;;;5;@>>1819AABB>AABEE5?;;BB=A@AB??@@BC??>>=888*8:::=>3;;::?=7?88
@6HNMW:00708:05779
TACGGAGGATGCGAGCGTTATCCGGATTTATTGGGTTTAAAGGGAGCGTAGGTGGGATATTAAGTCAGCTGTGAAAGTTTGGGGCTCAACCTTAAAATTGCAGTTGATACTGGTTTCCTTGAGTACGGTACAGGTGGGCGGAATTCGTGGTGTAGCGGTGAAATGCTTAGATATCACGAAGAACTCCGATCGCGAAGGCAGCTCACCGGGCCGGAACTGACACTGATGCTCGAAAGTGCGGGTATCAAACAGG
+
BDCC@A@>?@??AA@????BCC>@?AAA=AEGFG=AB>BC=AB:???CCCD@BBB>CCCC@C@BCCDCCCBCCDD=CCF?CCC9BBBB=@=@;@@@7@=AAABC=BAB@@;;7:D;A?B?BBCCDBB?BCCBA?:::/::69?C?BBCC?B?=??00+0::;5;@??>?AABCCCCACC=AA>BBC?B@@@AA::6:?B@?@BCCD@CC>B?B8:6:AAABBCBBC???BBBBC=BBB???8?@@@??9?A@<
@6HNMW:00670:05818
AACGTAGGGGGCAAGCGTTATCCGGAATTACTGGGTGTAAAGGGTGAGTAGGCGGCATGGTAAGCCAGATGTGAAAGCCCGCAGCTTAACTGCGGGACTGCATTTGGAACTACTAAGCTAGAGTACAGGAGAGGTAAGCGGAATTCCCAGTGTAGCGGTGAAATGCGTAGATATTGGGAAGAACACCGGTGGCGAAGGCGGCTTACTGGACTGAAACTGACGCTGAGGCACGAAAGCGTGGGGAGCAAACAGG
+
D7;999>===0??<AA@@<@AA=A>A<><@ABBB>AABJJ?CG=;<;A@@C=;:7;BBA>BCACC?D<<;@@BAD=BAB<A???BB?B?BCCCCC>BBA@A99929>A>BBBBBB?AABEGBBBCCCC@BC@@=@A>A;;5;=A=AC=CBDCE;;;C?CACD>CCBDCCCCB;;8;C=CABC@CBBAF@GK@C@<,0+00+0@-00BB?@@;<;C<AAB@@:::?9929=<?<<495;<==>585;==4;;<2
@6HNMW:00677:05821
GACAGAGGATGCAAGCGTTATCCGGAATGATTGGGCGTAAAGCGTCTGTAGGTGGCTTTTTAAGTCCGCCGTCAAATCCCAGGGCTCAACCCTGGACAGGCGGTGGAAACTACCAAGCTGGAGTACGGTAGGGGCAGAGGGAATTTCCGGTGGAGCGGTGAAATGCATAGAGATCGGAAAGAACACCAACGGCGAAAGCACTCTGCTGGGCCGACACTGACACTGAGAGACGAAAGCTAGGGGAGCGAATGGG
+
CCCCB;;8;@@@C=;;;C?AAB=A?B?BCBB?BC>BBDII>BBBCCBBBAA<@@;AAAA?,@=ABA?BC@CCCDD>AAC8;;;0;CCC=@A=@C?CCBB@BB?AC>AA<AAAA>A=@A??<@AAB@A=@;;;;.;@BAAB>B@CC>B?B?BB?BBBB@CBBB>AAABBBCBBBBBC?BB=BB@BBA?B?BB?BBBB>B>>>BBBBBBBB:B@CA<<<ABBBBBBBBACBAB89848>>>CCC:BB?@?<?@@8
@6HNMW:00679:05832
TACGGAGGATGCGAGCGTTATCCGGACTTATTGGGTTTAAAGGGTGCGTAGGTGGCTTGTTAAGTCAGTGGTGAAAAGCTGCAGCTCAACTGTAGTCTTGCCGTTGAAACTGACGGGCTAGAGAGGAAACGAGGTATGCGGAATGTGTGGTGTAGCGGTGAAATGCATAGATATCACACAGAACGCCGATTGCGAAGGCAGCGTACCAGGCTCTATCTGACACTGAAGCACGAAAGCGTGGGGATCAAACAGG
+
BB@@<:949@@>A@@;;;@CBB?B?@@@@@@=@B8AA8AA8AB9;;;DBBBGB@?AB>BB>B?BBBBBBB@CCCHK:CCC@AABBBBB?@@@@:99<<8>@;?@@BBC?AA@CDCD>CBBCB@>>699/:B;;6;AA@AB=A=A@AABB@BBCBB?><>BCC>CBBBBBBBCBBBBBCCCBB?B??<?==:<<<>4939;;:;>=>:>?<?BBB@@==>A@@@@CC=@@@99:A;A???ABB8BBECE>BBB?
@6HNMW:00686:05836
TACGGAGGATGCGAGCGTTATCCGGATTTATTGGGTTTAAAGGGAGCGTAGGTGGAATATTAAGTCAGCTGTGAAAGTTTGGGGCTCAACCTTAAAATTGCAGTTGATACTGGTTTCCTTGAGTACGGTACAGGTGGGCGGAATTCGTGGTGTAGCGGTGAAATGCTTAGATATCACGAAGAACTCCGATCGCGAAGGCAGCTCACCGGGCCGGAACTGACACTGATGCTCGAAAGTGCGGGTATCAAACAGG
+
CBBB?CC@B@@@@@@@??<?AA>B@CBC=BB@CC=AA8?>8>A8998A@@A>AB?C@CCF@C@CCCCBCCCCCCD>BBC:@@@7@BAB>B@B@EED;E;::@AA;@@BBA>?;??6??C=A@BBFAA>AB@><9887-8939=?9?BBC@CBBAA9979ADC>CCCC?BBBBBBBAAAB@CB?BBD@DCBBA?BB5878>?>BBAB=>>;?@C@C?BBBCBBBBBB>>>@@>>?8?????C>DBB?A@:;;;<
@6HNMW:00696:05839
TACGGAGGATACGAGCGTTATCCGGATTTATTGGGTTTAAAGGGTGCGTAGGTGGCAGATTAAGTCAGCGGTGAAAAGCTGTGGCTCAACCATAGTCTTGCCGTTGATACTGGTTTGCTTGAGTACAGTTGATGTAGGCGGAATGCGTAGTGTAGCGGTGAAATGCATAGATATTACGCAGAACTCCGATTGCGAAGGCAGCTTACAAAAGTGTAACTGACACTGATGCACGAAAGCGTGGGTATCAAACAGG
+
BBBC?@?=?DDA@@????=BAA>AABBB=BB?BB=B@7<<7<C;A@@@@>?:>?9?@@@A?B?BB>>?BC?BCCCC9BBAAAB>BBAC;?:>====BA7;@=;>@BBBCBBA?BB:?>B@@BBBCB=>=>A?:;;AA<@@<@<::;;;AA@@=????;?@AB>999DDCBBBB?<?==<><;289=8=994:<<;0819@@@B?AA===/@=>>?<?@@B???ABB888BB???9?;;;>>4;;;=@@9==>=
@6HNMW:00707:05839
TACGGAGGATGCGAGCGTTATCCGGATTTATTGGGTTTAAAGGGAGCGTAGGTGGGATATTAAGTCAGCTGTGAAAGTTTGGGGCTCAACCTTAAAATTGCAGTTGATACTGGTTTCCTTGAGTACGGTACAGGTGGGCGGAATTCGTGGTGTAGCGGTGAAATGCTTAGATATCACGAAGAACTCCGATCGCGAAGGCAGCTCACCGGGCCGGAACTGACACTGATGCTCGAAAGTGCGGGTATCAAACAGG
+
CBAA?AE@ECBCB@@;;;@AAA>A>@@@;@B>BB0;;0;A9BD>;;:CCCC@BAA;@@BB?C?CD;;;CCCABAE<;;;7;CB3BBBB?D?D>ABA7A7<<BBB?CCBCBBB8:979=@AEBBCCBB>A???@=@@A<AB?B@B=AABB@A@A?>>@<@???8?ABE?BBBCB>>>@>?9??9?AA=?????AAA>A=@>??AA??;>A<@=A?B?BBBBCB????:;;@@888*8=856A28887>=7???=
@6HNMW:00709:05850
TACGTAGGGTGCGAGCGTTAATCGGAATTACTGGGCGTAAAGCGGGCGCAGACGGTTACTTAAGCAAGATGTGAAATCCCCGGGCTTAACCTGGGAACTGCGTTTTGAACTGGGTAGCTAGAGTGTGTCAGAGGGGGGTAGAATTCCACGTGTAGCAGTGAAATGCGTAGAGATGTGGAGGAATACCGATGGCGAAGGCAGCCCCCCTGGGATAACACTGACGTTCATGCCCGAAAGCGTGGGTAGCAAAC
+
AAAABCCC>ABBBBA;;;8;7;BA=B=@=9=555)5555>4=<=B6@<<BBBBB?A=@CC5<5995;;???@>>C:ABBC;DD>BB=@<>=A@A<B?@@@?:;;<5<B@ABBF?BAAABBBAAABBA?888==BBBB)@<><7>6=;@@@@@???9;;ABBB<@@CCCCEBAACCA@<;;6;6;;B?AC;<5<AA5;5;A;<;<;<%<@A;@@A=AAA@??AAB>@@BAAA<ABC<A=>>AA9???;;>4@
@6HNMW:00693:05909
TACGGAGGGTGCAAGCGTTAATCGGAATTACTGGGCGTAAAGCGCACGCAGGCGGTTTGTTAAGTCAGATGTGAAATCCCCGGGCTCAACCTGGGAACTGCAGTGGATACTGGATGACTAGAATGTGGTAGAGGGTAGCGGAATTCCTGGTGTAGCAGTGAAATGCGTAGAGATCTGGAGGAATACCGGTGGCGAAGGCGGCCCCCCGGACGAAGACTGACGCTCAGGTGCGAAAGCGTGGGGAGCAAACAGG
+
6=<@9=@<39:;>9>;;;;@<@AB>B?C=AABBB<BA@BC<@ABBCA@A;;9<C>C@969:C7?@?>A@9;;@@C8;>?>0>>+0/861659;<4<165@@@ABB=@A@>>@8@?A@??@?C?@A@B=@=<?@>;?@@@A9A>A=B@BB?BBBBBAB@C?@@<@BBDCCBBB;;99:59989@@??;?<8=:=34.4655.6<<<<%5.5955.55559;<<666>>8===:::/55=<<<<2???CC=@>@=
@6HNMW:00705:05907
TACGTAGGTGGCAAGCGTTATCCGGATTTATTGGGCGTAAAGGGAACGCAGGCGGTCTTTTAAGTCTGATGTGAAAGCCTTCGGCTTAACCGGAGTAGTGCATTGGAAACTGGGAGACTTGAGTGCAGAAGAGGAGAGTGGAACTCCATGTGTAGCGGTGAAATGCGTAGATATATGGAAGAACACCAGTGGCGAAAGCGGCTCTCTGGTCTGTAACTGACGCTGAGGTTCGAAAGCGTGGGTAGCAAACAGG
+
CBCBCBB?BB?9:7:@@@@BBB@B?CAB=BB?BE=BBBBB;AB;B>B@@@A<;;5<<;;;.;5;AABBCBBBBBC<BB?B?A@=@@=@?A?B@@@ABBAAB??>BFHF?CBBB<BBBBA?BBCBBCCAA=AA@=@AAA::4;<A;;4;@;;;CEECC@BBBB>BCBBCCDC;;;A@@@E?BB@BBA>ACCE@CBCC=CCCAAAABAAB=;;;CCC@B;;;AA@@@@@<?>?;;;0:@@ABC>BBBCCC>CBC@
@6HNMW:00675:05927
TACGGAGGGTGCGAGCGTTAATCGGAATAACTGGGCGTAAAGGGCACGCAGGCGGATTGTTAAGTGGGATGTGAAAGCCCCGGGCTTAACCTGGGAATTGCATTTCAGACTGGCAGTCTAGAGTATTTTAGGGAGGGGTAGAATTCCACGTGTAGCGGTGAAATGCGTAGAGATGTGGAGGAATACCGAAGGCGAAGGCAGCCCCTTGGGAATATACTGACGCTCATGTGCGAAAGCGTGGGGAGCAAACAGG
+
@@@B?;:;6:A?ABB@A@?B@BBB@B@CC@CBBC=BBCBE>DC>BBCBBCC@BB@CC?CC?C@C@?>8@9;;BBL>CCCE;BB<BA<B?B@CCE>G@E=A@CBB<@@@;::A?CCCBBBBCBCCCBBA6??=6====5?@AB@C@C@BBBAA@@@;;99;DC=BBCCBAAAADBABC@CC@C@CDB>A?<@<@<<5:7:=<<<</<7>@<A=?CCCAAAA@AB;::AA;:?:9:5:?==>CA6:88A@9A@=:
@6HNMW:00676:05935
TACGGAGGATGCGAGCGTTATCCGGATTTATTGGGTTTAAAGGGTGCGTAGGCGGTCTGTTAAGTCAGCGGTGAAATTTTGGGGCTTAACCCCGACCGTGCCGTTGAAACTGGCGGACTTGAGTGTAGATGAGGTAGGCGGAATTCGTGGTGTAGCGGTGAAATGCATAGATATTACGCAGAACTCCGATTGCGAAGGCAGCTTACAAAAGTGTAACTGACACTGATGCACGAAAGCGTGGGTATCAAACAGG
+
ACCD@CB?B;::ACAABB@BBB?B>AAH>CC>AA:@A+89+9=5<??AABB>??;?AABB?B><>>@????ECDC>BBB:BBB:BB?B?BFF:9987;:<<9=>157909AB7><=A88169588>;;;>>>>9<=>:89188=<>>>?=@@@>>5537?>A9688@A===???6:;@@ABB===>=@@@5:9880818<=>A:==BBB588:@B=BAA@@@???AA??>>;::0;<;<?@:@@@@AD;C<><
@6HNMW:00694:05949
TACGGGGGGTGCGAGCGTTAATCGGAATTACTGGGCGTAAAGGGTGTGTAGGCGGCTTGGTAAGATAGCGGTGAAATGCCGGAGCTCAACTCCGGAACTGCCGTTATAACTATCGGGCTAGAATGACAGAGAGGATATTGGAATACCCAGTGTAGAGGTGAAATTCGTAGATATTGGGTAGAACACCGGTGGCGAAGGCGAGTATCTGGCTGTAAATTGACGCTGAGGCACGAAAGCATGGGGATCAAACAGG
+
DC@@@>@>&:;:A@@@@@=A?C@@=@=@=ACBBB<BBAAB<BA<@@@CBA@=A@;AB?B>AA=ABACABBABBBC=BBB>A=ACCCCCADBC@B@D?B<;<?A@?BBB?BBCCCHF>CCCCCBFGAAABBCBB?CCBB@B@C@CAAA>ACBBBCBAA?ABAD?C@CCCCCAAAC>AA<;;;;<??@<@@BC?CBA=@>@?@>AA@AAA?BBBBBF>C>@@GBCCCCC?BA@;;;0;@@;99:-:;;=?9???@
@6HNMW:00709:05930
TACGGAGGATACGAGCGTTATCCGGATTTATTGGGTTTAAAGGGTGCGTAGGTGGCAGATTAAGTCAGCGGTGAAAAAGCTGTGGCTCAACCATAGTCTTGCCGTTGATACTGGTTTGCTTGAGTACAGTTGATGTAGGCGGAATGCGTAGTGTAGCGGTGAAATGCATAGATATTACGCAGAACTCCGATTGCGAAGGCAGCTTACAAAAGTGTAACTGACACTGATGCACGAAAGCGTGGGTATCAAACAGG
+
:@;;5:@<@BBBB@@@@@<@@A=@<ABB=BB=AA0;;,;;0;:/:>@@<>@<@@;:@=9:4;=@BB;;;;>@::;:;(:@:55<5:;;95;055:999:266:>B=999>:?:-78*7=?8?999987778><::9//)0=:=500778??B>>==7809>?A7>==BBCCCBBC?>;;::::176;6<;?052;;2637558=7=====/3733?6?@774:::;=93225333(//---2,---79;18:=7
@6HNMW:00710:05955
TACGTAGGGGGCAAGCGTTATCCGGATTTACTGGGTGTAAAGGGAGCGTAGACGGTTTAGCAAGTCTGAAGTGAAAGCCCGGGGCTCAACCCCGGTACTGCTTTGGAAACTGTTAGACTTGAGTGCAGGAGAGGTAAGTGGAATTCCTAGTGTAGCGGTGAAATGCGTAGATATTAGGAGGAACACCAGTGGCGAAGGCGGCTTACTGGACTGTAACTGACGTTGAGGCTCGAAAGCGTGGGGAGCAAACAGG
+
ABCB@BAAAA2@A<@?AB?BCD?C?CDC>CDDDD>BBBCC>CJ>AAABCCCCA@?@C=BC@@=@B@AAB?BBCCF>BBC>BCC<CBAA<@@@7@?CCCCBAAA;A?BB=BABAACBBCC@B@AACCCB?AC;:79A;@@B?B?B@B@CCCCCC@?9988@@B>BBAAABBBCBB?AA>>><>>BBB<@ADD?>>>@D?A>:=A;>>@A==>>==A9====?;A<AAA=AAAAAB<DBBBCCB:CDBCC>CBB@
@6HNMW:00664:05964
TACGGAGGATCCGAGCGTTATCCGGATTTATTGGGTTTAAAGGGTGCGTAGGCGGCCTTTTAAGTCAGCGGTGAAAGTCTGTGGCTCAACCATAGAATTGCCGTTGAAACTGGGGGGCTTGAGTATGTTTGAGGCAGGCGGAATGCGTGGTGTAGCGGTGAAATGCTTAGATATCACGCAGAACCCCGATTGCGAAGGCAGCCTGCCAAGCCATGACTGACGCTGATGCACGAAAGCGTGGGGATCAAACAGG
+
CB??>@?<?DD?B?@?@?;@BA@B@AAA<AB?BG?CC>CC?CD>BBBDCCC@:;7;?ABB;B?BBA@ABD?BBCC>CCCBB@@>@CCC>A>BBBBB?B>BB=@@:?=>6@9:::::%:A@DAAAAAA@A;ABB?C@@>@C?C?CCBBAB?BABBB>><>BBB>BBBB?BBCBAAAAA@CC>>8==<2<@@=@@BB5999AAA@BBF??:=A?BBBBACCCDCBB<BBCBCCCCC>B@A;;;;.;A@AA=@@@@
@6HNMW:00668:05987
TACGTAGGTGGCAAGCGTTATCCGGATTTACTGGGTGTAAAGGGCGCGTAGGCGGGGATGCAAGTCAGATGTGAAATCTATGGGCTTAACTCATAAACTGCATTTGAAACTGTATCTCTTGAGTGCTGGAGAGGTAGACGGAATTCCTTGTGTAGCGGTGAAATGCGTAGATATAAGGAAGAACACCAGTGGCGAAGGCGGTCTACTGGACAGTAACTGACGCTGAGGCGCGAAAGCGTGGGGAGCAAACAGG
+
BCBBCED@;;6;@:?@??>BBB>A?CCG=BBCCD=BBBDD>BB>B???BBB?ACDE:BABBC?BBB?????;AAA9000@@@@009=@=@@998BB=A?>==>?7>@@;A?>???@AAB<AAB;;;?DACCIC@CAAA;;9;@D@F@C@CBB;;;AA=A;;;0;@@AAB;<;@@@?B?A@BA7::A?:::=:=:;5;=A?;ABB@@@C@CBCB?@=@B@@ACDKECB?BAA;:;/:::9=>@7@@@CD=BBC?
@6HNMW:00684:05995
TACGGAGGATCCGAGCGTTATCCGGATTTATTGGGTTTAAAGGGAGCGTAGGCGGATTGTTAAGTCAGTTGTGAAAGTTTGCGGCTCAACCGTAAAATTGCAGTTGATACTGGCAGTCTTGAGTGCAGTAGAGGTGGGCGGAATTCGTGGTGTAGCGGTGAAATGCTTAGATATCACGAAGAACTCCGATTGCGAAGGCAGCTCACTGGAGTGTAACTGACGCTGATGCTCGAAAGTGTGGGTATCAAACAGG
+
49=95::7;;B=@AAABB@ABA?C=89939=<AA9BA6>>*99,7><777?<=>:@@=@A<A<AB>ABC@CBBBC>BBB<AAB@BBBC=@<@AAAB7B-00===8A@C::;:29=A>?;:=BBCCBCBBABAA=ACB<AB=@=@8;;@B;?99:>9><9595,5;<<:>>=<<>666:>89969>=:??=:=<<>;>9ACB@@9;99>:?A??@@500=000//<<<9<<@?>>=>955:909>555A:<AB=
@6HNMW:00693:05972
TACGGAGGTGCAAGCGTTAATCGGAATCACTGGGCGTAAAGCGCACGTAGGCTGTTATGTAAGTCAGGGGTGAAATCCCACGGCTCAACCGTGGAACTGCCCTTGATACTGCACGACTTGAATCCGGGAGAGGGTGGCGGAATTCCAGGTGTAGGAGTGAAATCCGTAGAATATTCTGGAGGAACATCAGTGGCGAAGGCGACCACCTGGACCGGTATTGACGCTGAGGTGCGAAAGCGTGGGGAGCAAACAG
+
@A@@<;;448895::495:29>?:@:?@B==@A6==695)9559=9;;BC@CCCC@CCB;<7;@?<=??5@<>@.9:9,77=5==8825:=@A5949B@BB=B@;;9>995994544;.458==:>>6=554:0883885:7;7>;9849999;6::;877.771788//(///(3==6==7=7==88:8<;8765/506;;=:==:>@<@@;B>;;;7?CCCCC???4::::9C>A=;;::9-:797?277:
@6HNMW:00701:05988
TACGGAGGATACGAGCGTTATCCGGATTTATTGGGTTTAAAAGGGGAGCGTAGGCGGGCGCTTAAGTCAGCTGTGAAAGTTTGGGGCTCAACCTTAAAATTGCAGTTGATACTGGGTGCCTTGAGTGCGGTATAGGCAGGCGGAATTCGTGGTGTAGCGGTGAAATGCTTAGATATCACGAAGAACTCCGAGTTGCGAAGGCAGCTTGCTGGAGCGTAACTGACGCTGATGCTCGGAAAGTGTGGGTATCAAACAGG
+
;;;;69?7@9;9@<>=00+/993:7=@@8;>:>95=;)9;;&959&59;<<6646=@2;5553939<A@@;??CAAA8?BA.:;:*9=@>>C=@?ACB;C?;<9BA@:::@@:99.9@B5:79AAA???:?@>??:?@@<??:=;@<::7>57733333,3888/9>781/::///;@@BB?>D=?::*0000(/;==(/(33333,3933,444444.4<<<:::<564:9://)//(/9669=3933377)39=5
@6HNMW:00707:05966
TACGGAGGGTGCAAGCGTTAATCGGAATTACTGGGCGTAAAGCGCACGCAGGCGGTTTGTTAAGTCAGATGTGAAATCCCCGGGCTCAACCTGGGAACTGCATCTGATACTGGCAAGCTTGAGTCTCGTAGAGGGGGGTAGAATTCCAGGTGTAGCGGTGAAATGCGTAGAGATCTGGAGGAATACCGGTGGCGAAGGCGGCCCCCTGGACGAAGACTGACGCTCAGGTGCGAAAGCGTGGGGAGCAAACAGG
+
BB@@=@CC<CB@@=@:;:?B?BCB?A:::;CCCD>ABBDD<A@BBBCCCCC?BB6::.:B>B?CCCCCCCB:;;E=CBBC;BD>CCBB@C?BCC>C;;;@@B:;;DBAAABB@CB?CCE@?A@AAABAAAAAAAAAA(AAAB?B>B?AB>BBB@@AA=AA@@:@ABCDCBCCCABBA@CCAGBHBA?A@AA=AB@5;5;;5;AAB0CC@CCCFABCBCCDCCCBCCC;=<CCCC>CCFCCCC;;;;DC>CAA=
@6HNMW:00708:05993
TACGGAGGATGCGAGCGTTATCCGGATTTATTGGGTTTAAAGGGAGCGTAGGTGGGATATTAAGTCAGCTGTGAAAGTTTGGGGCTCAACCTTAAAATTGCAGTTGATACTGGTTTCCTTGAGTACGGTACAGGTGGGCGGAATTCGTGGTGTAGCGGTGAAATGCTTAGATATCACGAAGAACTCCGATCGCGAAGGCAGCTCACCGGGCCGGAACTGACACTGATGCTCGAAAGTGCGGGTATCAAACAGG
+
<@@@=::49A@@@BCCCCBCCC492:;;.;A4;;/;@6@B=CD?BA>D@>>:???7?CCF?B?BCJDCCDDDCCJ?CCC>BBB;BCDDACAD@BAA6@=@@@BB>AACAAAA=AA=A@C@CA@ACBB@BBCBB?CBB>AA>A@C@BAAC?BBB@@>?;??BA;@@>>:>ABBBBBBBBB@AA=ADD@BBAABBBB=A=A>>>AA@@>BB=B?B?C?C?@@BBBBBA=>??@>>=9>?@>AA9;===AA:AAA:
@6HNMW:00664:06043
TACGGAGGATGCGAGCGTTATCCGGATTTATTGGGTTTAAAGGGAGCGTAGGTGGGATATTAAGTCAGCTGTGAAAGTTTGGGGCTCAACCTTAAAATTGCAGTTGATACTGGTTTCCTTGAGTACGGTACAGGTGGGCGGAATTCGTGGTGTAGCGGTGAAATGCTTAGATATCACGAAGAACTCCGATCGCGAAGGCAGCTCACCGGGCCGGAACTGACACTGATGCTCGAAAGTGCGGGTATCAAACAGG
+
BCBB?BDAC???CBAABB?BCB>A>?>?:?C>AA;AA28728A;>>>BDCC?BBB=CCCG?B>BBCCBBDCCCCC=CCD>GDG9CCBB?B>@=A@@7A;@@@@@?BBCCCDC=@@<@@B@CBBBBBB?BBBBB?AAA<AC>B?B>BBBA>ACCBC??<?CCD>C@AB?BBAAABBBBBB?CB?B@@>@BBBBBBB<?<?@?>@A@@>AB>B?C@B=??BBCCCAAAABBAA>>>8>@899B;AAAAAA<=AA<
@6HNMW:00665:06032
TACGGAGGGTGCGAGCGTTAATCGGAATAACTGGGCGTAAAGGGCACGCAGGCGGACAGTTAAGTGAGATGTGAAATCCCCGGGCTTAACCTGGGAACAGCATTTCAGACTGGCGGTCTAGAGTATTCTAGGGAGGGGTGGAATTCCACGTGTAGCGGTGAAATGCGTAGAGATGTGGAGGAATACCGAAGGCGAAGGCAGCCCCTTGGGGAGATACTGACGCTCATGTGCGAAAGCGTGGGGAGCAAACAGG
+
AA@@;?>?:>@?A@@A@A?@?CA@>A?BB?BAA@8@@===8@?:@AAAB@A?AFACCBBB?C@DAAACCCBBCCC>BECC9BB=BC@B?@@9:97:>AA@?@BC>BCCCACC?BB?@@BBBCBBBB>BB?==67777(7<8??B>B>BAAABACC9999@@?:><=>>AAA@@@@AA:BB>B?BBB@CF?A>ACC;B?A;;;FF;C@BBB;ABBCEBABBBBCCBBBBBBBCCC=BBCAAA@3?====7=>?<
@6HNMW:00680:06034
TACGTAGGGTGCGAGCGTTAATCGGAATTACTGGGCGTAAAGCGGGCGCAGACGGTTACTTAAGCAAGATGTGAAATCCCCGGGCTTAACCTGGGAACTGCGTTTTGAACTGGGTAGCTAGAGTGTGTCAGAGGGGGGTAGAATTCCACGTGTAGCAGTGAAATGCGTAGAGATGTGGAGGAATACCGATGGCGAAGGCAGCCCCCTGGGATAACACTGACGTTCATGCCCGAAAGCGTGGGTAGCAAACAGG
+
BBBBBA@@<;;;@@?::;?DADAA;?6:6:AAAB>BAAAE78:CF>:;:???BB?BADDD<>:?>?:@B999@>>5>===2=A9@A@B?B?BBB=B>ABBAB?@>2>A9@>==6><<<>;;;>>CAAAA>>===<;;'<===:>:==EF888?@?@AAAAAA9@@@@@@>@AA@@@A<@@<@<@AA=????:>>A<>;>@>??>>/>??8>>><@ABA@::<@=CD?=;A4>>C9>??=<<1;<<99919@@<
@6HNMW:00680:06036
TACGGAGGATGCGAGCGTTATCCGGATTTATTGGGTTTAAAGGGAGCGTAGGTGGGATATTAAGTCAGCTGTGAAAGTTTGGGGCTCAACCTTAAAAATTGCAGTTGATACTGGTTTCCTTGAGTACGGTACAGGTGGGCGGAATTCGTGGTGTAGCGGTGAAAATGCTTAGATATCACGGAAGAAACTCCGATCGCGAAGGCAGCTCACCGGGGCCGGAACTGACACTGATGCTCGAAAGTGCGGGTATCAAACAG
+
@@@@,006<;;:444;=@;>>?4949BC=BB@CC=BD6;;0<:09@@@@??;;A@==@>B7976@@A?AABBCCI?CCI<@@@7@@@@=A=@5;;;;*;29444<.45:9::=9;;2:6:+/-55-//4:96882333(38,3/7,33332889::37/73737&789;499333888//*/599;5;;;7543;:>9959<?=;;==<<2998(74>6;6;8773333388::::::=39>;7<A7222555-566
@6HNMW:00687:06027
TACGGAAGGTCCAGGCGTTATCCGGATTTATTGGGTTTAAAGGGAGCGTAGGCGGACGACTAAGTCAGCGGTTAAAGCGTGTGGCTCAACCATACATTGCCGTTGAAACTGGTTGTCTTGAGTGCACACAGGGATGCTGGAACTCGTGGTGTAGCGGTGAAATGCTTAGATATCACGAAGAACTCCGATCGCGAAGGCAGCTCACCGGGCCGGAACTGACACTGATGCTCGAAAGTGCGGGTATCAAACAGG
+
@A;;6;?B;BD@@A<@;;6;CB?C?@@C=@A?AD9AA,;;0:B;@965<5616D7@<666@@=@CBBB>@;?4::/:99?>00*0//=:>)05>544744.569==@8<@;?C;???@;@A@AA@@@@AABB=@@@A;;5:5:8>??A?BABBB@@=@??A;BBAB?CCCCBBBBBAA>==9==>:;;;:<>8929<896=79793:=5=:9486>///:::<=ACB:9:::;/0@>@@A000A@AA9A@>7
@6HNMW:00689:06050
TACGGAGGATGCGAGCGTTATCCGGATTTATTGGGTTTAAAAGGGAGCGTAGGTGGGATATTAAGTCAGCTGTGAAAGTTTGGGGCTCAACCTTAAAATTGCAGTTGATACTGGTTTCCTTGAGTACGGTACAGGTGGGCGGAATTCGTGGTGTAGCGGTGAAATGCTTAGATATCACGAAGAACTCCGATCGCGAAGGCAGCTCACCGGGCCGGAACTGACACTGATGCTCGAAAGTGCGGGTATCAAACAGG
+
CDCE@@@=@AA@ABAAAA>@@@=A?CCD=DB?CC;AD,:9:&9;3333;;>>;=9=1:9;C?B?CCCCBBCCCCCC>CBH?CCC:CBBB;@<@;@AB7B6;;@A@?CCECCAB>AB<A?C9;:BBC@A>ABB@A>@??8?A>A@C@AAAB?BBA@A??<?ABA=BA@@>@@?@A@89:??<??=@BB@BBAAAAAB>A@C:::DCCC>AA<A?C?B>CBCAAAAABBBBBBBBBB>BDBAAA:>=>???8:AD:
@6HNMW:00694:06057
TACGGAGGATGGCGAGCGTTTATCCGGGTAGTTTATTGGGTTTAAAGGGAGCCGTAGGTGGGATATTAAGTCAAGCTGTGAAAGTTTGGGGCTCAACCTTAAAATTGCAGTTGATACTGGTTTCCTTGGAGTACGGTACAGGTGGGCGGAATTCGTGGTGTAGCGGTGAAATGCTTAGAATATCACGAAGAACTCCGATCGCGAAGGCAGCTCACCGGGCCGGAACTGACACTGATGCTCGAAAGTGCGGGTATCAA
+
//4/)/717/-(,5,,----(,--(--(-----(--09<5@@6==0//)///)///97===5=?<<7;79:5619@BC996=056=6=?@2?@<<<>:>:BGE;D869:>;7;;???>?7;?4<9B9C@CA<;<A99>???;?@?6>>*0*/(//6>3=8888;86888>6<;65(---(-68688::4871843.3999933317179933379,33(33839.3/99///;86688<522A39==:97.788877
@6HNMW:00700:06036
TACGGAGGATACGAGCGTTATCCGGATTTATTGGGTTTAAAGGGAGCGTAGGTGGGATATTAAGTCAGCTGTGAAAGTTTGGGGCTCAACCTTAAAATTGCAGTTGATACTGGTTTCCTTGAGTACGGTACAGGTGGGCGGAATTCGTGGTGTAGCGGTGAAATGCTTAGATATCACGAAGAACTCCGATCGCGAAGGCAGCTCACCGGGCCGGAACTGACACTGATGCTCGAAAAGTGCGGGTATCAAACAG
+
;;;;5;;49=<>@;77776<<?;?38:?9?==AB<BB>BD=B?::;334:<7===6C999=@=@9;:@?@@696A466669DD;CBB@>B>A?AAA7A=A@@@A=@@ABBAB=@@:@=@;==@:9548<445=255>7;;7;-703387688447BB9B=BC>BBBB=AA@:::9:8=;2=?39:?:>>?CBBAA6:6:=???AA@5:9/9392858=A?B878?>797333737&377779/933399.625
@6HNMW:00706:06043
TACGGAGGATCCGAGCGTTATCCGGATTTATTGGGTTTAAAGGGAGCGTAGGTGGACTGGTAAGTCAGTTGTGAAAGTTTGCGGCTCAACCGTAAAATTGCAGTTGATACTGTCAGTCTTGAGTACAGTAGAGGTGGGCGGAATTCGTGGTGTAGCGGTGAAATGCTTAGATATCACGAAGAACTCCGATTGCGAAGGCAGCTCACTGGACTGCAACTGACACTGATGCTCGAAAGTGTGGGTATCAAACAGG
+
B@;;79C8B@B?A@A@??<@CC?B@BBB=AC@CC>CB<AA:?D:AAAACBB?BD?CCCCACD@BBCBBB?CCDDG>BBA>BBC@BBBB?B:;;CCC;C;;;CCG@BBEDFFDFCBCBBB>B@@?BBBCCBBBB?BBB>BC?B?B<??BD@CBBBB??=?BCC>AAAB@BBAAABBBBBB?BB>AAB?BBB>BAA@9>9A;;;DB@@@B>BCCCCC@CCCCCCCCDCCICBBCCC=BBB;;;0;BB@@@<@BB@
@6HNMW:00677:06086
TACGTAGGGTGCGAGCGTTAATCGGAATTACTGGGCGTAAAGCGTGCGCAGGCGGATTGTTAAGCAAGATGTGAAATCCCCGGGCTTAACCTGGGAATGGCATTTTGAACTGGCAGTCTAGAGTGCGTCAGAGGGGGGTGGAATTCCACGTGTAGCAGTGAAATGCGTAGAGATGTGGAGGAACACCAATGGCGAAGGCAGCCCCCTGGGATGACACTGACGCTCATGTACGAAAGCGTGGGTAGCAAACAGG
+
BBBBCBCD@@@AAD@@@A>A?CBB?B?A=@@??@9?<AAA;AAA???A@?A?9959>;>B@C?BBB?BBCCCBBB>BBBB5AB=BB?B>A>ACC:B<<<7>:::91?@<ABB?BAAAAAA;==;>>>A><<<;;;::%8;3;:>6=:=BBA@@@BC@==ACD:@@@A>===>>A@@A;>=3:39@@>B?BD@BBC>@<@CCCDCC2CBC?BBBBB@?==<@>>:?==:;;>>=D8?988;;1;876@B:C@@:
@6HNMW:00698:06077
TACGGAGGATGCGAGCGTTATCCGGATTTATTGGGTTTAAAGGGAGCGTAGGCCGGAGATTAAGCGTGTTGTGAAATGTAGATGCTCAACGTCTGCACTGCAGCGCGAACTGGTTTCCTTGAGTACGCACAAAGTGGGCGGAATTCGTGGTGTAGCGGTGAAATGCTTAGATATCACGAAGAACTCCGATTGCGAAGGCAGCTCACTGGAGCGCAACTGACGCTGAAGCTCGAAAGTGCGGGTATCGAACAGG
+
CCBBAA@<@??>@@>>@B?BBE@C@CCC>CC@CC>CD?CC>CC>BCCCCCF@C@B@BCCDBD@BBACCC>@@CCC?@@?CCCCCAACC@BAAB9:8?CCABAA:;:AA;>?@;@B:@?B?BCCCCBBBCDCG>BBAA:>>;?=A?BBCC@CCCBCBB>BABB<@@@C@CCCCCCABBBB=BA?BBB?BBB578==8>9@AABCFBBBA=A;;;BJAEHJEABAA@A=ADCCAA@;@B;;;F?CCDEBC?;;=@
@6HNMW:00702:06105
TACGGAGGATGCGAGCGTTATCCGGATTTATTGGGTTTAAAGGGAGCGTAGGTGGGATATTAAGTCAGCTGTGAAAGTTTGGGGCTCAACCTTAAAATTGCAGTTGATACTGGTTTCCTTGAGTACGGTACAGGTGGGCGGAATTCGTGGTGTAGCGGTGAAATGCTTAGATATCACGAAGAACTCCGATCGCGAAGGCAGCTCACCGGGCCGGAACTGACACTGATGCTCGAAAGTGCGGGTATCAAACAGG
+
BBBC@BC=A>?9;;A@@@ADCC@CABBB<AB<@@=@D=BB>BF>BCBCCCE@DDD>BBBC@C@CDCCBBCDCCED<BBD>DDD;DCCC@C<@49994::??@CC?CBABBCD?BA<A@B?C???CAA<@BB====;;378/8<?<?B=><>A??>8778BBC@BBBB?BA@ABBBBB@@?CC?CCC@BA@>>>>>9>=@899BDCC?BB=B?B@B?BBBBCBBBAA>>>>===E9>>??BB;C>>:::69@>;
@6HNMW:00710:06085
TACGAAGGGTGCAAGCGTTAATCGGAATTACTGGGCGTAAAGCGCGCGTAGGTGGTTCAGCAAGTTGGATGTGAAATCCCCGGGCTCAACCTGGGAACTGCATCCAAAACTACTGAGCTAGAGTACGGTAGAGGGTGGTGGAATTTCCTGTGTAGCGGTGAAATGCGTAGATATAGGAAGGAACACCAGTGGCGAAGGCGACCACCTGGACTGATACTGACACTGAGGTGCGAAAGCGTGGGGAGCAAACAGG
+
CCBAA>AB;AA@@;?;;;>A>ACC@CAC=AA@@@8@@@@@8@A@@@ABAAA?DC?B?ABBBB?AA?B?BBBBBBB<BBBB;BC?CAAA>@>?CD=B?B@@@@@@;???6@@@@BA???BBABBAACB?C@AACD>CC>A@=A=??<@?BA@@@@@@@=@BBC>A@@CCCCC::;BB?B?B<@<;:;?BCCC@BBB<@=@BBB=AA?BC@BCBBCCCCCCCCCBCCBB?BBBABB<BAA@@@@7A@@DE?DDDA
@6HNMW:00667:06124
TACGGAAGGTCCAGGCGTTATCCGGATTTATTGGGTTTAAAGGGAGCGTAGGCGGACGCTAAGTCAGCGGTTAAATCGTGTGGCTCAACCATACATTGCCGTTGAAACTGGTTGTCTTGAGTGCACACAGGGATGCTGGAACTCGTGGTGTAGCGGTGAAATGCTTAGATATCACGATGAACTCCGATCGCGAAGGCAGGTGTCCGGGGTGCTACTGACGCTGAGGCTCGAAAGTGTGGGTATCAAACAGG
+
BCDD@C@C@?>:@A?ABB?BCC@B?BCC>CC?BB=BF?CC>BB>BBBBBA@=@C@BBCBBA=AA@@A@@?CADD?DCCCBBB@BBBC@D@BBCBBB@BC>@@>ABB>BBB@C>@@BC?BBBAAAA;;:@@@9A;;;AB?B@DCA@::6:@?@@:979BCB>BBBB@BCC??;@@@///8>=A@@=A@@>A@CA<A;>>>;>@@@<@BC6===?ACBB>>?AABAB?BCCCCC>B???AD:AAA<<<5<<<8
@6HNMW:00680:06112
TACGGAGGATGCGAGCGTTATCCGGATTTATTGGGTTTAAAGGGAGCGTAGGTGGGGATATTAAGTCAGCTGTGAAAGTTTGGGGCTCAACCTTAAAATTTGCAGTTGATACTGGTTTCCTTGAGTACGGGTACAGGTGGCGGAATTCGTGGTGTAGCGGTGAAATGCTTAGATATCACGAAGAACTCCGATCGCGAAGGCAGCTCACCGGGCCGGAACTGACACTGATGCTCGAAGTGC
+
////)//)44444995568==>8<7455)5<.59,55)5<1::4;55555565555&59999>8<;;;666<<<=C:;<=7B@@2@@@A7><@2999*44)44;:<9:::9///)//(/383::::9333(33333-33,33,3,3,337718833337.33A<;==882;;;77;9=;884<<2>AA?AACC????<>;@988?898<@C8@<@?C577<:888372555::?B;@;;7
@6HNMW:00684:06158
TACGGAGGATACGAGCGTTATCCGGATTTATTGGGTTTAAAAGGGTGCGTAGGTGGCAGATTAAGTCAGCGGTGAAAAGCTGTGGCTCAACCATAGTCTTGCCGTTGATACTGGTTTGCTTGAGTACAGTTGATGTAGGCGGAATGCGTAGTGTAGCGGTGAAATGCATAGATATTACGCAGAACTCCGATTGCGAAAGGCAGCTTACAAAGTGTAACTGACACTGATGCACGAAAGCGTGGGTATCAAACAGG
+
AA@B?BC@AAAB@@?ABB?CAA9<899:/:@<@?5=>+::9&8969>?????=@C?BB@?@>A>AA??>>=8<@@@@6@@@BBB?BB>>9=7;;;=867)/0)//)/9887884992888==BBBBA@@A?985>>>A<AA<A;>>::;;;;?=?998?A@@A:A?>?@BBB:97<><:77//)//537895=:555(6/8>>>>8<755(36699696575559>>77777757(2255:=/2525873;<:2
@6HNMW:00696:06128
TACGGAGGATGCGAGCGTTATCCGGATTTATTGGGTTTAAAGGGAGCGTAGGTGGGATATTAAGTCAGCTGTGAAAGTTTGGGGCTCAACCTTAAAATTGCAGTTGATACTGGTTTCCTTGAGTACGGTACAGGTGGGCGGAATTCGTGGTGTAGCGGTGAAATGCTTAGATATCACGAAGAACTCCGATCGCGAAGGCAGCTCACCGGGCCGGAACTGACACTGATGCTCGAAAGTGCGGGTATCAAACAGG
+
DDCD@BC>@@@AC@@@AA?BBC?B>BBC;B@<@@;AA8AD=BB=;<<A@AB?;;;6:ABBACAGHGCCCCCCHDD>AAC>CCC;CCCC@C?B?BAA8B7<;AAA?BAA@@::69?6?>A?BCBBBDD?AAAA@=@AA=BB?B@E?BB9949@???9:59A@G>CBCB@CA>>>CBBBBB@BB?AAA????AAA@A<@<A9:9ACCC?CD=D?A?B?CBBBBBAAB@;;;@===B:@?@=<<5<?@@>>7@CB:
@6HNMW:00699:06110
TACGGAGGATCCGAGCGTTATCCGGATTTATTGGGTTTAAAGGGAGCGTAGGTGGGATATTAAGTCAGCTGTGAAAGTTTGGGGCTCAACCTTAAAATTGCAGTTGATACTGGGTGCCTTGAGTGCAGTATAGGCAGGCGGAATTCGTGGTGTAGCGGTGAAATGCTTAGATATCACGAAGAACTCCTATTGCGAAGGCAGCTTGCTGGAGTGTAACTGACGCTGATGCTCGAAAGTGTGGGTATCAAACAGG
+
CCBE@@@>@DD@C;;;;;@DBB?B@CDJ>CB@BB;BB.::.;D;BBCBCCG@DCE?CCBB@B@CBAAABBBCBCB=BCC>CCD<CCGF@C?C<@@@3A5;;A@@<@@BBB??=6?@@;??DBBBCCBBBBB>>9?993:>;>9?6>?@@?B@@@>0000?@>8@@@@6A;;;@@@BBBB@B@:BBC@BBB@BBBB;?;?AAAA?AAAB9;:ACCC@C@@@@000<::?@AAABC>A>?::9,:B>=??9?@@?
@6HNMW:00699:06134
TACGGAGGGTGCAAGCGTTATCCGGAATTATTGGGTTTAAAGGGTCCGTAGGCGGGTTAATAAGTCAGTGGTGAAATCCTGCAGCTTAACTGTAGAACTGCCATTGATACTGTTAGTCTTGAGTGTATTTGAAGTGGCTGGAATAAGTAGTGTAGCGGTGAAATGCATAGATATTACTTAGAACACCAATTGCGAAGGCAGGTCACTAAGATACAACTGACGCTGAGGGACGAAAGCGTGGGGAGCGAACAGG
+
CCCB?;9:.;@>@>A@@A<@BB@C@B@B@CC@CE=BB>AA:AC<CB;;<CC?BBB=B=A=@A>ABBBAAA>ABCG@CC@????@AA?B?BBBBBCC@C:::@CG?BAAACBBB@BC???@CAA:::BDD9??=@??<?BB?B?BB?BCBBBBAAAAA>AABC>B>>@BBBBBBB@CBB?BBD?B@A<A;@189992949::4:B??@@=AABCAB>>>B?@;::=98949A?AB<::A@>?@2;:?>>=A??;
@6HNMW:00709:06120
TACGGAGGATACGAGCGTTATCCGGATTTATTGGGTTTAAAAGGGTGCGTAGGTGGCAGATTAAGTCAGCGGTGAAAAAGCTGTGGCTCAACCATAGTCTTGCCGTTGATACTGGTTTGCTTGAGTACAGTTGATGTAGGCGGAATGCGTAGTGTAGCGGTGAAATGCATAGATATTACGCAGAACTCCGATTGCGAAGGCAGCTTACAAAAGTGTAACTGACACTGATGCACGAAAGCGTGGGTATCAAACAGG
+
;;;A=;;9<BC@<<@0009;;@9;6?@?9?A=@>8>@+:99&7;79:?A===>=C>BBBBB4949A?>=>>:?89899'779;;;7<<<;;8267::>==5;?>AB@CCCAAAB;??8??A?BAB@AA@9:48<<99<=:=B=A=@@@@@A::;;??BF????B8??999@AA???5:8@A@@A8<;@;?==6;;=>1819@@@A?B::::+::98@<?>>A@;:/0000/9::9;2<:9877,7<:<@@:@AA=
@6HNMW:00709:06146
TACGGGGGGTGCGAGCGTTAATCGGAATAACTGGGCGTAAAGGGCACGCAGGCGGTTGTTTAAGTGAGGTGTGAAAGCCCCGGGCTTAACCTGGGAATTGCATTTCAGACTGGACAACTAGAGTACTTTAGGGAGGGGTAGAATTCCACGTGTAGCGGTGAAATGCGTAGAGATGTGGAGTAATACCGAAGGCGAAGGCAGCCCCTTGGGAATGTACTGACGCTCAATGTGCGAAAGCGTGGGGAGCAAACAGG
+
BABABDBD(ABA@A?>@@<@?BCB?CABA:?999-8=9995:B9DB@??BB?:959===B8?>?CCCE@A@@97718CCC:BB=@>9>9>9>>>3=)0(/6/00(:=@?9:::?8>?@?@@;;:>788'668.2625&2757/5383;>999;;;;?;>==D9;;;@@@?;<<///94998=8=?>:>D3818>>4;7;??>BB5B=AC;B=@@>;;;;;:=;;79/79878622'5::<ACC2A556D9@<<9
@6HNMW:00672:06193
TACGGAGGATGCGAGCGTTATCCGGACTTATTGGGTTTAAAGGGTGCGTAGGTGGCAGATTAAGTCAGCGGTGAAAAGCTGTGGCTCAACCATAGTCTTGCCGTTGATACTGGTTTGCTTGAGTACAGTTGATGTAGGCGGAATGCGTAGTGTAGCGGTGAAATGCATAGATATTACGCAGAACTCCGATTGCGAAGGCAGCTTACAAAAGTGTAACTGACACTGATGCACGAAAGCGTGGGTATCAAACAGG
+
CCCC@CC?BBBAA@A9;;>AAA@C@CCC@CCACH?DC>BB>BD>CCBBB;::;C?BAB@A=A?BBBCCAA?@B@@@7BBABCC@CCFC@D;;;DCCBB>A@;;;@CDAAA@@=?C9??B?BAAABBAAA?BBBBBBB?BB?B@=>=CCBBBBBAAAC?BBBC>>>>BBCCCAAA@BB@@@@A=A??;?@@:==AA1819>=@@<@>===2<<@@@>BBBABAA??>>>>@9>>B<@AA???8?<>98818AA?
@6HNMW:00677:06190
TACGGAGGATGCGAGCGTTATCCGGATTTATTGGGTTTAAAGGGTGCGTAGGTGGCAGATTAAGTCAGCGGTGAAAAGCTGTGGCTCAACCATAGTCTTGCCGTTGATACTGGTTTGCTTGAGTACAGTTGATGTAGGCGGAATGCGTAGTGTAGCGGTGAAATGCATAGATATTACGCAGAACTCCGATTGCGAAGGCAGCTTACAAAAGTGTAACTGACACTGATGCACGAAAGCGTGGGTATCAAACAGG
+
ABBB?@@=@:;;BAAAAA@CBC@B?AAA:@C<??8?A2:97:C:AAABA??:?A=@ABCC>B>BCB@=>>;@AABB8B@AAAB?CBBB?@8::<<<>?6<A<>>@BBCABBB@BB<?>F@CBBBBB>>>=@B@==?>:::59;@@@??@@@@:>>@A>@ABC>>>>BAAACCBB?BAA???B<??>:>AA:@>>>0637AAAB?BBBCB5@==8?;?ACBB@>>AA897=::;E;F=>>>>9>???AC:B==:
@6HNMW:00684:06175
GACAGAGGATGCAAGCGTTATCCGGAATGATTGGGCGTAAAGCGTCTGTAGGTGGCTTTTTAAGTTCGCCGTCAAATCCCAGGGCTCAACCCTGGACAGGCGGTGGAAACTACCAAGCTGGAGTACGGTAGGGGCAGAGGGAATTTCCGGTGGAGCGGTGAAATCCGTAGATATCTGGAGGAACATCAGTGGCGAAGGCGGCCACCTGGACCGGTATTGACGCTGAGGTGCGAAAGCGTGGGGAGCAAACAGG
+
B@000//)/<<==8:55659<=7<7:34444.490945//)////7;;666<?=699;;<)/,/<49:@8;;555)555)555)5:55.5<2;<8=>?><@?9<<9==6==<@=?;?>>A<BBBCCC=@@BBB9BDCBCG?B>AA9A=A5;;<@B@@=?CBC<@AAKKBAABBBBBB?BC@B?BA???99:=????B?;6166//*/:/663837//(5752226::55557683<888ACC288558.///4
@6HNMW:00708:06208
TACGGAGGGTGCAAGCGTTAATCGGAATCACTGGGCGTAAAGCGCACGTAGGCGGCTTGGTAAGTCAGGGGTGAAATCCCACAGCCCAACTGTGGAACTGCCTTTGATACTGCCAGGCTTGAGTACCGGAGAGGGTGGCGGAATTCCAGGTGTAGGAGTGAAATCCGTAGATATCTGGAGGAACACCGGTGGCGAAGGCGGCCACCTGGACGGTAACTGACGCTGAGGTGCGAAAGCGTGGGTAGCAAACAGG
+
BBBB@CBC9???>9??@@4;49:>:C?CCCCBBB=BA@@D6;;;;;@BAAA?ABACC@C?BB@CCCCCCC9ABAC>BCB=@?BCCC>C?CAAAC?B?B=>>>A@<AAAA?@?A@CC?AC?CB@?@B?A<BDBBB>BB?99499>8?;AB@@@=?A7;;;::D567=C>=>>>>>>>A<??;>;>>><A;@?;AAC;>;>A=B;==78715:>9==:>>>CBCCBBAA<@BBBBF@CAAABB=BBAAAA:???8
@6HNMW:00665:06249
TACGGAGGATGCGAGCGTTATCCGGATTTATTGGGTTTAAAGGGAGCGTAGGTGGGATATTAAGTCAGCTGTGAAAGTTTGGGGCTCAACCTTAAAATTGCAGTTGATACTGGTTTCCTTGAGTACGGTACAGGTGGGCGGAATTCGTGGTGTAGCGGTGAAATGCTTAGATATCACGAAGAACTCCGATCGCGAAGGCAGCTCACCGGGCCGGAACTGACACTGATGCTCGAAAGTGCGGGTATCAAACAGG
+
DCBB>@@=@B;;:@AA::7:AA?C@CCC>AA=@@8?>8>D>BB>BCA9::A;??E<BBCCAHABCCCCCCCCDDD>CCD>CGG=GCCDAG?A?AGG;E<;;BBB8<<BBBAA5;;0;=@>BBBBB@@=@?=@?<9::/:=8==D<????:?AA9::A=ACCC>CCBB????ABA:::CKADC?BBC@CBCCBB?>9>:=:98>@995:B9A?C8:9;CDCBDBBBBBB@AAAA@:@B99:C?BBBCBB>;;;:
@6HNMW:00672:06248
TACGGAGGATACGAGCGTTATCCGGATTTATTGGGTTTAAAGGGTGCGTAGGTGGCAGATTAAGTCAGCGGTGAAAAGCTGTGGCTCAACCATAGTCTTGCCGTTGATACTGGTTTGCTTGAGTACAGTTGATGTAGGCGGAATGCGTAGTGTAGCGGTGAAATGCATAGATATTACGCAGAACTCCGATTGCGAAGGCAGCTTACAAAAGTGTAACTGACACTGATGCACGAAAGCGTGGGTATCAAACAGG
+
CCBB@DD@CAA@B:99@C@BBC@B@BCC=CC@BB>BC?CC>CF>BCBCB994994:BAACAC@CCBBBBB=BA@@@7ACBCDC@BGCC@C>@@BAACC?AA;::6;ABCCCC@DH>C??=????AAAAA?CDECBBB?AA>A?BBAAABCCB@@@@@=@BBB>>@>FDAAABBB?BAAA>>>;??B<@@A7;;<<3:5:=;?@=A?@@@+:9>??;?CCBBABBCB???A89:D;B@@:::,:>>88918=@?
@6HNMW:00687:06234
TACGGAGGATGCGAGCGTTATCCGGATTTATTGGGTTTAAAGGGAGCGTAGGTGGGATATTAAGTCAGCTGTGAAAGTTTGGGGCTCAACCTTAAAATTGCAGTTGATACTGGTTTCCTTGAGTACGGTACAGGTGGGCGGAATTCGTGGTGTAGCGGTGAAATGCTTAGATATCACGAAGAACTCCGATCGCGAAGGCAGCTCACCGGGCCGGAACTGACACTGATGCTCGAAAGTGCGGGTATCAAACAGG
+
@A;;:;C@C@AABBBBBB@AA@@C?A@@;@B?BJ?DF=BB;AC<;;;BB;;=;DH?DCCCAG@BC<<<BGGFFFD>AAC>BII<CCBC@D?B?BBA8B?BCCCD@AABCC@@=?C=C?C@CAABBBB@CCGBB?BBB=BC<?;?;>B994:@@@A:929@A@<ACBC<AACBBBBBBBC?BB?BAA=AA???@9939?B???BBBB@CD=A=A?B:??A???ABCC::8>=BCB6;:=;;:1;888>>7;;:7
@6HNMW:00701:06218
TACGTAGGGGGCAAGCGTTATCCGGATTTACTGGGTGTAAAGGGAGCGTAGACGGCATGGCAAGTCTGAAGTGAAAACCCAGGGCTCAACCCTGGGACTGCTTTGGAAACTGTCAAGCTAGAGTGCAGGAGAGGTAAGTGGAATTCCTAGTGTAGCGGTGAAATGCGTAGATATTAGGAGGAACACCAGTGGCGAAGGCGGCTTACTGGACTGTAACTGACGTTGAGGCTCGAAAGCGTGGGGAGCAAACAGG
+
ABAA@@????,:84;AAA@CDB?B><;:0;@@@A<@@@BB=BB=B;;;CBABAA?CBBB>BC?BBAA@A=@@@DDD:BB<BBB6;:BB6;;69AC:;;;A@BB>C?BB=B@@ACC@CCCCCCCCBBBB>BA@@<@A=A@A>A>B?C>AAAAAB;;;@=@@?B;BAB::9AAA::9:?;@@5:59BB>???B@BBB>A>@A>@B@@AAA=C?888>5;;==<<C5;;;4;@>??A<ABBBBBB:ABBBB>BBD?
@6HNMW:00683:06260
TACGGAGGATGCGAGCGTTATCCGGATTTATTGGGTTTAAAGGGTGCGTAGGTGGGCTATTAAGTCAGCGGTGAAAGTTTGTCGCTTAACGATAAAATTGCCGTTGAAACTGGTAGTCTTGAGTATAGATGAAGTAGGCGGAATGCGTGGTGTAGCGGTGAAATGCATAGAGATCACGCAGAACTCCGATTGCGAAGGCAGCTTACTAAGGTATAACTGACACTGAAGCACGAAAGCGTGGGTATCAAACAGG
+
BB@@=@C@DABBB@@:;;?@AC@C?@@@;?B;@@6;;0;C8@@;AABBCCCACCC>CBBA=A?AAAA@@@;??@@;@DG=CBBBBC@D@CBCBCEF<D=@@7;93;?@8@AA?BBB@@@@BABBCBBCB;;;?CCDCAGGAGAFGBBBBAFFDCB;;:;BBC=?@@CCCBBBBBCBCBBB@@>A@A<A?>=>>BB>B?BBBBB?AAA@;>;>CBA?BA>>?@@@@@4::??@AA8?=A:992:A=AAD;???7
@6HNMW:00685:06303
TACGGAGGATACGAGCGTTATCCGGATTTATTGGGTTTAAAAGGGTGCGTAGGTGGCAGATTAAGTCAGCGGTGAAAAGCTGTGGCTCAACCATAGTCTTGCCGTTGATACTGGTTTGCTTGAGTACAGTTGATGTAGGCGGAATGCGTAGTGTAGCGGTGAAATGCATAGATATTACGCAGAACTCCGATTGCGAAGGCAGCTTACAAAAGTGTAACTGACACTGATGCACGAAAGCGTGGGTATCAAACAGG
+
CBBC@BB?BBBBCB@>??<?CA?B?BBB>BB?BA5==+:9:&9967;<??@?@BB?BBBAB?C@AA@?????BCBCC:CBBBCB?BBBB>=:=>@@=<<9:=57937;::8886<<3=<<>B===BA@?@;9779;:949>:>;9988>;@@AABA@@<@===7000?@098==;6;765579/55<6;;?6;777)/(/99;=7<;?=>2><8657==9B=999?==?9655<<.9:;655(5559=>7>==8
@6HNMW:00691:06293
TACGGAAGGTCCGGGCGTTATCCGGATTTATTGGGTTTAAAGGGAGCGCAGGCCGTCGATTAAGCGTGACGTGAAATGCCGCGGCTCAACCGTGGAAGTGCGTCGCGAACTGGTTGACTTGAGTGCGCACGAGGAAGGCGGAATTCGTGGTGTAGCGGTGAAATGCTTAGATATCACGAAGAACCCCGATTGCGAAGGCAGCCTTCCAGGGCGTAACTGACGCTATAGCTCGAAAGTGCGGGTATCGAACAGG
+
DCCB?B<?=?D@CA<?::6<AA>B@DEG?GC@BB=BD=CC>CC=EB@A@AA=A?BBB:;;?B?BBBCCCCCCCCC>9;:?BAA=ACDC@D@C@@>@?B@?BCCBBBCB?BCC@C?BBCC>B@????@?BBCAA?A=@=@?;?=?=@A@@;@BAAB??=?CCD>AAAA?BBABBBCCBBB?BB?BBB5C@B>@:::<@=@BBB@B?B@@@@<@BAB@BBBBCBBCBBBBBBCCCC>CBB???9::;BAB?ABF@
@6HNMW:00700:06279
TACGGAGGATGCGAGCGTTATCCGGATTTATTGGGTTTAAAGGGAGCGTAGGTGGGATATTAAGTCAGCTGTGAAAGTTTGGGGCTCAACCTTAAAATTGCAGTTGATACTGGTTTCCTTGAGTACGGTACAGGTGGGCGGAATTCGTGGTGTAGCGGTGAAATGCTTAGATATCACGAAGAACTCCGATCGCGAAGGCAGCTCACCGGGCCGGAACTGACACTGATGCTCGAAAGTGCGGGTATCAAACAGG
+
CBBB>AB=A;;;BAAABB=@?@;@?:::8:A?AB:@@:@?9>C7??@A???=@BB=CCCC@C@CCCAABBCCCCC=BBF>DCC;ECCF?B?BBCCC8A7;9@@@;@BBCD@A>@C>C@C@CBA@CCC@CD@??>A@A<AC?C@C@CBAA>ABCAB??<?BBC>AAAB@BBBBBB@AABB?BC@CBB?CCCFDD@@=@?A?@?BBCC@BB>B?B?B>AABBBBBCCA999ABBCD<??B???8====??8?AA?
@6HNMW:00709:06272
TACGTAGGGTGCGAGCGTTAATCGGAATTACTAGGGCGTAAAGCGGGCGCAGACGGTTACTTAAGCAAGATGGTGAAATCCCCCGGGCTTAACCTGGGAACTGCAGTTTTGAACTGGGTAGCTAGAGTGTGGTCAGAGGGGGGTAGAATTCCACGTGTAGCAGTGAAATGCGTAGAGATGTGGAGGAATACCGATGGCGAAGCAGCCCCCTGGGGATAACACTGACGTTCAGCCCGAAAGCGTGGGTAGCAAACAG
+
//444444(44499:<<<7;5:=>.0)/)/7////)/97993:===6<5555555.5.56;6;7;994555505<=<244444$5<2<<7<6;165=2<.5/7////77+7;2/449)44///////7:/4.444455====&=55/47165////-777-//;777399977/////-5,-(--(-(-//)/579298:+//;97777'////&/99.44:4443<<055<;;(333(33//9919/////)-;;
@6HNMW:00711:06266
TACGTAGGGGGCAAGCGTTATCCGGATTTACTGGGTGTAAAGGGAGCGTAGACGGTTAAGCAAGTCTGAAGTGAAAGCCCGGGGCTCAACCCCGGTACTGCTTTGGAAACTGTATAACTGGAGTGCAGGAGAGGTAAGTGGAATTCCTAGTGTAGCGGTGAAATGCGTAGATATTAGGAGGAACACCAGTGGCGAAGGCGGCTTACTGGACTGTAACTGACGTTGAGGCTCGAAAGCGTGGGGAGCAAACAGG
+
BBBB@BBBBB1AA>A@AB@BCCAE@BBB>BCCCE=BCBCC>CC>AAACCABC998:=B=ABC@BBBBBB?BCBBG=AAA=ABB;CBBB@BCC9C@CCBBB:::69=AC>BBBCCCGACBB@BCBBBBA?AB@@=@A?AAB?B?B@C@CCBBBA@@@@=@ABD>BB???BAACBB?BB?BB?B@BBB?BB>>;>?>1828939C?CCBB?@@@:::<@@A@@BC?A;;7;AABDD=CAABDDD:BBCCC>CBB?
@6HNMW:00667:06338
TACGGAGGATACGAGCGTTATCCGGATTTATTGGGTTTAAAGGGTGCGTAGGTGGCAGATTAAGTCAGCGGTGAAAAGCTGTGGCTCAACCATAGTCTTGCCGTTGATACTGGTTTGCTTGAGTACAGTTGATGTAGGCGGAATGCGTAGTGTAGCGGTGAAATGCATAGATATTACGCAGAACTCCGATTGCGAAGGCTAGCTTACAAAAGTGTAACTGAACACTGGATGCAACGAAAGCGTGGGTATCAAA
+
CCCC@BB=@@@99;@;;;<@?>:>89??,95.5<)55)5;2<?7<<AB==B?BC@ABB@AACABBBCDCC@CCDJF9;<A??B>AAAC?D?@@CCCCD?BB:;<>AA>==<<288-7==8;>===>;994344::==9==9==@@:BA???=88::=7;::?8733;@A?@@BC?B:=88//).883877222.9272...7;;8:9;;;////884////(-56--(-76--(-7991886668////89;2
@6HNMW:00675:06330
TACGGAGGATGCGAGCGTTATCCGGATTTATTGGGTTTAAAGGGAGCGTAGGTGGGATATTAAGTCAGCTGTGAAAGTTTGGGGCTCAACCTTAAAATTGCAGTTGATACTGGTTTCCTTGAGTACGGTACAGGTGGGCGGAATTCGTGGTGTAGCGGTGAAATGCTTAGATATCACGAAGAACTCCGATCGCGAAGGCAGCTCACCGGGCCGGAACTGACACTGATGCTCGAAGTGCGGGTATCAAACAG
+
CBCC?<;5<;;;BBA:::<???<?<48858A:??9>?)9:,9<8777@@@=?BB=<BABBAFAHGEAABAA@;;;/;BB9ABB7CCAA+0,0+000+0+00>00,/BBA??:5:?5?:><@@AACBC?BBCCC?AA@=::6:=@>AB9:59BAABBBAAAAB<A@CC=@A?>=>88:??9<>9>@A=A@@@@?;;49<@:9:AA@@5::/8<@8?=?ABBCBBCBB???@@00*000//>7==??>>3=55
@6HNMW:00688:06354
TACGGAGGGTGCAAGCGTTAATCGGAATCACTGGGCGTAAAGCGCACGTAGGCTGTTATGTAAGTCAGGGATGAAATCCCACGGCTCAACCGTGGAACTGCCCTTGATACTGCACGACTTGAATCCGGGAGAGGGTGGCGGAATTCCAGGTGTAGGAGTGAAATCCGTAGATATCTGGAGGAACATCAGTGGCGAAGGCGGTCACCTGGACCGGTATTGACGCTGAGGTGCGAAAGCGTGGGGAGCAAACAGG
+
9B??;9:9,39;:2999924.4<<7<9=@@<C?I?FFDCC9;;BBCCCCBB>@99;9@=>??>?BCCCG=CB@@@8@??8=@>8<=7713-3387;6;=7:9)9;>BDCC;;;BBCCCC@BB=BB@CC>CBBBB=BB?BC@C?A?A@CC@BA@:93:89?>A9AA9@777@@B>???0//7=6=??===37/7782856=0558=;@@57728079>6???0/-6.0*/9879F599=6776,69;<A:8877
@6HNMW:00701:06321
TACGTAGGGTGCGAGCGTTAATCGGAATACTGGGCGTAAAGCGAGCGCAGACGGTTTTTTAAGCAAGATGTGAAATCCCCGGGCTTAACCTGGGAACTGCGTTTTGAACTGGGAGACTAGAGTGTGTCAGAGGGGGGTAGAATTCCACGTGTAGCAGTGAAATGCCGTAGAGATGTGGAGGAATACCGATGGCGAAGGCAGCCCCCTGGGATAACACTGACGTTCATGCTCGAAAGCGTGGGTAGCAAACAGG
+
9BBCCDFF>AAA>@>000+0;@@?;A3989?>>8>?89838;;=>77738:8<:=>?>>#/(///0///66999/3777.3=3=;:::7:=@?8@:0/0666>>/676=678)8::;;>>>>>??AA>86699999&7==<17.6<A;==@888>>=:;69.6//*/<==9886==><@B=B<A@A8;9@@2789282877;>>=.9;7079:69;;;>>;;;7:87579<AAA7=88888)8<=:;;3;AA=
@6HNMW:00702:06345
TACGGAGGATGCAAGCGTTATCCGGATTCATTGGGTTTAAAGGGTGCGTAGGCGGCCTTTTAAGTCAGTGGTGAAATCCTGCCGCTTAACGGTAGAATTGCCATTGATACTGAAGGGCTTGAGTACATTTGAGGTAAGCGGAATGTGTAGTGTAGCGGTGAAATGCTTAGATATTACACAGAACACCAATTGCGAAGGCAGCTTACTAAACTGTTACTGACGCTGATGCACGAAAGCATGGGGAGCAAACAGG
+
==<B7:>:>>@??49:9:?CBCAF89:;@9949D;BB/;;/5:1:596;::4/0)04=9=.=4=@?99:68<@A?6@D=:99.95=:>9@=?=B=?:=5;:5::7<?A?666>9@@=@@:?>995;===,55935924997=266=:::555::::;.5555)5954.44;4445::;;<<<4//9696;+////)/49;;;;9<=544//777)//////9<<?>>>@@>>>>*0////<<.///:<5;;;:
@6HNMW:00708:06324
TACGGAGGATGCGAGCGTTATCCGGACTTATTGGGTTTAAAGGGTGCGTAGGTGGCTTGTTAAGTCAGTGGTGAAAAGCTGCAGCTCAACTGTAGTCTTGCCGTTGAAACTGACGGGCTAGAGAGGAAACGAGGTATGCGGAATGTGTGGTGTAGCGGTGAAATGCATAGATATCACACAGAACGCCGAATTGCGAAGGCAACTTAACAAAAGTGTTAACTGACACTGATGCACGAAAGCGTGGGTATCAAACAGG
+
00//)/7)4445:=>@EDAC?@=@<ABB5;5.99)55)5<)5506;67777(-,(,2,25(((*,,,--72444::&445559::<00)000066<==:=@?BB8;9@49:>=:;;.;??==<<<187*7?<=9>>000:4:10/73794986:9/0*/>@>7;?>9:9==?>?897;797?<?=96::17.5577,2,2839;1515998+3/./(/6:8//.78558?9;;=BDD:;;;?@@9>>>@@@:888<
@6HNMW:00709:06357
TACAGAGGGTGCGAGCGTTAATCGGATTTACTGGGCGTAAAGCGTGCGTAGGCGGCTTATTAAGTCGGATGTGAAATCCCCGAGCTTAACTTGGGAATTGCATTCGATACTGGTGGGCTAGAGTATGGGAGAGGATGGTAGAATTCCCGGTGTAGCGGTGAAATGCGTAGAGATCGGGAGGAACACCAGTGGCGAAGGCGACTAACTGGACTGTAACTGACGCTGAAGCGACGAAAGTGTGGGGAGCAAACAGG
+
BCBBCDCC=;;:@BBBBB@C?CBA=BBB<BCCCC?CCCDD>BBCAAAABBB>BC@CC@CA0000AA>-0/<<=?@6?@GA1<<;;>:>9=B8::6:;?;AC::59@??<<:;4;;<.;@CABBBB;;;7;AAC@CCD@;;9<392;A9A>;;;BBBD@BCCM?@@ABBCC;;;;;DD?BB?A;?9:59>=><>8:69;@99:;;69@A;@>>:5524449:;;99/499///::;19//5<??6ACCDD=C998
@6HNMW:00664:06399
TACGGAGGTGCAAGCGTTACTCGGAATCACTGGGCGTAAAGGACGCGTAGGCGGATTATCAAGTCTTTTGTGAAATCTAATGGCTTAACCATTAAACTGCTTGAGAAACTGATAATCTAGAGTGAGGGAGAGGCAGATGGAATTGGTGGTGTAGGGGTAAAATCCGTAGAGATCACCAGGAATAACCCATTGCGAAGGCGATCTGCTGGAACTTAACTGACGCTAATGCGTGAAAGCGTGGGAG
+
566>5::8;::;:?@>>@CBBBD@C@BB=9595)5;;;@2505;555;@@555.5@299==266==??2;;;<;(5448544.44.4.4.4<5:<4<5544.44488(44444/)///////::555)5955.555599.4.4.4.49.44<49:9&4;;;+993445///-----(//4:477)//(//)////)4.43389>=99929.55.58=@@AA@;;;<?@:>6659095555:144
@6HNMW:00678:06391
TACGGGGGTGCGAGCGTTAATCGGAATTACTGGGCGTAAAGCGTGCGCAGGCGGTTTTGTAAGACAGATGTGAAATCCCCGGGCTCAACCTGGGAACTGCGTTTGTGACTGCAAGGCTAGAGTGCGACAGAGGGGGGTGGAATTCCACGTGTGGCAGTGAAATGCGTAGAGATGTGGAGGAACACCGATGGCGAAGGCAGCCCCCTGGGTCGTAACTGACGCTCATGCACGAAAGCGTGGGGAGCAAACAGG
+
@@;;;;;*9?>==<>@@:?>@??=A;@<?ABCE>B???C8@98:>=>>@B?A@;@AB4>>A?BCBBCBBBBBBB>BBBB6AA<AAAD?B?B??9?;>>=>9991;>>?@@@??;><6578>====:97=<877777%850538.202:9?>>@8;::=<=<6<>????>;;;@@AE?@B?A?BCC?ABCF@CCG;<;;DDEIDE2CBF?CBBBCACCCAACBBBBA@A@@?@D69:>>?>=0:9;@C4@;:6
@6HNMW:00697:06378
CACCGGCAGCTCTAGTGGTAGCAGTTTTTATTGGGCCTAAAGCGTCCGTAGCCGGTTTAATAAGTCTCTGGTGAAATCCTGCAGCTTAACTGTGGGAATTGCTGGAGATACTATTAGACTTGAGATCGGGAGAGGTTAGAGGTACTCCCAGGGTAGAGGTGAAATTCTGTAATCCTGGGAGGACCGCCTGTTGCGAAGGCGTCTGACTGGAACGATTCTGACGGTGAGGGACGAAAGCTAGGGGCGCGAACCGG
+
DCC@C?CBBBCCCCBBB@CCCC:;;HGG5@@@CD<B>:99.:===?<?@@@C@C@ED<@?@B>ABBBDKH@CCCF>BB?A@@;;;B5;8;BBCDD8:8:;A>BC?@A@?@@@@B?@;;9A?BBBBCCCD>BBCC@B?BBAA6;:AAAB=BBB=@@@::8:ABA<C?CABBC?A@?;;;0;;5<;5;;500@+0000+0:=@>??@>>>??A>898C:>>AABB>;?<>>8?BAAA<A@@>===2:99731768<
@6HNMW:00706:06370
TACGGAGGGTGCAAGCGTTACTCGGAATCACTGGGCGTAAAGGACGCGTAGGCGGATTATCAAGTCTTTTGTGAAATCTAATGGCTTAACCATTAAACTGCTTGAGAAACTGATAATCTAGAGTGAGGGAGAGGCAGATGGAATTGGTGGTGTAGGGGTAAAATCCGTAGAGATCACCAGGAATACCCATTGCGAAGGCGATCTGCTGGAACTTAACTGACGCTAATGCGTGAAAGCGTGGGGAGCAAACAGG
+
BBBC>;;;0;?@@=@@@@?ABB:;6:=AABBCEB=ABAAB;@=@CCBBBBF@AA?AB?BCCB?BC;;;;6:@ABA=@@@@@AA>A@<?;@>AA?BB=@BACB?BCCCC>BBBBBB@BBBBBBBBB<;;0;;;;5;CAAAC@B?B>A=;<6;AB9<;<-;???4AA;A@BBCDCCDDD@CC@D@BABB=BB?AB@@5:59=@>>?DCFF?B?BD@C?BBB@@@BAA>BA?>A;;;7;AAABBB7A@BCC?BBB@
@6HNMW:00752:05797
TACGGAAGGTCCGGGCGTTATCCGGATTTATTGGGTTTAAAGGGAGCGCAGGCCGTCGATTAAGCGTGACGTGAAATGCCGCGGCTCAACCGTGGAAGTGCGTCGCGAACTGGTTGACTTGAGTGCGCACGAGGAAGGCGGAATTCGTGGTGTAGCGGTGAAATGCTTAGATATCACGAAGAACCCCGATTGCGAAGGCAGCCTTCCAGGGCGTAACTGACGCTATAGCTCGAAAGTGCGGGTATCGAACAGG
+
CCDD@C?B?AC@CD>@@@@BCC@D@CCC=BB?CD>DD9::6;E9;<;BACFAF@CBC@@@?A?A:;;AAAAA@AA<000?A000<BBB>B?BDE@C@C;;;CCBBCBB?BAA=@>AA<<5;@AACCCCCCCBB@C@C@CBAF@B@BCCC?BCCBCBB@CBBB>BCBB>BBA??CCCCBB?BB?BBB5BBB?@@DD6;8;;:B?B?C@CCB>C<;;@CABAA@@@AAA@A>?999/:==>?@=@@@BAB@BBD@
@6HNMW:00761:05801
TACGGAGGATCCCAGCGTTATCCGGATTTATTGGGTTTAAAGGGAGCGTAGGCGGGCGCTTAAGTCAGCTGTGAAAGTTTGGGGCTCAACCTTAAAATGCAGTTGATACTGGTGCCTTGAGTGCGGTATAGGCAGGCGGAATTCGTGGTGTAGCGGTGAAATGCTTAGATATCACGAAGAACTCCGATTGCGAAAGGCAGCTTGCTGGGAGCGTAACTGACGCTGATGCTCGAAAAGTGTGGGTATCAA
+
GLFF@@@<?@@@:@AABB?ABD8>8999,:B2::/95)5:1;;8<@:96=<9595,9444.4.4;999:456==>4=<>)555&5::<6;6;8=;;///99//+/<44333-333-3-3/////50556//(//:46:5:6?6;8??079;893<37777.7733,222.33.//6659;5<881777,33333(3473333,38333(4<9::<9@@BBABBB;;:??999555&577777.///766
@6HNMW:00719:05839
TACGGAGGATCCGAGCGTTATCCGGATTTATTGGGTTTAAAGGGAGCGTAGATGGGTTGTTAAGTCAGTTGTGAAAGTTTGCGGCTCAACCGTAAAATTGCAATTGATACTGGCAGTCTTGAGTACAGTTGAGGTAGGCGGAATTCGTGGTGTAGCGGTGAAATGCTTAGATATCACGAAGAACTCCGATTGCGAAGGCAGCTTACTAACCTGTAACTGACATTGATGCTCGAAAGTGTGGGTATCAAACAGG
+
B@@@?:97:AA=AAB@@@<@BB?C?CCC=BDADL=BB<AA:AD>AAACCCCBBCD?C?CC@C@CCCCCC;;:EJK>CCB;AAA=ACBB=@4::99:*;59;B@C9:;?@A;949DA;;<?AABBBAABB?BBA?BBC@BC@C@C?ACCC@CC::;;;6;CBB<;;;C@CCCCDCCCBBB?BB?BBB?BBB?A@??5;5;@AAB>BBDC>A?AAAF?BBCBBCC?AACCBBCCCC;BAA;;;8;CCEIKICBC?
@6HNMW:00729:05854
TACGGAGGATGCGAGCGTTATCCGGATTTATTGGGTTTAAAGGGAGCGTAGGTGGGATATTAAGTCAGCTGTGAAAGTTTGGGGCTCAACCTTAAAATTGCAGTTGATACTGGTTTCCTTGAGTACGGTACAGGTGGGCGGAATTCGTGGTGTAGCGGTGAAATGCTTAGATATCACGAAGAACTCCGATCGCGAAGGCAGCTCACCGGGCCGGAACTGACACTGATGCTCGAAAGTGCGGGTATCAAACAGG
+
CCBA@;:7:B@@@BB@@A@BDE@C@CDE>CB>@A;@D:BB<@B8ABAAACC@CCC=BB@A=A?CCCCCCBCCCBE>BBC>CDD;BBCC@B?A;?>?5@4;;C?@<@@BBCBB?BC>C?B@BCBBBBB@BBBBB??>>8=?8?9><>BBD@CBAAA9819=<>8?BBB@@?>B>>>BBAB@BB@BBB@BBB==<AA8><>ABBCCCA?CC>C>A>A?BABBBBBCCAAA>@==>>6=<@@@@:@>>?AC9A??<
@6HNMW:00731:05829
TACGGAGGATGCGAGCGTTATCCGGATTTATTGGGTTTAAAGGGAGCGTAGGTGGGATATTAAGTCAGCTGTGAAAGTTTGGGGCTCAACCTTAAAATTGCAGTTGATACTGGTTTCCTTGAGTACGGTACAGGTGGGCGGAATTCGTGGTGTAGCGGTGAAATGCTTAGATATCACGAAGAACTCCGATCGCGAAGGCAGCTCACCGGGCCGGAACTGACACTGATGCTCGAAAGTGCGGGTATCAAACAGG
+
CBBC?@@<@@@@@AD9::?CBB>A?A@A:@@;@A8?>,99+9B9??>BBBB?CCD=CBBCAE@BCCCDCDBCCCF?CCC=CDD;DBBB@C@C?CCC;C>@@BBB?CBBBDCB=A@<@?B@DCBBC;979?@AA??@?9@?:?>B@BBBC>CBBBB8848??@8AAAA>ABBAAABCB@A>AB?BCC@BBBCBBBB?B@BAAABBBB?BC>C?B@B?BAAADBBBBBBBBBBBBB>BA@88748AA<=>9>??=
@6HNMW:00733:05833
TACGGAGGATGCGAGCGTTATCCGGACTTATTGGGTTTAAAGGGTGCGTAGGTGGCTTGTTAAGTCAGTGGTGAAAAGCTGCAGCTCAACTGTAGTCTTGCCGTTGAAACTGACGGGCTAGAGAGGAAACGAGGTATGCGGAATGTGTGGTGTAGCGGTGAAATGTATAGATATCACACAGAACGCCGATTGCGAAGGCAGCGTACCAGGCTCTATCTGACACTGAAGCACGAAAGCGTGGGGATCAAACAGG
+
CCBB?BC@BBB@@@:;;;<AAC@C@@@@:>@9@@:AC;A@;@B;AAABCBB?@@=@A?AA>B?BABABBB?BBBBA6AA:;::;:CDD@CCGB:9:AA=BB<?A?;;;:;CCABBC>CCAAABBB@BB:BB9989C8::C?B@9:9BAA?BBA@A??9?@@@:ABABBC>>?BCCE@@@>>><>BC>BBC=?>>=2839@@@B@@@=0000@@@@BAAABBBCBBB>BCBBBBB<A@A@@@A8BBBBD>AAA?
@6HNMW:00744:05821
TACGGAGGATACGAGCGTTATCCGGATTTATTGGGTTTAAAGGGTGCGTAGGTGGCAGATTAAGTCAGCGGTGAAAAGCTGTGGCTCAACCATAGTCTTGCCGTTGATACTGGTTTGCTTGAGTACAGTTGATGTAGGCGGAATGCGTAGTGTAGCGGTGAAATGCATAGATATTACGCAGAACTCCGATTGCGAAGGCAGCTTACAAAAGTGTAACTGACACTGATGCACGAAAGCGTGGGTATCAAACAGG
+
AAAA=@A>A@AA@BAADB>?@C?D8::?6=@299,8>*99)8=878:A?<>6=A288>?A>B?BBCB?>>8<9999*9>>>;;7><87:@6:977725-23,276=:888<>8=>.78=<<998>><<8:=8;<;9<8>=8=:867>:;:@;/0/::5:=@@:@@@B???B@@<388@@@AA7;<A:>=?7;6>>+/,0@@@@<@9888)9:::<7=;;?=?><@@///66///)788888)7===@D9>>><
@6HNMW:00748:05844
TACGGAGGGTGCAAGCGTTACTCGGAATCACTGGGCGTAAAGGACGCGTAGGCGGATTATCAAGTCTTTTGTGAAATCTAATGGCTTAACCATTAAACTGCTTGAGAAACTGATAATCTAGAGTGAGGGAGAGGCAGATGGAATTGGTGGTGTAGGGGTAAAATCCGTAGAGATCACCAGGAATACCCATTGCGAAGGCGATCTGCTGGAACTTAACTGACGCTAATGCGTGAAAGCGTGGGGAGCAAACAGG
+
C@@C@;;;8;BBB?BBAB?A@@@B?C@BBCCCCC79:BBB<B@CBCEBBAC<?@?@@<@C??=?ABBBB9?@AAC>::;C@CC@CD@C?B=@@=@@;@AA@C@BBBBC=CDABBC?BDCCCCCAAABA8::::6;CCBBB?C?B?A?AA<@@A@AAA6@@?@5@?<@BBBDBBBCCC?BB@C@CCCD>BB?BBAA<>:>>>?BBGDCB?BACC@C@BBBB?@@BC@CCBBBCCC?CCBBBBB:AABCB=CBB?
@6HNMW:00757:05837
TACGGAGGATGCGAGCGTTATCCGGATTTATTGGGTGTAAAGGGAGCGCAGGCGGATTGGCAAGTTGGGAGTGAAATCTATGGGCTCAACCCATAAATTGCTTTCAAAACTGTCAGTCTTGAGTGGTGTAGAGGTAGGCGGAATTCCCGGTGTAGCGGTGGAATGCGTAGATATCGGGAGGAACACCAGTGGCGAAGGCGGCCTACTGGGCACTAACTGACGCTGAGGCTCGAAAGCATGGGTAGCAAACAGG
+
CBBB@A@=@:;;A@@????BCD?C?BBC9AB@DD>AAABB=BB=999>>=>8>@>@@>A?BB=AB@CC>>>>BCC>AAACCA?9??CC?AA7>:;:3:8=>BB:AABC6:;;:@?@@@A<@???@<??B@@AA<@8818>;?<@=@D9?:=>?A???<@@=@<>==?@AAA@@@@@B:AA<>;>>>;@C>>:><<6;:7616<AA@>>>7<<<>><>A@@@??=D6636>@@AA:A@@@@@9>:;;CB:AAA<
@6HNMW:00762:05818
TACGGAAGGTCCAGGCGTTATCCGGATTTATTGGGTTTAAAGGGAGCGTAGGCGGACGACTAAGTCAGCGGTTAAAGCGTGTGGCTCAACCATACATTGCCGTTGAAACTGGTTGTCTTGAGTGCACACAGGGATGCTGGAACTCGTGGTGTAGCGGTGAAATGCTTAGATATCACGATGAACTCCGATCGCGAAGGCAGGTGTCCGGGGTGCTACTGACGCTGAGGCTCGAAAGTGTGGGTATCAAACAGG
+
;;;C>A<@=?A?@@?@@?;@BC?B@BCD=CB?BC>CF=AA=AC;AAABC@@=AC?AA;;;AA>ABB@@@@=AADD?DCBBBBC@CCCC@C@CCCCCD@BC>?A>AAB=EBB=A>@@CCACBBCCCC??@@??:?@@@BC>@>@CCCBA=AA??@@B@BCCC>BBBB@BBBBBBBCC>>>BB@BBB>BCB@@@BB?A>B@@=>99;3;;;0<<=ADCBAABB@?A9829>AACC<??AAAA==EA@??9===7
@6HNMW:00732:05899
TACGGAGGATGCGAGCGTTATCCGGACTTATTGGGTTTAAAGGGTGCGTAGGTGGCTTGTTAAGTCAGTGGTGAAAAGCTGCAGCTCAACTGTAGTCTTGCCGTTGAAACTGACGGGCTAGAGAGGAAACGAGGTATGCGGAATGTGTGGTGTAGCGGTGAAATGCATAGATATCACACAGAACGCCGATTGCGAAGGCAGCGTACCAGGCTCTATCTGACACTGAAGCACGAAAGCGTGGGGATCAAACAGG
+
BA@C?@@<@;;;BBBCCC>ABB<@<@@@;@B;@@8A@8AB=BJ?DDBGFCBABB@BC@@@=@=@ACBBBB>BAAA@0==00000:<;=:@????>833<>?;9;5;:;/;???AAA=?::9>B@?=?A9@;:;4:<9:;B?@<:88===4>=??@>?8>=<<1=AABBBBBBBDBBBBBBBB?AA>8;;=:==?@1838=<<>>>A<@@<@B@>>>?>>>>=<=@@8===9:8>8??===CC9BBBBB:@@B7
@6HNMW:00745:05892
TACGGAGGATGCGAGCGTTATCCGGATTTATTGGGTTTAAAGGGTGCGTAGGTGGTGATTTAAGTCAGCGGTGAAAGTTTGTGGCTCAACCATAAAATTGCCGTTGAAACTGGGTTACTTGAGTGTGTTTGAGGTAGGCGGAATGCGTGGTGTAGCGGTGAAATGCATAGATATCACGCAGAACTCCGATTGCGAAGGCAGCTTACTAAACCATAACTGACACTGAAGCACGAAAGCGTGGGGATCAAACAGG
+
BCBB@BC@BBBCAAAABA=??A=A=?AC>CC?BB=BA9>@+992:9:BA@@;9927?79929?ABABCAA=ABAA<BBC<??@<@@00,07::=?@0;:>B>AA?@?>4<::9396<>@<@??>@@889)898:AAA=@C@F@BAAABB?BBA=A9958?AA:AAAA?>>>?===:::;?AB<@??;888:>>>?:=:=AA>>;=>==B8><>@A=AAA>888>9:4::BD;;;1;888:::-;<=>E:@@B8
@6HNMW:00750:05860
TACGGAGGATACGAGCGTTATCCGGATTTATTGGGTTTAAAGGGTGCGTAGGTGGCAGATTAAGTCAGCGGTGAAAAGCTGTGGCTCAACCATAGTCTTGCCGTTGATACTGGTTTGCTTGAGTACAGTTGATGTAGGCGGAATGCGTAGTGTAGCGGTGAAATGCATAGATATTACGCAGAACTCCGATTGCGAAGGCAGCTTACAAAAGTGTAACTGACACTGATGCACGAAGCGTGGGTATCAA
+
BA@A=?>;?:;;@@;;;A?BBB@B@CDC?BC6;;0;C0;;0;A9@@A@BBB@CC=@@A@B@C@BDCBBBB?ACFJC9AAAAABAGCCEAD:;;BBBAD=AA@BA?B;;93<<177*778277;<@@?>?:=?BBB=><>A<@4999@AABBBC>>9929=>>9@??@BCBBB>=:=>>=>AB<??=6:99)//.-(-,...88(//898+888886<;;;===:757733.//(/:335:/622288
@6HNMW:00761:05894
TACGTAGGTGGCGAGCGTTGTCCGGAATGACTGGGCGTAAAGGGCGTGTAGGTGGACTGATCAGTCGGATGTGAAAGCCCCAGGCTTAACCTGGGAACCGCATCCGATACGGTCAGTCTTGAGTGCGGGAGAGGGCAGTGGAATTCCCAGTGTAGCGGTGAAATGCGTAGAGATTGGGAGGAACACCAGTGGCGAAGGCGGCTGCCTGGACCGTAACTGACACTGAGGCGCGAAAGCGTGGGGAGCAAACAGG
+
;;CBBA?<>>:>@@@AAA>BBG@CAD;<<DDDCC?AAAAC=BB=B@AAABJFHDACBBDDCCBA@AF@CAAACDD<@?AA6::8:C?B@C?CDD>D787:?@AA@FFEBAA>ACBBBBB?BCBAABBC=B??>=8899AB?B?B@BB>BBBA@??8818=?A:;:?AAAA@@>@399,993:?CAB?999A=@@C=@=@C?DBAC?CC?BB?BCC?BAAA9::@@??;?@@@?@9@??>ABB:BBBCB=CCC?
@6HNMW:00761:05896
CACGGGGGATGCGAGCGTTATCCGGATTCATTGGGTTTAAAGGGAGCGTAGGCGGCCCGACAAGTCAGCGGTAAAAGACTGCAGCTAAACTGTAGCACGCCGTTGAAACTGCCGGGCTAGAGTGCAGACGAGGTTGGCGGAACAGGTGAAGTAGCGGTGAAATGCATAGATATCACCTGGAACCCCGACAGCGAAGGCAGCTGACCAGGCTGTAACTGACGCTGATGCTCGAGAGCGTGGGTAGCGAACAGG
+
@?@EEEE5FCBBBAAAAB?BBD@D>BB?CBA=??5=>9?A9BD=::;@=00+00*0@9@?A@:@ACCB@=8877729@ACDE@A@CCD?CBBBBBBB:;:?BB@CCD=BA@@@DD>BBBBBBBBBBBBAABB?B?C@??;???==:??<<@A???B?BBBC>CDBBBBBAA@AC>>9>A>A?BDD:EA@@ABCB9=8?@<9;;==8=B?BBBBB@BAAABBBBB999???CCA999@@@@:@@AAAB?A@@<
@6HNMW:00720:05936
TACGGAGGGTGCAAGCGTTAATCGGAATCACTGGGCGTAAAGCGCACGTAGGCTGTTATGTAAGTCAGGGGTGAAATCCCACGGCTCAACCGTGGAACTGCCCTTGATACTGCACGACTTGAATCCGGGAGAGGGTGGCGGAATTCCAGGTGTAGGAGTGAAATCCGTAGATATCTGGAGGAACATCAGTGGCGAAGGCGGCCACCTGGACCGGTATTGACGCTGAGGTGCGAAAGCGTGGGGAGCAAACAG
+
CCCC@BBB<A@;94;@??=@?BBB?C@DCDCCDD>CBBBC6;;@ABBB@@@;A:;;:;99@B?AAA@@@@8@BCE9;:;59@>=?C??<?9?>A?B?BBBCB=B?@AACBBBBBA;;;;5;A?BB@CG=DD@AA;@C=A@<@>A>A?BB?BBAAB?AAACDD>CC?BABACBBBBBC?CC<>>@BBBCABB?BBB>>=AA<A688=@@:=<5959//)0@@008A@@=>>=BBB8=;;;===/888>=4<88
@6HNMW:00750:05910
TACGGAGGATCCGAGCGTTATCCGGATTTATTGGGTTTAAAGGGAGCGTAGGCGGGCGCTTAAGTCAGCTGTGAAAGTTTGGGGCTCAACCTTAAAATTGCAGTTGATACTGGGTGCCTTGAGTGCAGTATAGGCAGGCGGAATTCGTGGTGTAGCGGTGAAATGCTTAGATATCACGAAGAACTCCTATTGCGAAGGCAGCTTGCTGGAGTGTAACTGACGCTGATGCTCGAAAGTGTGGGTATCAAACAGG
+
@@@A=@@=@AA>C@?>?B?ACB=?=?AA9AA?AA=AA=AA9@@8>>=@@@?:=;;3;>=>?C?BAC@AADDFCCC?CCE>CCC;AAAC@C?A69;96;;@@BBB?BDCAA>?>9:::?C=ABB???EAAABA@=@@@<:958>B>BBBB>BBB?@8857ABB>BBBE?BBBBBB???DC?BA?BEC?BBB?BBCF?B=ABBBB>A@BD=ABBCCC@CCCCBBBCDCBBBCCCCC>CCC@@@;@CCCCC>BBC@
@6HNMW:00751:05985
TACGGAGGATACGAGCGTTATCCGGATTTATTGGGTTTAAAGGGAGCGTAGGTGGGATATTAAGTCAGCTGTGAAAGTTTGGGGCTCAACCTTAAAATTGCAGTTGATACTGGTTTCCTTGAGTACGGTACAGGTGGGCGGAATTCGTGGTGTAGCGGTGAAATGCTTAGATATCACGAAGAACTCCGATCGCGAAGGCAGCTCACCGGGCCGGAACTGACACTGATGCTCGAAAGTGCGGGTATCAAACAGG
+
BBCC@AA>@A@@A@?8:829:@>A?AAA<BB?BH=AA;@>+99+:??AAEF?BBF>AAABAD?CBGBBAICCCCC=<;;7;CF7AAA@@C@C=A@@3@<A@AAA@BBAAABC@CC>B?B?BCBAB;:79C@@A????9?@<@>B>AABA>A@@@@??<?CCC>BBBB?DBBBBBBBBBB?BB@CBB?BCBCBAAA9><????BBCC?CC>B@B?B>???BBBDBBBBBA@@999,:?:::C8??A?;;3;>>:
@6HNMW:00756:05989
TGCGGAAGGTCCGGGCGTTATCCGGATTTATTGGGTTTAAAGGGAGCGCAGGCCGTCGATTAAGCGTGACGTGAAATGCCGCGGCTCAACCGTGGAAGTGCGTCGCGAACTGGTTGACTTGAGTGCGCACGAGGAAGGCGGAATTCGTGGTGTAGCGGTGAAATGCTTAGATATCACGAAGAACCCCGATTGCGAAGGCAGCCTTCCAGGGCGTAACTGACGCTAAAGCTCGAAAGTGCGGGTATCGAACAGG
+
;<:C?B=@=@C<@@9@;;6<BA>A?BBA<@B5;;0;;):@,99)95955:@=@>BA@000+0+/77;:;?@<AAB>:00;A00,0=@@:@2;;98=6>999BBBBBCG?AAB@C@EABBAEBBBBCCBAAA::4;4;7;@=@?A5;;;<5;00<://)///0*0888-43:>=74838828;5:::.=00)///=29.5>>>;@9=;999,9:9:9?@B?>:54880949444808:8444(4448:;6///6
@6HNMW:00758:06009
TACAGAGGGTGCGAGCGTTAATCGGATTTACTGGGCGTAAAGCGTGCGTAGGCGGCTTATTAAGTCGGATGTGAAATCCCCGAGCTTAACTTGGGAATTGCATTCGATACTGGTGAGCTAGAGTATGGGAGAGGATGGTAGAATTCCAGGTGTAGCGGTGAAATGCGTAGAGATCTGGAGGAATACCGATGGCGAAGGCAGCCATCTGGCCTAATACTGACGCTGAGGTACGAAAGCATGGGGAGCAAACAGG
+
::;BBBEF>B@@@AA@??=A@ABB@CHD=BABBF>AA@@@:????C@@@A@<@@:AA?BB@B?BBDC?BBBB?=<89999+:BA@A>A?BC?BB=B?B@CABA?BBBBBBAB?AA@AAA@==>==;::/>@<;5;A>8?<BB?C??:?A=A@@>>::4;::;1;?>AAAAA@>>AAA:5536===>:>;8818?A6>:;:89:?:<>=:====578ACD??;;;=9:3:<<<=@:A>>=AAA5AC@@@9><<6
@6HNMW:00763:06007
TACGGAGGATGCGAGCGTTATCCGGATTTATTGGGTTTAAAGGGAGCGTAGGTGGGATATTAAGTCAGCTGTGAAAGTTTGGGGCTCAACCTTAAAATTGCAGTTGATACTGGTTTCCTTGAGTACGGTACAGGTGGGCGGAATTCGTGGTGTAGCGGTGAAATGCTTAGATATCACGAAGAACTCCGATCGCGAAGGCAGCTCACCGGGCCGGAACTGACACTGATGCTCGAAAGTGCGGGTATCAAACAGG
+
CCCD@AA?AB@A@@@?@@>ADD@C@BBB<AC=BB=BC<BB<AD>ABBCCBB>BBC=CCCC@C@CEECCAAAAAAC>CCD>DDD;CCCC?C@B?BAA8A;@?A@A=ABABBBB@BB>B@C?B@AABBA>ABBAA<;;;37708?C@CABC>BB???==<>CCD>CCAC?BBBBBBBBBBB?BB?CCC?CBBBBBBA>?;>?@@ABCD?CA=C?C?B?BCCCCCCCA@>?<==677)8>9667.9==7:7-6789
@6HNMW:00716:06036
TACGGAGGATCCCAGCGTTATCCGGATTTATTGGGTTTAAAGGGAGCGTAGGCGGGCGCTTAAGTCAGCTGTGAAAGTTTGGGGCTCAACCTTAAAAATTGCAGTTGATACTGGGTGCCTTGAGTGCGGTATAGGCAGGCGGAATTCGTGGTGTAGCGGTGAAATGCTTAGATATCACGAAGAACTCCGATTGCGAAGGCAGCTTGCTGGAGCGTAACTGACGCTGATGCTCGAAAGTGTGGGTATCAAACAGG
+
AAAA=;:5;AAB=@@@AA?BAC@C????9?A;@@9@A8>=8=A7??>BBCB@CEE=AAAB>A499@?@@9;=EDI<CAB0<;;6;CDC@C>B5;;;;*;4;9>>A:@>@@@@<@<@??>A8::??AAA=AABA@>ABB?CC?B?B?BBBB?BBBBB==:=A@A=>??D@BBBB???AABC?CD?DCB@BA?;?>>>9?=@BBBB@CBCC?;;;CCC>BBDBAABBBBCBBE@@AC>BBC;;;7;AAABB9AAA5
@6HNMW:00720:06031
TACGGAGGATGCGAGCGTTATCCGGATTTATTGGGTTTAAAGGGTGCGTAGGCGGTTTATTAAGTTAGTGGTTAAATATTTGAGCTAAACTCAATTGTGCCATAATACTGGTAAACTGGAGTACAGACGAGGTAGGCGGAATAAGTTAAGTAGCGGTGAAATGCATAGATATAACTTAGAACTCCGATAGCGAAGGCAGCTTACCAGACTGTAACTGACGCTGAAGCACGAGAGCGTGGGTAGCGAACAGG
+
CC@@<@?=?@@@A@@;;;5;@A>B?BCB>CB@CC?GC>BB<@A8AAABBBB>;;6;B<BB@D?AA?BCBB?A<@@<@BBD>B@@ACCD<@ACC?C7:0==5000)0:978/773(3771;=>>=;<<===?<?>@<=>8<800+0<;><??DDAC?@???9?@??@CCCB@AA?AA?BBB@CBD?BBB9::AA=@=ABBBF?BB?A@A@>999?>?>BCAAABB>AAA@C???>>C@AA;@@@999?AAB?
@6HNMW:00733:06050
TACGGAGGATCCGAGCGTTATCCGGATTTATTGGGTTTAAAGGGAGCGTAGGCGGGCGTAAGTCAGCTGTGAAAGTTTGGGGGCTCAACCTTAAAAATTGCAGTTGATACTGGGTGCCTTGAGTGCAGTATAGGCAGGCGGAATTCGTGGTGTAGCGGTGAAATGCTTAGATATCACGAAGAACTCCTATTGCGAAGGCAGCTTGCTGGAGTGTAACTGACGCTGAGGGACGAAAGCGTGGGGGAGCGAACAG
+
;:9:29:09>B?C@A;9;?CCC?B?@@>-77173(37.7;29:5:::=<:;8:AA=B@>>800/97799<555)599)5555$5555.5.5.5555$5499444399998444(44:5;258?;?884:3733./;:389+/)/366//)3333333,3333(38894;;<<;9768..*--)-/4.4::49:98-3-3?;:74<<77-55<955.5//77///7:::.77/55)55/77777'/----(-77
@6HNMW:00734:06030
TACGGAGGATGCGAGCGTTATTCGGATTTATTGGGTTTAAAGGGAGCGTAGGTGGGATATTAAGTCAGCTGTGAAAGTTTGGGGCTCAACCTTAAAATTGCAGTTGATACTGGTTTCCTTGAGTACGGTACAGGTGGGCGGAATTCGTGGTGTAGCGGTGAAATGCTTAGATATCACGAAGAACTCCGATCGCGAAGGCAGCTCACCGGGCCGGAACTGACACTGATGCTCGAAGTGCGGGTATCAAACAGG
+
BBBB?@@<?:::AA@9::=AC?CC?CBD>BB=>>3<?+78*:>5999@ACD@BBB>BCCD@C?CCA:;;CEIMDD;<;C7;;;6;ABB?B?A4;;;.;;A?A@@<@BDDCBB@FD=C@C9;;BAA@?<?A@A@=@@A=AA?A@C@CCAB@BB@@@8849@@@8????:?BABBBBAACC?BB?BBB?BCCCCC??<?=@?@??@??=?D=B@B?B?CDCCAABBCB800??/0,0@000E<CAB?;;3;::9
@6HNMW:00737:06024
TACAGAGGGTGCGAGCGTTAATCGGATTTACTGGGCGTAAAGCGTGCGTAGGCGGCTTATTAAGTCGGATGTGAAATCCCCGAGCTTAACTTGGGAATTGCATTCGATACTGGTGAGCTAGAGTATGGGAGAGGATGGTAGAATTCCAGGTGTAGCGGTGAAATGCGTAGAGATCTGGAGGAATACCGATGGCGAAGGCAGCCATCTGGCCTAATACTGACGCTGAGGTACGAAAGCATGGGGAGCAAACAGG
+
ABACCCCD>B@@@DBABA@C@CBA>ABD>C???C>???BA<??BA?:99@@<@B?BB?BB?B>AAAA>A:::@@?8?==?5?ABAB@B?AB@DD=C?C?BBBB?BBBCBBB@=@B@@@B998A?????9BA@?8<@>9;<?@=B?B?@@<>>=??>>:>@@@9@B::8>>B??>>>D;;:7:8<>B;@??=6=9:5;7=;;;==>=6718;<>:>@@@B@@687@==8<A??=>3;;;9:::/;==FD;D@@<
@6HNMW:00737:06049
TACGGAGGATGCGAGCGTTATCCGGATTTATTGGGTTTAAAGGGAGCGTAGGTGGGATATTAAGTCAGCTGTGAAAGTTTGGGGCTCAACCTTAAAATTGCAGTTGATACTGGTTTCCTTGAGTACGGTACAGGTGGGCGGAATTCGTGGTGTAGCAGTGAAATGCTTAGATATCACGAAGAACTCCGATCGCGAAGGCAGCTCACCGGGCCGGAACTGACACTGATGCTCGAAAGTGCGGGTATCAAACAGG
+
AC@@;00,0<<<=8>;00-0:>;A:BBB<@@=@@8>@5=?8??=899FCCC?BBB<A@CC8;6;DBBBBCCBCCC>ABF?FFF;FEECAC>@4;;;.;5;;BBB>@ABBBBB@BB=B?A<@@@@@AB?BBBBA????9@@>A=A=A@AA=ABC???BBBDCD:??CB?BBBBAA???9947A=?BB????@@BBB?B?BBBBBBBB?BC>D@C?B?BBBBBBCBBBBCAAAAAA188;:::1;=>>AA9888:
@6HNMW:00738:06018
TACGAAGGGGGCAAGCGTTGTTCGGAATTACTGGGCGTAAAGGGTGTGTAGGTGGACGTGTAAGATAGCGGTGAAATACCGGGGCTCAACCTCGGAATTGCCATTATAACTATGCGTCTAGAATTATAGAGAGGATAGCGGAATACCCAGTGTAGAGGTGAAATTCGTAGATATTGGGTAGAACACCAGTGGCGAAGGCGGCTATCTGGCTATACATTGACACTGAGGCACGAAAGCATGGGGATCAAACAGG
+
AAA??5;;;;);B;?ACC<:;7;C?C@B?BA@@B>BBBBC>DD>>?>BC8848929AA?AAB?BBB@>886;>>C:?@A<ADD;BB@@;?9=DD<A<@<??:?@9???7;;@??==;;;888:>8=<<<==>==@?;;;;5:6;;BB9;;;?>?===7=;;;1;8==AAA@@??;?D:A@??7;;B:==@@=A:8598>A;??A@<9707-----5637>@@A@@7738===>@7==>>?BA5>>>>A:@?@;
@6HNMW:00739:06028
TACGGAGGATCCGAGCGTTATCCGGATTTATTGGGTTTAAAAGGGAGCATAGGCGGGCGTTAAGTCAGCTGTGAAAGTTTGGGGCTCAACCTTAAAAATTGCAGTTGATACTGGGTGCCTTGAGTGCAGTATAGGCAGGCGGAATTCGTGGTGTAGCGGTGAAATGCTTAGATATCACGAAGAACTCCTATTGCGAAGGCAGCTTGCTGGAGTGTAACTGACGCTGATGCTCGAAAGTGTGGGTATCAAACAGG
+
;:;@;;;6:AA?A;::9:>BC?:>4373(3=:><18;38=8+8;1333877848==<=A=8>788<<<8?@====5325,599+9555-5/64::9;(:885558152288888/87737496----3---:991<<<8<<8==B@C;;9@AA@CC@@?@ABC:@B?A=@BCAABCEGBB@BD@CBB?B;;7<AAA<A?ABBBC?AABC?;;:CBA@ECCC@@ABBAADC;;;BB8AA:9;:,:9995=4;;;=
@6HNMW:00742:06032
TACGGAGGATGCGAGCGTTATCCGGATTTATTGGGTTTAAAGGGAGCGTAGGTGGGATATTAAGTCAGCTGTGAAAGTTTGGGGCTCAACCTTAAAAATTGCAGTTGATACTGGTTTCCTTGAGTACGGTACAGGTGGGCGGAATTCGTGGTGTAGCGGTGAAATGCTTAGATATCACGAAGAACTCCGATCGCGAAGGCAGCTCACCGGGCCGGAACTGACACTGATGCTCGAAAGTGCGGGTATCGAACAGG
+
;;<C?CB@CCCEBBA???>@AB?A<:::5:A?CB>BG5:929A597:AADB?CCE=CAABAD>BACEDCCBBBDD>CCC<BBB8BBBB=A>C4;;;;*;4:99AA8BB96:A<?AB>B@C=A@CCDEC???@BC@CCC>BA=A<?;>AAA>@@@??::8:BBB>BBAA>ADBBBBBCBBB???=@AB?ABA;;;CC?B@B9::BAAA<??9?=A=A@BBCBBCBBBBAAAAA???8?BBBBF@CB>?;?<@>>;
@6HNMW:00748:06054
TACGTAGGTGGCAAGCGTTATCCGGATTTACTGGGTGTAAAGGGCGCGTAGGCGGGGATGCAAGTCAGATGTGAAATCTATGGGCTTAACTCATAAACTGCATTTGAAACTGTATCTCTTGAGTGCTGGAGAGGTAGACGGAATTCCTTGTGTAGCGGTGAAATGCGTAGATATAAGGAAGAACACCAGTGGCGAAGGCGGTCTACTGGACAGTAACTGACGCTGAGGCGCGAAAGCGTGGGGAGCAAACAGG
+
FDC@@@B?BD?BB@B@A@<<<E@DACCE=BBFCD>CCCCD=BA7;;BBBCC@CCDE;C@@@A?BCCCCCCCCCCC>;;;CBBC>CC@C@CCCCCCE>B;;:??@;ABC=CBCBBBCAAA?@@@@A@BB@BBAC@BBAAAB@B@D@B?B?BCDDBBBA>ABBF>BAAAAABBBBBC?C@C@>><>BB@BBBB>A>?;A>AA=BBBBBBB>BECDCC@DCBBB@@@AAA=BBBBBC=B;;;BBB6;;BCC=CBC?
@6HNMW:00750:06032
TACGGAAGGTCCGGGCGTTATCCGGATTTATTGGGTTTAAAGGGAGCGTAGGCGGCATGGTAAGCGTGTTGTGAAATGCGGGTGCTCAACATCCGGACTGCAGCGCGAACTTCCGTGCTTGAGTGCATTGAAGGAAGGCGGAATTCGTGGTGTAGCGGTGAAATGCTTAGATATCACGAGGAACCCCGATTGCGAAGGCAGCTTTCCGCGCTGTTACTGACGCTGATGCTCGAAAGTGTGGGTATCAAACAGG
+
CBBEAE@C?AA?BE;B:;6;@?=A=A@@5@?:@E;CC:BB=B@>BCBBBBA=@A=A@AA>@@=@AA=<A?A>CBC=@@BBA;B:9:BB?CBBB>@<;=000;>@<>;;444;<7<B<:>:9<=95:=B=::697@;?7<<5>:?8BBBB@CA@AA@A=A;;;0;?AB8;;CCBBCC@@@??B?CGH9::80448>3<5=::377*77=588CBC?BBBBA@?BBBDCCAAACAA99988?=5=<<;>>9;;;3
@6HNMW:00754:06018
TACGGAGGATCCCAGCGTTTATCCGGATTTATTGGGTTTAAAGGGGATGCGTAGGCGGGCGCTTAAGTCAAGCTGTGAAAGTTTGGGGCTCAACCTTAAAATTGCAGTTGATACTGGGTGCCTTGAGTGCGGTATAGGCAGGCGGAATTCGTGGTGTAGCGGTGAAATGCTTAGATATCACGAAGAACTCCGATTGCGAAGGCAGCTTGCTGGAGCGTAACTGACGCTGATGCTCGGAAAGTGTGGGTAATCAAACAG
+
;544544.4444)4:4///(//93:7<>=4550/939<1;;)///&///9;<<C?@;;4;A<<6:39;00*0;;09999)55;)555&5<=>7;5:3999+939:90/*/0/88///(3334:7;=BB==?7;::00)/;;66:7:6?/7389499===3359CCC;CC8918;;;@AABBBD>??<CBA=??;000:>)0*/<<=@>BBDC@CB>???<@@BA@@><000088.0*0@3=.../;)//)/::;/9;;
@6HNMW:00724:06104
TACGGAAGGTCCAGGCGTTATCCGGATTTATTGGGTTTAAAGGGAGCGTAGGCGGACGACTAAGTCAGCGGTTAAAGCGTGTGGCTCAACCATACATTGCCGTTGAAACTGGTTGTCTTGAGTGCACACAGGGATGCTGGAACTCGTGGTGTAGCGGTGAAATGCTTAGATATCACGATGAACTCCGATCGCGAAGGCAGGTGTCCGGGGTGCTACTGACGCTGAGGCTCGAAAGTGTGGGTATCAAACAGG
+
AABA7:697?@=@A=A@A;A;;69=BBB<AB?B@:@B,9:,95,599>>B@?BB>BC;;;AA7<<CA@AB8;7;C>CCCDBBA?ABCC?C?@@BBDC?CB8;;<@@B=BBC@C?BBBB?A@AABBBBABACC=BCCAAA?B?CCBBBD@CBBAA@@<@:99,:?>?=@@@AABBBB??;=@4:9@<A@==BBBB??;=<=8=?==4;;;/;;;?>BBBBA??>>??>BCCBBB>BAA99929@>:::3::;8
@6HNMW:00754:06069
TACAGAGGGTGCGAGCGTTAATCGGATTTACTGGGCGTAAAGCGTGCGTAGGCGGCTTATTAAGTCGGATGTGAAATCCCCGAGCTTAACTTGGGAATTGCATTCGATACTGGTGAGCTAGAGTATGGGAGAGGATGGTAGAATTCCAGGTGTAGCGGTGAAATGCGTAGAGATCTGGAGGAATACCGATGGCGAAGGCAGCCATCTGGCCTAATACTGACGCTGAGGTACGAAAAGCATGGGGAGCAAACAGG
+
BBABB;;<,99=::;9@@20)000+0@@3==09;,:@@B@6>;;5907<//)/0)/;477496<6669>995459)55<<+=666>7<5;;499098<9>==>9599>;<::45544;::99999555)55<<6<=>7;;>>:>:=:=>:>=;?>>>:>>@@8@?BBBBBBBA@@@C?@@=@7;;@:=>..*.-.).).87<;?0/9B:B8BB?888:=:>?@@BAB=CA@::::*95959::.9@@@?8==A@
@6HNMW:00761:06065
TACGGAGGATGCGAGCGTTATCCGGATTTATTGGGTTTAAAGGGAGCGTAGGTGGGATATTAAGTCAGCTGTGAAAGTTTGGGGCTCAACCTTAAAATTGCGGTTGATACTGGTTTCCTTGAGTACGGTACAGGTGGGCGGAATTCGTGGTGTAGCGGTGAAATGCTTAGATATCACGAAGAACTCCGATCGCGAAGGCAGCTCACCGGGCCGGAACTGACACTGATGCTCGAAAGTGCGGGTATCAAACAGG
+
@@@@<@A;@@BABBB@;;79AA<??;;;.;@4;:.9@6@B>BC>CCCCCBB@BDIGD;;;9;7<CCAABCCCDCE;AAA8@@A.:;@@>A=>:>>>0=:>>@8?<@?AC?9:59@8@=A>C@@@CBA>A?@:0-0==500-0<>6;700)7;7334<5:9:918:34038;;<<<<<>?=?A<B@@>@A@@????;?=AAABAAA@3::,9/78=<?AABBCBBBBA?;?@@@A0/0/::;59>977;/9=:4
@6HNMW:00762:06084
TACGGAGGATGCGAGCGTTATCCGGATTTATTGGGTTTAAAGGGAGCGCAGGCCGTCGATTAAGCGTGACGTGAAATGCCGCGGCTCAACCGTGGAAGTGCGTCGCGAACTGGTTGACTTGAGTGCGCACGAGGAAGGCGGAATTCGTGGTGTAGCGGTGAAATGCTTAGATATCACGAAGAACCCCGATTGCGAAGGCAGCCTTCCAGGGCGTAACTGACGCTAAAGCTCGAAAGTGCGGGTATCGAACAGG
+
<A@B8;;5;:994::8;94::A?A<@?@8?948;3::3:9.77.3333<AA5757=AABB?B???8?=9833337)369-555-5555494655=C:?>865B99;BB=BAC@C9:9@@69:@@A@@==0000)0*0*0>:<;A00;AA?ABABBBA?B@@@;@;;;@BBBBA???>?>:<<8<<<2:;:2:;;@.9.0///:;)0)/;>*0969<@A@<<666==5<=<:459,94:>??8??:::=8:>??
@6HNMW:00726:06134
TACGGAGGATGCGAGCGTTATCCGGATTTATTGGGTTTAAAGGGAGCGTAGGTGGGATATTAAGTCAGCTGTGAAAGTTTGGGGCTCAACCTTAAAATTGCAGTTGATACTGGTTTCCTTGAGTACGGTACAGGTGGGCGGAATTCGTGGTGTAGCGGTGAAATGCTTAGATATCACGAAGAACTCCGATCGCGAAGGCAGCTCACCGGGCCGGAACTGACACTGATGCTCGAAAGTGCGGGTATCAAACAGG
+
CDCC?CC?CA@A@???AD=AAC@C@BBC>CC?CC>BB<??:?D>@@?CBBA>?>?:@CDDADACCCCBBAAACCG=CCC=BCB9BBBB>B@C?BBB;B?BCBBB>BBBBBBB<??:??C@BCBBDCB?BAAAB>BBB=BC<?;?=AAAA>ABAAD9949@?@:@ACC?CBA???BBCAA=AD@GBB>BBBCBCBB?B>B@??BBDD?BB>B@B@B>AABBB@A@@??@BABABB<@@@>>>7>AA>::6:@@<
@6HNMW:00739:06124
TACGGAAGGTCCGGGCGTTATCCGGATTTATTGGGTTTAAAGGGAGCGCAGGCCGTCGATTAAGCGTGACGTGAAATGTCGCGGCTCAACCGTGGAAGTGCGTCGCGAACTGGTTGACTTGAGTGCGCACGAGGAAGGCGGAATTCGTGGTGTAGCGGTGAAATGCTTAGATATCACGAAGAACCCCGATTGCGAAGGCAGCCTTCCAGGGCGTAACTGACGCTAAAGCTCGAAAGTGCGGGTATCGAACAGG
+
CBA@=A4:59@:==5=00+0>@7@8?BB<BD@CC>CD7::6;B;BCCCDBB?B;@@A;;;?B?BCBBBBB@AABE>BBAACBC@CBBB@C?ABC@C@CAA@BBCBBBC?BBC@C@CCBC@CBBBCCCCCCBBBAC@D?CCAC9999CCD@CCBCB;:4:;:;.;ACB@DBBAAAABBBB?BC=@@@6BAB>BA;;40,0000,08=:AAA>CA@A?BBBCC;9:@@:>@@A@@A8A;;;AB<BBA@@F@DBC@
@6HNMW:00741:06110
TACGGAGGATGCGAGCGTTATCCGGATTTATTGGGTTTAAAGGGAGCGTAGGTGGGATATTAAGTCAGCTGTGAAAGTTTGGGGCTCAACCTTAAAATTGCAGTTGATACTGGTTTCCTTGAGTACGGTACAGGTGGGCGGAATTCGTGGTGTAGCGGTGAAATGCTTAGATATCACGAAGAACTCCGATCGCGAAGGCAGCTCACCGGGCCGGAACTGACACTGATGCTCGAAAGTGCGGGTATCAAACAGG
+
BB@@<@<;>??@A??;;;5;BB?C?BBB=BC?CF;A@;AA:BC=CCCCCCC@CCC>CCDC@B@BCCCBCCDCCCD?BCC<BAA7AAAA=@=A<@@@5@7<;@AA@EBBCB>@6::/9>A;@@DBBAB?BBBBC?AAB=BB?B@C@CCBB>A??>>?@=@AAA;AAAB>BECCBBBABAB?>><?BB?BBAAACAA;>;>?@@ABAB@BB=A4959?BBBBBABBBC999AABBD9???;::0:8::;;1;==;
@6HNMW:00744:06130
TACGGGGGATGCGAGCGTTATCCGGATTTATTGGGTTTAAAGGGCGCGTAGGCGGGACGTCAAGTCAGCGGTAAAAGACTGCAGCTAAACTGTAGCACGCCGTTGAAACTGGCGCCCTCGAGACGAGACGAGGGAGGCGGAACAAGTGAAGTAGCGGTGAAATGCATAGATATCACTTGGAACCCCGATAGCGAAGGCAGCTTCCCAGGCTCGATCTGACGCTGATGCGCGAGAGCGTGGGTAGCGAACAGG
+
BBBDDLD1@@@@AAA>@@6;;B@C@CCC>CDAFK?IG?BB>BC<C@@@BBC?BBC=CC;;;C?BCGEBBB?BBBB:BBCCCCCCCAAA<@AAA;;;BBAB>AA=ABB=BBA@;;<B=DDFCCCDLCAA@;99D;?@;@>:@>AA=:9:A?AABBAA=ABBC=CDCBBBBBBBBBB@@=@?A>ACC;EGGGDCCB7<8<;;;A5;;0;<5;ACC@@@B@@@A@@A;;9:AA?@@CCCB@AD>BCBAA@;@AA;
@6HNMW:00744:06135
TACGGAGGATACGAGCGTTATCCGGATTTATTGGGTTTAAAAGGGTGCGTAGGTGGCAGATTAAGTCAGCGGTGAAAAAGCTGTGGCTCAACCATAGTCTTGCCGTTGATACTGGTTTTGCTTGAGTACAGTTGATGTAGGCGGAATGCGTAGTGTAGCGGTGAAATGCATAGATATTACGCAGAACTCCGATTGCGAAGGCAGCTTACAAAAAGTGTAACTGACACTGATGCACGAAAGCGTGG
+
AA@@=@B@BBBCB;;;@@?@BB<@<>@@9>?5;9.9;,:::&95)5;<==C?:@C?CCBBC:;9;CA@BCF>A;;<;;*<CA@CB>BCBA>A5:00000.).:6..)08:::88-337&33314<=?>>=8<=?@?@AA@;@@2:3988>?BBAAA>>>A9>99929?>CCCCBBBB@??:;;//+/6;6/67175887<9<8589,333377'778<??@A@B@337;733357778.7;7333
@6HNMW:00750:06122
TACGTAGGTGGCAAGCGTTATCCGGATTTACTGGGTGTAAAGGGCGCGTAGGCGGGGATGCAAGTCAGATATGAAATCTATGGGCTTAACTCATAAACTGCATTTGAAACTGTATCTCTTGAGTGCTGGAGAGGTAGACGGAATTCCTTGTGTAGCGGTGAAATGCGTAGATATAAGGAAGAACACCAGTGGCGAAGGCGGTCTACTGGACAGTAACTGACGCTGAGGCGCGAAAGCGTGGGGAGCAAACAGG
+
BCCCCC@=??;?A=@AAB?BCB?B@DDD>CCBBC>CDCCC>DC=BBBBBDC?CBFD;BBAAA?BCCECFCCCDEG>AAADCCC?CC?B@BCDDCDD=DCBBBBB>BCC>BBCBBBBBBC?BBB?>?BC@BABC?C@@@9848<?=?@B=??BBABAA>ABBD>???BBBBB@@BB?B?B>BB>BBB>?>>><A>@=A?BB>AAAA@@B@CCCCCF@BBCCCABABBC9:;CCCC>CAAACCC;CBBCC>BCB@
@6HNMW:00755:06154
TACGGAGGATACGAGCGTTATCCGGATTTATTGGGTTTAAAAGGGTGCGTAGGTGGCAGATTAAGTCAGCGGTGAAAAGCTGTGGCTCAACCATAGTCTTGCCGTTGATACTGGTTTGCTTGAGTACAGTTGATGTAGGCGGAATGCGTAGTGTAGCGGTGAAATGCATAGATATTACGCAGAACTCCGATTGCGAAGGCAGCTTACAAAAGTGTAACTGACACTGATGCACGAAAGCGTGGGTATCAAACAGG
+
A@AB@DC@CBBBABA???=@@@=A?BBB=AC=??9=A,999(:<8<>>>BCC?BB@BBBCC?B@BBBBBA@<<9:99+9=@AAB?BCCC?C988=>=BB:=A>AA>AAAABAA>AC8??>8???>=>=9:399<>=>?;??;><;;988>=?A:>?>>8>@@?:@BBBBBBCBBB=AA>>>BA:>>B<?==599996<8@BBBC?DCDDD8AAB@?<?A@BBBBACC999;==DD9>=====6=>??CB9???=
@6HNMW:00762:06143
TACGGAAGGTCCGGGCGTTATCCGGATTTATTGGGTTTAAAGGGAGCGCAGGCCGTCGATTAAGCGTGACGTGAAATGCCGCGGCTCAACCGTGGAAGTGCGTCGCGAACTGGTTGACTTGAGTGCGCACGAGGAAGGCGGAATTCGTGGTGTAGCGGTGAAATGCTTAGATATCACGAAGAACCCCGATTGCGAAGGCAGCCTTCCAGGGCGTAACTGACGCTAAAGCTCGAAAGTGCGGGTATCGAACAGG
+
DBBBAC@D?BB@DD>A@@@CCC@B@@@@=@B?BC;@B;AA8AC;BAABBAA=@8;;B;;;@D@BBBBCFCBAAEC>;;;@FA@?ACCB?B=@@@<@?ABCAABCHCCC@AA@?C@BBCCACBBBBBBBBCCBB?B?C?CF@C>A=AA@@=@BAAA??=?AAD=BBBB@BBBBBBBDBBB?BB?BCC:CCC?DBBB>@>@@@@@C@DABCC>BBCC@DCCAA<:;CD<?@B@???6=>?;9:5:AAABB?BB>9
@6HNMW:00724:06173
GACAGAGGATGCAAGCGTTATCCGGAATGATTGGGCGTAAAGCGTCTGTAGGTGGCTTTTCAAGTCCGCCGTCAAATCCCAGGGCTCAACCCTGGACAGGCGGTGGAAACTACCAAGCTGGAGTACGGTAGGGGCAGAGGGAATTTCCGGTGGAGCGGTGAAATGCGTAGAGATCGGAAAGAACACCAACGGCGAAAGCACTCTGCTGGGCCGACACTGACACTGAGAGACGAAAGCTAGGGGAGCGAATGGG
+
EDCBC@@<@:;;A?@@@C?BBC>@?@?CCAB>AB=CBCBD?CCEBBBBAAA>A@<@AAA700+0<<8<B=@@CCC?CCC?CCC?CCCC@BB<BB?BCCB@CD@BB?BD>CBBC>@9??995:CCABB>A@@@@7>BB:::7:@CD>C?A?BC?@@A@=@AAA:AA>799@A@ABBB=AA=@@<@@@=@=@>;<:::1;>=>>>>>@@@A9A;>?AAB?????@C@@>>>>>>>A:A===ADG5>>;;;9=??9
@6HNMW:00732:06195
TACGGAGGATACGAGCGTTATCCGGATTTATTGGGTTTAAAGGGTGCGTAGGTGGCAGATTAAGTCAGCGGTGAAAAGCTGTGGCTCAACCATAGTCTTGCCGTTGATACTGGTTTGCTTGAGTACAGTTGATGTAGGCGGAATGCGTAGTGTAGCGGTGAATGCATAGATATTACGCAGAACTCCGATTGCGAAGGCAGCTTACAAAGTGTAACTGACACTGATGCACGAAGCGTGGTAT
+
BCBB?BC@BBBCCBA@A@@CEC@D@@@@:@@<@A9AA;@@:@C>B>>>=00+00,0@@@B@B?CBCB:;;6;BBBB9ABBB<<7;BBB?B:;;BCBBB@BC@BB@CCBBA;929=6=>@=A???ACA??=?BAAA9939=3929>@@@AABABBB;;5;00*0;:?BBBCB??=??>>>>>:><=8===8=;;<+/)/988929<==5?>=9959ABBBBBBB>=>>@>00,0?>082/88
@6HNMW:00736:06180
TACGGAGGATGCGAGCGTTATCCGGACTTATTGGGTTTAAAGGGTGCGTAGGTGGCTTGTTAAGTCAGTGGTGAAAAGCTGCAGCTCAACTGTAGTCTTGCCGTTGAAACTGACGGGCTAGAGAGGAAACGAGGTATGCGGAATGTGTGGTGTAGCGGTGAAATGCATAGATATCACACAGAACGCCGATTGCGAAGGCAGCGTACCAGGCTCTATCTGACACTGAAGCACGAAAGCGTGGGGATCAAACAGG
+
CBCC@A@>ABB@BB@AAA?BBC<@>BCB?BC>BB>BC=CC>CC>CCCBBBB?@A?@FACB=B?CCCBA@A@DDDDD8A@@@@@CBBAB?B?????>AC<???AC?@@C>CBCCBDD>CBCBBCAA?AC=AB@@=@BBBBC?C@BB@@@B?BBCBB==<>ABB>BBBBBBBCBBAACCBABAA>A>>;A>>8<;;;5:8:=??>==><6636?>?BA@>>=>AAABB788ABBBD>C??????5?@@AB>BBB?
@6HNMW:00738:06173
TACGTAGGTGGCAAGCGTTGTCCGGAATTATTGGGCGTAAAGCGCATGTAGGCGGTTTTTGTAAGTCGGTCGTGAAAAATGCGGTGCTTAACGCCGTATGGCGATCGAAACTGCGGGACTTGAGTGCAGGAGAGGAAAGGGGAACTCCCAGTGTAGCGGTGAAATGCGTAGATATTGGGAAGAACACCGGTGGCGAAGGCGCCTTTCTGGACTGTGTCTGACGCTGAGATGCGAAAGCCAGGGTAGCGAACGGG
+
5944444.5>9=:7>000-00=:?<=8?::=39834AABB<BA;;:::;BA;@@5;;<;$444.49=;7:8@A;<<;;'9944.4;9=3=3999.55<;?;ABCBBAAA<<=@@@@8@;?<?@A@@@@@>@ABA<@@9??B6B<AAA@<?BA><@@;;4;99<4:;;;?@@=>9909B=>;==:=>>;C;>C:BB@4929<<177*339:;<@C@@@@=>87888@@@A?>>>>>5;?:78834;;8<=13333
@6HNMW:00743:06167
TACGGAGGATGCGAGCGTTATCCGGATTTATTGGGTTTAAAGGGAGCGTAGGTGGGATATTAAGTCAGCTGTGAAAGTTTGGGGCTCAACCTTAAAATTGCAGTTGATACTGGTTTCCTTGAGTACGGTACAGGTGGGCGGAATTCGTGGTGTAGCGGTGAAATGCTTAGATATCACGAAGAACTCCGATCGCGAAGGCAGCTCACCGGGCCGGAACTGACACTGATGCTCGAAAGTGCGGGTATCAAACAGG
+
BCCCAAA>A;;;@@@@@B>ABB@C@CCC=CB?CD>DD=CC>CD<;:;CDBB@BEK?BBBC@C?CCCAAABAAAAA:ABB<BBB9BBBB@B@C@CFG;B<@@@@@?BCA@@9959@<A?B@CCBBAAA>@@ABC@BBC<BB>B>B>BBBA?ACBAB7727@@@;BBBB@BBBBBB>??@@=@B>ABC>A9::BBAA>A@B???CA@@;??:@=@?C@BAABBBBBB;;:>@@>@@9>>>BCC:@>>>?A:AAA<
@6HNMW:00750:06177
TACGGAGGATGCGAGCGTTATCCGGATTTATTGGGTTTAAAGGGAGCGTAGGTGGGATATTAAGTCAGCTGTGAAAGTTTGGGGCTCAACCTTAAAATTGCAGTTGATACTGGTTTCCTTGAGTACGGTACAGGTGGGCGGAATTCGTGGTGTAGCGGTGAAATGCTTAGATATCACGAAGAACTCCGATCGCGAAGGCAGCTCACCGGGCCGGAACTGACACTGATGCTCGAAAGTGCGGGTATCAAACAGG
+
CCBB?CC@C@A@@@?9::;@BC?D?CBC=AA<??8?A8=>7>C=?>@BFBB?BBB>CBBB@C@DCCCBBCBCCCD>CCD>CCC9BBBFAC@C@BBB9B?AABBB?BBBBA@@<@?;?<A?BBBCC::89BAAA?AAA<AD@E?B?BBBB>BBC@@>><>CBB<A@BB?BBCCBAABBBD?BB>BAB?B@@AB@@?9>9=?@>@@AA?BB=A>A?B?AABBAAABBBBBAAABCC=BBBAAA;ABBBCA;;;><
@6HNMW:00731:06226
TACGGAGGATCCCAGCGTTATCCGGATTTATTGGGTTTAAAGGGAGCGTAGGCGGGCGCTTAAGTCAGCTGTGAAAGTTTGGGGCTCAACCTTAAAATTGCAGTTGATACTGGGTGCCTTGAGTGCGGTATAGGCAGGCGGAATTCGTGGTGTAGCGGTGAAATGCTTAGATATCACGAAGAACTCCGATTGCGAAGGCAGCTTGCTGGAGCGTAACTGACGCTGATGCTCGAAAGTGTGGGTATCAAACAGG
+
BCBB@CC@CCCD>CC@???ABC@B?BBB>BB>BC=A?587.8A9>>>BBBC@AAA;AAAA@C@BBBBBBBECCCD>BBD>CDD;CDBB?B@D6;;;.;5;;@@@?BBBDC@@@;@@??B>A998@??;?AA:94:??;?A=@?B=??CB@AAABBA@<ABCC>CCAA=@@@@AABBBBC?BB;AAC@DCB<??BA3879AA@D>??AA?BC;;;B?AADBBBCCCCAABBBBCD<BBAB@B<AABCCC>BCC?
@6HNMW:00732:06250
TACGGAGGATACGAGCGTTATCCGGATTTATTGGGTTTAAAGGGTGCGTAGGTGGCAGATTAAGTCAGCGGTGAAAAGCTGTGGCTCAACCATAGTCTTGCCGTTGATACTGGTTTGCTTGAGTACAGTTGATGTAGGCGGAATGCGTAGTGTAGCGGTGAAATGCATAGATATTACGCAGAACTCCGATTGCGAAGGCAGCTTACAAAAGTGTAACTGACACTGATGCACGAAAGCGTGGGTATCAAACAGG
+
>>@@=@B?A>@>@00000,00A?B9<BB=BB?BB=BD:??:?C>BABAC@A=995:ABCD@D????A@??<?@@AA8@@AA??;?A@@>?388=>@AA9<@<>??BBBBBBA>BE>BBC?D::9A???>=>>0////,/>9>7BBA@@>=>@>AACD<A9992999@999BAAA<?:@?=>>=;;;<>>>9=967)/)0==>@:AAEEA5BB0//6;:/78;=899?A;;;?BB:888>=A7775;;C95552
@6HNMW:00740:06249
TACGGAGGATGCGAGCGTTATCCGGACTTATTGGGTTTAAATGGTGCGTAGGTGGCAGATTAAGTCAGCGGTGAAAAGCTGTGGCTCAACCATAGTCTTGCCGTTGATACTGGTTTGCTTGAGTACAGTTGATGTAGGCGGAATGCGTAGTGTAGCGGTGAAATGCATAGATATTACGCAGAACTCCGATTGCGAAGGCAGCTTACAAAAGTGTAACTGACACTGATGCACGAAAGCGTGGGTATCAAACAGG
+
EDBB?BB?AAA@BAA;:;@BCD@C@BBB>AC?BB=BC=BC>CC@CCBBCAA<@A=AECCC@D@CCCBABA>BBBDD;@@BA;;:;FIIBDBDCBBBBA6;;8;;?BHCDBBA?AC>CBB@C;::BA@AA@DCCD@@@@BA=A?999BBBBBBCCCBB?AAA@<ABBBBBBBBBD?BBBBB@A<??B?A>=7;:@=.5.596=>;?=>??5????B@BBBCFBBCBA??BA778C7<;;777)7=<99:2:<=8
@6HNMW:00742:06247
TACGGAGGATGCGAGCGTTATCCGGATTTATTGGGTTTAAAGGGAGCGTAGGTGGGATATTAAGTCAGCTGTGAAAGTTTGGGGCTCAACCTTAAAATTGCAGTTGATACTGGTTTCCTTGAGTACGGTACAGGTGGGCGGAATTCGTGGTGTAGCGGTGAAATGCTTAGATATCACGAAGAACTCCGATCGCGAAGGCAGCTCACCGGGCCGGAACTGACACTGATGCTCGAAAGTGCGGGTATCAAACAGG
+
EBAA@A?=??>>A@@@@@?CDD?B>AAB<BD@BB>BF>BB>BD<@AACCCC?CDD=BBCC@C@DDCCBCCCCCCD>CCC>CCC9CCCC?D?C?CCC9B;@>9;;<@CABBBB?AD>D?D=A@A@CAB>ABBBC?CAC;AC?C?B@BBBA?@?=?>9857BBB>BBBC?BBBBBBBB@@@>AA>AAA?BBB>=<<<9>>@>>>BBCC?AA>C@C?B>AACBBBCCCC>>>BBAAD7=>>>>A:@@@>>>9>AA;
@6HNMW:00750:06214
TACGTAGGGTGCGAGCGTTAATCGGAATTACTGGGCGTAAAGCGAGCGCAGACGGTTTATTAAGCAGGATGTGAAATCCCCGAGCTCAACTTGGGAACGGCGTTCTGAACTGGTAAGCTAGAGTGTGTCAGAGGGGGGTAGAATTCCACGTGTAGCAGTGAAATGCGTAGAGATGTGGAGGAATACCGATGGCGAAGGCAGCCCCCTGGGATAACACTGACGTTCATGCTCGAAAGCGTGGGTAGCAAACAGG
+
DDCCC??A<:;:A@A@BB?BAB@?9>9?;?ABBB>BBBBB>B???BA@@@AAAA>AC>CC?B>AAAB=BBBBBBC;C??A9A@@@BBB?<<4?>8>;;@????<>>?C?C==<=D?CBB@@BBA@>@@=::666655%6<><:>:>=A???@@>>>8:8AAC;A@==>@@AAAAA??<?@=?<AAA;AA=<7;@@<?<?>>>@@@/@AA8AAA;A<<<A@??A<AA>>>@???A7?>@@>>7@<<<AC9==?:
@6HNMW:00715:06266
TACGGAGGATACGAGCGTTATCCGGATTTATTGGGTTTAAAGGGTGCGTAGGTGGCAGATTAAGTCAGCGGTGAAAAGCTGTGGCTCAACCATAGTCTTGCCGTTGATACTGGTTTGCTTGAGTACAGTTGATGTAGGCGGAATGCGTAGTGTAGCGGTGAAATGCATAGATATTACGCAGAACTCCGATTGCGAAGGCAGCTTACAAAAGTGTAACTGACACTGATGCACGAAAGCGTGGGTATCAAACAGG
+
BECD@CC?BBBCB@@@A@=@CC@CACCB;@A?BC=BI>CB=BG>CCCCDCDFAB?BB@@@=A=@BD;;;CACFDDD<CCDCBCBEBBA=A9;;CDGCB@BB=AA>BBA@@CC@DE?BBB??::;BBAAA?BAAAA::6:A>A;???BBCBAAA::::99ADD:?@ABAABBBBB9:9CABAC@AAA6;:>155==/505558848:;==18=8=B>BBB===BAA?<<<@777C:@?=<<>8><889=-55?<
@6HNMW:00716:06300
TACGGAGGATGCGAGCGTTATCCGGATTTATTGGGTTTAAAGGGAGCGTAGGTGGGATATTAAGTCAGCTGTGAAAGTTTGGGGCTCAACCTTAAAATTGCAGTTGATACTGGTTTCCTTGAGTACGGTACAGGTGGGCGGAATTCGTGGTGTAGCGGTGAAATGCTTAGATATCACGAAGAACTCCGATCGCGAAGGCAGCTCACCGGGCCGGAACTGACACTGATGCTCGAAAGTGCGGGTATCAAACAGG
+
BBBC@@@>@BA@@@@;;;?BBB@C@BBD>BB@BC>CFGDF>AA>BAACFCC@CCD?CCBC@C@CCCAAAACCCCC?CCC>CEF;CBBB>B@B@DCC:B8;;AA@<@DBCBBB>AD>E?B?BB@@AAA>@BBAA>ADD>BB?B?B@BBBB?BBBC@>><>BAC>BBBA@CCCCCDCFAAA<??9?CC?AAA9::???B?B:::BDAA>AC>C@C@E<@?AABBBBBBAA<><///)/7//..'.33366.77?:
@6HNMW:00739:06286
TACGGAGGGTGCAAGCGTTACTCGGAATCACTGGGCGTAAAGGACGCGTAGGCGGATTATCAAGTCTTTTGTGAAATCTAATGGCTTAACCATTAAACTGCTTGAGAAACTGATAATCTAGAGTGAGGGAGAGGCAGATGGAATTGGTGGTGTAGGGGTAAAATCCGTAGAGATCACCAGGAATACCCATTGCGAAGGCGATCTGCTGGAACTTAACTGACGCTAATGCGTGAAAGCGTGGGGAGCAAACAGGG
+
>@@@?BCB;?@BB>A@@A=A@@AA>B=A@A@000,0<<<<*0*/0=9;56=7<<8<<9=>66.5:=>@>3=<877*9@9905<7;<7=5:4959==6@965A=@999<6<BCBCC?BA@@CCCCC;;;0;C@@>ACCCDD?B6;5;=@?9995;<>?1;<>>2>>;;?@AC@@BBBB>BB?C@BAAB;@?;>?>=9<8>?=??BC?AA?C@BC@B@CBCE@@@?A?BB=@BCCJ?F;;;CDD;DDBBA;@;;;6
@6HNMW:00740:06277
TACGTAGGGGGCGAGCGTTGTCCGGAATTATTGGGCGTAAAGGGTGCGTAGGCGGTTTTTTAAGTTTGTCGTGAAAGCCCGGGGCTTAACCCCGGTAAGCGATGAAAACTGGTAGACTTGAGTGATGGAGAGGAACGTGGAATTCCTGGTGTAGCGGTGAAATGCGTAGAGATCAGGAGGAATACCAGTGGCGAAGGCGACGTTCTGGACATTAACTGACGCTGAGGCACGAAAGCGTGGGGAGCAAACAGG
+
BB@@=:;;;;)9?@@@A@?BCG@B@B?B?BB?DF>CBBBB>BD?;;;;BAA>;;7;CCCC(B>AAA;AABCBBBC>@A?.:99-9?=@4:9:6;9@D=AA@@@;;:;.;@@=AABBCC@DCCCDBBB?@@@>:>;@BAC@C@C?BAAA>ABA@@999:;DD?A@@BBBJCCBCC@@>@B?B?CCC@CCCC@CDF?C?CCBBBB>@@@@A@AC@D@DCCCAAAA@;;7;CAABI?BA@@@@@3A@@?@;@AA?
@6HNMW:00743:06283
TACGGAGGGTGCAAGCGTTACTCGGAATCACTGGGCGTAAAGGACGCGTAGGCGGATTAATCAAGTCTTTTTGTGAAAATCTAATGGCTTAACCATTAAACTGCTTGAGAAAACTGATAATCTAGAGTGAGGGAGAGGCAGATGGAATTGGTGGTGTAGGGGTAAAATCCGTAGAGATCACCAGGAATACCCATTGCGAAGGCGATCTGCTGGAACTTAACTGACGCTAATGCGTGAAAAGCGTGGGGAGCAAACAGG
+
@A;;5;AE69:@@=@@@@<@CBCC@B@BB000=;1/////)/)//;;;955.55.5<.5.555.5;;<?@?+;;3333&4444.44344.46;6;>05526;;<<3984499&4;;;;=055;;;;>BBBBB)955925959995:8<7<9==8<<<4444&4499+987=><<<:==>;9.597=9;;;>7;=:>:00)/36///33339:7:47727)//777/44939:4455999&9@>;:::-4>:@>==@@<
@6HNMW:00724:06323
TACGTATGGGGCGAGCGTTGTCCGGAATTATTGGGCGTAAAGGGTACGTAGGCGGCCTTTTAAGTCAGGTGTGAAAGCGTGAGGCTTAACCTCATTAAGCACTTGAAACTGAAAGGCTTGAGTGAAGGAGAGGAAAGTGGAATTCCTAGTGTAGCGGTGAAATGCGTAGATATTAGGAGGAATACCGGTGGCGAAGGCGACTTTCTGGACTTTTACTGACGCTCAGGTACGAAAGCGTGGGGAGCAAACAGG
+
CFCBBCBBBA8A?A@??A=??B@C@C@B>AA?BD>CBAAA<AB=BBAAAA@=;;7;?CDH<E@BCFFD@BBCCBC?BBB@<00,0@:@,;8;AAA=A=A@@;;4;BB;BBBBB<A>BB?BBCCFG@D@CCDC@BC=C@@<@?B@D@CCCCCBBBBB?BBCE????BBBBBBBB@BB?BB?B?BBC@C>AA?BBB?B@B???DD>BBB>@?;;;/;=>AABAA????:<<?@??8??>=;<;-<=@@@:?;;:
@6HNMW:00726:06318
TACGGAGGATTCGAGCGTTATCCGGATTTATTGGGTTTAAAGGGAGCGTAGGTGGATTGTTAAGTCAGTTGTGAAAGTTTGCGGCTCAACCGTAAAATTGCAGTTGAAACTGGCAGTCTTGAGTACAGTAGAGGTGGGCGGAATTCGTGGTGTAGCGGTGAAATGCTTAGATATCACGAAGAACTCCGATTGCGAAGGCAGCTCACTGGACTGTTGACTGACACTGAGGCTCGAAAGTGTGGGTATCAAACAGG
+
A;99??@<@B?A@==000+0;;6<085=5;:9==48818<1::1888=BBE@BB>BC@CC@CAGCCDCB9<<BBB=BBB;@@A?B;;;>B>BCCCC:CAH;;;A?BBB;@<;4;@A>@@5;;AABBDCBBBBA@;;;0;;5;>A>AAAA?ADAB@;;7;;;C>CCDC@DECCCCBBABC=@@>@?A?BBC?CBEB?B?CBCAAACCBB@AAACC@BCC;;9BB9::AA=A@@@BB:ABB9::.:><789.7?B<
@6HNMW:00734:06314
TACGGAGGATGCGAGCGTTATCCGGATTTATTGGGTTTAAAGGGTGCGTAGGCGGCTATTTAAGTCAGCGGTGAAATCTTGGGGCTCAACCCTGAAACTGCCGTTGAAACTGGATGGCTTGAGTGTAGATGAGGTAGGCGGAATTCGTGGTGTAGTGGTGAAATGCATAGATATCACGAAGAACTCCGATCGCGAAGGCAGCTCACCGGGCCGGAACTGACACTGATGCTCGAAAGTGCGGGTATCAAACAGG
+
CCCC?@?<?>>=@@?@@@@BBB?B?BBC=BC@DD>DD=BB>CG>AAACC@@=9929?@@A=B?ABDBCBB?BCCC>CA@;>>>5>?@A=@A<ACBB=BCBB9::@CCC=CBB>B8878B<@@CAA@@?>@A<;6;;=9;=6=;A>BBBB?CBBBB@@<@@@C<=>=BCAABBBBCGCCC?BC@CCCADCCCBCCCACAD999B@@@?CC>BAC@C?BCCBBCCCCBBBBBBBBB:@A9::C=BBCB@A<:::A
@6HNMW:00741:06351
TACGGAGGATGCGAGCGTTTATCCGGATTTATTGGGTTTAAAGGGAGCGTAGGTGGGATATTAAGTCAGCTGCTGAAAGTTTTGGGGCTCAACCTTAAAATTGCAGTTGATACTGGTTTCCTTGAGTACGGTACAGGTGGGCGGAATTCGTGGTGTAGCGGTGAAATGCTTAGATATCACGAAGAACTCCGATCGCGAAGGCAGCTCACCGGGCCGGAACTGACACTGATGCTCGAAAGTGCGGGTATCAAACAGG
+
<;::7:=5:9444995555)44939399<3;;7<=6>>4<<)55,555@;;;<?DD>B9666;6;;B;;??966<<<25555&5::+<>>>:=<=:=??2=9=<::?7>@??8732880;6=:AABA@??;987:9178818:6<7B4498?=@@>>>9:338;;3==::6::AA@@@@A@;6<;)00:6:8=<><;</7/7;000;00)/>3;6=5=:<@@?>889?;::;???@D:BB;;;A:A@?;;:.9<=8
@6HNMW:00747:06359
TACGGAAGGTCCGGGCGTTATCCGGATTTATTGGGTTTAAAGGGAGCGCAGGCCGTCGATTAAGCGTGACGTGAAATGCCGCGGCTCAACCGTGGAAGTGCGTCGCGAACTGGTTGACTTGAGTGCGCACGAGGAAGGCGGAATTCGTGGTGTAGCGGTGAAATGCTTAGATATCACGAAGAACCCCGATTGCGAAGGCAGCCTTCCAGGGCGTAACTGACGCTAAAGCTCGAAAGTGCGGGTATCGAACAGG
+
BBAA=A=A?AC?CC>CBB@CAA<@<@A@<@B?CD>CC<AB<CC>BBCBBBB@D@AAA000-0,0CCCBC@@@BBA9A;;5<?A<ABBBAI;;;B@C?BBBCCBCCECC?CDF@E@BBBCADBBBBBBBBBBBC?A>A>AA?B>B>CCCC@CCBAA@@>@CCD=CBBB=AABBBBBBBBE>AA?BCB:CAA?@BBC>A=@@;;5;;?<AAA<B@@@@ECBBBA?@CF=AA@;;9@;@CDDDH?<;;C@?<?AB?
@6HNMW:00748:06340
TACGGAGGATACGAGCGTTATCCGGATTTATTGGGTTTAAAGGGTGCGTAGGTGGCAGATTAAGTCAGCGGTGAAAAGCTGTGGCTCAACCATAGTCTTGCCGTTGATACTGGTTTGCTTGAGTACAGTTGATGTAGGCGGAATGCGTAGTGTAGCGGTGAAATGCATAGATATTACGCAGAAACTCCGATTGCGAAGGCAGCTTACAAAAGTGTAACTGACACTGATGCACGAAAGCGTGGGTATCAAACAGG
+
///:7:<:==>>CCCBBB@CCC@B?ABB=BB?@A<AC>CD<BB==>>A???=@?=@C?>??B@FEBBBBB?B@@A@5@@00.86880-)-(---...5059433,339899:48818==4888>=B=BC5///./..077074888:9999;<;;=<8<<=;3;?=>>BBA@BA455955555(555489945555/5377;;;5;7733&3225538<83325589755<:=;A0977777.7<>@BC:A==8
@6HNMW:00762:06345
TACGGAAGGTTCGGGCGTTATCCGGATTTACTGGGTGTAAAGGGAGCGTAGACGGCGACGCAAGTCTGGAGTGAAAGCCCGGGGCTCAACCCCGGGACTGCTTTGGAAACTGCCATGCTAGAGTGTTGGAGAGGCAAGTGGAATTCCTAGTGTAGCGGTGAAATGCGTAGATATTAGGAGGAACACCAGTGGCGAAGGCGGCTTGCTGGACGTGACTGACGTTGAGGCTCGAAAGCGTGGGGAGCAAACAGG
+
BBBB?B;@=?>BBD=@AB@BBB>A>;;;6;BBDJ>CCECC:AB8@@@BABAAAA<@;;;CBB@BCCGC@CBCCID=;;;0;@A3?ACC@BDD7;;6;BAAAAA;A?BF>CCCC@B;;;BAABBBBA?B?@@@A>AC@CBC@CACAEADCBCBBBA;;6;@AA<;;;BBCCBBBB?AA>AA=A?BBA?CB??;?AA<@=AA=@B?A?@@=A@BCFLHGCAAAA>;;;5;AAAAB=BB@A@BB8;;;AA<AAA@
@6HNMW:00739:06377
TACGGAGGATCCGAGCGTTATCCGGATTTATTGGGTTTAAAGGGTGCGTAGGTGGCAGAGAAAGTCAGGGGTGAAAAGCTGCAGCTCAACTGTAGTCTTGCCTTTGAAACTTCTCAGCTAGAGTGTAGAAGAGGTATGTGGAATGTGTGGTGTAGCGGTGAAATGCATAGATATCACACAGAACTCCGATTGCGAAGGCAGCATACTGGGCTATAACTGACACTGAAGCACGAAAGCGTGGGTATCGAACAGG
+
ADDC@CC@BBC>@@?@@A178?4914;;1::7:=18858:3:=6=88;77827839<=@=;;5;;000<<30//<</@<<;>=;;;:<7<<<<<?9554698=@6>>>6<@;;;>>@@CB;;9@@:5547<4405<;@AC?C?:::@9909@AB@;B>@CCD>AABDCBB:99?A@>BBA@@<@AA<@@C::;AA?A698<<<9995?C7999B@:;;;;;<<>>=8=;:9@<@4==9955)5<<<<<8@?=9
@6HNMW:00741:06363
TACGGAGGATACGAGCGTTATCCGGATTTATTGGGTTTAAAGGGTGCGTAGGTGGCAGATTAAGTCAGCGGTGAAAAGCTGTGGCTCAACCATAGTCTTGCCGTTGATACTGGTTTGCTTGAGTACAGTTGATGTAGGCGGAATGCGTAGTGTAGCGGTGAAATGCATAGATATTACGCAGAACTCCGATTGCGAAGGCAGCTTACAAAAGTGTAACTGACACTGATGCACGAAAGCGTGGGTATCAAACAGG
+
=A;;89D?CBBCBA????9=>>;><9>>67717;3;>6@B>BB>@A@@A@@=@B?BBBBC?C?CA@@@8939@?@@8?=?A:949;::193:797;9<59>=>B>BCCCBBC?BC=BBB??BBBB@?993:@<==;:57929<::8>@@@@@@D???>999A=A999DBBBBB@<;;;ABBB188=5;:<7=>==8=399DCC=A@>==,88999:@BBC@@@@>9666/////'/55569.---229*--84
@6HNMW:00768:05799
TACGGAGGGTGCAAGCGTTAATCGGAATCACTGGGCGTAAAGCGCACGTAGGCTGTTATGTAAGTCAGGGGTGAAATCCCACGGCTCAACCGTGGAACTGCCCTTGATACTGCACGACTTGAATCCGGGAGAGGGTGGCGGAATTCCAGGTGTAGGAGTGAAATCCGTAGATATCTGGAGGAACATCAGTGGCGAAGGCGGCCACCTGGACCGGTATTGACGCTGAGGTGCGAAAGCGTGGGGAGCAAAC
+
DDCB=999-9@>@:@B;<7;@BCC@D@BBBB@@@8@A@@A;ACBCCCCCBB=BB@@=@@BBC?CA@@@AA7ABBC;<;;6;BB????A?B=@AA<?;???@B<B8;<CECCCBBCCCCC@CBBCC@CC>BBBBB=BB@BB>A=@:@<;:5:ABBD>BBBBBA;?>;>>ABBDCBBBA;@@=A=@ABABAAA=????B?@>1818;9=>;AA;>:>>>5??@888<@=<@>765<3<<<;;>A6@@@>>48
@6HNMW:00776:05790
TACGGAGGGTGCAAGCGTTACTCGGAATCACTGGGCGTAAAGGACGCGTAGGCGGATTATCAAGTCTTTTGTGAAATCTAATGGCTTAACCATTAAACTGCTTGAGAAACTGATAATCTAGAGTGAGGGAGAGGCAGATGGAATTGGTGGTGTAGGGGTAAAATCCGTAGAGATCACCAGGAATACCCATTGCGAAGGCGATCTGCTGGAACTTAACTGACGCTAATGCGTGAAAGCGTGGGGAGCAAACAGG
+
CBBC?;9:-;<;A>A@;;5;CA;;9;@BCDGIFG?EAA@C=B?BBBBBDCB?::8;D?BBBB?B;;;CC:ABBBB>BCCEACC?AA?B?B@BCACD?DDCECACA@@C<BBBBBB?A@@@ABCAAABB=AA@B?BB@@@D@B?B>A=;;6;A?:;;;5;BCD:BC?BA@?@@@@BCB@EE@C@;;;A;AA=A@@@4:6:@?>>BEACC?A<BB7;69A@@AA;;;?BBAABAAA;@BBBBBB9BBBBB=ABB?
@6HNMW:00786:05788
TACGGAGGATGCGAGCGTTATCCGGATTTATTGGGTTTAAAGGGAGCGTAGGTGGGATATTAAGTCAGCTGTGAAAGTTTGGGGCTCAACCTTAAAATTGCAGTTGATACTGGTTTCCTTGAGTACGGTACAGGTGGGCGGAATTCGTGGTGTAGCGGTGAAAATGCTTAGATATCACGAAGAACTCCGATCGCGAAGGCAGCTCACCGGGCCGGAACTGACACTGATGCTCGAAAGTGCGGGTATCAAACAG
+
C@==,00*0;;<099599999439.55@:AA?BC<BB>BC7CC>BAACCA@=@BB=BBBB5<7;ACBCED::999)55:1:==0==>>:=9=.444&4.49::<7:?<<<;<8??9?3859:9:A>=9?:98;8===6=?07/78;;77873/69//(//899.98885;=>>00///;85684::;;;<;89989/88<@@@??@B@BC>C5828>997@B@??B:98:?///>055/..;-3377880836
@6HNMW:00797:05775
TACGGAGGATACGAGCGTTATCCGGATTTATTGGGTTTAAAGGGAGCGTAGGCGGGCGCTTAAGTCAGCTGTGAAAGTTTGGGGCTCAACCTTAAAATTGCAGTTGATACTGGGTGCCTTGAGTGCGGTATAGGCAGGCGGAATTCGTGGTGTAGCGGTGAAATGCTTAGATATCACGAAGAACTCCGATTGCGAAGGCAGCTTGCTGGAGCGTAACTGACGCTGATGCTCGAAAGTGTGGGTATCAAACAGG
+
CBBB@BA?ACCCA===00,0@@<A@CBC@CB?BB=BA8=<3<<3999ACCK?CCD>AA??9><@@BA>??CHHCJ>ACC>ACH<CCBC@C@D@ECC9@;@@AAB?BBCCEBBB=998?B>BBCBB@><>C@=>:???;@@=A@B<AB7717?>;=9959CCC>CCCC?BBBBBBCCDBA?AB?CCB?CBB=@?CC=@9:;BBCGCBBB@BBAAACACCCCBBBBCBBBECCBBB<AB@:::.:?ABBB>CCC@
@6HNMW:00811:05772
TACGGAGGATGCGAGCGTTATCCGGATTTATTGGGTTTAAAGGGAGCGATAGGTGGGATATTAAGTCAGCTGTGAAAGTTTGGGGCTCAACCTTAAAATTGCAGTTGATACTGGTTTCCTTGAGTACGGTACAGGTGGGCGGAATTCGTGGTGTAGCGGTGAAAATGCTTAGATATCACGAAGAACTCCGATCGCGAAGGCAGCTCACCGGGCCGGAACTGACACTGATGCTCGAAAGTGCGGGTATCAAA
+
ECCC@@?<?:;;BA@@AA=ABB@C?BCG>BB>BB=BB>BC=BB900000000,0@@6=A<>;><>:B===BBBBAA=BFE=BBB5@;:>8?5858>>1=44488:6:<B@><<2:9,54=5BBBBBAA=<;;:=988716A9<6;+////)/999;98088888&8:;<998:665@A>>=<AA=BBB?BBBB;;;G<@<@???AA>>:=B6<4<4<489A>=/////66559;>=4<:5522'2577;<4
@6HNMW:00766:05848
TACGTAGGGAGCAAGCGTTATCCGGAATTATTGGGTGTAAAGGGTGCGTAGACGGGATAACAAGTTAGTTGTGAAATACCTCGGCTCAACTGAGGAACTGCAACTAAAACTATTATTCTTGAGTGCAGGAGGGGAAAGTGGAATTCCTAGTGTAGCGGTGAAATGCGTAGATATTAGGAAGAACACCAGTGGCGAAGGCGACTTTCTGGACTGTAACTGACGTTGATGCACGAAAGTGTGGGGAGCAAACAGG
+
DDDCCBBB:>>=?;@;;;@CCE@D@C@C?CB?BA8@=999,:@8?@@@CCCCCEF>CBC@CG@DBABBB@BBCCC?ICB?BA@<@BBC?AAA;;6;=A@@@C?B@???5@BBC@CC@IGAEABBA@BB>;;;;.;C9ABB@C@HAG@BBCCCC;;;@<;<;A;;;;BBBBBCCC=??<?=@A?BBB?BBBB=A?A?B=A@ABBK;;;E@CGCDBC@BCCHDDC@CCBBA@@;;;0;AAAABB:DCCDC<BBD?
@6HNMW:00772:05830
TACGTAGGTGGCAAGCGTTGTCCGGATTTACTGGGTGTAAAGGGCGTGTAGGCGGAGCAGCAAGTCAGAAGTGAAATCTCCGGGCTTAACCCGGAAACTGCTTTTGAAACTGTTGCCCTTGAGTATCGGAGAGGCAGGCGGAATTCCTAGTGTAGCGGTGAAATGCGTAGATATTAGGAGGAACACCAGTGGCGAAGGCGGCCTGCTGGACGACAACTGCGCTGAGGCGCGAAAAGCGTGGGGAGCAAACAGG
+
CCBBBBA=??;>@;??BB?ABC@B@BDD?CBCEC?;;;CC>CC>A@@@@BB@CCGIIE<<=G@BBC;;;5;;;??;@@?B?CC=AA@D@CC=C@CE=@@@DBBB7@AA:@A@A>;;;0;5;;@AB@@A@CCBB?A9939?;?>B@D?BBCCA@>@00*0:;;5;@A@AABBBCC@BB>AA;?;?AA:;;;A<@@A=A<@@;A=@A@>=8AA>:9:<===<655;79197;<;;=.9995555'29;;<7<<=5
@6HNMW:00773:05810
TACGGAAGGTCCGGGCGTTATCCGGATTTATTGGGTTTAAAGGGAGCGTAGGCGGCATGGTAAGCGTGTTGTGAAATGCGGGTGCTCAACATCCGGACTGCAGCGCGAACTGCCGTGCTTGAGTGCATTGAAGGAAGGCGGAATTCGTGGTGTAGCGGTGAAATGCTTAGATATCACGAGGAACCCCGATTGCGAAGGCAGCTTTCCGCGCTGTTACTGACGCTGAAGCTCGAAGGTGCGGGTATCGAACAGG
+
@CCB?C@B?BB<@@:@?>:@AB8;8:BC>DCADE?DI8<<8;A9BCBDCDC@CB>@@@@@DE?BCCCBB?B;;;A<ACBCC>::;BBC?AAAA=@=@@?>>@?A@@CC@ABBB?CAA?@7;;BBB<<;?BB?B?A?@<@A=@<@<@???=ADAAA??:?@@A=???B@BBACBBBBBBBB?B?>AA6AAB:A@BA<@=999BBB>?=BBBA@@@=;;:BBBB>>@B=@?????;=:=;;;A9A@===><>@@=
@6HNMW:00773:05842
TACAGAGGGTGCGAGCGTTAATCGGATTTACTGGGCGTAAAGCGTGCGTAGGCGGCTTATTAAGTCGGATGTGAAATCCCCGAGCTTAACTTGGGAATTGCATTCGATACTGGTGAGCTAGAGTATGGGAGAGGATGGTAGAATTCCAGGTGTAGCGGTGAAATGCGTAGAGATCTGGAGGAATACCGATGGCGAAGGCAGCCATCTGGCCTAATACTGACGCTGAGGCTCGAAAGTGTGGGTATCCAACAGG
+
CCCEDBBB>BCBBBA@@@?A@CDC@CCC=BCAAA=ACBCC>CBBBB@A@BA=AB?BC?BB?B?BBCC=@;:9@BB<BBBB9BBBBC>B?BC?BB=C?C?AADC@BBCBAABB@FFCCCBBBBBBCCDD?BBBCACCD?BBCC@B?B?;;:;CCCC;;7;@AA;BBBCBBBCBB;<:B@AB@B?BCA=@@::6:DA<A>BA@@>@??;;5;>@?=?AA?@BB;::B;;7<ACCCH?CCCCCD>CCCC@C?BBDA
@6HNMW:00776:05852
TACGTAGGGTGCGAGCGTTAATCGGAATACTGGGCGTAAAGCGAGCGCAGACGGTTTGTTAAGCAGGATGTGAAATCCCCGAGCTCAACTTGGGAACGGCGTTCTGAACTGGCAGGCTAGAGTGTGTCAGAGGGGGGTAGAATTCCACGTGTAGCAGTGAAATGCGTAGAGATGTGGAGGAATACCGATGGCGAAGGCAGCCCCCTGGGATAACACTGACGTTCATGCTAGAAACCGTGGGTAGCAA
+
:>>?<>BB9A@@@?=<9938<==?;=1873333(388881898=98>>?@BBE@CD;AA;?:????=??;=8<867888*38338=?==>=FD=B?AC?@>?8>>897:BC?BBB@BCA@>>0//78:99222555$27;;;>9@7:9<<<>>=<==9;:<.:8:855522667883..(-(-590---92722-305...999'333,3350522.....-(-3296,,-66'-(-677.779999
@6HNMW:00778:05832
TACGGAGGATGCGAGCGTTATCCGGACTTATTGGGTTTAAAGGGTGCGTAGGTGGCTTGTTAAGTCAGTGGTGAAAAGCTGCAGCTCAACTGTAGTCTTGCCGTTGAAACTGACGGGCTAGAGAGGAAACGAGGTATGCGGAATGTGTGGTGTAGCGGTGAAATGCATAGATATCACACAGAACGCCGATTGCGAAGGCAGCGTACCAGGCTCTATCTGACACTGAAGCACGAAAGCGTGGGGAGCAAATAGG
+
BCBB@BB?B99:?>==??=@@C=A?ABB?BB?CC>BB=BB=BC<BBBBBBB?==:=?;??<@<?BBBB@B?BBBCC8B@>>>>;;@@@=F>>=899CC@BA=AA?BBC=CBBBDDD=BAABCCAA=@@:@@AA=AA;;;C@C@;;;BBC@GCECCBB>BBBA<BBBBBBBBBBBBBDCCCBB@BAA>ACB?CD@@;@<@@@AA@AA=9949@??BAAABBDCCACE9::BDBBB<A@@@@@@3;;;AA<ABC@
@6HNMW:00785:05852
AACGGTAGGGTCAAGCGTTGTCCGGAATTATTGGGCGTAAAGCGCATGTAGGCGGTTTTGTAAGTCGGTCGTGAAAATGCGGTGCTTAACGCCGTATGGCGATCGAAACTGCGGGACTTGAGTGCAGGAGAGGAAAGGGGAACTCCCAGTGTAGCGGTGAAATGCGTAGATATTGGGAAGAACACCGGTGGCGAAGGCGCCTTTCTGGACTGTGTCTGACGCTGAGATGCGAAAGCCAGGGTAGCGAACGGG
+
>0/0*//7:.7::5:<::7:;?<@>A?B>BB@CC=AB@@@9@979?98:?E@@@>AID9@AA=A;;;;>999BCDD;DCCC?A@@A5;59<<.66<;E@E;:;CCBB=CIGEEG?BBB?BDCECDDD@B::;7;;6;BB5B>@?>B7BBCB@AB;;49<<;4==;??BBA00/6::5;7?C9A??=@=A@@CCC8;7;@@9@A<ABC?@@ABCCAAAA??@=>?>@@A>=9::.:A=BDG>A@B@?@@@@@8
@6HNMW:00809:05853
TACGGAGGATCCGAGCGTTATCCGGATTTATTGGGTTTAAAGGGAGCGTAGGCGGATTGTTAAGTCAGTTGTGAAAGTTTGCGGCTCAACCGTAAAATTGCAGTTGATACTGGCAGTCTTGAGTGCAGTAGAGGTGGGCGGAATTCGTGGTGTAGCGGTGAAATGCTTAGATATCACGAAGAACTCCGATTGCGAAGGCAGCTCACTGGAGTGTAACTGACGCTGATGCTCGAAAAGTGTGGGTATCAAACAG
+
BCBB=:;2:==8>@BBCC:;;@=@=@@F=@@?BB=BC>CE?FE>AAAAA@@=@@=CB?CC?A=@:69=<6;A@BC9;;;69@@<999929:>9===0=499AAB2:;@@@@B=>@???@=@@B??@@@?@999<<>>5=<58.4.5;55.5<<<444.4494)4:>>;996A???AAAAACC@A@@<000,00>@;>;@@@@@@>>>>;>@>99:699@BB9996><@@0/////&/77<<=065555<2;45
@6HNMW:00773:05880
TACGGAGGATGCGAGCGTTATCCGGATTTATTGGGGTTTAAAGGGAGCGTAGGTGGGATATTAAGTCAGCTGTGAAAGTTTGGGGCTCAACCTTAAAATTGCAGTTGATACTGGTTTCCTTGAGTACGGTACAGGTGGGCGGAATTCGTGGTGTAGCGGTGAAATGCTTAGATATCAACGAAGAACTCCGATCGCGAAGGCAGCCTCACCGGGCCGGAACTGACACTGGATGCTCGAAAGTGCGGGTATCAAACAG
+
BBBC?BA=??::;9?<8943::261///(//(///&/6.6;5;;5:=88888289939>;9499666@<<>;<<<A8@@A7@CC9BBBB@B?B@CCC9C?BBB@?<??@>::?;>B;C>B79;@:95949=5446;:;4;;7:7>;>BBB;=?A???A?BBBC8??9938=800;/0)0:6:<?7@@B=>>>::000*06/0/616///+5=4=7<04049989:8//(/6669;777)37<>?C<BBB?<;3555
@6HNMW:00791:05879
TACGTAGGGGGCGAGCGTTGTCCGGAATTACTGGGCGTAAAGGGTGCGTAGGCGGTTAATTAAGTTGGATGTGAAATTCCCGGGCTTAACTTGGGAGCTGCATTCAAAACTGGTTAACTAGAGTTCAGGAGAGGGAAGCGGAATTCCTAGTGTAGCGGTGAAATGCGTAGATATTAGGAGGAACACCGGTGGCGAAGGCGCTTTCTGGACTGACACTGACGCTGAGGCACGAAAGCGTGGGGAGCAAACAGG
+
=>>?<@<@@@19;;BBAB<@@B:@:?<?;ABABD?CB@AE>DD?A@@AA;;:;C?B=B>B=A=B@?BAAABCCC@>@?BC>CL>BB?C=A@<@B<A<:6?===:===<&555.5.5.5556<:<5555.5555@4=066<7;7<:>9>955555559699:;,//////4994505:5::3:1///)/)/947;;59499444)4<;5455:334499:<:>:;:=9;;;;;;1;<;7888.8<;;<6=?@8
@6HNMW:00807:05860
TACGGAGGATGCGAGCGTTATCCGGATTTATTGGGTTTAAAGGGAGCGTAGGTGGGATATTAAGTCAGCTGTGAAAGTTTGGGGCTCAACCTTAAAATTGCAGTTGATACTGGTTTCCTTGAGTACGGTACAGGTGGGCGGAATTCGTGGTGTAGCGGTGAAATGCTTAGATATCACGAAGAACTCCGATCGCGAAGGCAGCTCACCGGGCCGGAACTGACACTGATGCTCGAAAGTGCGGGTATCAAACAGG
+
66990597<>>49:555559999>7;?B<??<@D;@C6;;.;@9@B;;;BB?@A@;@A@@>B@CCCEGHCIBCBB>BBE?CDD<DCCB?B?A=??@.;59999929:<888A>AB>B?B>A@@@@AA<???A@<999,98/89@7=>CC?DCBBB>;8<999+9?;;6>A>??BBB98:@BB?B::8:B???BAA<@=@???AB9979C=B?C@C????ABA@BA>==;;;>?@3;;>;;;3;;?ABB:AAC<
@6HNMW:00764:05920
TACGGAGGATGCGAGCGTTATCCGGATTTATTGGGTTTAAAGGGAGCGTAGGTGGGATATTAAGTCAGCTGTGAAAGTTTGGGGCTCAACCTTAAAATTGCAGTTGATACTGGGTGCCTTGAGTGCGGTATAGGCAGGCGGAATTCGTGGTGTAGCGGTGAAATGCTTAGATATCACGAAGAACTCCGATTGCGAAGGCAGCTTGCTGGAGCGTAACTGACGCTGATGCTCGAAAGTGTGGGTATCAAACAGG
+
BBCB@BC?A@@@CAAAAA?ABD=?;:::/:@;@A;AA:AB=BB>CBBBBBB????8@@@B=B?CCCCCCFCFCEC?CDD=BBB7;;AB5;8;?BBB9B>A;;;@;?@@@KFDE>AAB?B?C???B>?;?@?>?:?AA=BB@C?C>AABB?BAAAB895:FED=BB9:4:AAA?;;AAA@=@A>A??<???;<===3939=>::4:???ABBBBA@=BBBBBABB;;;A@AAAAB=;00BBA50009>@,09?8
@6HNMW:00772:05918
TACGGAGGATGCGAGCGTTATCCGGACTTATTGGGTTTAAAGGGTGCGTAGGTGGCTTGTTAAGTCAGTGGTGAAAAGCTGCAGCTCAACTGTAGTCTTGCCGTTGAAACTGACGGGCTAGAGAGGAAACGAGGTATGCGGAATGTGTGGTGTAGCGGTGAAATGCATAGATATCACACAGAACGCCGATTGCGAAGGCAGCGTACCAGGCTCTATCTGACACTGAAGCACGAAAGCGTGGGGATCAAACAGG
+
CCA@=@?:?@@?A;;;AB9;;C<@=ABB@@@4;;0;A=BC>CC=AAABCDD?BC@CC?CC@C>A@CCBBB?AAADE:CB:::?@@@AC=@@AA:9:AA<>A::;5;;;0;AABAAD>BBBCDCBA>AC:?@:;6;B:;;@<@@@??@@@=????@>><>DCD>???BBBCCC>@?ABBBBBB?>>A:>>B366??;>=?C@@?A?=76616999AAAAA@>>><AA<??@BBCD=BAA>===2>@@AC>@@@=
@6HNMW:00780:05918
TACGGAGGATGCGAGCGTTATCCGGATTTATTGGGTTTAAAGGGAGCGTAGGTGGGATATTAAGTCAGCTGTGAAAGTTTGGGGCTCAACCTTAAAATTGCAGTTGATACTGGTTTCCTTGAGTACGGTACAGGTGGGCGGAATTCGTGGTGTAGCGGTGAAATGCTTAGATATCACGAAGAACTCCGATCGCGAAGGCAGCTCACCGGGCCGGAACTGACACTGATGCTCGAAAGTGCGGGTATCAAACAGG
+
CCBB>@?;?@@@BBBBAA@DDD>@<??A<AB?CC=BA<??8?A9998BBDC?CCC>BBCC@D>AACCCCCCBBAD<BBG>DDD;CDBB?C@C@CCC9C?BB??@;@?@AAAB?BB>B@D?C@??CCB@BAA@@@:::5:=9?=B>BCBB?BBB@@8878BCC<ABBB>@@@BBBBBCBB>BB>BBB=A@?>>===3838???AABB@BB>B@B@B?BAAABBBBBBBBBBBBBB>B@@@AA:ABB@AA7>>><
@6HNMW:00784:05938
TACAGAGGGGTGCAAGCGTTAATCGGAATTACTGGGCGTAAAGCAGCGCGTAGGTGGCTAATTAAGTCGGATGTGAAATCCCTGGGCTACAACCTAAGGAACTGCATCGATACTGGTTGGCTAGAGTAGGTGAGAGGGGAGTAGAATTCCAGGTGTAGCGGTGAAATGCGTAGAGATCTGGAGGAATACCGATGGCGAAGGCAGCTCCCTGGCATCATACTGACACTGAGGTGCGAAAGCGTGGGTAGCAAACAGG
+
944444444&444;7=<=<>@?A@?9>;=;=?>9;4<;::9(///////39:=8::7<;;;?=?8>?7838737737(3//(/::.6///6060/3,317,////..----,,*2(*(,(,-22...::599::=@??2==?;;;;?;>79?=@>>>:557<@AB=BBBBDB<@>>0//:47727)/55.5;99.55<5;7;<>====5?<745599555;;;;;;;5569666>>>4>996;<2;::555)4998
@6HNMW:00786:05918
TACGTAGGGAGCAAGCGTTGTCCGGATTTACTGGGTGTAAAGGGTGCGTAGGCGGCAGAGCAAGTCAGATGTGAAATCCGTGGGCTTAACCCACGAACTGCATTTGAAACTGTTTTGCTTGAGTGAAGTAGAGGCAGGCGGAATTCCCTGTGTAGCGGTGAAATGCGTAGAGATAGGGAGGAACACCAGTGGCGAAGGCGGCCTGCTGGGCTTTAACTGACGCTGAGGCACGAAAGCGTGGGTAGCAAACAGG
+
DCC@AACC=?@?A?@@@C@DCD@C@CCC>CCCCC=BBBCC>CF>CCCCB??<?A=@AA::9A?ACCCBBAAABBC>CC?AABC>BB>B9??8??@A=?89::99/:@@9@@????2=@A8:;DCCB@BBAA;;7;@@;@@=@?B?BC>BBBBBBBBCAC@AA<@@ACCBBBCBBAAA;@@=@=ABB?CCCC@CCC:;:;B?B@CCCCCC>CDD>C@CCCCCCB@@00+0B000F9BBBBCC<A@@@@@;?AB>
@6HNMW:00793:05910
TACGGAGGATGCGAGCGTTATCCGGATTTATTGGGTTTAAAGGGAGCGTAGGTGGGATATTAAGTCAGCTGTGAAAGTTTGGGGCTCAACCTTAAAATTGCAGTTGATACTGGTTTCCTTGAGTACGGTACAGGTGGGCGGAATTCGTGGTGTAGCGGTGAAATGCTTAGATATCACGAAGAACTCCGATCGCGAAGGCAGCTCATCGGGCCGGAACTGACACTGATGCTCGAAAGTGCGGGTATCAAACAGG
+
CCBC@CC@CBBCCCCBBB>BBB?A>;;;7;B?CC>DD>CC=BB>BCBCDCCACEC>BBBB@B?BCCCDBBBCCDD;;;B>BDD<BBBC?C?B>BAA:A?BBBAA@BA@??;<8<>9??A?B@@@B??<????C@BCC>DC@B?A>AA@@<A?>>>00+0=>=7>@>?;?AAABBAAB??;??;?CB?BBC999AA4:4:??@AAA774?6=>B8C>B777<<9<=A;:9><<=@377AABA9>>?<<90:;96
@6HNMW:00793:05951
TACGGAGGATGCGAGCGTTATCCGGATTTATTGGGTTTAAAGGGAGCGTAGGTGGGATATTAAGTCAGCTGTGAAAGTTTGGGGCTCAACCTTAAAATTGCAGTTGATACTGGTTTCCTTGAGTACGGTACAGGTGGGCGGAATTCGTGGTGTAGCGGTGAAATGCTTAGATATCACGAAGAACTCCGATCGCGAAGGCAGCTCACCGGGCCGGAACTGACACTGATGCTCGAAGTGCGGGTATCAAACAGG
+
CCCC@@@<@?@>@BB@@A@DBB@D?A@@;@@=AF?FD>CC?CC=;<;;;BB?;;;6;BCCACAHGG;<<BBBBCC<BBB>BFF;BBCC?A>?4;;;-;4;:A@A>A@@?BBB<?@:@?C?BAAA???=ADBAA=?>?8?@=@?B?CC?@<>A==?8749ABD>AA@B?ABCDDCBA@9939:4:AA?????AAAA?B@AAABBBBB>BB>B?B@B?BBBCCBBBA=:6699//)/9///5.7999?A588::
@6HNMW:00797:05926
TACGTAGGGGGCGAGCGTTGTCCGGAATTACTGGGCGTAAAGGGTGCGTAGGCGGTTAATTAAGTTGGATGTGAAATTCCCGGGCTTAACTTGGGAGCTGCATTCAAAACTGGTTAACTAGAGTTCAGGAGAGGGAAGTGGAATTCCCGGTGTAGCGGTGAAATGCGTAGATATCGGGAGGAACACCAGTGGCGAAGGCGGCTTCCTGGCACACAACTGACGCTCATGTGCGAAAGCCAGGGCAGCGAACGG
+
<A::9CCCAC2?><@A;;5;@@=?=@9@;@??CD>AA@@B9@@9@ABBBBA?A@<A-0+0,0,0>7><@@@AA=@7>@CC=CD=IDAC<;:@C>99:95558>:=A@A5?>A=@:><>@@D;;;;A;;4:B@@<<@8AA=8<9B;A;3?=:5;@>55.49993;<==<<==;;;;>>5<<7;7:<A?@@AC9:0@,0+00+.:3:0-0*/6:;6<68@A@AA555=944<>>>@:?@@BCC>BBBA@A=;;;
@6HNMW:00801:05939
TACGGAGGATGCGAGCGTTATCCGGACTTATTGGGTTTAAAGGGTGCGTAGGTGGCTTGTTAAGTCAGTGGTGAAAAGCTGCAGCTCAACTGTAGTCTTGCCGTTGAAACTGACGGGCTAGAGAGGAAACGAGGTATGCGGAATGTGTGGTGTAGCGGTGAAATGCATAGATATCACACAGAACGCCGATTGCGAAGGCAGCGTACCAGGCTCTATCTGACACTGAAGCACGAAAGCGTGGGGATCAAACAGG
+
FC@@?@C?BBAA@>>9::=ABC?B?B;;:;B@DD>CC7;;/;C;<;;CCCC@CD?A@<@@5;7;CCCBBB@BBBDD:CC@;::@@CFD?BCCB:99DB;>><?A=;:;6;AAACCC<@@@AAAAB?BC>CC@@>@A9::@=@?@??@@@=@?A?A9979BBC>CCCBB?@>CCBBCCCBBBB==;;297A188;;5;;?>?@@?@@<=>:;@@@A>>>=>CAA?BB<??@AAAA<AAAA@DE:99:CC?BBB@
@6HNMW:00765:06006
TACGTAGGGGGCGAGCGTTGTCCGGAATGACTGGGCGTAAAGGGTGTGTAGGCGGTTTGACAAGTTAGATGTGTAATACCCAGGGCTTAACTCGGGTGCTGCATCTAAAACTGTCAGACTTGAGTGTCGGAGAGGATAGTGGAATTCCTAGTGTAGCGGTGGAATGCGTAGATATTAGGAGGAACATCAGTGGCGAAGGCGACTATCTGGACGATAACTGACGCTGATGCACGAAAGCGTGGGGAGCAAACAGG
+
@BBAA@@@@@0?BAB@@A?BBB?B<@=ABBBCCC=C;;<E=BB>BBBDF@@<@B=?@<@@@@<@@?BBBCCCDAA=ADDD=BBB<BD?C?CCBBB<888BBBCCCBBBB5BBBBAA@@BB>B???BBBA<??8846=>>CB?B?B?B?BCBBBBCB@@<@@<?>BB?==BBBBBB?@?;<<7<=@??@BC@?<>?B:@;@:::@BBBBC?BC@A@B@CBBBCCCCCHCCCCBBBE>CCCCCCB;BBBCD>BBB?
@6HNMW:00766:05996
TACGTAGGGAGCGAGCGTATCGTCTGATTGGTGGTATAAGGGTGCGTAGACGGGAAGTTAAGTTAGTTGTGAAATCCCTCGGCTCAACTGAGGAACTGCAACTAAAACTGATTTTCTTGAGTGTTGGAGAGGAAAGTGGAATTCCTAGTGTAGCGGTGAAATGCGTAGATATTAGGAGGAACACCAGTGGCGAAGGCGACTTTCTGGACAATAACTGACGTTGAGGCACGAAAGTGTGGGGAGCAAACAGG
+
BBBBCAA@<?@?DABB=>>8:..,**22(,(,(,(*,,(,6/6,--=<<=666269==7<=AB?BCC;;;EII>CAA;A;;7;BBB@BBCAA=A?B;;;B>@@@AA7BB@AABB7AA9<;ECDCAC?BB@@?@E?CCE@L@B@B@CDCCCCBBBA=@AAA9:::AA@@@C@?<?A???=?=ACC@DBBB?AAC=A=ABBBBC;;;EADDC@DD@BBCBBBB?A@@<@AAAAA<ACCBBBB6?@@@@9?A@9
@6HNMW:00768:06008
TACGGAGGATGCGAGCGTTATCCGGATTTATTGGGTTTAAAGGGAGCGTAGGTGGGATATTAAGTCAGCTGTGAAAGTTTGGGGCTCAACCTTAAAATTGCAGTTGATACTGGTTTCCTTGAGTACGGTACAGGTGGGCGGAATTCGTGGTGTAGCGGTGAAATGCTTAGATATCACGAAGAACTCCGATCGCGAAGGCAGCTCACCGGGCCGGAACTGACACTGATGCTCGAAAGTGCGGGTATCAAACAGG
+
DDA@=AA?@@@AA@?:9:=AAB?A=?@?<AB?BA9?@+::,83)333;98848;=5;;BC8999BEECCCBABAC=CBB0;;;.;BBB@C>B>ACB7A>@AB;:79AA@ACC=@@<?=B=BBBBCCC@BBBCC>BAD>BA>A>B>??CC????99:A=ABBB;A@@A;AA@99999:==8992:>?9>>??@@@A=A?ABAABAA@3::5:=@?C@BBBCBBBBBA@@990>>=5>@000?7=::=<<4=886
@6HNMW:00769:05988
TACGGGGGATGCGAGCGTTAATCGGAATCACTGGGCGTAAAGCGCACGTAGGCTGTTATGTAAGTCAGGGGTGAAATCCCACGGCTCAACCGTGGAACTGCCCTTGATACTGCACGACTTGAATCCGGGAGAGGGTGGCGGAATTCCAGGTGTAGGAGTGAAATCCGTAGATATCTGGAGGAACATCAGTGGCGAAGGCGGCCACCTGGACCGGTATTGACGCTGAGGTGCGAAAGCGTGGGGAGCAAACAGG
+
;BDEEDD5CC@@@@@A@@<@>A@B?A?BAAAAAE>DB@??8?@???:::CC8=B@B7A@AAA>A@@9988*:<==1=?>9>?B=DA>;7=9===:==A=9::396=::>>;;:@@@???=>>8<?/6617<=<A:6658?;@7;5;<;;4;>>:757::;BA:AA7;;=<<?:::AA5:;;?;>>>@@A>>:>??8=:;;7:7;;=CB;::5;8==>:>=>>>>?8707>;:;;1;::::::/;;;AA:@@@;
@6HNMW:00792:05974
TACGGAGGGTGCAAGCGTTACTCGGAATCACTGGGCGTAAAGGACGCGTAGGCGGATTATCAAGTCTTTTGTGAAATCTAATGGCTTAACCATTAAACTGCTTGAGAAACTGATAATCTAGAGTGAGGGAGAGGCAGATGGAATTGGTGGTGTAGGGGTAAAATCCGTAGAGATCACCAGGAATACCCATTGCGAAGGCGATCTGCTGGAACTTAACTGACGCTAATGCGTGAAAGCGTGGGGAGCAAACAGG
+
AA@?;;::0:9:4.49=98@@>AB=B=A@A@C@@8ABABB=A<ABA@;;;CGJI@CDFFJ;<:;ECBCC7?>:99/;A@A?CD@DF@B@B@BB@BC;BAB@@<@CDKF=BBBBBB?DBBCBBBBDAAA<ABBB?A@@BBB<>:@4;5;<5;BB;;;;*9>;>.?@7BCBBBCBBBBD@CB?C@BB@A7;;?BBAC=?;?A???AAABB@CBDK@CACBBBA@@@B?BBBBBBBC<A@@@AAA7AA@CC>CAB?
@6HNMW:00792:05984
TACGGAGGATGCGAGCGTTATCCGGATTTATTGGGTTTAAAGGGTGCGTAGGTGGGCTATTAAGTCAGCGGTGAAAGTTTGTCGCTTAACGATAAAATTGCCGTTGAAACTGGTAGTCTTGAGTATAGATGAAGTAGGCGGAATGCGTGGTGTAGCGGTGAAATGCATAGAGATCACGCAGAACTCCGATTGCGAAGGCAGCTTACTAAGGTATAACTGACACTGAAGCACGAAAGCGTGGGTATCAAACAGG
+
CECC@CC@BB?@@?@9;;@ECC@C?@@@:>A9>>6??6?@8@A::;:BFCC@CDD=BBBB?B@CCCA??@@BCED>CCC=BBDBCC@C@BDCCBBB8A6;:<@@=@@@9@@@<@BB@@A@CBCBDFCCCCCC?CC@B?A@<A@@@@AAD?CCCCC:999AAA=BBBBCCCBCAAACCCB@BB>BBB>BBC=BBBB?B?B>>>@;????8?<@CCC>@ADBBAA>>B?AA>>877,9@=:::6:??@AA:???<
@6HNMW:00797:05968
TACGGAGGATGCGAGCGTTATCCGGATTTATTGGGTTTAAAGGGAGCGTAGGTGGGATATTAAGTCAGCTGTGAAAGTTTTGGGGCTCAACCTTAAAATTGCAGTTGATACTGGTTTCCTTGAGTACGGTACAGGTGGGCGGAATTCGTGGTGTAGCGGTGAAATGCTTAGATATCACGAAGAACTCCGATCGCGAAGGCAGCTCACCGGGCCGGAACTGACACTGATGCTCGAAAGTGCGGGTATCAAACAGG
+
BCAB@DC@C:;;@@@@BB@BDC>A>@@A<BC@BC>CD79849A9>>>BBBB?BDD>B;:;<A=ABDDCCBBC;;;0<;;;*9@A0BABB@D@C?DDD2C:AA?;@7;;<::4505<3;8=9=BBABBB?AA@@?7:9?;@@=A?B?CBBD?CBBBBBB?B?@?8>?994:A@@@A:::BB?AA>BBB?BCFCCCFC5959:99ACBB?BB>B?C?C?BABBBBAABAA@@AA>>>7>@@999,9@@9::28=>:
@6HNMW:00799:06006
TACGGAGGATGCGAGCGTTATCCGGATTTATTGGGTTTAAAGGGAGCGTAGGTGGATATTAAGTCAGCTGTGAAAGTTTGGGGCTCAACCTTAAAATTGCAGTTGATACTGGTTTCCTTAGAGTACGGTAACAGGTGGGCGAATTCGTTGGTGTTAGCGGTGAAATGCTTAGATAATCAACTGAAGAACTTCCGATCGCGAAGGCAGCTCACCGGGCCGGAACTGACACTGATGCTCGAAAGTGCGGGTATCAA
+
--//)/71///444455;5--,(,(,26(,-07;1::,//,5>2;5///77)//)/-86060-----8:/5555)55>)555&5<<=9?:<9<>>.=5555;:5:8766//)//(/5:)/5<<333;333,37717991733,31333,/4//-(--66(--88/:86606//..(--/(/..60.-(//(/3/.-7...72727..27999355.5.3(.(.333689..-2---...3,353337-559>>>
@6HNMW:00804:05988
TACGGAGGATCCAAGCGTTATCCGGATTTATTGGGTTTAAAGGGTGCGTAGGCGGTTTGATAAGTTAGAGGTGAAATACCGGGGCTCAACTCCGGCAACTGCCTCTAATACTGTTGAACTAGAGAGTAGTTGCGGTAGGCGGAATGTATGGTGTAGCGGTGAAATGCTTAGAGATCATACAGAACACCGATTGCGAAGGCAGCTTACCAAACTATATCTGACGTTGAGGCACGAAAGCGTGGGGAGCAAACAGG
+
D@;;600+0@@;@@B????BBA=A<9::/:@<@@/99(8<)87)3779<8;2;7,73(3<<=8>?;>@=?9>=;;333389>90<0//)///38(//*2253275..).55577255+226222755566168:.525-5949088:AAA<=>=??=>:=AAD9??;;5;;;;;>A@<<<;//+/;;5::@<@BAA=A<@@A??<?A=BB9@<<788>>?>??>8=;;5:=?BDE:===>?DD388=?>6>888
@6HNMW:00806:06001
TACGGAGGATACGAGCGTTATCCGGATTTATTGGGTTTAAAGGGTGCGTAGGTGGCAGATTAAGTCAGCGGTGAAAAGCTGTGGCTCAACCATAGTCTTGCCGTTGATACTGGTTTGCTTGAGTACAGTTGATGTAGGCGGAATGCGTAGTGTAGCGGTGAAATGCATAGATATTACGCAGAACTCCGATTGCGAAGGCAGCTTACAAAAGTGTAACTGACACTGATGCACGAAAGCGTGGGTATCAAACAGG
+
;;;CACD@E<<;BBA@AA?AAJ@E@CDC=CB=@A8AB0;;0;D;;;=BBBB@BCACBBCI?B@CCCCCFD?C;;;;.;F;<<B=BBBC@D;;;CB;<<?AA@BB@BBGBBCC?CD;A??;@@@@@?@AA=BB:::AC?AA>A?AAABBBABA@@A9949@@C>@??CBBBBBBB???@????<>;<7///*//;<3:5872<=?CBBBB5>?>AA?BEBBB@@??;5766237;3;78558069777;3:7:5
@6HNMW:00773:06054
TACGGAGGATGCGAGCGTTATCCGGATTTATTGGGTTTAAAGGGAGCGTAGGTGGGATATTAAGTCAGCTGTGAAAGTTTGGGGCTCAACCTTAAAATTGCAGTTGATACTGGTTTCCTTGAGTACGGTACAGGTGGGCGGAATTTGTGGTGTAGCGGTGAAATGCTTAGATATCACGAAGAACTCCGATCGCGAAGGCAGCTCACCGGGCCGGAACTGACACTGATGCTCGAAAGTGCGGGTATCAAACAGG
+
@DBB=;:7:B@@A@A@CC@DCC=@<@AA;@@=@B;AB=BC=CE=CCBBCBB?@@@;@DBB@CFBCCCABACAAAC=CCD>CDC<CCBC?B=@<@BA6A>AA@@@>AC@??CC@BB>B=?>@DCCB??=?B???ACCC=9939:??8?DD?BBA??>>;>ABB=BB9959?A@ABAAABB?BB@BCC?BBBBBBBC<><>AAABBBB?CC=C?C?B?B@AAAACB>>>>A@@@AA8<;;9::.9::776-7>>8
@6HNMW:00779:06019
TACGGAGGATACGAGCGTTATCCGGATTTATTGGGTTTAAAGGGTGCGTAGGTGGCAGATTAAGTCAGCGGTGAAAAGCTGTGGCTCAACCATAGTCTTGCCGTTGATACTGGTTTGCTTGAGTACAGTTGATGTAGGCGGAATGCGTAGTGTAGCGGTGAAATGCATAGATATTACGCAGAACTCCGATTGCGAAGGCAGCTTACAAAAGTGTAACTGACACTGATGCACGAAAGCGTGGGTATCAAACAGG
+
CCCB@CB?BBEBBBB9:9=@AA?B@CBD>CC@DF=BB0;;0;B9AAACCDD@BC@CCHCC@C@CCBBBBB=B;;::-;ABA<<9<DBB?B:;;@AAAB=@@?BB?DA@@BCB@BC>CAB>A???DDABA?BBBBBBB?BB>A=999@???BBBBBAA>AAAF=A??@BBBBCCC>==ABB@@;>>?<@@A688><495552==7==BBB8B>>>C?BAAA888@@?88859BBC<BB@?99077589=388;7
@6HNMW:00784:06027
TACGTAGGGGGCAAGCGTTGTTCGGAATACTGGGCGTAAAGCGCACGCAGGCTGACCGTTAAGTCTGTCGTCAAAGGCGGGGGCTCAACCTCCGTTCTACGATAGATACTGGCGGCCTAGAGTATGTGAGAGGGAAGTGGAATTCCCGGTGTAGCGGTGAAATGCGTAGATATCGGGAGGAACACCAGTGGCGAAGGCGCTTCCTGGCACACAACTGACGCTCATGTGCGAAAGCCAGGGCAGCGAACGG
+
ECBBA@AABB2BE@BBBB>A>8<<+0+00<=AA<?ABBB=BCCCB@@@AA>BBDCD=@A?@=@CC@BABBBBCF9A>;;:;;(:@>C?C?B@@BB?BAAACCDCKCDBA;<5;;7;?AACCBBBBA@@A@9::5:=AAB?B?B?BC:?>?BAACA@=>>>A:@?A??===>>??@E:@@7;7;@A<AA??<>@@<?;;;8818:==8=>???A:>>BBBBAABB999B??>A9@=:888-9<<@<<99::
@6HNMW:00791:06023
TACGGAGGATGCGAGCGTTATCCGGATTTATTGGGTTTAAAGGGAGCGTAGGTGGGATATTAAGTCAGCTGTGAAAGTTTGGGGCTCAACCATACATTGCCGTTGAAACTGGTTGTCTTGAGTGCACACAGGGATGCTGGAACTCGTGGTGTAGCGGTGAAATGCTAGATATCACGAAGAACTCCGATCGCGAAGGCAGCTCACCGGGCCGGAACTGACACTGATGCTCGAAAGTGCGGGTATCAAACAGG
+
@BAA>;;6;;AABBCCBB?AAA5;69AA9@>9=:0990990990;>>@>>@<=A<:<@;?;?:?B::9@@?>999,55>2=??2??>>:>9=666=>9<B7?;;>?B<??B=?=???>9@>?@@@???A???7;>?>?@<@=??<><=9000:>99488<;3;;000:000:9:==?88<58==8=CC>>:=@)0*0;==;;>??BB>B?B?>7:;@?CCBFABBCBBBBCD?CCBAAA;AACAAA;ABA=
@6HNMW:00808:06038
TACGGAAGGTCCGGGCGTATCCGGATTTATTGGGTTTAAAGGGAGCGCAGGCCGTCGATTAAGCGTGACGTGAAATGCCGCGGCTCAACCGTGGAAGTGCGTCGCGAACTGGTTGACTTGAGTGCGCACGAGGAAGGCGGAATTCGTGGTGTAGCGGTGAAATGCTTAGATATCACGAGAACCCCGATTGCGAAGGCAGCCTTCCAGGGCGTAACTGACGCTAAAGCTCGAAAGTGCGGTATCGAACAGG
+
B@00+0*0)/638818.//7;3<3/55)5949=7>@7>>7@A7?<A@BBB@C79:@;:9;@8@;??BBB000<<50005;7<;@;;<9=559;7;@CBBCGB;;:;;7;BB?B=CB;<6;@@@@@A@?@;:09=9>=@=<@-0+0@;?<@@AB@??;::;;0:=?@????BBA<@;00/80666*5955;==@:>:><<<7<7;7;>D=C;::=@@@@@??@=>5<?>?@?E:>:>00+/77/455::;7
@6HNMW:00771:06076
TACGTAGGGGGCAAGCGTTATCCGGATTTACTGGGTGTAAAGGGAGCGTAGACGGCGAAGCAAGTCTGAAGTGAAAACCCAGGGCTCAACCCTGGGACTGCTTTGGAAACTGTTTTGCTAGAGTGTCGGAGAGGTAAGTGGAATTCCTAGTGTAGCGGTGAAATGCGTAGATATTAGGAGGAACACCAGTGGCGAAGGCGGCTTACTGGACGATAACTGACGTTGAGGCTCGAAAGCGTGGGGAGCAAACAGG
+
@@ADDBCCBB2??;?@@@?BBC@CADCE=CCCFE?BBAGG>CC=BAABBEDCA@=AAB=@@C@CCDCCC>AABBCC:BB=DBB>CCEE@BB=BCC>@A@CCCD>A>BC<@@BBBB;CBBBCAAABCCC>BB;;9;C?C@@?@@D@C@BBBAAA@?::7:BBD>BBAAA>>>A9949@???<??BBB>AABB?@@<7;6//+/<7<<==9@@AAAA>AABBBBC=A??=????FF=@@A????29:9@A;@AA>
@6HNMW:00774:06091
TACGGGGGATGCGAGCGTTATCCGGATTTATTGGGTTTAAAGGGCGCGTAGGCGGGACGTCAAGTCAGCGGTAAAAGACTGCAGCTAAAACTGTAGCACGCCGTTGAAAACTGGCGCCCTCGAGACGAGACGAGGGAGGCGGAACAAGTGAAGTAGCGGTGAAATGCATAGATATCACTTGGAACCCCGATAGCGAAGGCAGCTTCCCCAGGCTCGATCTGACGCTGATGCGCGAAGAGCGTGGGTAGCGAACAGG
+
;;;BBBB3999B@@@?@@>??A:C7??>6>>7?=4;;2:;(44(39<9;>?:C?E8<<0//848::;:;;9<<>?1<?<:884944444&4433=<555<:233-3333&3336;88858===:<<;9==773;B9@B?==588<;488::7:9:?/00/=>;7==:9333752228..).262666)..6555<;5:477777/667'55/699997:99552:55555799//)/888;9<=5<<?>>?7::?<
@6HNMW:00803:06087
TACGTAGGTGGCAAGCGTTATCCGGATTTACTGGGTGTAAAGGGCGTGTAGGCGGGAAGGCAAGTCAGATGTGAAAACTATGGGCTCAACCCATAGCCTGCATTTGAAACTGTTTTTCTTGAGTGATGGAGAGGCAGGCGGAATTCCGTGTGTAGCGGTGAAATGCGTAGATATACGGAGGAACACCAGTGGCGAAGGCGGCCTGCTGGACATTAACTGACGCTGAGGCGCGAAAGCGTGGGGAGCAAACAGG
+
CDBBBDDA??;>?:>>@@@CCC@C?BBB=BC???<@A@CD>CC=BBBBBAA?@CC;B=A=A@?@BDBBB@@?9:::6:BBCFC>CBBB?CD>CBBCB?CAA@BB=@?D>DDBCCCC2A@=ABBBGJBC@CCBA=@?>;;;4;=A;@=ABCCCCCCCFACCCD?AAAABCCCCCCCA@=@@=@=ACE@BBBB>@BE4949949=CCCBC?BCCC@D?CBBBCCA@@9969?>@AC=B@@@@?@3>??AB=BBC@
@6HNMW:00764:06136
TACGGAGGATACGAGCGTTATCCGGATTTATTGGGTTTAAAGGGTGCGTAGGCGGCCTTTTAAGTCAGCGGTGAAAGTCTGTGGCTCAACCATAGAATTGCCGTTGAAACTGGGGGGCTTGAGTATGTTTGAGGCAGGCGGAATGCGTGGTGTAGCGGTGAAATGCTTAGATATCACGCAGAACCCCGATTGCGAAGGCAGCCTGCCAAGCCATGACTGACGCTGATGCACGAAAGCGTGGGGATCAAACAGG
+
BBAB?BB?BBBCBB@A@@<@@B=BACGI=EE@DE?DC9;;7;A9ABBBABA=AA=A5;;;.;;?@BCA@@?A;;;0:@@ABBFABBCC@C:;:CBB?D?BB@CB@BBB>BCCJJJJ*BA<@BAABBBBC>BBB?BCB@BC?B@CCBBAF@BCBAA@@=:::C=BBCB?AAACB>??BBAABC=A@@6@?>599>>+0,00;;;@?96A:>>;?DCCCBCBBBA96:BBBAAAGF>ABCFCCC;BBBBB=BCD@
@6HNMW:00783:06149
TACGGAGGATACGAGCGTTATCCGGATTTATTGGGTTTAAAGGGTGCGTAGGTGGCAGATTAAGTCAGCGGTGAAAAGCTGTGGCTCAACCATAGTCTTGCCGTTGATACTGGTTTGCTTGAGTACAGTTGATGTAGGCGGAATGCGTAGTGTAGCGGTGAAATGCATAGATATTACGCAGAACTCCGATTGCGAAGGCAGCTTACAAAAGTGTAACTGACACTGATGCACGAAGCGTGGGTATCAAACAGG
+
CBCC@BEABBBCC@?8989>@@>@=?EC=AA<?=5>>,9929A=BBABBBB?>@>>CBBB>B<@@A?>8849CACC5>>899A=ABCC9=388;;;??:=A=;??A???ABA?BD599A<:???AAA9958;;=;<<8<=9=:;;;==A===?A@@@:@>=>7>CAABBBBBB?<@?:::=<8==>8<::5:===5;5?AA@@;B9988)9>>=@;>>=AA<;;DD;;7<://)/77799/9<;7>C9>>>9
@6HNMW:00788:06115
TACGGAGGGTGCAAGCGTTAATCGGAATCACTGGGCGTAAAGCGCACGTAGGCTGTTATGTAAGTCAGGGGTGAAATCCCACGGCTCAACCGTGGAACTGCCCTTGATACTGCACGACTTGAATCCGGGAGAGGGTGGCGGAATCCAGGTGTAGGAGTGAAATCCGTAGATATCTGGAGGAACATCAGTGGCGAAGGCGGCCACCTGGACCGGTATTGACGCTGAGGTGCGAAAGCGTGGGGAGCAAACAGG
+
5<:<4;;@6<:;:9=9;;4;::99=A=@@BB;;;0<B;;;.:@B>A?9=59.5===9B=@99244=9444&4444)444(4::7<=<<8=45594743////)/)//<<<<??;;;=<@:>@:>?<??6::444)4947748+//5761998885988877.8848<<=<@????@:??<?<@????????B:939988180664<:59;4;6;<<6>@>8785==:<>>===38788888(8:658,7<:;
@6HNMW:00770:06188
TACGTAGGGGGCAAGCGTTATCCGGATTTACTGGGTGTAAAGGGAGCGTAGGCGGCTTGTTAAGTTAGATGTGAAATCCCCGGGCTTAACCTGGGTGTTGCATTTAAAACTGGCGGGCTTGAGTGCAGGAGAGGAAAGCGGAATTCCTAGTGTAGCGGTGAAATGCGTAGATATTAGGAGGAACATCAGTGGCGAAGGCGGCTTTCTGGACTGTAACTGACGCTGAGGCGCGAGAGCGTGGGGAGCAAACAGG
+
AA@BAA@@@@0@?;@?;;6;AC>B@CMM?BBBBE>CCCEE?CF?;;;ABCCAA>>>@8<>-0-0A=AABA@BBBE?CCCB7@A8;<5;9>6<>:4?@A?ABBBE>CCD:DAA>ACF>CB?B???BBAA>AA??;>B>AAB?B=@=@?AAABA@AB??<?ABA;BB??;?BBB?@<>><>@=A=>>>>>;;;:=:;1819>9888-8<A;888?>>:=>=CC???B??<?;;;A===BA9888,8>>>D8>>@<
@6HNMW:00788:06164
TACGGAGGATGCGAGCGTTATCCGGATTTATTGGGTTTAAAGGGAGCGTAGGTGGGATATTAAGTCAGCTGTGAAAGTTTGGGGCTCAACCTTAAAATTGCAGTTGATACTGGTTTCCTTGAGTACGGTACAGGTGGGCGGAATTCGTGGTGTAGCGGTGAAATGCTTAGATATCACGAAGAACTCCGATCGCGAAGGCAGCTCACCGGGCCGGAACTGACACTGATGCTCGAAAGTGCGGGTATCAAACAGG
+
:565:;;)////7///97166:)/)/88.775==5<=,33(38(33;;;994;;;3>>>@?B?BBBC?9655:;<066>6=<>0=6668<7;.444&439:<>>9666<>>=7;;182849::=<<;0444497;<<4;;4827,3377173333347::8=5;:44/3<;<=734339499056<:>><@@5446:0338898994:=4<7<24038:8888<8>@@<==;B=;><<777(7=>?>@7?<:6
@6HNMW:00793:06175
TACGGAGGGTGCGAGCGTTAATCGGAATAACTGGGCGTAAAGGGCACGCAGGCGGACAGTTAAGTGAGATGTGAAAGCCCCGGGCTTAACCTGGGAATTGCATTTCAGACTGGCAGTCTAGAGTATTTTAGGGAGGGGTAGAATTCCACGTGTAGCGGTGAAATGCGTAGAGATGTGGAGGAATACCGAAGGCGAAGGCAGCCCCTTGGGAATATACTGACGCTCATGTGCGAAAGCGTGGGGAGCAAACAG
+
BBBE?@@@9@@@A@@@;;7;?CCD?A?AC?CCEF@CCBCC>CC>CECCCCC@CC@CCCCC9;9:BCBABCCDEED>BCBB7AA<@B@C?B?ABC;@=@?BCAAA;:::ABCC?BABAA??<<<<7788(7<<68999*9?=A:@;;2;8::@BBBBD@BB@@8>>>>>=;;:;999A?AA?B?>B97=<+/+0:>:@,37;;88/86;;2:6:888::6733;96587256<:@5@;;;>>=/788<<.:88
@6HNMW:00795:06176
TACGGAGGATGCGAGCGTTATCCGGACTTATTGGGTTTAAAGGGTGCGTAGGTGGCTTGTTAAGTCAGTGGTGAAAAGCTGCAGCTCAACTGTAGTCTTGCCGTTGAAACTGACGGGCTAGAGAGGAAACGAGGTATGCGGAATGTGTGGTGTAGCGGTGAAATGCATAGATATCACACAGAACGCCGATTGCGAAGGCAGCGTACCAGGCTCTATCTGACACTGAAGCACGAAAGCGTGGGGATCAAACAGG
+
@@AC?BA>A;;;@@>>??=??@9=8833-33-33(39(33,3<1888?>>?<?A:@@<9:49<??@A9979>9000&/:0///99988;>??@979AB:??>?@?AAA=;;;BBBG>CCCA@ABB<@A;@@AB>BBBBBB>B@BBBBBB?BBCCCAA=@A@A<@A@CBBBBBBBBB@??@@?=?CC?BBB?BBBB>A>AA@AA??@???;?AAAAA:99:@@@A;;8;@B;;9=5=999A==7969BE>CCFA
@6HNMW:00801:06175
TACGAAGGGGGCGAGCGTTGTTCGGAATTACTGGGCGTAAAGGGTGTGTAGGCGGTTATGTAAGATAGCGGTGAAATCCCGGGGCTTAACCTCGGAATAGCCGTTATAACTATGTAGCTAGAGTTATGGAGAGGATAGCGGAATACCCAGTGTAGAGGTGAAATTCGTAGATATTGGGTAGAACACCGGTGGCGAAGGCGGCTATCTGGCCATATACTGACGCTGAGGCACGAAAGCATGGGGATCAAACAGG
+
CCBBB>ABAB2AAC@@@D>@@@CC@C?C?BBGCC>BBABE=BB=@@@BBBB?@@=@?BBBCCACCCCCCC@BBBD>CCC>CEF9BB@C@C?BBB<@<????;@@;@CC?CBBBBBAAAEBAAAB>BBB?CBAA>ABAAAB?B@BBBC;ABCCBBCBB?BBCB=B@BCCBBBBBB@DD>BBBB?CCD@C?BB?BBA<?<9949<??A@@<@79;ABBBBBBDBBBCBB?ACBAAA<AA@@@@A6@@@CC@CCB@
@6HNMW:00808:06188
TACGGAGGATGCGAGCGTTATCCGGATTTATTGGGTTTAAAGGGAGCGTAGGTGGGATATTAAGTCAGCTGTGAAAGTTTGGGGCTCAACCTTAAAATTGCAGTTGATACTGGTTTCCTTGAGTACGGTACAGGTGGGCGGAATTCGTGGTGTAGCGGTGAAATGCTTAGATATCACGAAGAACTCCGATCGCGAAGGCAGCTCACCGGGCCGGAACTGACACTGATGCTCGAAAGTGCGGGTATCAAACAGG
+
LDCC?BB?B::;AAA:;:>ABC@CABBD>DD?CC=CC>CC?EE>:;:CCFE@CCC>CCCC@D@BBBDCCCDDBBB>BCC>CGF;BBBB@C>B4999*;>@AAAA?AABBCBB?BD:A9?9@;;;AAC>AAAAD@ECC=BB?B>A>ABBD>CCB@AAA=@BCC>@AAB?BBBBBBBBBBB?BB?BBB?B@@ABCCC<@<@@@?@BBB?BC?C?A?A;??BBBCDCB@==>>>AAA:AA@@@D8??@@AA9=;==
@6HNMW:00811:06199
TACGGAGGATCCCAGCGTTATCCGGATTTATTGGGTTTAAAGGGAGCGTAGGCGGGCGCTTAAGTCAGCTGTGAAAGTTTGGGGCTCAACCTTAAAATTGCAGTTGATACTGGGTGCCTTGAGTGCGGTATAGGCAGGCGGAATTCGTGGTGTAGCGGTGAAATGCTTAGATATCACGAAGAACTCCGATTGCGAAGGCAGCTTGCTGGAGCGTAACTGACGCTGATGCTCGAAAGTGTGGGTATCAAACAGG
+
GGCC@CB?BAAA<@?@@A?ABB>D<@@>:>B=BC=CC>BB>BD>CCBCCCCBCAB;@;;;<A@BBCCCCBBBCFD?ABA>AFF<DCBB?@;?9>>>7@<@@BBB>A@CCDAAA:@@?=@?ABABBBB>@@@>>9>A@=AC?B?B?BBBB?BCCAAAB?BBBB>BCCC?A><=A?>A@BC?CA:AAC?CCC>BBBB;><>@A@D>A@BB?BABBBD@CBC@@@ABBAABCB@@AD<B;;;AA:;;;CCH?CCCA
@6HNMW:00784:06253
TACGGAGGATACGAGCGTTATCCGGATTTATTGGGTTTAAAGGGTGCGTAGGTGGCAGATTAAGTCAGCGGTGAAAAGCTGTGGCTCAACCATAGTCTTGCCGTTGATACTGGTTTGCTTGAGTACAGTTGATGTAGGCGGAATGCGTAGTGTAGCGGTGAAATGCATAGATATTACGCAGAACTCCGATTGCGAAGGCAGCTTACAAAAAGTGTAACTGACACTGATGCACGAAAGCGTGGGTATCAAACAGG
+
CCDD@BB@CBAA@@@AAA=?@C?C?A??9?D=AA9?@+9929A9@AACEBA>AC?AB@BB;?;?=;==::4:AABB9AA@@??;?AAA;;5;:888>A5;?>AB?BCCBBBC?CD>AAA?B>??AA??>8?<9998818@<A=;;;>>BC>>>BAA@?BBBB?BBBBBDCBBBB799=<<<D:==@6<<?176>>8=8@@@?=9>:9999(:AA8858BCCBAA=BB??;?>?>?7==??AA6<;<877-8>=9
@6HNMW:00811:06241
TACGTAGGGGGCAAGCGTTGTTCGGAATTACTGGGCGTAAAGCGCACGCAGGCTGACCGTTAAGTCTGTCGTCAAAGGCGGAGGCTCAACCTCCGTTCTACGATAGATACTGGCGGTCTAGAGTATGTGAGAGGGAAGTGGAATTCCCGGTGTAGCGGTGAAATGCGTAGATATCGGGAGGAACACCAGTGGCGAAGGCGCTTCCTGACACACAACTGACGCTCATGTGCGAAAGCCAGGGCAGCGA
+
5====ACCCC3@@;?@A@<@C@BB?E7;6;@@A@9@A;;;0:??@BCCCCCADBBBA5;;6;49=@>?AB>>BCC>C?BC=;;7;@??:G<=A:==?B=A===@@;BAA<9;600)/9889<:::?@77388<A;?6<55.5.619C>C==AAA?:>;?>>?:;::D;;;B===>DD=:949199918>771335.4.449;8=466====>==9=<<:=9999:8=A=:<<>6<<9<==<BB>>:6
@6HNMW:00774:06263
TACGGAGGGTGCAAGCGTTACTCGGAATCACTGGGCGTAAAGGACGCGTAGGCGGATTATCAAGTCTTTTTGTGAAATCTAATGGCTTAACCATTAAACTGCTTGAGAAACTGATAATCTAGAGTGAGGGAGAGGCAGATGGAATTGGTGGTGTAGGGGTAAAATCCGTAGAGATCACCAGGAATACCCATTGCGAAGGCGATCTGCTGGAACTTAACTGACGCTAATGCGTGAAAGCGTGGGGAGCAAACAGG
+
AA@A>AAB<@A@@<@?;;5;;;;:49>BBBCCCI>BB@A@;B@BBBC;;;E@;<49@;@C:929@99:99$7:<<98555<?>>;?@79647@<.99,5;;<@9B=AB=<BBBBBD@CCCCCCGCCCCG<BB;;8;CDCBD@B?@=@@BB?BBB;;;<5;BEG;DD?BBAAACBCCCC>BBAF=@@@@;@A>AB@@=@=@9::?@BBGC@B?AA?B@CAAACCCCC@BC@@AAAA;@@A@@@@7@@@BF=BDA=
@6HNMW:00789:06280
TACGGAGGATACGAGCGTTATCCGGATTTATTGGGTTTAAAGGGAGCGTAGGTGGGATATTAAGTCAGCTGTGAAAGTTTGGGGCTCAACCTTAAAATTGCAGTTGATACTGGTTTCCTTGAGTACGGTACAGGTGGGCGGAATTCGTGGTGTAGCGGTGAAATGCTTAGATATCACGAAGAACTCCGAGTCGCGAAGGCAGCTCACCGGGCCGGAACTGACACTGATGCTCGAAAGTGCGGGTATCAAACAGG
+
544;7;>05554::>589>B@@?A7:8;677-33(33(3<3=>6::?@479?BBD=;;;C@C@BBBBBACADA@A/999)9@@0@999AFAF?CDC9C?B??;A7:<BAA@@5::,9:=5><A>>88.4773=99==8;;8;9A8@<:?<:?:@ABB<::==(3333,377733369//+/:5900)/0///888::>@B=B;>>?>8==.917:<<@@@@DC@AAA@@@:00@@7=>0///)////9:2;992
@6HNMW:00790:06272
TACGGAGGGTGCAAGCGTTAATCGGAATCACTGGGCGTAAAGCGCACGTAGGCTGTTATGTAAGTCAGGGGTGAAATCCCACGGCTCAACCGTGGAACTGCCCTTGATACTGCACGACTTGAATCCGGGAGAGGGTGGCGGAATTCCAGGTGTAGGAGTGAAATCCGTAGATATCTGGAGGAACATCAGTGGCGAAGGCGGCCACCTGGACCGGTATTGACGCTGAGGTGCGAAAGCGTGGGGAGCAAACAGG
+
BA@@;@@?69;:?;@@AB?B@CCC?C?CCCC@@?:>AABB<@ABBBCCBBB@BCCEACBBBD=BADCCCC9BBBD=A@A=ADC?BABB>B?ABB>B>@B@BB<B?BBDDCBBBCC@@@C@CC@CC?CD=CC:9949@<:94:4:5;>@A>AAABB>AA?A@C@CE?BBBBBBBAAAB?BB?B@BBB>CC??<;@@<<7//*/+//7<<788185;=<9@@??>==?@:::;>>A6;;@??CB388;:>7=667
@6HNMW:00805:06277
TACGGAGGATGCGAGCGTTATCCGGATTTATTGGGTTTAAAGGGAGCGTAGGTGGGATATTAAGTCAGCTGTGAAAGTTTGGGGCTCAACCTTAAAATTGCAGTTGATACTGGTTTCCTTGAGTACGGTACAGGTGGGCGGAATTCGTGGTGTAGCGGTGAAATGCTTAGATATCACGAAGAACTCCGATCGCGAAGGCAGCTCACCGGGCCGGAACTGACACTGATGCTCGAAAGTGCGGGTATCAAACAGG
+
=BAB?BB;C??@@@AAAB@CCC@C?BCL>BB@BD>CC>AA;BB=BCBBCBE@CCE?CCCC@C?C:;:AABBBBBC=BBB<BCC9AABB>A>B5;;;.<5;<;BB@CCCBBDCADD=B?A<@@@@@??;?@@:949AA9@A>@>B?>>?B@DCCAA?=<>ABC>BBCB?B???BBBBB??>?B?ABB>AAA???BC?C@C?????A@>AF<A@@9>=>....--;0522288552(2::556,5<=;>D:>>><
@6HNMW:00812:06264
TACGGAGGGTGCAAGCGTTAATCGGAATAACTGGGCGTAAAGGGCATGCAGGCGGTTCATCAAGTAGGATGTGAAATCCCCGGGCTCAACCTGGGAACAGCATACTAAACTGGTGGACTAGAGTATTGCAGGGGGAGACGGAATTCCAGGTGTAGCGGTGGAATGCGTAGATATCTGGAAGAACACCAAAGGCGAAGGCAGTCTCCTGGGCAAATACTGACGCTCATATGCGAAAGCGTGGGTAGCAAACAGG
+
BBAA>A@@8??>??@@BB?B?C@?;?=AB?BBB@:?@9996;A<ABBBBBB@BC@C@BBCCC@CCCC?ABCBCCC>CCEF9CC=C:;;@BACID>C?BBBBCCCDCDD>D??>?D?ABABBBBB??<?BC@CAA/??>:;4;=@=A=@@<ABBCCAA?AC@C@DC@@@BBBBBBBBEAF@CC@BBB=BC=@?@DC@C@C:;;BBD@CCD=CCC=BBBBBCCBCBCBC??@CCCC>A@A???9==>=@@:@AA?
@6HNMW:00771:06359
TACGGAGGATGCGAGCGTTATCCGGATTTATTGGGTTTAAAAGGGAGCGTAGATGGATGTTTAAGTCAGTTGTGAAAGTTTGCGGCTCAACCGTAAAATTGCAGTTGATACTGGATATCTTGAGTGCAGTTGAGGCAGGCGGAATTCGTGGTGTAGCGGTGAAATGCGTAGATATTAGGAGGAACACCGGTGGCGAAGGCGGCTTTCTGGACTGACACTGACGCTGAGGCACGAAAGCGTGGGGAGCAAACAGG
+
CA;;7<A<@@@@BA@@A@=@??9?=AA@;@@69:,9@+999&83)337=9A<BBB?AB??>:>>@@CA>>9?>@@@8@@?8@9949BBB@C799DDC5?5:;ACEBCBBBCBBACBBBBB=@@@@CBAAA>AAB?AAC=??;??B?BEDE@BCBBCA@=@CCE=CCCAAA@@?CC@CB@AA>A?BBB?C?:95:A@+0+00,0B@9AAE=CDBBBCBCCCECCCBC;;7;AAABD>C<;;CEE;AAACD?CCC?
@6HNMW:00781:06325
TACGGAGGATGCGAGCGTTATCCGGATTTATTGGGTTTAAAGGGAGCGTAGGTGGGATATTAAGTCAGCTGTGAAAGTTTGGGGCTCAACCTTAAAATTGCAGTTGATACTGGTTTCCTTGAGTACGGTACAGGTGGGCGGAATTCGTGGTGTAGCGGTGAAATGCTTAGATATCACGAAGAACTCCGATCGCGAAGGCAGCTCACCGGGCCGGAACTGACACTGATGCTCGAAGTGCGGTATCAAACAGG
+
BBAA>A@>AB@@@CA@;:8;AC?C?BBF>AB>BB;AC0;:.;A8ACCCCCC@CCI=BBCB7;7<@@AAABCBDDI>CCF>CDD<BBBB?B?A<@@@5@;@@AAA=ACBBBBB?BB>B@C?BA@??9949???C@BBB=BB@B@B>BABC@CCC>?:959AFD;?>>?9?AAAAA>?@CC@BB?BAA=@A@AAADC@D?B??@ECBB>@A7>9><A7::FEBBBCCCAB:>933)-----(-33333-58<:
@6HNMW:00783:06335
TACGGAAGGTCCGGGCGTTATCCGGATTTATTGGGTTTAAAGGGAGCGCAGGCCGTCGATTAAGCGTGACGTGAAATGCCGCGGCTCAACCGTGGAAGTGCGTCGCGAACTGGTTGACTTGAGTGCGCACGAGGAAGGCGGAATTCGTGGTGTAGCGGTGAAATGCTTAGATATCACGAAGAACCCCGATTGCGAAGGCAGCCTTCCAGGGCGTAACTGACGCTAAAGCTCGAAAGTGCGGGTATCGAACAGG
+
DDCD>A<@=?A?BE>CCC>ABFGG@;;;/;@4;;0;A5AA:AC<<9:BBAD<@;@A;;5:=A<BCBC@ABBDCDE=;;;?C:;7;;;;=A;@@A5;5;;ABCCBBCBC@CCIAJACAAA@CCBBABAAA;;9A?A=A=;;5;5<5<CAB?ABBBDAA?ACCC=CCCB?BBBBBBA??BB?BB@CBB6C;;7;CAA<@<>>>>;@;@?@BC<@@@@?CBABC;99CC=C@AACCC>ECCBBC<@@@>>@=?@?<
@6HNMW:00788:06318
TACGGAAGGTCCGGGCGTTATCCGGATTTATTGGGTTTAAAGGGAGCGCAGGCCGTCGATTAAGCGTGACGTGAAATGCCGCGGCTCAACCGTGGAAGTGCGTCGCGAACTGGTTGACTTGAGTGCGCACGAGGAAGGCGGAATTCGTGGTGTAGCGGTGAAATGCTTAGATATCACGAAGAACCCCGATTGCGAAGGCAGCCTTCCAGGGCGTAACTGACGCTAAAGCTCGAAAGTGCGGGTATCGAACAGG
+
AB@?<@4:49A?AB<@AA?ABC?B?@@@:@B=AA>AD=CE>BB=BCBCCBB@B?BBB9::AEABBBBBBAAA:::0;<;>C;<;;ECB@C?B@?;?;@??AA@BBBCJ@CBB@B?@ACC>AABBBBBBCBBAA>A<?;?@=@=@<ACAA?ACBBCBB?BCDC=AABB>BBBAAB@CC?><>C?BBB5DCC?CCCD>B?B@AB@B@D@BCC>BBBC@CCBBCCCAAA<ABB?9;:0;@=;;:5;ACCCE?BBC@
@6HNMW:00790:06349
TACGGAGGATACGAGCGTTATCCGGATTTATTGGGTTTAAAGGGTGCGTAGGTGGCAGATTAAGTCAGCGGTGAAAAGCTGTGGCTCAACCATAGTCTTGCCGTTGATACTGGTTTGCTTGAGTACAGTTGATGTAGGCGGAATGCGTAGTGTAGCGGTGAAATGCATAGATATTACGCAGAACTCCGATTGCGAAGGCAGCTTACAAAAGTGTAACTGACACTGAATGCACGAAGGCGTGGGTATCAAACAGG
+
7:<<9<@<@@@@A@?999=A<<8<056>4<<26505=4<<6<?4>>666=>86945=9=?=@?B@:::9:49@@BC;AAAC9946A;;8=1/0==0//27;)/0;@@<954@27734;;5<<;885<:;:788=9;>9>>6<>BB<<AB@?>::;88/43:;267///9:88::6:<;9922-2994555/55874942528;.33:99+:33394999893333/(/6557--(-(--566.88222;39693
@6HNMW:00793:06353
TACGGAGGATGCGAGCGTTATCCGGACTTATTGGGTTTAAAGGGTGCGCAGGTGGCTTGTTAAGTCAGTGGTGAAAAGCTGCAGCTCAACTGTAGTCTTGCCGTTGAAACTGACGGGCTAGAGAGGAAACGAGGTATGCGGAATGTGTGGTGTAGCGGTGAAATGCATAGATATCACACAGAACGCCGATTGCGAAGGCAGCGTACCAGGCTCTATCTGACACTGAAGCACGAAAGCGTGGGGATCAAACAGG
+
ECAA=::6:@@@AB@@@@>AAB@CABBA=;;5;;7;C?DD?DD>CCCCB@@<;;4:A?BB@B@BCCBCBB@CCCCC9A@@@@?BABCB?AABBAAABB<?>?BD>@AH=DCCCBBB=BBBDCC??9==9?AAC?BBAAA@=@@9:9::@=A@AC@>><>BBF>BBBBBBBCAA@BBBBBAAA=@@A;>>@8><<<47479:7@?=?9::8:AAA??>>>>@>>>BB<?>BB@AA:@@@@AAA6@A??>:?BC?
@6HNMW:00799:06329
TACGTAGGGGGCAAGCGTTATCCGGATTTACTGGGTGTAAAGGGAGCGTAGACGGCGACGCAAGTCTGGAGTGAAAGCCCGGGGCCCAACCCCGGGACTGCTTTGGAAACTGTGCTGCTGGAGTGCAGGAGAGGTAAGTGGAATTCCTAGTGTAGCGGTGAAATGCGTAGATATTAGGAGGAACACCAGTGGCGAAGGCAGCTTACTGGACTGTAACTGACGTTGAGGCTCGAAAGCGGTGGGGAGCAAACAG
+
99:99@<=;;)54.49>>;ABA?D:>>@6>>===59@>>@.:9.0<<0//;;//,5<556>C@C@?;D@AA==AA:@CC.999*55)55@>D&55)5;::555)54990;<@<>699699=@BBBCCC@AAAC?CC>@9;6:)/)/177::::<:::8::::/337783/////0683//(3489;7;<==/2.8(.)...9946355577:965.5;6;;<<3833-33899919//+/6::+//399078;
@6HNMW:00801:06356
TACGGAGGATGCGAGCGTTATCCGGATTTATTGGGTTTAAAGGGAGCGTAGGTGGGATATTAAGTCAGCTGTGAAAGTTTGGGGCTCAACCTTAAAATTGCAGTTGATACTGGTTTCCTTGAGTACGGTACAGGTGGGCGGAATTCGTGGTGTAGCGGTGAAATGCTTAGATATCACGAAGAACTCCGATCGCGAAGGCAGCTCACCGGGCCGGAACTGACACTGATGCTCGAAAGTGCGGTATCAAACAGG
+
BD@@<@C;?@@@@;;9=@;?A@=A=ABB=DC?AA:A?8>=8>D8?????==::::,;CCC?C?C;;<AADBBCFE>AAG>CCC8BCAA=@?B?CDD;B>@AAAA>ABC;;:C@CC=C@C?DBCCCCC@C;::A????<?C>B=A>@?;;8>@?@?::6:ABB=BA??4:9??@@BBBBB>BC>CBC@CCCBBBDD=?<?@@<?@@@=AC;@=B=A=ACBBBBA99:?====999*8@>8937<9333,3993
@6HNMW:00804:06322
TACGGAGGGTGCGAGCGTTATTCGGAATTACTGGGCGTAAAGCGCACGCAGGCGGTTATTTAAGTCAGATGTGAAAGCCCCGGGCTTAACCTGGGAACTGCATTTGAAACTGGATAGCTAGAGTATGTTAGAGGAAGGCGGAATTCCAGTGTAGCAGTGAAATGCGTAGATATTGGAAGGAACACCGATGGCGAAGGCAGCCTTCTGGGGCAATACTGACGCTCATGTGCGAAAAGCGTGGGTAGCAAACAGG
+
;9;?;???=CCBBAB:;;2:?;>@8=+0)/7///)//9==6>?A<BBBBBD?<;8<@CDE>C@BABCC@@@A;;;0;/::&/0(0:)/)/178829477;;;<A8>??9=;>5>///9//38333;<=588==/.)./33.3(.(..3688<?=BBBBBBC<999AA@A@>@@29278<8=;@@A?CCBA=@;;59;>=?@;?>A==>>69???AA@@??:9988773;73333&337333,3;;<CC=?993
@6HNMW:00811:06352
TACGGAGGATCCCAGCGTTATCCGGATTTATTGGGTTTAAAGGGAGCGTAGGCGGGCGCTTAAGTCAGCTGTGAAAGTTTGGGGCTCAACCTTAAAAATTGCAGTTGATACTGGGTGCCTTGAGTGCGGTATAGGCAGGCGGAATTCGTGGTGTAGCGGTGAAATGCTTAGATATCACGAAGAACTCCGATTGCGAAGGCAGCTTGCTGGAGCGTAACTGACGCTGATGCTCGAAAGTGTGGGTATCAAACAGG
+
666>:<<8<:>:5555BD9A@B?C=??G>BA<?=6=@/9:/9=8899A>=<;>@;5;000*/6;;==A:BCCDCB>CDD6:;;.;ACB>A=A5;;;;'94=9:49.44<;=::>5>>>9?9@?C@AB@<=>=0.-.886..*.0:3;9=96;A?=@::39=@?;AA:;7;;<=>>?==<<8;=7<>>9<<;556=>9=8<=>A>7::=>9@666>>8<<><<<=;;;<;BBB@A@;A;;;BB<AAAA@C<AAC@
@6HNMW:00777:06394
TACGGAGGATGCGAGCGTTATCCGGATTTATTGGGTTTAAAGGGAGCGTAGGTGGGATATTAAGTCAGCTGTGAAAGTTTGGGGCTCAACCTTAAAATTGCAGTTGATACTGGTTTCCTTGAGTACGGTACAGGTGGGCGGAATTCGTGGTGTAGCGGTGAAATGCTTAGATATCACGAAGAACTCCGATCGCGAAGGCAGCTCACCGGGCCGGAACTGACACTGATGCTCGAAAGTGCGGGTATCAAACAGG
+
CECC@@?<?CCBBCC9:9@C@@=?<;9:.:@=@@8@A;@D=CC?BBBCCFEGBBB>BDCD@D=BBBCCCCBCB@@8@@@,999.:BBB?C@C>AA@7@6;;BBB?BBCAA9949>7>?D?B@AACBB?BBBBB@BBB=>><>@C@CACA>BCB<<8849BBD>EEBB?ACCBBBBBBBB?BB@BAA=ACBBBCCB<@<@@@?BBBB>BC<B>B?B=AABBBCB@BBBBB>>>>>7>;;;>>3::;977399;=
@6HNMW:00779:06389
TACGGAGGATGCGAGCGTTATCCGGATTTATTGGGTTTAAAGGGAGCGTAGGTGGGATATTAAGTCAGCTGTGAAAGTTTGGGGCTCAACCTTAAAATTGCAGTTGATACTGGTTTCCTTGAGTACGGTACAGGTGGGCGGAATTCGTGGTGTAGCGGTGAAATGCTTAGATATCACGAAGAACTCCGATCGCGAAGGCAGCTCACCGGGCCGGAACTGACACTGATGCTCGAAAAGTGCGGGTATCAAACAG
+
ABBC@BB?A;;:AAA:::?::78=8333(396<=6==6BB5BB<899BAAA@:99+:@@@4:499@995;:5555)5<<4>AA2<<<=8<8;5::949.5;?BB@BCCCCBA6::69>A?BBBCCAB7::98>99=A;>?<??C;??AB>AAA99:??BBBB>BBBB?BBAABBBA???=@?<AAD?AA;::99?;?=@A@>=<9918?6<1738388?A@@@@@@><<<<8888&7/6888////888257=
@6HNMW:00785:06375
TACGGAGGATACGAGCGTTATCCGGATTTATTGGGTTTAAAGGGTGCGTAGGTGGCAGATTAAGTCAGCGGTGAAAAGCTGTGGCTCAACCATAGTCTTGCCGTTGATACTGGTTTGCTTGAGTACAGTTGATGTAGGCGGAATGCGTAGTGTAGCGGTGAAATGCATAGATATTACGCAGAACTCCGATTGCGAAGGCAGCTTACAAAAGTGTAACTGACACTGATGCACGAAAGCGTGGGTATCAAACAGG
+
BBA@=@B?BBBB@@@?@?<@CC@C@BBB=BE@DD>CC<A@8?@8BC@@BA@<@B?CCBBCBDACDB@@9929?>>>7>?@A:;:;DCC@D?AAA@@BB7;;=@@=ACBCCAA>BC<AAB>AAA???????BBCBB>><>A>A<>>>>>BBBBCCBAA>ABBA=999BBBBBCDD?===??AA=BBB=>>>688>>3:5;=9=>;?999:+::9:@=BAAABBAACC877=>BBB>A?A767-8959992;9><
@6HNMW:00801:06360
TACGGAGGGTGCGAGCGTTAATCGGAATAACTGGGCGTAAAGGGCACGCAGGCGGATTGTTAAGTGGGATGTGAAAGCCCCGGGCTTAACCTGGGAATTGCATTTCAGACTGGCAGTCTAGAGTATTTTAGGGAGGGGTAGAATTCCACGTGTAGCGGTGAAATGCGTAGAGATGTGGAGGAATACCGAAGGCGAAGGCAGCATACTGGGCTATAACTGACACTGAAGCACGAAAGCGTGGGTATCGAACAG
+
BDDC@BBB>ABAB?@@BB?C@CDC?B>BB@BCDE=B:;;B=BE?CCDBBBC@CC@BC?AA@D@BCCC>BBCCCCC?CCFG;CC>CC@D@C@CBA;A4;6;ABBD=??BBBBB@DCBBCCAAACCAAAA7@??9>AAB:CBAA=@>@?AA;9:88=:;458<<5=?==9>>>995==>8=<:=55555:;7<9=>?:>:>>==@695<<<3@9:5@7@<?>:<<:;5:;:999890833333(34;<==6:44
@6HNMW:00802:06391
TACGGAGGATGCGAGCGTTATCCGGATTTATTGGGTTTAAAGGGTGCGTAGGTTGTTTTTTAAGTCAGCGGTGAAAGTTTGTGGCTCAACCATAAAATTGCCGTTGAAACTGGAAGACTTGAGTGTGTTTGAGGTAGGCGGAATGCGTGGTGTAGCGGTGAAATGCATAGATATCACGCAGAACTCCGATTGCGAAGGCAGCTTACTAAACCATAACTGACACTGAAGCACGAAAGCGTGGGGATCAAACAGG
+
DEEC?@@<@;;;BBC@;;7;;9:?:;;;0;@9@>8@>5>@;AC=DCGJCDC@C7:;@BA@(@>BABBB;;6;A@A<CCD<C;;:;ACC?B@BCDCC:B8;;?BB@ECC;:;E@GFGCHC?C;;<BBBFD=A@C@BBC?@@AC?;;;BAA>ACA@?@@=@ABC=:::AABAAABBBCBAABBB?BBB?BA@<>>993:4:CCCC?CBBBC>C?BAA>A:::99?<?@6::=>><?8==93333&7:??A<B?@<
@6HNMW:00805:06392
TACGTAGGTGGCAAGCGTTATCCGGAATTATTGGGCGTAAAGGGTGCGCAGGCGGCTCGATAAGTTTGAGGTAAAAGGTCACAGCTCAACTGTGGTATGCCTTGAAAACTGTTGGACTAGAGTGCAGGAGAGGGTGATGGAATTCCATGTGTAGCGGTAAAATGCGTAGATATATGGAGGAACACCAGTGGCGAAGGCGGTCACCTGGCCTGTAACTGACGCTCAAGCACGAAAGCGTGGGGAGCAAATAGG
+
BBBBA?@:;;5;@<@@@@=AAA?B>A=A?::5:@9@@CCB;A@;:::?AAA?BB?BFCAABC<??D=CDF??>?>5=<@A>??@===?188:;=7<@<=A@B?@ADD2==@C<>:>>@@@@@>>>>?:==888-8>=>>:>5;6;:>A?>=::;//*/<<<.7;;===;;;==>>><??<@:>>?;??;;5;;;5;5;;=AAAA:?><A>E;;;6;;<BBB?A@@699?AACF99:B>>=>7@@AAB<BAB=
@6HNMW:00807:06381
TACGGAGGATCCGAGCGTTATCCGGATTTATTGGGTTTAAAGGGAGCGTAGATGGGTTGTTAAGTCAGTTGTGAAAGTTTGCGGCTCAACCGTAAAATTGCAATTGATACTGGCAGTCTTGAGTACAGTTGAGGTAGGCGGAATTCGTGGTGTAGCGGTGAAATGCTTAGATATCACGAAGAACTCCGATTGCGAAAGGCAGCTTACTAACCTGTAACTGACATTGATGCTCGGAAAGTGTGGGTATACAAAC
+
B;;;=;;6;BB@BBB:::ABAA?A597967703<3;?1;;)73)38999:88<::3:7>:8::<<?@A?:9878;.;>?9?@<6;>/0)/(//399.:.35<29259999;=9=;<<>>;><<<77755(---(---(/;5;*9459;;6;;;5544.4::=6=<<=8?>955;:;:44-39-373299;4;9333(3,449:9.4554.469444688///56(-,,225**(,,(-----5,58///;;2;
@6HNMW:00807:06397
TACGGAGGATACGAGCGTTATCCGGATTTATTGGGTTTAAAGGGTGCGTAGGTGGCAGATTAAGTCAGCGGTGAAAAGCTGTGGCTCAACCATAGTCTTGCCGTTGATACTGGTTTGCTTGAGTACAGTTGATGTAGGCGGAATGCGTAGTGTAGCGGTGAAATGCATAGATATTACGCAGAACTCCGATTGCGAAGGCAGCTTACAAAAGTGTAACTGACACTGATGCACGAAAGCGTGGGTATCAAACAGG
+
CDBD@CB?BCA@B@@@@@>@@B>A=A@A:AA=BF>CC>CF>AA=AB@CCA@>@C?BBCBCAC@CDDA??>9?;::96;AACAA?ABBA?B?@ABAABB?BB?BB@BBBBCBB?CC=BAC999??AAABB?BCBBBBB?BB@C@999BBCBAAABBAA?BABB=999BCBBBBBB?>>A@@>>7;;B=BBD7;::=.6/6<:>?;?7899+9999C@DDBCBBBBAA=>>=>@AB;@@@888-8==::;3;>A=
@6HNMW:00851:05805
TAACGGAGGGTGCAAGCGTTACTCGGAATCACTGGGCGTAAAGGACGCGTAGGCGGATTATCAAGTCTTTTGTGAAATCTAATGGCTTAACCATTAAACTGCTTGAGAAACTAGATAATCTAAGAGGTGAGGGCAGAGGCAGATGGAATTGGTGGTGTAGGGGTAAAATCCGTTAGAGATCAACCAGGAATAACCCAATTGCGAAGGCGATCTGCTGGAACTTAACTGACGCTAAATGCGTGAAAGCGTGGG
+
//)/83777(/444.4:::.44499.4.599<99909;999)5.5<55565<455.59.5555.59::::&//88:(////5:;+556;.4.556;;2<<6555:8777(///---50,,,,(,,-(--9::)//;;;8>>666;8;7:)/)//)//6////,/999,860--(---66///)/275050--(-8(-(-(--//)349:8665----38(//)/)4499:44444(4:445977.77///::
@6HNMW:00859:05778
TACGTAGGGCGCGAGCGTTGTCCGGAATTATTGGGCGTAAAGGGCTTGTAGGCGGTTGGTTGCGTCTGCCGTGAAATCCTCTGGCTTAACTGGGGGCGTGCGGTGGGTACGGGCTGGCTTGAGTGCGGTAGGGGAGACTGGAATTCCTGGTGTAGCGGTGGAATGCGCAGATATCAGGAGGAACACCGGTGGCGAAGGCGGGTCTCTGGGCCGTTACTGACGCTGAGGAGCGAAAGCGTGGGGAGCGAACAG
+
FCCBBABB=BABB@@@;;5:?B;A=A=A6::<@?5?=@@A0;;0<C5;<<;5;;5<?C?C?;;;BC@@A>BBEDD>CC@BCBC@CC?C?AAADCD3CCBBAB>ABC?CCCDD>DAA?AC?:::?A??9?@@?@6@@BBBC?B?B?C@DD?AAABBBC>CC=A>ABBCABBB?;;@AA===:=;>??=E<@?;>>D7;8789*8<<====5=:>>:>?;;;>=;;;;<49:>@@A:???@@FB5=>>BA6<88
@6HNMW:00826:05818
TACGGAGGGTGCAAGCGTTAATCGGAATTACTGGGCGTAAAGCGCACGCAGGCGGTTTGTTAAGTCAGATGTGAAATCCCCGGGCTCAACCTGGGAACTGCATCTGATACTGGCAAGCTTGAGTCTCGTAGAGGGGGGTAGAATTCCAGGTGTAGCGGTGAAATGCGTAGAGATCTGGAGGAATACCGGTGGCGAAGGCGGCCCCCTGGACGAAGACTGACGCTCAGGTGCGAAAGCGTGGGGAGCAAACAGG
+
CBBB?CDE>A??@=@??>;@>A@@=A@D@CCCDD>BBBBA:@>@@A@@>@@=;;5;@6AAAD@BBCCCFCBABAD;;;;;5;B<BBBB?C@CDD>C@CA@@BCCBBBBBBBB?BC>AAB>BBBBBCBCA@@;:::::%8?AC>A=A?9;6;@@BCBC@BCBD?BBBCCCCCCBBBDDACCAC@BBB?B?BB?BBA=A?@@;@@@@0@C?CCDD@CCDDCCCAABCCC?CBBBBB>BCDDBCC:AAAAA<ABC@
@6HNMW:00833:05843
TACGGAGGATGCGAGCGTTATCCGGATTTATTGGGTTTAAAGGGAGCGTAGGTGGGATATTAAGTCAGCTGTGAAAGTTTGGGGCTCAACCTTAAAATTGCAGTTGATACTGGTTTCCTTGAGTACGGTACAGGTGGGCGGAATTCGTGGTGTAGCGGTGAAATGCTTAGATATCACGAAGAACTCCGATCGCGAAGGCAGCTCACCGGGCCGGAACTGACACTGATGCTCGAAAGTGCGGGTATCAAACAGG
+
CCBB?CC?C@@@><?=994:AB>D?BCC>CC?CD>BB:?<7=A=><=AA@@=A@A<BBBCAD@BCCBCDCBCEIG>BAC=CBC:BBBB?C?B?CBB;B7;;ABB?BCBAB@@=?C>C?C?B9::CBB?BAAAB?BBB>AA>A?B=A@BB>BBCBB>>:>ABA>BBBB?BBABBCDABBC@BB?BBB@CCBAA@A?<><=898?@>?<?D>B@B@C?B@@?CBBBCAAAAACDCC>A??888*8>>666-7<=9
@6HNMW:00838:05853
TACGGAGGATGCGAGCGTTATCCGGATTTATTGGGTTTAAAGGGAGCGTAGGTGGGATATTAAGTCAGCTGTGAAAGTTTGGGGCTCAACCTTAAAATTGCAGTTGATACTGGTTTCCTTGAGTACGGTACAGGTGGGCGGAATTCGTGGTGTAGCGGTGAAATGCTTAGATATCACGAAGAACTCCGATCGCGAAGGCAGCTCACCGGGCCGGAACTGACACTGATGCTCGAAAGTGCGGGTATCAAACAGG
+
EGCC@??<?BBAABBB@A>AAA?C@AAA=AC?BB<AA8?>8?A9BBCBBBB?BBC>BCDC?C@BBCCBBFCAAAC>AAC>CFD;CBCC@D@C@CCC;C?BCAAB@BBBBC@@>AF>B@B>CAAAA@@<?AAAA=???<?A>B>A>ABBB>BBC@A9878CCD@D@BB?BB@AAABCCBB?BC@BBB?BBA@@@AA=@>A??>@@?>;@@9?;??C8;;CBBBBBBBBBBBA???8?AABBB=BAA@<<5:::9
@6HNMW:00840:05822
TACGTAGGGGGCAAGCGTTGTCCGGAATAACTGGGCGTAAAGGGAGCGTAGGTGGCGATTTAAGTGAAATGTGAAAGACCGGGGCTCAACTCCGGAATTGCATTTCATACTGGATTGCTTGAGTGCAGGATGGGTAAGCGGAATTCCTAGTGTAGCGGTAAAATGCGTAGATATTAGGAGGAACACCAGTGGCGAAAGCGGCTTACTGGACTGTAACTGACACTGAGGCTCGAAAGCGTGGGGAGCAAACAGG
+
CFBBB@?>>>0=<9>?@@=A@?<@@C?CDACCBC=@@@@A5::5;BAA@AB>;;6;<;;C=B>AA;;;0;::ABB<BHCAGIF:CCCDACCC@C@C@C@CCCCC>BBCCCDD?CC899D?BBBBCCAA?ACDD=BB@B>><>>B@B?BB@ABABBBB@BBBB:A@@BBBBBBAB@BB?BB>B>BBB>BB>><>CBB<BBB@CB>BA@A=AC9<<A;@@@@>>?=@8757BCCCC>B>??===199:@A7>>><
@6HNMW:00842:05838
TACGGAGGATGCGAGCGTTATCCGGACTTATTGGGTTTAAAGGGTGGCGTAGGTGGCTTGTTAAGTCAGTGGTGAAAAGCTGCAGCTCAACTGTATCTTGCCGTTGAAACTGACGGGCTAGAGAGGAAACGAGGTATGCGGAATGTGTGGTGTAGCGGTGAAATGCATAGATATCACACAGAACGCCGATTGCGAAGGCAGCGTACCAGGCTCTATCTGACACTGAAGCACGAAAGCGTGGGGATCAAACAGG
+
499<54=38:?:>??A@@6:846;2333-3318;5;;5;;5;;2//*//0<?<:;=@>:0/)/(/99/333389:::+9:////66522,27223998133,343444/4;;=<<<5<==99955.59)54445<<>>>>;>9;>550/)/////9949<==4==>656:944////://37177=8774498886;4998333335;94:?@@BBBB@@@@;ACD9;::::>@.:;99999*999@=6??AA
@6HNMW:00859:05841
TACGGAGGATCCGAGCGTTATCCGGATTTATTGGGTTTAAAGGGTGCGTAGGTGGCAGATTAAGTCAGCGGTGAAAAGCTGTGGCTCAACCATAGTCTTGCCGTTGATACTGGTTTGCTTGAGTACAGTTGATGTAGGCGGAATGCGTAGTGTAGCGGTGAAATGCATAGATATTACGCAGAACTCCGATTGCGAAGGCAGCTTACAAAAGTGTAACTGACACTGATGCACGAAAGCGTGGGTATCAAACAGG
+
@@@B@@@>@CC?CAAAAA?BBB?B?BAD<A@?EF<@@8==3<@9999ABBB@BB?BCCBB>B>BBBBBCC?BBCDD5>:??0000<==9A588@???@=@B?@B?BCBBBAA?DD>BB@<@BBBBBBBB?A===;::8<>:>;>><=>@ABA?AA>>9>???8AAABCCBBBBA:>=@@AAA<>>@:><@4;;9;/719AAAA?B?;::1;=???;>>CA@???C?=://///=*//89<<8=>>=ED;<<<=
@6HNMW:00814:05860
GACGTAGGTGGCAAGCGTTACTCGGAATTACTAGGCGTAAAGCGCACGTAGGCGGAAATTTAAGTCTGTTGTGTAATCTCCGGGCTCAACCCGGAAACTGCAACGGAAACTGGGTTTCTTGAGTGAGGTAGAGGAAGACGGAATTCCTGGTGTAGCAGTGAAATGCGTAGATATCAGGAGGAACACCGGTGGCGAAGGCGGTCTTCTGGGCCTTTACTGACG
+
CCB9:9A<@@=@?9;;9;<;;:CC@D@B?@@BAA>BB@AA8;;;;@A;;:?;:;4:=6=>8@=ABAABA7:;@AA@A@@C<@@0;;;9255)9;@@8AA?>C<992990555<59=8?A;B;;;@@A:@BBBC?B=A;;<7<?B?C6;;9;;7337;:6/00(0//----/////334;;/7,3;;.7/3=6333271773:;>.33::395;7(3366556
@6HNMW:00816:05892
TACGGAGGATGCGAGCGTTATCCGGATTTATTGGGTTTAAAGGGAGCGTAGGTGGGATATTAAGTCAGCTGTGAAAGTTTGGGGCTCAACCTTAAAATTGCAGTTGATACTGGTTTCCTTGAGTACGGTACAGGTGGGCGGAATTCGTGGTGTAGCGGTGAAATGCTTAGATATCACGAAGAACTCCGATCGCGAAGGCAGCTCACCGGGCCGGAATGACAC
+
@A@A<:=59=94995555.4445:5:<:099.55)5>2;<6=>466/::77,//:1///<8=8????@@<<<@DD<BBF<@?>4=>>>;=;?4:;:-;49:>9:49<<<<<<9<<5<9<7;88///83///43277;.33,3,3,3778487733372;=>@9B88<7<<3//;/////(/94=<B>?@@B74/>;>*////8///(//(36;6<8888;93
@6HNMW:00817:05887
TACGGAGGATGCGAGCGTTATCCGGATTTATTGGGTTTAAAGGGAGCGTAGGTGGGATATTAAGTCAGCTGTGAAAGTTTGGGGCTCAACCTTAAAAATTGCAGTTGATACTGGTTTCCTTGAGTACGGTACAGGTGGGCGGAATTCGTGGTGTAGCGGTGAAATGCTTAGATATCACGAAGAACTCCGATCGCGAAGGCAGCTCACCGGGGCCGGAACTGACACTGATGCTCGAAAGTGCGGGTATCAAACAGG
+
@??@<?B;AAB@ABA@@@6;9C;C:CCC<BBACE;BB6;;7;D<BCBBBBC@BBA<AA@A<@>BCCCCHECDBCC=CCB0;;;.9:?@>?=?4:;:;'9.44944.4899:::4:=2:6;4?:@@?8959@???<?BD<AB?A;?=@?=?;>>ABAAA??:8928==B8BBB?AABBB?>:>?7??A<@???ABBD?C=??CB@@@@3:99(74=4>4<88=8>=??9//////99./659:>3:::>=A9@@@3
@6HNMW:00817:05899
TACGGAAGGTCCGGGCGTTATCCGGATTTATTGGGTTTAAAGGGAGCGCAGGCCGTCGATTAAGCGTGACGTGAAATGCCGCGGCTCAACCGTGGAAGTGCGTCGCGAACTGGTTGACTTGAGTGCGCACGAGGAAGGCGGAATTCGTGGTGTAGCGGTGAAATGCTTAGATATCACGAAGAACCCCGATTGCGAAGGCAGCCTTCCAGGGCGTAACTGACGCTAAAGCTCGAAAGTGCGGGTATCGAACAGG
+
CCBB:?6:5:@=AC>BCC?BBB?C=::979B@CE?GG>CC?CG?CC@@;;;5;5;;C;;:=@;<B>?@A@@<@BB;;9;<>5969CCC?B=@@@=@?CAABBBBBDGC@CCB@B@CB;;7;AAABBAACCC@?=?;?;@@<@=@=AC??<?CB???C?B???:?AAC?BCBBBABAAAA=AA=@@@6AAB>BABB?A?AAAA@C@C?AAB=@@???BCCA@>:>AA;ABBBBBC9>>9877*7<=B<?:C;;7
@6HNMW:00825:05888
TACGGAGGATGCGAAGCGTTATCCGGATTTATTGGGTTTAAAGGGAGCGTAGGTGGGATATTAAGTCAGCTGTGAAAGTTTGGGGCTCAACCTTAAAATTGCAGTTGATACTGGTTTCCTTGAGTACGGTACAGGTGGGCGGAATTCGTGGTGTAGCGGTGAAATGCTTAGATATCACGAAGAACTCCGATCGCGAAGGTAGCTCACCGGGCCGGAACTGACACTGATGCTCGAAAGCGTGGGTATCAAACAG
+
>=<<:<B8@==949.5955.5::8>;=>>8>?:==3;;39;1::4669@@CC@CCF>@@@C@B@A>>>000>>>9=5;=@6DFD2@@@B?C@C@CDD9C>?@@@C89:<;;4424<1::?255:;?=>6::<<=9<BB<B;4848<@AAB?B@>=;00)09963789:6888///99::;7;=7=BB>BBA?????;??BABBBBBB?CC9:59<A299<988;<99;7;==5586:????E:?>>>=>7>55
@6HNMW:00835:05891
TACGTAGGTGGCAAGCGTTGTCCGGATTTACTGGGTGTAAAGGGCGTGTAGGCGGAGCAGCAAGTCAGAAGTGAAATCTCCGGGCTTAACCCGGAAACTGCTTTTGAAACTGTTGCCCTTGAGTATCGGAGAGGCAGGCGGAATTCCTAGTGTAGCGGTGAAATGCGTAGATATTAGGAGGAACACCAGTGGCGAAGGCGGCCTGCTGGACGCAACTGACGCTGAGGCGCGAAAAGCGTGGGGAGCAAACAGG
+
@@AAAAA@BBABC?B;:;=A;?4949>=5>@@BG>BABCC0;;0;@A@A;;4;;4;@CA@;;7;@>>BC=@@BB@@@@@B7;;69B2:5::-;>AA;@;:;BBB7AAA;@BBB?BBC=C?A@@@??;;6;@BB@A::59<8<;?;?????AAAAB??<;@@A<000A@@;??AB;?>9?>7<;@=>;>@@@;@@?8>:8838=?>>>>4?==79365597//////7666<<;;2<;;;=@@-6///<08783
@6HNMW:00854:05888
TACGGAGGATACGAGCGTTATCCGGATTTATTGGGTTTAAAGGGTGCGTAGGTGGCAGATTAAGTCAGCGGTGAAAAGCTGTGGCTCAACCATAGTCTTGCCGTTGATACTGGTTTGCTTGAGTACAGTTGATGTAGGCGGAATGCGTAGTGTAGCGGTGAAATGCATAGATATTACGCAGAACTCCGATTGCGAAGGCAGCTTACAAAAGTGTAACTGACACTGATGCACGAAAGCGTGGGTATCAAACAGG
+
CBBB@CC@CCCBBBBBBB@BBB>B@BCC=BB?BA:@A7<>;>D=CCCCCAA?AC?CCCBB?B=??@@???<@>???5?>ABBB?BB@@<@7;<???@@:=@==A?BBDDAAA?BB<A>><ABBBBBBBB???;;:AA<::49<566==A@@@>BBBB?BBBC>BBACBBBCBBA<???>>>D:>>A=@>>:=<>?5;7?BCBC@BAABB6?>><?:?888>>>=A><888;;:B:@;;;DD8888@@@9@@B7
@6HNMW:00857:05887
TACGGAGGATGCGAGCGTTATCCGGACTTATTGGGTTTAAAGGGTGCGTAGGTGGCTTGTTAAGTCAGTGGTGAAAAGCTGCAGCTCAACTGTAGTCTTGCCGTTGAAACTGACGGGCTAGAGAGGAAACGAGGTATGCGGAATGTGTGGTGTAGCGGTGAAATGCATAGATATCACACAGAACGCCGATTGCGAAGGCAGCGTACCAGGCTCTATCTGACACTGAAGCACGAAAGCGTGGGGATCAAACAGG
+
A@A@<:9499::@@B???@CCC<?=?BB@AA>@C:>><>D@DD:BB>=>?=:;>8=A;?@@B?BBBBBBB@CBBBB8@?<>=BAAAAA:;;=9798AC;>>@BB@CCD>CCCEBBB>BBBBBC??;?@6@A9949@@@CGAD@:;:AAC@CCCCCA@?ABCF>BBBAABCCCCBBCCCCBBB788@?B>?=??==2949@@@?@?E@??<>@A@BBBBBBBBB?CD>AACCBBB=B:;;AAA3?@@@@;?AC@
@6HNMW:00862:05890
TACGGAAGGTCCGGGCGTTATCCGGATTTATTGGGTTTAAAGGGAGCGCAGGCCGTCGATTAAGCGTGACGTGAAATGCCGCGGCTCAACCGTGGAAGTGCGTCGCGAACTGGTTGACTTGAGTGCGCACGAGGAAGGCGGAATTCGTGGTGTAGCGGTGAAATGCTTAGATATCACGAAGAACCCCGATTGCGAAGGCAGCCTTCCAGGGCGTAACTGACGCTATAGCTCGAAAGTGCGGGTATCGAACAGG
+
CCAA?A@D@CC?CC=B:;7;A@?D@DCC<@@:>B;BB7;<9;D?FLBBABBAC?BB@@AB5;5:;4::;;55555)95999994;===8@799A?B=A@ABBBBBCAA=AAA=@8;<BB?BBAAABCBBBCBA=B6;6<A>A?A?B@A@?BBCCCCB?BCCC>BBBB@CCB999@>=8939@=@@A6;;:;A>>?9>:==@>;>:>9BBC=B:99?ABABBA>>0000///88809;:9:?199955=8<;<7
@6HNMW:00826:05943
TACGGAGGGTGCGAGCGTTATTCGGAATTACTGGGCGTAAAGCGCACGCAGGCGGTTATTTAAGTCAGATGTGAAAGCCCCGGGCTTAACCTGGGAACTGCATTTGAAACTGGATAGCTAGAGTATGTTAGAGGAAGGCGGAATTTCCAGTGTAGCAGTGAAATGCGTAGATATTGGAAGGAACACCGATGGCGAAGGCAGCCTTCTGGGGCAATACTGACGCTCATGTGCGAAAGCGTGGGTAGCAAACAGG
+
CCCC?CCD>A::;AA@@@<@B?AA>A6;7;BBCC?BCBCD=A@BBBAA@@@99:4:;@@A;A=ACCCCC@@?BBC<BBBB9BD=CC@C>@?@CC>C>A??@@><5@AB=BBD@BBBAAABB>?>BBBA>AAAA>A@C?9806187094<BBBBDDBA@A???89::@AAAABAB=A>A>==C>AAA?BBBB>@@@5929999<C<??CBC:CC?BBBBA@@@@A@B???BBBBD>B@AADD?C???CC>BBB?
@6HNMW:00847:05935
TACGGAGGATGCGAGCGTTATCCGGATTTATTGGGTTTAAAGGGAGCGTAGGTGGGATATTAAGTCAGCTGTGAAAGTTTGGGGCTCAACCTTAAAAATTGCAGTTGATACTGGTTTCCTTGAGTACGGTACAGGTGGGCGGAATTCGTGGTGTAGCGGTGAAATGCTTAGATATCACGAAGAACTCCGATCGCGAAGGCAGCTCACCGGGCCGGAACTGACACTGATGCTCGAAAGTGCGGGTATCAAACAGG
+
FECC@@?<?999@@@@@A?BBB?B@BBC=@@=AD<BB>CC=BE?BABCBBCACCC=CBBC@CBCCCBBCCCCCDC<?>A8@@@8@CCC?B<?4::::*;5;;@@@?BBBBBBB?BD>C?C>AABBA@A=@???@>@AB=BC?C?C?BBBC>BBBBB8748AAA=BCAA=BAAABABABCC@BB?BA@=AB@???BD=A>B9:9AB>><@D>C?B?B@BBBBB>>>CA>>?@@@@@9?=A>>>9>>@@@@9><A;
@6HNMW:00855:05947
TACGGAGGATGCGAGCGTTATCCGGATTTATTGGGTTTAAAGGGTGCGTAGGTGGCAGATTAAGTCAGCGGTGAAAAGCTGTGGCTCAACCATAGTCTTGCCGTTGATACTGGTTTGCTTGAGTACAGTTGATGGTAGGCGGAATGCGTAGTGTAGCGGTGAAATGCATAGATATTACGCAGAACTCCGATTGCGAAGGCAGCTTACAAAAGTGTAACTGACACTGATGCACGAAAGCGTGGGTATCAAACAGG
+
CCBB?::5::;:8<<=8817;?;>;>?A9?A9?=89=3>=7<>8///?=>>=A?;<>977;?;?BBAC9939>=>>289@@@@<@>780/(/////66)/05/827?>><8929<,78=:=ABA@@@:9259994<?9479-3)---4449>;8>?7:4:>??;???BBA@AC9819?@>??@8;;C=?==8==8818098>>>9>8888)8:=8806999=>>>@@@?:88///(//.---'--.799-33;5
@6HNMW:00832:05982
TACGGAGGGTGCAAGCGTTATCCGGAATTATTGGGTTTAAAGGGTCCGTAGGCGGGTTAATAAGTCAGTGGTGAAATCCTGCAGCCTTAACTGTAGAACTGCCATTGATACTGTTAGTCTTGAGTGTATTTGAAGTGGGCTGGAATAAGTACGTGTAGCGGTGAAATGACATAGATATTACTTAGAACACCAATTGCGAAGGCAGGTCACTAAGCATACAACTGACGCTGAGGGACGAAAGCGTAGGGGAGCGAA
+
HBAA?BCC=A???===>?;@@C@D@C?C@BB=AA0:;,:B9BA<B>9>>?=9=>>4<7;5;<5::=B??;?>>>C<@>:::.---(-3837////4:5::::7:97::///8875;:55448899444;<1::9<<;=/333,33//)/6//////933317333(3///////88/3,377173/(...(-(-(--//(/4/3368857::39768878,333389773333(399<=6;;;777<;0;<7763
@6HNMW:00842:05965
TACGGAGGGTGCAAGCGTTAATCGGAATTACTGGGCGTAAAGCGCACGCAGGCGGTTTGTTAAGTCAGATGTGAAATCCCCGGGCTCAACCTGGGAACTGCATCTGATACTGGCAAGCTTGAGTCTCGTAGAGGGGGGTAGAATTCCAGGTGTAGCGGTGAAATGCGTAGAGATCTGGAGGAATACCGGTGGCGAAGGCGGCCCCCTGGACGAAGACTGACGCTCAGGTGCGAAAGCGTGGGGAGCAAACAGG
+
BBBB?;;;6;@@A?AABB?B@CCB?C@B@BBCCC>BCAAA:;;;@BBAAAB><;5;A;@CGM@CCBBBC???BBC>CCDD8?@;@BBA?B?BCC=B<@@@@@ABACCCCCBB?BB????8:;A@;9:::?@ABBBBB(BBBD>A>@?@B>BBBDBBB?BBCC;BACBCFBBBB@@@B?BC?B@AA@GI@;;:;BB?B>A@5;;;;*;B?DDCC@CCHCJGCCCCBBBACBBBDD=BBCCELH;BBCCB=BCC@
@6HNMW:00824:06010
TACGGAGGATACGAGCGTTATCCGGATTTATTGGGTTTAAAGGGTGCGTAGGTGGCAGATTAAGTCAGCGGTGAAAAGCTGTGGCTCAACCATAGTCTTGCCGTTGATACTGGTTTGCTTGAGTACAGTTAATGTAGGCGGAATGCGTAGTGTAGCGGTGAAATGCATAGATATTACGCAGAACTCCGATTGCGAAGGCAGCTTACAAAAGTGTAACTGACACTGATGCACGGAAAGCGTGGGTATCAAACAGG
+
BCCC@DC@BBCB@@?@?C=A@A?B?CCD<AA=??5=A,:9,:<5<??A999<@@8>??AB?B;?>??@9949>?@@+899833,3>6616,2255569/2727<>BBBCBBB>A@:@@@<=@999BBBB?A<888==8;;5;<>>>>>=>>A=AABA=A99929@@@ABCBBBC<?>788>>=A@@<;::8<=::081:AAAB?B?;:9-<:<<<397;?;;9:89599955088*8:::<=-88>=AA:;;:=
@6HNMW:00832:06013
TACGGAGGATGCGAGCGTTATCCGGATTTATTGGGTTTAAAGGGAGCGTAGGTGGGATATTAAGTCAGCTGTGAAAGTTTGGGGCTCAACCTTAAAATTGCAGTTGATACTGGTTTCCTTGAGTACGGTACAGGTGGGCGGAATTCGTGGTGTAGCGGTGAAATGCTTAGATATCACGAAGAACTCCGATCGCGAAGGCAGCTCACCGGGCCGGAACTGACACTGATGCTCGAAAGTGCGGGTATCAAACAGG
+
A@@D@AB>@@@@AA::9?9?A@=A?>>>8>B>BB>BC:??8?C=999BBBB=@@@<ABBC8;9;CBBBBCBABAE=CAA0<<;.;;CB5;5;5;;:.9459?>:469@@AAC>AA>A@C@CBBBC@@=@A@@B@:::/9=:=8?=??<@=@AAAA@=:>99:58A?C?>>>@:?=BA@?9>?<@CC?BB;:;@@?8?;@A@@@AAA>AC=B?B>A>ABCBBBBBBC???@@:9:2:AAABC>CBBBCC=>BB=
@6HNMW:00844:06012
GACGTAGGTGGCAAGCGTTACTCGGAATTACTAGGCGTAAAGCGCACGTAGGCGGAAATTTAAGTCTGTTGTGTAATCTCCGGGCTCAACCCGGAAACTGCAACGGAAACTGGGTTTCTTGAGTGAGGTAGAGGAAGACGGAATTCCTGGTGTAGCAGTGAAATGCGTAGATATCAGGAGGAACACCGGTGGCGAAGGCGGTCTTCTGGGCCTTTACTGACGCTAAAGTACGAAAGCTAGGGGAGCAAACGGG
+
DCBBBBB?BB<@@6:;@B@BCCBB@C@C@CCDAA<@?@?A8>=::;;;;BD?BB?BB=BE=B@BBBBBC?BBCBB?BA@@4;:0;;;;?CB9B=BB>CAA@F@CE@DE?EBBC>BC=BB?BAAACBB?BBABD80+0B00,0*06<6:86?CCBBBA@@???9?@@BAAABBAAAAA>>>;?=@>>:;8;>;>00*/(/838::6=BB=;A?BC=BBBBB>>:>>?,0//::>?7BB?==<<1;7>>@7ABC7
@6HNMW:00848:06027
TACGGAGGATACGAGCGTTATCCGGATTTATTGGGTTTAAAGGGTGCGTAGGTGGCAGATTAAGTCAGCGGTGAAAAGCTGTGGCTCAACCATAGTCTTGCCGTTGATACTGGTTTGCTTGAGTACAGTTGATGTAGGCGGAATGCGTAGTGTAGCGGTGAAATGCATAGATATTACGCAGAACTCCGATTGCGAAGGCAGCTTACAAAAGTGTAACTGACACTGATGCACGAAAGCGTGGGTATCAAACAGG
+
@ABB?A?<?CCBBBBBBB?BBB?C?CAC=CC?CD>BA7>>7>B:BBBBBBC?BB?BBAA@?C?BB@@BBB@BDCDD5>>BB>?>?BFF@D9==@>>>>99:49948ABBBAA?CF?BBA>ABBBBBAAA>ABB??@@===:<:>?:;;@@@?@BBBB?BBBB<@BBCBBB@BBB>B>>>?>>:@?@:??>699??4:7>BBBB>@@@@@6@@CAA<@@@BB??=A@AA=?A===3:676AA:?>>>AA9>>><
@6HNMW:00853:06039
TACGGAGGATGCGAGCGTTATCCGGATTTATTGGGTTTAAAGGGAGCGTAGGTGGGATATTAAGTCAGCTGTGAAAGTTTGGGGCTCAACCTTAAAATTGCAGTTGATACTGGTTTCCTTGAGTACGGTACAGGTGGGCGGAATTCGTGGTGTAGCGGTGAAATGCTTAGATATCACGAAGAACTCCGATCGCGAAGGCAGCTCACCGGGCCGGAACTGACACTGATGCTCGAAAGTGCGGGTATCAAACAGG
+
BAAB@;;7;@@??B?@@A=@@A?B?BBC>BB988+7?)87)793377887;47;=*9:AB?B?BBGCCCFDDCCC>HGJ?CCC;BBBB=A<@<ACC7B7;;;;;>AA@BABA;?@;??C>BBCBBAA=AAAAB?AAA;?@>??B@BAAC?BBAAB::79AAD=ABBB?BD???A:99AA=AC?BBB@CCCCCC::::?BBC@@?AA59:5:<?<@>ABBBA@@AAA@?@>DEFC>AAA??=5=>==@@9>?>;
@6HNMW:00854:06012
TACGGAGGATCCGAGCGTTATCCGGATTTATTGGGTTTAAAGGGAGCGTAGGCGGATTGTTAAGTCAGTTGTGAAAGTTTGCGGCTCAACCGTAAAATTGCAGTTGATACTGGCAGTCTTGAGTGCAGTAGAGGTGGGCGGAATTCGTGGTGTAGCGGTGAAATGCTTAGATATCACGAAGAACTCCGATTGCGAAGGCAGCTCACTGGAGTGTAACTGACGCTGATGCTCGAAAGTGTGGGTATCAAACAGG
+
=BAB@FC?BBC=A@@@AB?AAA<?<@@A8A@;@A8AA6AA8AB=CICCC;;7;@=@C?BC=;9;ECCB@7;;<;;0;@@8>:949B@@?C999BBB8B?BABBC>?ADCAAAADBCCHC?BBB;;;;;;AAAA?@AB=BB@B?B@CCCB@;;;@;;;7;ADD=;;;@:>AB::;BBCBA>BB>AAB<@@A=@>@A<?<@AA@@@@>9;40>0/0929=A>>996?=<5599559,5>>?ED>DC;99A;@@@<
@6HNMW:00856:06045
TACGGAGGATACGAGCGTTATCCGGATTTATTGGGTTTAAAGGGTGCGTAGGTGGCAGATTAAGTCAGCGGTGAAAAGCTGTGGCTCAACCATAGTCTTGCCGTTGATACTGGTTTGCTTGAGTACAGTTGATGTAGGCGGAATGCGTAGTGTAGCGGTGAAATGCATAGATATTACGCAGAACTCCGATTGCGAAGGCAGCTTACAAAAGTGTAACTGACACTGATGCACGAAAGCGTGGGTATCAAACAGG
+
C@A@?AB<@;;;@;;;;;5;BB@D@CBC>CC@BE?CD>BB>BD>FCAAB;;5;;5;BBABACBBBBDCCC?A?A?A-<;;@AC?CCCCAC;;;;;;BB@BB>BB?BBCDCBA?DC:??C8::??B@:9:@BBBAAAA@CC?B@AAAB999BAA@ABB?BBEF>>??BBB?@?CC@B@@@>==:=>?9>::05/75(/(/538=>A???@6998>=<A????>>CC@>>>>7377)777333(38555919;?8
@6HNMW:00858:06058
TACGGAGGGTGCAAGCGTTACTCGGAATCACTGGGCGTAAAGGACGCGTAGGCGGATTATCAAGTCTTTTGTGAAATCTAATGGCTTAACCATTAAACTGCTTGAGAAACTGATAATCTAGAGTGAGGGAGAGGCAGATGGAATTGGTGGTGTAGGGGTAAAATCCGTAGAGATCACCAGGAATACCCATTGCGAAGGCGATCTGCTGGAACTTAACTGACGCTAATGCGTGAAAGCGTGGGGAGCAAACAGG
+
@A;0+0==*//89)/444.455594;5;<<<<<=0654;<)506==566<<76915==@ABB69969DD788??B8955C99589@<?<@;>>.55)555<<8=>==<6=<<;<@@??@DDCCBA>>>3000<27//5;;:>8<7<755.4::9444&49==.>>9??BCBCBBBCC?CB@E@@A>>400)///-(-36///668855.5.55.55:<55554;;544445555)55599;;.99999)45<7
@6HNMW:00823:06078
CACCGGCAGCTCTAGTGGTAGCAGTTTTTATTGGGCCTAAAGCGTCCGTAGCCGGTTTAATAAGTCTCTGGTGAAATCCTGCAGCTTAACTGCGGGAATTGCTGGAGATACTATTAGACTTGAGATCGGGAGAGGTTAGAGGTACTCCCAGGGTAGAGGTGAAATTCTGTAATCCTGGGAGGACCGCCTGTTGCGAAGGCGTCTGACTGGAACGATTCTGACGGTGAGGGACGAAAGCTAGGGGCGCGAACCGG
+
CBC@D@CBCCDCCBB@A?@CBB@;;;;;);A>AC=B=???6=99:?;?@CBD@D@DD=C@CEACCCCBBA@C<;;7;A<;;;;;AA4:29@B@BC=C@B>A@@@=999@@ACCD@CDA@@:;;@@BBCC>CCCC@B@BCCC?BBB???<?DD=BAA??<@@@@;B?AAAAB=@@>@@B;;;6;A=AA?BCB?AC;:6:;?>;;:??=>>392897;6::;;00+/66693>;888.7773337&79=?;6:486
@6HNMW:00823:06101
TACGGAGGGTGCAAGCGTTACTCGGAATCACTGGGCGTAAAGGACGCGTAGGCGGATTATCAAGTCTTTTGTGAAATCTAATGGCTTAACCATTAAACTGCTTGAGAAACTGATAATCTAGAGTGAGGGAGAGGCAGATGGAATTGGTGGTGTAGGGGTAAAATCCGTAGAGATCACCAGGAATACCCATTGCGAAGGCGATCTGCTGGAACTTAACTGACGCTAATGCGTGAAAGCGTGGGGAGCAAACAGG
+
ABBCACCC=9::@=@?AB>BDGCC?C@BCBCCCD>BBBBC>D@CCBCCBBB?BB?BB?EC;;8;BBBBC9A@=??9;;;A@AB?BD=A>A?CE8;;8;BBBC@BCBBB=BBCBBD?BBBCCECBCCDC>BB9979BBCBD@C?A>A@BA?AAAACBD8BABC9BC@DBCCCBCCBBB@DE@C=BBBD>BB?CBBA=?<>BBCBBBBBC@C@BB?B?BBBCBCBCD@DC??AACC<BBBBBBB7AA@@@;@BB@
@6HNMW:00835:06064
TACGGAGGATCCTAGCGTTATCCGGATTTATTGGGTTTAAAGGGAGCGTAGGCGGGCGCTTAAGTCAGCTGTGAAAGTTTGGGGCTCAACCTTAAAATTGCAGTTGATACTGGGTGCCTTGAGTGCGGTATAGGCAGGCGGAATTCGTGGTGTAGCGGTGAAATGCTTAGATATCACGAAGAACTCCGATTGCGAAGGCAGCTTGCTGGAGCGTAACTGACGCTGATGCTCGAAAGTGTGGGTATCAAACAGG
+
AB@@>@C@CCC@BBBBBB<@@C<>6987/9@:??<?C;AA<AB<AA@A@??=>AC=D8:9>A=?AA@??BDFCCC=B@@:ABB9CBBB@C@C>BAA7A6;;;;@<@CBCBCCH>AA??B?BAAAAAA?ABC??;@A@=AA?A?B?BBBB?BBCBB?=;=BBB>BCDD?BBBBBA9::??<?B?CDB@CBB::<BB@C?BBCCB?BA??<@BBBCCACCCCCCBBA@@@CAABCB=ABB;;;/;AB;;;0;AC=
@6HNMW:00838:06103
TACGGAAGGTCCGGGCGTTATCCGGATTTATTGGGTTTAAAGGGAGCGCAGGCCGTCGATTAAGCGTGACGTGAAATGCCGCGGCTCAACCGTGGAAGTGCGTCGCGAACTGGTTGACTTGAGTGCGCACGAGGAAGGCGGAATTCGTGGTGTAGCGGTGAAATGCTTAGATATCACGAAGAACCCCGATTGCGAAGGCAGCCTTCCAGGGCGTAACTGACGCTAAAGCTCGAAAGTGCGGGTATCGAACAGG
+
DCCB?B8:89B?AB;A;;6;AA;A=@@@<@B?BJ=CC>AA<AC=CBBBBBB?B6;;B;;;7;5;;;;BCCBBBKF?;;;7<;;9;BBB@C>@@B<A=BAABCBBBADJACCCAD<@AAC@CBBBCBBCECCAA=A7:6;A=@=B>BCCC@CC@AA@@<@AA@<@@@B?BBBABBBBBBC9:9@CCC9CBC@CBBB>B>@????A=B=:;;7;@@@?CB;;;A@@?@<@BAAAAE=BBB@@@9@@@@AB?BBB@
@6HNMW:00856:06089
TACGGAGGAGTCCGAGCGTTATCCGGATTTATTGGGTTTAAAGGGAGCGTAGGCGGATTGTTAAGTCAGTTGTGGAAAGTTTGCGGCTCAACCGTAAAATTGCAGTTGATACTGGCAGTCTTGAGTGCAGTAGAGGTGGGCGGAATTCGTGGTGTAGCGGTGAAATGCTTAGATATCACGAAGAACTCCGATTGCGAAGGCAGCTCACTGGAGTGTAACTGACGCTGATGCTCGAAAGTGTGGGTATCAAACAGG
+
CAAA5;;5;9:@;@??@9;89@A<?=;997:A=BC=BB<BB=BD=BACBAAB7:;=@@<@A?C?A;99<>8>/.*--(--8/7--(/:772:044999+;49:>;?=@CBCBCCAHICBBAECBBBCC@A@BBBC=A@@0;:4929=@A@B=@@::9>>;?CCD>AA@D?;;;BCCCCCBB?;;8;AA?CBB?BMJC@C?BBAABBBBCC?BB;;;C@DC;;;CA;;:9995555<3;;<;::1565;;>4==?9
@6HNMW:00860:06063
TACGTAGGTGGCAAGCGTTGTCCGGAATTATTGGGCGTAAAGCGCATGTAGGCGGTTTTGTAAGTCGGTCGTGAAAATGCGGTGCTTAACGCCGTATGGCGATCGAAACCTGGCGGGACTTCGGAGTGCAGGCAGAGGAAAGGGGAACTCCCAGTGTAGCGGCTGAAAATGCGTAGATATTGGGAAGAACACCGGTGGCGAAGGCGCCTTTCTGGACTGTGTCTGACGCTGAGATGCGAAAGCCAGGGTAGCGAACGGG
+
/////443883793////)/:;7=8<7<75616@4665<;)4//:;///<<7971>>909..*----(///75599&9@@@>A@??2;26;<7::///)///////:(/)44.9:>1</0*/0)/8889??;=?AAA?BA,:99(817?A=;::B;;3///(//////&/667777888949<1828;63379>0878<;</807;;6@=;?>A=A98799<A>>>:<<????AC????C;AA:???8??ABBB?BCD<
@6HNMW:00825:06144
TACGGAGGATACGAGCGTTATCCGGATTTATTGGGTTTAAAGGGTGCGTAGGTGGCAGATTAAGTCAGCGGTGAAAAGCTGTGGCTCAACCATAGTCTTGCCGTTGATACTGGTTTGCTTGAGTACAGTTGATGTAGGCGGAATGCGTAGTGTAGCGGTGAAATGCATAGATATTACGCAGAACTCCGATTGCGAAGGCAGCTTACAAAAGTGTAACTGACACTGATGCACGAAAGCGTGGGTATCAAACAGG
+
CCCC@BB@BBBCDCABBA?AAA?A<ABB<BB=AA8<<)77*9A9BBBBBBCACB?BBAAA5728??=??A?A@@@@6@A@ABC?CCCC?C>=>@@?>>:>B?BB@BBBBAAA?CC=B?><????BBB?><?AAAC::7;@;><>>=>>>>@@@BB>><>AAA;789BBBBAABC?CA??@?C7;:>:=7718>==0819ACCD?A????5?@@?@=AAACBBB@B@@@A<<:;:3;===BB3;;==>=5==@<
@6HNMW:00831:06136
GACGTAGGTGGCAAGCGTTACTCGGAATTACTAGGCGTAAAGCGCACGTAGGCGGAAATTTAAGTCTGTTGTGTAATCTCCGGGCTCAACCCGGAAACTGCAACGGAAACTGGGTTTCTTGAGTGAGGTAGAGGAAGACGGAATTCCTGGTGTAGCAGTGAAATGCGTAGATATCAGGAGGAACACCGGTGGCGAAGGCGGTCTTCTGGGCCTTTACTGACGCTAAAGTACGAAAGCTAGGGGAGCAAACGGG
+
CCA???A?@A=@@9?@@@<@BAAB@B?B?CCCBB@BBBCD<??@A@>@@@@=@A?AD>BB>B@BBCCCC@BBCB@=@>992::.:AAB=BA9A5;;0;AA@@ACC@CD?DCCB>CC>CC;;:BBCBA>ACABA=<8<=00,0+0+0*086>CC??>A@@:::5:??A@AAA???@@@<>>9>;99::?<;A=A?=8;5;;58>?=BBBD=A?BC>944=:??@@@@,0//6:AA9??;>=<<285AAA9ABC7
@6HNMW:00833:06124
TACGGAGGATACGAGCGTTATCCGGATTTATTGGGGTTTAAAGGGTGCGTAGGTGGCAGATTAAGTCAGCGGTGAAAAAGCTGTGGCTCAACCATAGTCTTGCCGTTGATACTGGTTTGCTTGAGTACAGTTGATGTAGGCGGAATGCGTAGTGTAGCGGTGAAATGCATAGATATTACGCAGAACTCCGATTGCGAAGGCAGCTTACAAAAGTGTAACTGACACTGATGCACGAAGCGTGGTATCAAACAGG
+
;;:C?BB@CCBBBBCCAA@@BD@EADCC=CC5;;;.;C0;;0;@8999==99.99.544;@>C=@@@>A:;4;;;;;;*:?ABCB@CBBA6:559999;@:??<@C?BAA@@<;8@=;B>><>;;?@@BBB=BBAAABB?BC?B?AAAAAC?@???>7307;=?9?>>@@B>>=BB@=?<<95605787:69055665;055888,33777+89::=8B?:::///6---335//(----.(...99:-55;6
@6HNMW:00834:06137
TACGGAGGATGCGAGCGTTATCCGGATTTATTGGGTTTAAAGGGAGCGTAGGTGGGATATTAAGTCAGCTGTGAAAGTTTGGGGCTCAACCTTAAAATTGCAGTTGATACTGGTTTCCTTGAGTACGGTACAGGTGGGCGGAATTCGTGGTGTAGCGGTGAAATGCTTAGATATCACGAAGAACTCCGATCGCGAAGGCAGCTCACCGGGCCGGAACTGACACTGATGCTCGAAAGTGCGGGTATCAAACAGG
+
DCCC?BB?BC?@>?99;@<@BC?CABBB=CD?DC>FF>CC>GF=AABCBBCABBB=BCBC@CACCCAAABCBBBC=BBB<BAA9BBCD@B?B@CCC;C:;:BAA?BBB@??B@CC>C@G>@@@@A@A?B@@AB?BBC>A@<@?B>BAAB>BBBBB?=;=CCC>CCBB?BBBAAABBD>><?A>AAA?BBAAAAA@;???788@BAB?BD>D=@>A?BBCBABBBBB>>>==<=>7>=A>?>8<78766-7>@<
@6HNMW:00843:06123
TACGTAGGGAGCAAGCGTTATCCGGAATTATTGGGTGTAAAGGGTGCGTAGACGGGATAACAAGTTAGTTGTGAAATACCTCGGCTCAACTGAGGAACTGCAACTAAAACTATTATTCTTGAGTGCAGGAGGGGAAAGTGGAATTCCTAGTGTAGCGGTGAAATGCGTAGATATTAGGAAGAACACCAGTGGCGAAGGCGACTTTCTGGACTGTAACTGACGTTGATGCACGAAAGTGTGGGGAGCAAACAGG
+
BBBB????8000@?@09:@BBB@B?B?B?BB?BD<AABCC?BB>???AABBBCAC=CCD@AA>AB>BBB788BBA9B?><?==:>CCB>B??>?;?:??ABA=@?@@@8ACCC?AB?AA<A@@>>>>>===<<1:<5<<@<@;A;A:@???><<:8949=;A7=>>>>AA@A?A<=;7;;@@;=>>;?===;???586888AAE:@??<@><<::488999<848:7777788>158?99<<2=@@@@:AA@;
@6HNMW:00846:06118
TACGTAGGTGGCAAGCGTTGTCCGGAATTATTGGGCGTAAAGCGCATGTAGGCGGTTTTGTAAGTCGGTCGTGAAAATGCGGTGCTTAACGCCGTATGGCGATCGAAACTGCGGGACTTGAGTGCAGGAGAGGAAAGGGGAACTCCCAGTGTAGCGGTGAAATGCGTAGATATTGGGAAGAACACCGGTGGCGAAGGCGCCTTTCTGGACTGTGTCTGACGCTGAGATGCGAAAGCCAGGGTAGCGAACGGG
+
CC@@@@?=>>9>?5;;<;5;@B?B@D@C@CG@CC?DBACC7;;BBB;:;@B;:;4;;:-5AB>CCBB>BBBABBBB:BBBB?BBA@<A=@BB?BCCBB?A;;;BCBD<@@AA@@9@==9>;??@?@@=AABC@BD>CDC:B>A???8?A@@@A@98288883:??CCCBB88:?BB>B?BB@ABB?A?AA=???3979?C?CC>BBB?ABABBA:::@;6000@;??AA:99A;@@=AAA;ABBAAA>?AA:
@6HNMW:00854:06150
TACGGAGGATCCCAGCGTTATCCGGATTTATTGGGTTTAAAGGGAGCGTAGGCGGGCGCTTAAGTCAGCTGTGAAAGTTTGGGGCTCAACCTTAAAATTGCAGTTGATACTGGGTGCCTTGAGTGCGGTATAGGCAGGCGGAATTCGTGGTGTAGCGGTGAAATGCTTAGATATCACGAAGAACTCCGATTGCGAAGGCAGCTTGCTGGAGCGTAACTGACGCTGATGCTCGAAAGTGTGGGTATCAAACAGG
+
AAAA=>A:?=9=599444.494.4.455)55.5<0993;90>>8;;?@<;;<9@@6<0006;400/?@@>?????8?@D>DDC9BCCC@C?D5<;;.;>@A@;;59?=?@?AA<????B=@@BCCCE?B99:B?CCD?BB?B@B@BBBC?BCBAAAC?BBBD<AABB@?@?AA;;@=CC?::7?AA>AAA8????:??A?:9:<@=??=BABC;;::BBBDBBC;<;@CC@A@C>BAAAAA9000>>>8?@A6
@6HNMW:00830:06175
TACGGAGGGTGCAAGCGTTACTCGGAATCACTGGGCGTAAAGGACGCGTAGGCGGATTATCAAGTCTTTTGTGAAATCTAATGGCTTAACCATTAAACTGCTTGAGAAACTGATAATCTAGAGTGAGGGAGAGGCAGATGGAATTGGTGGTGTAGGGGTAAAATCCGTAGAGATCACCAGGAATACCCATTGCGAAGGCGATCTGCTGGAACTTAACTGACGCTAATGCGTGAAAGCGTGGGGAGCAAACAGG
+
BAA@;;;;6:AEE=@;<;6;;@@@:@49:A;;9>5=@;>>8>9@@@@BAAA>;;5;A=ABA@>BA@@@@3<9999-;@A@>;;5;A<@<A=AC5;;0;@A@B@BBAA@;A;;<;E@BBBCBB;::;;;/;AAA<BBA@@@?=?@>A=9;2;??;949&4;<>166:><==;;@@:;9:B=9=:<<==7AC@??AB6;6::97???8;:;>6>B8@8===BBBABE@BCABBBBC=BCB@@@@-;9;?@9@@B?
@6HNMW:00835:06177
TACGGAGGATACGAGCGTTATCCGGATTTATTGGGTTTAAAGGGTGCGTAGGTGGCAGATTAAGTCAGCGGTGAAAAGCTGTGGCTCAACCATAGTCTTGCCGTTGATACTGGTTTGCTTGAGTACAGTTGATGTAGGCGGAATGCGTAGTGTAGCGGTGAAATGCATAGATATTACGCAGAACTCCGATTGCGAAGGCAGCTTACAAAAGTGTAACTGACACTGATCACGAA
+
DDDD?A@::;AB@:;;@A=@AA>A?@A@;@B>AE0;;0;;0;B<CBBCB@B=@B?BAAAD7;7;BBA@ACABDCHK<CCBC;<7;B>@=@6;;@AAAA<@@6;;>@A@988>9=C:?AA899??AA@??9=@?>?BB?BC>A>AAAAABABABBB@C@B?@@<000@@@;?@>?=AA?==881777799<288877<9963//(//888*//376069///666655222777
@6HNMW:00854:06198
TACGGGGGGATGCGAGCGTTATCCGGATTTATTGGGTTTAAAGGGCGCGTAGGCGGGACGTCAAGTCAGCGGTAAAAGACTGCAGCTAAACTGTAGCACGCCGTTGAAACTGGCGCCCTGGAGACGAGACGAGGGAGGCGGAACAAGTGAAGTAGCGGTGAAATGCATAGATATCACTTGGAACCCCGATAGCGAAGGCAGCTTCCCAGGCTCGTTCTGACGCTGATGCGCGAGAGCGTGGGTAGCGAACAG
+
;;9:::::#44494;;445.55;8<8=B>4<>46606A4BD>CC>BBA;99@2:;;09C@AAC?B??A>>;;@@@B8B@BEB:;:;9?A6AB?@ABBA@?A5;:49@@8@@?8=999,9=299@A@@ACC999A6997?A=A??@=@=?=9>?;;<B?BBBB:?::9=>>999@A@@@7>88.449*9@@>>>?<.5.55554.49,443===?=;;=0//:::?;;;?;=@;;;<>>>>B<@?@:>>:945
@6HNMW:00855:06182
TACGGAGGATACGAGCGTTATCCGGATTTATTGGGTTTAAAGGGTGCGTAGGTGGCAGATTAAGTCAGCGGTGAAAAGCTGTGGCTCAACCATAGTCTTGCCGTTGATACTGGTTTGCTTGAGTACAGTTGATGTAGGCGGAATGCGTAGTGTAGCGGTGAAATGCATAGATATTACGCAGAACTCCGATTGCGAAGGCAGCTTACAAAAGTGTAACTGACACTGATGCACGAAAGCGTGGGTATCAAACAG
+
ABAC?A@=?A?@@999>>;?995;>444)55.59)55)5;0993;<<<<>=8596;@A@C@D@DCCCCCCABCCHI;;=BCBB@BBAC@D9;;AAAAB>@A@BF@BB@AA9979C9??A?AAAAAB?@A>BBABBAA>AA>A?BBCBBBBBA?@A@@=@@@@9988????<<<@=8=>;;;;;:774656=A<9;2938657;/87778(8<>?A?BB??=>>><666/..688/886///(...77;078;
@6HNMW:00860:06178
GACAGAGGATGCAAGCGTTATCCGGAATGATTGGGCGTAAAGCGTCTGTAGGTGGCTTTTTAAGTTCGCCGTCAAATCCCAGGGCTCAACCCTGGACAGGCGGTGGAAACTACCAAGCTGGAGTACGGTAGGGGCAGAGGGAATTTCCGGTGGAGCGGTGAAATGCGTAGAGATCGGAAAGAACACCAACGGCGAAAGCACTCTGCTGGGCCGACACTGACACTGAGAGACGAAAGCTAGGGGAGCGAATGGG
+
CCAAB@?;:;;@B?ABBB?ABB?C?B?BBBB?BB<BCCCC?CB?@@BCBBB=::4:;;::*:4;;5;BC@CCCBC=CBB=BBB>BCAA7<;7;C=CCBB?BA?BB?BB=BDCD>?<?A@@=BBBBDB?BABAB;BBCCCC>C@DD=B?C?BC@CD8999BBA=BBBBABBA@@@>>9==5>?9<@A49599;@888*8<9:::::=>==5><@@@@@BAAAACBB@@==<=;;;1:>;;;EG6BBA;;8;AC6
@6HNMW:00816:06216
TACGGAGGATCCGAGCGTTATCCGGATTTATTGGGTTTAAAGGGAGCGTAGGCGGATTGTTAAGTCAGTTGTGAAAGTTTGCGGCTCAACCGTAAAATTGCAGTTGATACTGGCAGTCTTGAGTGCAGTAGAGGTGGGCGGAATTCGTGGTGTAGCAGTGAAATGCTTAGATATCACGAAGAACTCCGATTGCGAAGGCAGCTCACTGGAGTGTAACTGACGCTGATGCTCGAAAGTGTGGGTATCAAACAGG
+
BA@@<994:AA=A@???>;?@?;@;@>>9??;@@8?@+98,9@8:::BABB?BC@DE=BB7;6;CCCBC:;;BBB;@@@;ABC?BC@@=B:;;KIMIG;;;CCC?CBCDHBC@BCC@@@?BBA@@@CBCCDAA>ABC>BE@D<?=@ECC@CBBGCDCCBBCB=@@@B@@@@DDDCAAAB>BC@CCCAEBB;;;CB?C@DDCCDCCECD@BBABAC?C@@@C@@?BBAAABBBBB>BBABEE@889ACF>BBB?
@6HNMW:00818:06238
TACGGAGGATGCGAGCGTTATCCGGATTTATTGGGTTTAAAGGGAGCGTAGGTGGGATATTAAGTCAGCTGTGAAAGTTTGGGGCTCAACCTTAAAATTGCAGTTGATACTGGTTTCCTTGAGTACGGTACAGGTGGGCGGAATTCGTGGTGTAGCGGTGAAATGCTTAGATATCACGAAGAACTCCGATCGCGAAGGCAGCTCACCGGGCCGGAACTGACACTGATGCTCGAAAGTGCGGGTATCAAACAGG
+
BB@A?;:5;;;;@A@@??>@BB?C@BBB;@@<@@8@?9?@:@B=???AAAB@BFD=CBBB@C?BBEDCBHBBBHH:;<C8AAA7ABBB@C@D@BBB:B=A@@@B@CCCCC@@>?B>B@C>BBBBBCB?BBBBC?BAA<AB?B?B?AB??<?@@=@00-0@@>7@@9:7:BBCFAAACAA>AA<???;;:;BBBAB=@<??????CB@FE>D?A<?;?@AAA@AC@???99:ABA;@@@99929?@988-8<=9
@6HNMW:00823:06226
TACGGAGGATGCGAGCGTTATCCGGATTTATTGGGTTTAAAGGGAGCGTAGGTGGGATATTAAGTCAGCTGTGAAAGTTTGGGGCTCAACCTTAAAATTGCAGTTGATACTGGTTTCCTTGAGTACGGTACAGGTGGGCGGAATTCGTGGTGTAGCGGTGAAATGCTTAGATATCACGAAGAACTCCGATCGCGAAGGCAGCTCACCGGGCCGGAACTGACACTGATGCTCGAAAGTGCGGGTATCAAACAGG
+
HCBB@BB?BBAA@@>>@B?BBD@D>BAA;AA5;;6;C>CD>CC>AABBBAA?AEC>DCCC@B@CCCCAAACCBBB<BBB=CCC9CCCC@C?B?BDD9E>@?BBA>BBBCB@A>AB<B?B>BAAACBB@BBBA@<@CC;AA?B?C@A@AC?B@???9879DFE>CCBA?BBBBBBBBBBB?BB@BBB>BB@@ABBB:=;=787BBBB?BB=B?B?B?B>>>BBBBABBB>>=AAA7=;>655,59:;=>9>@@<
@6HNMW:00830:06245
TACGGAGGATGCGAGCGTTATCCGGATTTATTGGGTTTAAAGGGAGCGTAGGTGGGATATTAAGTCAGCTGTGAAAGTTTGGGGCTCAACCTTAAAATTGCAGTTGATACTGGTTTCCTTGAGTACGGTACAGGTGGGCGGAATTCGTGGTGTAGCGGTGAAATGCTTAGATATCACGAAGAACTCCGATCGCGAAGGCAGCTCACCGGGCCGGAACTGACACTGATGCTCGAAAGTGCGGGTATCAAACAGG
+
DDBB?BC@CBAAABA@?A>ABB?B?BBC<AA?BB8??8??5?D=999BBBA?AAA<BCCD@B?CCCCBBCBCCCE=BBD;DDD;CCBB@BAC@CCC;C;;;CCB@DBAAACD@CB=A?B=@@BBCAA?ABBBC?ABB=AC?D?B>AABB?BBB@?>><?BBC<CB>><>BBBBBCCBBB???<@AA=AAAAAAA@;?<?@@?AA9969=6>?B?B=@ABBBBBBBCCBBBBBBB:??BBBC>C?@>>>89==:
@6HNMW:00834:06243
TACAGAGGGTGCGAGCGTTAATCGGATTTACTGGGCGTAAAGCGTGCGTAGGCGGCTTATTAAGTTCGGATGTGAAATCCCCGAGCTTAACTTGGGAATTGCGATTCGATACTGGTGAGCTAGAGTATGGGAGAGGATGGTAGAATTCCAGGTGTAGCGGTGAAATGCGTAGAGATCTGGAGGAATACCGATGGCGAAGCAGCCATCTGGCCTAATACTGACGCTGAGGTACGAAAGCATGGGGAGCAAACAGG
+
00/:094:0999:99995.45::;065<6<==>@7><===266=<;;5555.55.5;,//4:)//)/6378-//<=5;?@@2?===?:?:??:==18(-(----5058::;==<7<<4555599@599;>3><@@:?A@7?>@A;=8<:00*/-:7:-/+/::;5;>@666<<<=666;588)/)///)/9//)/66)0/77727//44.4.4349:::9:9994555.5;;555)5<<5555'5555<35569
@6HNMW:00839:06255
TACGGAGGATACGAGCGTTATCCGGATTTATTGGGTTTAAAGGGTGCGTAGGTGGCAGATTAAGTCAGCGGTGAAAAGCTGTGGCTCAACCATAGTCTTGCCGTTGATACTGGTTTGCTTGAGTACAGTTGATGTAGGCGGAATGCGTAGTGTAGCGGTGAAATGCATAGATATTACGCAGAACTCCGATTGCGAAGGCAGCTTACAAAAGTGTAACTGACACTGATGCACGAAAGCGTGGGTATCAAACAGG
+
@CBB?BC@CCCBBA@@BBAECC@C@CCC=CC@CF=BB<AA<AC>GCCCCCCA@@?@BBBC@C@BGCBBBB@DCDCC;CBBAAC@CDCC?C@CCBCCCC>@@>A@?CCBBAAA=@@9@?>9???@AAAAB>AAAAAAC?BB@B?BBBBBBB???BB::4:===8???CCCBBB>?;??;;;8818;=7<;=16655-55::6:>8===??2?=;<?;?A?@@999:8;<;:5777.7<575=7>>@>>A7AAC?
@6HNMW:00833:06266
TACGTAGGTGGCAAGCGTTATCCGGATTTACTGGGTGTAAAGGGCGCGTAGGCGGGGATGCAAGTCAGATGTGAAATCTATGGGCTTAACTCATAAACTGCATTTGAAACTGTATCTCTTGAGTGCTGGAGAGGTAGACGGAATTCCTTGTGTAGCGGTGAAATGCGTAGATATAAGGAAGAACACCAGTGGCGAAGGCGGTCTACTGGACAGTAACTGACGCTGAGGCGCGAAAGCGTGGGGAGCAAACAGG
+
ECA@BCC@??<?@;?>?@=@BB@B@DDD=CCBBB=BBBCC=@C69:@ACBB?BCCC:CA@@A@BCDCCC:::CCC=:;;CCDC?GDAB@BDDDCCC=B@@@BDD>BBA<@CAAABCCDD>AAB???BB@BBBC@CAAA::5:???A?A=??BA?A??9?@@>9??:::AABBBBD?B?B?CC<>>@;?899=A>@<A>BB?CCAAABC@CCCCCC@CDBBBA@?@AB;?BA:;;0;A@;;;;.;BCCD>DBC>
@6HNMW:00834:06272
TACAGAGGGTGCAAGCGTTAATCGGAATTACTGGGCGTAAAGCGCGCGTAGGTGGTTATTTAAGTCAGATGTGAAAGCCCCGGGCTTAACCTGGGAACTGCATCTGATACTGGATAACTAGAGTAGGTGAGAGGGAAGTAGAATTCCAGGTGTAGCGGTGAAATGCGTAGAGATCTGGAGGAATACCGATGGCGAAGGCAGCTTCCTGGCATCATACTGACACTGAGGTGCGAAAGCGTGGGTAGCAAACAGG
+
BCC@@?>?9?@?A?@@@C?B=AA?:?<??@@:9:7:CAAB=BCABAAAAAB???<?=A@A<A?@@AA???AAA@A;@@@@+::2:A>B@C=ABD=D<;;A@@?>>>AAAB>>:>?B<>>AAAAA@C@BABB;;;0;<???@@5:7;?BC@BBBBC;;:;BAD>DBBBBDDEGBAAAA?@@>@@CCB@BBBB?B@@<?<ABCBB?B@DC?BBBBECCCBAABBBBA@@=@@AADE>C@@@EHDGBBCBB=AAC?
@6HNMW:00839:06296
TACGGAGGATACGAGCGTTATCCGGATTTATTGGGTTTAAAGGGTGCGTAGGTGGCAGATTAAGTCAGCGGTGAAAAGCTGTGGCTCAACCATAGTCTTGCCGTTGATACTGGTTTGCTTGAGTACAGTTGATGTAGGCGGAATGCGTAGTGTAGCGGTGAAATGCATAGATATTACGCAGAACTCCGATTGCGAAGGCAGCTTACAAAAGTGTAACTGACACTGATGCACGAAAGCGTGGGTATCAAACAGG
+
9?AA?@A>@DC@AAB9:9=??A?A>:::5:A>@A59959A9AE>CCCAABB@CD?CBBBB?B>AA?<??A?AABBC9AADBAA>ABB@=B:>>>>??@6;??:97:DDBBCC>AA;A??;????BBBCC<??A==;;6;=9=:;;;;;>==<=@@?=9====8?AACCCDCAAA<?;;;;==8=>>9>;;4::89377?>A?:6?:<AB5BB???:=>=BB?@>BA>:;>>>=>7;;:;AC:;876=A:<==;
@6HNMW:00845:06279
TACGGAGGATGCGAGCGTTATCCGGATTTATTGGGTTTAAAGGGAGCGTAGGTGGGATATTAAGTCAGCTGTGAAAGTTTGGGGTCAACCTTAAAAATTGCAGTTGATACTGGTTTCCTTGAGTACGGTACAGGTGGGCGGAATTCGTGGTGTAGCGGTGAAATGCTTAGATATCACGAAGAACTCCGATCGCGAAGGCAGCTCACCGGGCCGGAACTGACACTGATGCTCGAAAGTGCGGGTATCAAACAGG
+
CCCD@CC@C;;;B:::??@FCC@C@AAA<AA>A?49929A5??8????ABC<?@C>BBBF@MACAAAABAA?:;;0;AC;BBB9@@@=?=?4;;;;'96?;9;?8?>:<A::=?B=B=B>B<;;A@@>B@??C?BBB<AA=@=A=AABC?BCAA>:93:==<5?A9939::9<878;8817<199C<BB???@:=4=9<>=?====299.7:=7?>???>?>>@?@>>>=????8?A@@@A<>A@@@A0//95
@6HNMW:00846:06266
TACGGAGGATGCGAGCGTTATCCGGGATTTATTGGGTTTAAAGGGAGCGTAGGTGGGATATTAAGTCAGCTGTGAAAGTTTGGGGCTCAACCTTAAAATGCAGTTGATACTGGTTTCCTTGAGTACGGTACAGGTGGGCGGAATTCGTGGTGTAGCGGTGAAATGCTTAGATATCACGAAGAACTCCGATCGCGAAGGCAGCTCACCGGGCCGGAACTGACACTGATGCTCGAAAGTGCGGGTATCAAACAGG
+
@A<<85505;;;>AA????A??300,000*0/388(//(/6.7;18888933.3::3;<<<15.5<556;;:<;;;4;<A4>>>0;;;727,/)/;;&//::9::;<<<;5524<4<7;7<=<<<<9)/////)/691/--/5;48///38889;/0*0/6;16866(/////3<=989044-5<@4:694??8808<<948???=9==588;17-3;;>777;;;77877;;<3=>?<<=7=><=:<3:9;3
@6HNMW:00853:06283
TACGGAGGATGCGAGCGTTATCCGGATTTATTGGGTTTAAAGGGTGCGTAGGCGGTTTTGCAAGTCAGCGGTGAAACGCAAGGGCTCAACCCTTCGACCTGCCGTTGAAACTGCGGGGCTTGAATGCGGATGCTGTGGGAGGAATGTGTGGTGTAGCGGTGAAATGCATAGATATCACACAGAACACCGATTGCGAAGGCATCTCACAAATCCGTAATTGACGCTGAGGCACGAAAGTGTGGGGATCGAACAGG
+
5594248399>>>?@@;;5;??9>;>AA<BBADC>CD>FG>CC>AC@@?A@<;;5;BC9@@B@BB@CB:000@@@5000<:@@9?=??>??8;)////)/9=266<>>@7??==?==05616;7<<9945595>@<@D=AA>A<@@B;;?<??@@@>>;?@@D=@@;;;AAAAABBCBBBC@@>ABB=A9000:==*0+0<><BBBBBD>BB@BBC@E@FBB;;;@;;5;@B@@A8@@@;;;;-;98@B?A?@<
@6HNMW:00816:06314
TACGGAGGATGCGAGCGTTATCCGGACTTATTGGGTTTAAAGGGTGCGTAGGTGGCTTGTTAAGTCAGTGGTGAAAAGCTGCAGCTCAACTGTAGTCTTGCCGTTGAAACTGACGGGCTAGAGAGGAAACGAGGTATGCGGAATGTGTGGTGTAGCGGTGAAATGCATAGATATCACACAGAACGCCGATTGCGAAGGCAGCGTACCAGGCTCTATCTGACACTGAAGCACGAAAGCGTGGGGATCAAACAGG
+
DCCC=BB@C99;B@@@BBACCC?B?B@@<@B@BC>CC>CC>CF>AAADDCC?CC@CC?BB@C>@@CBBBB?BBBEE8BB@@@?AAAAB>AAAA>>=BB;?><>A@DCC=BCCCCCC>CCAAABBB?BB=BB@@=@A?@CC?A?A???>>9>@??AAA>ABBD>BBBBBBB@@@BBBBBB@==:8>>:>@A:AAAD:=:=>>=>>>>;<<:>>><A?>??@A??@BB<@@ABBBB>BBBBBBB8@@@AA<AAA<
@6HNMW:00819:06358
TACGGAGGGTGCAAGCGTTACTCGGAATCACTGGGCGTAAAGGACGCGTAGGCGGATTATCAAGTCTTTTGTGAAATCTAATGGCTTAACCATTAAACTGCTTGAGAAACTGATAATCTAGAGTGAGGGAGAGGCAGATGGAATTGGTGGTGTAGGGGTAAAATCCGTAGAGATCACCAGGAATACCCATTGCGAAGGCGATCTGCTGGAACTTAACTGACGCTAATGCGTGAAAGCGTGGGGAGCAAACAGG
+
@@::59@?9:;;A=@@;;4:A@?@<@<@BBB;;;0<<;;C>CAHCCBAA@@=;;8;F>AACC?:;9<A>758;==7666<;DD?AA6;49.4;8@C<BA@:?5>>@<<3:>????;99:A@AA@?9::.0>00*0<==9:6:;@;@:>>3=@A;;9:&4444&4;3>:666AABCCC@CB?B?@@@B=BA?ABBC?B?BBB?@?D@AA@C@BBAF?@@BA@959@;@>>><<AC=B@;:9>>4>?>@C;@@?7
@6HNMW:00821:06353
TACGGAGGATCCGAGCGTTATCCGGATTTATTGGGTTTAAAGGGAGCGTAGGCGGATTGTTAAGTCAGTTGTGAAAGTTTGCGGCTCAACCGTAAAATTGCAGTTGATACTGGCAGTCTTGAGTGCAGTAGAGGTGGGCGGAATTCGTGGTGTAGCGGTGAAATGCTTAGATATCACGAAGAACTCCGATTGCGAAGGCAGCTCACTGGAGTGTAACTGACGCTGATGCTCGAAAGTGTGGGTATCAAACAGG
+
ACBD=;:6;AA?DBBAA@?ACC>@?@CC=AA>AF9AA0;;0;@8:;;AA;;4;;6;D=BB?C?BEEGFD?AACCD=DDC>AAB?BB@@<@7;;BBB7C>BABBB>BABCCCC@CBAABB>BBB;;;@@@BCCC@BBC=CC@C>A=ABBB?BCC;;;D?AABB>BBDE@CCCBBBAAAAA?CC>AAC?BBB8;;AA<@=@ABBDCCCBB>BB@AAC@BCCCC;;;;;;CGDABBC>BBFBBB>BBB@@@;@AB>
@6HNMW:00825:06344
TACGGAGGATCCGAGCGTTAATCCGGATTTATGGGTTTAAAGGGAGCGTAGGCGGATTGTTAAGTCAGTTGTGAAAGTTTGCGGCTCAAGCAGTAAAATTGCAGTTGATACTGGCAGTCTTGAGTGCAGTAGAGGTGGGCGGAATTCGGTGGTGTAGCGGTGAAATGCTTAGATATCAACGAAGAACTCCGATTGCGAAGGCAGCTCACTGGAGTGTAACTGACGCTGGATGCTCGGAAAGTGTGGGTATCAAACAGG
+
9999.9:54495:=<4//)/)//)/2-//)///;)//)/:1:;,/665599555.55.5:5:.55555:.55555)59909>><>@@?455994555&5.//---(,,,---/)/9988838883333333;882:::2:=6:49445.5525554444.4444)44;;.5555////)//:2774;55.554.4:9939.44444;455;.45////)///-8--//)//:::55.//)///--7/---555,99:8
@6HNMW:00835:06339
TACGTAGGGAGCGAGCGTTATCCGGATTTATTGGGTGTAAAGGGTGCGTAGACGGGAAGTTAAGTTAGTTGTGAAATCCCTCGGCTCAACTGAGGAACTGCAACTAAAACTGATTTTCTTGAGTGTTGGAGAGGAAAGTGGAATTCCTAGTGTAGCGGTGAAATGCGTAGATATTAGGAGGAACACCAGTGGCGAAGGCGACTTTCTGGACAATAACTGACGTTGAGGCACGAAAGTGTGGGGAGCAAACAGG
+
CCBBBBBC>BBBB@@@@@?BBB=B=:9:6:B>BC>AA@B@:>A8@;:;BBCCCEE?E>AB>B>BB?AAA?A@BA@9;;;0;;;6;BCA>AAGECACAHCCBB?BBAAB:BAAABBB8@@>BAAACC@B@BBBB@BF?CBB?BAE@C@CBBBBBBBBC@BAAA;:;;@@BBCCCC@CC@BB?B@BBB?BBBA>@AB;A=A;;;CC=CCC@DCC@BD@CCCCCBB=A@@=@BB@@@;@@@A@CC6@@@AA<AAA?
@6HNMW:00826:06393
TACGGAGGATGCGAGCGTTATCCGGATTTATTGGGTTTAAAGGGAGCGTAGGTGGGATATTAAGTCAGCTGTGAAAGTTTGGGGCTCAACCTTAAAATTGCAGTTGATACTGGTTTCCTTGAGTACGGTACAGGTGGGCGGAATTCGTGGTGTAGCGGTGAAATGCTTAGATATCACGAAGAACTCCGATCGCGAAGGCAGCTCACCGGGCCGGAACTGACACTGATGCTCGAAAGTGCGGGTATCAAACAGG
+
DBAA>AB?AAA;;;@A;;5;@?;@=ACC7;;<@@6@A;BC?CL>CCGECAA=ABB=@@AC8;8;BBBCCBBCBCC>BCJ?JFJ<CBBB=@=@?BCC;C:;<@@@>AA@@@CC?CD=D?C?CE@@@A@=::9@?9=>B<@B>B@C;@A:959AA=@:959?CC=DB??<?ABBBBCB???=@??CBD=@?B9::BA=A??:99A@@@=@@:?;>:>?BAAAAACCBDBB?;;;;:*88868:1;977<:09:=9
@6HNMW:00830:06370
TACGGAAGGTCCGGGCGTTATCCGGATTTATTGGGTTTAAAAGGGAGCGCAGGCCGTCGATTAAGCGTGACGTGAAATGTCGCGGCTCAACCGTGGAAGTGCGTCGCGAACTGGTTGACTTGAGTGCGCACGAGGAAGGCGGAATTCGTGGTGTAGCGGTGAAATGCTTAGAATATCACGAAAGAACCCCGATTGCGAAGGCAGCCTTCCAGGGCGTAACTGACGCTAAAGCTCGAAAGTGCGGGTATCGAACAG
+
:55504.57<<8==244545558>956506;=AB69;49@A7BD>CBCC@:;5:;:;94447<5:55559;;;>?@4;/////7378//)/399=8<8=;:;;:555;;7;>A9=7;6669<<<<<;=555944.4395;<8=:@=?>00,//:77;5)0///(////)4:9-3333::88918;6;==1<<;79;//)/27///6;49.455)4;::::=::70//77(/0:8944(49<9<85=99944.48<
@6HNMW:00841:06369
TACGGAGGGTGCAAGCGTTACTCGGAATCACTGGGCGTAAAGGACGCGTAGGCGGATTATCAAGTCTTTTGTGAAATCTAATGGCTTAACCATTAAACTGCTTGAGAAACTGATAATCTAGAGTGAGGGAGAGGCAGATGGAATTGGTGGTGTAGGGGTAAAATCCGTAGAGATCACCAGGAATACCCATTGCGAAGGCGATCTGCTGGAACTTAACTGACGCTAATGCGTGAAAGCGTGGGGAGCAAACAGG
+
ABB@=;::-:?=A?CBBB@BBBBB?@<AACCBBB<AB@@A;@<@BA@BB@B?A@=@B?CBCB@BCCBGF9@@CCE>@@@@@CB@BB@C@B?@@=@A=ACCCC?C?@@?;@AACA@?AEDDCDBBB:99.:A?>=@CCCCC@B?B<@;;:4:?B:;;;*9999&4<7@=@@<BACCCC@AA?A@CABB=AB?BBBB>@>@BBBBBCBCC@C@BB@BACCCCBBCCB@CCBBCCCC=C@@;;;;.;A@BG?BBB@
@6HNMW:00843:06365
TACAGAGGGTGCAAGCGTTAATCGGAATTACTGGGCGTAAAGCGCGCGTAGGTGGCTAATTAAGTCAGATGTGAAATCCCTGGGCTCAACCTAGGAACTGCATCTGATACTGGTTGGCTAGAGTAGGTGAGAGGGAAGTAGAATTCCAGGTGTAGCGGTGAAATGCGTAGAGATCTGGAGGAATACCGATGGCGAAGGCAGCTTCCTGGCATCATACTGACACTGAGGTGCGAAAGCGTGGGTAGCAAACAGG
+
CBBBCA@?<@>>>=??@@;@;?@@<@=A=AACDC>CDCBB=BABBBBBABB?CC<>?B?B?C>AAA@@ABBC@@@8A@B<BBB<BB@@?><AAA=A=A::?BBBBBCCCCCGBC@B@BCCCAA@:96:?BB;;;9;=AAAAA=@<@@BB@A@@EFCC@BCBC=CCCCCCD@@@AAAB?BB?B?CCC@CCFFBBBC?A?@BABD<?<@@<@BCABBCBBCCCCC@@:98:CCCCD>DCE:::6:A@>@@;@AB?
@6HNMW:00861:06366
TACGGAGGATACGAGCGTTATCCGGATTTATTGGGTTTAAAGGGTGCGTAGGTGGCAGATTAAGTCAGCTGTGAAAGTTTGGGGCTCAACCTTAAAATTGCAGTTGATACTGGTTTCCTTGAGTACGGTACAGGTGGGCGGAATTCGTGGTGTAGCGGTGAAATGCTTAGATATCACGAAGAACTCCGATCGCGAAGGCAGCTCACCGGGCCGGAACTGACACTGATGCTCGAAAGTGCGGGTATCAAACAGG
+
CEED?BA=@@@@A@?@BB@CCC?C>ABF>BA>@@,:929A9AD=A@AA?9:39?8<>?@A>A?BBBBBBA@@BBC>CCC=BBB8????;?>A<@@@6@<?>?==;?@@@::;;??8@<@<>>??A?>;>==>?<?AB:??<@<@=B???=AA@@@>;5;==?8?@@@;@>>;;;C@@@@<:;7@BA<A?>;;;??;>=@;888C?>:>@3;7;=B=A???AAA???:::??@@D7>>888A9??@AAA:>==;
@6HNMW:00862:06376
TACGGAGGATACGAGCGTTATCCGGATTTATTGGGTTTAAAGGGTGCGTAGGTGGCAGATTAAGTCAGCGGTGAAAAGCTGTGGCTCAACCATAGTCTTGCCGTTGATACTGGTTTGCTTGAGTACAGTTGATGTAGGCGGAATGCGTAGTGTAGCGGTGAAATGCATAGATATTACGCAGAACTCCGATTGCGAAGGCAGCTTACAAAAGTGTAACTGACACTGATGCACGAAAGCGTGGGTATCAAACAGG
+
BBGD@A@?@CCBBBB????BBD?B=???9?A>AC=AA<AA<AD>CA@CBBB@BB?BBBBB?B?BA889??;???DD9BA???F?AA>B=A8;;>@AAA;:><?A?BBBBBBB?BD=BBB?>BBBBBBBB>AAA@<9<899398==:;;>>@B=@@9949?>C=>>>BBBBABBA<=>=A@9:7:??9>?>566>A5:7>BAAC?B@@@?4?=???<@@@B>>=A999;;A;;;?7>:;;;;1;=<>GD9??B;
@6HNMW:00868:05767
TACGGAAGGTTCGGGCGTTATCCGGATTTATTGGGTTTAAAAGGGAGCGTAGGCCGCTGTTCAAGCGTGTCGTGAAAATGCGGTTGCTCAACGATCGCACTGCGGCGCGAACTGTCCGGCTTGAGTCAAGTGAAAGTAGGCGGAATTCGTGGTGTAGCGGTGAAATGCTTAGATATCGACGAGGAACTTCCGATTGCGAAAGGCAGCTTTACTGTAGTTGTACTGACGCTGAAGCTCGAAGGTGCGGGTATCGAACAG
+
?@>@9=,0)0389<10057;:A=B6;:A:@@@CD;CF0;<;&9<2;;A<<;;5;=??@9:9:C=CCBBB@>>=:9:9&9444.4.489:;255;==;4433//0+00//858:=:=89433,3/////(//67929;<<1436=6:59:88055<==;A8=;;:/:=;=:>?;;9;///.544272-.-.6977265...'.2......'..3358993557;::222877742229<<9A775226/68<8874333
@6HNMW:00881:05801
TACGTAGGTGGCAAGCGTTGTCCGGGAATTATTGGGCGTAAAGCGCATGTAGGCGGTTTTGTAAGTCGGTCGTGAAAATGCGGTGCTTAACGCCGTATGGCGATCGAAACTGCGGGACTTGAGTGCAGGAGAGGAAAGGGGAACTCCCAGTGTAGCGGTGAAATGCGTAGATATTGGGAAGAACACCGGTGGCGAAGGCGCCTTTCTGGACTGTGTCTGACGCTGAGATGGCGAAAGCCAGGGTAGCGAACGG
+
;;:554;7;<:==7:555.44;.55)5.5.565;>6666A@8>;;<@@CCCC?BA@CDC;CBD=A@?>499555<<=0><<<6;;AB>B4;9@456BBB?DBA@?<;;(944<<>5:::6>AAAACCC@@??C?AA:AAA6@8@@CC>BBBA???A@=@???9?@@@A@?<;<;-33(359;7<;<:?8:86;77,3,3391;71;>?>ABBC:::CBDAAAB9:00=00*0@>>6;:5897*7<<<@@479>
@6HNMW:00882:05796
TACGTAGGTGGCGAGCGTTGTTCGGATTTATTGGGCGTAAAGGGTCCGCAGGAGGTTTGTTAAAAATTGGGGTGAAATCCCGGAGCTCAACTCCGGAACTGCCTTGATGACTGACGAACTAGAGTGCTGGAGAGGTAAGCGGAATACCAGGTGTAGCGGTGGAATGCGTAGATATCTGGTAGAACACCGAAAGCGAAGGCAGCTTACTGGACAGTAACTGACTCTCAGGGACGAAAGCGTGGGGAGCAAACAGG
+
ACAAA;:6;A=@@A;;;@@BB?BD@;;;7<A;AB>BBBDD?CD?EEACCBB>;;7;C9@A5;;;;'95@??4A@@A4@?=6>;<?ACCC?CBB?A=C=@?=>9=9>@@@AAAC???B778=CBBBABCC@CBDDACC@BBB?B?BCC@CB?AAA??@B>AB?B=@@@@@BBBA@@@@@>@BBB?BBB>@AD=BBCB?C?AABAA<ABBA>BB@@AC@BCDBB;;;BBBB<@?BAA8:8=<AAB5@><<A;7836
@6HNMW:00884:05802
GACGTAGGTGGCAAGCGTTACTCGGAATTACTAGGCGTAAAGCGCACGTAGGCGGAAATTTAAGTCTGTTGTGTAATCTCCGGGCTCAACCCGGAAACTGCAACGGAAACTGGGTTTCTTGAGTGAGGTAGAGGAAGACGGAATTCCTGGTGTAGCAGTGAAATGCGTAGATATCAGGAGGAACACCGGTGGCGAAGGCGGTCTTCTGGGCCTTTACTGACGCTAAAGTACGAAAGCTAGGGGAGCAAACGGG
+
CCBBB@@=?@;?A=A@AB?BBB@@=@?B?ACD9:89A>BB6;;@@@;;;CC@CE@CC>CF?C@CCCCCC@CBBBC@CC??;?@8@A?B<AB;B?CC>CCBCC@DC@BB=BBBB=BB>CC@CCCCCBB@BDCBB?>:<>00+0,0+0*0/*4;845;=<?:::5:A?@?B@AAA@@AA;99499=>@,00/>;>00*/3;;5:??8<BAB9B?BB<BB<<<AA>@AA00//998809;<8888(8797=3>?D3
@6HNMW:00892:05784
TACGGAGGATGCGAGCGTTATCCGGATTTATTGGGTTTAAAGGGAGCGTAGGTGGGATATTAAGTCAGCTGTGAAAGTTTGGGGCTCAACCTTAAAATTGCAGTTGATACTGGTTTCCTTGAGTACGGTACAGGTGGGCGGAATTCGTGGTGTAGCGGTGAAATGCTTAGATATCACGAAGAACTCCGATCGCGAAGGCAGCTCACCGGGCCGGAACTGACACTGATGCTCGAAAGTGCGGGTATCAAACAGG
+
BBBC@CC@C;:;AAA899?BBA?A????9?A>BA;AA2::,9=8899@BBB?BBC=CDGD?B@BCDCBBCEEHIC=BBB<BBB<BCCF@D@B@CBB:C:;;BBB=BCC@@@A=@A:@=A?BBBAAAB?BBBAA>@@@99929>A<BBBB@B?@;;0000A@A@A?BB?BBBBCB=????<?A=BBB?DBAABBCC?C?BAAACBBB?BB=B>A=A?C??@BBBAAABBBCBBBA;@@999@9>?=76717>>:
@6HNMW:00898:05796
TACGGAGGATGCGAGCGTTATCCTGGGTAGTTTATTGGGTTTAAAGGGAGCGTAGGTGGGATATTAAGTCAGCTGTGAAAGTTTGGGGCTCAACCTTAAAATTGCAGTTGATACTGGTTTCCTTGAGTACGGTACAGGTGGGCGGAATTCGTGGTGTAGCGGTGAAATGCTTAGATATCAACGAAGAACTCCGATCGCGAAGGCAGCCTCACCGGACCGGAACTGACACTGGATGCTCGAAAGTGCGGGTATCAA
+
=BCC@B@;<<0.-6,,-73**(((**(***,2,22(,,(-8188177/-,***,-(-/:1777969+//799;45449;1333(388&339917,3,333&36;;<43.3997733,3<19,/(///-787(//63305;;-5505/548622+552225939222'289904,,,,,*60,-.2..(.664725.52--(-2---627...).(.7(.(.(.766566..(.77369888)259252,287233
@6HNMW:00869:05842
TACGGAGGATTCAAGCGTTATCCGGATTTATTGGGTTTAAAGGGAGCGTAGGCGGATTGTTAAGTCAGTTGTGAAAGTTTGCGGCTCAACCGTAAAATTGCAGTTGATACTGGCAGTCTTGAGTGCAGTAGAGGTGGGCGGAATTACGGTGGTGTAGCGGTGAAATGCTTAGATATCAACGAAGAACTCCGATGCGAAGGCAGCTCACTGGAGTGTAAACTGACGCTGGATGCTCGAAAAGTGTGGGTAATCAAACAGG
+
44::)//)//)/71888804495:5333/4:5:;(33(33(3;/983337:49:1669==7<7;<>?C><CCCCD<BBD79;?=@>;;7<7<;;;9+>.65;;>9>=;959929==944.55555:<<:;933-3::1993939)///)08055//---(--//(/99:-55987733,33747606//(----,,-(-(-----////:5;:;;;;;097://////5775///////&//79;;144.448808344
@6HNMW:00878:05812
TACGGAGGATGCGAGCGTTATCCGGATTTATTGGGTTTAAAGGGAGCGTAGGTGGGATATTAAGTCAGCTGTGAAAGTTTGGGGCTCAACCTTAAAATTGCAGTTGATACTGGTTTCCTTGAGTACGGTACAGGTGGGCGGAATTCGTGGTGTAGCGGTGAAATGCTTAGATATCACGAAGAACTCCGATCGCGAAGGCAGCTCACCGGGCCGGAACTGACACTGATGCTCGAAAGTGCGGGTATCAAACAGG
+
@@@C=@@AEA@ABBBABB?BBB>B@BBC;:;6;B9AB=BB;BB=BBBECAB=:;;6;BCC?C;;;CBBBCBBCCC?CCC>BBB<BBBD@C@C@BBA9B=A@CCC?A@???@A?AC>C@C?BBCBC?><?@@BB?B@@9BC>C>B?B==>@BBBBBA@<@BBB<BBBB@BBBAAABBBBB?AA>ACC?BCBBAA>>;>?ABBBCB>>9>@9@<A=A>AACBBBAABAAB@@@:97.9<9::D9@=>>?@:@@@<
@6HNMW:00890:05844
TACGGAGGATACGAGCGTTATCCGGATTTATTGGGTTTAAAGGGTGCGTAGGTGGCAGATTAAGTCAGCGGTGAAAAGCTGTGGCTCAACCATAGTCTTGCCGTTGATACTGGTTTGCTTGAGTACAGTTGATGTAGGCGGAATGCGTAGTGTAGCGGTGAAATGCATAGATATTACGCAGAACTCCGATTGCGAAGGCAGCTTACAAAAGTGTAACTGACACTGATGCACGAAGCGTGGGTATCAAACAGG
+
BA@@<@?;@BBACCC;;;?BBC@CACCD?CC@BC=AB7;;7;F<CBBBBCDADE@BBBBCDD?BBFBBBB=B@?A?6;;:<;B?ACEE?C;;;BBBBC>A@?AC?CBCCBCF>AA=ABC8::BABB?@??BBA@@??;?@<@>999@@@@AAAAA??5:9AA;???@AAAAA>B=B???>>><><=8<:;577::5:65558=7=9>>=.88>>?<A>>>>>>??<::9;67827>;=>>788899=07;74
@6HNMW:00910:05842
TACGGAGGACGCGAGCGTTATCCGGATTCATTGGGTTTAAAGGGTGCGCAGGCGGCCGTGCAAGTCAGCGGTGAAAGCCCGGGGCTCAACCCCGGAAGTGCCGTTGATACTGCGTGGCTGGAATGCGGTCGAGGCGGGCGGAACGTGGCGTGTAGCGGTGAAATGCGTAGATATGCCACAGAACGCCGATAGCGGAGGCAGCTCGCCAGGCCTGCATTGACGCTCGGGCACGAAAGCGTGGGGATCGAACAGG
+
BAA@=AA?BBBCC@@@A@<@BB>B?BD@BBC=@?6@A0;;.;C;AAACCBB@BC@E:;;CCC@EHCCA@@?AAAA<BAA=ACC;CCCB?AAB9A?C??@@BACD@DBBCBBA@A@@=AAB>A?BCBB?CCBA@=???:?C@D?BB??;>AAAA@???=?ABA=BBBBBBCBA>??A=A@BBB?ABB@DBBBA::5:928@@@ABBC???<?@CBAAD?CCCAABAAE>BBBBBB>BBBBBCD:AA99:@BB@<
@6HNMW:00875:05899
TACGGGGGGTGCGAGCGTTAATCGGAATAACTGGGCGTAAAGGGCACGCAGGCGGTTGTTTAAGTGAGGTGTGAAAGCCCCGGGCTTAACCTGGGAATTGCATTTCAGACTGGACAACTAGAGTACTTTAGGGAGGGGTAGAATTCCACGTGTAGCGGTGAAATGCGTAGAGATGTGGAGGAATACCGAAGGCGAAGGCAGCCCCTTGGGAATGTACTGACGCTCATGTGCGAAAGCGTGGGGAGCAAACAGG
+
CBBBBAAA'@@?AABABB@B@CCB?B?CCACAAA<AB@BD>BC>BBBBBBA?BB=A;@AA8>99@BBC@CCBBBB=BBBB:BE>BB?B@C@@@@;@>@>AABBB>BBBACBC@BAB?@@@BBBABBBB>CAA9???>6=?@?<?<>?BCBBBBCA:99:ABD<AAACCDBAAABCCC@CC@C@AAA?CB>A>B>?7?;?>?@@@7@>BB=B@CCDEBBB@@@BBABCBAABBAA<B?@?DEF::::CF>BBB?
@6HNMW:00877:05899
TACGGAGGATGCGAGCGTTATCCGGACTTATTGGGTTTAAAGGGTGCGTAGGTGGCTTGTTAAGTCAGTGGTGAAAAGCTGCAGCTCAACTGTAGTCTTGCCGTTGAAACTGACGGGCTAGAGAGGAAACGAGGTATGCGGAATGTGTGGTGTAGCGGTGAAATGCATAGATATCACACAGAACGCCGATTGCGAAGGCAGCGTACCAGGCTCTATCTGACACTGAAGCACGAAAGCGTGGGGATCAAACAGG
+
CAAD?;:6;AA@>>===?;@BA=A>AAA?AA?BF@FD<>=;=D>BAAA???:=>9>?<@D@C@BBBAA>><>BBCD:BB@AAAAAAAB;>788AAABE?BB?BD>@@D>CCCCBBB=ABAAAAA@<@@;@AAA?BC@@@C?C?BBBCDC@CC<;;AC@CDCD>DECAB@BA@@@@@AAABBC=??B?BBC998CC?B<?:9:A@CC???<?@AABBBBBBBBB?CC@CABAAEF<;;;;;;;-;==AC=CBC?
@6HNMW:00884:05908
TACGGAGGATGCGAGCGTTATCCGGATTTATTGGGTTTAAAGGGTGCGTAGGTGGCAGATTAAGTCAGCGGTGAAAAGCTGTGGCTCAACCATAGTCTTGCCGTTGATACTGGTTTGCTTGAGTACAGTTGATGTAGGCGGAATGCGTAGTGTAGCGGTGAAATGCATAGATATTACGCAGAACTCCGATTGCGAAGGCAGCTTACAAAAGTGTAACTGACACTGATGCACGAAAGCGTGGGTATCAAACAGG
+
CBBB?A@=@A???CBBBB??@B=@<@AB;BB>BB<BC<BB<BB<AAACECC@BC?BCCBC>B>@ACBBBB?BBCCC;BABB;;;;EDD@C;;;CBBBB>A@@BC?BBCCCBB?BC>BBB>A?>>BC>?>?BA999@@<?>;>=@@ABBA@ABA@@>>;>@@A=>>>B???CB>><>A@@>===BBB:=>?8==88184;=<?@=AABBC9BBBBB@CBBBBBBB>=<==<;?@A<@?<===6>=9<<@9???<
@6HNMW:00889:05881
TACGGAGGGTGCAAGCGTTACTCGGAATCACTGGGCGTAAAGGACGCGTAGGCGGATTATCAAGTCTTTTGTGAAATCTAATGGCTTAACCATTAAACTGCTTGAGAAACTGATAATCTAGAGTGAGGGAGAGGCAGATGGAATTGGTGGTGTAGGGGTAAAATCCGTAGAGATCACCAGGAATACCCATTGCGAAGGCGATCTGCTGGAACTTAACTGACGCTAATGCGTGAAAGCGTGGGGAGCAAACAGG
+
C;;;:@?@899:45:<==499ABC?C@CBBBBCB<BAAAC8@=A;:;BBBB@CC?BB=BA@@>A;;;AA7????@9@@@A?DB@AA=A<@59:2::.9>@=@;@AAAE>DBCC;;9;@@BCCC@A;;;0;B;;5;@D;;:?@=?5;4;;4;@??ACD;BBBB9CC;@@A@@@ABBBB=@@?B@CBBB?AA?AAAA>A>ABAACBBBCC@C@BBAC@CCCCB9;;C?BBCBCBCB=BCB@A@A3;;;??6?@?9
@6HNMW:00890:05875
TAACGGAGGATGCGAGCGTTATCCGGATTTATTGGGTTTAAAGGGAGCGTAGGTTGGGATATTAAGTCAAGCTGTGAAAGTTTGGGGCTCAACCTTAAAATTGCAGTTGATACTGGTTTCCGTTGAGTACGGTACAAGGCTGGGCGGAATTCGTGGTGGTACGTGAAATGCTTAGATATTCACGAAGAACTCCGATCGCGAAGGCAGCTCACCGGGCCGGAACTGACACTGATGCTCGAAAGTGCGGGTATCAAACAGG
+
5505:5:<045:555====7;;?7?<???,95.55)5<2=>6>@6666=555.515<4:;:7(-(----(--779999)555)599+;=>?:=7;.444&439445<::@AABBB?CE>D?AA?BBCBB??9:;00)/*//;;288586;53--2(,,(,,2268;;1888:,.-2---(---9;7:;6433633333333,3,3333333=6::3:2718498788853.....55569-.288:=19?>:::09::4
@6HNMW:00892:05869
TACGGAGGATGCGAGCGTTATCCGGATTTATTGGGTTTAAAGGGAGCGTAGGTGGGATATTAAGTCAGCTGTGAAAGTTTGGGGCTCAACCTTAAAATTGCAGTTGATACTGGTTTCCTTGAGTACGGTACAGGTGGGCGGAATTCGTGGTGTAGCGGTGAAATGCTTAGATATCACGAAGAACTCCGATCGCGAAGGCAGCTCACCGGGCCGGAACTGACACTGATGCTCGAAAGTGCGGGTATCAAACAGG
+
BCBCAA@=@:;;AAA???=@AC?B@BBB=BCACC>CD=B@=AC<AAABBBB=ACC=CBCC@C>AABCBBBBA@@B8BBB>CHG;CECC@B?A<@@@7@4;;AAB?CBCCCBB?BB>B?C?B@??BAA?ABBBB@BBB<>?=??C?BB==:=>>==00,0@@@8@@CC?AABCCCAAABB>A@?CCC?CC???@@A9=9=9:9?BAB?AA<A?B?B?AAABCCCDBBBB@??888,9?9:9C>CBAA@A:@@@<
@6HNMW:00906:05885
TACGGAGGATGCGAGCGTTATCCGGATTTATTGGGTTTAAAGGGAGCGTAGGTGGGATATTAAGTCAGCTGTGAAAGTTTGGGGCTCAACCTTAAAATTGCAGTTGATACTGGTTTCCTTGAGTACGGTACAGGTGGGCGGAATTCGTGGTGTAGCGGTGAAATGCTTAGATATCACGAAGAACTCCGATCGCGAAGGCAGCTCACCGGGCCGGAACTGACACTGATGCTCGAAAGTGTGGGTATCAAACAGG
+
BAAA<:96:@@>BA@@??=?BC?B?BEB>BC@CC=B@;@A9AB=A@>>?AB?BCB>CBCC@C@EDCCBBCBDCDC=CCF>CCC;CCCC@C?B@CFF;C>A?CBB?CCCCC::8:C<B?B?BA@@@@A?C9:;C@BBF>BA>A@D@AAAC?BBBBB9979CCA=BB??<?A@ABAAABBB@CC?CCC@BBB@@@BB?B?B???C@??=?D:@=A>A>BBBBCDCBAABBBBA@?@499A@@@<A@@=??9?@@<
@6HNMW:00871:05941
TACGTAGGTGGCAAGCGTTATCCGGATTTACTGGGTGTAAAGGGCGCGTAGGCGGGGGCGCAAGTCAGATGTGAAATCTATGGGCTTAACCCATAAACTGCATTTGAAACTGTGCCTCTTGAGTGCTGGAGAGGTAGATGGAATTCCTTGTGTAGCGGTGAAATGCGTAGATATAAGGAAGAACACCAGTGGCGAAGGCGATCTACTGGACAGTAACTGACGCTGAGGCGCGAAAGTGTGGGGAGCAAACAGG
+
;>>>>BC?AB@DD@CBCC@BBC:;:;BD<BBBBC=AAAED<BB=CB;;;@@=@@@@@,;;;@;AA@A@99696>>=BBBAABD6;:4:499,9::;0:??999@:@@A=A?@?@B>A<A?;:::>=90+0@00+0<::<>0988?D?D>AACAAC??<?CBA;??:::@==<=89234>8?B@CBB?BC<>8<??5;5;;;773889949::<<=8;:::>87;99503;;;9919=:<<==1@888>7=8=8
@6HNMW:00874:05942
TACGGAGGATCCGAGCGTTATCCGGATTTATTGGGTTTAAAGGGAGCGTAGATGGATGTTTAAGTCAGTTGTGAAAGTTTGCGGCTCAACCGTAAAATTGCAGTTGATACTGGATATCTTGAGTGCAGTTGAGGCAGGCGGAATTCGTGGTGTAGCGGTGAAATGCTTAGATATCACGAAGAACTCCGATTGCGAAGGCAGCCTGCTAAGCTGCAACTGACATTGAGGCTCGAAAGTGTGGGTATCAAACAGG
+
DBBB@CB@BBC?BA@@:98;AB?B@CCC>CC@GE>CC>CC?CF=AAADDBBBCC?CBBBC>C@CCBB??7::BCD=BBB<@@B>BC@@;@<@@ABB8B8:;BBA@BBFCCBB@CCDBBB?A@?>??B@?;A?=8?>>9>B?B?B?BCCB?BBBBBBB?BCCC=BABC@BBCCBBBAAAE?BB?BBB?B>><>=AA2829@@?=BCAA@?BA9:9B>BA??>AA:@9939@@@@A<@@@@==5=888BB=BEF?
@6HNMW:00880:05945
TACGGAGGGTGCAAGCGTTACTCGGAATCACTGGGCGTAAAGGACGCGTAGGCGGATTATCAAGTCTTTTGTGAAATCTAATGGCTTAACCATTAAACTGCTTGAGAAACTGATAATCTAGAGTGAGGGAGAGGCAGATGGAATTGGTGGTGTAGGGGTAAAATCCGTAGAGATCACCAGGAATACCCATTGCGAAGGCGATCTGCTGGAACTTAACTGACGCTAATGCGTGAAAGCGTGGGGAGCAAACAGG
+
9::=9=?@8?A@A?@@@B>BBBBB>B@B;==CCE?;<;BB9A5:::9:AA@:A?:A>8>==@9==;:::.9==;A9@?@@;@?9AB?C@B=@>:@@8?@@AB899BCD<AAAC@A>ABABBBBBBACC;BA@@<@BABCA0000:@:00,0<:;9><00444&4:5;;>==BBBB@@=@B?A?BCCC=BB8;;@A>A?C?>?DBBBCC?B8BD190555:@AAAC?BBB@AABB=@@@A@@A8@@@BF=CBB?
@6HNMW:00896:05934
TACGGAGGATGCGAGCGTTATCCGGATTTATTGGGTTTAAAGGGAGCGTAGGTGGGATATTAAGTCAGCTGTGAAAGTTTGGGGCTCAACCTTAAAATTGCAGTTGATACTGGTTTCCTTGAGTACGGTACAGGTGGGCGGAATTCGTGGTGTAGCGGTGAAATGCTTAGATATCACGAAGAACTCCGATCGCGAAGGCAGCTCACCGGGCCGGAACTGACACTGATGCTCGAAAGTGCGGGTAATCAAACAGG
+
BBBB?@@=@@@@BBA???>@AA@B?BCH>BB?AB<AA;AC;@@:>??BBBB?ADC>CBBBAG?BA@AAAABBBBB9;;G?FIH<BBBCAD@D@CKM;C:;;A@@=@AAAA@@=AA<B?B?BBCBBBB?BBBCC?CDD<9959=?<@BAA>ABA@A9999CCC>BB@A=>?>AA@???::6:?>DCC@BBBBCA??<?=AAAAABAA?AB>B@C@C?CABBBBBBBBAAAB>??A:???;<<387/7:99.9;;5
@6HNMW:00904:05928
TACGGGGGAGTGCGAGCGTTATCCGGATTTATTGGGTTTAAAGGGCGCGTAGGCGGGACGTCAAGTCAGCGGTAAAAGACTGCAGCTAAACTGTAGCACGCCGTTGAAACTGGCGCCTCGAGACGGAGACGAGGGAGGCGGAACAAGTGAAGTAGCGGTGAAATGCATAGATATCACTTGGAACCCCCGATAGCGAAGGCAGCTTCCCAGGCTCGATCTGACGCTGATGCGCGAGAGCGTGGGTAGCGCAACAGG
+
@=00000$0//99:;/666?BAA>A7;;?6@@=AA/;;)99)55)5<<==>>969;/9=:::C?A@@A@9969CCC8B;;;B@@??=>>8>BBCAA@?AAA799;59949@@=@@?7<<=:;444.9=?<;;;<4:<759.92547::5505<<@;;45595,5<556<<659<<??<8@:;29999$955:<<>@?>8=>9965;<255.555<<566;;=<;999555555;=<;;;544)4455599.55<8
@6HNMW:00872:06006
TACGGAGGATGCGAGCGTTATCCGGATTTATTGGGTTTAAAGGGAGCGTAGGTGGGATATTAAGTCAGCTGTGAAAGTTTGGGGCTCAACCTTAAAATTGCAGTTGATACTGGTTTCCTTGAGTACGGTACAGGTGGGCGGAATTCGTGGTGTAGCGGTGAAATGCTTAGATATCACGAAGAACTCCGATCGCGAAGGCAGCTCACCGGGCCGGAACTGACACTGATGCTCGAAAGTGCGGGTATCAAACAGG
+
EDCC???;??@?@@A?8859AA>A>BBD@BB>@B=AD:>=7<C;==>ABCC?CAA;DDDD?C@CCECBCCBBBIC>CCG<AAA8ABBB@C?B@CCF;C?A@ABB?BBCBB@@<@@;?=B@CBBADBB>BBBBA?BCC>@@>A@B>A@BC@CCA??8878CCC>CCBB?BBBBBBBBBBB>BB@CAA=A@?>@>??<?9??@?AABD?BB=B?B@D?B@@@BCBBBAAAAABBBB<B@?777.8=?ABB>@>@<
@6HNMW:00874:05980
TACGGAGGATCCCAGCGTTATCCGGATTTATTGGGTTTAAAGGGAGCGTAGGCGGGCGCTTAAGTCAGCTGTGAAAGTTTGGGGCTCAACCTTAAAAATTGCAGTTGATACTGGGTGCCTTGAGTGCGGTATAGGCAGGCGGAATTCGTGGTGTAGCGGTGAAATGCTTAGATATCACGAAGAACTCCGATTGCGAAGGCAGCTTGCTGGAGCGTAACTGACGCTGATGCTCGAAAGTGTGGGTATCAAACAGG
+
BCEC@CB?@9996;AADD@BBB@C@DCC>CC@CH?CC0;;0<C9<;;CCCD@CCC=BA@@?B?BC<:;DCDIGCI>CCB;AA@3AABA<A<@5;;;;*;=B@ABC?BCBBCBBD=@@@?C@CBB???B?A@BA@=@?=9=>3:3:;B@@A>B@@AA9939=>=5?A@@=@===A>699>><?>:ABB?B??<?AAB?C?BBBAA>AAAB;BA@@@@@CABBB@AABA@@@;;;:D>CCCCGI?BBABDI>CAA=
@6HNMW:00876:05989
TACGGAGGATGCGAGCGTTATCCGGATTTATTGGGTTTAAAGGGAGCGTAGGTGGGATATTAAGTCAGCTGTGAAAGTTTGGGGCTCAACCTTAAAATTGCAGTTGATACTGGTTTCCTTGAGTACGGTACAGGTGGGCGGAATTCGTGGTGTAGCGGTGAAATGCTTAGATATCACGAAGAACTCCGATCGCGAAGGCAGCTCACCGGGCCGGAACTGACACTGATGCTCGAAAGTGCGGGTATCAAACAGG
+
?@@@<9@8;994::>>><>@A?=A9899*9=8==7==7>C9BC<979A:>?;???499AC?A=AC;;9AC@996909BC=DDC7AA00+0:>8;;;)0*/7444.4::<<<<7;=9?9?<@@@@CAA?AAA??:887-8:594;7;===8CBA889929::9,9A<>8?A@??97:=>A;:94:@?=AAAAAA@@;@:898=??BB@BB<B>B>B?ABBA@@BB@AAA?==999+:>><@@9?@@988(5683
@6HNMW:00894:06004
TACGGAGGATGCGAGCGTTATCCGGATTTATTGGGTTTAAAGGGAGCGTAGGTGGGATATTAAGTCAGCTGTGAAAGTTTGGGGCTCAACCTTAAAATTGCAGTTGATACTGGTTTCCTTGAGTACGGTACAGGTGGGCGGAATTCGTGGTGTAGCGGTGAAATGCTTAGATATCACGAAGAACTCCGATCGCGAAGGCAGCTCACCGGGCCGGAACTGACACTGATGCTCGAAAGTGCGGGTATCAAACAGG
+
CBBC@@@>@CBCCBBBBB?BBB@B@BBC=@@?AC?CE?GF>CC>ABLDFCC@CBC>BDBB?A?ACCBBCCCCCCL?CCC>CCC;AADC@B?B@CED:B?BBCBC@BBBBBAA=AA;A=A=AAAAA@@:>>=::8:DD=BB?B?B?BCBB?CBBBB??9=99827??A9??=/0/::/746<<6=BB?CBB989BD?C?B???ABBE@CC:?9?9>9>?@@AABBB?@@B?@@@@6<;;666-7;>>AE77865
@6HNMW:00901:05991
TACGGAGGATGCGAGCGTTATCCGGATTTATTGGGTTTAAAGGGAGCGTAGGTGGGATATTAAGTCAGCTGTGAAAGTTTGGGGCTCAACCTTAAAATTGCAGTTGATACTGGTTTCCTTGAGTACGGTACAGGTGGGCGGAATTCGTGGTGTAGCGGTGAAATGCTTAGATATCACGAAGAACTCCGATCGCGAAGGCAGCTCACCGGGCCGGAACTGACACTGATGCTCGAAAGTGCGGGTATCAAACAGG
+
BBBD@CC@B9:;@A@@BB=??C>B?A?@<@A=AC8=>7<<3;A8??>AAAA>ABB>DCCC>@<@CB9::CBBBCC=CCC<CCC:CCBB?B?A5;;;.:<?@@;;7:B@@A@?=@@9??A8;;BACBB@BCBCB?BCC=BB@C?B?BFA@=A@??@8838>>>7>>>B?BBBBBBBBBBB?BB?BBB@BBBA@@BC=A?A@@@CBBB@BD=B?B@C9:9BBBAAABA999BAAAD9:9BA@A8??A@==8=>>;
@6HNMW:00910:06007
TACGGAGGATACGAGCGTTATCCGGATTTATTGGGTTTAAAGGGTGCGTAGGTGGCAGATTAAGTCAGCGGTGAAAAGCTGTGGCTCAACCATAGTCTTGCCGTTGATACTGGTTTGCTTGAGTACAGTTGATGTAGGCGGAATGCGTAGTGTAGCGGTGAAATGCATAGATATTACGCAGAACTCCGATTGCGAAGGCAGCTTACAAAAGTGTAACTGACACTGATGCACGAAAGCGTGGGTATCAAACAGG
+
DCCC@CC?BBCCCBC@@A@BBC@C@BBB=BB@BH>BB=BB;@A;AAAADAA=@@<@BBBCAC@CBBB?@@;@;:::-;;AABB@BFCIAF;;;DEDCC>AA6;;=ABCCACB=??9?DD?AAABDC:::@BBBBBBB@AA=@?999BBBBBBB???A=@@AA;9::ABBCDDCC@B@>>>@@<???;???<?>AA3838?@AC?B????5??@@B?BBBBBCAAABABBB=A@B=B>?>>>8?::=;>9>>B@
@6HNMW:00865:06021
TACGGAGGATGCGAGCGTTATCCGGATTTATTGGGTTTAAAGGGAGCGTAGGTGGGATATTAAGTCAGCTGTGAAAGTTTGGGGCTCAACCTTAAAATTGCAGTTGATACTGGTTTCCTTGAGTACGGTACAGGTGGGCGGAATTCGTGGTGTAGCGGTGAAATGCTTAGATATCACGAAGAACTCCGATCGCGAAGGCAGCTCACCGGGCCGGAACTGACACTGATGCTCGAAAGTGCGGGTATCAAACAGG
+
DCBB?BA?BBBBCA@A;;:;CD@E@CCC>CCACC>CJ=CB<AB;;;:BBBB?BBB=@@@C?A?ACCBAABCCAAA;@BA=BBB<BCCJAD>B>BDD;D?BBBBA@CCCACAD?CC>B?B?AA@AA??=?DBAB@BA@;??9=4939@9939@@@AAA>ACCC;99::49BBBBBAABCC???=@BB?BBB???A@:?;????BBBC@CD=B?B?B7:9BBBABAAAAAA=====-88>??H9?;;;<=7<@?=
@6HNMW:00872:06035
TACGGAGGGTGCAAGCGTTACTCGGAATCACTGGGCGTAAAGGACGCGTAGGCGGATTATCAAGTCTTTTGTGAAATCTAATGGCTTAACCATTAAACTGCTTGAGAAACTGATAATCTAGAGTGAGGGAGAGGCAGATGGAATTGGTGGTGTAGGGGTAAAATCCGTAGAGATCACCAGGAATACCCATTGCGAAGGCGATCTGCTGGAACTTAACTGACGCTAATGCGTGAAAGCGTGGGGAGCAAACAGG
+
CBBA=;:96;@?A7;<AB<@@ABB@BACCCCCCC>AA?AA:A=ABAABABD?:9;:D@CCCD@CCBBBB;BBBBC=:;;A?BB@CC>B>A=@A?BC>DBBBB@BBBBB>BCCECC@?A@CCCBBBBBB9BB9:6:BAAAB?B>A<@<;;5;AB;;;;-;CCC;CC>AABBBEDCBBB?BC@C?CCCC>CB?BCCC?A?B???BCCCBC?B@BC@DACBBBDBCCC@BBBBBBCC=CBBBGEE:@@@??9@AA?
@6HNMW:00873:06034
TACGGAGGATGCGAGCGTTATCCGGATTTATTGGGTTTAAAGGGAGCGTAGGTGGGATATTAAGTCAGCTGTGAAAGTTTGGGGCTCAACCTTAAAATTGCAGTTGATACTGGTTTCCTTGAGTACGGTACAGGTGGGCGGAATTCGTGGTGTAGCGGTGAAATGCTTAGATATCACGAAGAACTCCGATCGCGAAGGCAGCTCACCGGGCCGGAACTGACACTGATGCTCGAAAGTGCGGGTATCAAACAGG
+
BCBB@B@=A???@AA9;;7<<C>@>ACC=BA@BB<BF7;;7;B9;;<DGCC@CEG?B@@@=B@DCCBBAAACCCC=CDD>DED;;;CB?A;?4;;;.;5;;@@?<?AAB@A@>DB=A?C=@@@@BAA?B???B????8?A=A?C>BABB?CBA@@:939=?=8?B@@<AABBBAAABBC@BB?CCC?CCCCBB??;?<A@AACBBB?BF>B<?<?=@@@@???@@@?@===<=<7=@@@AB9?==;DF:@@@<
@6HNMW:00892:06028
TACGGAGGGTGCAAGCGTTACTCGGAATCACTGGGCGTAAAGGACGCGTAGGCGGATTATCAAGTCTTTTGTGAAATCTAATGGCTTAACCATTAAACTGCTTGAGAAACTGATAATCTAGAGTGAGGGAGAGGCAGATGGAATTGGTGGTGTAGGGGTAAAATCCGTAGAGATCACCAGGAATACCCATTGCGAAGGCGATCTGCTGGAACTTAACTGACGCTAATGCGTGAAAGCGTGGGGAGCAAACAGG
+
CBBB=;;;0;>?=:?@AA?BBCCC@C@C;;;GIG?CCBDD>D@CCC;;;@C?AA?@D@AAAC?BAA@BB:BBABD>:;;B?BC@CC@C=@=@@?BE?DCCBB@BBBCC>CCBBBC@ABCBBBBAA;;;/;A:;5;;:@?<25098=99;4:=?:9:;*:>@@6BB>BBCBBBCCB@@<@A;@8?@@>9@B?@?@@<@=?@BADBACBC9;7;B?B?CD@@ABBBC@BBB@AACE=B@@@BBB9BCBBB=BBB?
@6HNMW:00895:06046
TACGGAGGGTGCAAGCGTTACTCGGAATCACTGGGCGTAAAGGACGCGTAGGCGGATTATCAAGTCTTTTGTGAAATCTAATGGCTTAACCATTAAACTGCTTGAGAAACTGATAATCTAGAGTGAGGGAGAGGCAGATGGAATTGGTGGTGTAGGGGTAAAATCCGTAGAGATCACCAGGAATACCCATTGCGAAGGCGATCTGCTGGAACTTAACTGACGCTAATGCGTGAAAGCGTGGGGAGCAAACAG
+
?=5525@A6?99:;?=>=29449?8=3>::9@AB:BA>@A8B<AAA=A<00,00+0A:>>AA:@@@@AB8>>A??6?>=@9@=:?C<@<@?@@;@D=BAA@B?BCAAA<ABBBDD@DDABA@A@@::9,9@==4==955<8<8=8=855.48:8999+9999+:@8?:;;;@?DB:;29:.95:9990:<47>@@+0*000//4<<>B?BABB@B9;;B@@@@@B?BBC;=;CC=BCA;:::*9=??B;;;9
@6HNMW:00902:06030
TACGGAGGATGCGAGCGTTATCCGGATTTATTGGGTTTAAAGGGAGCGTAGGTGGGATATTAAGTCAGCTGTGAAAGTTTGGGGCTCAACCTTAAAATTGCAGTTGATACTGGTTTCCTTGAGTACGGTACAGGTGGGCGGAATTCGTGGTGTAGCGGTGAAATGCTTAGATATCACGAAGAACTCCGATCGCGAAGGCAGCTCACCGGGCCGGAACTGACACTGATGCTCGAAAGTGCGGGTATCAAACAGG
+
ACBC?AA?B@@@A@@;;;=@BB@B?@AC?CE?CC=CD7;:/;D;<<;BBAA?ABH=BBCC?B?CCBBCCCCGCFF=BBC>CJL;AABB=A=A<@??5@<@@BBA?BAABBBC?BC>C?D?DECC@??<?AABC@BAB999399?;?AAB>BAA@@9828<<=8?AAA;??AAB?????@?BCAECC?BBBBA@CC;>9>=?=?A@@?BB=B@D@D?BBAAACCCB@@BB>>99<6<?=>>B9>>>@@A9>>K=
@6HNMW:00866:06084
TACGGAGGATGCGAGCGTTATCCGGACTTATTGGGTTTAAAGGGTGCGTAGGTGGCTTGTTAAGTCAGTGGTGAAAAGCTGCAGCTCAACTGTAGTCTTGCCGTTGAAACTGACGGGCTAGAGAGGAAACGAGGTATGCGGAATGTGTGGTGTAGCGGTGAAATGCATAGATATCACACAGAACGCCGATTGCGAAGGCAGCGTACCAGGCTCTATCTGACACTGAAGCACGAAAGCGTGGGGATCAAACAGG
+
CBBB@DD@B@A@@==9::39=@?B=?AB=AB>A@:=A8??8?B8??AB????BB?BB@CC?A?BBCBBBB@CAAA@4AA>>?:A>>>@<@???9::@@<@@9>@5;;A;@ABBBBC=A@@BCC@@=@A8ACBB@BCCDCD@EA;;;BBB>BBCCBBC=@;;;0;@AAABCCBCCBB@@@BBB?BBB?BBC997AA=@?BBBBBBBB?AA<@@@@CBBAAAB>;;BE?BABBBDF;@;;;AAA3A@@@B=BBCA
@6HNMW:00867:06071
TACGGAGGATACGAGCGTTATCCGGATTTATTGGGTTTAAAGGGTGCGTAGGTGGCAGATTAAGTCAGCGGTGAAAAGCTGTGGCTCAACCATAGTCTTGCCGTTGATACTGGTTTGCTTGAGTACAGTTGATGTAGGCGGAATGCGTAGTGTAGCGGTGAAATGCATAGATATTACGCAGAACTCCGATTGCGAAGGCAGCTTACAAAAGTGTAACTGACACTGATGCACGAAAGCGTGGGTATCAAACAGG
+
BBCC@@@>@CAAABB@BA?BBB?B?BBC=CC?BD;A@<AA;@E?=;;CCFD@CC@CCBBCAC@CCCBA@B=B;;;;.<ACD;;7;B;;5;=AA?A@?@<?A>@@<@AAA=B>9BB<BBB=????@@9899??@AAAA=A@:?=:::??BABAC?>?B?999D=:9:BBBBDCAA>==;:;;;5:9737:<6<<663<77558848==>B9A@@=>;>@A@?889@977252338/9:73390...333,3794
@6HNMW:00871:06068
TACGTAGGGAGCGAGCGTTGTCCGGAATTACTGGGCGTAAAGAGGGAGCAGGCGGCCGTGAGGGTCTGTGGTAAAAGACTGAAGCTCAACTTCAGTGAGCCATGGAAACCGGACGGCTGGAGTGCGGCAGAGGATCGTGGAATTCCATGTGTAGCGGTGAAATGCGTAGATATATGGAGGAACACCAGTGGCGAAGGCGACGGTCTGGGCCTGCACTGACGCTCATTCCCGAAAGCGTGGGGAGCAAACAGG
+
BCCBBBCC>CBBBAB@BD>AAA?B?B?B?CB???8?@?AA=BCCE?CBA@@<993:38998891:AA@=>>9:9:+8@>@@B>@AB??<?B@BBBBA@@A>ABB?CF@C<B>A??<?AA?CBDAADACCBBB?BCBAA?9<1828;???CCEDBBB?BBBE>AAABBFCBBABBBB?AA>A@CFD?C@A@?BBB=?<?@@@A>AABBE>B?BBCBBBBAAABBAAA@CC>AAA:@AA@@@@6>??BE>CCC?
@6HNMW:00888:06063
TACGGAGGGTGCAAGCGTTAATCGGAATCACTGGGCGTAAAGCGCACGTAGGCTGTTATGTAAGTCAGGGGTGAAATCCCACGGCTCAACCGTGGAACTGCCCTTGATACTGCACGACTTGAATCCGGGAGAGGGTGGCGGAATTCCAGGTGTAGGAGTGAAATCCGTAGATATCTGGAGGAACATCAGTGGCGAAGGCGGCCACCTGGACCGGTAGTTGACGCTGAGGTGCGGAAAGCGTGGGGAGCAAACAGG
+
B@?B=;;:-34:85=?;94924998=9<A??@@@5@000<3<<A<<;;;;A=BABA@DDDDB?CB@@ABC:BCBG9;;;0;>B498>=:>7=??:>9=??AA<B@CGCCCBB;;;;:;B?BB=@@=AA9@@99:,:?;?A;?;??C?BB@BBBCC@C@@@BC=??<?:::D???@@@:;=6>:@977?;7703874;;75.549<7;A=55/549///48777;9;=<8:6//(/817://776'5:556,57:7
@6HNMW:00899:06082
TACGGAGGATGCGAGCGTTATCCGGATTTATTGGGTTTAAAGGGAGCGTAGGTGGGATATTAAGTCAGCTGTGAAAGTTTGGGGCTCAACCTTAAAATTGCAGTTGATACTGGTTTCCTTGAGTACGGTACAGGTGGGCGGAATTCGTGGTGTAGCGGTGAAATGCTTAGATATCACGAAGAACTCCGATCGCGAAGGCAGCTCACCGGGCCGGAACTGACACTGATGCTCGAAAGTGCGGGTATCAAACAGG
+
DBAA@CC@CBABB@@@A@@BEF@E?BBA<AB>BC=CC@CG?CH>CBBCCCC@CCC>BBBC@C@DDDCBBBHCCCC>CBD:AAA7@BAC?B@C>@@@8A;@@AAB>AFCBADD?CC=C?C=@@BBCBB@BBB??=>CC;AA?D?B>@@AB?@CBBB9757CCD>DBBB?@>=>@@???CC@CD@AAB@BBAAACBB@B?C>>>BB@@=@A<A>A?B?BBB???DCBBAA>:;AAB9@??;;;3;??@A@9@@@=
@6HNMW:00909:06075
TACGGAGGATGCGAGCGTTATCCGGATTTATTGGGTTTAAAGGGAGCGTAGGTGGGATATTAAGTCAGCTGTGAAAGTTTGGGGCTCAACCTTAAAATTGCAGTTGATACTGGTTTCCTTGAGTACGGTACAGGTGGGCGGAATTCGTGGTGTAGCGGTGAAATGCTTAGATATCACGAAGAACTCCGATCGCGAAGGCAGCTCACCGGGCCGGAACTGACACTGATGCTCGAAAGTGCGGGTATCAAA
+
CBBG@CC@CCAAAAAABB?BBB80-0??00/8?;2:>*//(3:3:<=BBCC>AAC>DBBB6;6;BCBBBBAA<;;0<CC0<;<.;ACC@C?B5;;;.99=@@BA?BCDBB@@5:;-9=A=BBCAAAA=???@A=ACC9@@4947;?@=B@A>??A@A=AABC=@B@@8@??<??>?>=>:=>9@AA=AB@@@AAD?B?A;;:?>=@3::/9<@2969?@?AA@BAA88877@@B9777/00)/0//:;2
@6HNMW:00867:06138
TACGGAGGATGCGAGCGTTATCCGGATTTATTGGGTTTAAAGGGAGCGTAGGTGGGATATTAAGTCAGCTGTGAAAGTTTGGGGCTCAACCTTAAAATTGCAGTTGATACTGGTTTCCTTGAGTACGGTACAGGTGGGCGGAATTCGTGGTGTAGCGGTGAAATGCTTAGATATCACGAAGAACTCCGATCGCGAAGGCAGCTCACGGGCCGGAACTGACACTGATGCTCGAAAGTGCGGGTATCAAACAG
+
B?>@:00*000<<@A@@@=@:9.4:499)99.5<)55)5909<4=666>=A=;>>:>@@@=A=@A;<;AAAAA@C6:;C>@AA7>>00,07>7???0=;=<==?0/0::00/4991:497>;;55497=955=8===4436=/7,3733/3889::=5>??@9AC@A6::=00////373782:A?=ABAABBBC?C=>0..--.--5(-(/3839<<::::3338;:75557.7./..9-333779.655
@6HNMW:00874:06146
TACGGAGGATGCGAGCGTTATCCGGATTTATTGGGTTTAAAGGGAGCGTAGGTGGGATATTAAGTCAGCTGTGAAAGTTTGGGGCTCAACCTTAAAATTGCAGTTGATACTGGTTTCCTTGAGTACGGTACAGGTGGGCGGAATTCGTGGTGTAGCGGTGAAATGCTTAGATATCACGAAGAACTCCGATCGCGAAGGCAGCTCACCGGGCCGGAACTGACACTGATGCTCGAAAGTGCGGGTATCAAACAGG
+
B@@@>AB?BBBBBAA9;:<@BC?B?CBB>BE@CC=BC<AA<AD>;;;AAAB@BBM?CBBC@CAGCFCCDBGECCC<@@A6@@B7BADE?B?A6;;;.;;@@@@@?BCBBAAB?CD>D?C?CBBBAAB>???AA>@@@99949<A=ABCC?BB@????@CCEC=???C=@ABBBBBBBBC@BB=A@C@DD>>>ACC?C@B>>>BBAA=AA<A=@=A>A@ABBBABA@;;;<<888)7<866A7>:85DD9@??<
@6HNMW:00876:06136
TACGTAGGGAGCAAGCGTTGTCCGGATTTACTGGGTGTAAAAGGGTGCGTAGGCGGATCTGCAAGTCAGTAGTGAAATCCCAGGGCTTAACCCTGGAACTGCTATTGAAACTGTGGGTCTTGAGTGGAGGTAGAGGCAGGCGGAATTCCCGGTGTAGCGGTGAAATGCGTAGAGATCGGGAGGAACACCAGTGGCGAAGGCGGCCTGCTGGGCCTTAACTGACGCTGAGGCACGAAAGCATGGGTAGCAAACAGG
+
BBBBBBEF?BB@@>?BCC>AAB>@=?==297;8;1883333&3;188=@@A@?<?<ABABCFD@CCC@@;;9@@@@495<)555,595:6;@89969669D==BD?@AA<?@@9:;/:00*0/=0/)0;8909958=::5:;.5166;A7@@@CBA@9;8;CDE>AACCBBBBB;;;BC=@@<@=@@@>99788<8:49;9969=@>?>??:?;@;@699A9:9AB>@=9<@555D=B<A?==8;;;===7>AA=
@6HNMW:00886:06152
TACGGAGGATGCGAGTGTTATCCGGATTTATTGGGTTTAAAGGGAGCGTAGGCCGCTGTTCAAGCGTGTCGTGAAATGCGGTTGCTCAACGATCGCACTGCGGCGCGAACTGTCCGGCTTGAATCAAGTGAAAGTAGGCGGAATTCGTGGTGTAGCGGTGAAATGCTTAGATATCACGAAGAACTCCGATTGCGAAGGCAGCCTGCTAAGCTGCAACTGACATTGAGGCTCGAAAGTGTGGGTATCAAACAGG
+
BBBD@CC?BCCCBAA???>BBB?B????:?B=AB=BC=BB=AC:998?>BE?C?CB>?>?BC@A@@@A@@@AAAA=B>>>=B687>BD=@====>=???<=<:=<=>><>AAAA8;7:@<>=8?;;4;=;;:1:>8717@<A=A<AA??<@B>>>@@9=66617==A=>>AAAA@@@?@;AA;?>A;AAA;@@79161:ABBACCBBA=@@9::A?CCABAA@<@::8:CDCDC=AAABCC>CBABCC>BBB?
@6HNMW:00887:06156
TACGGAGGATCCGAGCGTTATCCGGATTTATTGGGTTTAAAGGGAGCGTAGATGGATGTTTAAGTCAGTTGTGAAAGTTTGCGGCTCAACCGTAAAATTGCAGTTGATACTGGGTGCCTTGAGTGCGGTATAGGCAGGCGGAATTCGTGGTGTAGCGGTGAAATGCTTAGATATCACGAAGAACTCCGATTGCGAAGGCAGCTCACTGGAGTGTAACTGACGCTGATGCTCGAAAGTGTGGGTATCAAACAGG
+
:BAB?BB?ACC>A@AA:95:A@?A????<?B?BD=DD>BB=BB:??<AAADCAB>ABBBC=C?AAC@BB=AABCC;AAB=BBB?BCBB?B;??A@@6@29;AAA=ABBBDBBA<ABA>A?BCBBBBB?CBBBB@BCD@CD@D>@=@AAA?B???AC@<@>??8:9:@?BAAAA999??@<AA>AAH<@@@5????:;:>>C><=///69@@@>=:6:776////>988==<===5=>>???8?@>>=B:@;;8
@6HNMW:00904:06130
TACGGAAGGTCCGGGCGTTATCCGGATTTATTGGGTTTAAAGGGAGCGCAGGCCGTCGATTAAGCGTGACGTGAAATGCCGCGGCTCAACCGTGGAAGTGCGTCGCGAACTGGTTGACTTGAGTGCGCACGAGGAAGGCGGAATTCGTGGTGTAGCGGTGAAATGCTTAGATATCACGAAGAACCCCGATTGCGAAGGCAGCCTTCCAGGGCGTAACTGACGCTAAAGCTCGAAGTGCGGGTATCGAACAGG
+
BBCC?B?B@BC?CD>@998;BBGD@BBE?EF?BB<BC<BB<BC=AA@BBCB@C?BCB;;;=@<@@00/<<::ABB;;9;=B?><BB@B?B-00A@@?BAADBCAABGDACBB@C=ABAA=ABBBBA@@@@@@@@C?B>@@=A>A>@@@C@CCDBB@@=?ABB>BCBF?BBBBBBCDBAA=@D@CCC8BBB@BBBB6;7;;;<@C@C@CCB>BA@@@AA@@@@@@AA9>==;00,0;00:?9@BCCCC?A>?;
@6HNMW:00906:06121
TACGGAGGATGCGAGCGTTATCCGGATTTATTGGGTTTAAATGGAGCGTAGGTGGGATATTAAGTCAGCTGTGAAAGTTTGGGGCTCAACCTTAAAATTGCAGTTGATACTGGTTTCCTTGAGTACGGTACAGGTGGGCGGAATTCGTGGTGTAGCGGTGAAATGCTTAGATATCACGAAGAACTCCGATCGCGAAGGCAGCTCACCGGGCCGGAACTGACACTGATGCTCGAAAGTGCGGGTATCAAACAGG
+
CBAA?@@;@9:9A@@@BBACCD@C@CDD=CC?CC>CC?CC>CC?ABABBCCACCC>CDCD?CACGIABBCBDBBB>BBB=BMI<CCCC@C?B?BEF;G@BCBBA?ABDECAB?AB>B@D?C@@@BBB=@>???<>AB=BC?B?B?BCAA=AAA@ABA499??8?BBB@BCBBBB@@AAD@DC9??C?BBBBBBBB>B>B===BA??>AC>C?D>A699CCCCBBC>>>9:99993:>@A@D8AA?AA@7:9;7
@6HNMW:00870:06196
TACGGGGGATGCGAGCGTTATCCGGATTTATTGGGTTTAAAGGGCGCGTAGGCGGGACGTCAAGTCAGCGGTAAAAGACTGCAGCTAAACTGTAGCACGCCGTTGAAACTGGCGCCCTCGAGACGAGACGAGGGAGGCGGAACAAGTGAAGTAGCGGTGAAATGCATAGATATCACTTGGAACCCCGATAGCGAAGGCAGCTTCCCAGGCTCGATCTGACGCTGATGCGCGAGAGCGTGGGTAGCGAACAGG
+
DC;;9;9*:ACCCBBB@?<?CC<?=?BA=AB@BB=AA5995:?=@CBBA@@@DDD<AA@@@B?ABB???A<99993:@AABB??@BCD>C:::BBB????59:3:9>5===99999*8=?@BBDBB???BBBC=A?<=>9=;??:AABA?BBBBBA?ACCC=@@@AABA>>??@>@@<@=@;>>>5>@@?@?AA=A=@@=8819<48818==>?@AA;;:>>>=>>>>>>@>>>A>>;;:3:@B???;?;:5
@6HNMW:00874:06201
TACGGAGGGTGCAAGCGTTAATCGGAATCACTGGGCGTAAAGCGCACGTAGGCTGTTATGTAAGTCAGGGGTGAAATCCCACGGCTCAACCGTGGAACTGCCCTTGATACTGCACGACTTGAATCCGGGAGAGGGTGGCGGAATTCCAGGTGTAGGAGTGAAATCCGTAGATATCTGGAGGAACATCAGTGGCGAAGGCGGCCACCTGGACCGGTATTGACGCTGAGGTGCGAAAGCGTGGGGAGCAAACAGG
+
DDBB@CFE<A@>?;@???<@<?AA==;>>>>B=>6;;;;E8;;AAADBB<;9;CBC?CCBBD?CCDBDBB6ABBD>CCC>BBB@BCBB?A=???=??A@ABB=B@BBCAA=>000B@@@?CCACCADD?CBCBB=B@=?>9=494:=?@<?BABB?AAACCC>BB?BBBBBBBBBBB=@@;?;?ABBBAAA=AAC?B?B?<?:>>=AA=AA<>;>@A7??CAA@>??;???AAA:AB?>>>>3:;:BA:@>>:
@6HNMW:00877:06173
TACGGAGGATACGAGCGTTATCCGGATTTATTGGGTTTAAAGGGTGCGTAGGTGGCAGATTAAGTCAGCGGTGAAAAGCTGTGGCTCAACCATAGTCTTGCCGTTGATACTGGTTTGCTTGAGTACAGTTGATGTAGGCGGAATGCGTAGTGTAGCGGTGAAATGCATAGATATTACGCAGAACTCCGATTGCGAAGGCAGCTTACAAAAGTGTAACTGACACTGATGCACGAAGCGTGGGTATCAAACAGG
+
@@@C@BB>?@BBAAA????AAA>A=@AA:@@<@@8@@,::+:>8@?>?BBE@CC?BBBBB?B@BA?@@@@;>::9:+9>>?:94/;9:5:+/////=A7;;9=A>BACBB??;?C278=189@AA@AAA567>>>AA<??<?>888>>?>===CBBB@BBBB=BBBBDCCCB>>:<<==<::5;;@9>>>9==<<4;6????C@ABABB5??;7808;:;=888=8878////(...79=3>652>A5<886
@6HNMW:00885:06202
TACGGAGGATACGAGCGTTATCCGGATTTATTGGGTTTAAAGGGTGCGTAGGTGGCAGATTAAGTCAGCGGTGAAAAGCTGTGGCTCAACCATAGTCTTGCCGTTGATACTGGTTTGCTTGAGTACAGTTGATGTAGGCGGAATGCGTAGTGTAGCGGTGAAATGCATAGATATTACGCAGAACTCCGATTGCGAAGGCAGCTTACAAAAGTGTAACTGACACTGATGCACGAAAGCGTGGGTATCAAACAGG
+
CA@@?BC?B@@@A;;;@@?@@@@C@;;;09B<@@;@C;AA>AC;BAAAB@A=@C?BBC@A?A@CBB;::B@CBBCE8AAABBB@CFCB@C;;;BAAAB9;<@BB?BCBCCCC?CD<??B?B???B:99B?BBBBBAA>BB@B@CBBBBBAA@@@@9939===8???CDDCCCBB??@===>>;;;;=BBB688>=3:5;=;>>;@9999+9@AAB?BA9::?99:BBBB?>BBB9?>?777.6;:;9<6>AC?
@6HNMW:00887:06193
TACGTAGGGGGCGAGCGTTATCCGGATTTATTGGGCGTAAAGCGTGTGTAGGCGGTTTATTAAATCTAAGATTAAAGCCCGAGGCTTAACCTCGGTTCGTCTTAGAAACTGGTAGACTTGAGTGTGGTAGAGGCAAGTGGAATTTCTAGTGTAGCGGTTAAATGCGTAGATATTAGAAGGAACACCAGTGGCGAAGGCGGCTTGCTGGGCCATTACTGACGCTGAGACACGAAAGCGTGGGGAGCAAATAGG
+
BBBCCBCCCC3BA@@;;;>ABD?B?BCC=BDGMJ<;;BBB<BBBAAA@BBB?CC?CD=AA7;;0;;;<?BCB>BA9;;;0;@A<;:4:;@>AAB?B?BABBB:;;DD=BBB>A>>?::4:9:9ABB<AA@9949@;@@A:?298)7;?@@CC??9829399+:9999:ABBBC?DBB@C@B?B@@<@B?<8?::4;59@;@A?BCCDE?D=@@@BBCBBBBBBBBB@AAA@AB<AABBCED9999;8179=9
@6HNMW:00892:06207
TACGTAGGGGGCAAGCGTTATCCGGATTTACTGGGTGTAAAGGGAGCGTAGACGGTTAAGCAAGTCTGAAGTGAAAGCCCGGGGCTCAACCCCGGTACTGCTTTGGAAACTGTATAACTAGAGTGCAGGAGAGGTAAGTGGAATTCCTAGTGTAGCGGTGAAATGCGTAGATATTAGGAGGAACACCAGTGGCGAAGGCGGCTTGCTGGGCCATTACTGACGCTGAGACACGAAAGCGTGGGGAGCAAATAGG
+
AB@AACDFFD3CC@BCBA?AAA=A>BAC=CBBBC=;;;CC=BC=BBABC;;;;B?B@E@CBC@CCAA;;5;A;;;0<;;.;DD7B@@@;>>>3=9=99:9:BF?C@CD>C@@@B;<5;BBBBBCDCCA?BC;;5;A7;;BAHAE@C@CCCCCC@@@A=:;:@9A@@DBDBABBB?BD@AA>A?BBB@CBCB?BBC7999A>BB?BAA>=4=08;?BCCDDA;;;CBCBBBCCBD>BBBCCCC:AABBC>AAA@
@6HNMW:00899:06178
TACGGAGGATGCGAGCGTTATCCGGATTTATTGGGTTTAGAGGGAGCGTAGGTGGGATATTAAGTCAGCTGTGAAAGTTTGGGGCTCAACCTTAAAATTGCAGTTGATACTGGTTCCTTGAGTACGGGTACAGGTGGGCGGAATTCGTGGTGTAGCGGTGAAATGCTTAGATATCACGAAGAACTCCGATCGCGAAGGCAGCTCACCGGGCCGGAACTGACACTGATGCTCGAAAGTGCGGGTATCAAACAGG
+
@@AB>AA>A@>=999=9924<<6<8:::3;=8==3;;3;;:;;)5//////)///)/<;;6;7;<<<=;999555)5;;09::.7:99)/)/)/::&/+/<===1559/---(-(-(-(--688444(4:;;=9<<=7=<8<8<8534;7888=;3314::=@B@?A687733222666/57177728766:877263822295222:=-5156?;BBBB@??9799>545::<255555:4<<<;;>7;;;9
@6HNMW:00885:06212
TACGTAGGGGGCAAGCGTTATCCGGATTTACTGGGTGTAAAGGGAGCGTAGACGGCATGGCAAGTCTGAAGTGAAAACCCAGGGCTCAACCCTGGGACTGCTTTGGAAACTGTCAAGCTAGAGTGCAGGAGAGGTAAGTGGAATTCCTAGTGTAGCGGTGAAATGCGTAGATATTAGGAGGAACACCAGTGGCGAAGGCGGCTTACTGGACTGTAACTGACGTTGAGGCTCGAAAGCGTGGGGAGCAAACAGG
+
DDCAA:9:::)9?;@ABC@CCB@C@CCC=BBBBC>;;;ED7;;7:@?BCDCC;;7<BAA=@@=@BCBBEACCBBAA7AA;@AA=@CCB4:;/;BB;BCCCCCC?C@CC=CCCCCD@BCCCCCGBBCBB>AB;;9;C?CA@?A?D?D?BAA;;;AB;;8;BBA=@@@??BCCCBB>@@<9949?BBB?BBBB>@AA<@=9979C@B>@>9==?>@@<BB>>>>B?@AA=ADDECD?DBA?><<*::>??:?BB:
@6HNMW:00885:06235
TACGTATGGTGCAAGCGTTATCCGGATTTACTGGGTGTAAAGGGAGCGTAGACGGATGGGCAAGTCTGATGTGAAAACCCGGGGCTCAACCCCGGGACTGCATTGGAAACTGTTCATCTAGAGTGCTGGAGAGGTAAGTGGAATTCCTAGTGTAGCGGTGAAATGCGTAGATATTAGGAGGAACACCAGTGGCGAAGGCGGCTTACTGGACAGTAACTGACGTTGAGGCTCGAAAGCGTGGGGAGCAAACAGG
+
CCCCCCCB>@@?A=A?@@?ACC?B?ACD>CC??@:@?@DF>DD>??@CBBAB@??@CFC>DD?BAAACCCBB;;;:.;C/;;<.;ABB=AAA.;;0;ABBBBB@B?CC>BBBB@DC:;;AA?????AC?BBAA>AC>A>><@@B@B@BBBBBAA@?@:>?@?:A@BBBBBBAAA@AA?>><>@BBB>BB@@8=;>292;;4;A?ABBB?BCBBBC?BBCBBBD=???9;<<77838??ABBB:BBBBF=AAA@
@6HNMW:00898:06252
TACGGAGGATGCGAGCGTTATCCGGATTTATTGGGTTTAAAGGGAGCGTAGGTGGGATATTAAGTCAGCTGTGAAAGTTTGGGGCTCAACCTTAAAATTGCAGTTGATACTGGTTTCCTTGAGTACGGTACAGGTGGGCGGAATTCGTGGTGTAGCGGTGAAATGCTTAGATATCACGAAGAACTCCGATCGCGAAGGCAGCTCACCGGGCCGGAACTGACACTGATGCTCGAAAGTGCGGGGTATCAAAC
+
///95<<266;:@@B:99=>::6949B?8@A;>:59=0?A8BD<@BBBAA@==<<5<<00+0+00/79<<<<;;;399>)555&5<<A?B@D@CDD;D?BABBC@CBBBAAA@CC8?9>4::<<<<=9=;::<977748B?B@C?BBBB?AA@AB??:???=5=@9929998AAABBBB?AA:@::6:AAA@>==)0)0///-888087(/(/5:5;?B@ABCCD>>>>?;:9918//////&.54477.6
@6HNMW:00903:06251
TACGGAGGATACGAGCGTTATCCGGATTTATTGGGTTTAAAGGGTGCGTAGGTGGCAGATTAAGTCAGCGGTGAAAAGCTGTGGCTCAACCATAGTCTTGCCGTTGATACTGGTTTGCTTGAGTACAGTTGATGTAGGCGGAATGCGTAGTGTAGCGGTGAAATGCATAGATATTACGCAGAACTCCGATTGCGAAGGCAGCTTACAAAAGTGTAACTGACACTGATGCACGAAAGCGTGGGTATCAAACAGG
+
CCCB@CC?C@@@AAA@BC@CDC@B>A@B<AA?BB9@@2992:A;ABBBBBD?BB?BABBB?B?BBB@BAA>ABCCC698BCBC?A>CC=C:=>A@@?>6<@489?CCBBBBC?BE79:?5;?@@A@@994:;===>>;;;5;:888BFD@?@BBBBB?BABC>999B@@@C>>::====><=5;;A8==>:==<;3;5????B?CB@??1::=<>:@??B@;:6@:///999<@2?>>AAA:AAAAAA:AAA<
@6HNMW:00906:06214
TACGTAGGGAGCAAGCGTTATCCGGAATTATTGGGTGTAAAGGGAGCGTAGACGGCGAAGCAAGTCTGAAGTGAAAACCAGGGCTCAACCCTGGGACTGCTTTGGAAACTGTTTTGCTAGAGTGTCGGAGAGGTAAGTGGAATTCCTAGTGTAGCGGTGAAATGCGTAGATATTAGGAGGAACACCAGTGGCGAAGGCGGCTTACTGGACGATAACTGACGTTGAGGCTCGAAAGCGTGGGGAGCAA
+
>ACD?>?>8:9;@=?999.9=>5:5<8<39=.954655<A)9:.5999;<<@<<8<BB>@?;;>;@A?>9?B;:;:*:494;2;<::488.78:(///////(/6;:1::3333&388==@@ABB@>8=>::59B@DBB>B>A:@9?@;9000000,0<?>7:?@999BAABB578;=;6><?@@>AA@A??9:59;<<14499:::+/////;688999882833,3;;99928733388.8888=
@6HNMW:00908:06252
TACGGAGGATGCGAGCGTTATCCGGATTTATTGGGTTTAAAGGGTGCGTAGGTGGGCTATTAAGTCAGCGGTGAAAGTTTGTCGCTTAACGATAAAATTGCCGTTGAAACTGGTAGTCTTGAGTATAGATGAAGTAGGCGGAATGCGTGGTGTAGCGGTGAAATGCATAGAGATCACGCAGAACTCCGATTGCGAAGGCAGCTTACTAAGGTATAACTGACACTGAAGCACGAAAGCGTGGGTATCAAACAGG
+
BBBA@BA=A;;;@??:9919==;@=??=8=;8;>)89)9<5=?8<<<=;;;7=;;288?@5:*0//69;>=BBBC;@BB:ABB;999<8<///777+9,//7<<5555)5;;7==<=>>466;;;;?==???<@AA@<9989?AABBBB?AAABBBB@A@@A;:9:=;;;?@@??;98787=6;==388=/////)/0669<>6>=77/78;;;>;>;>=;==?8929AABBCC>???BBB?@ABCBB::;:<
@6HNMW:00872:06267
TACGGAGGATGCGAGCGTTATCCGGATTTATTGGGTTTAAAGGGAGCGTAGGTGGGATATTAAGTCAGCTGTGAAAGTTTGGGGCTCAACCTTAAAATTGCAGTTGATACTGGTTTCCTTGAGTACGGTACAGGTGGGCGGAATTCGTGGTGTAGCGGTGAAATGCTTAGATATCACGGAAGAACTCCGATACGCGAGGCAGCTCACCGGGCCGGAACTGACACTGATGC
+
@BAA?BCACBBAAAA:;;?BBB@B@BGE<AB@DD9;9:9D>CC>BABBABC@DDF>CCBC@B@BCCCCCCCBAAC=BBB>ACB9;;;C?D?B?CBC;B@CBBBB?BAAA::99??9??C?CBBAA???AB@A?<887*7>1839????C@DA???8:27;;=3744:6;>??A=>>00(/(/60/3349:3///////599:;8833,3;18287=.34487>::88332
@6HNMW:00901:06279
TACGTAGGGGGCGAGCGTTGTCCGGAATTACTGGGCGTAAAGGGTGCGTAGGCGGTTAATTAAGTTGGATGTGAAATTCCCGGGCTTAACTTGGGAGCTGCATTCAAAACTGGTTAACTAGAGTTCAGGAGAGGGAAGCGGAATTCCTAGTGTAGCGGTGAAATGCGTAGATATTAGGAGGAACACCGGTGGCGAAGGCGGCTTTCTGGACTGACACTGACGCTGAGGCACGAAAGCGTGGGGAGCAAACAGG
+
BCCBBCCCCC1A??<>@?5<<EALHG?C?BBGEI=AAACC?CD?;;;A@CB?BC?B@D@B@BABC@B@CBCCBBB>B@CC?CF?CC@C?BBAFL?A@@@@@@A@ABBA:BBC@CAE@CBBDBBBACBA?ACCAA<A8;;B?B@GAI@CEDGBB@@@@=@AAB=;;;?@@AACCC@BB?>=9=;899;@<@?;@<@+0+00+0<>9@AC?AAAADAABBBBBBBBBA@=@@>>>A:AABBCCC:900A@8000=
@6HNMW:00902:06260
TACGTAGGGGGCGAGCGTTGTCCGGAATGATTGGGCGTAAAGGGCGCGTAGGCGGCTCTTTAAGAGTGGAGTGAAAGTCCTGCTTTCAAGGTGGGAATGGCTTTGCTGACTGGAGGGCTTGAGTGCAGGAGAGGTAAGTGGAATTCCCGGTGTAGCGGTGAAATGCGTAGAGATCGGGAGGAACACCAGTGGCGAAGGCGACTTACTGGACTGTAACTGACGCTGAGGCGCGAAAGTGTGGGGAGCAAACAGG
+
9BBB@@ACCC3C@@@AAA>BBB@B?C?CCCCACD>BBBCC;@@;@BAAABFACB@BBAAA7;7;DAAB@BAAA@@8@;;5;?AA@8:;4:29>>5999@6>?;4;BDBBBBB?ABB<AC>A@ABCBAAAAAAD?::8;CC@E@C@CC>C@@AABBDB?BBBB<BBB???BBBBBBCE>?><>?CCF?BA::4:??;?;@?@??998:A?::9A9939A?@@?=?9978?>?978.7<<=ABB89:9AA:ACD=
@6HNMW:00910:06260
TACGGAGGATCCTAGCGTTATCCGGATTTATTGGGTTTAAAGGGAGCGTAGGCGGGCGCTTAAGTCAGCTGTGAAAGTTTGGGGCTCAACCTTAAAATTGCAGTTGATACTGGGTGCCTTGAGTGCGGTATAGGCAGGCGGAATTCGTGGTGTAGCGGTGAAATGCTTAGATATCACGAAGAACTCCGATTGCGAAGGCAGCTTGCTGGAGCGTAACTGACGCTGATGCTCGAAAGTGTGGGTATCAAACAGG
+
BC@@<::8:CC?CAB@A@?BBB?B>BAC8@@?AD@CC;==7<C9887BAAA?BBB=AA@A>B=BBB==>BCCCCF>BBB=BFF;BBBC?B?B<@@@9@;@@CCC?BBCCCBBB>@??@C@BBA@AAB@BBB8899AA=AC@B?B?CC??=>B>>@7747BAB>BCCC?BABBBB?@@BB>A@?CCC?CCB?BBBB?B>ABBBB>A@BC=BBABBHADDCBCCCBBAABCAA999.:?@>>>8?@BBBB<BBB>
@6HNMW:00876:06315
TACGGAGGATACGAGCGTTATCCGGATTTATTGGGTTTAAAGGGTGCGTAGGTGGCAGATTAAGTCAGCGGTGAAAAGCTGTGGCTCAACCATAGTCTTGCCGTTGATACTGGTTTGCTTGAGTACAGTTGATGTAGGCGGAATGCGTAGTGTAGCGGTGAAATGCATAGATATTACGCAGAACTCCGATTTACAGTAAGGCTAGCTACAAAAGTTGTAACTGACACTGATGCACGAAGCGTGGGTATCAAACAGG
+
:A>=99;4<@@@C:;;;;>ABC?C@BGM@BB@BD6?A/;;0;C;;:;ACCC@BB?@@@;A?C@CBBBCBB>A::::69CBBAA=ABAB?B8;;AA>>>-00+00:009<<::-37*7;;188>>?=<<>6;=998<><>B@D@BBBAA998977==>====A00/????B????0//85555.22.04,,,',,****,5(,*,--------&-.(.35.555222955398222--(--2256.55599937772
@6HNMW:00912:06359
TACGGAGGATGCGAGCGTTATCCGGATTTATTGGGTTTAAAGGGAGCGTAGGTGGGATATTAAGTCAGCTGTGAAAGTTTGGGGCTCAACCTTAAAATTGCAGTTGATACTGGTTTCCTTGAGTACGGTACAGGTGGGCGGAATTCGTGGTGTAGCGGTGAAATGCTTAGATATCACGAAGAACTCCGATCGCGAAGGCAGCTCACCGGGCCGGAACTGACACTGATGCTCGAAAGTGCGGGTATCAAACAGG
+
CCCC@CC@BBBBB???AB?@CC@C@CCC<AD6:;6;C<CC?CD>ACBACCCBCCD=BCED@EACCCBBCAB@AAA>A@F>CCD;BBBB@B>A>AA@7A>;<;@@<@BBAB::8:A9A?B=@@BBBAA>AAAAA?AAA;??=?>B?BBBC>BA?888949ACC>ABBB@>>=@A?>>>@A>BB?BBB?BBB898BB?B?B>?>B999@AB=B>A>A@CCBCBBBBAA;;;;;??>7>=888>7===???9?@@<
@6HNMW:00864:06384
TACGGAGGATACGAGCGTTATCCGGATTTATTGGGTTTAAAGGGTGCGTAGGTGGCAGATTAAGTCAGCGGTGAAAAGCTGTGGCTCAACCATAGTCTTGCCGTTGATACTGGTTTGCTTGAGTACAGTTGATGTAGGCGGAATGCGTAGTGTAGCGGTGAAATGCATAGATATTACGCAGAACTCCGATTGCGAAGGCAGCTTACAAAAGTGTAACTGACACTGATGCACGAAAGCGTGGGTATCAAACAGG
+
CCCC@BB?BCCDCAAABB=??B?A?AAA=AD@DD>EF<??:?A;ABBBBCC?CC?BBBBC5757AC?@AB<>?CDD:AABBBB?BBAA>D7;;>>=AB8=@=??;?ABCDBC?CB<AAB>>???@A@??;?@:;;;;5;=8=9===;;;AB@@BAAA>AAAD>@??BBBCBBBA<A???AAA;<<=<@@A;A<==8<8@999B?BBBCC:B>>>>:>>>B@>=<BA99:>>??B9>>??AA9??@@A@9@??=
@6HNMW:00890:06364
TACGGAAGGTCCAGGCGTTATCCGGATTTATTGGGTTTAAAGGGAGCGTAGGCGGACGACTAAGTCAGCGGTTAAAGCGTGTGGCTCAACCATACATTGCCGTTGAAACTGGTTGTCTTGAGTGCACACAGGGATGCTGGAACTCGTGGTGTAGCGGTGAAATGCTTAGATATCACGATGAACTCCGATCGCGAAGGCAGGTGTCCGGGGTGCTACTGACGCTGATGCTCGAAAGTGTGGGTATCAAACAGG
+
GDCC@C@C@CC@AA>;;;6;AC>C@BBA=@@=@B6AA6@@8@C=;;;A@@A=A@?>@000AA>AAAAABC=A=BA;BCCCCBG@BBBD@D@BABBCB@BB8;;>ABB=BBB@D?@@CC@BBBBCCCAABCCC=BABBBB?B@AAAAAA?BAA@@9929???8?BBB?BBBBBBDBB987=@??>??BB@>AA9949:?==:>@A@=ADD;AA===CCBDBCCCAAA@==;;=?8?<==;<7<??=>>7>?A7
@6HNMW:00901:06376
TACGGAGGGTGCAAGCGTTACTCGGAATCACTGGGCGTAAAGGACGCGTAGGCGGATTATCAAGTCTTTTGTGAAATCTAATGGCTTAACCATTAAACTGCTTGAGAACTGATAATCTAGAGTGAGGGAGAGGCAGATGGAATTGGTGGTGTAGGGTAAATCCGTAGAGATCACCAGGAATACCCATTGCGAAGGCGATCTGCTGGAACTTAACTGACGCTAATGCGTGAAAGCGTGGGGAGCAAACAGG
+
ABBB?@A@;@AAB6;;CC@CCCCC@D?BC@@@@@6;<BCC>CACCCBBB=>;00+0>+000/)/9::;;.:448?29;;@=@@:==6=;=,//7<<5<<>;;398//)/:777<7555=<<<<>>><4<=6515=555<6;.4.4344.4::444)444)4;5:;666=<<<==:==8=8::>?5@A?BAAB<?9>998?<<>@@?C?@A@CABCBC@@@@B?ACAAB;;;7;@B@BBC9BBABB=<;;=
@6HNMW:00913:06374
TACGTAGGGAGCAAGCGTTGTCCGGATTTACTGGGTGTAAAGGGTGCGTAGGCGGATCTGCAAGTCAGTAGTGAAATCCCAGGGCTTAACCCTGGAACTGCTATTGAAACTGTGGGTCTTGAGTGAGGTAGAGGCAGGCGGAATTCCCGGTGTAGCGGTGAAATGCGTAGAGATCGGGAGGAACACCAGTGGCGAAGGCGGCCTGCTGGGCCTTAACTGACGCTGAGGCACGAAAGCATGGGTAGCAAACAGG
+
GCCBABCC<999@=@?@@?BHD@D?DBD>BCCCC?CCBBA=@D>@@@BBBB?BC@CCCCCBB?BBAAACBBBBCC<ACD>CCC;BB@B>AA<@C@C?BBACCCD?BCD>C???CB:???<@AABBCC>B@A?>9=894::6:;@<?G>C@BBBBB??=?@AF=BBBBCCCBBBCBA?99848=@AC@BBBB@BBD=A?@B?B@CCCCCD?CACADBGBBCCCCBAAA>BBBBBB=CBCEEE>BBBBCC>CBB?
@6HNMW:00921:05775
TACGGAGGATGCGAGCGTTATCCGGATTTATTGGGTTTAAAGGGCGCGTAGGCGGGACGTCAAGTCAGCGGTAAAAGACTGCAGCTAAACTGTAGCACGCCGTTGAAACTGGCGCCCTGGAGACGAGACGAGGGAGGCGGAACAAGTGAGTAGCGGTGAAATGCATAGATATCACTGGAACCCCGATAGCGAAAGGCAGCTTCCCAGGCTCGTTCTGAACGCGTAGATGACGCGAGAGCGTGGGTAGCGCAAACAGGC
+
=?9924:5:444;4/0//)/79)/)45;2::.55)5<1<<4:<)555655>8555)59556>:>???==@<5555'55555554:444(4<;:;;<EEDD>@??A@@8@;;7;BBB=BC?BBABAA;;9969D=@@9==3=80/)-6-//78::;8<==>5:;::999@9;;AAA=>=<5<=<&45555:555)5.55555.5>)55.5555/277//)/----//9977/659;;5444444)4///////)///27
@6HNMW:00946:05785
TACGGAGGATACGAGCGTTATCCGGATTTATTGGGTTTAAAGGGTGCGTAGGTGGCAGATTAAGTCAGCGGTGAAAAGCTGTGGCTCAACCATAGTCTTGCCGTTGATACTGGTTTGCTTGAGTACAGTTGATGTAGGCGGAATGCGTAGTGTAGCGGTGAAATGCATAGATATTACGCAGAACTCCGATTGCGAAGGCAGCTTACAAAAGTGTAACTGACACTGATGCACGAAAGCGTGGGTATCAAACAGG
+
BCCC@BB?A@@@BBAACB>AAC@D?BBD=@@:??8?C9AD:??8?@@@@@@59:>A:9:>493887;<<@>@ABAA299999A=A>??8=9=>??>>>08946?<ABBBCBB?BB:>?A:=???BB998=A>>:;891//)/7///=A;;;??AA?>8>@@@8899A@>?>?>;:>?>>@@@;??A<???=BA?>1819A@BB?BA?>?3<=@@B=@;;?>>A?BB>>>??==<5=;;;>A6=888@C9??@<
@6HNMW:00951:05765
TACGGAAGGTCCAGGCGTTATCCGGATTTATTGGGTTTAAAGGGAGCGTAGGCGGACGACTAAGTCAGCGGTTAAAGCGTGTGGCTCAACCATACATTGCCGTTGAAACTGGTTGTCTTGAGTGCACACAGGGATGCTGGAACTCGTGGTGTAGCGGTGAAATGCTTAGATATCACGATGAACTCCGATCGCGAAGGCAGGTGTCCGGGGTGCTACTGACGCTGAGGCTCGAAAGTGTGGGTATCAAACAGG
+
AABB>A>A?AB?AA?CBB?BCC@C@@@@8?A5;;/;F0;;7;A9@CBCCCGHBB?@A@@?;;7;BCCDCCAB?BB<BABBBBKABCCCAD;;;BCCC@BA7;;5<<B=BBB>B>BBBB=B@@@DDDCCCACD?CBBCBB@C@CBBAA@@BBA@@9878@AA;>??B=AAC???EAA?>>@@<@BB?ABC@??:9379?AB?C?;<4???5?DBAABAB?????AAA?BE::9B>BBBBCE>@?@?@@7===9
@6HNMW:00958:05803
TACGGAGGATGCGAGCGTTATCCGGATTTATTGGGTTTAAAGGGAGCGTAGGTGGGATATTAAGTCAGCTGTGAAAGTTTGGGGCTCAACCTTAAAATTGCAGTTGATACTGGTTTCCTTGAGTACGGTACAGGTGGGCGGAATTCGTGGTGTAGCGGTGAAATGCTTAGATATCACGAAGAACTCCGATCGCGAAGGCAGCTCACCGGGCCGGAACTGACACTGATGCTCGAAAGTGCGGGTATCAAACAGG
+
ECAA>@?<@@;;;CDCBB@BCB@C?BCC<AA<@@:>B:@?:AD=AAADCBB@BCC>EDCC@CACCCCCCBCBBAB8:::.;AA3BAAB?B@B?BAA8A7<<AAA?ABAAC??<??8@=A>BBBBCBB>AABBB?@??8>?8?;@=@ABB>BA?=>7829>?@8@ABB>>>?CCCBBBA@<AB?AAA>BA@A@@@@=@=@BAABCBB?BD>C?B?B>99:AAA@B@B???@@@@A9@>>>??8?A=:::6:?D=
@6HNMW:00930:05855
TACGGAGGATGCGAGCGTTATCCGGATTTATTGGGTTTAAAGGGAGCGTAGGTGGGATATTAAGTCAGCTGTGAAAGTTTGGGGCTCAACCTTAAAATTGCAGTTGATACTGGTTTCCTTGAGTACGGTACAGGTGGGCGGAATTCGTGGTGTAGCGGTGAAATGCTTAGATATCACGAAGAACTCCGATCGCGAAGGCAGCTCACCGGGCCGGAACTGACACTGATGCTCGAAAGTGCGGGTATCAAACAGG
+
BAAA=A><@@@?@BBABB@BBB@C?BAA<@B=BB:@B;BA:@D=AAACCDE@DDD=BBBC@C@CCCCBCBCCCCD=@@D>CCC9CCCC?A<@:>>>4@=AA@@A=AAA@@@A<??9?<A?B::9CCC?AABBB?<==78708?B@CAAB?BBAA@7757CBC>CBBB?BBBBBBBBBBC?BB@CBB?BB>>>BBA9>9>>>=ABAB?BC>C@C?B?BBBBDCCCC??@@@A>>=7=@???@7<==>?@9??@<
@6HNMW:00937:05835
TACGGAGGATACGAGCGTTATCCGGATTTATTGGGTTTAAAGGGTGCGTAGGTGGCAGATTAAGTCAGCGGTGAAAAGCTGATGGCTCAACCATAGTCTTGCCGTTGATACTGGTTTGCTTGAGTACAGTTGATGTAGGCGGAATGCGTAGTGTAGCGGTGAAATGCATAGATATTACGCAGAACTCCGATTGCGAAGGCAGCTTACAAAAGTGTAACTGACACTGATGCACGAAAGCGTGGGTATCAAACAG
+
BBBE@BB?BBBCCCBABA?BBC?C@AAA=AE@CC=CD<A@;@F=B@?@@9939?9?ABBB?B?AA::9>>=ACACC499@999A>AAAA9?398<<<:=79<67;6;::?<=<;@@8>?@==ABAABB?;7;9///;;6;=9<5;:;:;@CBBBBBBB?BBBE>>>>A@>>?@@=8====@@@:;;;188=9<;77)/)0=>@@:@?;;;/;>>=>=;;;@988/00////::8909:7:>A:885>>=7966
@6HNMW:00939:05851
TACGGAGGGTGCAAGCGTTAATCGGAATTACTGGGCGTAAAGCGCACGCAGGCGGTTTTGTTAAGTCAGATGTTGAAATCCCCGGGCTCAACCTGGGAACTGCATCTGATACTGGCAAGCTTGAGTCTCGTAGAGGGGGGTAGAAGTTCCAGGTGTAGCGGTGAAATGCGTAGAGATCTGGAGGAATACCGGTGGCGAAGGCGGCCCCCTGGACGAAGACTGACGCTCAGGTGCGAAAGCGTGGGGAGCAAACAGG
+
@AA@>;;:,9?A@>B;;;?A=@><:@,0+0>=<D@=?BCD<@B@@ACDB@A;99.955&55.5.5;99<9//0)/77(//;;.;;184431/38>>+0+/7779999///0/::69;9;;;:=C????;><565;>==>&9888)//3837:6///99;<7<<<=066>>>>>>?B@@@B=;;7:;@::5;49:5559:>=@=:>>>>+==9655;.5599959555:55.59555=4<<<====2=???D0000:
@6HNMW:00948:05810
TACGTAGGGGGCGAGCGTTGTCCGGAATGATTGGGCGTAAAGGGCGCGTAGGCGGCTCTTTAAGAGTGGAGTGAAAGTCCTGCTTTCAAGGTGGGAATGGCTTTGCTGACTGGAGGGCTTGAGTGCAGGAGAGGTAAGTGGAATTCCCGGTGTAGCGGTGAAATGCGTAGAGATCGGGAGGAACACCAGTGGCGAAGGCGACTTACTGGACTGTAACTGACGCTGAGGCGCGAAAGTGTGGGGAGCAAACAGG
+
;BACBBCDCC2C@@;:;;5;AB?B@IAGCCB@CD?CBABC6;:6;BBCCBC@;:5;A;;;.;<?CCCB@ABBCDD?DBA=AAA@D?CC?B@DDF>C@BB@CDC>CCBBCCBB=9996:A=@AAABBCA?AAAA=AA?BBB?A?C>AA<A?;;;@@?=;>?@@9@AAAABBA@@C?=<9:839?DBB>BA9979A@=@=@CAA@=@AA@=AAAAAC@CBAAA>>==8949?=@@B;A???@@A6????@:@AA=
@6HNMW:00960:05851
TACGGAGGATCCGAGCGTTATCCGGATTTATTGGGTTTAAAGGGAGCGTAGGTGGATTGTTAAGTCAGTTGTGAAAGTTTGCGGCTCAACCGTAAAATTGCAGTTGAAACTGGCAGTCTTGAGTACAGTAGAGGTGGGCGGAATTCGTGGTGTAGCGGTGAAATGCTTAGATATCACGAAGAACTCCGATTGCGAAGGCAGCTCACTGGACTGTTGACTGACACTGAGGCTCGAAAGTGTGGGTATCAAACAGG
+
BBAA=@@<@AA=BAA:;;?BCC>A>@CC=BC=@@;@C<BB=BD=BCCCCCE?CC?BD@CC@CABBACBB?BBBBB<BBB=BBB?BCCC@C=A;;;;.:4;:CBB?BCD>BAB?B@@@CCADCCCCCCBBECA@>AAA<ACAF@D@DCBB?AB@@@AA<@ACD>BBBD@CCBBBCCCCCC?BB?BBC@CBB@BCAB;?;@AAACCCCCC?BBBBB?CCCCCCCCCB@996:BBABC<A@B@@@;@BA@@@<@BB?
@6HNMW:00962:05824
TACGGAGGATGCGAGCGTTATCCGGATTTATTGGGTTTAAAGGGAGCGTAGGTGGGATATTAAGTCAGCTGTGAAAGTTTGGGGCTCAACCTTAAAATTGCAGTTGATACTGGTTTCCTTGAGTACGGTACAGGTGGGCGGAATTCGTGGTGTAGCGGTGAAATGCTTAGATATCACGAAGAACTCCGATCGCGAAGGCAGCTCACCGGGCCGGAACTGACACTGATGCTCGAAAGTGCGGGTATCAAACAGG
+
@@@@@@@=@;;;AAA999<?DA@C>BAD=AA;@@8>?5>>5?A9:99BBBB?BBC>DDCC@C?BBECCCA@BDCF<AAG>DDD<CC;;:;?B<@@@7A<@@?;;7;AAABBB?BD?C?B=AACBCCD?BBBBB?BBB=??=?>A>BB@C?CBA>>8848>@>9???A?BBBBBCBBBCC=??@BBB?AA@@@@CC<?=????BBBC?BA<B?A=A?B???BBBBBB>>>B@>>>7>=000;7;>@9:92>AC<
@6HNMW:00926:05879
TACGGAGGATACGAGCGTTATCCGGATTTATTGGGTTTAAAGGGTGCGTAGGTGGCAGATTAAGTCAGCGGTGAAAAGCTGTGGCTCAACCATAGTCTTGCCGTTGATACTGGTTTGCTTGAGTACAGTTGATGTAGGCGGAATGCGTAGTGTAGCGGTGAAATGCATAGATATTACGCAGAACTCCGATTGCGAAGGCAGCTTACAAAAGTGTAACTGACACTGATGCACGAAAGCGTGGGTATCAAACAGG
+
CCCD?BA?BCCBCBABBB@CBD@C@DCE=ACAED>GD=BB>BC>CAAAA00+00,0@@BF@CACCCBBBC?@;;;;.<BABBB@CCBC@C9;;AA;;;<@@@CC?CCC@?@B@BD>@???B@??CC??@?BCCCBBB?@?>??BABBBBBA@@??9939AAA=BABBBCBB????B=666//+/9;58>?49922+20222994888;;.9::::5:=3338877733336333(3398882...333-39=4
@6HNMW:00927:05885
TACGGAGGATCCAAGCGTTATCCGGATTTATTGGGTTTAAAGGGTGCGTAGGCGGTTTGATAAGTTAGAGGTGAAATACCGGGGCTCAACTCCGGAACTGCCTCTAATACTGTTGAACTAGAGAGTAGTTGCGGTAGGCGGAATGTATGGTGTAGCGGTGAAATGCTTAGAGATCATACAGAACACCGATTGCGAAGGCAGCTTACCAAACTATATCTGACGTTGAGGCACGAAAAGCGTGGGGAGCAAACAGG
+
CCBB@BC?CCCAD=@?BB?BBF?C?CCD;AA?CD>BA:<<7>A=B>>?AAE?AB>AE>EEAA?BB?CD8958BAA=BAA>@A@8?@AA<>?B?B>?:>888;>A@A<@@@>>>:>><A?>=>>@@@>><8::=7;AA<AA<A=ADA??><@@A>=;>:=BAA:?A?A;<<<==AAA>=@AAA6<<A=AA?7;<=<687:@@@@<>><@@8@<<=>>==??A@@;@7617AA:9::/:;;:;GF6@>?BB:BAA6
@6HNMW:00963:05878
TACGGAGGATGCGAGCGTTATCCGGATTTATTGGGTTTAAAGGGAGCGTAGGTGGGATATTAAGTCAGCTGTGAAAGTTTGGGGCTCAACCTTAAAATTGCAGTTGATACTGGTTTCCTTGAGTACGGTACAGGTGGGCGGAATTCGTGGTGTAGCGGTGAAATGCTTAGATATCACGAAGAACTCCGATCGCGAAGGCAGCTCACCGGGCCGGAACTGACACTGATGCTCGAAAGTGCGGGTATCAAACAGG
+
DB;;:;C@CBCBB@@:;;?BCC?BABBC=BB?BA<AA0;;/;B;@@;;:BB?BBB<BBBC@C>A@G@A@BABBBB>BCC>CDD9CABB?B=?9>><2?9??BBB@BBCDC>>9<<7>=B?B@BBDBB?BABBB>BBB9BC?C>B>B@<<7777;;7739@@A=BB@C<>>>>>>@AAAB;>><BBB?BCBBBBBB<;7;BB<>A>>9=A:A;?:?=AAAAA?????>=::6///)/<///;6;999<<4====
@6HNMW:00927:05910
TACGTAGGTGGCAAGCGTTATCCGGATTTACTGGGTGTAAAGGGCGCGTAGGCGGGGATGCAAGTCAGATGTGAAATCTATGGGCTTAACTCATAAACTGCATTTGAAACTGTATCTCTTGAGTGCTGGAGAGGTAGACGGAATTCCTTGTGTAGCGGTGAAATGCGTAGATATAAGGAAGAACACCAGTGGCGAAGGCGGTCTACTGGACAGTAACTGACGCTGAGGCGCGAAAGCGTGGGGAGCAAACAGG
+
CDCBA::5:?9>C4:9@@>ABD@C?CCC<A;;;A;@CBCC?BD=BBCBBBB@CEGE;BC;;;?BB;;;E<;;BCJ<;<;;;BB>CD@C@CDDDCCC?C;;;<;;6;BC=BBCBBACAAA=A???AAAC@CCCB?BB@@@@:=9=:@;@?BBBB:::@<?9:95:??ABCCCBBBB>A;@=@?:?>>7<>AA=@9;6;=AEACBBBCDH@FCBBBC@CAA@CCCBC;;8;A@ABB=BAABCFE<BCBBB=BBC@
@6HNMW:00930:05945
TACGTAGGGGGCAAGCGTTGTTCGGAATACTGGGCGTAAAGCGCACGCAGGCTGACCGTTAAGTCTGTCGTCAAAGGCGGGGGCTCAACCTCCGTTCTACGATAGATACTGTCGGTCTAGAGTATGTGAGAGGGAAGTGGAATTCCCGGTGTAGCGGTGAAATGCGTAGATATCGGGAGGAACACCAGTGGCGAAGGCGCTTCCTGGCACACAACTGACGCTCATGTGCGAAAGCCAGGGCAGCGAACGGG
+
CC;;;AAAAA0@A8?>;;5;><@=<@,0//:::5<9>><4<>BBBCCCCB?BABDC:;;@D@CDBBBABAA;;:699@@BBB0BC<;:;?BC@BB?ACEDBBBCC@@@BAAA;;7;AA@CCC?@@EFB@?>BF>C?>=?==9>;?@;A=BBB@@?B?BBCD<?985<==A>>>?AD:AA<?<8789=>@@=B>><><>>>@<@=??<?@?>=>:>@BBBCBBBBBBAAA@<<6<@<@@A:CCCB??;???8
@6HNMW:00931:05952
TACGGAGGATGCGAGCGTTATCCGGATTTATTGGGTTTAAAGGGAGCGTAGGTGGGATATTAAGTCAGCTGTGAAAGTTTGGGGCTCAACCTTAAAATTGCAGTTGATACTGGTTTCCTTGAGTACGGTACAGGTGGGCGGAATTCGTGGTGTAGCGGTGAAATGCTTAGATATCACGAAGAACTCCGATCGCGAAGGCAGCTCACCGGGCCGGAACTGACACTGATGCTCGAAAGTGCGGGTATCGAACAG
+
@CCFACC@CA@ABCCAA@>BA@>@????<@BADD>FF<@>:>C:ABBBBCC?BBC>EBBB=A<A@BBBABACBBB8<;<0;<;.:BCC?B>@5;;;.9=>@CB@>?@@BBBC?CD?D?B?BCCBCCC@C?@?C?>?>9992:;?:????:?A@??:939:::/:@@A?AAAKEABABBA>BB=@@C@B;;;@BA@=A=AAAAB:::?AB=B?B?B>ACBBBCCBBBAAAC???B<AAA???8?@?@@>=<88
@6HNMW:00940:05930
TACGGAGGATGCGAGCGTTATCCGGACTTATTGGGTTTAAAGGGTGCGTAGGTGGCTTGTTAAGTCAGTGGTGAAAAGCTGCAGCTCAACTGTAGTCTTGCCGTTGAAACTGACGGGCTAGAGAGGAAACGAGGTATGCGGAATGTGTGGTGTAGCGGTGAAATGCATAGATATCACACAGAACGCCGATTGCGAAGGCAGCGTACCAGGCTCTATCTGACACTGAAGCACGAAAAGCGTGGGGGATCAAAACAG
+
BDBCABB?BBAA@@?9::=@>@=@=@@D=??;?A;@@8??8?C>ABBF???=:949A<AB@D@CDBABBC@ABACC5??AAAA?;;;?;>=::@@@00*0;*00+:;:0:=999@A:@@;;@@@A?BB<BABB?BC@AAC?BA;=;CCB?CCCCCBB?B@@@;@AABBDEBBCCBCA:;;AB?CBC?ABC<????9?<????DCCC<>><>=AA@???A@?>:6:5259:55555&59<55555$544444&4:;
@6HNMW:00945:05936
TACGGAAGGTCCGGGCGTTATCCGGATTTATTGGGTTTAAAGGGAGCGCAGGCCGTCGATTAAGCGTGACGTGAAATGCCGCGGCTCAACCGTGGAAGTGCGTCGCGAACTGGTTGACTTGAGTGCGCACGAGGAAGGCGGAATTCGTGGTGTAGCGGTGAAATGCTTAGATATCACGAAGAACCCCGATTGCGAAGGCAGCCTTCCAGGGCGTAACTGACGCTAAAGCTCGAAAGTGCGGGTATCGAACAGG
+
<<?A495:48@=AA9@@@<@AA>A>AAA<BB>BE=AB>BI?HE?AAADBBA=A@BBCBAA7;6999=>;?=::<>30/05A>><@B>B=B8;;;6;=A9;;CBBBECCACCC?C?BBBB?BBB==;DBBAA;;4;4;5;A>A=B?BBBD?@@AC@;;5;>@A<AAAA??A?BBB???AB?@B>?@@4:;98959@=B:;;<<7<7;5;=@9A???<A@<666;;<<6;;<:444(444444(44444405:<8
@6HNMW:00955:05921
TACGGAGGATGCGAGCGTTATCCGGATTTATTGGGTTTAAAGGGAGCGTAGGTGGGATATTAAGTCAGCTGTGAAAGTTTGGGGCTCAACCTTAAAATTGCAGTTGATACTGGTTTCCTTGAGTACGGTACAGGTGGGCGGAATTCGTGGTGTAGCGGTGAAATGCTTAGATATCACGAAGAACTCCGATCGCGAAGGCAGCTCACCGGGCCGGAACTGACACTGATGCTCGAAGTGCGGGTATCAACAGG
+
@AAA@;:6:AA?A:;;AA>A@@=@@BBD=BB?BC=CC>CD>BB>BCACCCIACCC>CCBB@B?BCCAABCFCFDD>BBC>CCC<DDDD>@=@=AAA8A6<;AAA9;;CAA@A<??9?>A>CDCBB??=??@@A4::B=BB?C?C>@?BB@BBBBAAA>ABDC=A@9949?????CCCCC?BB?B?><>CBBAAAC?B>BBB@<>8829B=B?B?B<??@?DCCBB@>>><88;(////--(-39--(.332
@6HNMW:00963:05924
TACGGAGGATCCGAGCGTTATCCGGATTTATTGGGTTTAAAGGGAGCGTAGGCGGACGACTAAGTCAGCGGTTAAAGCGTGTGGCTCAACCATACATTGCCGTTGAAACTGGTTGTCTTGAGTGCACACAGGGATGCTGGAACTCGTGGTGTAGCGGTGAAATGCTTAGATATCACGATGAACTCCGATCGCGAAGGCAGGTGTCCGGGGTGCTACTGACGCTGATGCTCGAAAGTGCGGGTATCAAACAGG
+
BBBB??@=@BB?BAA@:95:??=A?@AA<AA>AB9??8?A9@@:ACCBBBGAA>9A@000@@>AACCGEG=A6;:6:@BBA;;6:BBC?C?@@@CBB=AA;;;599@8@@A?C@CBBB?ABBA@@CBBBCCE>CCABBB@C@@AAA??=?CCCBBC?CFDC=>??A<???DBBBAAAB:;??BB@<>?B???9727<?=><>>>@;@EH;858A889@?>><787>><;;779+8>>>?@7><<9AA:?>=8
@6HNMW:00915:06007
TACGGAGGATACGAGCGTTATCCGGATTTATTGGGTTTAAAGGGTGCGTAGGTGGCAGATTAAGTCAGCGGTGAAAAGCTGTGGCTCAACCATAGTCTTGCCGTTGATACTGGTTTGCTTGAGTACAGTTGATGTAGGCGGAATGCGTAGTGTAGCGGTGAAATGCATAGATATTACGCAGAACTCCGATTGCGAAGGCAGCTTACAAAAGTGTAACTGACACTGATGCACGAAAGCGTGGGTATCAAACAGG
+
BA@@?CC?CABAC@????@BBC>A=C@C=AA=CC>CD<AA<BF>CBAA@?>8=>8>@AAB?B@BBBBBBA>B@@@@2::?AAB?A?==8=3;;6668:26:68;7;===::<7==3;:737===?=====A=888AA=>>;><<<=>===ACB???B?B???8999BBABBBB@5::::>>>:>AC<@@@:?9;>*/+0>>>@=C?:::-:=;:;=A??B?>=:@@////9999*88;;=>7>>=888-8=>:
@6HNMW:00919:05995
TACGGAGGATGCGAGCGTTATCCGGATTTATTGGGTTTAAAGGGAGCGTAGGTGGGATATTAAGTCAGCTGTGAAAGTTTGGGGCTCAACCTTAAAATTGCAGTTGATACTGGTTTCCTTGAGTACGGTACAGGTGGGCGGAATTCGTGGTGTAGCGGTGAAATGCTTAGATATCACGAAGAACTCCGATCGCGAAGGCAGCTCACCGGGCCGGAACTGACACTGGATGCTCGAAAGTGCGGGGTATCAAACAGG
+
AA@A=>@5>9999559;;169>;@;>?>6@B4;;0;@5?A6AB/;:;9@@B=@>?:?BBC@CACCICCBABCCCC=BBA;@AB7@BCC?B?A<?@@5??@@@;955>>>>BB?CA>C@C79:@@@@C=AAAAB?@BC<??;?:?:>?>@9>=A>=93,3377.73336888///99;B=<@@>?A@<@@9877::6;5:///86//(/9194;.3,3883339//(....7....'.252222&2999:;188<7
@6HNMW:00924:05991
TACGGAGGATCCCAGCGTTATCCGGATTTATTGGGTTTAAAGGGAGCGTAGGCGGGCGCTTAAGTCAGCTGTGAAAGTTTGGGGCTCAACCTTAAAATTGCAGTTGATACTGGGTGCCTTGAGTGCGGTATAGGCAGGCGGAATTCGTGGTGTAGCGGTGAAATGCTTAGATATCACGAAGAACTCCGATTGCGAAGGCAGCTTGCTGGAGCGTAACTGACGCTGATGCTCGAAAGTGTGGGTATCAAACAGG
+
DBAA?;95:;;;/;AABE@CCG@D@CBC>CC@CD>DD<DD?EC<;;;;;CC@@@@;@;:9=@8>?9994=999??:?<A>@C@7<955.5498==9096;=596=@@ABAAAB<A@A=C>A???@993977371=987==7=8?58<?A>80/98//(//88/668828??8888:9AA?BC@C@?=?CC>>=<<2939999=8?AA@=BBBAAC@CBBBA;;;;;:===>>;D4996655)5;665=45554
@6HNMW:00943:05997
TACGGAGGATCCGAGCGTTATCCGGATTTATTGGGTTTAAAGGGTGCGTAGGCGGCCTTTTAAGTCAGCGGTGAAAGTCTGTGGCTCAACCATAGAATTGCCGTTGAAACTGGGGGGCTTGAGTATGTTTGAGGCAGGCGGAATGCGTGGTGTAGCGGTGAAATGCTTAGATATCACGCAGAACCCCGATTGCGAAGGCAGCCTGCCAAGCCATGACTGACGCTGATGCACGAAAGCGTGGGGATCAAACAG
+
CBCB@BB?CBB?B@????<@A@=@<???<?C@CD=CC=BB=BB>BBA@@==9:939;AAA9A>AAAA@::59??C>CBBAA=>;>;;;=B=@>>>@<@9=BA;;::BD;@@@CBBB)?@>AABAA@AAA=AAA=A@@=@C@CACCCBBB?BBCCB@@=?BBD8????8>AC99:BBABAA;:5:>>/;;;18898/5)/.6949772828;289?>@@@@?????D@@@AA@;;5;<<<==B9B@:=83888
@6HNMW:00952:06006
TACGGAGGATCCGAGCGTTATCCGGATTTATTGGGTTTAAAGGGAGCGTAGATGGATGTTTAAGTCAGTTGTTGAAAGTTTGCGGCTCAACCGTAAAAATTGCAGTTTGATACTGGATATCTTGAGTGCAGTTGAGCAGGCGGAATTTCGTGGTGTAGCGGTGAAATGCTTACGATATCACGAAGAACTCCGATTGCGAAGGCAGCCTGCTAAGCTGCAAACTGACATTGAGGCTCGAAAGTTGTGGGTATCAAACAGG
+
;5//5//)/7759;@?>?=@@B>B>=B<283277(33(37.7;3888=33387729879>8>5;33388333,3;;1888,33;,3333,33833333$3,35:555)59555558=<<6568<555<:98:284434448749,33(3;;;7==<77//)////(/-693/////9/33933-38-333,377187:9398:///*//8994988;333(3886668+//;6---8:91/.(...9,33223918573
@6HNMW:00956:05994
TACGGAGGATCCGAGCGTTATCCGGATTTATTGGGTTTAAAGGGAGCGTAGGCGGATTGTTAAGTCAGCTGTGAAAGTTTGGGGCTCAACCTTAAAATTGCAGTTGATACTGGTTTCCTTGAGTACGGTACAGGTGGGCGGAATTCGTGGTGTAGCGGTGAAATGCTTAGATATCACGAAGAACTCCGATCGCGAAGGCAGCTCACCGGGCCGGAACTGACACTGATGCTCGAAAGTGCGGGTATCAAACAGG
+
BBBB?;:::CC>@@?>??@CDD@F@@??<?B?BC>BB>BB=BD>>?>BA@@>AA=AC@CC>B?BDDBBACCCCCF>AAC=CFE8BBBB@B@B@CCC;C;;;BBBADDDCCBB@BB<B>B>A@@@CCB@B@A@C?CCD=CC=A>B@BBBB@BBBAAA@8<9::,9>>?<>>>;;<<?CBB@CC?BAB@DD@@@BBB=?=?999@C@@?AC?D@C?C=@@CCBBBBCBBAABCCDF=AA@ABA<ABB?@?:???=
@6HNMW:00958:06007
TACAGAGGGTGCGAGCGTTAATCGGATTTACTGGGCGTAAAGCGTGCGTAGGCGGCTTATTAAGTCGGGATGTGAAATCCCCGAGCTTAACTTGGGAATTGCATTCGATACTGGTGAGCTAGAGTATGGGAGAGGATGGTAGAATTCCAGGTGTAGCGGTGAAATGCGTAGAGATCTGGAGGAATACCGATGGCGAAGGCAGCCATCTGGCCTAATACTGACGCTGAGGTACGAAAGCATGGGGAGCAAACAGG
+
@ABBBBDB=BBAB@@:;:?C?BAA548>3>;?<<5<<===5>@>@@@@ABC@CA=AD:@@00*0=000+0:;7777.3737&37778487<<7==5;7;?BAAA5=>>>BA>?<>B?@AAA>>@@>>>@:BAA>9>?;5;>AA?B?A:8938?>?>;:7:;@D:>>>==BA@@>==>A5;;<@;?>>;>;;;;?>>:>;>>>@=???>=8<052,26698><888>>B>A>>>>>6>?>@@A@2==;::0:985
@6HNMW:00959:05982
TACGGAGGATCCGAGCGTTATCCGGATTTATTGGGTTTAAAGGGAGCGTAGATGGATGTTTAAGTCAGTTGTGAAAGTTTGCTGCTCAACCGTAAAATTGCAGTTGATACTGGATATCTTGAGTGCAGTTGAGGCAGGCGGAATTCGTGGTGTAGCGGTGAAATGCTTAGATATCACGAAGAACTCCGATTGCGAAGGCAGCCTGCTAAGCTGCAACTGACATTGAGGCTCGAAAGTGTGGGTATCAAACAGG
+
BBBB?@@>@BB?BAAAAA@BBB@CA???9?@:??9?A=BB;AB:999AAAA?@@ADCBBB=B?BBBBBB999BBC8@@?7??ABBBBB?C<??CEC8B49;AAA;ACCBCDC@DCCCCDAGAC@@@BBC?A:96:::<@A=A>A=BCBB>BA@?@;;5;@@@8;;;B@CDEDBCBABBB@AA>ADE>AB@:;:>?,000@@@<@@AAA@CC??@B?BA???AA<A??<?C???F>BAAA@?8888?BC>BBE@
@6HNMW:00919:06056
TACGGAGGATCCAAGCGTTATCCGGATTTATTGGGTTTAAAGGGTGCGTAGGCGGTTTGATAAGTTAGAGGTGAAATACCGGGGCTCAACTCCGGAACTGCCTCTAATACTGTTGAACTAGAGAGTAGTTGCGGTAGGCGGAATGTATGGTGTAGCGGTGAAATGCTTAGAGATCATACAGAACACCGATTGCGAAGGCAGCTTACCAAACTATATCTGACGTTGAGGCACGAAAGCGTGGGGAGCAAACAGG
+
AA@@;:96:@@=A<@@AA>ABA=A<99959A<AA9<<5<<5<@8@:99>??:9809?8=A??<?@<@@??>???B<BBB?BFD8AA::79CC?B?B?>>>>>???B=@>>888;AA:>>:::A:::>=<9=::7:AA;@>9@:>@@@>@9@@A>?>@=AAAA:AAAA<@@@@????@AAAAA;??A9>=@:>=>@4;7;=><C=<;5;C;>>>>>=>>@@>>><>8849<=66618>=====2;;;@@:====
@6HNMW:00920:06022
TACGGAGGGTGCAAGCGTTACTCGGAATCACTGGGCGTAAAGGACGCGTAGGCGGATTATCAAGTCTTTTTGTGAAATCTAATGGCTTAACCATTAAACTGCTTGAGAAACTGATAATCTAGAGTGAGGGAGAGGCAGATGGAATTGGTGGTGTAGGGGTAAAATCCGTAGAGATCACCAGGAATACCCATTGCGAAGGCGATCTGCTGGAACTTAACTGACGCTAATGCGTGAAAGCGTGGGGAGCAAACAGG
+
?@@A@@@@9???@=A@AA?A@@@A?@?CBBBBBB:AA;;;0;?ABCCBCBGBCCACC?BC;;4;A;;;;;*:<@BC>?@?B@CCABB?B?A>AB6;:6;BBBBAECBAA<BCCBBB@BBBCCCCBBCCC=@B??=@BCCCC@C@D@EAA?<?@@=@@@8@CCF:BB@BCCCCBBBCCC?BB@C?BBBD=BB?AB??;?;>:::BDCCCB@C?BB?B?BBBBBBBBC@CCD@A@BB=ABBBDEG;BBAAA<AAB?
@6HNMW:00925:06032
TACGTAGGGTGCGAGCGTTAATCGGAATACTGGGCGTAAAAGCGTGCGCAGGCGGTTTTTGTAAGACAGATGTGAAATCCCCGGGCTCAACCTGGGAACTGCGTTTGTGACTGCAAGGCTAGAGTGCGACAGAGGGGGGTGGAATTCCACGTGTAGCAGTGAAATGCGTAGAGATGTGGAGGAACACCGATGGCGAAGGCAGCCCCCTGGGTCGTAACTGACGCTCATGCACGAAAGCGTGGGGAGCAAACAGG
+
594499480444<;;;550438;<9=-00::99//55595&/:///7777;.55.5555$555.5<<566;;<<=<24555&5:1<<<<:D<???:?@CA?@CDL?CBCBBBBAA6;6;AAAACBB@;;;00000000%0>:;4:=:8AA8=?=BBBCA?888.333333;<<777::5884<6733.333;4333492;;<<<<<+<>@6<=660;><<=000<<?8873=55949;;;;==,66<>>7><<7
@6HNMW:00928:06015
TACGGAGGATACGAGCGTTATCCGGATTTATTGGGTTTAAAGGGTGCGTAGGTGGCAGATTAAGTCAGCGGTGAAAAGCTGTGGCTCAACCATAGTCTTGCCGTTGATACTGGTTTGCTTGAGTACAGTTGATGTAGGCGGAATGCGTAGTGTAGCGGTGAAATGCATAGATATTACGCAGAACTCCGATTGCGAAGGCAGCTTACAAAAGTGTAACTGACACTGATGCACGAAAGCGTGGGTATCAAACAGG
+
BB;;:;C?A@@@@@?;;;>@AB>B?BBB>CD@EF?DC>BC=BC=AAABGBB@CB@BCBBCBDADCCDBAA=ABBDE<CCAACC9;;==:=,00>>??@<BC?AB?BBBABAB?AC8::?<??BBBBBAA@DBAAABB@BB?C???@BBBBBBABB??<?ACC>:::CBBBBAAA?;;;??;;7:@@8>>>055880507969:.7399=0<<<AA=@B@?>>@;733;322333(/6///9....55:08585
@6HNMW:00940:06038
TACGGAGGATACGAGCGTTATCCGGATTTATTGGGTTTAAAGGGTGCGTAGGTGGCAGATTAAGTCAGCGGTGAAAAGCTGTGGCTCAACCATAGTCTTGCCGTTGATACTGGTTTGCTTGAGTACAGTTGATGTAGGCGGAATGCGTAGTGATAGCGGTGAAATGCATAGATATTACGCAGAACTCCGATTGCGAAGGCAGCTTACAAAGTGTAACTGACACTGATGCACGAAGCGTGGGTATCAAACAG
+
BB;;5:A=ABBBBCD;;;?9957<7:=;299.55)55)55)5>4<<@A>9;69<=AB@BC9;7;BBBBAA=A?AAB7BBBB??:?>>95>=;?;;;??9;<;>>:@??;;8;9=>9?CC?BAA??8733289:::8838=*/*/===<==>777>A=;3<333(377889///7;177=>===79983222.22:9.3.3----(--//(/68994933337665,,,,,,,,(--//33(399666/557
@6HNMW:00950:06032
TACGTAGGTGGCGAGCGTTATCCGGAATCATTGGGCGTAAAGAGGGAGCAGGCGGCCGTGAGGGTCTGTGGTAAAAGACTGAAGCTCAACTTCAGTGAGCCATGGAAACCGGACGGCTGGAGTGCGGCAGAGGATCGTGGAATTCCATGTGTAGCGGTGAAATGCGTAGATATATGGAGGAACACCAGTGGCGAAGGCGACGGTCTGGGCCTGCACTGACGCTCATTCCCGAAAAGCGTGGG
+
BCCCCBB?BC@C@@AA@@;;::=A=A=AB;;4:@;@@@@C>A@@@<@BCCE@BB=B9;;@@CC79995==9>>>>2:<7://)//99;8<;7;C>>>@9929>?:?D>D>@>?@@<ABB@CBBB:;9;@@@B=AABBBB@C?B?B?AA@@@@??@@=@@??9>?@?@BDAABBB;;9:B?C@BCC@C>994994:=8888884:=<<<4<4595:9;;:::;<;:<7==13333&3;;3333
@6HNMW:00952:06029
TACGGAGGATGCGAGCGTTATCCGGATTTATTGGGTTTAAAGGGAGCGTAGGTGGGATATTAAGTCAGCTGTGAAAGTTTGGGGCTCAACCTTAAAATTGCAGTTGATACTGGTTTCCTTGAGTACGGTACAGGTGGGCGGAATTCGTGGTGTAGCGGTGAAATGCTTAGATATCACGAAGAACTCCGATCGCGAAGGCAGCTCACCGGGCCGGAACTGACACTGATGCTCGAAAGTGCGGGTATCAACAG
+
DDBB?BB?B?@@@@@>@@>@BB@B@BED=BB=@A=@C>CF>CC>AAACDDCABBB>BBCDAC@BBCCCCBBBCCC=@@D499969BAA?C@B@BBB8B8;;BBB?BCCBBAA?AC>C?B=@ABBCAA?BBA@@;;;;3;<8>;??CCBB>A?A=?7738AAB>ABBC?A@@BBCBBBBB?BA?CCC?@@@CB>>?9=8>>?>ACAA79949<@=B>AACCCCCC>::@<=;777)8:75//(/66./(.58
@6HNMW:00956:06011
TACGGAGGATGCGAGCGTTATCCGGATTTATTGGGTTTAAAAGGGAGCGTAGGTGGGATATTAAGTCAGCTGTGAAAGTTTGGGGCTCAACCTTAAAATTGCAGTTGATACTGGTTTCCTTGAGTACGGTACAGGTGGGCGGAATTCGTGGTGTAGCGTGAAATGCTTAGATATCACGAAGAACTCCGATCGCGAAGGCAGCTCACCGGGCCGGAACTGACACTGATGCTCGAAAGTGCGGGTATCAAACAGG
+
AA@A=AC@B;:;:;8<8838?D?B>@?B?BB@BA8>?+9:9(:<873799?;7==<6BABB?B?;;;A??BC@BBC999D:?BB7ABCC?CACACDD:C?AA@@A@CBAAA;;8;B<A<?<?A@>@>?:>@==>9?AA9@?9=1823733,78;;80//98;/<<==2;8;778<>==A9=?9;;:?@@@BAA@B8:7:BA@AC?A>@C=B?B?A<?;;;000>>@@AAA?>>A8@?>999+8=?988-/995
@6HNMW:00956:06047
TACGGAGGGTGCAAGCGTTAATCGGAATTACTGGGGCGTAAAGCGCACGCAGGCGGTTTTGTTAAGTCAGATGTGAAATCCCCGGGCTCAACCTGGGAACTGCATCTGATACTGGCAAGCTTGAGTCTCGTAGAGGGGGGGTAGAATTCCAGGTGTAGCGGTGAAATGCGTAGAGATCTGGAGGAATACCGGTGGCGAAGGCGGCCCCCTGGACGAAGACTGACGCTCAGGTGCGAAAGCGTGGGTAT
+
////)/77./44717///5:5://+58<7949599+95444)494559;:55.5<.555&554949:555;554444/5=>>.==266:?9>:>@>5<=>?==5444<=44///)//)///)/::/45444444444444"333:5:6:6:<.45;665<7<9:;/9::<<@990>0//;577*0,0?@9CA>C:;<;8<:==:=???+@D??995.5@00/77///<<>9??@@??266;;;=4997
@6HNMW:00919:06086
TACGGAGGATGCGAGCGTTATCCGGATTTATTGGGTTTAAAGGGAGCGTAGGTGGGATATTAAGTCAGCTGTGAAAGTTTGGGGCTCAACCTTAAAATTGCAGTTGATACTGGTTTCCTTGAGTACGGTACAGGTGGGCGGAATTCGTGGTGTAGCGGTGAAATGCTTAGATATCACGAAGAACTCCGATCGCGAAGGCAGCTCACCGGGCCGGAACTGACACTGATGCTCGAAAGTGCGGGTATCAAACAGG
+
CCCB?BA?C9::@BBBCD?BAC>B>@@?8?C=@A;@C;CC;==7=>>@ABB?BAC=BBDD?D@DDD@@BCCDBBB=B@B:BCC;CCGD@B>B@CCC;C=AA@@@=BBAAA@@?@B=B?C@CAA@AAA=A@ABC?BDC>BC?B?C?BBBA>BAA@@9999CDD>BBBB@BB@AABBBBBC?CC?BBC?BB?@>>>>;=9>::9CCBB?BF=B?B@B@DAAABBCCCBAA>>>@A@<AB>?>C:>>AAAA=>>>>
@6HNMW:00925:06092
TACGGAGGATACGAGCGTTATCCGGATTTATTGGGTTTAAAGGGTGCGTAGGTGGCAGATTAAAGTCAGCGGTGAAAAAGCTGTGGCTCAACCATAGTCTTGCCGTTGATACTGGTTTGCTTGAGTACAGTTGATGTAGGCGGAATGCGTAGTGTAGCGGTGAAATGCATAGATATTACGCAGAACTCCGATTGCGAAGGCAGCTTACAAAAGTGTAACTGACACTGATGCACGAAAGCGTGGGTATCAAACAG
+
>@>@8AA?BCCBBAA;9:49:<3:5;><6;;499099)99,9>:??ABB;;8;A=@@?@C5;;0;@@BBBB>@;;;<<*<C<;<??@CCC?B99:>?@AC@DD?CC?BAA@AAA>AA:@=@<>99:BBCCC@DAA@@9939=9=??????A::9A>>>@497?A79//=///?====B<:7755/57569;;-.-77(-(.3.33,333;;+3488<>BB@@:><:<887752333(377788/222555,569
@6HNMW:00927:06106
TACGGAGGGTGCAAGCGTTACTCGGAATCACTGGGCGTAAAGGACGCGTAGGCGGATTATCAAGTCTTTTGTGAAATCTAATGGCTTAACCATTAAACTGCTTGAGAAACTGATAATCTAGAGTGAGGGAGAGGCAGATGGAATTGGTGGTGTAGGGGTAAAATCCGTAGAGATCACCAGGAATACCCATTGCGAAGGCGATCTGCTGGAACTTAACTGACGCTAATGCGTGAAAGCGTGGGGAGCAAACAGG
+
BIDD@CBB=@::;@BBCC@CDCBC?C@DBCBBGJ?EBA@B>C@CC@;;;AC>;;7;B?ABCCACDBBBB<BBBAC9@;;;=A@>CD<@=@=@B2;;6:>=BC?DCBED?BC@A@C?BCCBBBCCCCCB;BB:;7;BAABB?B@DAB@@@=@A=>>>>4?@CC9A@<@@@ABBBCBBB@BC@F@BBBA8<;=A@;;5:28=>??A@>@>:@;><?B@CCDDB;;;@>AB:>9955)59==;==0???BB=BAA?
@6HNMW:00930:06075
TACGGAGGATCCGAGCGTTATCCGGATTTATTGGGTTTAGAGGGAGCGTAGGCGGGCGCTTAAGTCAGCTGTGAAAGTTTGGGGCTCAACCTTAAAATTGCAGTTGATACTGGGTGCCTTGAGTGCAGTATAGGCAGGCGGAATTCGTGGTGTAGCGGTGAAATGCTTAGATATCACGAAGAACTCCTATTGCGAAGGCAGCTTGCTGGAGTGTAACTGACGCTGAATGCTCGGAAGTGTGGTATCAAACAGG
+
CCCC@@@>ABC?CBBACA;;<KAE@CBC>BB>BC<BB=BCDCC>CCBBBDC@CCB9A000;>;@@BBB@999A@D:??B<BBB8A@??<@9@<AAB9@<?@@???CBCBBBCC=B??;?;????A@@@00/:606691888B>B@C899?ACA@@==7:888*8888089;555@AA@?:?A367@:<=@<>>>@;>;>===>7;;@A7;:=@>==@>>::986//)/97,,-)-)-2,,/)...9;;157;6
@6HNMW:00949:06069
TACGGAGGATGCGAGCGTTATCCGGACTTTATTGGGTTTAAAGGGTGCGTAGGTGGCTTGTTAAGTCAGTGGTGAAAAGCTGCAGCTCAACTGTAGTCTTGCCGTTGAAACTGACGGGCTAGAGAGGAAACGAGGTATGCGGAATGTGTGGTGTAGCGGTGAAATGCATAGATATCACACAGAACGCCGATTGCGAAGGCAGCGTACCAGGCTCTATCTGACACTGAAGCACGAAAGCGTGGGGATCAAACAGG
+
>999<AD@CCCDDCB@@A=@?@5>::455)5;6;<4;>)55)59)55999;<:=@<@D8<<7:5:<@@@BB?@@?BA-9:99874938:6889:///6948<(//3444)4445:;>6>>>668<B>BB:@A:;6;B:;;D@C@@@@ABB>DD?????:???=8999@@AAA?977AABBBBC?AAA<8886:;//*/4855575530..(.55467/..99858?@=????>>C8>>@9:::+9@@@?8?;?9
@6HNMW:00956:06080
TACAGAGGGTGCGAGCGTTAATCGGATTTACTGGGCGTAAAGCGTGCGTAGGCGGCTTATTAAGTCGGATGTGAAATCCCCGAGCTTAACTTGGGAATTGCATTCGATACTGGTGAGCTAGAGTATGGGAGAGGATGGTAGAATTCCAGGTGTAGCGGTGAAATGCGTAGAGATCTGGAGGAATACCGATGGCGAAGGCAGCCATCTGGCCTAATACTGACGCTGAGGTACGAAAGCATGGGGAGCAAACAGG
+
BBCCD@?@<?@>AAA???>B?BBB??>>:>ABBB=CCCBB=BA@@A?@>@@?8879B?AB?B<>=BB@CB@A@BE<BBBB5@787B@B?CC;>?:??B?ABBB?BBBBBCCC>@@@BBCAA?==@@@A9B>:858<<5;A@@?=:>;>>9>???;;;9>AAA599>AC>>>@@=<<>98858;?A@<>>?B<@>><><A@??<A>>>>;>=BB=A?>@@AB587@>=:==A><>9>A@AAAA2A?>>>7=<<=
@6HNMW:00929:06138
TACGGAGGATGCGAGCGTTATCCGGATTTATTGGGTTTAAAGGGAGCGTAGGTGGGATATTAAGTCAGCTGTGAAAGTTTGGGGCTCAACCTTAAAAATTGCAGTTGATACTGGTTTCCTTGAGTACGGTACAGGTGGGCGGAATTCGTGGTGTAGCGGTGAAATGCTTAGATATCACGAAGAACTCCGATCGCGAAGGCAGCTCACCGGGCCGGAACTGACACTGATGCTCGAAAAGTGCGGGTATCAAACAGG
+
BCCC?BB:;:CA@>@9;;8;;B=B69;@:>@=@D8>@.;:.;A89::BBBB?BBB<ABAA5;5;BBABA@A<;:;0;::.999*5ABB?A>@5:;9;';2:9=4;2:>@?@??;==6=:=;@AAABBB@BBABA?:9959B>B@D@BBBA>ABAAB>=;>BCC>DB?@=?BBBB??>CBB>AA?CCC@BBBB@@BC>B?B899AA9839@:@?C@E<??AAAAAAAAA@?;6////)/7///5.597.//*5;;8
@6HNMW:00930:06135
TACGGAGGATCCTAGCGTTATCCGGATTTATTGGGTTTAAAGGGAGCGTAGGCGGGCGCTTAAGTCAGCTGTGAAAGTTTGGGGCTCAACCTTAAAATTGCAGTTGATACTGGGTGCCTTGAGTGCGGTATAGGCAGGCGGAATTCGTGGTGTAGCGGTGAAATGCTTAGATATCACGAAGAACTCCGATTGCGAAGGCAGCTTGCTGGAGCGTAACTGACGCTGATGCTCGAAAGTGTGGGTATCAAACAGG
+
BCBC@@@>@BB=B@@@AB=ACB?C?CBB<@AACC=CE8;;7;B;ABABBBB@B@@5>0009=8=@AABBBBCCHJ?CCC?CCC<CBGC?B=?4:::-;4;;CAB?BBCFDCCB>????C>A>?>A?>8>A@=><?BB?BA>B@C?BBAA>AAAAA9828@?@:AAAC@AA@>A?ACCBB?BB?BBC?BBC;>=??:?;?@ABB>AACC>AAA@@@=@ABBBBCBBABCBBBBBC>BBB;;;0;@AA@A;@AA>
@6HNMW:00933:06113
TACGGAAGGTTTTTTTTTCCGGGGAGGCAGTTTTTTTTTTTTTTTTTTTTTATTTGCCACCCCCCCGGAAAGGGTTTACCCCCCTTGGGGGGGGGGGTTTAAAAGGGGAGCGTAGGCGGACGACTAAGTCAGCGGTTAAAAGCGTGTGGCTCAACCATACATTGCCGTTGAAACTGGTTGTCTTGAGTGCACACAGGGATGCTGGAACTCGTGGTGTAGCGGTCCCCGAA
+
9444.4.4.33333333"45:;;2>=5:://///////////////////"/:;.77)///////"/)/7.79.77.79<<;;$<.5555555555"55)555&555&5555;45.594///////)////;;;.5.555&5999;;;15554.4.49:988344.49.55;45555:8=555544444448888::38<:843-3-344::94883338;47666*666
@6HNMW:00950:06149
TACGGAGGATGCGAGCGTTATCCGGATTTATTGGGTTTAAAGGGAGCGTAGGTGGGATATTAAGTCAGCTGTGAAAGTTTGGGGCTCAACCTTAAAATTGCAGTTGATACTGGTTTCCTTGAGTACGGTACAGGTGGGTGGAATTCGTGGTGTAGCGGTGAAATGCTTAGATATCACGAAGAACTCCGATCGCGAAGGCAGCTCACCGGGGCCGGAACTGACACTGATGCTCGAAAGTGCGGGTATCAAACAG
+
CB;;6;A>AADCB;;;BB?AAD@C5;;;0;A5;;0;A:BC?CM?CAAABCC=;;;0;ACC@C@CDCCBDBBBBBC<BBB>BDK<CBBB@B?B>BAA7A<@@ABB8:;ABACC@CC@C?C=@@AA;::?BA@??:773)7;5;2918>??9?=:0000*0;?>8=@=>:?AB@@@??=9928<5;??;@>??>=;>09299897777,333&317171779333::::522=555;(252222'2666=@357;
@6HNMW:00956:06118
GTACGGAGGATGCGAGCGTTATCCGGATTTATTGGGTTTAAAGGGTGCGTAGGCGGCTATTTAAGTCAGCGGTGAATCTTGGGCTCAACCTGAAACTGCCGTTGAAAACTGGATGGCTTGAGTGTAGATGAGGTAGGCGGAATTCGTGGTGTAGCGGTGAAATGCATAGATATCACGAGGAACTCCGATTGCGAAGGCAGCTTACTAAGTTACAACTGACGCTGAAGCACGAAAGCGTGGGTAATCAAACGAG
+
66;;>=AB8==B;;;9CAB?B;<4;>;;;/;:29=,99)55)5909;;;=>>86915;99>4?<??>?B00*000+0::*//(/433-3-344:1:4555:;33333&39;-//7466+//669;888<===?@@@<@@<@<??999?:??AAAAC=@???8?@@@;;;A@@;;;;;;;4;;AAA;?;:2999@2949=@@@<AABB<??>A@@<@@A@??<000+099<999,97</00*00)//8:.68:;
@6HNMW:00957:06129
TACGGAGGATCCCAGCGTTATCCGGATTTATTGGGTTTAAAGGGAGCGTAGGCGGGCGCTTAAGTCAGCTGTGAAAGTTTGGGGCTCAACCTTAAAAATTGCAGTTGATACTGGGTGCCTTGAGTGCGGTATAGGCAGGCGGAATTCGTGGTGTAGCGGTGAAATGCTTAGATATCACGAAGAACTCCGATTGCGAAGGCAGCTTGCTGGAGCGTAACTGACGCTGATGCTCGAAAGTGTGGGTATCAAACAGG
+
BBBC@@@<@AAA;B@@@B=@@C?B=@@B<BB>BB=BB:AC;AF=BCBGFCC?;;;0;A@@?B?BBBACBABIFCI>BBFGIIE<CBBB>B=A5;;;;*;2:99>@299=>B=?C>:;:AC<?:::AAB?BBB999:CC?CC?B?B>??BC>AAC@@>>6;@?@:@AAA488;==>=ABBB>?A=999>AAA>BBBD?A?BAABB?BBBB?BB@@@A?BBCDCCCBA@BFEDBBBH>BBC;;;0<AA;;;0;;B@
@6HNMW:00914:06181
TACGGAAGGTCCGGGCGTTATCCGGATTTATTGGGTTTAAAGGGAGCGCAGGCCGTCGATTAAGCGTGACGTGAAATGCCGCGGCTCAACCGTGGAAGTGCGTCGCGAACTGGTTGACTTGAGTGCGCACGAGGAAGGCGGAATTCGTGGTGTAGCGGTGAAATGCTTAGATATCACGAAGAACCCCGATTGCGAAGGCAGCCTTCCAGGGCGTAACTGACGCTAAAGCTCGAAAGTGCGGGTATCGAACAG
+
CCBB=A<@9>B4::/;@@<@::29.5==599.99,9;6;B0>>)5599;;=8=6<?9;998@3<;<555;55555)555.5=<8<=;;5:797:+0,0<00556><<<:666=@<@@9969A@:;;AA@??994:=C?CC@D?C?BBBC@BBBCCBA?BAAA<ACCC@@??@?ACCBBB>@>2999+;CA?BB@@<@=A@@@;>8<;:99,9=::<??::<<<9:919::885=4=<>433(4<::995:44
@6HNMW:00921:06172
TACGTAGGGGGCAAGCGTTATCCGGATTTACTGGGTGTAAAGGGAGCGTAGACGGCGACGCAAGTCTGGAGTGAAAGCCCGGGGCCCAACCCCGGGACTGCTTTGGAAACTGTGCTGCTGGAGTGCAGGAGAGGTAAGTGGAATTCCTAGTGTAGCGGTGAAATGCGTAGATATTAGGAGGAACACCAGTGGCGAAGGCGGCTTACTGGACTTAGTAACTGGACGTTTGGAAGGCTCGAAAAGCGTGGGGAGCAAACAG
+
;>99::;;:;):?;@ABB?BBB@B?BFE=BABCD>BBBDC=CC=BBBCBBBBBB?CDBBCBB?BB@@@?BBBCEE<@@E>CCC:CF>F@CCC<CD=B=;;DDD:B=>>5==>9::CCCDD@AAACCCC?CFFH@BB?BBD@H?B?B@BBBCBBBBBB@AAAD=AA:;;AHCCBC???:994:<B??:?@??:??A<@=?>8<>185594522+2333,387499///(/(/(/38863333&39;;===.88333(377
@6HNMW:00923:06193
TACGGAGGATCCTAGCGTTATCCGGATTTATTGGGTTTAAAGGGAGCGTAGGCGGGCGCTTAAGTCAGCTGTGAAAGTTTGGGGCTCAACCTTAAAATTGCAGTTGATACTGGGTGCCTTGAGTGCGGTATAGGCAGGCGGAATTCGTGGTGTAGCGGTGAAATGCATAGATATCAACACAGAACGCCGATTGCGAAGGCAGCGTACCAGGCTCTATCTGACACTGAAGCACGAAAGCGTGGGGATCAAACAGG
+
BBAD@BB?BBB>A@@@;;8:BB<@;9;:.;B=BB;A@8@C;CC>BBAA@DC>;;;0;?@B=C@CBCBBB@===AD-..A7:::-...<8=8?:D>>160555;<<?>@;:8AA8@AC=?<?AAAB??<?A???;?@A=BB?B@E@BBBA=??>@AAC9<<>@;?<>AAB==99</0*0==:8><CB>6A>@:==@?:>:<????@>C?BB<>986:;;DEB?;::::4:::7557.9>???A@/==8//*/<<7
@6HNMW:00941:06209
TACGGAGGATACGAGCGTTATCCGGATTTATTGGGTTTAAAGGGTGCGTAGGTGGCAGATTAAGTCAGCGGTGAAAAGCTGTGGCTCAACCATAGTCTTGCCGTTGATACTGGTTTGCTTGAGTACAGTTGATGTAGGCGGAATGCGTAGTGTAGCGGTGAAATGCATAGATATTACGCAGAACTCCGATTGCGAAGGCAGCTTACAAAAGTGTAACTGACACTGATGCACGAAAGCGTGGGTATCAAACAGG
+
CBAA=;:7:ACCCCC:88>???7979>C>BB?AA298+9=5=>8???@A??<?B?ABBBA>A>AAAABAB<@9999*:<@@>?;??>A;?5;;;:;:;199@BD?CCCCBBC@BB<???:>???ABABB?BAA??;;5;=8=;@@>>>A>>>BBB??;?AAA<AAABB???BB@<>>=>@@>8=;;6;;;;?;;;5;3>==<>8<<999-::9<<:>>>>>?<<87577:5525(288777.565577.7<=9
@6HNMW:00942:06171
TACGGAGGATGCGAGCGTTATCCGGATTTATTGGGTTTAAAGGGTGCGTAGGTGGCAGAGAAAGGTCAGGGGTGAAAAGCTGCAGCTCAACTGTAGTCTTGCCTTTGAAACTTCTCAGCTAGAGTGTAGAAGAGGTATGTGGAATGTGTGGTGTAGCGGTGAAATGCATAGATATCACACAGAACTCCGATTGCGAAGGCAGCATACTGGGCTATAATTGACACTGAAGCACGAAAGCGTGGGTATCGAACAGG
+
BAAB?@@>@@@@AB?>???AAB>B?BBB>BB?BD=BA8??5?@;@ABA@?B?BB??@@@@==,.+......*/=9:<.<@<<<@A=B;;9;A@@ABBAB>BB>BB=BBD:@A=B@?=;695@@A:9:BAB;@@A=A?@B@A>@@CCCBBC@CFDDDAA<ABBB=BCCCCCFCCCCCBBAABAA?ABD?BAB?@@>>4:59?AAAA@@;;;0;BAAC@C?B@BCCCBB?@A@@>@@:@@A@BB<BAAACC@CFCA
@6HNMW:00942:06202
TACGGAGGATGCGAGCGTTATCCGGATTTATTGGGTTTAAAGGGAGCGTAGGTGGGATATTAAGTCAGCTGTGAAAGTTTGGGGCTCAACCTTAAAATTGCAGTTGATACTGGTTTCCTTGAGTACGGTACAGGTGGGCGGAATTCGTGGTGTAGCGGTGAAATGCTTAGATATCACGAAGAACTCCGATCGCGAAGGCAGCTCACCGGGCCGGAACTGACACTGATGCTCGAAAGTGCGGGTATCAAACAGG
+
BBBB?BB@BBBABB@@@B@CCC@C@BCB=BA<A@:?D:A@=@D>ABACCCD@;;;8;BBBADACCCCCCDEHBBB<ACB<BBB9BBBC@C?B?CFD9C>?????=AAA????9??9??C?C@@@A9949????:>=>7=A<B>B?BBBB=A?>>=;;9>@AB>CFCB?BBBBBCCCC==;=B?BBB?BCBBBBBB<?<?<><>BBC?AC=C?C?C>ABCCBBBBBD:::@@AAD7:9>877-8<<;;;3;==8
@6HNMW:00919:06229
TACGGAGGGTGCAAGTGTTAATCGGAATTACTGGGCGTAAAGCGCACGCAGGCGGTTTGTTAAGTCAGATGTGAAATCCCCGGGCTCAACCTGGGAACTGCATCTGATACTGGCAAGCTTGAGTCTCGTAGAGGGGGGTAGAATTCCAGGTGTAGCGGTGAAATGCGTAGAGATCTGGAGGAATACCGGTGGCGAAGGCGGCCCCCTGGACGAAGACTGACGCTCAGGTGCGAAAGCGTGGGGAGCAAACAGG
+
BBBB>;9:0:A@@<A@DD@C?C>=9=+0+0=>>>5==AAA>CCBBBBABBB>@@<AB=BB?C@BGEGGCAA@CCC;><<<+00*//88396;<>3;6999;A@@@A@:;9=?9?B?BBC?BBC@;:5A==><>>>>>%A=BB>A>A>AB?CCBBBCC999BB8999@@@BBBBBBAB=@A;A>AA@@C@CC>A@@6940>;====*008=@@A@AA@@@<@666;<<6;;<@@@8@A@@@BB9BCBBB:??@4
@6HNMW:00932:06244
TACGGAAGGTCCAGGCGTTATCCGGATTTATTGGGTTTAAAGGGAGCGTAGGCGGACGACTAAGTCAGCGGTTAAAGCGTGTGGCTCAACCATACATTGCCGTTGAAACTGGTTGTCTTGAGTGCACACAGGGATGCTGGAACTCGTGGTGTAGCGGTGAAATGCTTAGATATCACGAAGAACTCCGATTGCGAAGGCAGCTTGCTGGAGCGTAACTGACGCTGATGCTCGAAAGTGTGGGTATCAAACAGG
+
CC@@=@=@=@C?AA>@:97;CD?B@@@A=AC@FE>BB>BB;BE<;;:BBCC@CC@BC;;;CC?AACBAAC?B7;;0;B;;;BA=@BBB@C?BBBBBB=@@=AB6;;@:@@A=A<@@AB?BBBBCBBCCCBEE>B@@@BD@C@CCCBAA=@B@>>>A=@ABB=BFCD>AABBBBAABCA<>>:>>C=A@@7>9<<3:49??@A;@@9949<<<=B<@>BBBBBB@BBC@@@@@B8@@ABBA=AA@@AA<A@@=
@6HNMW:00939:06256
TACGTAGGGAGCGAGCGTTATCCGGATTTATTGGGTGTAAAGGGTGCGTAGACGGGAAGTTAAGTTAGTTGTGAAATCCCTCGGCTCAACTGAGGAACTGCAACTAAAAACTGATTTTCTTGAGTGTTGGAGAGGAAAGTGGAATTCCTAGTGTAGCGGTGAAATGCGTAGATATTAGGAGGAACACCAGTGGCGAAGGCGACTTTCTGGACAATAACTGACGTTGAGGCACGAAAGTGTGGGGAGCAAACAG
+
959??=>C;:9:CCAAAB@BBB@D>ABC9;9@DC<=>ABD8?>:>>?ABBBAAAB=A?AA<@:9949>A<ABBAA999:,9@@399=>:<:??A>B=???@@;@99:::'8=<9><?.78178;>=>?B???>B?CC>ABA:=7;7:=@A877??>==9====4;;;988>==97.559994<8997:::8;496:595:5759A4<<=165939>6;785;7;8<?:8<<<377)5692222&29:::/855
@6HNMW:00940:06221
TACGGAGGATGCGAGCGTTATCCGGATTTATTGGGTTTAAAGGGAGCGTAGGTGGGATATTAAGTCAGCTGTGAAAGTTTGGGGCTCAACCTTAAAATTGCAGTTGATACTGGTTTCCTTGAGTACGGTACAGGTGGGCGGAATTCGTGGTGTAGCGGTGAAATGCTTAGATATCACGAAGAACTCCGATCGCGAAGGCAGCTCACCGGGCCGGAACTGACACTGATGCTCGAAAGTGCGGGTATCAAACAGG
+
CCCC?CB?B:::@;::::>BCA>A<9::5:A>AB=BC>CD>DD>9:9AA??;?BB;BBAA6:6;BB<<;BBACGC>CDI?GEE;CCCC@C@D@DDD;D;;;BBA=CBCCCBC?BB>B@E:;;BBCCC@DBBBB?ABB<AA>A@C?BCBB@B@@@A9958@@A>>??C@CCBBBBAAA@A?AA>BJG?BBBAAACC?B@B::9BBBB?CC>C?B?A????AAA@CCD899BAAAB=BBBBBB=AAA>>>::@C=
@6HNMW:00945:06240
TACGTAGGGGGCGAGCGTTGTCCGGAATTACTGGGCGTAAAGGGTGCGTAGGCGGTTAATTAAGTTGGATGTGAAATTCCCGGGCTTAACTTGGGAGCTGCATTCAAAACTGGTTAACTAGAGTTCAGGAGAGGGAAGCGGAATTCCTAGTGTAGCGGTGAAATGCGTAGATATTAGGAGGAACACCGGTGACGAAGGCGGCTTTCTGGACTGACACTGACGCTGAGGCACGAAAGCGTGGGGAGCAAACAGG
+
CCCCCAAAAA2?C?A@?@=@BB?B@C:;8;AABB>CCBDE=@@;@@@@AA@;::6:?A?B@C@CC@C@CCCAABE>C@CD>DF>CC997;B?BC=CCC@@@AC?CCCC;CCB?BAC?CCBBB@A=;;94?@<BB:A?@;:7;=B:FACCCC@@ACCB@BCEM?CC;<;CCCCCD?BB@BB?A?@998:?AABCBB>A>;;6;BD=CDF@CCCBA???@@@??@@@::8:@AABB>BCBBBBB:BBBBB=BBC?
@6HNMW:00924:06264
TACGGAGGATGCGAGCGTTATCCGGATTTATTGGGTTTAAAGGGAGCGTAGGTGGGATATTAAGTCAGCTGTGAAAGTTTGGGGCTCAACCTTAAAATTGCAGTTGATACTGGTTTCCTTGAGTACGGTACAGGTGGGCGGAATTCGTGGTGTAGCGGTGAAATGCTTAGATATCACGAAGAACTCCGATCGCGAAGGCAGCTCACCGGGCCGGAACTGACACTGATGCTCGAAAGTGCGGGTATCAAACAGG
+
CDCD@CB?B;;;CAA???>AAB@B?ACA=BC@CC>CD<@?8?F9::9AAAD?BBC=CCCD@C?CCCCCC::9CCC>AAA<BEC;CCCCBC?B>AAA9B>AAA;<7;ABBB@@6::/9>@;@@AABBB@CCCCDABBB=??<?>@;@BBA>BB@@@??=?ABB=AAAB<??BBBBBBCAA>AC?CCB@@@@@@@;92939?<?@@AA@CC>C?B?B>AAGABAB???AAA@A@A@9@A999A;A@AAAB<>>?=
@6HNMW:00924:06289
TACGTAGGGGGCAAGCGTTATCCGGATTTACTGGGTGTAAAGGGAGCGTAGGTGGCAGGGCAAGTCAGATGTGAAAACCGGGGCTCAACCCCGGGAGTGCATTTGAAACTGTCCGGCTGGAGTGCAGGAGAGGTAAGCGGAATTCCTAGTGTAGCGGTGAAATGCATAGATATTAGGAGGAACACCAGTGGCAGAAGGCGGCTTACTGGACTGTAACTGACACTGGAGGCTCGAAAGCGTGGGGAGCAAACAGG
+
66;?<AADDC1;@=@AAC8@9:2:<?@@6@B;:94:6<@G>DE=AA9/0<>*//)0//7.7;7=;;555===9595&57<@@2==?<)000)0>40//99444)4::1<555=0526AB=B:00<00+0<;;8=B?=>>2505583:<99::::>>9<;;;8==9=B99999929>:==5>5:88.4444.3333-/)/9)//+//66(//9:::48898877660//)///7:;1:<555==/;;:9918883
@6HNMW:00926:06284
TACGGAGGATACGAGCGTTATCCGGATTTATTGGGTTTAAGGGGTGCGTAGGTGGCTTGTTAAGTCAGTGGTGAAAAGCTGCAGCTCAACTGTAGTCTTGCCGTTGAAACTGACGGGCTAGAGAGGAAACGAGGTATGCGGAATGTGTGGTGTAGCGGTGAAATGCATAGATATCACACAGAACGCCGATTGCGAAGGCAGCGTACCAGGCTCTATCTGACACTGAAGCACGAAAGCGTGGGGATCAAACAGG
+
CCBB?BB?BC@@?@????<@??<??BBB=BC?BB>BB:@<@BB:B>>>BA@>BA?BA9>??B?BCCAAAB?ABBCC5>==>>???><<68///000@@:;?=@B>AAA<ABBDBCC?BBBCBA;:6:>6@C::7:BBABD?B?BCBBBBACCCCC;;7;AAA<BCCCCCCCBBBBBDCCAAA>A@C?BBB?CBAA;>;>@@@BCCC@>><>BBBBBB@@@BBBBCD9;;CCCCC=B;;;CCC7@A;;;0;AB>
@6HNMW:00935:06270
TACGTAGGTGGCAAGCGTTATCCGGATTTACTGGGTGTAAAGGGCGCGTAGGCGGGGATGCAAGTCAGATGTGAAATCTATGGGCTTAACTCATAAACTGCATTTGAAACTGTATCTCTTGAGTGCTGGAGAGGTAGACGGAATTCCTTGTGTAGCGGTGAAATGCGTAGATATAAGGAAGAACACCAGTGGCGAAGGCGGTCTACTGGACAGTAACTGACGCTGAGGCGCGAAAGCGTGGGGAGCAAACAGG
+
BCBBBBC@CC=??;=@?@<@AB?C@BBE=CCCCC?CCCCC?BD<BBBBBBD@DCDD9D9::A?BBCCCCBA@AAA:;<;D@AA>AF?C@CCHDCBA<A;;9?>@9@AC<BAA@AA@A??;?A@???AB?BCCC@CBAA::8:?B?C@D>@?AACBBB?BBBC>?????AABBBCB@B?B?BB?BAB>899@<@@C6;5;;5;CBBBCCADCDCCC@CC:;;:;;B::4:;:;AB<BBBBBBB7@@@BC>CCC?
@6HNMW:00938:06268
TACGGAAGGTCCAGGCGTTATCCGGATTTATTGGGTTTAAAGGGAGCGTAGGCGGACGACTAAGTCAGCGGTTAAAGCGTGTGGCTCAACCATACATTGCCGTTGAAACTGGTTGTCTTGAGTGCACACAGGGATGCTGGAACTCGTGGTGTAGCGGTGAAATGCTTAGATATCACGATGAACTCCGATCGCGAAGGCAGGTGTCCGGGGTGCTACTGACGCTGAGGCTCGAAAGTGTGGGTATCAAACAGG
+
CCBB?B>?<@C>=>:?:92;BB?B@BDB=BB?BB<BB=BA69:4;BBBBBC@CHADC;;;CCACCDBBAA?A?BB=CCCCCBC@CBCC@B@BCCBBB?BB899?BBB>BAA<A?@?BB?C?????ABBCCDD<BBBBBC?B@BB@@@A>A??<<<<9>@@@:BCBB?BBBBABBBC>::>B?BBD?BB@@BAAA;969==<@@@A=DDD5<=<@@BBCBB>>>BBB?BBCCCC=BB=>>B=BDD@@@9>>><
@6HNMW:00959:06267
TACGGAGGATGCGAGCGTTATCCGGATTTATTGGGTTTAAAAGGGAGCGTAGGTGGGATATTAAGTCAGCTGTGAAAGTTTGGGGCTCAACCTTAAAATTGCAGTTGATACTGGTTTCCTTGAGTACGGTACAGGTGGGCGGAATTCGTGGTGTAGCGGTGAAATGCTTAGATATCACGAAGAACTCCGATCGCGAAGGCAGCTCACCGGGCCGGAACTGACACTGATGCTCGAAAGTGCGGGTATCAAACAGG
+
BCCCACC@A@@@CBBBBB?BBC?B<??A9::AEE>CA299:&9<8<9@@@BD?CBC;CABB@CACDCBAACBBBCF>BBM?BBB;BBCDAC?B<@@?3@<@?A@A;@B@@@BA?AC>CAC?BBCCCCB?BBBBC?CCD>AA>A?B?AAAB?BBBCC9979DAA;AA@A=@AA???>??9979B>ABB?@@@@@@@?>??A@@@CCCC?BB;@=@;?<?AAADECBABABBEDBBB>BAA???:?CBBBF?A>>:
@6HNMW:00919:06339
TACGGAGGGTGCAAGCGTTACTCGGAATCACTGGGCGTAAAGGACGCGTAGGCGGATTATCAAGTCTTTTGTGAAATCTAATGGCTTAACCATTAAACTGCTTGAGAAACTGATAATCTAGAGTGAGGGAGAGGCAGATGGAATTGGTGGTGTAGGGGTAAAATCCGTAGAGATCACCAGGAATACCCATTGCGAAGGCGATCTGCTGGAACTTAACTGACGCTAATGCGTGAAAGCGTGGGGAGCAAACAGG
+
AA@@<;<<0;@?C=A;;;=ABBA@@CACBBCCCC>AABBC=C@CBBBA@@C?;;;=E@CCBA?CBBBCD:BBBBB=B@@@?A@=?@4;7;=AA@BB>CCCDB>AA;;;6<CABBC@CBBBCCCCCCCB:@@@@<@CDDDCAB?C@B?;;7;@ABBBB;CEDD;CD?BCAAABBDCCC@CC@C?BCBE>BB?BCFD?B?BAAABBCCCDADAA@<@=@BAA@@@BB?BB@@AABD;CBA;:::*::@BB<BBB@
@6HNMW:00941:06326
TACGGGGGGTGCGAGCGTTAATCGGAATAACTGGGCGTAAAGGGCACGCAGGCGGTTGTTTAAGTGAGGTGTGAAAGCCCCGGGCTTAACCTGGGAATTGCATTTCAGACTGGACAACTAGAGTACTTTAGGGAGGGGTAGAATTCCACGTGTAGCGGTGAAATGCGTAGAGATGTGGAGGAATACCGAAGGCGAAGGCAGCCCCTTGGGAATGTACTGACGCTCATGTGCGAAAGCGTGGGGAGCAAACAGG
+
DCBBBBBA'AB;;;B@@@?B?BBC@BFLC@BBBF>BBBBD>ED>BBBBBBF@BB>B@GGF>B?CGCCC@BBBBDD>CEEG;DD>BC@B<?=;;;0<>B>AAACB=BBBBCCC?CCC?BBBA???AAAC=BCC>AAA@6@@=?;@=@@B:::A@@@>?=?=?A3999?<=?@?B@@?B<@A<A=AAA?CA?A=@<=2505<<>>B9B?CC>C@CCCBB:9;@;:;?AAC@@?BBC<A<?;??@6:::AA;@>=9
@6HNMW:00918:06364
TACGGAGGATCCGAGCGTTATCCGGATTTATTGGGTTTAAAGGGAGCGTAGGCGGATTGTTAAGTCAGTTGTGAAAGTTTGCGGCTCAACCGTAAAATTGCAGTTGATACTGGCAGTCTTGAGTGCAGTAGAGGTGGGCGGAATTCGTGGTGTAGCGGTGAAATGCTTAGATATCACGAAGAACTCCGATTGCGAAGGCAGCTCACTGGAGTGTAACTGACGCTGATGCTCGAAAGTGTGGGTATCAAACAGG
+
BC@@<??;?AB=BAA@BA?BCC?B?BBB>BB>BB<AB8??8>A;>==BBBB@AB?BD>BB@C@CCDDEF@BABAA<BBD=CBC?BCCC@C?B@AAA7B;A@CCC@CCCCC@@<@AA@?@@BCBBBBBBBBBBA;99939A=A?B@CDCC@CCBBBAA?ACIC>CDDD@CCA@@?@@AAA>BC?BCD@CBB>A@AB<?<AAAABCA@ACABBBBBB@BBBBB;;;CCHCCBB;;;6;AAAAB<BBBBBB=BDE@
@6HNMW:00929:06380
TACGGAGGGTGCAAGCGTTACTCGGAATCACTGGGCGTAAAGGACGCGTAGGCGGATTATCAAGTCTTTTGTGAAATCTAATGGCTTAACCATTAAACTGCTTGAGAAACTGATAATCTAGAGTGAGGGAGAGGCAGATGGAATTGGTGGTGTAGGGGTAAAATCCGTAGAGATCACCAGGAATACCCATTGCGAAGGCGATCTGCTGGAACTTAACTGACGCTAATGCGTGAAAGCGTGGGGAGCAAACAGG
+
CBAA<:99-9??@=AAAB?@@ABB?B?CCC@?A@:@B@BB=B@CCCBBBBFABB>BFGGDBB@BBBBBD9BB@AC>:;;B@CC@CC?C@C@CC?CD>CCCBB?B@@@D>DBBBBB?CBBBCCCCC:::,:?=A?BCBBBE?B?A>A>@@<?BB:;<;5;BBB;CC@CEBCCBBCCCF@BB@C?AABC=CB?BBBB?B?BBBBBBBCDD@D=BB?B@CBBCCCBBB@BEAABBCC=B>>:;;;.;AACD?BBB?
@6HNMW:00931:06361
TACGGAAGGTCCGGGCGTTATCCGGATTTATTGGGTTTAAAGGGAGCGCAGGCGGAGACTTAAGCGTGCTGTGAAATGCTGCGGCTCAACCGTGGAAGTGCAGCGCGAACTGGGTTTCTTGAGTGAGTTCGAGGTATGCGGAATTCGTGGTGTAGCGGTGAAATGCTTAGATATCACGAAGAACTCCGATTGCGAAGGCAGCTTGCTGGACTGTAACTGACGCTGATGCTCGAAAGTGTGGGTATCAAACAG
+
CCAA>A:>?@A?AA;A:94<BB=A>;;;7;BACD=BD>DD?CC<:<:CCCCADD@BCCBB@C?CBG@@@BBBAAA<@@@@B;;7;CCC@C@BBB>B?AABABBBBBCC@A@@C7;;9:C?BCCCCDCC?CCCB?BD:;:BBHAGFDCCB?BCBCCBA>A@@@9@@@B?BDAAABBBFBB?BC?CDD?CAA>AAAA@F@BAAAA=AABB?BBCBBA=A@@@@>>>@BA@@>>999*9=@888)7558;9/9AA
@6HNMW:00955:06365
TACGGAGGATGCGAGCGTTATCCGGATTTATTGGGTTTAAAGGGAGCGTAGGTGGGATATTAAGTCAGCTGTGAAAGTTTGGGGCTCAACCTTAAAATTGCAGTTGATACTGGTTTCCTTGAGTACGGTACAGGTGGGCGGAATTCGTGGTGTAGCGGTGAAATGCTTAGATATCACGAAGAACTCCGATCGCGAAGGCAGCTCACCGGGCCGGAACTGACACTGATGCTCGAAAGTGCGGGTATCAAACAGG
+
@BAB?BB?BAAA?998:::=@A?B?ACD>BB=?<3<=+99+:<5<=?@CBB@BBB>CCCCAC@BBCAAACBBCCD=BAA:@@A7ABCC=A=A5;;;.:5:;@BA?BFCCCCC?AA<A?B>AA@@@@@<?AA??;=??99949=B=BCBB?B?@@@>>=?CCC>999C@BBAABBBBBBB?BB?CCD?BBBAAB9849=?:;:CCBC?BD>B?B?B?BBCAAABBBBBBBB@@@A000000@<@@@@@@<>>?=
@6HNMW:00961:06394
TACGGAGGATACGAGCGTTATCCGGATTTATTGGGTTTAAAGGGTGCGTAGGTGGCAGATTAAGTCAGCGGTGAAAAGCTGTGGCTCAACCATAGTCTTGCCGTTGATACTGGTTTGCTTGAGTACAGTTGATGTAGGCGGAATGCGTAGTGTAGCGGTGAAATGCATAGATATTACGCAGAACTCCGATTGCGAAGGCAGCTTACAAAAGTGTAACTGACACTGATGCACGAAAGCGTGGGTATCAAACAGG
+
CBCB@BC@CCCCCC@ABC@BBC?B?BCF>CD9::58@+9959?;ABBBC@A>AB?ACBAA?B@EBBACBB?BABBB5??A@AC@AAAC?A:>86/68;5/0,/>9==<<??@8@A9@>@<@@?:99@@@>BBAA=>><>@<@598>>>AA??>AB:949@@@:ABBBBBBA??@@DEB@@??:=88188=:>??@6;5?>>>>@CCCCC;CBA8818:9<<@<:??9989652=,555555(5:;:;>9>AA:
@6HNMW:00966:05775
TACGAGATCCAAGCGTTATCCGGATTATTGGGTTTAAAGGGTGCGTAGGCGGTTTAGTAAGTCAGCGGTGAAATTTGGTGCTTAACACCAAACGTGCCGTTGATACTGCTGGGCTAGAGAGTAGTTGCGGTAGGCGGAATGTATGGTGTAGCGGTGAAATGCTTAGAGATCATACAGAACACCGATTGCGAAGGCAGCTTACCAAACTATATCTGACGTTGAGGCACGAAAGCGTGGGGAGCAAACAGG
+
=000////4.4.444439/0)/5//*/;277)/0)9@6@=6>696<<@<994;9,9?@C@CEGB@AA>A@?B0;;0:=AAAB=A=@@@3::.9=98:?BB@CEDCBBBB?>>:>B?A@BAAAAAA>BBB?BCC?BA>A?>:;HAA=A>>;::?;@??A7>>>@=A@@A???@@@>>>@;><>8===577=A,509A<<B>BB?CD>BBBBBBBAAABA;5:<<4<;<9::1<<;<BBC:@::CC<B?>=
@6HNMW:00968:05809
TACGGAGGATGCGAGCGTTATCCGGATTTATTGGGTTTAAAGGGAGCGTAGGTGGGATATTAAGTCAGCTGTGAAAGTTTGGGGCTCAACCTTTAAAATTGCAGTTGATACTGGTTTCCTTGAGTAGCGGTACAGGTGGGCGGAATCGTGGTGTAGCGGTGAAAATGCTTAGATATCACGAAGAACTCCGATCGCGAAGGCAGCTCACCGGGGCCGGAACTGACACTGATGCTCGAAAAGTGCGGGGTATCCAAAACAG
+
999A>@@<@?<>://///)//439.44:)55:?>2<>)55)5<2556555:.55:1:555.5.55;55577///9)//9)///&///4./)//(///&/4///9918/55:<<8<=18-3-4/77///93767882888089281733::6;:888//(/////&/89=7==<<BBBC????BB@CBB?BBA??<<849433388::;8;;;.6(/(/4996888735...35.....&2222666+6222+255)553
@6HNMW:00973:05783
TACGGAGGGTGCGAGCGTTAATCGGAATAACTGGGCGTAAAGGGCACGCAGGCGGATTGTTAAGTGAGATGTGAAAGCCCCGGGCTTAACCTGGGAATTGCATTTCAGACTGGCAGTCTAGAGTATTTTAGGGAGGGGTAGAATTCCACGTGTAGCGGTGAAATGCGTAGAGATGTGGAGGAATACCGAAGGCGAAGGCAGCCCCTTGGGAATATACTGACGCTCATGTGCGAAAAGCGTGGGGAGCAAACAGG
+
;>BC@BBD=@@@@?@;;;=@?CBBABACCFECCC>CCCBD?CC>CBBCC@@>@C@CC@CE?B@B@CCBBBBDB>B6BCFF9BB<BD@D@D@BBA;@<@>BBBBB>BBBBCBB?BCB?@?BCBBB??==2>==59999+9@BA=A>@9A?;>>?AAAA?BBBB=;67<<///7<@CCC?BB?B?BBB?@@7;7>AA?B>A>:999+8;@A8?;>@@>>A89//;00.//.672255&59<::;;/;::>C9>>>;
@6HNMW:00980:05767
TACGGAGGATGCGAGCGTTATCCGGATTTATTGGGTTTAAAGGGAGCGTAGGTGGGATATTAAGTCAGCTGTGAAAGTTTGGGGCTCAACCTTAAAATTGCAGTTGATACTGGTTTCCTTGAGTACGGTACAGGTGGGCGGAATTCGTGGTGTAGCGGTGAAATGCTTAGATATCACGAAGAACTCCGATCGCGAAGGCAGCTCACCGGGCCGGAACTGACACTGATGCTCGAAAGTGCGGGTATCAAACAGG
+
CCCC?CC?CCBBB??@@@ABCC@C@CBC=CD@DC<A@;@@:@D=AAAEGCCA@@@=@CCCACACCCBBCBCCCCD>CCD<@@@7?DBC@B?B@CDD;D@BB@@@@CCBBC@?:>?9?=A<@@@?BBB?B>?>=;899+9?;@>A=AAAA<@AA==8959BCC?CCCC?CBBBB@@?BBB?BB?BA@=@BBB@BAA1757<>;AB?@>@A:@=A?B>AACCCBBB????>=;///(/9///;4;///991=CD=
@6HNMW:00981:05801
TACGTAGGGCGCGAGCGTTGTCCGGAATTATTGGGCGTAAAGGGCTTGTAGGCGGTTGGTTGCGTCTGCCGTGAAATCCTCTGGCTTAACTGGGGGCGTGCGGTGGGTAGCGGGCTGGCTTGAGTGGCGGTAGGGGAGACTGGAATTCCTGGTGTAGCGGTGGAATGCGCAGATATCAGGAGGAACAGCCGGTGGCGAAGGCGGGTCTCTGGGCCGTTACTGACGCTGGAGGAGCGAA
+
@BA@>><<3999>;;;45.555.57<49.55.55)5555;)55)5>796661667<9B2949>ABBBBB>@?;;;0;=;<<>@7=;9<;:9;;<<1?AA@;@>:99193337;,33;688278733.3;6=<==<1::88==>A>B5757@=?@CAAAC==;;?8333;?>:2225555.38(/(/../59.753:--(-(--9.-..5566/6455/5555222257233,376633
@6HNMW:00992:05796
TACGGAGGATGCGAGCGTTATCCGGATTTATTGGGTTTAAAGGGAGCGTAGGTGGGATATTAAGTCAGCTGTGAAAGTTTGGGGCTCAACCTTAAAATTGCAGTTGATACTGGTTTCCTTGAGTACGGTACAGGTGGGCGGAATTCGTGGTGTAGCGGTGAAATGCTTAGATATCACGAAGAACTCCGATCGCGAAGGCAGCTCACCGGGCCGGAACTGACACTGATGCTCGAAAGTGCGGGTATCAAACAGG
+
BBBB@BB?CEA@@@@?@@?BCC@D?CCD>BB@BB>CC?CD?DD>:;;CCBB?BBB=BBBCAC@CCCCAAACBB@C=AAB>BFF;BBBC?C@C=@??4@6;:A@A=AACCC??=?B=B@D?CABBBCC?BBBAA?A@@<@B?B?B?BAAA=AABABBB=@ABA=ABBC?CBBBBAABBBC>AA?BBC?AABBBBBB9>9>999AA@A?AB;A;?>??BBDB@??BEB;;;@@AAB;A?=>=?9?>@>>>9>BB<
@6HNMW:00995:05769
TACGGAGGATACGAGCGTTATCCGGATTTATTGGGTTTAAAGGGTGCGTAGGTGGCAGATTAAGTCAGCGGTGAAAAGCTGTGGCTCAACCATAGTCTTGCCGTTGATACTGGTTTGCTTGAGTACAGTTGATGTAGGCGGAATGCGTAGTGTAGCGGTGAAATGCATAGATATTACGCAGAACTCCGATTGCGAAGGCAGCTTACAAAAGTGTAACTGACACTGATGCACGAAAGCGTGGGTATCAAACAGG
+
5=<<9A@:<@@>;;;:9;?CBB?B<@@@;@@=AB9AC/;;6;@;BCBB;:;4;:4:CBBCADACCC;;;;@AA@BB3@@@A:;4:B>><C000DAA@A0:;?BB?CBBBBBC<??6<;<2788:BBBCC@CC?987A<=>393988A>??A@;;;77/7;;>7///8::9?>7702696655156625556::::4;577533,33337&7==?@>B>====;;9933256;;<3988322'222888/5584
@6HNMW:00995:05784
TACGGAGGATCCAAGCGTTATCCGGATTTATTGGGTTTAAAGGGTGCGTAGGCGGTTTGATAAGTTAGAGGTGAAATACCGGGGCTCAACTCCGGAACTGCCTCTAATACTGTTGAACTAGAGAGTAGTTGCGGTAGGCGGAATGTATGGTGTAGCGGTGAAATGCTTAGAGATCATACAGAACACCGATTGCGAAGGCAGCTTACCAAACTATATCTGACGTGAGGCACGAAAGCGTGGGGAGCAAACAGG
+
@ABB>BC@BBC?B<@?@@;99717133;1:;8:>5==143/3<3;88?BBC?BB>AA;@AAA>??=AA??9=999*8<?:@@@8@??>487@9;532----0556627;;>>>:<<8<=888==<>C>>;>@?:>>?=CC;><>>B;;;=AA@?>>?:==;=3:;>><=>:;:>>@???==>:=>A<>>><@?@@5;5:===@7;;=@A9@>=:::@666;///33-3///8717@@@CCC5BB>>>7>==4
@6HNMW:01010:05773
TACGGAGGATACGAGCGTTATCCGGATTTATTGGGTTTAAAGGGTGCGTAGGTGGCAGATTAAGTCAGCGGTGAAAAGCTGTGGCTCAACCATAGTCTTGCCGTTGATACTGGTTTGCTTGAGTACAGTTGATGTAGGCGGAATGCGTAGTGTAGCGGTGAAATGCTTAGATATCACGAAGAACTCCGATTGCGAAGGCAGCTTGCTGGAGCGTAACTGACGCTGATGCTCGAAAGTGTGGGTATCAAACAGG
+
BCBA@;:8:CA@ABBBBB@CBC?C?BBC=CC@CG=BB=@@:@E=BBBCCCC@@@>@BCBDAD>ABCBBBB@BCCDE9BACBBC@CCDEAD;:;CCABB>A@?BB?BBCCCBC?BF=AA@=A???AAAAB=>?BBCCC???<><>>?ABBBBBAAC9949@@@8@@@A?@@AABBBB@BC@??<???;?DF5::7718;==>??=;;<B;@?;;;?;>>==;;;@AAA@>>>BBB=BAA?>?8?@99::2:;;6
@6HNMW:00964:05854
TACGGAGGATACGAGCGTTATCCGGATTTATTGGGTTTAAAGGGTGCGTAGGTGGCAGATTAAGTCAGCGGTGAAAAGCTGTGGCTCAACCATAGTCTTGCCGTTGATACTGGTTTGCTTGAGTACAGTTGATGTAGGCGGAATGCGTAGTGTAGCGGTGAAATGCATAGATATTACGCAGAACTCCGATTGCGAAGGCAGCTTACAAAAGTGTAACTGACACTGATGCACGAAAGCGTGGGTATCAAACAGG
+
BBAB?@@=@BBBCBBBBA>BBB?C????<?E@DD>CC<AA<AC>??>BBBA@BB?BBABB?B?BCBBAAB@BABBB8@?@@@@<@CAA<A8:;>>>AA:<@=<@<ABBBBBC?BB;AAA==ABAACA>>7><788::4::4:9<=:;;>>?A:??AA>AABB>@?@BBBBCBB><@?>>>?@:=>A:>>A9><@@6:8>BBBD?CB>>>2@=??@<AA@A>?D?AA687;>=>=7>===>>9??@?BB:>>>=
@6HNMW:00965:05852
TACGGAGGATGCGAGCGTTATCCGGATTTATTGGGTTTAAAGGGAGCGTAGGTGGGATATTAAGTCAGCTGTGAAAGTTTGGGGCTCAACCTTAAAATTGCAGTTGATACTGGTTTCCTTGAGTACGGTACAGGTGGGCGGAATTCGTGGTGTAGCGGTGAAATGCTTAGATATCACGAAGAACTCCGATCGCGAAGGCAGCTCACCGGGCCGGAACTGACACTGATGCTCGAAAGTGCGGGTATCAAACAGG
+
AA@B@EC@CBBAAAA@@@>@AB?B@CCE>DC@CC>DD>BB=BC=AAACCCC?BBF=BBBC@C@CIC9::CCBBBD>CCC=CDD;CCBB?C@C=A@@6A;A?@AA<A@@??DD?BA<B@B?AABBC@@<@AA@B>BBB<BB>B?B@BBAA=BBBBBB@=@CCC;@@@B?BBBBBB999DD?CB?BAA>AAA@?@@?<@?AAABBBBB?BB>B<><??ABBBBCBBB@;;:BAABC6>>????:?@@@AA:?>>;
@6HNMW:00967:05850
TACGGAGGATGCGAGCGTTATCCGGATTTATTGGGTTTAAAGGGAGCGTAGGTGGGATATTAAGTCAGCTGTGAAAGTTTGGGGCTCAACCTTAAAATTGCAGTTGATACTGGTTTCCTTGAGTACGGTACAGGTGGGCGGAATTCGTGGTGTAGCGGTGAAATGCTTAGATATCACGAAGAACTCCGATCGCGAAGGCAGCTCACCGGGCCGGAACTGACACTGATGCTCGAAAGTGCGGGTATCAAACAGG
+
BBAB>AA=AAAA@?=<996:AA>A???=8=<8<<3;<3=@6@?=777>?AA?ABB=@AACAE@CCB:;;IBCABB;CBE0;;;6<BCC?B<A5;;;.;<?@B@@=@ACBAAC>@@;??B?C<<;CCE?CAAAA<@@A:???C=?>?B@A=AB@????9==??8??@B?BCKB???CA??;::6;BB<@@AAAABB?B?ABBA????8==9@=@>A?AACBBBBBBBBBBA=000*0=000=5>>>>==6???=
@6HNMW:00970:05834
TACGTAGGGGGCAAGCGTTATCCGGAATTACTGGGTGTAAAGGGTGAGTAGGCGGCATGGTAAGCCAGATGTGAAAAGCCCGCAGCTTAACTGCGGGACTGCATTTGGAACTACTAAGCTAGAGTACAGGAGAGGTAAGCGGAATTCCCAGTGTAGCGGTGAAATGCGTAGATATTGGGAAGAACACCGGTGGCGAAGGCGGCTTACTGGACTGAAACTGACGCTGAGGCACGAAAGCGTGGGGAGCAAACAGG
+
BBBBBCBCCC3BC<??BDADDD8:9:@C?BBCCC=BBBBB>BD>GCCCCCB@BC@CBBB>BB?BF@CCCA@@<;;;&;;:.48::;?7@<@BBBCB>BBBB999D<A>A?BCBBAA>BBBBBBCB@@AC@BCCC?BB?B??<@7;8;D>DDAAABAAA>ACBB=BBBCDCCCAAA5;;0;=AC@BAB@C@CF@D<;5;5;;5;CACDBC@BBBBCH>CDBCB;;;C;;6;BBABB=B@@@ABA6AA?@@;@BD@
@6HNMW:00993:05833
TACGGAGGGTGCAAGCGTTAATCGGAATTACTGGGCGTAAAGCGCACGTAGGCTGTTATGTAAGTCAGGGGTGAAATCCCACGGCTCAACCGTGGAACTGCCCTTGATACTGCACGACTTGAATCCGGGAGAGGGTGGCGGAATTCCAGGTGTAGGAGTGAAATCCGTAGATATCTGGAGGAACATCAGTGGCGAAGGCGGCCACCTGGACCGGTATTGACGCTGAGGTGCGAAAGCGTGGGGAGCAAACAGG
+
DDBA=::9-9@?B>AABC?B?CDC?B@C8::@@>8>@?@?0:9>@>@==9;4;:;;=CAACCADDBBCEJ;ECCC?BBB<BBA=A@@@?B::<D@C@C??BKII?CACCCCCBCCABBCADC@CC@BB=BB;;;0;E>@@>@?B>B@BA?BB;::79:?B?A<??<>888=787;<C;BB@B@>>>CCB?A<????C???<?<?=;981591=;A>>9@?@==>ABB=AA?99929@?@@DD;B@??=4=888
@6HNMW:01004:05827
TACGGAGGATGCGAGCGTTATCCGGATTTATTGGGTTTAAAGGGAGCGTAGGTGGGATATTAAGTCAGCTGTGAAAGTTTGGGGCTCAACCTTAAAATTGCAGTTGATACTGGTTTCCTTGAGTACGGTACAGGTGGGCGGAATTCGTGGTGTAGCGGTGAAATGCTTAGATATCACGAAGAACTCCGATCGCGAAGGCAGCTCACCGGGCCGGAACTGACACTGATGCTCGAAAGTGCGGGTATCAAACAGG
+
BBAA?A@=@@@A@@@@:94;@@=A?BCD>CF@CC8;:7:D<CD=CCCCBAA;;;;0;BAA?B@CBCCCBCGCCCC=AAA<ACC<CCBB?B@C@CBB:B7;;@BB7;;CAA@B@BB?B@B?CBAAB9978A?=<9777)7A<A?B@BBBC>BB@>?>>;>BCC?BBBB?BBBB@@BACCC?BB?BBB>BB@777<<1839<?>BBBB?BC=B?B?B=AAAACBAACA@@:::AAA9??@?>?7==>===8=>?;
@6HNMW:00964:05884
TACGGAGGATGCGAGCGTTATCCGGACTTATTGGGTTTAAAGGGTGCGTAGGTGGCTTGTTAAGTCAGTGGTGAAAAGCTGCAGCTCAACTGTAGTCTTGCCGTTGAAACTGAACGGGCTAGAGAGGAAACGAGGTATGCGGAATGTGTGGTGTAGCGGTGAAATGCATAGATATCACACAGAACGCCGATTGCGAAGGCAGCGTTACCAGGCTCTATCTGACACTGAAGCACGAAAGCGTGGGGATCAAACAGG
+
DCCC>?>:?;:;?>>99949>@;B<@00,0;2<739:3@B8A@800///::6:818:69;)/)/7<79:=7;:<></;>>::8599>9499:;53/8:(//(//)/--(-7//)/88/87//488;49919><B?BA>??@?@<433833-497;<<?<>AAB=BAAABBBBBBA@??????B?>>>;A8808;;::>;=>;7//)/96:<7:>;;::87787A=>BC@ECA??>?8????CDD699999,9AA=
@6HNMW:00966:05881
TACGGAGGGTGCAAGCGTTAATCGGAATCACTGGGCGTAAAGCGCACGTAGGCGGCTTGGTAAGTCAGGGGTGAAATCCCACAGCCCAACTGTGGAACTGCCTTTGATACTGCCAGGCTTGAGTACCGGAGAGGGTGGCGGAATTCCAGGTGTAGGAGTGAAATCCGTAGATATCTGGAGGAACACCGGTGGCGAAGGCGGCCACCTGGACGGTAACTGACGCTGAGGTGCGAAAGCGTGGGGAGCAAACAGG
+
BDED@@?@9??=?;@@::6;?B@@?A@BBDCBBB=AA@BB=BCBBCBECCD@CC@CF@C@CC?CCBBBBB9CBBC=BBB>BCCBBB>B@BBBBB@B@BBBB?BB=ABABBBBC?BB?BB?BBBBDC>>8@BB??7?><//,07:5;=@@?;;;>>;>A>>>D7>>=A;;;>>BAAA?:>>;><>@@:A<AA<@@@:=9=A:=9?>=@?;?8818=8==@AAABAB>>9>@>99929A@=???5?AB?C:<;;<
@6HNMW:00967:05885
TACGTAGGGGGCGAGCGTTGTCCGGAATGATTGGGCGTAAAGGGCGCGTAGGCGGCTCTTTAAGAGTGGAGTGAAAGTCCTGCTTTCAAGGTGGGAATGGCTTTGCTGACTGGAGGGCTTGAGTGCAGGAGAGGTAAGTGGAATTCCCGGTGTAGCGGTGAAATGCGTAGAGATCGGGAGGAACACCAGTGGCGAAGGCGACTTACTGGACTGTAACTGACGCTGAGGCGCGAAAGTGTGGGGAGCAAACAGG
+
CBAABCCCCC1A9::?@@:@AB?B@C@DDDC@CB;@::;;0;B=BBCBCCCIBB>BB@@@:@=AAABB?@AABBB<A;;7;CAA@;@A=@=ACB=B@CCABBI>CCCCBBBA>;:;6;G?CBB@A@CC?AB??=?A?@A@?B>A>AB=B=AABBAAC?BBBD>AAACCBBBBBBBAB<A@;@?BBB?BCBA=>??4949<;;=000AA=AAAAAC@DCABA@??A8939@@9:92:@@AABA9BAA>=8>BB=
@6HNMW:00976:05877
TACGGAGGATGCGAGCGTTATCCGGACTTATTGGGTTTAAAGGGTGCGTAGGTGGCTTGTTAAGTCAGTGGTGAAAGCTGCAGCTCAACTGTAGTCTTGCCGTTGAAACTGACGGGCTAGAGAGGAAACGAGGTATGCGGAATGTGTGGTGTAGCGGTGAAATGCATAGATATCACACAGAACGCCGATTGCGAAGGCAGCGTACCAGGCTCTATCTGACACTGAAGCACGAAAGCGTGGGGATCAAACAGG
+
DCCC@BB?A:;;A@?:::@CCD?C?BBB?BB@BD>CC=CC>BC;>>@?A?A=@@=9879C>A?BBCBB9939979)9=<<;773555.5969;;<@A8>>9?@=@ED>CCBCBBB=BBDCBBBC6::0;??A=ADCBCB=A>BCBBCC?CDAB@;;6:@AA9@@@@@@CB;;;CBA=>@00-0AA=@AE<B9:9?B@CCC999BB>9979BABBBBA>>?A@=AB8;;AABBB6:;9;A?A3;::;;0:9C=
@6HNMW:00991:05891
TACGTAGGGGGCGAGCGTTGTCCGGAATTACTGGGCGTAAAGGGTGCGTAGGCGGTTAATTAAGTTGGATGTGAAATTCCCGGGCTTAACTTGGGAGCTGCATTCAAAACTGGTTAACTAGAGTTCAGGAGAGGGAAGCGGAATTCCTAGTGTAGCGGTGAAATGCGTAGATATTAGGAGGAACACCGGTGGCGAAGGCGGCTTTCTGGACTGACACTGACGCTGAGGCACGAAAGCGTGGGGAGCAAACAGG
+
ABCDCCBCCB2@@@@:;;5;=@=A?A8;89CCCC=A@9:;5:@9;????AB?@@=@<@<A7;7;C@C@BBDBBBC>EBFJ>AA:AB9?=AB@CC?BBB;;;CB?CDGD;CAA?AAC?BBCDABA?A;;49AAA@<B7;;B>B9CAGACDCCCCCC;;7;A@98?A:9;ABAAAA>A>9;;+0*00069:9?6AAA4:4;@<@CI?CEC?;::AAAAA?@?BAAAC::6:A@000*0;00///&/;77718;;6
@6HNMW:00998:05865
TACGGAGGATGCGAGCGTTATCCGGACTTATTGGGTTTAAAGGGTGCGTAGGTGGCTTGTTAAGTCAGTGGTGAAAAGCTGCAGCTCAACTGTAGTCTTGCCGTTGAAACTGACGGGCTAGAGAGGAAACGAGGTATGCGGAATGTGTGGTGTAGCGGTGAAATGCATAGATATCACACAGAACGCCGATTGCGAAGGCAGCGTACCAGGCTCTATCTGACACTGAAGCACGAAAGCGTGGGGATCAAACAGG
+
CDCC?@?;?>@>A:::AA>ABA=A@@;;6;C=@@;AB=BB=BB=BBCIDCC@BB@BC@BB?B?A@DCDCB?BDDEE;BA:::@@@ABC=AA@@:::?==@@>AB@CBB@BDBCBDD>BBBBBB9979A;AB@@=@CDDCC?B>>?>@@@=AAAAA>><>BCD>CBBBBBAAAAAABBBBBB@:=<@;?>?:=>=<8=;@>>>>>AA;;>7;??>?>>?A>?;=9>=9?==???A=BBBBDDG;AAABB?BBB@
@6HNMW:00999:05905
TACGGAGGATGCGAGCGTTATCCGGATTTATTGGGTTTAAAGGGAGCGTAGGTGGGATATTAAGTCAGCTGTGAAAGTTTGGGGCTCAACCTTAAAATTGCAGTTGATACTGGTTTCCTTGAGTACGGTACAGGTGGGCGGAATTCGTGGTGTAGCGGTGAAATGCTTAGATATCACGAAGAACTCCGATCGCGAAGGCAGCTCACCGGGCCGGAACTGACACTGATGCTCGAAAGTGCGGGTATCAAACAGG
+
CBAA?BC@D;;;BBBCBB@BCB?B?ABB=BC@CC=BB6;;0;C=:::BBCC@CCF=@@CD@C@CCCCGGCCCBBD9;;B6AAA7@ACD>A>@5;<;.9<>=::5=@ABABAA?AC=C?B?BAABABCABBBBB@BBB=AA=A?B>AABC@BB::9AA8<777.79896<787A@AABBE<AA>BBC@CAA:::AA3:4:=<@@???8>C8><>@E?A@@;00/::999<?333707////9077666;0AAB<
@6HNMW:01003:05862
TACGGAGGATGCGAGCGTTATCCGGATTTATTGGGTTTAAAGGGAGCGTAGGTGGGATATTAAGTCAGCTGTGAAAGTTTGGGGCTCAACCTTAAAATTGCAGTTGATACTGGTTTCCTTGAGTACGGTACAGGTGGGCGGAATTCGTGGTGTAGCGGTGAAATGCTTAGATATCACGAAGAACTCCGATCGCGAGGCAGCTCACCGGGCCGGAACTGACACTGATGCTCGAAAGTGCGGGTATCAAACAG
+
:<?@><<6:00/::9:>>9>A?<>;==;67718;37?3>?8@:88<<B@:@>BAA=@;:;@C<ABCCC>C@<<=?466>6<@<0696;:?9>:===0<5::44434444444.9;4:7;9>959>>:7?@;AA9=BB<??9?=A>BBBB>@?==>99397796?8886999///6779:8<;9>>>:<;4//6///1/////888-44(36;,3-33//////9:/3333777.7877892898677)226
@6HNMW:01013:05862
TACGTAGGGGGCGAGCGTTGTCCGGAATGATTGGGCGTAAAGGGCGCGTAGGCGGCTCTTTAAGAGTGGAGTGAAAGTCTGCTTTCAAGGTGGGAATGGCTTTGCTGACTGGAGGGCTTGAGTGCAGGAGAGGTAAGTGGAATTCCCGGTGTAGCGGTGAAATGCGTAGAGATCGGGAGGAACACCAGTGGCGAAGGCGACTTACTGGACTGTAACTGACGCTGAGGCGCGAAAAGTGTGGGGGAGCAAAACAGG
+
4<<9998<<=,8<8=44439;;7<7<8555;.95)5;55506A066<<<:<755.55444)4.4:::<7:::444(////;///)//29166?6?9;;499909;=>;<;??C>C>CD=A@CCCBBB6:9:@;?A=;;;<@;@>AB>B?CBBAA>><>?BC=BA@?>?@?>?A>>>:>C<A>???=@:88;??@?A9<<<//)///6498933317773339333738333388+9<888>==+8555;;+7333
@6HNMW:00966:05910
TACGGAGGATCCAAGCGTTATCCGGATTTATTGGGTTTAAAGGGTGCGTAGGTGGCAGATTAAGTCAGCGGTGAAAAGCTGTGGCTCAACCTAGTCTTGCCGTTGATACTGGTTTGCTTGAGTACAGTTGATGTAGGCGGAATGCGTAGTGTAGCGGTGAAATGCATAGATATTACGCAGAACTCCGATTGCGAAGGCAGCTTACAAAAGTGTAACTGACACTGATGCACGAAAGCGTGGGTATCAAACAGG
+
;?;C?AA?AAA?B8;:BD?ABA8:8:CB=CC?BA;@@,99+9;5<@@A@@@?<=;=BBBD@D>:99:8>>;>?BFD99:BBAA=AA?A==:=??@BB:==;;:69//---/(/;1///5:99///6//(/8::83505;7;585???>>><60000,0:>@8;>?CBBBBBBB>ABA;;;=8===7===4::9:183=;;>?;=;;;;2;;;//(/856/72.////-79---'..8...)2699==65783
@6HNMW:00968:05934
TACGGAGGATCCAAGCGTTATCCGGATTTATTGGGTTTAAAGGGTGCGTAGGTGGCAGATTAAGTCAGCGGTGAAAAGCTGATGGCTCAACCATGAGTCTTGCCGTTGATACTGGTTTGCTTGAGTACAGTTTGATGTAGGCGGAATGCGTAGTGTAGCGGTGAAATGCATAGATATTACGCAGAACTCCGATTGCGAAGGCAGCTTACAAAAGTGTAACTGACACTGATGCACGAAGCGTGGGTATCAAACAGG
+
BDDCACB?@AA?A=@ABB?BBC@C?CBB=AA?AD5==,:9,:@;AAB;:;@=>>:>AA@A>A=@@90000*0:;:;0:=@999@=900>9;)////6935(./(/-(----856069)22;,238;3/////(///65--(/.(.(..335585553333,3333(333733/6///38///337,3371776056..(.(-56-/(/////&///77383////------,,,--(---/99,3/.666....4
@6HNMW:00978:05923
TACGGAGGATACGAGCGTTATCCGGATTTATTGGGTTTAAAGGGTGTGTAGGTGGCAGATTAAGTCAGCGGTGAAAAGCTGTGGCTCAACCATAGTCTTGCCGTTGATACTGGTTTGCTTGAGTACAGTTGATGTAGGCGGAATGCGTAGTGTAGCGGTGAAATGCATAGATATTACGCAGAACTCCGATTGCGAAGGCAGCTTACAAAAGTGTAACTGACACTGATGCACGAAAGCGTGGGTATCAAACAGG
+
BCBB@BC@CCCCB@@>>>>@BB>B?CBC>BB@BB=A@,99,9=8<>>>BBB?BA=ABABB?B?BBAAAAB@BBBDD9?>BB@@=@AAA??7::===?@;>B?BB?CBCBBBB?BC>BBB?BABABBA9949?@@@@@;@>8=;??:;<@B@B>BA@@=@@AD>BBBBBBBCBBA?BBBDA::5;=>5;;?:==BB7:8@BBBE?BBCCC9BB?>>@C>>ABBBB>>>BAA?9;:1:9::==5<?@???9?AB=
@6HNMW:00978:05932
TACGGAAGGTCCAGGCGTTATCCGGATTTATTGGGTTTAAAGGGAGCGTAGGCGGACGACTAAGTCAGCGGTTAAAGCGTGTGGCTCAACCATACATTGCCGTTGAAACTGGTTGTCTTGAGTGCACACAGGGATGCTGGAACTCGTGGTGTAGCGGTGAAATGCTTAGATATCACGATGAACTCCGATCGCGAAGGCAGGTGTCCGGGGTGCTACTGACGCTGAGGCTCGAAAGTGTGGGTATCAAACAGG
+
B@AD?B?C@BB?@@=??@;@BB@C@BBB=AB>BB<AC;A@;AB<CCCCCBB@BC?BA9;;BB?BCCBBBB?B?BB=CBABBDC@CCCDBD@CCCCCB=A@6;:=BBB?BCFAD?BBBB@CBBBBBCC@@@BB=A@@@BB?B?CBBBBB@BCB??9949AAA;BBBB?BBBAAABBB999BB@CBB?BAABBBBC@C@A>>:<;;<8@@@8@AA@@BBBBBBAAA9979ABCDD=BBBB>>7>A@@@A:>>>>
@6HNMW:00982:05928
TACGTAGGGGGCGAGCGTTATCCGGATTTATTGGGCGTAAAGCGTGTGTAGGCGGTTTATTAAGTCTAAGATTAAAGCCCGAGGCTTAACCTCGGTTCGTCTTAGAAACTGGTAGACTTGAGTGTGGTAGAGGCAAGTGGAATTTCTAGTGTAGCGGTTAAATGCGTAGATATTAGAAGGAACACCAGTGGCGAAGGCGGCTTGCTGGGCCATTACTGACGCTGAGACACGAAAGCGTGGGGAGCAAATAGG
+
CCCAA@>??>0>@@A;;;=AAA?C?CBB<@@<@B<A@@BB<BBBBB;;;AA<A@5;;/<C=B@BC;;;?CBC;@@8;;;0;?@;@B@A=A<@@@=@@BBBBC@CBBE>BBA=ABBBBC?BA@@B@>;>@@>><?@=BBB@C@CB;AABBB@A??8778?CD>???B?BBBBBB?BBA;?=??ACB>B???=@>=9?;>B?BC?BBA@@9?099>BBBBBDBBBBBBBBBBBBC<AA?@>CC5??@BB=A@@>
@6HNMW:00998:05957
TACGGAGGGTGCGAGCGTTAATCGGAATAACTGGGCGTAAAGGGCACGCAGGCGGATTGTTAAGTGAGATGTGAAAGCCCCCGGGCTTAACCTGGGAATTGCATTTCAGACTGGCAGTCTAGGAGTATTTTAGGGAGGGGTAGAATTGCCACGTGTAGCGGTGAAATGCGTAGAAGATGTGGAGGAATACCGAAGGCGAAGGCAGCCCCTTGGGAATATACTGACGCTCATGGTGCGAAAAGCGTGGGGGAGCAAACAGG
+
CCA?:999/:;9=9>?AB?B?BBB=@=>=9>:::6:BBCD?BB=BCACABA=AC=;;8;C?C:;9B>>>=A00/9//////$/:1;=;@:=<<<@4;7;59<8<<,:4738997<=:::://(/88/333&7<>68777&////06(//068677<@@:@;????8>A;88;//)/9>:::78;6?4?@=08216.74=8=488////&/(//(/(/--777.///---./.(.55.222&22522222$26225'5994
@6HNMW:01004:05919
TACGGAGGATGCGAGCGTTATCCGGATTTATTGGGTTTAAAGGAGCGTAGGTGGGATATTAAGTCAGCTGTGAAAGTTTGGGGCTCAACCTTAAAATTGCAGTTGATACTGGTTTCCTTGAGTACGGTACAGGTGGGCGGAATTCGTGGTGTAGCGGTGAAATGCTTAGATATCACGAAGAACTCCGATCGCGAAGGCAGCTCACCGGGCCGGAACTGGCACTGATGCTCGAAAGTGCGGGTATCAAACAGG
+
CCBBA??;??>>????>?=?AC@D?BBC=BB?@?7??7::39)00//67718;=6>>>D?A?ADCCBBCDCCCC>BCE>CCC;CEDC@E?@?ACC;C?AABCB?BBCBCCC@CD>DAD?A?<000.).----(/9:.776:6;0533<6888;=9;;?@@@;ABBB?BBBBCCBBBAA>AB?BBC?BCA@@?AA?A?CBBBBBBB@CG>B>A=@>AAB?BBBBBB>@>BBBBB=B>>>AB=BBBBBB=BBB?
@6HNMW:01008:05952
TACGTAGGGAGCAAGCGTTATCCGGAATTATTGGGTGTAAAGGGTGCGTAGACGGGATAACAAGTTAGTTGTGAAATACCTCGGCTCAACTGAGGAACTGCAACTAAAACTATTATTCTTGAGTGCAGGAGGGGAAAGTGGAATTCCTAGTGTAGCGGTGAAATGCGTAGATATTAGGAAGAACACCAGTGGCGAAGGCGACTTTCTGGACTGTAACTGACGTTGATCACGAAAGTGTGGGGAGCAAACAGG
+
>@ABCCCD=:9:A5::::4:BD@B?BAG@AA=??8?@@AB;AA;:9:>AAABCCD>AAB@CC>AA>ABB=??BFD>BAA=@A@>ABBA<A?@8949<=????:?A@BC:??@D@BB>B?=A>==@@>>97777)7>)88=8=9>;><@@A>>>::9;5;===6>?@B;;;>@AA<??;?=DD=???<@??@<@@@6:66///:;1::==>>>>?@7;;???@@=@??;76889*/.56999-8::::.7894
@6HNMW:01012:05930
TACGGAGGATGCGAGCGTTATCCGGATTTATTGGGTTTAAAGGGTGCGTAGGTGGCAGATTAAGTCAGCGGTGAAAAAGCTGTGGCTCAACCATAGTCTTGCCGTTGATACTGGTTTGCTTGAGTACAGTTGATGTAGGCGGAATGCGTAGTGTAGCGGTGAAATGCATAGATATTACGCAGAACTCCGATTGCGAAGGCAGCTTACAAAAGTGTAACTGACACTGATGCACGAAAGCGTGGGTATCAAACAGG
+
CCEB@BA?B:;;ABA@@A9;;C<@<@AA<BD@CF=BB<A@:@C;AAACBBB?@@=@@A@C@C?BBCCCBB=B;;;;:*<AAABC@CHEFAB<;;CBAAB>AA7;;>BAABBBB?BF?BBB?BBBAAB9:9?BCBBBBB?BB@B?99:BBBBBBBCBBB?BBBB=???AAABBBBB>>=>>>8918=C;A=>35599/70788;<6@:BBC8AABBE@CBBBB999@?775>5==C8>9>755,59679:388;4
@6HNMW:00964:05975
TACGGAGATGCGAGCGTTATCCGGACTTATTGGGTTTAAAGGGTGCGTAGGTGGCTTGTTAAGTCAGTGGTGAAAAGCTGCAGCTCAACTGTAGTCTTGCCGTTGAAACTGACGGGCTAGAGAGGAAACGAGGTATGCGGAATGTGTGGTGTAGCGGTGAAATGCATAGATATCACACAGAACGCCGATTGCGAAGGCAGCGTACCAGGCTCTATCTGACACTGAAGCACGAAAGCGTGGGGATCAAACAGG
+
CCAA>;;6=<<<;;656:?@B7;5;AA<@9295,5@6B@8BB<AAACCCC?BA@CC@CC?B@CCC@@@B@CBBBB5A>:::;@@BBC?BBCB::9??9?@39;:;;D?CDCCCCC>CBBBC?>@5::/9B;;6;A;;;A>A@@??AAA=A@@CC?>>@BBD>BBBAAABBBBBCAAADBBB?BBA<>>C7;;>>=A<@@@AA@A@===:>AA@@@@@@@@A??BC999ACCCD>AAAAAAA9BBBFD=BAC=
@6HNMW:00983:05989
TACGGAGGATACGAGCGTTATCCGGATTTATTGGGTTTAAAGGGTGCGTAGGTGGCAGATTAAGTCAGCGGTGAAAAGCTGTGGCTCAACCATAGTCTTGCCGTTGATACTGGTTTGCTTGAGTACAGTTGATGTAGGCGGAATGCGTAGTGTAGCGGTGAAATGCATAGATATTACGCAGAACTCCGATTGCGAAGGCAGCTTACAAAAGTGTAACTGACACTGATGCACGAAAGCGTGGGTATCAAACAGG
+
DDCC@CB?BCCBBCB@@@ACCC@C@@@@;@B>BB=BC<BB>BC>CCBCCCC@CC@CCBBC@B@CCCCBCCAC@@@@4?>@@BB?BCCC@D;;;BBBBC?BB>CB@AACCBBC?CC>BBB999?>A@AAA@BBCAAAB?A@<?=<>>AABBBBBBB??;>@@@<>??BBBCCB>>:>?AAAAA<@@@<??A8;;AA7;7;>>AB?BAA@@5????C?BBBBBBBB@===??:??A;AA===@9@@@@A@:@@B@
@6HNMW:00988:05969
TACGGAGGATGCGAGCGTTATCCGGATTTATTGGGTTTAAAAGGGAGCGTAGGTGGGATATTAAGTCAGCTGTGAAAGTTTGGGGCTCAACCTTAAAATTGCAGTTGATACTGGTTTCCTTGAGTACGGTACAGGTGGGCGGAATTCGTGGTGTAGCGGTGAAATGCTTAGATATCACGAAGAACTCCGATCGCGAGGCAGCTCACCGGGCCGGAACTGACACTGATGCTCGAAAGTGCGGGTAT
+
>><B959.4444994995.5:>:C:@?>2955;;2;<)555&5<1:;;5555497937999)/)/:;7;<>CBAA@,995)555&55997<5:.444&4.44;;<8::555::8<?8=9=6555554;8<@BBB?===5;917,3,3333,3688///(///919/336:::;3338833,33,3;86=A;::@00/06////33338;(3,/(/38/-----/8867222228.222888/763
@6HNMW:00989:05960
TACGTAGGGAGCAAGCGTTATCCGGAATTATTGGGTGTAAAGGGTGCGTAGACGGGATAACAAGTTAGTTGTGAAATACCTCGGCTCAACTGAGGAACTGCAACTAAAACTATTATTCTTGAGTGCAGGAGGGGAAAGTGGAATTCCTAGTGTAGCGGTGAAATGCGTAGATATTAGGAAGAACACCAGTGGCGAAGGCGACTTTCTGGACTGTAACTGACGTTGATGCACGAAAGTGTGGGGAGCAAACAGG
+
CCCBBBCC>@@@D@BABA?AAA=?<??C598=AA<ABBBB>BC>9:9BBAABAAB<AAA?BB<??<?==399788-8AA;BBB@BBBA:;;;00+09=;:;@9?9888*7>>A?BB@BA598=<>>??;>>??2>A9???<?=?<?<A@@?A???;;6;;;>7;;;;;>>>>;;5;;:>:==>B==9=;;;5;>@5;5;===@@3;:?==>>@@@;>>>===@<@A>>>>=@@@3;8<<8;=3?>;<>/9852
@6HNMW:00994:05992
TACGGAGGGTGCAAGCGTTACTCGGAATCACTGGGCGTAAAGGACGCGTAGGCGGATTATCAAGTCTTTTGTGAAATCTAATGGCTTAACCATTAAACTGCTTGAGAAACTGATAATCTAGAGTGAGGGAGAGGCAGATGGAATTGGTGGTGTAGGGGTAAAATCCGTAGAGATCACCAGGAATACCCATTGCGAAGGCGATCTGCTGGAACTTAACTGACGCTAATGCGTGAAAGCGTGGGGAGCAGACAGG
+
BBCC?@@?:=>>@?BBBB?BA@AB@BACCCCBBB>BBBCC>CACCCBBABC>A@?AC@CCCC>BAAA@A6@AABC>@@AA?CB@BC@C@B@CDACC?CDCCC?BABBD>CABABD?CBDDBBCCCCCD>BB@@>@CCCCC@E@B?A<??;@@AABBB:BAAB9CD@CCBBBBDDDDC=AB@D=BABD=CC?BAAA<><>BBBBBBCCB?C@CC?B?BCCCABBBB@BBAABCCC=CBBB@BB8BBBBCCCCC?
@6HNMW:01005:05992
TACGTAGGGAGCGAGCGTTATCCGGATTTATTGGGTGTAAAGGGTGCGTAGACGGGAAGTTAAGTTAGTTGTGAAATCCCTCGGCTCAACTGAGGAACTGCAACTAAAACTGATTTTCTTGAGTGTTGGAGAGGAAAGTGGAATTCCTAGTGTAGCGGTGAAATGCGTAGATATTAGGAGGAACACCAGTGGCGAAGGCGACTTTCTGGACAATAACTGACGTTGAGGCACGAAAGTGTGGGGAGCAAACAGG
+
@AACCCED?BBBBAA@AA>@AA=@8::B9AA=AA<ABAAA;@@8999??@ACBBB:@=??;??BB>BAB?B?@@C>BBB>BCA:?;;;8;<@@B?B?CA=AB?BAABB9BCABAB@6@@4::??@C?B>@@9949A8:;>;>=B=B=B???@<<=8818;;>7:;:;:888A=<8=?:==<?;?AA7;;?>:=>@=C=@ABBBB=>>D=AA@=AA<AAAA>>@?A??<?BBCCC>?;;@EEE2>>A@B9>>>:
@6HNMW:01007:05993
TACGGAGGGTGCAAGCGTTAATCGGAATTACTGGGCGTAAAGCGCACGCAGGCGGTTTGTTAAGTCAGATGTGAAATCCCCGGGCTCAACCTGGGAACTGCATCTGATACTGGCAAGCTTGAGTCTCGTAGAGGGGGGTAGAAGTTCCAGGTGTAGCGGTGAAATGCGTAGAGATCTGGAGGAATACCGGTGGCGAAGGCGGCCCCCTGGATGAAGACTGACGCTCAGGTGCGAAAGCGTGGGGAGCAAACAGG
+
6<<C7499(4:<?7@@@@?A=BBB?C@C>BBCBB>BBBAD<@:;;C;;;BB=;<5<@05:4;25;?@@@9;;@@@<?HFE;CD=BCBC?B?BCC>A=AB@@ACCCCCECCDD?CF@BAA>@@AA@>;@@000@@AAA(AABB9::@C<A<:;;:BACCAAAAC8CCCCH<=;CDBCBB@FC@CACCC@C@BB?B@A<@<@@5;;;;*;B>BBCCA;;;BCCC:9:B9929BBBBB=BABABBB9AAACB>BAA?
@6HNMW:01008:05962
TACGTAGGTGGCGAGCGTTATCCGGAATCACTGGGCGTAAAGCGCACGTAGGCTGTTATGTAAGTCAGGGGTGAAATCCCACGGCTCAACCGTGGAACTGCCCTTGATACTGCACGACTTGAATCCGGGAGAGGGTGGCGGAATTCCAGGTGTAGGAGTGAAATCCGTAGATATCTGGAGGAACATCAGTGGCGAAGGCGGCCACCTGGACCGGTATTGACGCTGAGGTGCGAAAGCGTGGGGAGCAAACAGG
+
BBBA@@B?@?;=??=9::;??G@E?D@BBBB@@@8@@BBD=BBAAAAAB8879A@??BBBBB=BBBBBBA8ACCD>@>@7>8868>@@;@588>:>;>=;??8?587CCBAAA@?999A>BB?BB@CC:??>==7<>987053:8=<>><>AA?>9==888C:@@<@?;;;>@@B@A<??<@=A>>???;;7;BD=D<;;798<=;@@:>>;>:=>>5;;;888<;;5;==??B:B?>>=AA/;;;;;/:;;5
@6HNMW:00977:06045
TACGGAGGATCCGAGCGTTATCCGGATTTATTGGGTTTAAAGGGAGCGTAGATGGATGTTTAAGTCAGTTGTGAAAGTTTGCGGCTCAACCGTAAAATTGCAGTTGATACTGGATATCTTGAGTGCAGTTGAGGCAGGCGGAATTCGTGGTGTAGCGGTGAAATGCTTAGATATCACGAAGAACTCCGATTGCGAAGGCAGCCTGCTAAGCTGCAACTGACATTGAGGCTCGAAAGTGTGGGTATCAAACAGG
+
CBCB@A@>@CA=A:99@@=@BB@B?CCD=BB@BB:A?7=;7=A9=><A@?@ABA>ABBA@=B=??@>>>9?AABC<AAD>CBB?BBBB?B?BBBAA6@49;ACC?DCCCECC@CCCDDD@BBBBBBBB?=A:949::2:A>A>B?BCCC@CBBBBBB?BBBB>BBBC@CCCCBBABBBD>AB?BBB?B@@788>>1729@@??CCBBB@BAAAAB?BBAABFD>A9879AA@@A<@A@;;;3;;;;BB=CC>;
@6HNMW:00979:06018
TACTGGAAGGTCCAGGCGTTATCCGGATTTATTGGGTTTAAAGGGAGCGTAGGCGGACGACTAAGTCAGCGGTTAAAGCGTGTGGCTCAACCATACATTGCCGTTGAAACTGGTTGTCTTGAGTGCACACAGGGATGCTGGAACTCGTGGTGTAGCGGTGAAATGCTTAGATATCACGATGAACTCCGATCGCGAAGGCAGGTGTCCGGGGTGCTACTGACGCTGAGGCTCGAAAGTGTGGGTATCAAACAGG
+
;CCBC@C?A=@C=;;7;BA?CBC@B@BCC<BC?CD8>>4:9.9B9AAA@>CE?B@=A@:999@8<>><A@;7@;C>8>CCCBBB@BBBDAD?ABA@DC@BB:;;?CCC>CAA=A?@@DD>BBBBBCCBBBBBC>CAAABB@B?BCAAAC@BA@??9959@AC>AAAB?BABBBBBBB>>>BB@CCC>CCD988BB?A?A??<?A>@<BCB:>>>@@CCC@ABBBBBB>BCBBBB=AAA@@A;AAAA?D7>??<
@6HNMW:00979:06055
TACGGAGGATGCGAGCGTTATCCGGATTTATTGGGTTTAAAGGGAGCGTAGGTGGGATATTAAGTCAGCTGTGAAAGTTTGGGGCTCAACCTTAAAAATTGCAGTTGATACTGGTTTCCTTGAGTACGGTACAGGTGGGCGGAATTCGTGGTGTAGCGGTGAAATGCTTAGATATCACGAAGAACTCCGATCGCGAAGGCAGCTCACCGGGCCGGAACTGACACTGATGCTCGAAGTGCGGGTATCAAACAGG
+
DBBB@BB@BBBBDBAABB?BBC=A>A@E=CCACC<AB0;;0;C9BCABABB=@AB7;;@A@C?CCBAAAABBBBE>;;;:;ED<ECCB=@<?5;;:;'93=<<:?7??<::9;5::3:=A:AAA@?9:5:ABAB@BBB=A@;@<@;?>?@=AAA999B>A99929A>?9?@@A99788AA<?@<??A;>777BABB?B?@>>;;00/096.6381828<<=====B??;<::67/595222'222267/7772
@6HNMW:00994:06024
TACGGGGGATGCGAGCGTTATCCGGATTTATTGGGTTTAAAGGGCGCGTAGGCGGGACGTCAAGTCAGCGGTAAAAGACTGCAGCTAAACTGTAGCACGCCGTTGAAACTGGCGCCCTGGAGACGAGACGAGGGAGGCGGAACAAGTGAAGTAGCGGTGAAATGCATAGATATCACTTGGAACCCCGATAGCGAAGGCAGCTTCCCAGGCTCGTTCTGACGCTGATGCGCGAGAGCGTGGGTAGCGAACAGG
+
;;;FDEE3BAA@@@@;;;6;9B=C>BBF>BB?BC=BJ<BB;AA;ACCBBBCADFH?C;;;;;6;@AAA;;8;CCB9BCCABBECCDFE>CCBBC;;;BBA=BA6:;C<BAB?@@@E=CC?CBBA@@@A@@@BB<@@<@A;@?@@=@BCC???AB<;7<ACJIGEJGGCCAAAB@@@D?B?A>AAA8BCAAABBC<B=AAAA@<@B9A@=@AACC@C@AB;;;BA@@@A;;:@>A@???@B:ABB??<<BBC@
@6HNMW:01012:06045
TACGGAGGGTGCAAGCGTTACTCGGAATCACTGGGCGTAAAGGACGCGTAGGCGGATTATCAAGTCTTTTGTGAAATCTAATGGCTTAACCATTAAACTGCTTGAGAAACTGATAATCTAGAGTGAGGGAGAGGCAGATGGAATTGGTGGTGTAGGGGTAAAATCCGTAGAGATCACCAGGAATACCCATTGCGAAGGCGATCTGCTGGAACTTAACTGACGCTAATGCGTGAAAGCGTGGGGAGCAAACAGG
+
CB@@?;;;8:BBB=@@@A>AFDCB@B@B@@;:<A8BA@BF>C@CBBBAAAB?<;:;C?CBBB@BBABED;BDBBD>CAAB@CC?BA6;6;<@C5;;8;CBBC@CCBBB>BBBBBC>@@BCDBCBC?A@6;;:;7;CCB@@<@=@5;5;;5;BB;;;;*9:9:*:B>BBBBBABBAAB>AB?B?B@@@;@C?ABCC=?;?9:8?@@?BC?B?@@>B>BDCCB;;<C?BBDCCBBE?CCCCCCB9@@BCB=CBB@
@6HNMW:00965:06090
TACGGAGGATCCCAGCGTTATCCGGATTTATTGGGTTTAAAGGGAGCGTAGGCGGGCGCTTAAGTCAGCTGTGAAAGTTTGGGGCTCAACCTTAAAATTGCAGTTGATACTGGGTGCCTTGAGTGCGGTATAGGCAGGCGGAATTCGTGGTGTAGCGGTGAAATGCTTAGATATCACTTGGAACCCCGATAGCGAAGGCAGCTTCCCAGGCTCGATCTGACGCTGATGCGCGAGAGCGTGGGTAGCGAACAGG
+
@@AB?A@=AAAA<@@???9?@A?BACCB=CD?AB:??:?B>BE=BBBBBBB?BA@8@@994:;@AAAAABCCHGI<;;C?IDI:CBAA?AADACCC;C?CCCCC>@AGCC@@@;@AA?B=AABABBC?AB@??;@AA?@@;@6:8:BCC@BBBBB9859CCA=A>??<>CCBB@ABBC@B=@>@BB5BBBBCCAB?B??@@><399+9=9=@@A????CCCAAABBBBBBBB>>>?AA?>?8?=@BB@=C??:
@6HNMW:00967:06103
TACGGAGGGTGCAAGCGTTACTCGGAATCACTGGGCGTAAAGGACGCGTAGGCGGATTATCAAGTCTTTTGTGAAATCTAATGGCTTAACCATTAAACTGCTTGAGAAACTGATAATCTAGAGTGAGGGAGAATGGCAGATGGAATTGGTGGTGTAGGGGTAAAATCCGTAGAGATCACCAGGAATACCCATTGCGAAGGCGATCTGCTGGAACTTAACTGACGCTAATGCGTGAAAGCGTGGGGAGCAAACAGG
+
:::<==<><?>?@;?A;;5;9B@@6;6:AAAAAB;BAA@?5>:>>@@BBBC?BBAED@DBBC?AA@@@@6::@AA;;;;:<AB?BB@C?C=:979B9A>@@@6;:@BD@CBBBBC@BBBDBBCCBDCC;;;;4;A;@;9:>=0506<@;@@7;?:>;>>2C@@@2=B49:?<<<???CC=@B@B@BCCB9;;589??:>;A::99CBBCD@D>AA7;5:999@@@@@;<==00/7;3:<=<<>>,5::;;0:998
@6HNMW:00973:06106
TACGTAGGGTGCGAGCGTTAATCGGAATTACTGGGCGTAAAGCGGGCGCAGACGGTTACTTAAGCAAGATGTGAAATCCCCGGGCTTAACCTGGGAACTGCGTTTTGAACTGGGTAGCTAGAGTGTGTCAGAGGGGGGTAGAATTCCACGTGTAGCAGTGAAATGCGTAGAGATGTGGAGGAATACCGATGGCGAAGGCAGCCCCCTGGGATAACACTGACGTTCATGCCCGAAAGCGTGGGTAGCAAACAGG
+
CDDCCBBC=;;;BBBBBB@C?B??8<28399===6<><?>7>BAF>;::ABBAB@E9:;C?A?B??;?AA@?99929>AA2::29@<?=A<???:>@AAB???AA8>@8=>??9?;;;?A?>??=88222:6669<<'==>A1838;?>==;;;>>AA????6===>==ABA@@===:<?:A5:;>9:9:<9=DF=C8;;;;;;;+;>=7>>>=@@@@@@@??=??>>>A6;;?8??@@@@:@ABAAA:>>=<
@6HNMW:00974:06093
TACGGAGGATCCGAGCGTTATCCGGATTTATTGGGGTTTAAAGGGAGCGTAGGCGGGCGCTTAAGTCAGCCTGTGAAAGTTTGGGGCTCAACCTTAAAATTGCAGTTGATACTGGGTGCCTTGAGTGCAGTATAGGCAGGCGGAATTCCGTGGTGTAGCGGTGAAATGCTTAGATATCACGAAGAACTCCTATTGCGAAGGCAGCTTGCTGGAGTGTAACTGACGCTGATGCTCGAAAGTGTGGGTATCAAACAGG
+
;;:<8;;7<5626===<@7??=7<8:99,::2:BC7BB=BB6B@8959//77277:)0/9;7;6///://)/7999<39;>6>>>2;;;?8<7<5:::.:8=>??B=@@@?@::9/998=A??A@@000.-::-,(,663--(-08(/+/;;6==33333,39<86997;.7755696>==B?AD@AAA?BBB;?>9918/773394;;;98>:???A=@A;9:?<<=::887><9:499?>AA=?@?BAB;A??;
@6HNMW:00993:06101
TACGGAGGATACGAGCGTTATCCGGATTTATTGGGTTTAAAGGGTGCGTAGGTGGCAGATTAAGTCAGCGGTGAAAAGCTGTGGCTCAACCATAGTCTTGCCGTTGATACTGGTTTGCTTGAGTACAGTTGATGTAGGCGGAATGCGTAGTGTAGCGGTGAAATGCATAGATATTACGCAGAACTCCGATTGCGAAGGCAGCTTACAAAAGTGTAACTGACACTGATGCACGAAAGCGTGGGTATCAAACAGG
+
BBBB@BB?BCCAAABBBBADDD?C?BBB>BC@CF>CC>CC=CD>CBBBBBB>BD?DBBCCAC@CCD999B?A9999*:9@C::;:CCD@C>BBBCCED>A@@BB@BBCCCBC?BC>CBB?BBBBDCB>><?A@@AAA>@@=@=@?@@BBBCCBBBAA=@AAB>AAABBBBACAA;??@?AAA=DBB<???5;;==5;6;@@BB?BBCEB9??BBB?BBBBBCBBAA;;;:=>??:?DA@@@9@@@AAC;@>>=
@6HNMW:01001:06085
TACGGAGGATGCGAGCGTTATTCGGATTTATTGGGTTTAAAGGGAGCGTAGGTGGGATATTAAGTCAGCTGTGAAAGTTTGGGGCTCAACCTTAAAATTGCAGTTGATACTGGTTTCCTTGAGTACGGTACAGGTGGGCGGAATTCGTGGTGTAGCGGTGAAATGCTTAGATATCACGAAGAACTCCGATCGCGAAGGCAGCTCACCGGGCCGGAACTGACACTGATGCTCGAAAGTGCGGGTATCAAACAGG
+
BBAB@CB?BBBBB@@@AB@BC?CC@CCC>@@?@D<BB;AA6AA6AABBBBD@BBB=BBCC9;9;AABBDCCCBBB=BBC>DFF<CC;;;;@CADDD;D>@@B@@=@ACCB@A>@A:A>B?BAA@BBB?BBBBB?A@@:BB?B@D?BBBB>999@@@@<@:9:29AAC?CBBBBBBBB@?<@A?ABB@B@@@BCBC?@=B>>=AA>><?B>B?C?B>AACBBBBBBAA>>=A???6<97::>5<<>?AA:>>><
@6HNMW:00972:06146
TACGTAGGTGGCGAGCGTTATCCGGAATCATTGGGCGTAAAGAGGGAGCAGGCGGCCGTGAGGGTCTGTGGTAAAAGACTGAAGCTCAACTTCAGTGAGCCATGGAAACCGGACGGCTGGAGTGCGGCAGAGGATCGTGGAATTCCATGTGTAGCGGTGAAATGCGTAGATATATGGAGGAACACCAGTGGCGAAGGCGACGGTCTGGGTCTGCACTGACGCTCATTCCCGAAAGCGTGGGGAGCAAATAGG
+
CBAAA;:5::2:?:;;;;=@@D@C@CADCBB<@@:@ABBC<A@@@;@AAAG=;;5;5;;A;;<0;;;;@A?BCCC;@@FEGE?BBICC@CCAJ9:;AA@A<@AB@BC>B>A@C@A?ACC?CCBB;;9;BBBB?BB;;;B>A=A5;5;;;;BC??AC@AAAB=???ABBBBCBCBBB?;;9;?BCC@CCCC?BA@<@<@A@BB@BC@@@<@@@@@AAAB::::@@?>;?D<@BB>BBCCBBC8@@@BB;@@@;
@6HNMW:00977:06149
TACGTAGGGGGCAAGCGTTGTTCGGAATTACTGGGCGTAAAGCGCACGCAGGCTGACCGTTAAGTCTGTCGTCAAAGGCGGGGGCTCAACCTCCGTTCTACGATAGATACTGGCGGCCTAGAGTATGTGAGAGGGAAGTGGAATTCCCGGTGTAGCGGTGAAATGCGTAGATATCGGGAGGAACACCAGTGGCGAAGGCGCTTCCTGGCACACAACTGACGCTCATGTGCGAAAGCCAGGGCAGCGAACGGG
+
CCCCC?????0=?9>9::=AB@CB?C::7;BBBB>BCBCD<@@CA@@??@@?BCDCC@CC?B?BBBBBCDCEBBB=BABCECD5CCCEACACC@CCACCCCCCDCBBCCCBB>@@=@?BCCBCAAABBBBBBBB;B?BBB<=<>?BD<B?BDBBBBB?BCCC>CA==;>;;;?@@??9?A:>:=AA;A@::7:@>;@8=<:94999<5;<:=<<6<=A=BBAAABBBBB@?@A:AA<@@@9BBBBBC>ABB=
@6HNMW:00979:06130
TACGGAGGATACGAGCGTTATCCGGATTTATTGGGTTTAAAGGGTGCGTAGGTGGCAGATTAAGTCAGCGGTGAAAAGCTGTGGCTCAACCATAGTCTTGCCGTTGATACTGGTTTGCTTGAGTACAGTTGATGTAGGCGGAATGCGTAGTGTAGCGGTGAAATGCATAGATATTACGCAGAACTCCGATTGCGAAGGCAGCTTACAAAAGTGTAACTGACACTGATGCACGAAAGCGTGGGTATCAAACAGG
+
CCBC@B@>ABBBBBC@@@ACDE?B=BCD>AA>AA:@D8>?8>A8AAACFCC@CC?BBDDD@B@BCDBBBC?C;::9*:9@BAA?BFDD@C;;;@@@BB>@A@BC@BBCCCDD?CD>BAA?AAAABBABB@DBBBB>?9?=8;<788BBBBDBBBBAA>ABBC>AABCBBBBBBB?B@@AABB;>>@<@@H688>@:?<==;@@=@BBBB:AABBC@CBBBCBBBBA???<;@@A<A@AABC?>=;>AB:B?B?
@6HNMW:00982:06135
TACGGAGGATACGAGCGTTATCCGGATTTATTGGGTTTAAAGGGTGCGTAGGTGGCAGATTAAGTCAGCGGTGAAAAGCTGTGGCTCAACCATAGTCTTGCCGTTGATACTGGTTTGCTTGAGTACAGTTGATGTAGGCGGAATGCGTAGTGTAGCGGTGAAATGCATAGATATTACGCAGAACTCCGATTGCGAAGGCAGCTTACAAAAGTGTAACTGACACTGATGCACGAAAGCGTGGGTATCAAACAGG
+
BBAA?BA?BC@@AB?@@@?BCC?B@BBB:AB<@@:@C:@B<BB=AAACECCBBB?CCCCH@C@CDD@@@B@DBBBB799@BBA?AFFF@D?CCBBBCC>@@?AA=ABBAABB?BB=BCD@C?@?BB@@A>BCAAAAA>A@>A?@@ABBBBBBBAAAA>AAAC>>>>ACBBBCAA>A>>BBBA;@?A:==@:>=@?:=:>??BC@BAAAA5?>ACC?BBBCCAAAB?:::==@BB=BC?@@B>@AA???9??B@
@6HNMW:00982:06137
TACGGAGGATGCGAGCGTTATCCGGACTTTATTGGGTTTAAAAGGGTGCGTAGGTGGCTTGTTAAGTCAGTGGTGAAAAGCTGCAGCTCAACTGTAGTCTTGCCGTTGAAAACTGACGGGGCTAGAGAGGAAACGAGGTATGCGGAATGTGTGGTGTAGCGGTGAAATGCATAGATATCACACAGACGCCGATTGCGAAGGCAGCGTACCAGGCTCTATCTGACACTGAAGCACGAAAGCGTGGGGATCAAACAG
+
565;7:>9>;;:<4455549=;.4.4444)5;.55)5<)555&5<2;566;;;7<<799;99658<;7;00/)/9::;.;555:;445;;4833333737,33835.4444&444;4949&4<:8:;;>8AA9>?4;5;@=@@B?B=@A????<??=?=<;877771789;99:88888@?@@@00//927660777638357:>766:;>=<B:9976667778859:444/::7;29//-777&-////(/68
@6HNMW:00990:06141
TACGGAGGATCCAAGCGTTATCCGGATTTATTGGGTTTAAAGGGTGCGTAGGCGGTTTGATAAGTTAGAGGTGAAATACCGGGGCTCAACTCCGGAACTGCCTCTAATACTGTTGAACTAGAGAGTAGTTGCGGTAGGCGGAATGTATGGTGTAGCGGTGAAATGCTTAGAGATCATACAGAACACCGATTGCGAAGGCAGCTTACCAAACTATATCTGACGTTGAGGCACGAAAGCGTGGGGAGCAAACAGG
+
BBBD?;:;:BB?C<@@@@=AAA?A?;;;0;C=AB<BB=BC>CD?;<;ACBB?;;6;B;BABA>BCBCCCDACAAG?CDC@CCC;DDDD>A@B=A=A<@;;;@BBBD@CBBBBC?BB@CCCBBBBBCBCC@CBB?BCC@CEADBAABDCC?CB@AAAB>BBBE>BBA@?@C@@@CA@@BBBBC?BACABAA=?>?A294:AAAC?BB?BB>BBBACCCCABBCB<?::39>=@?A<BBBBBDD;?>>CC>BBC?
@6HNMW:00996:06132
TACGTAGGTGGCAAGCGTTATCCGGATTTACTGGGTGTAAAGGGCGTGTAGGCGGGAAGGCAAGTCAGATGTGAAAACTATGGGCTCAACCCATAGCCTGCATTTGAAACTGTTTTTCTTGAGTGATGGAGAGGCAGGCGGAATTCCGTGTGTAGCGGTGAAATGCGTAGATATACGGAGGAACACCAGTGGCGAAGGCGGCCTGCTGGACATTAACTGACGCTGAGGCGCGAAAGCGTGGGGAGCAAACAGG
+
BBCAA@A=?@;@A?@@@C?BBB?C?BBB>BFEEH=CBBCJ?CC<BBBBBBB?ABB=B@B@CDBDIICCB;;:@AAA.;;A:;;6;A@C5;96:AAAB?:;;ABB<BAC6?;9:;;<*;;@BBBBBCBB@BCCC@BBC@;;5;5;5;@DBACHCBBCD@BDIHI;<<CCCBBCBBA;;;;D?C@BAA?@@@@>@@C=A?AC?C@CBB@A=ACCC@C@BBBBBB@@AA@<@@@@AB9BA@@@@A3@AAAB=ACD@
@6HNMW:01003:06159
TACGTAGGGAGCAAGCGTTATCCGGAATTATTGGGTGTAAAGGGTGCGTAGACGGGATAACAAGTTAGTTGTGAAATACCTCGGCTCAACTGAGGAACTGCAACTAAAACTATTATTCTTGAGTGCAGGAGGGGAAAGTGGAATTCCTAGTGTAGCGGTGAAATGCGTAGATATTAGGAAGAACACCAGTGGCGAAGGCGACTTTCTGGACTGTAACTGACGTTGATGCACGAAAGTGTGGGGAGCAAACAGG
+
@@@LCCCE>AAA@=A@@@<@BB?C@E?B?BA=AB:B@AA?6??8;;;BABABB@@=@DE@DG?BA@AAA=AABAE>CCCACCC@CC;;6;AA@@=@>ABBCD@CBBBB9BCDD@BB?BC9<;A@BB;;6;@@@7@B=A@@=@7;7;?BA@@BBBBBE@A@@C=;;;BBABB@@@?CB?C@ED@CCC<????9=9;5;5;;;;@@;BBB=BCBBBC@B;;;CBB@BB;;;BBBBB=ABB;;;;.<@@@@9@AA>
@6HNMW:01010:06115
TACGGAGGATGCGAGCGTTATCCGGATTTACTGGGTGTAAAGGGCGTGTAGGCGGGACTGCAAGTCAGATGTGAAAATTATGGGCTCAACCCATAACCTGCATTTGAAACTGTAGTTCTTGAGTGCTGGAGAGGCAATCGGAATTCCGTGTGTAGCGGTGAAATGCGTAGATATACGGAGGAACACCAGTGGCGAAGGCGGATTGCTGGACAGTAACTGACGCTGAGGCGCGAAAGCGTGGGGAGCAAACAGG
+
<=<A<;@=AB@AAA@;9;4;;?4:29B@.99@AA;@@AAC=BD>BB@BB;;9;CC=DCB>A>-00>>>@:99@?@@3=:?99947>?@399.7<<<A=:99AAA299@9==::0//5666==>777?>6;=//*0;6;;?8?5:5:?@?@:99@?@@>ABEF>AAABBAA999??A@=@B<?<?BC?DBB@?A99499?@?AA8>=;<288989?=?@CC?999@::39??AAB=B>?>BCC:BBBBC>BAA>
@6HNMW:01011:06110
TACGGAGGATGCGAGCGTTATCCGGATTTATTGGGTTTAAAGGGAGCGTAGGTGGGATATTAAGTCAGCTGTGAAAGTTTGGGGCTCAACCTTAAAATTGCAGTTGATACTGGTTTCCTTGAGTACGGTACAGGTGGGCGGAATTCGTGGTGTAGCGGTGAAAATGCTTAGATATCACGAAGAACTCCGATCGCGAAGGCAGCTCACCGGGGCCGGAACTGACACTGATGCTCGAAGTGCGGGTATCAAACAGG
+
594@;@@?AAAA;;;:9:=@==2605@?8@>9==,99):;0;@;:;:@@?><ACC=CBBC?B?CAA<;;CCICGK>BBC;@@A3A@@@<@?B@DDD;E>@@@@@=@@@@BCC>BA<A>@=ABBC@??=>=<99298;5;=;?=B>??<>;?@A@B@>;>9:9:&877<>BB@?@@??>@>9@@39:A9>?999AAA3:4:9:?@998/887(3174;6;;33333;;<:::98551772228/5222::/...3
@6HNMW:00965:06190
TACAGAGGGTGCGAGCGTTAATCGGATTTACTGGGCGTAAAGCGTGCGTAGGCGGCTTATTAAGTCGGATGTGAAATCCCCGAGCTTAACTTGGGAATTGCATTCGATACTGGTGAGCTAGAGTATGGGAGAGGATGGTAGAATTCCAGGTGTAGCGGTGAAATGCGTAGAGATCTGGAGGAATACCGATGGCGAAGGCAGCCATCTGGCCTAATACTGACGCTGAGGTACGAAAGCATGGGGAGCAAACAGG
+
B@>0//::3:///<<<<=@B@CCC>BBC>CBCCD=CCCCF>@@@CAAABBB?BC@CC@BB?B=AABA>BAA@DDC=CCCC9BABACAB@BC@BB>B@C?BBBB?BBBCBBCC@BBA@@CBBBBBDCCC>BCCCACCC@CCCCAC?C?BB@BCAAB;;7;BBB=CCCBBBDAAA@BCC?;;7:<@BB?CC??;???9=;@@AA=AAA;;:;?BBACCBBBBC;;:C;;7;BBAAA<ACC;;;;.;BABB>BBCB
@6HNMW:00980:06190
TACGGAGGATGCGAGCGTTATCCGGATTTATTGGGTTTAAAGGGAGCGTAGGTGGGATATTAAGTCAGCTGTGAAAGTTTGGGGCTCAACCTTAAAATTGCAGTTGATACTGGTTTCCTTGAGTACGGTACAGGTGGGCGGAATTCGTGGTGTAGCGGTGAAATGCTTAGATATCACGAAGAACTCCGATCGCGAAGGCAGCTCACCGGGCCGGAACTGACACTGATGCTCGAAAGTGCGGGTATCAAACAGG
+
BDCC@AA?A@?>@9:9@C>@AA?A?@@@6>@=A@8@A;BC>CC?HDCCBCB@BBC>BFEDAC?BCCCCCCBBBBB;:::6;CC;CBAA7;7;@CCC:B:<;ACC@DAAABBB=?>:>?A?BCBAC@@<@BBAB@BBD:AB?B?A?BBBB?BB@?@9959@CB>BBBB?BBBBBBBBBBB?AA>AAA=AABAAABB?C?B???BCBB?BC>C?B@B@B???CCCCCC888>=AAA6==>;;;3;AA@@>7@@A9
@6HNMW:00980:06198
TACGTAGGTGGCGAGCGTTGTCCGGATTTACTGGGTGTAAAGGGCGCGTAGGCGGGGCAGCAAGTCAGATGTGAAATCTCCGGGCTTAACCCGGAAACTGCATTTGAAACTGTTGTTCTTGAGTGCCGGAGAGGTAGACGGAATTCCTAGTGTAGCGGTGAAATGCGTAGATATTAGGAGGAACACCAGTGGCGAAGGCGGTCTACTGGACGGTAACTGACGCTGAGGCGCGAAAGCGTGGGGAGCAAACAGG
+
BCCCBCC@CD@CBAA???=@?C<?=?BC>BBBBB=BBBBE=AB=BBBBBBB?AA@@6@@>@@?BBCBBCCCDDCC=@@AA?AH>HHBD=AA=A>BC>BBBBAAA;@@@;@BBB>BC=BB>BBC@@@>B?BBBB?AAAA;;8;?C>C@B@@@A@@@@@>@CCC=BBAAABBBCBB?BB?AA>A>AA@=@A??;?AA;@=::49BBAB>B<@@A;??=???==>?>?@@8?@A@@@;@=>>=>?2889@B:@??<
@6HNMW:00981:06166
TACGGAGGATACGAGCGTTATCCGGATTTATTGGGTTTAAAGGGTGCGTAGGTGGCAGATTAAGTCAGCGGTGAAAAGCTGTGGCTCAACCATAGTCTTGCCGTTGATACTGGTTTGCTTGAGTACAGTTGATGTAGGCGGAATGCGTAGTGTAGCGGTGAAATGCATAGATATTACGCAGAACTCCGATTGCGAAGGCAGCTTACAAAAGTGTAACTGACACTGATGCACGAAGCGTGGTAT
+
@@;;8;CAGGCCB;0000,0;<6;89>>8;<9>>4<<)59,9>9@BCEC::6;@9=@@@C8;5;@;;;@@?@@BBB3?;;999299/0:@,/09::996;:5>@495;:::;9=<8<7714==>C@??C589AAA>?<>A9?;?BB??>@BB==><<7;>>?2877;;>???@B?;>=97773777288828:88/5/22277,33333&3333748789:888::33352336;73333755
@6HNMW:00982:06165
TACGGAGGATGCGAGCGTTATCCGGATTTATTGGGTTTAAAGGGTGCGTAGGTGGCAGATTAAGTCAGCGGTGAAAAGCTGTGGCTCAACCATAGTCTTGCCGTTGATACTGGTTTGCTTGAGTACAGTTGATGTAGGCGGAATGCGTAGTGTAGCGGTGAAATGCATAGATATTACGCAGAACTCCGATTGCGAAGGCAGCTTACAAAAGTGTAACTGACACTGATGCACGAAAGCGTGGGTATCAAACAGG
+
DBBB?BB@CDAAAAAABB?BCC>B?BBB=BC?BC=BB=BC=CD@AAABC9949@:@ACAEBD?BBCB@A?:@AAA@4?>?@BA?ADFL@B@CCCBBBB>AA>@@=@BCBCAA>BC=BAA>A???AA????BAABB9:99B=B?BBBBBBBBBBBBBB?B??>8899ABCBBABC?A>>>@@@;??A:==><>>@@8;8;==AB?BAA@@5?9:9?=AAAAAECBBAABBBAAAA<AAB???:;@@@AB:B?B@
@6HNMW:01001:06194
TACGGAGGATACGAGCGTTATCCGGATTTATTGGGTTTAAAGGGTGCGTAGGTGGCAGATTAAGTCAGCGGTGAAAAGCTGTGGCTCAACCATAGTCTTGCCGTTGATACTGGTTTGCTTGAGTACAGTTGATGTAGGCGGAATGCGTAGTGTAGCGGTGAAATGCATAGATATTACGCAGAACTCCGATTGCGAAGGCAGCTTACAAAAGTGTAACTGACACTGATGCACGAAAGCGTGGGTATCAAACAGG
+
@@;;7<A>BAABB@@?AA?BA@=@;:::8:A?DC=AB=BB@BH>DBBABBB@BC@BBBAA=@????B@??:?@@BA6A@A@AB?BAAD?C988>>B@A=?B;??>AACCCCB?BC>BCB@BABABBBBB?BBBCA::7:949=998==<<<=>??9979BCC>CBBBAA>>>BC@BB@==>A<>>@<A@@<???>1839AA@A:<9999+9=?:>=CA@BBBC;?>BBB>=687)89:9<=4<=====6=@A<
@6HNMW:01005:06192
TACGAAGGGGGCGAGCGTTGTTCGGAATTACTGGGCGTAAAGGGTGTGTAGGCGGTTATGTAAGATAGCGGTGAAATCCCGGGGCTTAACCTCGGAATAGCCGTTATAACTATGTAGCTAGAGTTATGGAGAGGATAGCGGAATACCCAGTGTAGAGGTGAAATTCGTAGATATTGGGTAGAACACCGGTGGCGAAGGCGGCTATCTGGCCATATACTGACGCTGAGGCACGAAAGCATGGGGATCAAACAGG
+
BBC@@=@BBB2CBAA@@@?AC?@@<@>A<ABCBB<AA@BC<AA;AA@A@A@>;;5;=@;;;KGEHCCCCC?CBCC<;;:.:@@7BC@C@C@CCC@C?BBCC?AB?ACC@BBAABBCCAABBBBB?A@@=???A<A>>??A=@<AABB?BCCBBCC;;:;BCC?D@CCBBBBBCC@BB=CBBB@BCC@C@AA>ACB=B?9979A@@ABB@C<>@CCBA@AA::9@A:;8;BBBBC>BAB@???2@C;;;6;@@=
@6HNMW:01009:06181
TACGGAGGATGCGAGCGTTATCCGGATTTATTGGGTTTAAAGGGAGCGTAGGTGGGATATTAAGTCAGCTGTGAAAGTTTGGGGCTCAACCTTAAAATTGCAGTTGATACTGGTTTCCTTGAGTACGGTACAGGTGGGCGGAATTCGTGGTGTAGCGGTGAAATGCTTAGATATCACGAAGAACTCCGATCGCGAAGGCAGCTCACCGGGCCGGAACTGACACTGATGCTCGAAAGTGCGGGTATCAAACAGG
+
BD@@>@C?C;;;B@@@??=A@D?C@BBC9AA499*9A5??8??4777BBAB>BBB>CDED@C@ECCCCCCBD;;;:<CD>DCC;CBBB@C?C@DCC:C<A@@@B>BDDCCBC@CC>B@B?BAA@AAB?AAABB?CCB>CC?C>A>AABB?BBBAA??=?BAC?BBAB?AADBCCBBBBB@A@>ACC?CBB:::BB>A?B999A???@BC>C@C?B?BBAAA@AA???C@@@@@@9>@@:::5:BBCBB:A883
@6HNMW:00975:06239
TACGGAGGATGCGAGCGTTATCCGGATTTATTGGGTTTAAAGGGAGCGTAGGTGGGATATTAAGTCAGCTGTGAAAGTTTGGGGCTCAACCTTAAAATTGCAGTTGATACTGGTTTCCTTGAGTACGGTACAGGTGGGCGGAATTCGTGGTGTAGCGGTGAAATGCTTAGATATCACGAAGAACTCCGATCGCGAAGGCAGCTCACCGGGCCGGAACTGACACTGATGCTCGAAAGTGCGGGTATCAAACAGG
+
9=@@499:CA@ABAC@9;69@=8?<>B>====@B:AB<BI>CC>DCDBABKACDI=@BBB9;9;BCDDDCBBEHE?DDF>BBB<BBBB?B>A?CCC;C?BBD@@=@A@@:::=@A;@;@=@@AA988@AA@BB?99949A<@?B=>?<A?AABBC9979BBB=BB@@<@ABA??>BBA?<9938>;:==889?>?:@=@???@@A@299295<9?489BBCC???BC@>>:::;2;=///=48:9553-559:
@6HNMW:00980:06221
TACGTAGGGGAGCAAGCGTTATCCGGAATTATTGGGTGTAAAGGGTGCGTAGACGGGATAACAAGTTAGTTGTGAAATACCTCGGCTCAACTGAGGAACTGCAACTAAAAACTATTATTCTTGAGTGCAGGAGGGGAAAGTGGAATTCCTAGTGTAGCGGTGAAATGCGTAGATATTAGGAAGAACACCACTGGCGAAGGCGACTTTCTGGACTGTAAACTGCGTTGATGCACGAAAGTGTGGGGAGCAAACAGG
+
9544:4444&49993::9;7:4:458=8B?CB@CC>999>@1><,4499====>BD>B=B?@@:;?5@;;;@CCCD<A;9299929@:>9>55993>299<54.4:::::,9>9=99;9<<8>===@;;;85555,4<2;55.5.5.54999455;;;;:>>>>6666555A???B?B=8A88828=<:3738289?7:27/////)/;;5::55555)5;;:<<9<<<<555;;;)555<<<</=<:::35557
@6HNMW:00967:06261
TACGTAGGGTGCGAGCGTTAATCGGAATTACTGGGCGTAAAGCGTGCGCAGGCGGTTTTGTAAGACAGATGTGAAATCCCCGGGCTCAACCTGGGAACTGCGTTTGTGACTGCAAGGCTAGAGTGCGACAGAGGGGGGTGGAATTCCACGTGTAGCAGTGAAATGCGTAGAGATGTGGAGGAACACCGATGGCGAAGGCAGCCCCCTGGGTCGTAACTGACGCTCATGCACGAAAGCGTGGGGAGCAAACAGG
+
BBBABA?@9:;:@ABBBC?B@BBB?A<@<@B@AB<BBBBB<AAC@A@@B??9::4;CC7BCC@BBDHGCCCC@A@=@DDD8@@=@AAA@B?AAD>C@BCB;;;E?CCCDBBBBC=?<?BBBBCBAA@B???888787%9?<?9A>A@EBBAAABBCBBBAAA8898@@@@BB>>>?@;BB@B@BBB?BBBC?CAC<>;ABABCBB5CDC=CEDBB@BBB@@@AACAA??@BDDF@CBB;<<;.;?@CC@BAA@
@6HNMW:00987:06297
TACGGAGGATACGAGCGTTATCCGGATTTATTGGGTTTAAAGGGTGCGTAGGTGGCAGATTAAGTCAGCGGTGAAAAGCTGTGGCTCAACCATAGTCTTGCCGTTGATACTGGTTTGCTTGAGTACAGTTGATGTAGGCGGAATGCGTAGTGTAGCGGTGAAATGCATAGATATTACGCAGAACTCCGATTGCGAAGGCAGCTTACAAAAGTGTAACTGACACTGATGCACGAAAGCGTGGGTATCAAACAGG
+
CCCB?BB@CCBCC@@@BBABCC@C?BBD=BB?CD>DD>CC>CE>BCBBA;:6:@;@ABAC@C>@@AA@:99:CEDD;:9:;;B@BDCC@C;;;DDJHG?BB;;:@BCBDF??=?C=B@@=A???ABAAA@BCCBBBB?BC?C@BBBBBBBBBBAAAB?BBBD>>>>BBCCCCCA<B@@???@<@BA=@@@589>>5;7;@@BC?ACDEG:A:::C@CBBBBBBAA===@A8::E>A@>;;;1;>>;:;3;AA?
@6HNMW:00993:06299
TACGGAGGGTGCAAGCGTTAATCGGAATAACTGGGCGTAAAGGGCATGCAGGCGGGACGTCAAGCAGGGTGTGAAATCCCCGGGCTCAACCCGGGAACTGCACTCTGAACTGACGTTCTGGAGTATCGCAGGGGGAGGCGGAATTCCAGGTGTAGCGGTGGAATGCGTAGATATCTGGAAGAACACCAAAGGCGAAGGCAGCCTCCTGGGCGAATACTGACGCTCATATGCGAAAGCGCGGGGAGCAAACAGG
+
@@AB@CCD<ABED@CBBB?B<@@@<@>BB>ABBB;B;;;B0;;8;@@?A@A9:<;0;AA>;;5:55@@:??=@@@69555&5>2>>@?2:;.:=6=699CBAAACBBB?CCCCFBA>99:<BBBBBBBB;;;;;*;@<;<5<>B=@>@@=@ACAABB?BC?C@CC?>>BBBBAAAAA>B@CB@BCC@CC<@<@BA2949:::=AB?BBC>BBB?BBBBBCECBCCBBAABBCCC>A@@99::+:<<<<9?ADA
@6HNMW:00999:06283
TACGGAGGATACGAGCGTTATCCGGATTTATTGGGTTTAAAGGGTGCGTAGGTGGCAGATTAAGTCAGCGGTGAAAAGCTGTGGCTCAACCATAGTCTTGCCGTTGATACTGGTTTGCTTGAGTACAGTTGATGTAGGCGGAATGCGTAGTGTAGCGGTGAAATGCATAGATATTACGCAGAACTCCGATTGCGAAGGCAGCTTACAAAGTGTAACTGACACTGATGCACGAAAGCGTGGGTATCAAACAGG
+
A@@C=@A=A@@@AA?@:958<?<@;>=;8?:?C>;AA)9:,97,7;8;:@@>BA<??>>;8=6;?==<:>50//66(//:>==8<99:595999:::>7:>98;533366//(/8(/.5056:<:888?=AA9<9;:478166;=?A>>>@>:?>>>9>@AF@BBBBABABA@>:888888818781865-55591718:::939222'2222;6;7887658887799798>8@=>><D6<8769:19<83
@6HNMW:01001:06282
CACCGGCAGCTCTAGTGGTAGCAGTTTTTATTGGGCCTAAAGCGTCCGTAGCCGGTTTAATAAGTCTCTGGTGAAATCCTGCAGCTTAACTGTGGGAATTGCTGGAGATACTATTAGACTTGAGATCGGGAGAGGTTAGAGGTACTCCCAGGGTAGAGGTGAAATTCTGTAATCCCGGGAGGACCGCCTGTTGCGAAGGCGTCTGACTGGAACGATTCTGACGGTGAGGGACG
+
@@@?A<@@ABCBBAAAA>BAAAB;;;;;*;A:@@9@?ACC=AAA@@89;@AB>B>BC<A?BB>CFBBACB?B;;;7;C>;;;DCCC?C@BBBCLG>IAC6;;;;5;;<CCB;;;?BB@@@=@@AAECCC?BBAA=A>@>9:6:AC@BB>BBB@BBBAA<A???8?@B??>B@BBD>FG>CB?BC>@@AFDC@CA??;?;:::ABBB>>><?:?9998;=A>;<:>AAAD;?@9
@6HNMW:01004:06305
TACGGAGGGTGCAAGCGTTACTCGGAATCACTGGGCGTAAAGGACGCGTAGGCGGATTATCAAGTCTTTTGTGAAATCTAATGGCTTAACCATTAAAACTGCTTGAGAAACTGATAATCTAGAGTGAGGGAGAGGCAGATGGAATTGGTGGTGTAGGGGTAAAATCCGTAGAGATCACCAGGAATACCCATTGCGAAGGCGATCTGCTGGAACTTAACTGACGCTAATGCGTGAAAGCGTGGGGAGCAAACAGG
+
<//57<<<4::@@=;;9=6;<@00+/;>00:DD?=996BC:@<@@CBBA@A>;:2:@;@B@@=@B;:;9.7=??A7@9957;><@B?B?B<?@4;;;&:==@C@CBBCA<B995@A=;99>;555999909<?@:@@@?@B@C?C@C>;<8;ACCDCJ;BBBB6A@>AAAB@9;9>@@;@@?B@BCED=BA=@@@@=A<A::9:ABBCH@B@BD?C?@@@AA@?@D?@@?BAABC?;;;DCEE;66>CB4?=:5
@6HNMW:00970:06333
TACGGAGGATGCGAGCGTTATCCGGATTTATTGGGTTTAAAGGGTGCGTAGGCGGCTATTTAAGTCAGCGGTGAAATCTTGGGGCTCAACCCTGAAACTGCCGTTGAAACTGGATGGCTTGAGTGTAGATGAGGTAGGCGGAATTCGTGGTGTAGCGGTGAAATGCATAGATATCACGAGGAACTCCGATTGCGAAGGCAGCTTACTAAGTTACAACTGACGCTGAAGCACGAAAGCGTGGGTATCAAACAGG
+
DCBB@BA?ABBA@9:9@@=@BB<@=A@A<AF@DC>BB=AA:@B9:99BBAA?9979ABAB>B<>=CBBBB?B?AB>BBB>BCC9BAB>:>>7=FHF>DBBB;;;>@@@<@CC@EBB?BB?BBBBDDBBBBCCB>BBB>BB?B?B@DDCC?@BA?@9969??A;999BBCBCCCBCCCB@@<@?BCCACCC?@>@@4949@AAD@BBCC?BB@DBB?BBD?@ABB@A8;:AABCC<BA????9?@AABB>BAA>
@6HNMW:00971:06340
TACGTAGGGAGCAAGCGTTATCCGGAATTATTGGGTGTAAAGGGTGCGTAGACGGGATAACAAGTTAGTTGTGAAATACCTCGGCTCAACTGAGGAACTGCAACTAAAACTATTATTCTTGAGTGCAGGAGGGGAAAGTGGAATTCCTAGTGTAGCGGTGAAATGCGTAGATATTAGGAAGAACACCAGTGGCGAAGGCGACTTTCTGGACTGTAACTGACGTGATGCACGAAAGTGTGGGGAGCAA
+
CDBBCCCC>;:;A=@@@?=@AAAG@C?B?BA@DF@??>BB>BB>BBBBBAAAB@@9@8739@;>@=???;??@@@9A@A?CAA>ABCF@BBBBB?B>AACBB?AACDD:CB@B?BB>BD<>8AA?>6/-/;<:)//)//6179=7@=B>>=@==<9:4787:4::888;;;;;>:>A<@:>>=B@A=@??@:>>>5:4;=::::0:;=;898>=A:>777:///:///9559=9>77=<;;2>888;
@6HNMW:00976:06311
TACGGGGGATGCGAGCGTTATCCGGATTTATTGGGTTTAAAGGGCGCGTAGGCGGGACGTCAAGTCAGCGGTAAAAGACTGCAGCTAAACTGTAGCACGCCGTTGAAACTGGCGCCCTCGAGACGAGACGAGGGAGGCGGAACAGTGAAGTAGCGGTGAAAATGCATAGATATCACTTGGAACCCCGATAGCGAAGGCAGCTTCCCAGGCTCGATCTGACGCTGATGCGCGAGAGCGTGGGTAGCGAACAGG
+
6=BBCCC1CDA?@;;;@@=CCC@D=ABD<A@8B=6<<6=E8B>6>:::?;C?AAD?BBBB;;6;?@@:;989999&::9?AB@BBCCC>CCCCDCBB::9=9919>?6??=6><>?;;<<;8888333;;;<=5<85::383/./6685;=::87173333&37;=788676:776=<@<A=CDG5>>@===@@;>;>>=:;4::/8818;:;A>>>@BB???@@=>>>>@AA@@@@@AA9??@@@@<@@@<
@6HNMW:00992:06350
TACGGAGGATACGAGCGTTGTCCGGAATTACTGGGCGTAAAGGGTGCGTAGGTGGCCATGTAAGTCAGGTGTGAAAGACCGGGGCTCAACCCGGGTGGCACTTGAAACTGTGTGGCTTGAGTACAGGAGAGGGAAGTGGAATTCCTAGTGTAGCGGTGAAATGCGTAGATATTAGGAGGAACACCAGTGGCGAAGGCGACTTTCTGGACTGTAACTGACACTGAGGCACGAAAGCGTGGGGAGCAAACAGG
+
AA@A?;;6;@@@?@@@;;7:@D>B?B?B?BBBBB<;;;CE8<;9;BCCCECACC?B?BBBDC?@@CBD@DDCCDE@C::8;CC8@?A@<==58:*.-)--67(//;3///::==:>@799@@@::;25<<>>8C>AAC@D>A=BAEEB;;;CAAB?CCED<:::BAAAD=:93993:=9=<@::5:@A@>@??;?:?B???D<BBE@A@?@BC?EFCB??<<<9929<<?AA<AA@>AAA5;;:;E;A>>6
@6HNMW:01010:06328
TACAGAGGGTGCGAGCGTTAATCGGATTTACTAGGGCGTAAAGGCGTGCGTAGGCGGCTTATTAAGTCGGATGTGAAAATCCCCCGAGCTTAAACTTGGGAATTGGCATTTCGAGTACTGGTAGCTAGAGTATGGGAGAGGTATGGTAGAATTCCAGGTGTAGACCGGTGAAATACGTAGAAGATTATGGAGGAATACCGATGGCGGAAGGCAGCCATCTGGCCTAATAACTGACGCTGAGGTACGAAAGCATGGGA
+
22------(,--8---//)-37//)//:(/////617:::=1606///69//48==7;<4/-(-(----(----////&33333$3/666(--(-5(--(-(-(-(----(,,-----59(-.2.22,,,,,,25.6222+22..(....(.(...2+2277...(.2.---'-...6656/5322---(--(-28780559=0//+/4:4555528755939/55,22,27763...335.5222;<3:9996605
@6HNMW:01010:06340
TACGGAGGATGCGAGCGTTATCCGGATTTATTGGGTTTAAAGGGAGCGTAGGCGGCCCGACAAGTCAGCGGTAAAAGACTGCAGCTAAACTGTAGCACGCCGTTGAAACTGCCGGGCTAGAGTGCAGACGAGGTTGGCGGAACAGGTGAAGTAGCGGTGAAATGCATAGATATCACCTGGAACCCCGACAGCGAAGGCAGCTGACCAGGCTGTAACTGACGCTGATGCTCGAGAGCGTAGGGTAGCGAACAG
+
:;:A?@@<@;<;A;;;;;?@A@7;7;AA9A@=@A0;;0;A9BD=BDCAA@@900-0@9>AAA=AABA;;:4:?AB8@@@CBB?AABBB=BDA@@BAA9968<=7;;<4<9958>>5<@@@<AAA=A=<7733284<8;>7>?B@A?@<848:A?@A@@?@C=;:9<;;>?@@@;?<233-3-38<0>?>>?A99455:::;==;:-34.399==9BBBA<?;=<777344:;@==??///>3;/33771333
@6HNMW:00970:06388
TACGGAGGATGCGAGCGTTATCCGGATTTATTGGGTTTAAAGGGAGCGTAGGTGGGATATTAAGTCAGCTGAAAGTTTGGGGCTCAACCTTAAAATTGCAGTTGATACTGGTTTCCTTGAGTACGGTACAGGTGGGCGGAATTCGTGGTGTAGCGGTGAAATGCTTAGATATCACGAAGAACTCCGATCGCGAAGGCAGCTCACCGGGCCGGAACTGACACTGATGCTCGAAAGTGCGGGTATCAAACAGG
+
9BBB?BB?B@@@@A@????BCB?B@BBB>BF@CE=BB>BC>CC>>>?BBBB@BBC?CABC8:8;CCCHGCEDI=CCB>CDD;@@AB@C@C=BBB7A>CB<;:@CCBBBB@?AE?E@G?DCIECA@>@@@@B@BAB=@@=?=?=?A=@;?A@9:;;5;A@A<AAAD?FCBBBBBCBCC?AA?BCC@DCBBBCCC;?<>:;:ABAB?BC=B?B@C?CBBBBAAACD???A=000,0;0000)0;;000)7<<8
@6HNMW:01013:06392
TACGGAGGATCCGAGCGTTATCCTGGAGTTTATTGGGTTTAAAGGGAGCGTAGGTGGACTGGTAAGTCAGTTGTGAAAGTTTGCGGCTCAACCGTAAAATTGCAGTTGATACTGTCAGTCTTGAGTACAGTAGAGGTGGGCGGAATTCGTGGTGTAGCGGTGAAATGCTTAGATATCAACGAAGAACTCCGATTGCGAAGGCAGCTCACTGGACTGCAACTGACACTGATGCTCGAAAGTGTGGGTATCAAAC
+
;B9:7;@<;;;255><::480-(-,(,,,,(,,(,,(,6(--(--(--,,,--(-/)////(--(-6--/:(/////(/88.//-(-6--(/3667::+:177773,378;888<<A?<8?:@9937556222882555,59+2+205522+226:99949677)5222.55666678,228.2.(..3....(..68282;;=::@@@BB?AAABCD?CBDBBBBBBBBBAA>=;;3;==<<>3/0/669.6
@6HNMW:01014:05801
TACGTAGGGGGCGAGCGTTGTCCGGAATGATTGGGCGTAAAGGGCGCGTAGGCGGCTCTTTAAGAGTGGAGTGAAAGTCCTGCTTTCAAGGTGGGAATGGCTTTGCTGACTGGAGGGCTTGAGTGCAGGAGAGGTAAGTGGAATTCCCGGTGTAGCGGTGAAATGCGTAGAGATCGGGAGGAACACCAGTGGCGAAGGCGACTTACTGGACTGTAACTGACGCTGAGGCGCGAAAGTGTGGGGAGCAAACAGG
+
BCBBBDDEDD2B@@@;<;=A@C?B?C@BBCCEFFIDBBBB=CC9@;;;ABB?A@6;;?@?8?>@ABBF@BBBBAA9?AB=BBBCC=AA=A?AAA;A=AB?CCC?BBCCCCCD?BBE>CB?@@BBCCCB?BAAC?BB?BCB>A>A?BB>B@CBBBB??<?@A@<BB>>>BBBA@A>>=:>B<A>ABC?CBAA>ABB=?;?888B@BCCC?@@ADCD@BBBBBA@A@>?9<<<9:9,:@@ABCB:@;;BA:A@@;
@6HNMW:01017:05783
TACGGAAGGTCCGGGCGTTATCCGGATTTGATTGGGTTTAAAGGGAGCGCAGGCCGTCGATTAAGCGTGACGTGAAATGCCGCGGCTCAACCGTGGAAGTGCGTCGCGAACTGGTTGACTTGAGTGCGCAGCGAGGAAGGCGGAATTCGTGGTGTAGCGGTGAAATGCTTTAGATATCACGAAGAACCCCGATTGCGAAGGCAGCCTTTCCAGGGCGTAACTGACGCTAAAGCTCGGAAAGTGCGGGTATCGAACAG
+
777:*0*/3<609:/<//)0793:8=??7>>@<@H?CE9;;9;C;CBB@@@>;?<:4449@7?<ACCDCHDAA;;;.94/3</0*//7737+//:6;699;<;A;A<=@?ABA<@@996<:==CC@=>=......).3:<@@;?<@09955=:>9==4929000*0////(/87//////6:188-333&555.55;:./)////)//)/4777.79//)////955555)59945.4;2:7///9/9:9;;<9<55
@6HNMW:01035:05794
TACGGAGGATCCCAGCGTTATCCGGATTTATTGGGTTTAAAGGGAGCGTAGGCGGGCGCTTAAGTCAGCTGTGAAAGTTTGGGGCTCAACCTTAAAAATTGCAGTTGATACTGGGTGCCTTGAGTGCGGTATAGGCAGGCGGAATTCGTGGTGTAGCGGTGAAATGCTTAGATATCACGAAGAACTCCGATTGCGAAGGCAGCTTGCTGGAGCGTAACTGACGCTGATGCTCGAAAGTGTGGGTATCAAACAGG
+
@AAC@BB?@@@A=@@;::?BBA?A?@>@;::39A9>>,9:,9>8@@BBBAA>AAC=B8:9?B?CCEBBBECFBCB9A?A6AA?3@BBB?C>A5;;;;*;4;9:@C?CBBBBBBC>BAA@B?AAAAAADABBBBB?CCD>@@?B=?=?BBB?BBBA@:97:@AC>?@?C?CBBBCCABCBB>AA;@@@?CCK?DAAA?B??@???;?????@AAACC>BBCFCCCC<<<CDCBCBB=BB@@AD9;;BABC<@AA;
@6HNMW:01044:05805
TACGTAGGGTGCGAGCGTTAATCGGAATACTGGGCGTAAAGCGAGCGCAGACGGTTTTTTAAGCAAGATGTGAAATCCCCGGGCTTAACCGTGGGAACTGCGTTTTGAACTGGGAGACTAGAGTGTGTCAGAGGGGGGTAGAATCCACGGTGTAGCAAGTGAAATGCGTAGAGATGTGGAGGAATACCGGATGGCGAAGGCAGCCCCCTGGGATAACACTGACGTTCATGCTCGAAAGCGTGGGTAGCAAACAG
+
:@98:444/5<<@@>=;>:<:>:98:>9:9999099599)9>>=<AACC@@@C?CCCCC)B>C::49@:99=;;04999*9<6::2727)////)/39/5666AA2==<@?BB7BCCCCA?@A000A<<<@AA@A?@&::00+0-(---(/::>;//,/7::<5<<@@@B@9::995:555./5;::)/)/66055:)/)///////$/77.799.45:8888::6///9777=<=5<43378637377;.777
@6HNMW:01047:05780
TACGGAGGATGCGAGCGTTATCCGGATTTATTGGGTTTAAAGGGAGCGTAGGTGGGATATTAAGTCAGCTGTGAAAGTTTGGGGCTCAACCTTAAAATTGCAGTTGATACTGGTTTCCTTGAGTACGGTACAGGTGGCGGAATTCGTGGTGTAGCGGTGAAATGCTTAGATATCACGAAGAACTCCGATCGCGAAGGCAGCTCACCGGGCCGGAACTGACACTGATGCTCGAAAGTGCGGGTATCAAACAGG
+
CD;;8;B?AAA;;:A;;;=@BC@B@CBB=BB>BG>CC;@A;AB<BBBCBBB@BGF=CDCC@C@JICCCDAAABBB>BCC=CCC<CCDE@C@C@CCC;B@A@@AA=@@AA@@@9??9?>A?B@@@BAA=AAA@?;8827A=B>B?BBBB?CBB@A@>:>@@@;AC@A>ABCECC>>>==:>C?BBB>A?>>>>A@<B?BAAABBBC?AA:@4979?BBCBABBBCC;:9><999.:9;;>@9>>B@>>9>>>7
@6HNMW:01055:05791
TACGAAGGGTGCAAGCGTTGTTCGGAATTACTGGGCGTAAAGGGCATGTAGGCGGATATCTTAGTCAGGAGTGAAATCCCGGGGCTCAACCTCGGAACTGCTTTTGAAACGGGATATCTAGAGTGTGATAGGGGACAATGGAATACCCAGTGTAGAGGTGAAATTCGTAGATATTGGGTGGAACACCGGAGGCGAAGGCGATTGTCTGGGTCACAACTGACGCTAAGGTGCGAAAGCGTGGGGATCAAACAGG
+
CBCA@;@B;:;;@?B;;;>BB?CC@D@B?AAAB@6A@;;;0;@9CB@@@BC@ED?BBBBBB?BBBCCC@BBBCCD=BCD=CCC;BCCCAC@GCC@C@BBBBBBB7AA@8;;;0:@>=CBABAACCBBABADGE;BBB@BC@C?BBBC=CCDCCBC;;:;AAD>D@CBABCBBBD@CF=BB@C@CCCAD?AA>B@@<@=B;;;>ABABCC=CCDBA=AA;;;A@@@?D=9::BBA;B@@@@AA6?>>?C=CBB7
@6HNMW:01061:05807
TACGTAGGTGGCGAGCGTTGTCCGGAATAACTGGGCGTAAAGGGCACGCAGGCGTTGTTTAAGTGAGGTGTGAAAGCCCCGGGCTTAACCTGGGAATTGCATTTCAGACTGGACAACTAGAGTACTTTAGGGAGGGGTAGAATTCCACGTGTAGCGGTGAAATGCGTAGAGATGTGGAGGAATACCGAAGGCGAAGGCAGCCCCTTGGGAATGTACTGACGCTCATGTGCGAAAGCGTGGGGAGCAAACAGG
+
CLCCC::::C<@A;;;;;<@BC?CAC@BC@CDFF>CCBBC=CC>DCC@@AA>00087=A00,/=>9;:;CCCBB>BBCC8A@:?<:?4:5;AA8=8<179>?A9B??@BBB?BBB?BBCBBCBAAAB9??B=BDFE:@@?B?B?D?BAB::9B@@@=@@@@9@?@BBCCC??99:B?DD?C?BCA>C>:?=;957<7<666>>2>7CC>C?AAA@@@AAA???A@@@??>=??393::=BB:988CB<BBB?
@6HNMW:01062:05805
TACGGAGGATCCGAGCGTTATCCGGATTTATTGGGTTTAAAGGGAGCGTAGATGGATGTTTAAGTCAGTTGTGAAGTTTGCGGCTCAACCGTAAAATTGCCAGTTTGATACGTGGATATCTTGAGTGCAGGTTGAGGCAGGCGGAATTCGTGGTGTAGCGGTGAAATGCTTAGATATCACGAAGAACCTCCGATTGCGAAGCAGCCTCGCTAAGCTGCAACTGACATTGAGGCTCGAAAGTGTGGGTATCGAAACAG
+
DCCC@BB?BBB@CBBB@@<@BB?B?CDD=CC5;;0;@.;;0;9/5=>@?@9959.556=>6>:<<<<<9)/---(/-5(--7)//7;78177888+:)//)----(-//////95:777//)/7778;33-3-33;7;;<8;:6:6:6:<<:4//////:3::==1::5505==@>?659A@>@?591801:6:*//62(,,,25(---7873888333498877771377877388;3;<772;0767:999(525
@6HNMW:01020:05859
TACGGGGGATGCGAGCGTTATCCGGATTTATTGGGTTTAAAGGGCGCGTAGGCGGGACGTCAAGTCAGCGGTAAAAGACTGCAGCTAAACTGTAGCACGCCGTTGAAACTGGCGCCCTCGAGACGAGACGAGGGAGGCGGAACAAGTGAAGTAGCGGTGAAATGCATAGATATCACTTGGAACCCCGATAGCGAAGGCAGCTTCCCAGGCTCGATCTGACGCTGATGCGCGAGAGCGTGGGTAGCGAACAGG
+
CD;;;;;);@?@B@@@BB=ADC@C@BCC>BC@DD>CC<B@:@B:BBBBC@A?ACC>CC@@@B?CBBA@@?>@FFF;CCBBBCCCB@@@=@AABBBBBBBC?AA<;;D?CBB@;;:G>BBDBBBCBCBBC;;;B;;;7;C@C@DC@CDCD@BBBBAC>CBBC>;;;CBBBBB@@@CBB?B@B@BEE;CCCCDCCF<A<AAA:;4;@8:;7;BBABBBBBBCDCCFABBBBADCCCCAA@CC>CCCGDCACCCA
@6HNMW:01027:05845
TACGGAGGATGCGAGCGTTATCCGGATTTATTGGGTTTAAAGGGAGCGTAGGTGGGATATTAAGTCAGCTGTGAAAGTTTGGGGCTCAACCTTAAAATTGCAGTTGATACTGGTTTCCTTGAGTACGGTACAGGTGGGCGGAATTCGTGGTGTAGCGGTGAAATGCTTAGATATCACGGAAGAACTCCGATCGCGAAGGCAGCTCACCGGGCCGGAACTGACACTGATGCTCGAAAAGTGCGGGTATCAAACAGG
+
BBAA?AB@BBBBBAB@;;8:AB?C?CC?:@@@CF?FD7;;7;@9::<;::B;9:9.9@@@@E@CCC;;<JCBABC>CCE>CCC;CCCC@C@C@BBB;B?CCCCC6;99::@?;?C>B@B?CBA;98?;?@??@=A@?80/(/(/(/6::5??>8???9?=??8>@@A?CBBBBBAA8839;::39=<8>??=>@CC>B??:89BB@A?CC>B@C?D<998??@@@?:9:;:=7788'69:8:;3A:99==0<=?:
@6HNMW:01033:05848
TACGGAGGGTGCAAGCGTTACTCGGAATCACTGGGCGTAAAGGACGCGTAGGCGGATTATCAAGTCTTTTGTGAAATCTAATGGCTTAACCATTAAACTGCTTGAGAAACTGATAATCTAGAGTGAGGGAGAGGCAGATGGAATTGGTGGTGTAGGGGTAAAATCCGTAGAGATCACCAGGAATACCCATTGCGAAGGCGATCTGCTGGAACTTAACTGACGCTAATGCGTGAAAGCGTGGGGAGCAAACAGG
+
@AAB@BBB<A@?=9??;;5;BAAB@B@DCCCCCC=BB???;@?BBBCBBBC@AA?AHAECCC>BA;;;;.:>@@A9;;;@<@B>BA8;8;?CD=@@=@;;;C@@A@@@;@@@ACD@CBDCDCCCCCCB:@@:;7;BBBDD@D@D?C?@@>@BECFEI;BBBA8AA=ABBBBBBCBDD@CC@B>B@@@<@C?CAAA?A=A???CBCCCC@D?BB@C@C@@@BCBCD@BA@@?;;;0;;::999*9>>?>99;;?
@6HNMW:01036:05832
TACGGAGGATGCGAGCGTTATCCGGATTTATTGGGTTTAAAGGGAGCGTAGGTGGGATATTAAGTCAGTTGTGAAAGTTTGCGGCTCAACCGTAAAATTGCAGTTGATACTGGTTTCCTTGAGTACGGTACAGGTGGGCGGAATTCGTGGTGTAGCGGTGAAATGCTTAGATATCACGAAGAACTCCGATCGCGAAGGCAGCTCACCGGGCCGGAACTGACACTGATGCTCGAAAGTGCGGGTATCAAACAGG
+
CBAA>@@<?::;A@@:;;9;;B@C@CCC=CC@CD>CC<BB8AA6;<;BBEJ?AAE?DBBBAE@CBCCAB=ACBBB;:::6;AD?CC;;8;=@@EFF7A000<>>=BBCCD;;7;@8A?B?BBCCBBBACCCCC@BBC>CC@C?C@CBBD@CCCBBAA>ACCC>DDCC?BBABBCCBBBB@BB?@@@=>???@@BC?A?A???BACE@DG=C?B=A4;;AAA;;;;;;ABCBBBB<BC;;:;6;CCBBB>BCB?
@6HNMW:01044:05810
GTACGGAGGATCCAAGCGTTATCCGGATTTATTGGGTTTAAAGGGTGCGTAGGCGGTTTGATAAGTTAGAGGTGAAATACCGGGGCTGCAACTCCGGAACGTGCCTCTAATACTGTTGAAGCTAGAGAGTAGTTGCGGTAGGCGGAATGTATGGTGTAGCGGTGAAATGACTTAGAGATCATACAGAACACCGATTGCGAAGGCAGCTTACCAAACTATATCTGACGTTGAGGCACGAAAGCGTGGGGAGCGAAACAAGG
+
//797,/68===7:39:99.9992929:9)9::::)55)55)5909596<<<:>@:B>4;9;;=CC?AB@A;@;;;0;00*///&////;5;//)/)5.544457<<<=9><<5//277)///////459:;=9==<8>6666D?D=99:AAB?CCAA@;;4;00>3>0/0<8<=A?==>99:99?>?AA?=<7/)/669)/)/;;99379.44)4448444;;====8;44-49788=,37@?;<=144/::;1//*/3
@6HNMW:01061:05812
TACGGAGGATCCCAGCGTTATCCGGATTTATTGGGTTTAAAAGGGAGCGTAGGCGGGCGCTTAAGTCAGCTGTGAAAGTTTGGGGCTCAACCTTAAAATTGCAGTTGATACTGGGTGCCTTGAGTGCGGTATAGGCAGGCGGAATTCGTGGTGTAGCGGTGAAATGCTTAGATATCACGAAGAACTCCGATTGCGAAGGCAGCTTGCTGGAGCGTAACTGACGCTGATGCTCGAAAGTGTGGGTATCAAACAGG
+
BCCC@;;9;@@G?DB@@@?;;<5;5;AA8BB<A@6==)9::&9<699BA;;=>9=95////)/5;://6:;;@959)959)555&599>=B=@:>>>4>:?<996>AAAA@99838==<A?888@BAA?9:9??9??C=AA;?9=3=?8939A>>>980339;38==B?BAA@??>B>CC?BB=CBB>???8<<?@3929AA@A799BB?BACBBC@AABB;;;AAA999>>@<=5@<=<<<266<:<=26//6
@6HNMW:01016:05891
TACGGGGGGTGCGAGCGTTAATCGGAATAACTGGGCGTAAAGGGCACGCAGGCGGTTGTTTAAGTGAGGTGTGAAAGCCCCGGGCTTAACCTGGGAATTGCATTTCAGACTGGACAACTAGAGTACTTTAGGGAGGGGTAGAATTCCACGTGTAGCGGTGAAATGCGTAGAGATGTGGAGGAATACCGAAGGCGAAGGCAGCCCCTTGGGAATGTACTGACGCTCATGTGCGAAAGCGTGGGGAGCAAACAGG
+
CA;;;:;:%:@=BBBBBB?A?B@@>A?BA@DCCC>BBBDD>CG=BBBBAAC=@@=@;AA@6@<@CECC@FHCCBB>CCCD;CC>CC@B?B@BBB<A=A;@@@CC?C???CCB?B@@>@BBB@@?BBCD;CCC;@>>=3==@@>B?@>@??>A???997:BDD<??BBBCBBBBBBBC?CC@D>BBC@BB=@<@AB;@=@@@@CC;C=@@<@?BCBB@@@AAACAAACCAAABBB<A???@??2899@@:@@@>
@6HNMW:01035:05909
TACGGAGGATGCGAGCGTTATCCGGATTTATTGGGTTTAAAGGGAGCGTAGGTGGGATATTAAGTCAGCTGTGAAAGTTTGGGGCTCAACCTTAAAATTGCAGTTGATACTGGTTTCCTTGAGTACGGTACAGGTGGGCGGAATTCGTGGTGTAGCGGTGAAATGCTTAGATATCACGAAGAACTCCGATCGCGAAGGCAGCTCACCGGGCCGGAACTGACACTGATGCTCGAAAGTGCGGGTATCAAACAGG
+
CCCA?CC@CC?@@@@>AB?ABB>B>BBA;AA<@@6@@0;:/;B;@AACCBB@BCC>CCCC?A=ABBABBBCCCCD>BBC>BBB:BD@@>@@B;??>3?5;;AAA?BBBBBCC?BB>B?B?CBBBCBB>BBBBB>@BC;CC@B>@;@@@@=@A@@@9949@A@;@B@A>ACCCDAAACCC?AA?BBC>==>BB@@A=@=?@@@@>>?=AA<B@D?B9::EBBBBCDB;;<@@>>>5=<<<<=6=?@>>?7=<=;
@6HNMW:01039:05904
TACGTAGGGAGCGAGCGTTATCCGGATTTATTGGGTGTAAAGGGTGCGTAGACGGGAAGTTAAGTTAGTTGTGAAATCCCTCGGCTCAACTGAGGAACTGCAACTAAAACTGATTTTCTTGAGTGTTGGAGAGGAAAGTGGAATTCCTAGTGTAGCGGTGAAATGCGTAGATATTAGGAGGAACACCAGTGGCGAAGGCGACTTTCTGGACAATAACTGACGTTGAGGCACGAAAGTGTGGGGAGCAAACAGG
+
ACBBB@?>5:;;ABBDCC@CCC@C@CCC?CC@CC?HCCBD?EE=B;;;BBCBCBB<@?@C@C>BB>BCC?CCBAB;@@@;@DD=AB;;6;A;;;<A?BAAAE?C;;;;.;@ABCGG6;;7:@ABBB?B@CCAA?BB>BCF@D?C?CBCGECCBBB@@<@AAA<AAABDBBBCAA;@@>AA?C????>A????A@B=@<@@AABB;BBC>BBIIFH?BABBBCC:;;C@DC@@@B;@@AAACC:BBBCC=@@B@
@6HNMW:01018:05924
AACGTAGGTGGCAAGCGTTGTCCGGAATTACTGGGTGTAAAGGGAGCGCAGGCGGGTCGCAAGTTGGAGGTGAAAGCTGTGGGCTCAACTCACAAATGCCTTCAAAACTGCCGATCTTGAGTGGTGTAGAGGTACGGCGGAATTCCCGGTGTAGCGGTGGAATGCGTAGATATCGGGAGGAACACCAGTGGCGAAGGCGGCCTACTGGGCACTAACTGACGCTGAGGCTCGAAAGCATGGGTAGCAAACAG
+
;+94444744.44.44:<.433-3294:8<;?@=8:=8773;73;77777314CA;A>;//,/:496/717=>>7525@?>?9@:889@<><<>D;>9A*0)////&/955.444475:7///69:78444.44445;<7;8;8>>6>7;;===<>7558:?@@@?::;;::;<<<3;;4:498<.33334967)/)//1717::::<6<;<<?9>=8833;:8:>:?>=>>D<?>BA??<?>88<<(337
@6HNMW:01041:05950
AACGTAGTGGGCAAGCGTTACTCGGAATTCAGCTGGGCGTAAAGGACGCGTAGGCGGATTATCAAGTCTTTTGTGAAATCTAATGGCTTAACCTTAAACGTGCTTTGAAGAAACTGATAATCTAGAGTGAGGGGAGAGGCAGAATTGGAACTTGGTGGTGTAGGGGTAAAATGCCGTAAGAGATCACCAGGAATACCCATTGCGAAGGCGGATCTGCTGGAACTTAACTGACGCTAATGCGTTGAAAGCGTGGGGAG
+
;&:5944444)4:397//)/---505(-(////699188333(3-3:76.---(-:)--15568(//6699*68444(4444./727:)/)-(-(-6/-//////(/3-338(44:88:7;::=;:9955555&55/-(,,,*(*(*,2(**(*(,2,59689==/<<<<.///7:::7/544555439;5:5:777.75(-,,*(*(**(,,25-/6><@;@>9=0444444:44-3993526CC;BBA;;;;-0=
@6HNMW:01048:05934
TACGGAGGATCCGAGCGTTATCCGGATTTATTGGGTTTAAAGGGAGCGTAGGTGGACTGGTAAGTCAGTTGTGAAAGTTTGCGGCTCAACCGTAAAATTGCAGTTGATACTGTCAGTCTTGAGTACAGTAGAGGTGGGCGGAATTCGTGGTGTAGCGGTGAAATGCTTAGATATCACGAAGAACTCCGATTGCGAAGGCAGCTCACTGGACTGCAACTGACACTGATGCTCGAAAGTGTGGGTATCAAACAGG
+
BBCD@CB@BC@=AA@=@@=ABC@D?BBB>BB?CC:@?8>;7=C:AA@BBBC=BA?CCDD@BB?BBBA@@9::CCF>BCB>CCC@CCCC@C;;;BBB7B6;;BBB?BBCCGBBCCBBBAA@C@@@BBDCBBBBB?AAB<BB?B@B?BBBB?AAACBBB@BBBB=BCBC@B@BBBB==>BB?BB?BBC>@@C<CDCC>A>BBAACB@@@B>ABCDDDACCBBB@@@CCABBCDCCC>BBBCDG>CCBBBE=BAB@
@6HNMW:01058:05934
TACGGAGGATCCAAGCGTTATCCGGATTTATTGGGTTTAAAGGGTGCGTAGGCGGTTTGATAAGTTAGAGGTGAAATACCGGGGCTCAACTCCGGAACTGCCTCTAATACTGTTGAACTAGAGAGTAGTTGCGGTAGGCGGAATGTATGGTGTAGCGGTGAAATGCTTAGAGATCATACAGAACACCGATTGCGAAGGCAGCTTACCAAACTATATCTGACGTTGAGGCACGAAAGCGTGGGGAGCAAACAG
+
CCCCA@@>@AA=@>A::9@CBB?B@DDD>CC>@@8A@/994:D;BAAACBB=:;6:A:ACBB?BB=AA;;5;@@C/:<;5;9:*9<<<)///)/)/)////8<>=?:>>C???@BC@CBBBAAA@@>AB?B:;8;CC?BCBFACCCDCC?CCCBB;;:;ABD>B@A@?BB@@?DCCCCCCCB?BBB=@AB7::AA3:4;;;;?<?C@CD=BAA998@877BA?6;8807<=>?B=BBBBBBB:BCCBC;@:8
@6HNMW:01025:05963
CACCGGCAGCTCTAGTGGTAGCAGTTTTTATTGGGCCTAAAGCGTCCGTAGCCGGTTTAATAAGTCTCTGGTGAAATCCTGCAGCTTAACTGTGGGAATTGCTGGAGATACTATTAGACTTGAGATCGGGAGAGGTTAGAGGTACTCCCAGGGTAGAGGTGAAATTCTGTAATCCTGGGAGGACCGCCTGTTGCGAAGGCGTCTGACTGGAACGATTCTGACGGGTGAGGGACGAAAGCTAGGGGCGCGAACCGG
+
AAB?C@CCBBCCCCCCC?B:;;BAAAAA2AC?BB>B@BBF=AAA@?6;>:>><B9B@=@<?@7;;;666616=>@<<;9BBABBBB?B=@??99949@G?AABB?BB@BA>;;:;>>>@<<??@CBBCC8::?B?B?BB;;6::9?CC>CCC>AA8885<;==7==????B?BC?BBD>;;:9?=CC@CCD@DBBB?A?@@@CBB@>::,0+000069:88333(79;>=<;;;;?6;;///::*//9995:5:5
@6HNMW:01025:06006
TACGTAGGGAGCAAGCGTTATCCGGAATTATTGGGTGTAAAGGGTGCGTAGACGGGATAACAAGTTAGTTGTGAAATACCTCGGCTCAACTGAGGAACTGCAACTAAAACTATTATTCTTGAGTGCAGGAGGGGAAAAGTGGAATTCCTAGTGTAGCGGTGAAATGCGTAGATATTAGGAAGAAACACCAGTGGCGAAGGCGACTTTCTAGGACTGTAACTGACGTTGATGCACGAAAGTGTGGGGAGCAAACAG
+
/;:7:::>4555:7<455:5569=8=;>8=>295,555<>4==6:::9444555<4:<=455.55.5;;495555)5557955.6;;==@@B@@<>499999::::::)/0//279499.5555559949999&555&455.6:@:@<@?>6//////)///;19;;<<>=::88+//393///(/33-34::-335.5.577///)////)///5556;556<<=7;;;:::8444(4433888&44444(388
@6HNMW:01031:06009
TACGGAGGATGCGAGCGTTATCCGGATTTATTGGGTTTAAAGGGAGCGTAGGTGGGATATTAAGTCAGCTGTGAAAGTTTGGGGCTCAACCTTAAAATTGCAGTTGATACTGGTTTCCTTGAGTACGGTACAGGTGGGCGGAATTCGTGGTGTAGCGGTGAAATGCTTAGATATCACGAAGAACTCCGATCGCGAAGGCAGCTCACCGGGCCGGAACTGACACTGATGCTCGAAAGTGCGGGTATCAAACAGG
+
AB@C?:97::;:@AA@@A?ABA=A<?@?9?@=AB;BA;@@8??5?AABBBCABBB>CBBC<@;@BAAAACBBABI=BBB<ABA7CBBC=A=A5;;;.;<??BA@79;@B@@?;@@;??C?B<<<CBC@BABCB@BCB>::89?A=@AA@=@BA>?>><>AAA=AAAC?BBCCCCBBBBB@??=@CC?CBBA@@@?;?=????CCCC?DD>C@C@B>@?BCBBBBBBAAA@@9:9,9A@@AB>BABABE@<<<7
@6HNMW:01033:05983
GACGTAGGTGGCAAGCGTTACTCGGAATTACTAGGCGTAAAGCGCACGTAGGCGGAAATTTAAGTCTGTTGTGTAATCTCCGGGCTCAACCCGGAAACTGCAACGGAAACTGGGTTTCTTGAGTGAGGTAGAGGAAGACGGAATTCCTGGTGTAGCAGTGAAATGCGTAGATATCAGGAGGAACACCGGTGGCGAAGGCGGTCTTCTGGGCCTTTACTGACGCTAAAGTACGAAAGCTAGGGGAGCAAACGG
+
/<<:>?B@AB>A@=@?;;4;@@@C?C?C@C@:;5.5555<5>>=696?;;;:==8<>,99)9245<??D<;@@BA20/00*00*/558(//)/)//)/////)//,5@6??>?8>>6<<8<;;;;;;49>>>:4;8;;00*04:)/)-508///////89:;5;>==;;:://////(/:5;6;99/3.3;6;//*/4883///49666.7,33(3//////----(---//..'.999:;:*55222'266
@6HNMW:01034:05988
TACGGAAGGTCCGGGCGTTATCCGGATTTATTGGGTTTAAAGGGAGCGTAGGCCGTGGATTAAGTGTGTTGTGAAATGTAGGCGCTCAACGTCTGACTTGCAGCGCATACTGGTCCACTTGAGTGCGCGCAACGCGGGCGGAATTTGTCGTGTAGCGGTGAAATGCTTAGATATGACGAAGAACCCCGATTGCGAAGGCAGCTCGCGGGAGCGCAACTGACGCTGAAGCTCGAAAGTGCGGGTATCGAACAGG
+
BBBB@C@B?AC@DD=@?@?BCC@D@DDD?DE@CC?CG>AA>AG>DCBBBAA=A6;;A?BB=A>AA@AAA=ABABC;9:9882;;;;DC@C;;;A@CCD@;;;@@@@@AAA@@???6::A?AA@@@?>???;8?>?AA9?A3949A=BBBCA=;@@@=:=:::/9??A@BBECBCCBCBB?AA?BBB9BBB<????;@>@AAA:;;@AA;AAAA@@=@BBBBBBB@@=@BC@@@B=AA;;;A9AABBBB@BA@?
@6HNMW:01042:05969
TACGGAGGGTGCGAGCGTTAATCGGAATAACTGGGCGTAAAGGGCACGCAGGCGGTTATTTAAGTGGTATGTGAAATCCCCGAGCTCAACTTGGGAACTGCATATCAGACTGGATAACTAGAGTACTTTAGGGAGGGGTAGAATTCCACGTGTAGCGGTGAAATGCGTAGAGATGTGGAGGAATACCGAAGGCGAAGGCAGCCCCTTGGGAATGTACTGACGCTCATGTGCGAAAGCGTGGGGAGCAAACAGG
+
BBCC@CCC<@@@A?@@AA=@@BCD@C?CC@CCCL>AA@AA8@@;@BBAAAA>AB=A=BB@=B@BCE@AAABBBB@;@CCD;CBCC@@@?@@=@C=C@BBBBCDCCBCCCCCG@BBB?BBBBBCDA@@E?A@@8;999-;CCC=A?A@CCBCACCD;;5<<;<0;CDBBCDDDC;;;B?BB=B>BBB>BC?C?BAB>B?BAAAJK=F@BD?HABBBFAAACCBBBBBBAABBFFE>DBB??==2:9:@B=ABB@
@6HNMW:01052:05999
TACGGAGGATCCAAGCGTTATCCGGATTTATTGGGTTTAAAGGGTGCGTAGGCGGTTTGATAAGTTAGAGGTGAAATACCGGTGCTTAACACCGGAACTGCCTCTAATACTGTTGAACTAGAGAGTAGTTGCGGTAGGCGGAATGTATGGTGTAGCGGTGAAATGCTTAGAGATCATACAGAACACCGATTGCGAAGGCAGCTTACCAAACTATATCTGACGTTGAGGCACGAAAGCGTGGGGAGCAAACAGG
+
@B@@;@@<@AA@C9;:BB@CBB?B?CCF<AB@CC59989C=CD;@BBBC??=?B?CC>CBBB<?>=A?9819:99,:<?:?>A@AA:=499?8;6A5??<<6;;;7/5629994;A68;@@@A@@???>:;::5;==1669<7=;99;<8<@98>>A=>>:<16---)--9--/9>>>?>=?;>>?;?AA<?@@@<A<;=;87///38808966;>>?>>>;:4:8818<>::;1;===@EK;888AF;@??;
@6HNMW:01014:06013
TACGGAGGATGCGAGCGTTATCCGGATTTATTGGGTTTAAAGGGTGCGTAGGTGGCAGAGAAAGTCAGGGGTGGAAAAGCTGCAGCTCAACTGTAGTCTTGCCTTTTGAAACTTTCTCAAGCTAGAGTGTAGAAGAGGTATGTGGAATGTGTGGTGTAGCGGTGAAATGCATAGATATCACACAGAACTCCGATTGCGAAGGCAGCATACTGGGCTATAACTGACACTGAAGCACGAAAGCGTGGGTATCGAACAGG
+
CCCB?BC?CAAACAAACDACCC@B>@@E@CC@CE=BB=BB;AC=BA>>A00+00,0=000CC<@==@AAA300*/==)0099@A@=BBG>?999???00+00*/77&/-5(---(,6,,(,---999833333,333,388@CC@C@BBBDCMADCDCBBB?BBCB>BB@@AC@@@@@B@BBB@A@@CCB>BAB>@AAA;@9?;;=>AAAABB;BBCDCAFBBBEEBBCC@BBBBBCB=BBBAAA;ABBBCC@CCB?
@6HNMW:01015:06023
TACGGAGGATGCGAGCGTTATCCGGATTTATTGGGTTTAAAGGGTGCGTAGGTGGCAGATTAAGTCAGCGGTGAAAAGCTGTGGCTCAACCATAGTCTTGCCGTTGATACTGGTTTGCTTGAGTACAGTTGATGTAGGCGGAATGCGTAGTGTAGCGGTGAAATGCATAGATATTACGCAGAACTCCGATTGCGAAGGCAGCTTACAAAAGTGTAACTGACACTGATGCACGAAAGCGTGGGTATCAAACAGG
+
@CCC@CCAC:;<BBABBD>AAC?A=A@@;@@=@A;@@29929A>BBBBB997:A=@AAAB@B@AAABBBB?BBBCC9:9BBBC@AAAB;><>AA>?>>9;?:??:<>>=00/<??7==><>AAAAAA9949>99;??<?@=@9;;;;;??@@?AB??=?BBD=BBAA>>>A>>?=;;@@@@@:===188>19/==+/,0@@@@<A99::29@@AA=A>=AB@;;?A:88;;;:?6?=====5886=?A9676;
@6HNMW:01017:06028
TACGGAGGATGCGAGCGTTATCCGGACTTATTGGGTTTAAAGGGTGCGTAGGTGGCTTGTTAAGTCAGTGGTGAAAAGCTGCAGCTCAACTGTAGTCTTGCCGTTGAAAACTGACGGGCTAGAGAGGAAACGAGGTATGCGGAATGTGTGGTGTAGCGGTGAAATGCATAGATATCACACAGAACGCCGATTGCGAAGGCAGCGTACCAGGCTCTATCTGACACTGAAGCACGAAAAGCGTGGGGATCAAAACAG
+
:CBB?CC?B@?@@???@@=ACC?B>AAA=@@?BB=BC6?@2:9+9@?@ABC?CD@CB?AA9?9????@==8=:99:+8>>@@BBA==>;?;;;?????:=A99;5;;:;&:==<<B=<<<@?@@EEAEC>CBBB>BBABAA=A>;;;;<F@CBBBC:;4::;:/499;@@@====CABA@@@@;@@B?DBB?@@00+0699::?>;=67739AA>>;;0//:98300+///75555&59<99;9+995449&995
@6HNMW:01022:06054
TACGGAGGATCCGAGCGTTATCCGGATTTATTGGGTTTAAAGGGTGCGTAGGCGGCCTTTTAAGTCAGCGGTGAAAGTCTGTGGCTCAACCATAGAATTGCCGTTGAAACTGGGGGGCTTGAGTATGTTTGAGGCAGGCGGAATGCGTGGTGTAGCGGTGAAATGCTTAGATATCACGCAGAACCCCGATTGCGAAGGCAGCCTGCCAAGCCATGACTGACGCTGATGCACGAAAGCGTGGGGATCAAACAGG
+
;AAA>@@<@BA<A;;;@@?@AC@D@BBC?BB@BC;BD6;;7;C;BCAAA00,00+0:==@7>9>>>@@BB@@@@@6?B;;;A?=A@AA>A<@@CCC>B>AB?@@?BBA9;;;@@A@(AC?BBB;;;CBD=CCCACCC@CC@E?A@CBBC?@@@CB??9??>?9?BBB@BBBBBBBB??>BBB?CFD:99:=@===+0*0;9:5///6=27<?B@@@BA@A@<;>9;:99@@@<B:AAA@BDC9AAACD>CBB:
@6HNMW:01049:06031
TACGGAGGATACGAGCGTTATCCGGATTTATTGGGTTTAAAGGGTGCGTAGGTGGCAGATTAAGTCAGCGGTGAAAAGCTGTGGCTCAACCATAGTCTTGCCGTTGATACTGGTTTGCTTGAGTACAGTTGATGTAGGCGGAATGCGTAGTGTAGCGGTGAAATGCATAGATATTACGCAGAACTCCGATTGCGAAGGCAGCTTACAAAAGTGTAACTGACACTGATGCACGAAAGCGTGGGTATCAAACAG
+
;?@C?BB?BAC@@:999917798:8===<==9BB>CE>BB;AA;????>?@>??>?B::9@B?B@70///(/8888.68377B>BBB>:>:==>>>>A=BC@??<??AABBB@CD<BBB@BBBA::9::49976AAA<>?9>:=<=@AAAB>/0000,0>@A=?>>>>=<@@00,/::9;AA<7766;;;5;;=<5:8BBBBB<@@@@@8?A@>@;>98>@<;8;;///.3399.222:9:3:555580866
@6HNMW:01051:06024
TACGTAGGGAGCAAGCGTTATCCGGAATTATTGGGTGTAAAGGGTGCGTAGACGGGATAACAAGTTAGTTGTGAAATACCTCGGCTCAACTGAGGAACTGCAACTAAAAACTATTATTCTTGAGTGCAGGAGGGGAAAGTGGAATTCCTAGTGTAGCGGTGAAATGCGTAGATATTAGGAAGAACACCAGTGGCGGAAGGCGACTTTCTGGACTGTAACTGACGTTGATGCACGAAAGTGTGGGGAGCAAACAGG
+
555::::>4:;;827>00,/;;5;6<0505:9=?8;<<?>)49)9495;;=@=@@:@<<7<<6;?9;;;=@9;;C>BBB@A::9:@BA=@@?992:;>><>@:?99999$49997;<8;>6?<@@BBBG@?BDD499,9;;5;5;499=@@@AABBBC?BAA@8599>=>@?><>=?>5:88844436:6665//(/2505///==*///6:;99//)/799:=<8;;654<<444)4;<88::+9;7;;+//;6
@6HNMW:01052:06019
TACGGAGGATGCGAGCGTTATCCGGATTTATTGGGTTTAAAGGGAGCGTAGGTGGGATATTAAGTCAGCTGTGAAAGTTTGGGGCTCAACCTTAAAATTGCAGTTGATACTGGTTTCCTTGAGTACGGTACAGGTGGGCGGAATTCGTGGTGTAGCGGTGAAATGCTTAGATATCACGCAGAACTTCGATTGCGAAGGCAGCTTACAAAAGTGTAACTGACACTGATGCACGAAAGCGTGGGTATCAAACAGG
+
BCAB@;:8;ABAABAB@A>@CC@B?BCD=CC?BD>CC>CB>CD?AAACCDE@CCC?BBBC@C@CCCAAABBBCCD>BBC>CCC<CCBB@C@C?BDE;E8::BAB@DCBBC?@59838=?>B@@@CDD?A?BBA>BBC<7717:>:>@@A>BAA>>8848@AC>BBBB@AAACCBBB>>=BAA=AA@BCCC699@@4948???A=@@@??6?998A?BBBBBCCCBB899A>99:3;===?B:BAA?>>9>AA=
@6HNMW:01058:06028
TACGTAGGGGGCAAGCGTTATCCGGATTTACTGGGTGTAAAGGGAGCGTAGACGGCGAAGCAAGTCTGAAGTGAAAACCCAGGGCTCAACCCTGGGACTGCTTTGGAAACTGTTTTGCTAGAGTGTCGGAGAGGTAAGTGGAATTCCTAGTGTAGCGGTGAAATGCGTAGATATTAGGAGGAACACCAGTGGCGAAGGCGGCTTACTGGACGATAACTGACGTTGAGGCTCGAAAGCGTGGGGAGCAAACAGG
+
CCCCBBBAAA1?A9??@@?@CD?A?ACC>BBCCC=BBBCC>CD>@AACCCCCAA<ACC;AAA?CCBBBC?AAAA@@9AF=BBC=CEBB?BB>BCC=AACCBBB<@<@B<BBBBED9BBCCCCCABABB@DC@@??D?BAA>B@D@B?BBBBA?????<@AAA<BC===BBBBBB@@?;7857>BCC>BBA@<==9384//*/;5;;;;1::BBBB=BBBBBBB599949=?=>?8@BBBBCC9@AACC=CAC:
@6HNMW:01062:06013
TACGGAGGATCCCAGCGTTATCCGGATTTATTGGGTTTAAAGGGAGCGTAGGCGGGCGCTTAAGTCAGCTGTGAAAGTTTGGGGCTCAACCTTAAAATTGCAGTTGATACTGGGTGCCTTGAGTGCGGTATAGGCAGGCGGAATTCGTGGTGTAGCGGTGAAATGCTTAGATATCACGAAGAACTCCGATTGCGAAGGCAGCTTGCTGGAGCGTAACTGACGCTGATGCTCGAAAGTGTGGGTATCAAACAGG
+
BBBB@BE@BCCC?AAABB9::B@B@BCH@AA=@B/:92:@;@B=EB9:7BB@BDD=CABB?C>AABAAABCBABB8@AA8AAA7ABCB?B5;5;@@.;5:>@AB@DFBBB@?@9@@A>A?DBCCCBE?BAA::3;===@A>A8:6:B@A=AAAAA>><?ADC>????;?A@BCA???@@<??9@A@=@AA=A@BB<?>?AA@D=AAAA<@ACBCB?BBCCCCCB@@@AA@;;;D>@@AAA@9000AAD>ECC?
@6HNMW:01045:06102
TACGTAGGGGGCAAGCGTTATCCGGATTTATTGGGCGTAAAGCGTGTGTAGGCGGTTTATTAAGTCTAAGATCAAAGTCCGAGGCTCAACCTCGGTTCGTCTTAGAAACTGGTAGACTTGAGTGTGGTAGAGGCAAGTGGAATTTCTAGTGTAGCGGTTAAATGCGTAGATATTAGAAGGAACACCAGTGGCGAAGGCGGCTTGCTGGGCCATTACTGACGCTGAGACACGAAAGTGTGGGGAGCAAATAGG
+
>DAAAAA@@@,=<8@A;;6;AA>A?@A@;@C@DD>BBAA@<AAB@A@@@;;5;<5;D=CG@CACCCCD@CGCDCC>B><8<00,00009A6;:B@C@CBCCC@CBBB8::A>AABCCB?CBBAA@B>AAAAA?AA<@??:?;?C>CFBB?>==?5819:AA=AA:9:?>>>@?<?BB=B;><>>><@@AA=ABB7;7:>:>A=AA@A@:@588;;;;=866<>>:999<<<:>3;<?>??@2=;;;A:BBC<
@6HNMW:01025:06144
TACGGAGGATGCGAGCGTTATCCGGATTTATTGGGTTTAAAGGGAGCGTAGGTGGGATATTAAGTCAGCTGTGAAAGTTTGGGGCTCAACCTTAAAATTGCAGTTGATACTGGTTTCCTTGAGTACGGTACAGGTGGGCGGAATTCGTGGTGTAGCGGTGAAATGCTTAGATATCACGAAGAACTCCGATCGCGAAGGCAGCTCACCGGGCCGGAACTGACACTGATGCTCGAAAGTGCGGGTATCAAACAGG
+
CBAB?A@=@:::A@A@@A>ABC?B@BBB<AB>@A=AC=BB=BB;787CCCC?CCC=CABB@D?BBCA@ACBBBBF=BBB:BBB7BBCB@C@C@CDD;D>@@BBB=A@ABA@A<@@9@>C>BBBABBB@BBBBA??>=58949?C@D?@A?BBAAA9878CCD=AABB?BBBCBBBBBAA>AB?BCE?BBBBB@??;>9>@@?BDDC?BB>B?B?B?BBAAAABCCC=>>CA>>>8?A9::C;AABBBA=>>>=
@6HNMW:01040:06118
TACGTAGGGAGCAAGCGTTGTCCGGAATTACTGGGCGTAAAGGGTGCGTAGGTGGCCATGTAAGTCAGGTGTGAAAGACCGGGGCTCAACCCCGGGTTGGCACTTGAAACTGTGTGGCTTGAGTACAGGAGAGGGAAGTGGAATTCCTAGTGTAGCGGTGAAATGCGTAGATATTAGGAGGAACACCAGTGGCGAAGGCGACTTTCTGGACTGTAACTGACACTGAGGCACGAAAGCGTGGGGAGCAAACAGG
+
BCBAAA@@<:;:B@BBBB@DCC@D?B?C@ECCCC?CBBBF>CC>CCCCBBB?AA<@9;;CCC?CBC@@>@BCABB=BBB?BEE;C?<<1000,00,0+0*0///(34;2455=>=B?BC@CCCCCBBB?BBAAA<A?BBBBC@C?C@CCCBAAAC::9:DEE>???CCC@@@9949?;@@=A?BBB@BAAA?BCC>A>ABCBBC>BBB@BBBBBC@CBAABBBBB8878A??BB=B>DBBBB2===DD:;:;;
@6HNMW:01046:06154
CACCGGCAGCTCTAGTGGTAGCAGTTTTTATTGGGCCTAAAGCGTCCGTAGCCGGTTTAATAAGTCTCTGGTGAAATCCTGCAGCTTAACTGTGGGAATTGCTGGAGATACTATTAGACTTGAGATCGGGAGAGGTTAGAGGTACTCCCAGGGTAGAGGTGAAATTCTGTAATCCTGGGAGGACCGCCTGTTGCGAAGGCGTCTGACTGGAACGATTCTGACGGTGAGGGACGAAAGCTAGGGGCGCGAACCGG
+
GGD@C@CCCBCBBBBBB=AABBBBCCDC3CC?BB<@<999.:>==?77;@@B?B=BB7:89@=?@B?AAB?BCCC>DB@;;;BBAB?C?CCGGCC>CAGFCCCC@BABDCBDIG@A@@BB@BCAAA<;;0;A;;60;@=00+000077(3:=1==>43-39::2;?=?@@C;><+000+00+0=+00;ABB?AA;;6:;?>@C?<<?89278>>?@=:::000+/8///*3;;<=6=:3337;0;;33328286
@6HNMW:01048:06147
TACGGAGGATGCGAGCGTTATCCGGATTTATTGGGTTTAAAGGGAGCGTAGGTGGGATATTAAGTCAGCTGTGAAAGTTTGGGGCTCAACCTTAAAATTGCAGTTGATACTGGTTTCCTTGAGTACGGTACAGGTGGGCGGAATTCGTGGTGTAGCGGTGAAATGCTTAGATATCACGAAGAACTCCGATCGCGAAGGCAGCTCACCGGGCCGGAACTGACACTGATGCTCGAAAGTGCGGGTATCAAACAGG
+
B@@@<@A@B;<<AAC;;;?BBB@C@BBB=BD?DD>DC>CF>BC>AABCCCDACCC=C@@A?A?AECCCCCBCAAA:@BC=BBC;CCCC@C?A=A@A7@<@@BBA8::CCA@A<??9??C@CAAACCC?BBB??;???9?D?B<?;?@??:?;;==00,0@@=7@A<>:>BABBBAAABC@BB?BBC@B?>>@@>?:?=A9::BBAA59:59?A?B@BCBBBBBBCBBBB@@@@@6=:;=>>7;?A>>=6<>@<
@6HNMW:01015:06182
TACGTAGGGGGCAAGCGTTGTTCGGAATTACTGGGCGTAAAGCGCACGCAGGCTGGCCGTTAAGTCTGTCGTCAAAGGCGGGGGCTCAACCTCCGTTCTACGATAGATACTGGCGGCCTAGAGTATGTGAGAGGGAAGTGGAATTCCCGGTGTAGCGGTGAAATGCGTAGATATCGGGAGGAACACCAGTGGCGAAGGCGCTTCCTGGCACACAACTGACGCTCATGTGCGAAAGCCAGGGCAGCGAACGG
+
BB@>=::;;;)9>:=;:9:>A;@B@B?B<::CDC=CB@==*7::9A::;9:2:AA?C?BB@D@CC@AABBBBBBD9A=;9:9:$5<<@@BAFDACCBBA@@BCBBCCBCBAA?@@<@@BCC@@@A;::@??999/9>???@B?B?BC>C@BBBCB?=6<888,9@BAAA;::==888)8:4:4;==8=?8918::1:4::78/88;93:===8806;@@AABABBABB@99:A;@@?9::5:??@981899
@6HNMW:01027:06196
TACGGAGGATACGAGCGTTATCCGGATTTATTGGGTTTAAAGGGTGCGTAGGTGGCAGATTAAGTCAGCGGTGAAAAGCTGTGGCTCAACCATAGTCTTGCCGTTGATACTGGTTTGCTTGAGTACAGTTGATGTAGGCGGAATGCGTAGTGTAGCGGTGAAATGCATAGATATTACGCAGAACTCCGATTGCGAAGGCAGCTTACAAAAGTGTAACTGACACTGATGCACGAAGCGTGGGTATCAAACAGG
+
@@@@@@@=@@@@AABAAA@BAA?B????7?>8@=8==3>=3=A=@AABBBB@BB?BCBBB@B?BAAA@@@:??>AA8AAAA??<?BBBAD>?>@ADCB=;?98937@A??@B;@@;@AA>AAB??;;>=:000//9:4::7=:866;=658=;BA>?98/0=50////?ABCBB<>>552694958589=7=;79272<===<6ABBCC6=?@66*//8<>BB=A@00066//*5<A=>?89:977919@>9
@6HNMW:01038:06174
TACGGAGGATGCGAGCGTTATCCGGATTTATTGGGTTTAAAGGGAGCGTAGGTGGGATATTAAGTCAGCTGTGAAAGTTTGGGGCTCAACCTTAAAATTGCAGTTGATACTGGTTTCCTTGAGTACGGTACAGGTGGGCGGAATTCGTGGTGTAGCGGTGAAATGCTTAGATATCACGAAGAACTCCGATCGCGAAGGCAGCTCACCAGGCCGGAACTGACACTGATGCTCGAAAGTGCGGGTATCAAACAGG
+
ACCB?BA?B9:9@??@AB>ABC@C?BAB<@@@BKGKK>BB=BB;BDABABDABCB>BCCC>A=ABCBBCCCCCDD=BBD>CCC;CCBC<?:>8==>0?9@@AAA=BCCCBAA>AC>B@D>AABBB>?<>BA??=77727=8>?B?BBBB?B@@>?7858BBD>CB>><>AABBBBBBBC@AA>ABB?BBBBA@CB>B>BAAABBCC=@@>B>B>B>B=>>BBBBB>>>>@<<<@7==@@AA:A???BB9;:;=
@6HNMW:01042:06161
TACGTAGGGAGCGAGCGTTATCCGGATTTATTGGGTGTAAAGGGTGCGTAGACGGGAAGTTAAGTTAGTTGTGAAATCCCTCGGCTCAACTGAGGAACTGCAACTAAAACTATTATTCTTGAGTGCAGGAGGGGAAAGTGGAATTCCTAGTGTAGCGGTGAAATGCGTAGATATTAGGAAGAACACCAGTGGCGAAGGCGACTTTCTGGACTGTAACTGACGTTGATGCACGAAAGTGTGGGGAGCAAACAGG
+
;;;;;;BB6:;@BBCA;;7;BB<@?@GD?CCACB<@C?@A<@B=B@A@DD@ABBH?H@CB>@8;;?BBBADECBC=;<;6<BC?CCBCABBCCCAC@BCBBB>A;;;;.9:@@;@B8:9?BAAACBCC@BBCC8BB=BCC@H@C?B@CC;;;BBB@@=@BBC7;;;BDCCDCCLA@A>@?@?;@@>;:::@>>:;8;7;BBBBG>CCC@CCDDAA=AA@AA;:49@?A??>999,9>@8:::+99449)44;7
@6HNMW:01045:06162
TACGGAGGGTGCAAGCGTTACTCGGAATCACTGGGCGTAAAGGACGCGTAGGCGGATTATCAAGTCTTTTGTGAAATCTAATGGCTTAACCATTAAACTGCTTGAGAAACTGATAATCTAGAGTGAGGGAGAGGCAGATGGAATTGGTGGTGTAGGGGTAAAATCCGTAGAGATCACCAGGAATACCCATTGCGAAGGCGATCTGCTGGAACTTAACTGACGCTAATGCGTGAAAGCGTGGGGAGCAAACAGG
+
CCBB?:9949;:A?B@@A?BCCBB?A?BCBB???8?A@AB=B?BA@@BBBD?::9;DACCDH;;;BBBC;DBBBC>:<<C@CD?CC@C@B?AA6;;8;CBAB@BCBCC>CCCBBB@BBDBBAAAB:::0;A;;5;DCCCF@C>A6;6;?<?BB;<<<5<BCC;FC@BBAA@CCABBC@BB?B?A@@A<AA?CBCA=@<?AABBBDBCB?CACB;@;@@CCABCCC@BBAAABBA>B@@@AAA9@@@CG>ECC?
@6HNMW:01050:06204
TACGTAGGGAGCGAGCGTTATCCGGATTTATTGGGTGTAAAGGGTGCGTAGACGGGAAGTTAAGTTAGTTGTGAAATCCCTCGGCCCAACTGTGGAACTGCCTTTGATACTGCCAGGCTTGAGTACCGGAGAGGGTGGCGGAATTCCAGGTGTAGGAGTGAAATCCGTAGATATCTGGAGGAACACCGGTGGCGAAGGCGGCCACCTGGACGGTAACTGACGCTGAGGTGCGAAAGCGTGGGTAG
+
CCCBBBAB<@@?@@B;::?BBA@C@A?@6?A4;;7;BBFE>CC>A@@@AA?@@@@:@?BA?C@BBACCDABCBCC>BBE>BBC=@@:@>A@AAC@CACAAAACC>CCBBBBBC@BC@AB@CBBBCC@C@BCB@@<=<900+0+0,0<AB?B???A>ACBBBD=BB?@@?BBBAAAAB@BB?B?BBA>=98808::476:<9=-//58849894<949=<><:89<;;7:8:>AB9A:;;>E:===
@6HNMW:01053:06173
TACGGAGGATGCGAGCGTTATCCGGATTTATTGGGTTTAAAGGGAGCGTAGGTGGGATATTATGTCAGCTGTGAAAGTTTGGGGGCTCAACCTTAAAATTGCAGTTGATACTGGGTGCCTTGAGTGCAGTATAGGCAGGCGGAATTCGTGGTGTAGCGGTGAAATGCTTAGATATCACGAAGAACTCCTATTGCGAAGGCAGCTTGCTGGAGTGTAACTGACGCTGATGCTCGAAAGTGTGGGTATCAAACAGG
+
:99:49?.55<<AABB@A=@@@=A5;;A;@@=BD8@@,::.9>6999995;:;=>3;6568;;;A??<<696===2;<<)4449$44;;7<<<:>>>1525:::A9>:@AAAAA<>875:5:-----656678717885:@?B8=7BB=B<=>BBBBC;8726)227728979988877A5771=00)/0/)/0//55/5::>>6?=BA<@?CC@@;?==><837883433====6=443>>3;>::9;*//;6
@6HNMW:01016:06257
TACGGAGGATGCGAGCGTTATCCGGATTTATTGGGTTTAAAGGGAGCGTAGGTGGGATATTAAGTCAGCTGTGAAAGTTTGGGGCTCAACCTTAAAATTGCAGTTGATACTGGTTTCCTTGAGTACGGTACAGGTGGGCGGAATTCGTGGTGTAGCGGTGAAATGCTTAGATATCACGAAGAACTCCGATCGCGAAGGCAGCTCACCGGGCCGGAACTGACACTGATGCTCGAAAGTGCGGGTATCAAACAGG
+
DH;;;;E?BBBBA:::;;?BBE@D@CBD?@@>AB=BD=BB>BF>AAABBAA8;;B=BCCC?A<@AAAAACCCCCC=CDD>DDD:BBBC?C>@4;:;-<<@@@BC@BBEBBBB?BA794:=AAACB??;?A9899999,:?9;=A;@@00,0;===??:>CFC>CCBB<@ABBCB@@@AA>BB>AAB?BACCBBBA=@<@@?>?@AA?BC>B>A=@=A@ABBCC?????;988;;4;=/./;177799;09>?3
@6HNMW:01026:06234
TACGGAGGATGCGAGCGTTATCCGGACTTATTGGGTTTAAAGGGTGCGTAGGTGGCTTGTTAAGTCAGTGGTGAAAAGCTGCAGCTCAACTGTAGTCTTGCCGTTGAAACTGACGGGCTAGAGAGGAAACGAGGTATGCGGAATGTGTGGTGTAGCGGTGAAATGCATAGATATCACACAGAACGCCGATTGCGAAGGCAGCGTACCAGGCTCTATCTGACACTGAAGCACGAAAGCGTGGGGATCAAACAGG
+
CCCC@CC@B@@@ABA=884:AA=A>ADE@CC?BA:BA<AD>BB<BA@@@@@=>><>B@BB>A?BCB@BBD?BABBA1><ABBBCD>>><?::9899@A;@@>AB<@@A<ACCCCCF>CC?@@C@?<@B:AB?@<@A:::A=A?;;;CDC@CCDAA;;7;BAA<BCBCBBBB@@@CCCBBBAB?CCD?C?><?>AA=B@BBBBAA@B@AA>@CC@@AB>>>@AA8;;=ACCDEEE>BAAA@BB7@@@BD>BBCA
@6HNMW:01026:06251
TACGGAGGATCCCAGCGTTATCCGGATTTATTGGGTTTAAAGGGAGCGTAGGCGGGCGCTTAAGTCAGCTGTGAAAGTTTGGGGCTCAACCTTAAAATTGCAGTTGATACTGGGTGCCTTGAGTGCGGTATAGGCAGGCGGAATTCGTGGTGTAGCGGTGAAATGCTTAGATATCACGAAGAACTCCGATTGCGAAGGCAGCTTGCTGGAGCGTAACTGACGCTGATGCTCGAAAGTGTGGGTATCAAACAGG
+
@BAC><;7<AAB=CAAAA8::A>@<:::5:@=@A;>>/9:,9=5=@@AA@A????5?@=<8<8=99878@BCCCF>AAC>DGG<CCCA<@5;5;;;.;=AAABB>BCCBBADF?BBB@B?BBBBBAB?A?=>=6?9?:?A=A>C598?@<@BAAA:9097?<5BCBB?>>>CBBAAA994:>9@AA>A@?9?AAA<?=@@CCF@CA@@7;;ACCDABBACCCCBBCCCBAABBB:@>@::;/;ABABB>AAA@
@6HNMW:01030:06241
TACGGAGGATCCCAGCGTTATCCGGATTTATTGGGTTTAAAGGGAGCGTAGGCGGGCGCTTAAGTCAGCTGTGAAAGTTTGGGGCTCAACCTTAAAATTGCAGTTGATACTGGGTGCCTTGAGTGCGGTATAGGCAGGCGGAATTCGTGGTGTAGCGGTGAAATGCTTAGATATCACGAAGAACTCCGATTGCGAAGGCAGCTTGCTGGAGCGTAACTGACGCTGATGCTCGAAAGTGTGGGTAATCAAACAG
+
@@>>8<=9;;;@4=::55299@:?4455)5949=6>?6>=5<<066;;;<<7599,59;;8>8666;==<=???E7?CB:??=0999505<@2::;69<??>@::=?94:>>=6<>?9?9>=?@@A>9==000)0//(/;<;8=8=;AA>@BBBBBB?C???8??=?:>@@==6587A?;?>9=00)000*0:<<8?8=???@<@BBA>@@<<00*0@@099=99944;9555=4;;;<<<)59.59>>4<<=
@6HNMW:01039:06219
TACGGAGGATGCGAGCGTTATCCGGATTTATTGGGTTTAAAGGGAGCGTAGGTGGGATATTAAGTCAGCTGTGAAAGTTTGGGGCTCAACCTTAAAATTGCAGTTGATACTGGTTTCCTTGAGTACGGTACAGGTGGGCGGAATTCGTGGTGTAGCGGTGAAATGCTTAGATATCACGAAGAACTCCGATCGCGAAGGCAGCTCACCGGGCCGGAACTGACACTGATGCTCGAAAGTGCGGGTATCAAACAGG
+
CCBB@CF@B@@@A???@A?BCD?C?BBB>BC?BB=BB=BB=AC7>>>AB??;>AA<BBBB@C@DDCAABBBCCEF=CCD=CCC;CCCBAB=A49::-;;@@AAB=BBCBCBD@BC>B?B>B@@@CAA=ABBAB?AAB=BB?B@C>BB=><=B>?@>>=>DCE>BABB>B@@@CB@@?AA>AB?CCC?BBBBA??@<@9?>>>@A@A@BC>B?B?A?CDCC@BBBBBBBBCC>>=8>@999B=BABB>>9>??;
@6HNMW:01049:06256
TACGGAGGATGCGAGCGTTATCCGGACTTATTGGGTTTAAAGGGTGGTCGTAGGTGGCTTGTTAAGTCAGTGGTGAAAAGACTGCAGCTCAACTGTAGTCTTGCCGTTGAAACTGACGGGCTAGAGAGGAAACGAGGTATGCGGAATGTGTGGTGTAGCGGTGAAATGCATAGAATATCACACAGAACGCCGATTGCGAAGGCAGCGTACCAGGCTCTATCTGACACTGAAGCACGAAAGCGTGGGGATCAAACAGG
+
9944.44.4444<<<<;;483<:?8?9=7;;6;;(--(-6/66,--(--5-/303;477133,348<9888A7:====0///;;=077;35+596:777:A8=?<8929?=69:955==256:9:>9925:4<>;><@@??@@;@<BBBBAB=A;9:>@A;>9;9095/<:=00)000>::9@@CB?BBA=@??599=<8<8<77798884//*/8::;=BAAB=>>BBB?BCBBAA@8@;;;;;;*955@C8C=C@
@6HNMW:01056:06223
CACCGGCAGCTCTAGTGGTAGCAGTTTTTATTGGGCCTAAAGCGTCCGTAGCCGGTTTAATAAGTCTCTGGTGAAATCCTGCAGCTTAACTGTGGGAATTGCTGGAGATACTATTAGACTTGAGATCGGGAGAGGTTAGAGGTACTCCCAGGGTAGAGGTGAAATTCTGTAATCCTGGGAGGACCGCCTGTTGCGAAGGCGTCTGACTGGAACGATTCTGACGGTGAGGGACGAAAGCTAGGGGCGCCGAACCGG
+
B;;7;<BBBBEDCBCCC@CBA@@;;;:;);B;@@<@?AAA:??::95:;BAAACGII>A=CC?ABCCBAA=ADCC=CC@;;;BBBB>B>BBCCCG>CAC@BBBCA;;;CCBBA@>@CAAA<@@BAAACC>BAAA?A=AB9949>@?>>:>CC>BBABB@CBBB>B?AA@@B?BB?DBB=;;6;A<@@>ABA<@@@@<@?A?@?AA??:949@???C?BAAA9974@;?C<@>><?8A===@@@0=00*0/6;595
@6HNMW:01026:06272
TACGGAGGATCCGAGCGTTATCCGGATTTATTGGGTTTAAAGGGAGCGTAGGTGGACTGGTAAGTCAGTTGTGAAAGTTTGCGGCTCAACCGTAAAATTGCAGTTGATACTGTCAGTCTTGAGTACAGTAGAGGTGGGCGGAATTCGTGGTGTAGCGGTGAAATGCTTAGATATCACGAAGAACTCCGATTGCGAAGGCAGCTCACTGGACTGCAACTGACACTGATGCTCAAAAGTGTGGGTATCAAACAGG
+
CC;;8:B=ABC?BA@@B@7;<@;@=:;;/;9;@@8@A3@A:AB=BBBCBBC@;;7;BBB@BIACCCBCC?CBCCE>BCE?CEDACEA@?A@BCEGD<B>AAA@@=ACDBCBBBBBBABB=A@BBBC@@@BBBA????9?A?A?B?BBBB?BBCAA:95:@AA=BCCC???>CBAAA>?>:@@:@@@?::949989188BBABCCAA@C@CCABAD@GBBBFEDCCDBBAC<;;;*;A=@@@6>;99=>5=?<7
@6HNMW:01028:06299
TACGGAGGATACGAGCGTTATCCGGATTTATTGGGTTTAAAGGGTGCGTAGGTGGCAGATTAAGTCAGCGGTGAAAAGCTGTGGCTCAACCATAGTCTTGCCGTTGATACTGGTTTGCTTGAGTACAGTTGATGTAGGCGGAATGCGTAGTGTAGCGGTGAAATGCATAGATATTACGCAGAACTCCGATTGCGAAGGCAGCTTACAAAAGTGTAACTGACACTGATGCACGAAAGCGTGGGTATCAAACAGG
+
BBBC?CC@CA@@A;;:BB?BBB?B>;;;6;A=BD=@@;@B;AB<;;:CCCC?AB>@ABBFACACBBBCCD@BCBGE;AAAAAD@CCBB@B?@@CBBBB8;;8;;?BDDCCBB?DB=A@A=AAAACDBCC?CCCBB??=?A=A=899@@@BBBBEEBA>AAAB=9::AABCACCD?A>>A@8818=;)//9)//663739;8==>BBBBB599>>B@CBBBCBBAA@>>>?689C;A>@88828=885A7A@=?
@6HNMW:01028:06303
TACGGAGGGTGCGAGCGTTAATCGGAATAACTGGGCGTAAAGGGCACGCAGGCGGATAGTTAAGTGAGATGTGAAAGCCCCGGGCTTAACCTGGGAATTGCATTTCAGACTGGCTATCTAGAGTATTCTAGGGAGGGGTGGAATTCCACGTGTAGCGGTGAAATGCGTAGAGATGTGGAGGAATACCGAAGGCGAAGGCAGCCCCTTGGGGAGATACTGACGCTCATGTGCGAAAGCGTGGGGAGCAAACAGG
+
CCCB?@@@;?B@???:;;5;<@@A:B?BB?BBBC=B@@@B;AA;AAAABAA>BB>BCDCC@C@CCBAAAABADDE>BBBB9AB<AA>B@CACCD?D@C7<;AAA9AA@@A::8:B@@ABBBBBBBC?CAA@C=BBDD8BB?B@B?B>A??????>=>487?A;BC@@@<<=?866::8AB=@;?:94557<8<>@:>:>566<:+:.99959??ABCBBBBA??AA???B@A?B:A@@@@AA6@@@AA;@@A>
@6HNMW:01042:06277
TACGGAGGGTGCAAGCGTTAATCGGAATAACTGGGCGTAAAGGGCATGCAGGCGGTTCATCAAGTAGGATGTGAAATCCCCGGGCTCCAACCTGGGAACAGCATACTAAACTGGTGGACTAGAGTATTGCAGGGGGAGACGGAATTCCAGGTGTAGCGGTGGAATGCGTAGATATCTGGAAGAACACCAAAGGCGAAGGCAGTCTCCTGGGCAAATACTGACGCTCATATGCGAAAGCGTGGGTAGCAAACAGG
+
AA>>9:;;04444.49998@>::9?C?BBAFCCC>BBBBB=BC?BB@@BAA>;;7;;BBBBB@BA@@?CBBBBBB>CAAA7>>5>00+0:>8=<A3=4;;;;======B<BBA<@A?@?@AA?AABB?@@??AA@2@A@@@5;7;5;>;;4:@@@@<@=BC?B?@A??@@@@@@???C>B?BB@BBB<@@;@<@AA?B?BCBCCCB?=BB=BCD>??@BBCBBBAAAB???BA@A=AA@?AA29987<<3;<>9
@6HNMW:01021:06355
TACAGAGGGTGCAAGCGTTAATCGGAATTACTGGGCGTAAAGCGCGCGTAGGTGGTTATTTAAGTCAGATGTGAAAGCCCCGGGCTTAACCTGGGAACTGCATCTGATACTGGATAACTAGAGTAGGTGAGAGGGAAGTAGAATTCCAGGTGTAGCGGTGAAATGCGTAGAGATCTGGAGGAATACCGATGGCGAAGGCAGCTTCCTGGCATCATACTGACACTGAGGTGCGAAAGCGTGGGTAGCAAACAGG
+
CBB;;;AB=;;;B?BABBACACBB?B@C?BB9997:EBBB:@@;;;BBBCC@<;9<?ABC;@=CABBCBCCCLFE=AAEE;BC=DB<@<@>AAA<A?CBBAAAA@AACABBCACBC@DECBBBB@A=;;;CBBJ@EACB<<;=A=A=AB=BCCCCCE@BABB=BBBBBCCBBBBB@@<A@=@?BBB?@@DC?AAB@B@CCBBC@C@BB>B;;;BBBBBCBDCA?:;;4;?@@@A;BA@@@A<A@@@CC=BAA=
@6HNMW:01027:06352
TACGGAGGATACGAGCGTTATCCGGATTTATTGGGTTTAAAGGGTGCGTAGGTGGCAGATTAAGTCAGCGGTGAAAAGCTGTGGCTCAACCATAGTCTTGCCGTTGATACTGGTTTGCTTGAGTACAGTTGATGTAGGCGGAATGCGTAGTGTAGCGGTGAAATGCATAGATATTACGCAGAACTCCGATTGCGAAGGCAGCTTACAAAAGTGTAACTGACACTGATGCACGAAAGCGTGGGTATCAAACAGG
+
@@@@<@A?ABBBCBC;;;>@DD?B@BCB<BB<@@6@@8??6?A:ABBBCCD@CC@CBBBC?B>AB@AACC@C@@@A3AAAA;;7;BBF=A=A@@@AAB7;;>@@=ACBCBAB@DC9?::399<=@>><<;>?CCC@A=??;=<99999A??><>=9949BCB=BBBB????BAA?AA=B;;;;@=:59:;+//8:(/)59633.79>?A9B===B?BABB@<<<??====7:>=8=><<8;5<<577:/8:>9
@6HNMW:01028:06320
TACGGAAGGTCCAGGCGTTATCCGGATTTATTGGGTTTAAAGGGAGCGTAGGCGGGTGACTAAGTCAGCGGTTAAAGCGTGTGGCTCAACCATACATTGCCGTTGAAACTGGTTGTCTTGAGTGCACACAGGGATGCTGGAACTCGTGGTGTAGCGGTGAAATGCTTAGATATCACGATGAACTCCGATCGCGAAGGCAGGTGTCCGGGGTGCTACTGACGCTGAGGCTCGAAAGTGTGGGTATCAAACAGG
+
CCCD@D8;79?9?>9@;<5;?@<A?BCE::6@DD9@B,:;/;9/9CBBB@@;9;:09?=@BC=AAAA::;2949:,::>@@BB?BABA?B=;:9@AA?:;:;B<AAE<;;<?B?BBA@@BABABC;;;BBDF?;;;;;;<@<?;::>@;>@@BBBB>B=BB=988@=A@AAB>000@@@AA=@AA?BBBAAABE?B@BBA?@@@A:@@@29:??A@@@;;:@@@?@;@AAA?B=A988BB=BAAABA8??@=
@6HNMW:01032:06350
TACGGAGGGTGCAAGCGTTAATCGGAATTACTGGGCGTAAAGCGCACGCAGGCGGTTTGTTAAGTCAGATGTGAAATCCCCGGGCTCAACCTGGGAACTGCATCTGATACTGGCAAGCTTGAGTCTCGTAGAGGGGGGTAGAATTCCAGGTGTAGCGGTGAAATGCGTAGAGATCTGGAGGAATACCGGTGGCGAAGGCGGCCCCCTGGACGAAGACTGACGCTCAGGTGCGAAAGCGTGGGGAGCAAACAGG
+
>CBB?ADD=:;;@?@@@D@C?BBC?B;@7;;BBC=BBBEE?CBCBBBC@==800+00+0>>AADDDBAB;;;@@@;@BBB.;;0;B;;2:?ABC?CGCBBCCBBCCBAAACCACD?CBB>BBBCA@AAA@@@BBBBC*BAAB=?=???@=@BBBA;;8;BBB<BBDCCCFG<<=HFE@AA=A?ABB?CACD?BBA<@=;;7;DDD5BB@BCCDICCBBCBCHCCDBB?ABCDDK?CBA@AAA7BABCC?CBB?
@6HNMW:01032:06355
TACGGAGGATACGAGCGTTATCCGGATTTATTGGGTTTAAAGGGTGCGTAGGTGGCAGATTAAGTCAGCGGTGAAAAGCTGTGGCTCAACCATAGTCTTGCCGTTGATACTGGTTTGCTTGAGTACAGTTGATGTAGGCGGAATGCGTAGTGTAGCGGTGAAATGCATAGATATTACGCAGAACTCCGATTGCGAAGGCAGCTTACAAAAGTGTAACTGACACTGATGCACGAAAGCGTGGGTATCAAACAGG
+
@@@B=@@?BBACCC@?@C?BCD@C?CCD<AA?BB;AA298*9?8>@@@???<?B?BBBB@<@:;;00///)7<==>298?@A@>?A@@::*//9:::A5;?;???AB9::DD>AA;A@A=BBBABAB??;?A:88??;>?;@9888==AAA@;??@A=@BBA:>>AAABBBBBD>A=??@AC<;:;188>5;:;;1819?@@A499@@@6@@@>>;@;;??A==@A??;?>>=>3;:;:AA9?@@;;;3;>=:
@6HNMW:01036:06320
TACGGAGGATGCGAGCGTTATCCGGACTTATTGGGTTTAAAGGGTGCGTAGGTGGCTTGTTAAGTCAGTGGTGAAAAGCTGCAGCTCAACTGTAGTCTTGCCGTTGAAACTGACGGGCTAGAGAGGAAACGAGGTATGCGGAATGTGTGGTGTAGCGGTGAAATGCATAGATATCACACAGAACGCCGATTGCGAAGGCAGCGTACCAGGCTCTATCTGACACTGAAGCACGAAAGCGTGGGGATCAAACAGG
+
BBBB@BC@A:;;B@@@BBACFD?@?@BB@BB?CE;AA<@B<BC=BABBBCC@CC?CC?FC>A?AAABA@@>@ACDC;@@;;;:@@@@A?BBCC::9???AA<?@<?AA;ABAAABC>CCBBBB@A=A@9@C@@=@B>??A<@<898@AA=AA@?@?>;>ACC>???BBAABBBBBBBBBBBB?>=>9==B7;;@?1718==<;;;B=??;?AAAAA677<====CD>AAABBAA=AA>9999+9::AB>BBB@
@6HNMW:01060:06322
TACGGAGGATACGAGCGTTATCCGGATTTATTGGGTTTAAAGGGTGCGTAGGTGGCAGATTAAGTCAGCGGTGAAAAGCTGTGGCTCAACCATAGTCTTGCCGTTGATACTGGTTTGCTTGAGTACAGTTGATGTAGGCGGAATGCGTAGTGTAGCGGTGAAATGCATAGATATCACGAAGAACCCCGATTGCGAAGGCAGCCTTCCAGGGCGTAACTGACGCTAAAGCTCGAAAGTGCGGGTATCGAACAGG
+
CCCC?CD@CCBBBBABBB@BBC>B?BBD=BB?AA8>?8>>8?D>BBBBBBB?BC?BBBBB?C?BBB?>>><@@@@@8@?BBBB?ABAA=A7:;@@AAA;?B?@F>AABBBBB?BC<A>94:@@@AAB??;;>;;;==9==;?<;;;@>>>AA=AAAA>ABCC<>?>A>>>CCCAAA???<@@;?@@3AAB@CCCC>@<>9:93:?B?BBC>BB?@=AB9::B??@A9>?A>:::1:;;<@@:BABA<;7;@@7
@6HNMW:01061:06327
TACGGAAGGTCCAGGCGTTATCCGGATTTATTGGGTTTAAAGGGAGCGTAGGCGGACGACTAAGTCAGCGGTTAAAGCGTGTGGCTCAACCATACATTGCCGTTGAAACTGGTTGTCTTGAGTGCACACAGGGATGCTGGAACTCGTGGTGTAGCGGTGAAATGCTTAGATATCACGATGAACTCCGATCGCGAAGGCAGGTGTCCGGGGTGCTACTGACGCTGAGGCTCGAAAGTGTGGGTATCAAACAGG
+
BBBA@C?B@CC@CC?CBB?BCC?B?@AA<AC?CC=BB<B@:@D<BBBBBBB?@A<?B;;;@A=AABBBAB>B?BB<CBBBBAA=AFBB?B@CCDDCE@BB8::?AAJ?CBC@C>@@BB?BBBBCCCEDD@??<?CCCCD@D=BA@AAB?BBAAA8879BAC<ABAA?BBBCBBBAA>>>BB?B?C?BCA?@@CC?A?>>>>B?>D<CCC:AA=@@B@@AB@@@BAB>A@@@@@<AAAABC>@@@BAA:>>=7
@6HNMW:01017:06391
TACGGAGGATGCGAGCGTTATCCGGATTTATTGGGTTTAAAGGGAGCGTAGGTGGGATATTAAGTCAGCTGTGAAAGTTTGGGGCTCAACCTTAAAATTGCAGTTGATACTGGTTTCCTTGAGTACGGTACAGGTGGGCGGAATTCGTGGTGTAGCGGTGAAATGCTTAGATATCACGAAGAACTCCGATCGCGAAGGCAGCTCACCGGGCCGGAACTGACACTGATGCTCGAAAGTGCGGGTATCAAACAGG
+
554:7;?8@??AA@@@AB<@AF@C@BAA;AB>BB<BD>CB>BD:=<CFDEE@CCC=AACG@D?BB;;;@AAB;;<0;@B9ABB9BB>>:>:=?BCB4@899?;><???000<6<<9@=@=A@000//*09:66188:1887=7=4887717///9//(/888/8:77/7???AB???BB@BB?A99399:>@@@@=A:@978>>BB?CB>B@B?C@CBBBB???A;;;??>>??1::<888*57:522)2994
@6HNMW:01027:06363
TACGGAGGGTGCAAGCGTTACTCGGAATCACTGGGCGTAAAGGACGCGTAGGCGGATTATCAAGTCTTTTGTGAAATCTAATGGCTTAACCATTAAACTGCTTGAGAAACTGATAATCTAGAGTGAGGGAGAGGCAGATGGAATTGGTGGTGTAGGGGTAAAATCCGTAGAGATCACCAGGAATACCCATTGCGAAGGCGATCTGCTGGAACTTAACTGACGCTAATGCGTGAAAGCGTGGGGAGCAAACAGG
+
@AAA=<;;0;;;A<@ABA?CDCBC@C>AABBCBC>CCGEC>C@BBCCBBBB@BB?BB?BCBB=BA;;;;.:=BBA<@@@A?AD?BB?B=A=@B?BC=CCA@AAGCEBL@BBBBBB?BBBCCCGBBCCE=BB@@=@BA?AC>=:A?C?AB>AA@?>>>4?@AA6AA=@@AABBBBB;;;;B@C@BBCB=AB>AA@?5:5:@@CABBBCBAB=BB<@<BAAAA;9:B=BDAABCCC>CCCCCDC9AA;;;6;AB>
@6HNMW:01055:06380
TACGGGAGGATGCGAGCGTTATCCGGAGTTTTATTGGGTTTAAAGGGAGCGTAGGGTGGGATATTAAGTCAGCTGTGAAAAGTTTGGGGCTCAACCTTAAAATTGCAGTTGATACTGGTTTCCTTGAGTACGGTACAGGTGGGCGGAATTCGTGGTGTAGCGGTGAAATGCTTAGATATCACGAAGAACTCCGATCGCGAAGGCAGCCTCACCGGGCCGGAACTGACACCTGATGCTCGAAAGTGCGGGTATCAAACAGG
+
<>000+00*///:/4455/4---(-(-----&-/2773;=4=>)55)55599555)90/)/799)/)///9999995555&55>)555&555/)/,/6<::.:+0/0/7174438;;-73(35:44948899488899499<,336:6<>=B=C?BB==@?:39333(38//(//8678///6838:.44;7988<9977,38999<7><8;)--)-(-(-(-6678//*///76222667.22227:)22766=02224
@6HNMW:01059:06381
TACGTAGGGCGCGAGCGTTGTCCGGAATTATTGGGCGTAAAGGGCTTGTAGGCGGTTGGTTGCGTCTGCCGTGAAATCCTCTGGCTTAACTGGGGGCGTGCGGTGGGTACGGGCTGGCTTGAGTGCGGTAGGGGAGACTGGAATTCCTGGTGTAGCGGTGGAATGCGCAGATATCAGGAGGAACACCGGTGGCGAAGGCGGGTCTCTGGGCCGTTACTGACGCTGAGGAGCGAAAGCGTGGGGAGCGAACAGG
+
BBBBBCCC<@9:;?;:;@6;;E?CAC@J?BCACC>AACCD=BB>BB>BBBA;?@;A;A?B8;;BCB@AA?BBBBD@BB?BCBA>ACAD?@@ABAA2AAABBB?CCE>AAACD=AAD?BB=AABBBAC>ABBFF:A@@ABC@C@B?B?BB@BCCCCCC>BB@B?>>>?@ABAA=>>>>8==1818==9>::;5;?B:>:=CE:?>>@?CD;C<@@:>>A>>?>===9<;@??>>>7><>>>AB6;::893=>?;
@6HNMW:01068:05779
TACGGAGGATCCCAGCGTTATCCGGATTTATTGGGTTTAAAGGGAGCGTAGGCGGGCGCTTAAGTCAGCTGTGAAAGTTTGGGGCTCAACCTTAAAATTGCAGTTGATACTGGGTGCCTTGAGTGCGGTATAGGCAGGCGGAATTCGTGGTGTAGCGGTGAAATGCTTAGATATCACGAAGAACTCCGATTGCGAAGGCAGCTTGCTGGAGCGTAACTGACGCTGATGCTCGAAAGTGTGGGTATCAAACAGG
+
AA@C@:969A@@9??9:9=@AA?B?CAB<BB>BE<BB=BB<BE=ABADCCD@CCD=C@@@>A>BBCBA@FGECCC?CCH?FED;AAAJ?B=A5;;;.;>CBCBB@CAA<;:DG>?@@=@?D?A?CAA=AAA@A>ABB>B@>B?C?AB@A>ACAA?8839@AA=BBBC@>==>>B?B>BB><<9ABB?BBB?BC@@>B?BBBBC?BBBB?BBBAAC?CCB@A@BBBBBBBAA@@@;@BB@AA;;;;CDM?BBC?
@6HNMW:01087:05768
TACGGAGGATACGAGCGTTATCCGGATTTATTGGGTTTAAAGGGTGCGTAGGTGGCAGATTAAGTCAGCGGTGAAAAGCTGTGGCTCAACCATAGTCTTGCCGTTGATACTGGTTTGCTTGAGTACAGTTGATGTAGGCGGAATGCGTAGTGTAGCGGTGAAATGCATAGATATTACGTAGAACTCCGATTGCGAAGGCAGCTTACAAAAGTGTAACTGACACTGATGCTCGAAAGTGCGGGTATCAAACAGG
+
?BBB?BB<?@A@@@??A@=AAB?A=59838>8?=8<>)99*796;@A@@BB@CC?BBBBB<>;?AAACBC?CCCDD5??CCCC?CBB>:>189==A@B:=A??C>>>899A@?CC;>>B@=?>?BABBB?@@888@B;;:7;<:;;AAA@@@@BBBB?BBBB=999BBBBBCB>:888::BB=AA@<@9949A;=9?9<<<?A<@@ACB9??CCB>BBB??;>>A@A;:;@???9?>>>>>7??>>>>188@;
@6HNMW:01089:05762
TACGTATGGTGCAAGCGTTATCCGGATTTACTGGGTGTAAAGGGAGCGTAGACGGATGGGCAAGTCTGATGTGAAAACCCGGGGCTCAACCCCGGGACTGCATTGGAAACTGTTCATCTAGAGTGCTGGAGAGGTAAGTGGAATTCCTAGTGTAGCGGTGAAATGCGTAGATATTAGGAGGAACACCAGTGGCGAAGGCGGCTTACTGGACAGTAACTGACGTTGAGGCTCGAAAGCGTGGGGAGCAAACAGG
+
CCAAADBB?BBBA>@:;;==AA<@?ADL?CCDDG=;9:A?0:;0;ABCCCCCCC@CCCC=;:9;BBBB@@@@@AAA3AB9BCC9CCBB>CCC<CK?GCCBBBB=B5;;0;;;;@@@000>@?@:>?BB>BCBB?BB?A@A=A7;7;?ADBCAAACBB?C?@?9@?@@@@@AAAB?CB@BB=>9=..*...:6=>D?C?:;6;@<?AAC?BBBCBC?CECD;;98=9939??=<<6<=<7777(3>373)337;
@6HNMW:01089:05802
TACGTAGGTGGCAAGCGTTATCCGGATTTACTGGGTGTAAAGGGCGCGTAGGCGGGGATGCAAGTCAGATGTGAAATCTATGGGCTTAACTCATAAACTGCATTTGAAACTGTATCTCTTGAGTGCTGGAGAGGTAGACGGAATTCCTTGTGTAGCGGTGAAATGCGTAGATATAAGGAAGAACACCAGTGGCGAAGGCGGTCTACTGGACAGTAACTGACGCTGAGGCGCGAAAGCGTGGGGAGCAAACAGG
+
BBACBA@?BA>AA;?9;:<@CD@C@CCD=@ABCD>BBBCC?CE>BBCBCCC@CDDE;C@:;;=@ACCCCBBBCCJ?BCDCBBC=CB@D@CDCCCCE<@@AAAAA=BCC>CAA@@@@??A;??A9::BC@CCCC?AA:::?=@>A=C=A?AABBBBAB?@999.9==AABBCBBAA>A?B@BB?BBC689BC<??@6;5;A>ABBBBBCAHDCBCDACCBBBCCCC;;5;AA;;;0;<;;@@@7A@@CB=BAA>
@6HNMW:01090:05787
TACGTAGGGAGCGAGCGTTATCCGGATTTATTGGGTGTAAAGGGTGCGTAGACGGGAAGTTAAGTTAGTTGTGAAATCCCTCGGCTCAACTGAGGAACTGCAACTAAAACTGATTTTCTTGAGTGTTGGAGAGGAAAGTGGAATTCCTAGTGTAGCGGTGAAATGCGTAGATATTAGGAGGAACACCAGTGGCGAAGGCGACTTTCTGGACAATAACTGACGTGAGGCACGAAAGTGTGGGGAGCAAACAGG
+
@@@CBAAB<:;:BA@???=@A@=@>A@@9>@299+9>@AA=AB=989@BBBBBCD>D=AB?C?BB?CA@39:=>=5999,7;;4<A6817=A==4939==?>;?>>??5:B==CDD5879;=;>?B>C??=<7188.7::7?<@<@<??>==;;;?@=;;;B3:;;;===99//)/617<595>?=8:9//*/66167==@B>>378@<@@@:=>7;7;:>/0/==<;?@BCC7>779CCC2>A>>@6:;=8
@6HNMW:01092:05781
TACGTAGGTGGCAAGCGTTATCCGGATTTACTGGGTGTAAAGGGCGCGTAGGCGGGGATGCAAGTCAGATGTGAAATCTATGGGCTTAACTCATAAACTGCATTTGAAACTGTATCTCTTGAGTGCTGGAGAGGTAGACGGAATTCCTTGTGTAGCGGTGAAATGCGTAGATATAAGGAAGAACACCAGTGGCGAAGGCGGTCTACTGGACAGTAACTGACGCTGAGGCGCGAAAGCGTGGGGAGCAAACAGG
+
;;;BCCC?BC@@@=?899;?@A?B@EBC=BCCCD=BBBAA;@@:@BBBBBB=AACD:BBAAA?BBBBCCDC@@@?9/00@@A?7@B?B?==::@CB<B=<<77717CC<B>:;A@>>>B<?>>==<>B?BCAA?ABBC::8:?A=B?B9::A@BBBBACCDC=;;;B@@ABBB@@>@?B?CB?BBC?B999=@CC=A?AB?BBCCBBB@CCCCBB?BC@?@CCCC;:6:A?@AB9BBBBBBB7;;;DB=DBC@
@6HNMW:01104:05779
TACGGAGGATACGAGCGTTATCCGGATTTATTGGGTTTAAAGGGTGCGTAGGTGGCAGATTAAGTCAGCGGTGAAAAGCTGTGGCTCAACCATAGTCTTGCCGTTGATACTGGTTTGCTTGAGTACAGTTGATGTAGGCGGAATGCGTAGTGTAGCGGTGAAATGCATAGATATTACGCAGAACTCCGATTGCGAAGGCAGCTTACAAAAGTAGTAACTGACACTGATGCAACGAAAGCGTGGGTATCAAACAG
+
CEDE@@@=?:;;;94455.444.4599:145.55)55)5<)5506;556;;:;=8;@?CD<A>?BBBB=@<@9:::-9?CB@B=AB;?=@>BBBBCCC@DD?BB?;;9::;<9>>78558BA=>>:5347;99443989969;<==CBDDAB>:=//)//0/*0<<?AB998BB@BB88<//*.5738::05566050599::48/---&-----/(/=;;;8886866//(/699(//3333(32288:3788
@6HNMW:01108:05776
TACGGAGGATGCGAGCGTTATCCGGATTTATTGGGTTTAAAGGGAGCGTAGGTGGGATATTAAGTCAGCTGTGAAAGTTTGGGGCTCAACCTTAAAATTGCAGTTGATACTGGTTTCCTTGAGTACGGTACAGGTGGGCGGAATTCGTGGTGTAGCGGTGAAATGCTTAGATATCACGAAGAACTCCGATCGCGAAGGCAGCTCACCGGGCCGGAACTGACACTGATGCTCGAAAGTGCGGGTATCAA
+
>>>D@CC@DB@A@DAA@A=9998>:>@D=@@?@C;@D49;.:A;:;;;;;A?ABB=BBBEAFAGC><966;A<@?>ABA8=@@1<;=<9=8;.444&4399:44.5:@@ABB?CC>C?@<@000@@@<???A@;@??:>?;?=A:>>??9?BBBBBC?B<<<:>>?>?BBBCBBAAB??>?A?ABB?AB???A@@2949999><=<298*7174;037=474=877>9757:<=-78<==>7:<<=@>
@6HNMW:01112:05798
TACGGAGGATGCGAGCGTTATCCGGATTTATTGGGTTTAAAGGGAGCGTAGGTGGGATATTAAGTCAGCTGTGAAAGTTTGGGGCTCAACCTTAAAATTGTAGTTGATACTGGTTTCCTTGAGTACGGTACAGGTGGGCGGAATTCGTGGTGTAGCGGTGAAATGCTTAGATATCAACGAAGAACTCCGATCGCGAAGGCAGCTCACCGGGCCGGAAACTGACACTGATGCTCGAAAGTGCGGGTAT
+
565>7:@9@@@?@@BCB@?ACA>C>;;;0;A=BC>CC>CF:B@<996<==<9559,999@7@8<>=BCBABCBBB=BAA8>@@-999=8=6>3>::.979>>@@;@:>:;=>7;;5;5:7:555;;;8<<<==6::=4982749,3339398;333;6=>>=13733,3777;83/(/0/(/846::5/0/88673034773338884992839,33(338898887666953368087...70778
@6HNMW:01067:05835
TACGTAGGTGGCAAGCGTTATCCGGATTTACTGGGTGTAAAGGGCGCGTAGGCGGGGGCGCAAGTCAGATGTGAAATCTATGGGCTTAACCCATAAACTGCATTTGAAACTGTGCCTCTTGAGTGCTGGAGAGGTAGATGGAATTCCTTGTGTAGCGGTGAAATGCGTAGATATAAGGAAGAACACCAGTGGCGAAGGCGATCTACTGGACAGTAACTGACGCTGAGGCGCGAAAGTGTGGGGAGCAAACAGG
+
DCBA@@@=@B@CC?B9;:=@@A<?6::A;AB??>:>A@CF>CC>BABAACC;??AAA2BBBB@CBBBBBBAAB>>6===>>>=6==:>5;;3;?>A8==:;;=<4===4====;;5;??9=>@>>>AB=@@>>;>;;;AA<A:=:>>E;>>??<AAB>BAA@<@AAC===A>>?>=@<@<@B<A@@=@?;;7;??=B<@@AA=@====:<A>B>>;?@@AAABBA>>;>@@AAA:A@??ADD5==>A@7=878
@6HNMW:01068:05846
TACGGAGGATGCGAGCGTTATCCGGATTTATTGGGTTTAAAGGGAGCGTAGGTGGGATATTAAGTCAGCTGTGAAAGTTTGGGGCTCAACCTTAAAATTGCAGTTGATACTGGTTTCCTTGAGTACGGTACAGGTGGGCGGAATTCGTGGTGTAGCGGTGAAATGCTTAGATATCACGAAGAACTCCGATCGCGAAGGCAGCCTTCCAGGGCGTAACTGACGCTAAAGCTCGAAAGTGCGGGTATCGAACAGG
+
BA@@=@<:?9:9@AAAAB:;;C?A?BBB>CKACD?DG:=;:;J<BBCCBBB@BBB>BCCC@C@BCCCCCCCCBCF>CCD>CBB:B;;;AC@C@BBB8B=@@ADC@BDEBBBC?BA<A=@>BA@@B@@<@ABBB?BBD@AA>A?B>BBBC?BCB>>>@<@99929D@@=@AA@A@BBBBB?CC?BBB@BCBBBBDD=A>AAAA@C@C?BBC=BBBB@BBBBCAAAAA9ABBB=<<6=;=;AD7?=>>@@<A<<8
@6HNMW:01070:05819
TACGTATGATGCAAGCGTTATCCGGATTTACTGGGTGTAAAGGGAGCGTAGACGGATGGGCAAGTCTGATGTGAAACCCGGGGCTCAACCCCGGGACTGCATTGGAAACTGTTCATCTAGAGTGCTGGAGAGGTAAGTGGAATTCCTAGTGTAGCGGTGAAATGCGTAGATATTAGGAGGAACACCAGTGGCGAAGGCGGCTTACTGGACAGTAACTGACGTTGAGGCTCGAAAGCGTGGGGAGCGAAACAG
+
BB@@@;9;@@@BB?A?;;799A?C?BBB>BBBBC>BBCBB8;:6;AAAABAAAC@CCCC>BB?B;:;BCAA@;<<09C,999*9@=>:;>>0<<5<<;;;==0515<399<?;???;?A@@A@?:::<AA::3:=:=993;>C>D?@@@A@@@AAA?BBCC>;;:@@AAA@;=600*0;5;:@BC?CDBC?CAB@B>AG@;;7<@A@=;;;A<<70>>><00*0;;6:??@?C>C?><@CC9BB778A8<<:
@6HNMW:01098:05815
TACGGAGGATACGAGCGTTATCCGGATTTATTGGGTTTAAAGGGTGCGTAGGTGGCAGATTAAGTCAGCGGTGAAAAGCTGTGGCTCAACCATAGTCTTGCCGTTGATACTGGTTTGCTTGAGTACAGTTGATGTAGGCGGAATGCGTAGTGTAGCGGTGAAATGCATAGATATTACGCAGAACTCCGATTGCGAAGGCAGCTTACAAAAGTGTAACTGACACTGATGCACGAAAGCGTGGGTATCAAACAGG
+
B@@@=@?;?@@@AACBBB@CDE?B?BCC=CB@CC=BB=AA<AE>CBCBFCC@BB@BDCAC?B>BBCCCCB=D;:::-;A@@BC@BCBA<A<AABCBCB7;;5;A=ABDCBBC@DD=ACC?B;::BB@?@=@@@????<?@;@=899AABBBBBBB??<???A=9::BCBBBBBB?BB;;;==5;:=8<==3769;;?;?>9:@<@@BAB8B989A=A@A:99@@A?>=>=>?>@9B===CF>BB=<>>7>=A@
@6HNMW:01101:05838
TACGGAGGATGCGAGCGTTATCCGGATTTATTGGGTTTAAAGGGAGCGTAGGTGGGATATTAAGTCAGCTGTGAAAGTTTGGGGCTCAACCTTAAAATTGCAGTTGATACTGGTTTCCTTGAGTACGGTACAGGTGGGCGGAATTCGTGGTGTAGCGGTGAAATGCTTAGATATCACGAAGAACTCCGATCGCGAAGGCAGCTCACCGGGCCGGAACTGACACTGATGCTCGAAGTGCGGGTATCAAAGCAG
+
BCDB@A@=@@@?A;;;@@<@CB@C@BCC>DD@CD>DD>CC=CC=:99CBBCACDD=BCDDADACCCCCCCCBDDD=CCG>BBB9BBBE?A>@=@@@5@2::@@@>ACBCBBB?BB=B@D@B???BBB?BABBB@B@B<BB?B?B@BBBB?B@A@@9949@@@<@??B@CBBBBBAAACD?CC>ABB?BBBB@@<<9<;?787BBBC<>>;>?C?B?BBBBBBB>>@:;:B===388////(-75222'..68
@6HNMW:01103:05841
TACGGAAGGTCCAGGCGTTATCCGGATTTATTGGGTTTAAAGGGAGCGTAGGCGGACGACTAAGTCAGCGGTTAAATCGTGTGGCTCAACCATACATTGCCGTTGAAACTGGTTGTCTTGAGTGCACACAGGGATGCTGGAACTCGTGGTGTAGCGGTGAAATGCTTAGATATCACGATGAACTCCGATCGCGAAGGCAGGTGTCCGGGGTGCTACTGACGCTGAGGCTCGAAAGTGTGGGTATCAAACAGG
+
CCBB?B?B@BD@DDA@??;@AA=A>BCD>BB<A@8@@0::6;E<CBDCCCC@CJACC:;;@@<AFCCCBB=B5;;0;;;:BCB@CCCCAC@BBDCBC?AA<@@=@@@;@AB?B>BABB?CAAABBBAAAAAA<BBBBBB@D?BBBBBB@BCDBB>><>BBB?BCBB?BBBA@@?9::==?><??B<?@@:::@A8<:=??:>AAA<?A?2=??AACAAAA9:9@?;4;<<==?6:;BBAB:AC@@@@:@@@=
@6HNMW:01105:05848
TACGGAGGATACGAGCGTTATCCGGATTTATTGGGTTTAAAGGGTGCGTAGGTGGCAGATTAAGTCAGCGGTGAAAAGCTGTGGCTCAACCATAGTCTTGCCGTTGATACTGGTTTGCTTGAGTACAGTTGATGTAGGCGGAATGCGTAGTGTAGCGGTGAAATGCATAGATATTACGCAGAACTCCGATTGCGAAGGCAGCTTACAAAAGTGTAACTGACACTGATGCACGAAAGCGTGGGTACAAACAGG
+
@@AB?BA?BBCCCDA????A@A>A?A@?=B??AA6?@.98*9<8?@AABBB?BB?BBBAA>B?BBBBBBB?99:A@5??AAAB?BCBB>><??@AA@@:>A?AA>BAA@???<@A;ABD99:BB999AA9>:<=?>A=>>:>=A@@@C==>A@AA??<?BAC>9::BCCCCBBB989;;AAA8;;C6;8838@CC7;8?BBBB>?????5?A==B=B;;?BBBACB@?;<<888*8::888)8:7;>6;9A9
@6HNMW:01106:05826
TACGGAGGATACGAGCGTTATCCGGATTTATTGGGTTTAAAGGGTGCGTAGGCGGTTTGATAAGTTAGAGGTGAAATACCGGGGCTCAACTCCGGAACTGCCTCTAATACTGTTGAACTAGAGAGTAGTTGCGGTAGGCGGAATGTATGGTGTAGCGGTGAAATGCTTAGAGATCATACAGAACACCGATTGCGAAGGCAGCTTACCAAACTATATCTGACGTTGAGGCACGAAAAGCGTGGGGAGCAAACAGG
+
@ABC@BA>ACCBAA@@AA>AAA>B@BAA;?=399,:@,99,:>8<??987?<=>;?D=BC9979???@993:=>=8?AA?BDC9AA??<?@>8=9<;>;::3:===8==???>8==8===>>>::9<<<,//<7:660:;48499///737<7779<6;>@A6;;??6:;>>>BA===@@BB<A@E7888198;A;>;@?;;;<AB=AA:BBB===AA@@>>><>>>:>==8888)8>=::::/9=<==6=@@7
@6HNMW:01108:05829
TACGGAGGATACGAGCGTTTATCCGGATTTATTGGGTTTAAAGGGTGCGTAGGTGGCAGATTAAGTCAGCGGTGAAAAGCTGTGGCTCAACCATAGTCTTGCCGTTGATACTGGTTTGCTTGAGTACAGTTGATGTAGGCGGAATGCGTAGTGTAGCGGTGAAATGCATAGATATTACGCAGAACTCCGATTGCGAAGGCAGCTTACAAAAGTGTAACTGACACTGATGCAACGAAAGCGTGGGTATCAAACAGG
+
;B<@7?@;@@??@?A?000)0/:5:3/54)4;7;;05626@8@D<DEDDBBB?BB>;;:;9=B>@??BBBB>@@ACC<CCBAAC@CIBB?B7;;9>>>>699;???BBB>>AB;??:?@@????BAAABB@BBAAA::6:A;=:??99:CB??;>>77079>=9777???=@8==<@?:;A5535996;;;*..32,20...;;5::=>=1::888333333997//////(//66.69///;2//.55;0../5
@6HNMW:01113:05814
TACGGAAGGTCCGGGCGTTATCCGGATTTATTGGGTTTAAAGGGAGCGCAGGCCGTCGATTAAGCGTGACGTGAAATGCCGCGGCTCAACCGTGGAAGTGCGTCGCGAACTGGTTGACTTGAGTGCGCACGAGGAAGGCGGAATTCGTGGTGTAGCGGTGAAATGCTTAGATATCACGAAGAACCCCGATTGCGAAGGCAGCCTTCCAGGGCGTAACTGACGCTAAAGCTCGAAAGTGCGGGTATCGAACAGG
+
5@<=8:4908C>AA<:997?CD?C>ABA7;;>AA9AB0;<0;C9BBBBBBB=A=@DDBCB?B?AA??@BB@<ABG>A<B<A;;7;C@@<@?C@@=A@;;;;;;995::55966;7<=>>9;;666=>9555547=4589@==7;9;=?>:=666;:838444,488<5=<<>8555<==7<<7@@>0>:9199;;)/)////4:2;7;<<3:///6877==55599099999:909<89::3;<===>:6569
@6HNMW:01064:05906
TACGGGGGGTGCGAGCGTTAATCGGAATAACTGGGCGTAAAGGGCACGCAGGCGGATAGTTAAGTGAGATGTGAAAGCCCCGGGCTTAACCTGGGAATTGCATTTCAGACTGGCTATCTAGAGTATTTTAGGGAGGGGTAGAATTCCACGTGTAGCGGTGAAATGCGTAGAGATGTGGAGGAATACCGAAGGCGAAGGCAGCCCCTTGGGAATATACTGACGCTCATGTGCGAAAGCGTGGGGAGCAAACAGG
+
BBABDDEE*;;;@AA?@@?B?B@@>A@BB@DBBB>@A@BE=BD>BBBBBBC?@@@BBBCC@C@CCCAAACCCBBB>BCCC8AA<@A?A=B?AAB<A?B>AAAAA<AAACA??=?A@AABBBAAABBBB9AA?89898+8?A?>B?B?BBBBBBBB>><>ABA=BB>?>@A@@@BBBC?BB@B>AA=:>@=B=CBB?A>@@?>?<2<8>=8?>AAACBA>BBB@888986>?>>>9>AAABDD5::;BA7=:;5
@6HNMW:01069:05866
TACGTAGGTCCCGAGCGTTGTCCGGATTTATTGGGCGTAAAGCGAGCGCAGGTGGTTTATTAAGTCTGGTGTAAAAGGCAGTGGCTCAACCATTGTATGCATTGGAAACTGGTAGACTTGAGTGCAGGAGAGGAGAGTGGAATTCCATGTGTAGCGGTGAAATGCGTAGATATATGGAGGAACACCGGTGGCGAAAGCGGCTCTCTGGCCTGTAACTGACACTGAGGCTCGAAAGCGTGGGGAGCAAACAGG
+
BDAABCB=;::0;AB;::?BBB@B?CCC>A@<??8@ABAC=BBBBCBB@@@>;0+0<5<>+0*/:77;;>>=BCC;@?ADFCC@CCCC@B@CC@CCCAAABC?B@BC>BBC@CCBB;;6;ABBBD@@=@BAA>AABB::5;=@=A>BBBBBECCCB?C;;;6;;;BBBDCBBBCEC?@@=@=@?B>B>A@<@9;;0;;;5;@AAB;;7;>AA;;7;CDBDCCCB;;5;AB@AA8A;;;AAB7BBCDE?<;;?
@6HNMW:01070:05906
TACGGAGGATACGAGCGTTATCCGGATTTATTGGGTTTAAAGGGTGCGTAGGTGGCAGATTAAGTCAGCGATGAAAAGCTGTGGCTCAACCATAGTCTTGCCGTTGATACTGGTTTGCTTGAGTACAGTTGATGTAGGCGGAATGCGTAGTGTAGCGGTGAAATGCATAGATATTACGCAGAACTCCGATTGCGAAGGCAGCTTACAAAAGTGTAACTGACACTGATGCACGAAAGCGTGGGTATCAAACAGG
+
CCBB?A@>@BACA@??AA?BCB?C??@?:@C?CD=BB=AB8??7997@799=9929>>9949?@?AAB@A:99ACC599AAAA?BB??;?189;;;9D8;??BG<??CCB@@7;:*00959>>>;;>B>:>>;88AA;>?1818<676=>9;9=<8808<?A=>??EGBBCCB@;@;;;=BD388A6;;=79;//)/(/99:;6A?<>=2=<<<<<<767577;>>////////(/7575:3:7557>79662
@6HNMW:01071:05905
TACGGAGGATGCGAGCGTTATCCGGATTTATTGGGTTTAAGGGAGCGTAGGTGGGATATTAAGTCGAGCATGTGAAAGTTTGGGGCTCAACCTTAAAATTGCAGTTGATACTGGATTTCCTTGAGTACGGTACGAGGTGGGGCGGAATTCGTGGTGTAGCGGTGAAATGCTTAGAATATCACGAAGAACTCCGATCGCGAAGGCAGCTCACCGGGCCGGAACTGACACTGATGCTCGAAAGTGCGGGTATCAAAGCAG
+
BBBC?@@:00////8888-337-32333(//)/:(--(-(--(---//33,33915555169=<7777///7799</777)555&5<:<8;7=6888+705--,,0,*,,--8(--5(/)/)/////6636////:5/000&/82828499<<=4333333-339;/993/(///(/6668:@?=<<6@::6:33339;:595///66:8839;18,3.31773339:33399;5//89189...80835339.:68:
@6HNMW:01090:05873
TACGTAGGTGGCGAGCGTTTATCCGGATTTATTGGGTTTAAAGGGAGCGGTAGGTGGACTGGTAAGTCAGTTGTTGAAAGTTTGCGGACTCAACCGTAAAATTGCAGTTGATACTGGTTTCCTTGAGTACGGTACAGGTGGGCGGAATTCGTGGTGTAGCGGTGAAATGCTTAGATATCACGAAGAACTCCGATCGCGAAGGCAGCTCACCGGGCCGGAACTGACACTGATGCTCGAAAGTGCGGG
+
/77::8889;5;?@>?:99)4997=9=@>/55.55)5<2;<4<;09>55.599499455669>>7>666;;4//,/99/---(---(//:;;7<:666?=0<2659993555<<::5:80<.7139<<;99;>??@@;?<<6<;8;13,388;7====888688?>8?AAA>=ABC@;;887>9;;4;;>.56775255.5.552.53..(.7'.).493<;;;===<;;<>BBB>==5<000>>3
@6HNMW:01093:05895
TACGGAGGATTCAAGCGTTATCCGGATTTATTGGGTTTAAAGGGTGCGTAGGCGGTTTGATAAGTTAGAGGTGAAATTTCGGGGCTCAACCCTGAACGTGCCTCTAATACTGTTGAGCTAGAGAGTAGTTGCGGTAGGCGGAATGTATGGTGTAGCGGTGAAATGCTTAGAGATCATACAGAACACCGATTGCGAAGGCAGCTTACCAAACTATATCTGACGTTGAGGCACGAAAGCGTGGGGAGCAAACAG
+
CCCB?BC@CC@ED>??@@?BCD@D@CCC=CC>BB=BB=BC=CB=BBABA@@<@@>@F?DCBB@CCACCBC@BDBC>CC>CCCC<CCBC@BB>BCC=@@@AA=AECB@BBBBCC@CAAADBBA@@A@899499?=A@@<A@=@?;;;CBB?BBA:;;@<@CBC=BBCB?BCBAACCBAAAAAA=???;??A9::BB599;BBBC@CD?CC=CBBBBBBBB@B?=7;00*0>;000*0??@@@@6::9>?;<88
@6HNMW:01098:05906
TACGGGGGGTGCGAGCGTTAATCGGAATAACTGGGCGTAAAGGGCACGCAGGCGGTTGTTTAAGTGAGGTGTGAAAGCCCCGGGCTTAACCTGGGAATGCATTTCAGACTGGACAACTAGAGTACTTTAGGAGGGGTAGAATCCACGTGTAGCGGTGAAATGCGTAGAGATGTGGAGGAATACCGAAGGCGAAGGCAGCCCCTTGGGAATGTACTGACGCTCATGTGCGAAAGCGTGGGGAGCAAACAGG
+
BBADBCBC(@@AAAB;<;>B?BDEAC@BB?CDDF>BBCCC=BB=AA@@A@@=;;5;=AAB;B>BBBBB?BCBBBE=BBCC9AA=AC?A<A<A@>5>-000==;8?=9AA==9=@A>:=;::::6///(//)/999.:::=6;;:=:::<;4348139:?9@BBBBB@AAA665<8<<7<7<;:58:5:39<=0526<<@CC;C@CC>C@BDCCBBBBBAAACCCCCAA??@9@?@@ABB9?@@BD>AAA?
@6HNMW:01110:05870
TACGGAGGGTGCAAGCGTTACTCGGAATCACTGGGCGTAAAGGACGCGTAGGCGGATTATCAAGTCTTTTGTGAAATCTAATGGCTTAACCATTAAACTGCTTGAGAAACTGATAATCTAGAGTGAGGGAGAGGCAGATGGAATTGGTGGTGTAGGGGTAAAATCCGTAGAGATCACCAGGAATACCCATTGCGAAGGCGATCTGCTGGAACTTAACTGACGCTAATGCGTGAAAGCGTGGGGAGCAAACAGG
+
@@@A?BEE>BC@?9?:<;5;9?@=8A<@BBB;;<0:A>AB:B@CBAACGAA>00-0>:>BBB7;;;:CA:@AACC=;::C@CC@CC@D@B?BB@BB=CBBA@<?@@@=9@@<;;C?CBCCCCBCDCAA6AA:;7;BCB@@=@?A?B@AA<@BA:;:;*9<<<3?B8BB?;ABBCC@@>@B?B@ABAD>BB8:;??9>=@@??@BBBCC?B>@@=@@BAABB;;;B@DDBAA@@@:@AA@@@@3@?<;;0;@@>
@6HNMW:01064:05935
TACGGAGGGTGCGAGCGTTAATCGGAATAACTGGGCGTAAAGGGCACGCAGGCGGATTGTTAAGTGAGATGTGAAAGCCCCGGGCTTAACCCGGGAACAGCATTTCAGACTGGCGGTCTAGAGTATTCTAGGGTAGGGGTGGAATTTCCACGTGTAGCGGTGAAAATGCGTAGAGATGTGGAGGAATACCGAAGGCGAAGGCAGCCCCTTGGGGAGATACTGACGCTCATGTGCGAAAGCGTGGGGAGCAAACAGG
+
;:9<<494)449:;@=BB@C@CCC@C@CC?B@@@;@;94<)59)9;9=@>@;@CACC?CA<@80000/:77;;;?4;;;;+9=59:4949B9CC:?;?:99:>C<BCBBAAA@CC?ABBCBAABBB@B@@@@000<99+:616)33(72;888333;77173333&33998=::>886772//)/39996<=8=8=<=8=8<665>>9C?BBC8@A@999@@A:9:9?<77773333)3<33398+<9333,/;;3
@6HNMW:01069:05950
TACGGAGGATGCGAGCGTTATCCGGATTTATTGGGTTTAAAGGGAGCGTAGGTGGGATATTAAGTCAGCTGTGAAAGTTTGGGGCTCAACCTTAAAATTGCAGTTGATACTGGTTTCCTTGAGTACGGTACAGGTGGGCGGAATTCGTGGTGTAGCGGTGAAATGCTTAGATATCACGAAGAACTCCGATCGCGAAGGCAGCTCACCGGGCCGGAACTGACACTGATGCTCGAAAGTGCGGGTATCAAACAGG
+
CCCC@AA>AAA@@A@@@@?BCC@C?BBD>DC@BA:AB.:9.:A8;<<CCCC@CCC>DCCCAD@CCCCCCCCCBBE=BBD=CCC;CCCC?C@C?BBB8A4;:?@@=BBCBCAA?AD>C?C<@@BBCBB?BAA?A==;;3<>6>?C@CCBB?BBA@A7757CCC>CCBB?AA@BCBCBBBB?BC?DCC?>=>BBB@@<>;@@@ABCCC?CC>C=A?B?CBBAAABBCA===@@AAA:A>;;99099<<=>9>A@<
@6HNMW:01075:05933
TACGTAGGGAGCGAGCGTTATCCGGATTTATTGGGTGTAAAGGGTGCGTAGACGGGAAGCTAAGTTAGTTGCGAAATCCCTCGGCTCAACTGAGGAACTGCAACTAAAACTGGTTTTCTTGAGTGCTGGAGAGGAAAGCGGAATTCCTAGTGTAGCGGTGAAAATGCGTAGATATTAGGAGGAACACCAGTGGCGAAGGCGGCTTTCTGGACAGTAACTGACGTTGATGCACGAAAGTGTGGGGAGCAAACAG
+
>??@@AAA=;:;BBA:9:<??@?D????9?A9?>7?>?AA=BC>BBCCDC???BB<A@BAAA@DDGCCB=????=8?@@9AAA?AA@A<9:99929=A?>?A=?<>?>5;>>;>>>07515=<;9779-5555.6?5=>@<><@<@<@A=>=???::4:8888)8@===>==<8806559949477947753.3//).267478705773/////=6;66:><@;><ABB885:=3;7;9877+72222'257
@6HNMW:01080:05930
TACGGAGGATACGAGCGTTATCCGGATTTATTGGGTTTAAAGGGTGCGTAGGTGGCAGATTAAGTCAGCGGTGAAAAGCTGTGGCTCAACCATAGTCTTGCCGTTGATACTGGTTTGCTTGAGTACAGTTGATGTAGGCGGAATGCGTAGTGTAGCGGTGAAATGCATAGATATTACGCAGAACTCCGATTGCGAAGGCAGCTTACAAAAGTGTAACTGACACTGATGCACGAAAGCGTGGGTATCAAACAGG
+
BBBE@CB?B;;;?9=989=BAC>A>ACD9@=399,7<)97*7;6::<<;3707=8?@@AA>A>ABBBBCB?BBABA8AAA@??;?A7:4:188::<;>8<<:<A=AAB@@@A=@A2:9=8=???BCCB>9==:::881/9597///==6;;?;???>8==>=8>A@@@ABBAB@388@><@@-//6177717;>>8=9AABBB>A:888,8>>@@<;;;?;;;>::79766<<=3<<<99709655>?9?>?<
@6HNMW:01083:05954
TACGGAGGATGCGAGCGTTATCCGGATTTATTGGGTTTAAAGGGAGCGTAGGCGGATTGTTAAGTCAGTTGTGAAAGTTTGCGGCTCAACCGTAAAATTGCAGTTGATACTGGCAGTCTTGAGTGCAGTAGAGGTGGGCGGAATTCGTGGTGTAGCGGTGAAATGCTTAGATATCACGAAGAACTCCGATTGCGAAGGCAGCTCACTGGAGTGTAACTGACGCTGATGCTCGAAAGTGTGGGTATCAAACAGG
+
FCAA?CC?BBBAAAA:;;ACCE@C?ABD>DD?CC>CC49:6:C;;;;AAACAFC@CCBDC@C@CCCBBB:;:DDE?CDC>CA@<@BAA>A8;;CCC:C;;:BBB=@@BBBDD?C@ABCCBJBBA@@BAAACBB?BBB=BB?B?B=@@BB?BBB?@@?<@ABB=BCCC@BBBBBFCCCCDBCC@BBB?BBB;::AB<@<@:;;AABBBB?BB@@@D@CCBBBBBBBCCCBBBBBB<AABBBC?CCCDDD?@@B@
@6HNMW:01091:05938
TACGGAGGATACGAGCGTTATCCGGATTTATTGGGTTTAAAGGGTGCGTAGGTGGCTTGTTAAGTCAGTGGTGAAAAGCTGCAGCTCAACTGTAGTCTTGCCGTTGAAACTGACGGGCTAGAGAGGAAACGAGGTATGCGGAATGTGTGGTGTAGCGGTGAAATGCATAGATATCACACAGAACGCCGATTGCGAAGGCAGCGTACCAGGCTCTATCTGACACTGAAGCACGAAAGCGTGGGGATCAAACAGG
+
BBBC@BB@BCBAA@@?AB?BBB?A?AAB=BC@BD<A@:<<7<C8AAABBAB?BA=@?:==8=:@ABABBB?BBBBB4@><<<>AACED==>>@9:9BC<??>AA?BBB=BCCCDDD=BBABBCBB>BB<BC@A?BBBAAB?B@:::BBCABCCCBAA?@CCD>BBBCDCCCBCBBBCBBC@?<??B;@BA=AA>><>?CBBBBBBC?9999BAABBBBBBBBCBCB7:;BBBBB>BAAACCC<BBBBD=BBC?
@6HNMW:01094:05930
TACGTAGGTGGCAAGCGTTATCCGGATTTACTGGGTGTAAAGGGCGCGTAGGCGGGGATGCAAGTCAGATGTGAAATCTATGGGCTTAACTCATAAACTGCATTTGAAACTGTATCTCTTGAGTGCTGGAGAGGTAGACGGAATTCCTTGTGTAGCGGTGAAATGCGTAGATATAAGGAAGAACACCAGTGGCGAAGGCGGTCTACTGGACAGTAACTGACGCTGAGGCGCGAAAGCGTGGGGAGCAAACAGG
+
CCAAACC???;>>:>9;:?CCC@C?BBC=CCCDD>CCCFE?BB<?@B@@AC@CDEE;C:;;B@BBAABC;;;EGGFAAACBBB>BC>B>BBDA@@@<@BCCCCE>BBB=BCCC@@?A@?:???99:BD@BBBB?A@@@::6:>A<@=@=@ABAAA??9?>?>9?A@@@ABA>>?C@B?B@CC>AAC<>>@@=?9;6;;AA>AAAAAABADDBBBB@CCCCC:;;BBB=ABAABB=B;;;CCC:BBBDD>CBC?
@6HNMW:01076:05968
TACGGAGGATGCGAGCGTTATCCGGACTTATTGGGTTTAAAGGGTGCGTAGGTGGCTTGTTAAGTCAGTGGTGAAAAGCTGCCAGCTCAACTGTAGTCTTGCCGTTGAAACTGACGGGCTAGAGAGGAAACGAGGTATGCGGAATGTGTGGTGTAGCGGTGAAATGCATAGATATCACACAGAACGCCGATTGCGAAGGCAGCGTACCAGGCTCTATCTGACACTGAAGCACGAAAGCGTGGGGATCAAACAGG
+
CCAA@;;5;@@@@A;;;@=@AA=A?9::<@@>CD:?A<AB<BD>CCCCCBD@CB@@@6;;>A?BCBB;<;?BAAAA7AB@;;69@@A@A;?:9:?>A@@=AA<?@<?@C=?@@BCAA=B::5A??=9>?8??@@=@B?@@B?B?BBABAA=ABA799@<@@@@9??????BAAABAAAABB?;6;;>9===:>=@@<@<???AAAAA:?D;AAAAA@???@@@@ACC>?999=<>8@AAAEEE9?>>>A9779@
@6HNMW:01088:06000
TACGGAGGATGCGAGCGTTATCCGGATTTATTGGGTTTAAAGGGAGCGTAGGTGGGATATTAAGTCAGCTGTGAAAGTTTGGGGCTCAACCTTAAAATTGCAGTTGATACTGGTTTCCTTGGAGTACGGTACAGGTGGGCGGAATTCGTGGTGTAGCGGTGAAATGCTTAGAATATCACGAAGAACTCCGATCGCGAAGGCAGCTCACCGGGCCGGAACTGACACTGATGCTCGAAAGTGCGGGTAT
+
:<??@;;4;;;;?AA?A@;@??:=<==?7?;8<<)77(3;.;818:;;A;C>BBB?B@@@6;5:B;;9<>?>@DD999C=CCC;BB?C2925.599&43999::7;<<>>==9=A5?9=092::44559<::440//919949)/(/6885==;;737-38<9)33331733,3986/--83--+-685//////896:7444;;:9:6::198<0858>?>///==>==<<8333(37778=6=:;
@6HNMW:01101:05983
TACGGAGGGTGCGAGCGTTAATCGGAATAACTGGGCGTAAAGGGCACGCAGGCGGTTATTTAAGTGGTATGTGAAATCCCCGAGCTCAACTTGGGAACTGCATATCAGACTGGATAACTAGAGTACTTTAGGGAGGGGTAGAATTCCACGTGTAGCGGTGAAATGCGTAGAGATGTGGAGGAATACCGAAGGCGAAGGCAGCCCCTTGGGAATGTACTGACGCTCATGTGCGAAAGCGTGGGTATCAAACAGG
+
@@@A?;;;6;;:A@AA;;7;ACCCAC@BB@CA@B<BAABC=BB>BBBBBCC@CC?A=?@@<B>BDDACCBBA@@=8>===7@@BBCDC@CC@CC>B@BBBCCBCA?ABCCCC@BBB?CCCCBBBACBC<AA@;8888-;CCC7;9;>BCCBBAABBB?CCCC=AAAAACCCCABBA@<@A>A@CBB?CB>B?BBC=B?BBBBKJ<I@CC>CACCCBBBCCCCBCCCC@@@ABBD<??ABAD>CCDAAA=BCC@
@6HNMW:01065:06020
TACGGAGGATACGAGCGTTATCCGGATTTATTGGGTTTAAAGGGTGCGTAGGTGGCAGATTAAGTCAGCGGTGAAAAGCTGTGGCTCAACCATAGTCTTGCCGTTGATACTGGTTTGCTTGAGTACAGTTGATGTAGGCGGAATGCGTAGTGTAGCGGTGAAATGCATAGATATTACGCAGAACTCCGATTGCGAAGGCAGCTTACAAAAGTGTAACTGACACTGATGCACGAAAGCGTGGGTATCAAACAGG
+
CCBB?BB@ACCCCBBAAA>B@C?C?CBB>BE?BB;AA299,:@8???BBBB?BC?BBBAB>B?BBB@@AD@CABBB5>;@@8858BA@>?7::@@@BB4;?>=A<@AAA?@??BD=B??;????AAA??;?>888==:=?<?<@@@??@@@>>BBAA>@AAB=AAABBCCCCCD?@>>>@>>7;;>7;;A;A@==294>>>>C>AABED6>>@@A=C;;?C???BC897??A>B7;;;;BD:>>>?BC:A@@<
@6HNMW:01066:06041
TACGTAGGGAGCAAGCGTTATCCGGAATTATTGGGTGTAAAGGGTGCGTAGACGGGATAACAAGTTAGTTGTGAAATACCTCGGCTCAACTGAGGAACTGCAACTAAAACTATTATTCTTGAGTGCAGGAGGGGAAAGTGGAATTCCTAGTGTAGCGGTGAAATGCGTAGATATTAGGAAGAACACCAGTGGCGAAGGCGACTTTCTGGACTGTAACTGACGTTGATGCACGAAAGTGTGGGGAGCAAACAGG
+
BBBCC@??8>?=@=A???@CDC>A>A?B@GC?BB>A@???7<=5899AABBBBBC>B@@<9839=;<??7:9AEF>BBB?B?><?CBB?BBB>><>@BBBDD?A>>??5?AAA;>??B@5;:@;;:BB==>>;3<A2;;?;?=C=A=A?A=>>??>>:>=>>4555<;<<<?<=:>@<A;>?<AAA=A>>>:=AA8><>>>>DD:@?A;>>@@@A7;;>>>>A=B@>>;;;AAD:AA>>>?>/;;;;;1;;?;
@6HNMW:01069:06020
TACGGAGGATACGAGCGTTATCCGGATTTATTGGGTTTAAAAGGGTGCGTAGGTGGCAGATTAAGTCATGCGGTGAAAAGCTGTGGCTCAACCATAGTCTTGCCGTTGAAACTGACGGGCTAGAGAGGAAACGAGGTATGCGGAATGTGTGGTGGTAGCGGTGAAATGCATAGATATCACACAGAACGCCGAATTGCGAAGGCAGCCGCTGACCAAGGCTCTATCTGACACTGAAAGCACGGAAGCGTGGG
+
CCDB@BD?CBCD@<ABBB<?>B@B=@?E?BB?BA8>?,::9&7;133/9///3884/33::8=.739333;;488>>=/8;777715://)/(..3336805507;<AAA<A@B@A==5.....-23.3;06:?>53379/0*/60//./727@3<9?25.579=577/798///56?><<9::6388:)//*/7988>.5-.3/-(,2,,,8(-(-02-.-.....33335222'2669>-2,2785555
@6HNMW:01093:06047
TACGTAGGGTGCGAGCGTTAATCGGAATTACTGGGCGTAAAGTGTGCGCAGGTGGCCGCGCAAGTCGAGTGTGAATCCCCGAGCTTAACTTGGGAATTGCGCTCGAAACTACGTGGCTCGAGTGTGGCAGAGGAAGGTGGAATTCCACGTGTAGCGGATGAATGCGTAGAGATGTGGAGGAACACCGATGCGAAGGCAGCCTTCTGGGCCAACACTGACGCTCATGCACGAAAGCGTGGGGAGCAAACAGG
+
4444::@B<::9B@?@AA?C?BBC@B=@;>=998+3<377/3;;;8<>>><:@A09238;<;2333377@@A<B>@@AA599@AA@C?AA49929>A?CD???@=<;3=9556=?4::>>>>>@>>;>;;;@8=1818>:>:?8=188>;;;A?@;*////(.59445=<99//--(-,(,(,-*(*,**,,,(,(,58;49679;;3;+/+/888<666;;;@@@>>>:;;09==>BEE8A@?AB5<995
@6HNMW:01099:06013
TACGGAGGGTGCAAGCGTTAATCGGAATCATTGGGCGTAAAGAGGGAGCAGGCGGCCGTGAGGGTCTGTGGTAAAAGACTGAAGCTCAACTTCAGTGAGCCATGGAAACCGGACGGCTGGAGTGCGGCAGAGGATCGTGGAATTCCATGTGTAGCGGTGAAATGTGTAGATATATGGAGGAACACCAGTGGCGAAGGCGACGGTCTGGGCCTGCACTGACGCTCATTCCCGAAAGCGTGGGGAGCAAATAGG
+
AAAB>;:;09@>@:@B?@5;5;;<7:?AC@B=AD=;;;;;0:=?=8@@@@D>?@?B699@@BE>CCDBBB?BBCC;@AAA@@@CCCBB@CC@CBCAAA??;=??2:9.:3;=A;;6;BB?CCCBBCAJAA@B?BBBBBB=A=@>B?BBCAB@B@@@<@ABB=@@@BBBCCCA@@AA=@A>A=@AC?C<<<ACDD@DACB@@@@BBBDC>C@BCCCCCC;;;BCBBC?BC<AAA<BAABBAA7;;;?>.:9><
@6HNMW:01079:06075
TACGGAGGATGCGAGCGTTATCCGGATTTATTGGGTTTAAAGGGAGCGTAGGTGGGATATTAAGTCAGCTGTGAAAGTTTGGGGCTCAACCTTAAAATTGCAGTTGATACTGGTTTCCTTGAGTACGGTACAGGTGGGCGGAATTCGTGGTGTAGCGGTGAAATGCTTAGATATCACGAAGAACTCCGATCGCGAAGGCAGCTCACCGGGCCGGAACTGACACTGATGCTCGAAAGTGCGGGTATCAAACAGG
+
AABB?@@<@@@?A@A000<AAA@B@CBD>CC@DC=CF=AA=AC=CCABAFF@BBB>@@AD@DACCCCCCBBBCDD<@AA:BAA9BCBB?B?B?BBB;B>@A@AA@BBBBB??<?A=A?B?B@@@BAA?BBBBC@BAA:=>8<<@:??CC@AAAAA8848@@@;AAAC@BBBCBBBC>?><994:???@???A????B?C???CCBB?BB=B@C@D<@???B9:8===A@@@@@@9>===>A:??A===8=AA:
@6HNMW:01092:06088
TACGGAGGATCCGAGCGTTATCCGGATTTATTGGGTTTAAAGGGAGCGTAGGTGGACATGTAAGTCAGTTGTGAAAGTTTGCGGCTCAACCGTAAAATTGCAGTTGATACTGTGTGTCTTGAGTACAGTAGAGGTGGGCGGAATTCGTGGTGTAGCGGTGAAATGCTTAGATATCACGAAGAACTCCGATTGCGAAGGCAGCTCACTGGACTGTTACTGACACTGAGGCTCGAAAGTGTGGGTATCAAACAGG
+
CDDD?;98:CC>BCB?@??BBB?C?CCC<BB?BC>BC8>?8?@9???BBAA?BB>BBB@ABCACCCAAA=AACCC=CBA:B;;7;DBA=B;;;CFD;C;;;BBB?BFDC;;;BBAAAAA>AAAAABAB??>BB@CCC>@@=A?C?BACC?C@BBBA@<@AAA=BBBC?BAAABBBCAAB?BB<::@=AAA677?>8=9BBBBCDBBBDACCCBB@BCCBBBCCDCAA=AAB@@A<AAAABC>CBDDDD<@@C@
@6HNMW:01069:06113
TACGGAGGATGCGAGCGTTATCCGGATTTATTGGGTTTAAAGGGTGCGTAGGTGGTGATTTAAGTCAGCGGTGAAAGTTTGTGGCTCAACCATAAAATTGCCGTTGAAACTGGGTTACTTGATGTGTTTGAGGTAGGCGGAATGCGTGGTGTAGCGGTGAAATGCATAGATATCACACAGAACGCCGATTGCGAAGGCAGCGTACCAGGCTCTATCTGACACTGAAGCACGAAAGCGTGGGGAGCAAACAGG
+
CCBC@BB?B:;;A?@;;;=@BB?C@CBD?CC@CC=CC>BB=@D>:;:BCBB?BA>ACBCC>C?@@CBBBIACCCD=BBB<A@C@DDCD@C=A@@@?3@?AB?ABABBA<BAAA<B>@AB@CCAAABBA:@?>:>>>3:;4;4=>888C?=====4999BBC>??@BBBBBBBBBBBBBCAB>BB>:>?A7::==8=5:;>;;7==7//+/777:?>=>AAACCBB;<;ABBAB<B:::BDD9:::CC=DA@<
@6HNMW:01076:06152
TACGTAGGGAGCAAGCGTTATCCGGAATTATTGGGTGTAAAGGGTGCGTAGACGGGATAACAAGTTAGTTGTGAAATACCTCGGCTCAACTGAGGAACTGCAACTAAAACTATTATTCTTGAGTGCAGGAGGGGAAAGTGGAATTCCTAGTGTAGCGGTGAAATGCGTAGATATTAGGAAGAACACCAGTGGCGAAGGCGACTTTCTGGACTGTAACTGACGTTGATGCACGAAAGTGTGGGGAGCAAACAGG
+
;::@ABBB;;;;;5;<;;7;@C?C@B@D@BB>AA;;;:BB<@C=@::;ABBCCFF?CCC@CE?BBBDGG>@@ADD>CCCACCB@BBBB?ABB@A=@?BBBBB?BCCCC;CCCC@CC@BB>BAA;;;BB>;;;;.;C;ADE@C@B@B@D;;;CCDB@@<@@@D=CBBCCCCBBCD@CC?C?BA?A??<?BBB>AAI@C@C;<;CB=B@A=@DAAAB?BCCBB@@=AAAA@BBA@@<@BBCADD8:99@=6<9:5
@6HNMW:01084:06143
TACGGAGGATGCGAGCGTTATCCGGATTTATTGGGTTTAAAGGGAGCGTAGGTGGGATATTAAGTCAGCTGTGAAAGTTTGGGGCTCAACCTTAAAATTGCAGTTGATACTGGTTTCCTTGAGTACGGTACAGGTGGGCGGAATTCGTGGTGTAGCGGTGAAATGCTTAGATATCACGAAGAACTCCGATCGCGAAGGCAGCTCACCGGGCCGGAACTGACACTGATGCTCGAAAGTGCGGGTATCAAACAGG
+
CCBB?B@<@@@?AA@@AB?ABB?B?BBB>BC?CC>CB=BB<BF<===BBAA?BBB<CCCC@C@CCCBBBBBBCCC=CCD>CCC9CCBB@C@C?CCC9C<@@?@@?BCBCCBB?BD>D@C?BBCCCBA@BCB@@>@BB<BB>B?B>BC@@=@B@BB8878CCC<BB@@<@BBBBB@AABB?BB>BCD?CCBBBC@@<?9??>>BCBB>BB<B?C?C=AABBCCCBBB@@@BBCBC;>>AA@A=AABBBB>@BB=
@6HNMW:01092:06122
TACGGAGGATCCGAGCGTTATCCGGATTTATTGGGTTTAAAGGGAGCGTAGGTGGACTGGTAAGTCAGTTGTGAAAGTTTGCGGCTCAACCGTAAAATTGCAGTTGATACTGTCAGTCTTGAGTACAGTAGAGGTGGGCGGAATTCGTGGTGTAGCGGTGAAATGCTTAGATATCACGAAGAACTCCGATTGCGAAGGCAGCTCACTGGACTGCAACTGACACTGATGCTCGAAAGTGTGGGTATCAAACAGG
+
DDCC?BB@DCC@CBB:;;@BBB?B>BBC?CD@CD=CC=CD>CC>BBAAABB?BC@BDCC@CC@CCCBBC?A@B@@:@AB;ABB?BBBC@C@CCCCC9A6;;AAB?CCCCCCCCDBBBCD?B@A@CCCCAAAAB>AAC>CC?C?C?ACCC>AABCBBB?BBCD>AAAB@BBBBBBBBCAB>BB<>>C>BBB<@ABD=@=BBBBBBBA@A?BBBBBCBFCCCCDCDCBBBBBBCCC?CDBBBC?BBBBCC=CBB@
@6HNMW:01096:06110
TACGGAGGATGCGAGCGTTAATCCGGATTTATTGGGTTTAAAGGGAGCGTAGGTGGGATATTAAGTCAGCTGTGAAAGTTTGGGGCTCAACCTTAAAATTGCAGTTGATACTGGTTTCCTTGAGTACGGTACAGGTGGGCGGAATTTGTGGTGTAGCGGTGAAATGCTTGAGAATATCACGAAGAACTCCGATCGCGAAGGCAGCTCACCGGGCCGGAACTGACACTGATGCTCGAA
+
555;:;<8>666<=;955.4.44395:=;2;;.55)5<2<<065)6<5556615=<2;<554969>?@@>>==A@@8>@@4===+99/0*/3939::.969>@><6<0/////)/:2:6=:>>>>;9;9000//5///(/3,3,33(333,39;3338488;;7::==(//6838=A;=:..)..*.0;8=>:<<<==8=5888:::;;6;=5;7<7=6<;:333:68675557222
@6HNMW:01097:06158
TACGGAGGGTGCAAGCGTTAATCGGAATTACTGGGCGTAAAGCGCACGCAGGCGGTTTGTTAAGTCAGATGTGAAATCCCCGGGCTCAACCTGGGAACTGCATCTGATACTGGCAAGCTTGAGTCTCGTAGAGGGGGGTAGAATTCCAGGTGTAGCGGTGAAATGCGTAGAGATCTGGAGGAATACCGGTGGCGAAGGCGGCCCCCTGGACGAAGACTGACGCTCAGGTGCGAAAGCGTGGGGAGCAAACAGG
+
=>BB@;;;6;AAB?BA@@?B?B@@<@7;7;ACCC?BBA@@8;;;;B;;;DB>;;5;<09A>B>B@==@00/079939CBC8@?<@BCC?C@CFD>C9;;A@CBBBBBCABBA>AB?C??8:;B@A@?@@@@@@@@@@&=?AB=@=??AB?AAABCBB>A;;<0;@ACCGFCCCBBBC@CJACABBC@D@BC?D;;5;>;;7;BCB3CC@DCCC@BABCDCC;;<BBB?BBB;;;0;@@@CCC;BBBCC=CBD?
@6HNMW:01098:06138
TACGGAGGATACGAGCGTTATCCGGATTTATTGGGTTTAAAGGGTGCGTAGGTGGCAGATTAAGTCAGCGGTGAAAAGCTGATGGCTCAACCATAGTCTTGCCGTTGATACTGGTTTGCTTGAGTACAGTTGATGTAGGCGGAATGCGTAGTGTAGCGGTGAAATGCATAGATATTACGCAGAACTCCGATTGCGAAGGCAGCTTACAAAAGTGTAACTGACACTGATGCACGAAAGCGTGGGTATCAAACAGG
+
BCCC@BB@BAABB;::?B?@@@9>999;4;;7::2:;5<=6A;98;<==9:39@<@@@@B<?;?B99:@A<@@>?>+9:=988?9::9:59)/////=>8<A<7B>BCBBBAB>??:?BC=?@@>??AAA>B?;;;?A<AA7;5;;:;;@@@?@????;???B=BBBBBA@@@?;5;==;:6:6///399:6:<=<0609<=<>9@9999*9==::4;;897<;9@@0//66666)665699/9555AA2:886
@6HNMW:01066:06168
TACGGAGGATCCGAGCGTTATCCGGATTTATTGGGTTTAAAGGGAGCGTAGGTGGGATATTAAGTCAGCTGTGAAAGTTTGGGGCTCAACCTTAAAATTGCAGTTGATACTGGTTTCCTTGAGTACGGTACAGGTGGGCGGAATTCGTGGTGTAGCGGTGAAATGCTTAGATATCACGAAGAACTCCGATCGCGAAGGCAGCTCACCGGGCCGGAACTGACACTGATGCTCGAAAGTGCGGGTATCAAACAGG
+
DBBB?AA>BAB=BCAAAB?A@A<@?BAB=BB>BC=AB;A@8AD;;;;CCCFACCC=CDDC;;:;CAAACCCCBBB<BBB;BBB9A@BB<@<@<@?@7A7;<DBB?CE@@@?C?BB>B?B?BAAABBB?AAADD?DBC>CC@C?C?BB??<>B??A7779CCA=BB9959AABCCBBBCD?AA=ABC?BBA999??:?@D9::AAAA>BA<B>A>B=@AAABACDBB?@@AAAAA7<<<>>A7<<<;;;3;=<:
@6HNMW:01071:06197
TACGGAGGATCCCAGCGTTATCCGGATTTATTGGGTTTAAAGGGAGCGTAGGCGGGCGCTTAAGTCAGCTGTGAAAGTTTGGGGCTCAACCTTAAAATTGCAGTTGATACTGGGTGCCTTGAGTGCGGTATAGGCAGGCGGAATTCGTGGTGTAGCGGTGAAATGCTTAGATATCACGAAGAACTCCGATTGCGAAGGCAGCTTGCTGGAGCGTAACTGACGCTGATGCTCGAAAGTGTGGGTATCAAACAGG
+
@B@@=;;6<@CG<@@@BB>BBC?B?BBB=;;8;D;AB:A@8@B=;<;BBBB@BCD>C@@@?A>A@<<;:BCCCCF=BBB:@AA3?A@@;@;?5000+08;<=00+/<::>:=B<999?C=A:::BAA?BB9998?><8;B=A=B?BAAB?BBBBB@@:@:9:29AAA;A<=:;;?BBCB?B@<BB@<@@@000<=5:7;=;>><?A??6;??A?>:?A:;9B@A?A>>:99AAA9A95999,9955;=6==<:
@6HNMW:01076:06170
GTACGGAGGATACGAGCGTTATCCGGAGTTTATTGGGTTTAAAGGGAGCGTAGGTGGGATATTAAGTCAGCTGCTGGAAAGTTTGGGGCTCAACCTTAAAATTGCAGTTGATACTGGTTTCCTTGAGTACGGGTACAGGTGGGCGGAATTCGTGGTGTAGCGGTGAAATGCTTAGATATCACGAAGAACTCCGATCGCGAAGGCAGCTCACCGGGCCGGAACTGACACTGATGCTCGAAAGTGCGGGTATCGAACAGG
+
/////)/58:////----/)-574:)///7.7;6::3<<099)55)555556>7<<@256<<1626<<=AA:////)/:3789,555&--//)/5:2788*85:8444599;;;;;=AB<A9B?C?:98777*7<733,3992>=6=6:4888828<98???<>?;=/<<;;6>?@@ACCCB??99818<<9=;;87777,3/77779:<<288,3.36;6;<88=??>A>??==<>>>)8//...'....55278<4
@6HNMW:01076:06197
TACGGAGGATACGAGCGTTATCCGGATTTATTGGGTTTAAAGGGTGCGTAGGTGGCAGATTAAGTCAGCGGTGAAAAGCTGTGGCTCAACCATAGTCTTGCCGTTGATACTGGTTTGCTTGAGTACAGTTGATGTAGGCGGAATGCGTAGTGTAGCGGTGAAATGCATAGATATTACGCAGAACTCCGATTGCGAAGGCAGCTTACAAAAGTGTAACTGACACTGATGCACGAAAGCGTGGGTATCAAACAGG
+
CEBB?A@>@BBBCCCABB?@AB;>9>>>6>@5;;0;@8@@0;;0;BCCCCC@DDACCD@A?A?AB@A@BB=@ABBB:BBCCAB?AHCCAC;;;@@@@@6;;7;<@CCBCCCC?AA<AAA=A@@?AAAAB8::BAAAC?BB?B?9::AAAABA@AA9949AAB=BAABBAABBCC?DCA@=:;59<<9<<<155995A3;78;B=BAAAB8@@@@@<AA???CCCBB989>778C>BBC@@?8@A;<>>4=;?<
@6HNMW:01085:06176
TACGGAGGATCCGAGCGTTATCCGGATTTATTGGGTTTAAAGGGAGCGTAGATGGATGTTTAAGTCAGTTGTGAAAGTTTGCGGCTCAACCGTAAAATTGCAGTTGATACTGGATATCTTGAGTGCAGTTGAGGCAGGCGGAATTCGTGGTGTAGCGGTGAAATGCTTAGATATCACGAAGAACTCCGATTGCGAAGGCAGCCTGCTAAGCTGCAACTGACATTGAGGCTCGAAAGTGTGGGTATCAAACAGG
+
@AAB?;;4;AB?B@@@;:8:CD?B@AAA<AB?CC>CC9?>7;A699799:ABBC?CCCCC;B?BBB?@@=@@@AE>BBB9@@@=@A@@<@9===>>2=38;@;:559@@BBB@BBCECC9<;;;;;;BB?BAA>BCB@BB?B?C@CCCC@C@AABCCACCCE>CBBB>@@@B@@@AA@@=@@=@@C<CAA999AA397:BBB?@@@BA<@A999B?BCBBA@>;=9919><88828?@?CC;A???BC=BBA@
@6HNMW:01092:06188
TACGGAGGATCCCAGCGTTATCCGGATTTATTGGGTTTAAAGGGGAGCGTAGGCGGGCGCTTAAGTCAGCTGTGAAAGTTTGGGGCTCAACCTTAAAATTGCAGTTGATACTGGGTGCCTTGAGTGCGGTATAGGCAGGCGGAATTCGTGGTGTAGCGGTGAAATGCTTAGATATCACGAAGAACTCCGATTGCGAAGGCAGCTTGCTGGAGCGTAACTGACGCTGATGCTCGAAAGTGTGGGTATCAAACAGG
+
>>>?;;;9;@@C>@A@??@BCC=@59:@:AC@DD<A>5==+:99(8<7777939??9:@<B?B?ABA9:::;9@@A,:;@/9;;.9;:9;@9=9==9092//0//*//////::145/383;//099:4;?;;?6?<?63:6:6:<AACC<?ABBB??>?@AA9944<7=B<;==?>=8717?8@@B=@??=?>=><A385::=044:=9>?@B??99999=<999@@>>??@@@499@@@A:A@??BC>BBC@
@6HNMW:01098:06172
TACGGAGGATGCGAGCGTTATCCGGATTTATTGGGTTTAAAAGGGAGCGTAGGTGGGAATATTAAGTCAGCTGTGAAAGTTTGGGGCTCGAACCTTAAAATTGCAGTTGATACTGGTTTCCTTGAGTACGGTACAGGTGGGCGGAATTCGTGGTGTAGCGGTGAAATGCTTAGATATCACGAAGAACTCCGATCGCGAAGGCAGCTCACCGGGCCGGAACTGACACTGATGCTCGAAAGTGCGG
+
A;99:8>3>:@=@@AB6625@=395>>=5=9.9;/5<)555&59079/////)///)-(/9;)/)/////9>=566=)5/:.777&/////36060222)2(,----(--/6999-45/58=8><<<:::7;<==>9===533085<5873;6==;;===8=777)3777.33888@@AA@A=@>;>991777789992823339788827;/8,3,3,333378:8559555556807:5226
@6HNMW:01102:06180
TACGGAGGGTGCAAGCGTTAATCGGAATCACTGGGCGTAAAGCGCACGTAGGCGGCTTGGTAAGTCAGGGGTGAAATCCCACAGCCCAACTGTGGAACTGCCTTTGATACTGCCAGGCTTGAGTACCGGAGAGGGTGGCGGAATTCCAGGTGTAGGAGTGAAATCCGTAGATATCTGGAGGAACACCGGTGGCGAAGGCGGCCACCTGGACGGTAACTGACGCTGAGGTGCGAAAGCGTGGGTAGCAAACAGG
+
CAAC>;::6:?=@>BBBB?A@BBB?B@CCCB@A?8@@@AA8;:BBBBBB@@>>@<@B?B?CB?A@A99995:@?B5:9A9?=A???9?>ABAAC@C?BA@?38928@ABBBAC?CC?BB<@=>:AA;A:AAB@@7::7/0*05:5;<;;:;>AAA=====>E9>A?D@@@@@>>>::7:@<@=>>>=C<??<?@B9=:==6;9::7:A=>//)//)/66;@@A@B><;=@@BBC<BB@BBC<B@AAAA=<AB<
@6HNMW:01104:06167
TACGGAGGATCCGAGCGTTATCCGGATTTATTGGGTTTAAAGGGTGCGTAGGCGGCCTTTTAAGTCAGCGGTGAAAGTCTGTGGCTCAACCATAGAATTGCCGTTGAAACTGGGAGGCTTGAGTATGTTTGAGGCAGGCGGAATGCGTGGTGTAGCGGTGAAATGCTTAGATATCACGCAGAACCCCGATTGCGAAGGCAGCCTGCCAAGCCATGACTGACGCTGATGCACGAAAGCGTGGGGATCAAACAGG
+
C??A@A@>ABC?AA@9:9=@BC@D@AAA=AD@CC=CC>CC>BB<BA@@BCC@?><??BBB:B?BB@AA8939@@@9A@@>?>A??>@C?A<AAB@@<@<@C@CC;<<C?CCCC=A@=@C=BBD;<;DCD<B;;8;BC?CCAD@AAABBB?BCBCC::8:@@C<AAAB?BBBBBBAAA889BD?BCB6B??7::AB:?<?>?@?AAA@A8=A;??AABBCBCCB??AA@B@@A:@:@<<<>DD:AACCD>ABB>
@6HNMW:01067:06258
TACGGAGGATGCGAGCGTTATCCGGATTTATTGGGTTTAAAGGGAGCGTAGGTGGGATATTAAGTCAGCTGTGAAAGTTTGGGGCTCAACCTTAAAATTGCAGTTGATACTGGTTTCCTTGAGTACGGTACAGGTGGGCGGAATTCGTGGTGTAGCGGTGAAATGCTTAGATATCACGAAGAACTCCGATCGCGAAGGCAGCTCACCGGGCCGGAACTGACACTGATGCTCGAAAGTGCGGGTATCAAACAGG
+
FCAA@CC@BB@@A:;:@@@BBB@C@DDF=BBACD<BB=AA:AD>ABABBDC?BBB=ABBB<A=ABCBBBHHAAAC=BBC>BCG;CCDD@D=@4999*;4;;@AA=AABAABC?BB=B?C?CCBBBBB>BBBAA>ABA:@A9>;?=ACBB?ADCBBBB=@=?=7==00,0AACCBBBB>>;?A=AAA?BAAABBBB?B?B>>>@BBA?BB=B?A@D?AAABBCCBBB??;>>AAA7=<888=4====@@9@>><
@6HNMW:01075:06231
TACGGAGGATGCGAGCGTTATCCGGATTTATTGGGTTTAAAGGGAGCGTAGGTGGGATATTAAGTCAGCTGTGAAAGTTTGGGGCTCAACCTTAAAATTGCAGTTGATACTGGTTTCCTTGAGTACGGTACAGGTGGGCGGAATTCGTGGTGTAGCGGTGAAATGCTTAGATATCACGAAGAACTCCGATCGCGAAGGCAGCTCACCGGGCCGGAACTGACACTGATGCTCGAAAGTGCGGGTATCAAACAGG
+
DCCC?@?<?:::@BB@@AACCC@C@BBB>BB@BH?FF>AA>AD>AAACBCC>;;;6;CBB?B?AAACBDDGBBCC>BBC>BBB<BBCC?B?A?BAA9A8:9BCC>AACCCCC=??:?=A?CCAAA@A=@@@@@=??@:>>;>@C;AB>=;<A?==7758CCC=BBBA>A@?@BAA@ACC?CA?AAB?BBB=><@@;?>AABBBBBB@CC=B?B@B?BBBBBAAABA>>>?>>>E7;9==<<5=<=;;;3;@@<
@6HNMW:01088:06225
TAACGGAGGATGCGAGCGTTATCCGGACTTATTGGGTTTAAAGGGTGCGTAGGTGGGCTTGTTAAGCTCAGTGGTGAAAGCTGCAGCTCAACTGTAGTCTTGCCGTTGAAACTGACGGGCTAGAGAGGAAACGAGGTATGCGGAATGTGTGGTGTAGCAGGTGAAATGCATAAGATATCACACAGAACGCCGATTGCGAAGGCAGCGTACCCAGGCTCTATCTGACACTGAAGCACGAAAGCGTGGG
+
5=9:?>@D?A?@ABBBABB;<<>+0+000*/94;<2;>)5506@2<=?665<.555)/;5;;,/,///:7//434///(/////9:<<;;7:8;9/////499*//6==>4=444999,4:8<8;=948:08844.4:84//)/)//////)-///////59::=6866=00(//69=;<497:98(.//(.3338:58156;:=77//..'.833358777888665533,/6///9;17778;<<
@6HNMW:01102:06246
TACGGAGGATGCGAGCGTTATCCGGATTTATTGGGTTTAAAGGGAGCGTAGGTGGGATATTAAGTCAGCTGTGAAAGTTTGGGGCTCAACCTTAAAATTGCAGTTGATACTGGTTTCCTTGAGTACGGTACAGGTGGGCGGAATTCGTGGTGTAGCGGTGAAATGCTTAGATATCACGAAGAACTCCGATCGCGAAGGCAGTTCACCGGGCCGGAACTGACACTGATGCTCGAAAGTGCGGGTATCAAACAGG
+
BBBB?CB@CAAA@@@9;:?BCD?B?BBG>CB?BC>CD>CC>CD=CCBECCC@CDE>BBBB>BACCCBBCCDCFCC>CCD=BBB<BCCF@D@A;@=>0<6<<///488;;=::6:=6<8=?BAABBBB>BBBBB?BBB>BA?B=A>ABCB@BBA><;;8<<<=8?@@A>A@ABBBBBCBB>BB=BAB@CBB@@@@@>@@CBBB>B<<:>B=A@C?B?BBBBBAAACBBB=>>BBB;BBBBBB=<=;>>>7<>>;
@6HNMW:01111:06224
TACGGAGGATACGAGCGTTATCCGGATTTATTGGGTTTAAAGGGAGCGTAGGTGGGATATTAAGTCAGCTGTGAAAGTTTGGGGCTCAACCTTAAAATTGCAGTTGATACTGGTTTCCTTGAGTACGGTACAGGTGGGCGGAATTCGTGGTGTAGCGGTGAAATGCTTAGATATCACGAAGAACTCCGATCGCGAAGGCAGCTCACCGGGCCGGAACTGACACTGATGCTCGAAAGTGCGGGTATCAAACAGG
+
:;:C?CC?BCBCB;99BB<?BC@C@CCC>CC@DC<BB<BB;BC>AAACCCC@CDD>BBBD?A=BE@AAABCCCCC>CCE?CCC:CCBB>B@C?BBB8A6;:;AB<@@CBCAC?CA=C>A?CA@@@8858?A@?>AA@<@B?B@B>BCBB@BCB@@@B=ABCF?DDAA>ABBBA>@>BCC?BB@AAA@BBB==<@?;?<?>>>AB@@<@B<A?B?B?BBBBDCBBBBBBBA@@>>588=>=?8=9::<=8===>
@6HNMW:01112:06255
TACGGAGGATGCGAGCGTTATCCGGATTTATTGGGTTTAAAGGGAGCGTAGGTGGGATATTAAGTCAGCTGTGAAAGTTTGGGGCTCAACCTTAAAATTGCAGTTGATACTGGTTTCCTTGAGTACGGTACAGGTGGGCGGAATTCGTGGTGTAGCGGTGAAATGCTTAGATATCACGAAGAACTCCGATCGCGAAGGCAGCTCACCGGGCCGGAACTGACACTGATGCTCGAAAGTGCGGGTATCAAACAGG
+
CCBC@CB>@:;;BB@:;;6;BD@CACCC=CC@DI>CC>CC>CF>::;BCDCACDH>DCCCBHABCDCCCCCCCDF>BBC>BBC:BBAB=@<@?BAB;B=@@A@@?BBBCB??=?C=C=B?B9::@@C?BAAAC?@@A<@A;@?B@BBCC?A@>??8849BBD=BDAA>ACCBBBBBCBB>AA>AAB?BAAA@@CC;><>@@>ABA?;?C8>;?=A=ABBCEBBBBBA>>?>?AA799999909;>:::0:::5
@6HNMW:01078:06292
TACGGAGGATGCGAGCGTTATCCGGATTTATTGGGTTTAAAGGGAGCGTAGGTGGGATATTAAGTCAGCTGTGAAAGTTTGGGGCTCAACCTTAAAATTGCAGTTGATACTGGTTTCCTTGAGTACGGTACAGGTGGGCGGAATTCGTGGTGTAGCGGTGAAATGCTTAGATATCACGAAGAACTCCGATCGCGAAGGCAGCTCACCGGGCCGGAACTGACACTGATGCTCGAAAGTGCGGGTATCAAACAGG
+
@AAA@CC?B@@@@@B@CEAGCCAD@BBB<;;9;D?DJ>AA>AC>BBCGCCB@BBB<BBBB=A=BCCAABCCCDDD>BBB>BCC;CB@@=@?B?BAA8A7;<@@?>@A@@A??=?C;A;?<@@@@A@A=AABAA>BCC=??<??B?BBBB?B?@@?8838ABC>CCCC?CABBBCAAACC@CC?ABB?BBBBB>???B?B???AAAA>AB<A>A?C?>??@?>=997:9:;<==>7=;;9==5=;;;??8877;
@6HNMW:01081:06283
TACGGAGGATACGAGCGTTATCCGGATTTATTGGGTTTAAAGGGAGCGTAGGTGGGATATTAAGTCAGCTGTGAAAGTTTGGGGCTCAACCTTAAAATTGCAGTTGATACTGGTTTCCTTGAGTACGGTACAGGTGGGCGGAATTCGTGGTGTAGCGGTGAAATGCTTAGATATCACGAAGAACTCCGATCGCGAAGGCAGCTCACCGGGCCGGAACTGACACTGATGCTCGAAAGTGCGGGTATCAAACAGG
+
CCCD@DB@B@@@@>==;:6;AC@C@CCG>CBADE?DC?CC?CF=BCCBBBC@CCC>CCBB999:CBABCCCBDDD>AAD>BBC;BBCC?@??@CCC9B7;:@@@<@AABBAA>BC>D@C=AACCBBB@BBBBB@BBB>AA>A@C?AAAB>>>=??8858ADD>AAAC?BBBBBB>>>BB?CC@BBB?BBBBBCAA=@?A>>>BBCC?CC>C?B@B@BBBBBCBBB@;;;AA@AA9>>A???9?AA>>?7><<9
@6HNMW:01083:06288
TACGGAGGATGCGAGCGTTATCCGGACTTATTGGGTTTAAAGGGTGCGTAGGTGGCTTGTTAAGTCAGTGGTGAAAAGCTGCAGCTCAACTGTAGTCTTGCCGTTGAAACTGACGGGCTAGAGAGGAAACGAGGTATGCGGAATGTGTGGTGTAGCGGTGAAATGCATAGATATCACACAGAACGCCGATTGCGAAGGCAGCGTACCAGGCTCTATCTGACACTGAAGCACGAAAGCGTGGGGATCAAACAGG
+
CDCD@BB@B:;;BBB@AA@BBB<@=AAA>AB@BC>CD>BB=BB=BAA@B??<>?9>A>@@<@@BBBBA@A@BBBCB8A@<>>ABBBAA<?:::999AA999?BB=@@B=BBCDBBC=BDBBCDBB799/:@996:CBBCC@C@CCBBACACCCBBAA?@CCJ?BCCBBBBCBCBCCBCBBBB?ABB>BAA>@?AA9>;>>>@BA@A?8858BBBCBB@@AB@??@@;AAACCCD?CBBA@BA7@EAAA>BBCA
@6HNMW:01089:06282
TACGGGGGGTGCGAGCGTTAATCGGAATAACTGGGCGTAAAGGGCACGCAGGCGGATAGTTAAGTGAGATGTGAAAGCCCCGGGCTTAACCTGGGAATTGCATTTCAGACTGGCTATCTAGAGTATTTTAGGGAGGGGTAGAATTCCACGTGTAGCGGTGAAATGCGTAGAGATGTGGAGGAATACCGAAGGCGAAGGCAGTCCCTTGGGAATATACTGACGCTCATGTGCGAAAGCGTGGGGAGCAAACAGG
+
@B;:;:::%:;:@BBB;;7;?CBC@C@CC@DCCC=BB@@@8@@;@ACCCBC@BB>ACBBC@C?CBB9;:DECCBB=BBCC8A@;9:4;7;=BBB=B?B=AABBD?BBAAB??=?BBBDBBBBBA????5=@@89999+9@9939>A?CDCCA@:::?;?CDC=AA=>>==>??AA@@<>>9>?ABB@CB7:6>?>;>?AAC???:??BB>B?BBBC@@@>=887<<<=:77555(2225ADD17569<199=6
@6HNMW:01098:06297
TACGGAGGATGCGAGCGTTATCCGGATTTATTGGGTTTAAAGGGAGCGTAGGTGGGATATTAAGTCAGCTGTGAAAGTTTGGGGCTCAACCTTAAAATTGCAGTTGATACTGGTTTCCTTGAGTACGGTACAGGTGGGCGGAATTCGTGGTGTAGCGGTGAAATGCTTAGATATCACGAAGAACTCCGATCGCGAAGGCAGCTCACCGGGCCGGAACTGACACTGATGCTCGAAAGTGCGGGTATCAAACAGG
+
BCA@>9;4;;;;CAA;;;>A;;4;;@AA8;:499,95)9>)99,99;;:::7555)5:9949699;;;;;>>==@0999,5<<0<@==0545;?>>4?49:?>>459CBBBB>BB:>:><>@A@;98:====<9;=;30/*/<@:?=?@=CCC>@?B>AACB<BCBB?BCBAA>??BBB@CD?BBA>@@???@@@<@5::AADA??=?>5=9?8?:>?>>BAAACB898=<<;=-68:252'229666-5574
@6HNMW:01099:06266
TACGGAGGATGCGAGCGTTATCCGGATTTATTGGGTTTAAAGGGAGCGTAGGTGGGATATTAAGTCAGCTGTGAAAGTTTGGGGCTCAACCTTAAAAATTGCAGTTGATACTGGTTTCCTTGAGTACGGTACAGGTGGGCGGAATTCGTGGTGTAGCGGTGAAATGCTTAGATATCACGAAGAACTCCGATCGCGAAAGCAGCTCACCGGGCCGGAACTGACACTGATGCTCGAAAAGTGCGGGTATCAAACAG
+
666>9<=;666=;656==7;<?@C@DCC=BB=@@;@B<BB=BC=;;:CCCB?ABB<@@@B?B?BBCCBACJECAB>BCC;@A@7@A@A5:4:49;9;':295?<D9BA;?=;8189*86;6@99:@?@?@:9:A=@@A99:4:?A<ABBB?AABA@??=@ABD>A@@@7@@AA@?>><:908=8=AA>A>??@@???8?@@@AAAAB>??8>7;4=>B@ABB73/>>/./53.///&/;;<;<3572575.767
@6HNMW:01101:06270
TACGTAGGGTGCGAGCGTTAATCGGAATACTGGGCGTAAAGCGTGCGCAGGCGGTTTTGTAAGACAGATGTGAAATCCCCGGGCTCAACCTGGGAACTGCGTTTGTGACTGCAAGGCTAGAGTGCGACAGAGGGGGGTGGAATTCCACGTGTAGCAGTGAAATGCGTAGAGATGTGGAGGAACACCGATGGCGAAGGCAGCCCCCTGGGTCGTAACTGACGCTCATGCACGAAAGCGTGGGGAGCAAACAG
+
>@@AA;;;6;:9@@A>9909<>;<8<+0//799/8///9.7;=<<666@@=AB>BFF9CCCACAAAAACBBCBD;;;;;.:?8@@??=?@CCC?C@BCCBCCC=@@A????9:298>>ACCBCAAA?>??AABCCC(A@9?9:9=9><<;<:@:;??8;8=,337?:?ABB>9;==4<?8?9?A@>B=@@<@B=7=8><@@CEC5CCC>CCBBB=A??:::9@>??===?;;>8>>>;>>?9999=>4595
@6HNMW:01104:06290
TACGGAGGATCCCAGCGTTATCCGGATTTATTGGGTTTAAAGGGAGCGTAGGCGGGCGCTTAAGTCAGCTGTGAAAGTTTGGGGCTCAACCTTAAAAATTGCAGTTGATACTGGGTGCCTTGAGTGCGGTATAGGCAGGCGGAATTCGTGGTGTAGCGGTGAAATGCTTAGATATCACGAAGAACTCCGATTGCGAAGGCAGCTTGCTGGAGCGTAACTGACGCTGATGCTCGAAAGTGTGGGTATCAAACAGG
+
;;;D@@@=@AAA=;;:@@=@@B?A?:::5:@;?A;AA8??8?A99::BBBB@B@A8@::::?<@DBBBBCDCCCC=AAB0;<;.;AAA>A>@5;;;;'::@:<??5?;<<<=EE=A?B@B?AABBBDB?BAA999:CC?CB?B?B?BAAA>ABBBC9857BBA9A@9959>>?CA??@BB?BB?BAA?A@?;?A@A?A?AAAAA?BADB?;;;BCB?BCBBACCCFCCBCCBBBB;@@A@@A;AACBCC;A@@;
@6HNMW:01069:06348
TACGGAAGGTCCGGGCGTTATCCGGATTTATTGGGTTTAAAGGGAGCGCAGGCCGTCGATTAAGCGTGACGTGAAATGCCGCGGCTCAACCGTGGAAGTGCGTCGCGAACTGGTTGACTTGAGTGCGCACGAGGAAGGCGGAATTCGTGGTGTAGCGGTGAAATGCTTAGATATCACGAAGAACCCCGATTGCGAAGGCAGCCTTCCAGGGCGTAACTGACGCTAAAGCTCGAAAGTGCGGGTATCGAACAGG
+
AABB?B=@>@D?BB<A;;6;AC?C@CCC>CEAGC>CC>BB<BB9BB?@?@B>A8;:A;;;;@<@@BACCCCCCEL?;<;?BBA=ABBD@C8;;@<@?B@@BBCCEBBB?BBB@C@BCCC@CBCAAACCEBBCC?B?C?BB@C@C?CBBC?BA@AA9979CBB>AAAC@BBBBBBBBBBE?BB?AAA8BBC@CBBD=A=@A@@=@@D@CEE?C@CA?BC?@@@??@@<??A?:99.9=?;99/::9A=>9<=>;
@6HNMW:01075:06347
TACGGAGGATGCGAGCGTTATCCGGATTTATTGGGTTTAAAGGGCGCGTAGGCGGGACGTCAAGTCAGCGGTAAAAGACTGCAGCTAAACTGTAGCACGCCGTTGAAACTGGCGCCCTGGAGACGAGACGAGGGAGGCGGAACAAGTGAAGTAGCGATGAAATGCATAGATATCACTTGGAACCCCGATAGCGAAGGCAGCTTCCCCAGGCTCGATCTGACGCTGATGCGCGAGAGCGTGGGTAGCGAACAGG
+
CBBA@BB?B@@@ABAABB?ABB?B?BBB=BB@BD=AB7;<0;B89;;BBBB@BEC>CBBB;;4:C<<:@?;>?>?0@:99;?@?@CCC=BBBBBBACCCB<@@59::0;:9;>99:.9@=@AAA>@9:;AAAA8?@;@@4;5;;49@9929:>?AACCCDE>;:;AA@@@CDCCCHC@C@C@BEE9@BABB;;;=A=AAA@A5;;;-;:4:?@@BA@:::@@A@A@:9:>???@@AABBBB=B?@@BB<@?@<
@6HNMW:01087:06352
TACGGAGGATGCGAGCGTTATCCGGACTTATTGGGTTTAAAGGGTGCGTAGGTGGCTTGTTAAAGTCAGTGGTGAAAAGCTGCAGCTCAACTGTAGTCTTGCCGTTGCAAACTGACCGGGCTAGCAGAGGAAACGAGGTATGCGGAATGTGTGGTGTAGCGGTGAAATGCATAGATATCACAACAGAACGCCGATTGCGAAGGCAGCGTACCAGGCTCTATCTGACACTGAAGCACGAAAGCGTGGGGATCAAACAGG
+
-8--(-:39//44443332999<?355?<AA=??599(//)//)///99;B9<<6;;5<;9<>6;998;33,33888+88333333375.222:;;888288/7364444(/////)/9177////:55.55)5;9949:///;)/)////5549555554.444<4666>=<<<<;<0000)0:00*0332777,3377,3,33333<;;6:<8<=;;337>797775@@4999:599)5659=?@2666>>7=@CA
@6HNMW:01104:06354
TACGGAGGATCCGAGCGTTATCCGGATTTATTGGGTTTAAAGGGAGCGTAGGTGGGATATTAAGTCAGCTGTGAAAGTTTGGGGCTCAACCTTAAAATTGCAGTTGATACTGGTTTCCTTGAGTACGGTACAGGTGGGCGGAATTCGTGGTGTAGCGGTGAAATGCTTAGATATCACGAAGAACTCCGATCGCGAAGGCAGCTCACCGGGCCGGAACTGACACTGATGCTCGAAAGTGCGGGTATCAAACAGG
+
CCCC@@@?@CC?A@@@@@=@BB@D@JEF:;;>BB9AC0;;7<F<AABCCBA?ACC=CCBC?A=ABBBBCCCCDDD>CCC=CCC8B@:94:>B4:::-;5;;BAA=@ACCCCB?BB>B?B?B@@?B??=?BBA?=878.8?9A>B?BBBB@BBBBB@?<????8@@@A=AAABBB:99CB?BB?CEB@BBAAABBB>B>AAAAABBB;??8?<@=A?BBBBAABCCD;::??AAD6==888:1:855::-88;<
@6HNMW:01113:06343
TACGGGGGGTGCGAGCGTTAATCGGAATAACTGGGCGTAAAGGGCACGCAGGCGGTTGTTTAAGTGAGGTGTGAAAGCCCCGGGCTTAACCTGGGAATTGCTTTCAGACTGGACAACTAGAGTACTTTAGGGAGGGGTAGAATTCCACGTGTAGCGGTGAAATGCGTAGAGATGTGGAGGAATACCGAAGGCGAAGGCAGCCCCTTGGGAATGTACTGACGCTCATGTGCGAAAGCGTGGGGAGCAAACAGG
+
@?:;::::$;A?BAB@@@=B@CCC?C@CC>BBD@8B>CB=6==6;;;B@AA85919.55;4;>CCCBB@BCBA@@;@@@@8AC=BB?B>A>BAC>C?B>@@??9?AAA@??;??>;?????BAAADD?ECC9999939=@?=A>A?BB@@@@?@::3:@@@;???AAABBBBCGCC@;;7;=A@A=@D?A?BBB?B@C@@ADD7A9;;7;?CCBBBA@AAAA<;;@@=@AABA;@>=<==>2:99=>9?;;:
@6HNMW:01087:06370
TACGGAGGATACGAGCGTTATCCGGATTTATTGGGTTTAAAGGGTGCGTAGGTGGCAGATTAAGTCAGCGGTGAAAAGCTGTGGCTCAACCATAGTCTTGCCGTTGATACTGGTTTGCTTGAGTACAGTTGATGTAGGCGGAATGCGTAGTGTAGCGGTGAAATGCATAGATATTACGCAGAACTCCGATTGCGAAGGCAGCTTACAAAAGTGTAACTGACACTGATGCACGAAAGCGTGGGTATCAAACAGG
+
;;:>=>@<ABBBBA@;;;?BBB?B?@@@;@A?CC=CD89:8;C;CCCCCBB?BB>BABBC?A?ACCCCCC@CCCCC9;;AAACAHCFCAD?BBCCB@A>AC?BB@EBAACBC>@?9:9:398<=A@A@B=AABBBBC@BB?C@???CBBBBBBBBBC?BBBD>BBBBBBBBAAA;??A@@AA;>>@=?>>378994<:=A>=B?BBBAA6@?>>?9?AAAC>>?@?777B::?F<B==<?>87729:;399=8
@6HNMW:01090:06385
TACGGAGGATGCGAGCGTTATCCGGATTTATTGGGTTTAAAGGGAGCGTAGGTGGGATATTAAGTCAGCTGTGAAAGTTTGGGGCTCAACCTTAAAATTGCAGTTGATACTGGTTTCCTTGAGTACGGTACAGGTGGGCGGAATTCGTGGTGTAGCGGTGAAATGCTTAGATATCACGAAGAACTCCGATCGCGAAGGCAGCTCACCGGGTCGGAACTGACACTGATGCTCGAAAGTGCGGGTATCAAACAGG
+
DDBB?CCAC??@@>>9;;>ABB?C@BCD>CC@BB<BB;B@9@B=:;:CCBB?BBB<BBBDADACDDCBBBBCBCC=@AC>CGF9BABB@C?B@BCB:B7;::;;<@CCBBAB?BC=C?C>B???BBB>BBBBA?ACC>CC>A>B>BBBB>BCBBB8757CBC>ABBB?B@@CAAAABBB>BB>BBB>BB@@ACAA<@?B898BBBB@BB>BBB@D?BBBBBBB@B@;;;??=>>9>?A<==6;:>???9?=>8
@6HNMW:01097:06371
TACGGAGGATGCGAGCGTTTATCCGGATTTATTGGGTTTAAAGGGAGCGTAGATGGATGTTTAAGTCAGTTGTGAAAGTTTGCGGCTCAACCGTAAAATTGCAGTTGATACTGGATATCTTGAGTGCAGTTGAGGCAGGCGGAATGCGTAGTGTAGCGGTGAAATGCATAGATATTACCGCAGAACTCCGATTCGAAGCAGCTTACAAAAGTGTAACTGAACACTGATGCACGGAAAAGCGTGGGTATCAAA
+
598:354.4:4;4455///)//:5;7=>>4;<.55)55)5<4<<6<@><<:<///7<<>>>4;4//<<<<,//777.999)44:39944.4.44<<<.<7566<<156>>==B@>BA?@?:?>??@@:98;89907:<4:?7;6:;;::>::97777/)/;;>3////0>/7//.0/.(../7903..(.33.522+22222:055887+6622206222+267552344---(---&-2236:3::92222
@6HNMW:01116:05796
TACGGAGGATGCGAGCGTTATCCGGATTTATTGGGTTTAAAGGGAGCGTAGGTGGGATATTAAGTCAGCTGTGAAAGTTTGGGGCTCAACCTTAAAATTGCAGTTGATACTGGTTTCCTTGAGTACGGTACAGGTGGGCGGAATTCGTGGTGTAGCGGTGAAATGCTTAGATATCACGAAGAACTCCGATCGCGAAGGCAGCTCACCGGGCCGGAACTGACACTGATGCTCGAAAGTGCGGGTATCAAACAGG
+
CCDD?CB?BA@A@???AB?@AA>A>A@@8BA;@@=AF?DC>DE>9;;CFCC@CBC>BBBCAD@CCCECCCCCCCD<A@D:@?@8@BBC?C@B?BAA8A6;:@@@@CDCDC?@58838=A?C??>CCB@BBBBA?@BB9@@=A?B?BCBB>BB>??7748BAB>BBBC>AAABBBBBBBB@CC?BBC?BBBBBA@@8;6;898CBBB?CC<A>B@C?BBBBBBB@==>@@@>?@@7>>>BBC:@===BB8@@A>
@6HNMW:01118:05774
TACGGAGGATACGAGCGTTATCCGGATTTATTGGGTTTAAAAGGGTGCGTAGGTGGCAGATTAAGTCAGCGGTGAAAAAGCTGTGGCTCAACCATAGTCTTGCCGTTGATACTGGTTTGCTTGAGTACAGTTTGATGTAGGCGGAATGCGTAGTGTAGCGGTGAAATGCATAGATATTACGCAGAACTCCGATTGCGAAGGCAGCTTACAAAAGTGTAACTGACACTGATGCACGAAAAGCGTGGGTATCAAACAG
+
///749<7<<?;=8=<9938;;2:9==>7==143(3;(373&3;/337333:7=>8===8<:<8;;;73774933333$33799:6<88828287757//*/5/3>;=;<777<177.77949=>><<>7//(///..33.3549.55595576;/0/?@=;;>D>978BBA@AA>=6;;===>A187818:;19:;;371;<88B>B;?==16677=:A:;:?===A=;;:888888(7778>A5;:779:.977
@6HNMW:01119:05761
TACGGAGGATGCGAGCGTTATCCGGATTTATTGGGTTTAAAGGGAGCGTAGGTGGGATATTAAGTCAGCTGTGAAAGTTTGGGGCTCAACCTTAAAATTGCAGTTGATACTGGTTTCCTTGAGTACGGTACAGGTGGGCGGAATTCGTGGTGTAGCGGTGAAATGCTTAGATATCACGAAGAACTCCGATCGCGAAGGCAGCTCACCGGGCCGGAACTGACACTGATGCTCGAAAGTGCGGGTATCAAACAGG
+
CBAA?;:6:@@?AAA@@@?AAA=@=@CC=CL@CD>CB:@@6A@:AAACCCB?CCJ?@@AC@CBECEBEBBBABBD=BAB6;::-:BAB@CAE@BBA8A6;;AAA>ABBAAAB@CC=B?C@BBCCBAA>ABBAA<999,9>8??B>AABB>BAB@@9949@@@9AC??=?CA@AC>>?BB?BB@CBB?BBBBBBBB4828>>=@A>?<?D=A=A?A;@@BBBBB=;=@?><:667*8:::;D5==<788(5997
@6HNMW:01127:05809
TACGGAGGAGTGCGAGCGTTATCCGGATTTATTGGGTTTAAAGGGAGCGTAGGTGGGATATTAAGTCAGCTGTGAAAGTTTGGGGCTCAACCTTAAAATTGCAGTTGATACTGGTTTCCTTGAGTACGGTACAGGTGGGGCGGAATTCGTGGTGTAGCGGTGAAATGCTTAGAATATTCACGAAGAACTCCGATCGCGAAGGCAAGCTCAACCGGGCCGGAACTGACACTGATGCTCGAAAGTGCGGGTATCAAACAAGG
+
00.-(--(/////9:====5445494555)5949A)55)5<)55)5<<<955.444)5;;;5<7665<;@<59595,45<2<==2=@><7<;>*000)/)//76667?99:;;8:F;B>C:>?@?:80:=>00/)////&/6(/(36;;;;53338;996?=BC=BBAA?:00;;0/(/::.0)//(/>?<AA>7338739333,387771849:2:7=7=7====>=;==>>>@>>=@D:B???BB:?:;;<<.//(/3
@6HNMW:01141:05798
TACGGAGGATGCGAGCGTTATCCGGACTTATTGGGTTTAAAGGGTGCGTAGGTGGCTTGTTAAGTCAGTGGTGAAAAGCTGCAGCTCAACTGTAGTCTTGCCGTTGAAACTGACGGGCTAGAGAGGAAACGAGGTATGCGGAATGTGTGGTGTAGCGGTGAAATGCATAGATATCACACAGAACGCCGATTGCGAAGGCAGCGTACCAGGCTCTATCTGACACTGAAGCACGAAAGCGTGGGGATCAAACAGG
+
BAAA<??>A<;99444557?<<?C696B?A@<@D7997:D5>@=ABBBCCD>BB?A?;;;4;<@@?A@A>:;4444&448884448::7;;;;555=;<>>29;599<2;>??999(4=??:89?6==4=@@@?CA?@@@9=:9:99732;77>@994:@@?9999@?=;@0/0@@BBCA<<496808>>188;;5;8=@?:;;<<188177:775688899>>BB@BAAA?@@8>899@@@69:9BC?BBC@
@6HNMW:01145:05783
TACGGAGGGTGCAAGCGTTAATCGGAATAACTGGGCGTAAAGGGCACGCAGGCGGATTGTTAAGTGGGATGTGAAAGCCCCGGGCTTAACCTGGGAATTGCATTTCAGACTGGCAGTCTAGAGTATTTTAGGGAGGGGTAGAATTCCACGTGTAGCGGTGAAATGCGTAGAGATGTGGAGGAATACCGAAGGCGAAGGCAGCCCCTTGGGAATATACTGACGCTCATGTGCGAAAGCGTGGGGAGCAAACAGG
+
@@AB?BAA<@@??=A>:96;=AAB?B@CC@CBBB=BCBCC>CC>BBBCCBB?BC@CC@CC@C@CCCC>CCCCA@@<@AAA8CB=CC@C@C@BCD<@>@<@B@@@;@@@BB::9;CCCCBCC@@>@@@@6@AA9C@C@9ABBB@C@B@BCBBA@@@984:@@@:ABBBBBBCBBBBBB?AA>A6;;B?BA?C@;96;>9<:::::.85?B6;6:>??@AAAA@@?@?::4::48859<A=BBB:AAABB>BAA>
@6HNMW:01134:05845
TACGGAAGGTCCAGGCGTTATCCGGATTTATTGGGTTTAAAGGGAGCGTAGGCGGACGACTAAGTCAGCGGTTAAAGCGTGTGGCTCAACCATACATTGCCGTTGAAACTGGTTGTCTTGAGTGCACACAGGGATGCTGGAACTCGTGGTGTAGCGGTGAAATGCTTAGATATCACGATGAACTCCGATCGCGAAGGCAGGTGTCCGGGGTGCTACTGACGCTGAGGCTCGAAAGTGTGGGTATCAAACAGG
+
ABCD@D?A?BD@BB@BBA?BCB?B@@@@<AC@CJ?ED>AA<AE=<;;CCCC@CC@BA;;;;;7;BBBBAA?C?AA;ACCBCCGACC;;:;@BBDCCB?BB7;;?AAE?BBB?B:;;BB>CBDCCDCCCBBBC=CDDCCC?B?BBCBBB?BA@A?7757ABD>A@AA;>?AABBBBC???>C?CBC@BBBAAACB@C@A>>:>>=C=AAA6::;?=A@>>????@AA:??B@AA=ABBDCD>@==?AA:AAA7
@6HNMW:01135:05858
TACGGAAGGTCCGGGCGTTTATCCGGATTTATTGGGTTTAAAGGGAGCGCAGGCCGTCGATTAAGCGTGACGTGAAATGCCGCGGCTCAACCGTGGAAGTGCGTTGCGAACTGGTTGACTTGAGTGCGCACGAGGAAGGCGGAATTCGTGGTGTAGCGGTGAAATGCTTAGATATCACGAAGAACCCCGATTGCGAAGGCAGCCTTCCAGGGCGTAACTGACGCTAAAGCTCGAAAGTGCGGGTATCGAACAGG
+
ECBA?B6:6:A;?@9@;;;):@?7=;>D@=BB?@A=AD<CC>BB<BAABBCCAD@BBC;;;?C?BCCCCCABBBBD=9;;?BAA?ADBB@B@CBB@B@CAAAB@9;;;A;;<<=A=AABB>CCECAAABCCCBB?D9;8;B?B?B@CBBC?CBC@@::7:@AD>CCBB@BBBBBBBDCBA:@?2988*:AA;>;;;=@9@@>>@D4;5;;:.:9:=8>@@@@99999,99B@A@A8??@;;<0;;?@>?<?@@<
@6HNMW:01144:05847
TACGGAGGATGCGAGCGTTATCCGGATTTATTGGGTTTAAAGGGAGCGTAGGTGGCTTGTTAAGTCAGTGGTGAAAAGCTGCAGCTCAACTGTAGTCTTGCCGTTGAAACTGACGGGCTAGAGAGGAAACGAGGTATGCGGAATGTGTGGTGTAGCGGTGAAATGCATAGATATCACACAGAACGCCGATTGCGAAGGCAGCGTACCAGGCTCTATCTGACACTGAAGCACGAAAGCGTGGGGATCAAACAGG
+
CCBB?@?<?@@>??@:;;?CCC@B@BBB:AA=@@6@>8@@:AE>CCCCBCC@CC@CD?CC>A=AAABBBB?BDDDG;BB:;:@@@CCC@A;;;000@A?@@:?@@DCC=BCDCBBB@BBBBBBBB>BC<@A9:6:A@@@B?A?AA???A=@A@788A>ABCE@9::BBAABB???BBBBBBB@>>>;???588<;6<;A==>?@@A:>>;<=<<<===?@AA@:??7:9AADCC8::@===?5?BDCC>BBB?
@6HNMW:01147:05839
TACGGAGGATGCGAGCGTTATCCGGACTTATTGGGTTTAAAGGGTGCGTAGGTGGCTTGTTAAGTCAGTGGTGAAAAGCTGCAGCTCAACTGTAGTCTTGCCGTTGAAACTGACGGGCTAGAGAGGAAACGAGGTATGCGGAATGTGTGGTGTAGCGGTGAAATGCATAGATATCACACAGAACGCCGATTGCGAAGGCAGCGTACCAGGCTCTATCTGACACTGGAGCACGAAAGCGTGGGGATCAAACAGG
+
BB@@<;;5;:9:>?>@?>9?AB=A>A??=?B?BB<@C<DE=BB=BBBCFBA>9939?;>?9=8=@997??;?BBBB:BA???A><>>>:==AA??@BB=AA:?@=;;;.;AAABBD?C;;9B@AB8;;.:@:;6;ABDDD@DA;;;BBC@GCCCBBB>B@@C=CCC;;;@@@@BBAA@@???=@?=;@@?9?ABA>A>AFFCBBAB?::39=;<=?978@>==AD?AACBAA@D9D@>:999*9==>>:?BC;
@6HNMW:01155:05840
TACGTAGGGAGCAAGCGTTGTCCGGATTTACTGGGTGTAAAGGGTGCGTAGGCGGCAGAGCAAGTCAGATGTGAAATCCGTGGGCTTAACCCACGAACTGCATTTGAAACTGTTTTGCTTGAGTGAAGTAGAGGCAGGCGGAATTCCCTGTGTAGCGGTGAAATGCGTAGAGATAGGGAGGAACACCAGTGGCGAAGGCGGCCTGCTGGGCTTTAACTGACGCTGAGGCACGAAAGCGTGGGTAGCAAACAGG
+
A@BBAA@@<@@@B?BBBB?BBB?B>BBB<BB@?@9899AA8??8??>?>A?<8758AABBBB>BCB@AABCCBBB=B@=@BBB<BE@C@CC<BBA@<@@@@CCF>CCD?GCBBBB8BBB?BABBCC@BBBC@@<@;;7;A=A=@?AC>CCBBBBB;;7;@AD=;;;CDBBBBBCBCB<@@=@?BGG@CCBB?@BB5<7<A<@@CBBCBB<;;;8;@BCCBBBDDC;;8;B;;;C<B;;;BB=BBB@@@;?@A>
@6HNMW:01158:05816
TACGTAGGGGGCGAGCGTTGTCCGGAATTACTGGGCGTAAAGGGTGCGTAGGCGGTTAATTAAGTTGGATGTGAAATTCCCGGGCTTAACTTGGGAGCTGCATTCAAAACTGGTTAACTAGAGTTCAGGAGAGGGAAGCGGAATTCCTAGTGTAGCGGTGAAATGCGTAGATATTAGGAGGAACACCGGTGGCGAAGGCGGCTTTCTGGACTGACACTGACGCTGAGGCACGAAAGCGTGGGGAGCAAACAGG
+
BCCBBCCDCC3BBBA?994:AB?B@C?@?ACCCF>BB@CC>CE>:::BB@@<??<?=@=@?A@BC@D@C@AACDD>C@CG>CC?CD?B?BEACC>A@@@@??A=ABBA8B@@=@?B@CBBBBBB@BBCACECCD<A=A;;7<9D8C@CDEEECCDBB?BAAA<ACBCECCCCCC@BB?BB?B@CCC?B?A@<?=;8<800,0@@6AAC@BBABACBBBBBB????:939@@??A<ABBBBBB:>>>BC>BBB>
@6HNMW:01161:05813
TACGTAGGGAGCAAGCGTTATCCGGAATTATTGGGTGTAAAGGGTGCGTAGACGGGATAACAAGTTAGTTGTGAAATACCTCGGCTCAACTGAGGAACTGCAACTAAAACTATTATTCTTGAGTGCAGGAGGGGAAAGTGGAATTCCTAGTGTAGCGGTGAAATGCGTAGAGATCGGAAAGAACACCAACGGCGAAAGCACTCTGCTGGGCCGACACTGACACTGAGAGACGAAAGCTAGGGGAGCGAATGGG
+
HBB@@@DD<@@@@?BA;;7;AA=B?B?C@BCABD>ECCCF?BA<A;::@@@@BBC>BBCAEDACC>BCC@BBCCF>DBB?BCCADDBB?CCCBB@B@BAABB?CBBBB9BCCC@CC@CC?AAA;;;CC?BBBA:AB<AAB?B@C@C@BBCCCDCCBB?BABB>BECCCBBBAAACC@DE>??=?A@=B@BB=A???9?AB???BABBBE>C?BBBBBBBCCDCBBCCCCBDCBB>CCCCCCC:@@@AB?BCB=
@6HNMW:01117:05861
TACGGAGGATACGAGCGTTATCCGGATTTATTGGGTTTAAAGGGTGCGTAGGTGGCAGATTAAGTCAGCGGTGAAAAGCTGTGGCTCAACCATAGTCTTGCCGTTGATACTGGTTTGCTTGAGTACAGTTGATGTAGGCGGAATGCGTAGTGTAGCGGTGAAATGCATAGATATTACGCAGAACTCCGATTGCGAAGGCAGCTTACAAAAGTGTAACTGACACTGATGCACGAAAGCGTGGGTATCAAACAGG
+
CCBB?;;8;CCCBCCAABACCC@C@BAA8;;4;;0;B9AA8@A;AAACBAA=;;5;BAAA7<7;BC;;;A>;;;A@3AAA@@A<AACCBC@CCDBBBC@@A@BBADCCBBCC?BA;?@?<??@@CDC??=?BBBB::8:?:>>9::BABAAAAAA:99:AAD<?@>CCAA?@?B?B>>;;;=8=AA9==A.5555.5422288383333&3337;>>>==:?>;<<344=:==B;BBBBBB<8628==08885
@6HNMW:01124:05896
TACGGAGGATGCGAGCGTTATCCGGATTTATTGGGTTTAAAGGGAGCGTAGGTGGGATATTAAGTCAGCTGTGAAAGTTTGGGGCTCAACCTTAAAATTGCAGTTGATACTGGCAGTCTTGAGTACAGTTGAGGTAGGCGGAATTCGTGGTGTAGCGGTGAAATGCTTAGATATCACGAAGAACTCCGATTGCGAAGGCAGCTTACTAACCTGTAACTGACATTGATGCTCGAAAGTGTGGGTATCAAACAGG
+
BBCC@@@>@CAAA?>>@>=@AB@C?BBG>CC:;;6;C8AA;@A;ABCCCED@CCC>BBBCBCACEDBAABCCCCC>CDD?CDC9BBDC=A=?2:::5;;@A@AB>@@BBB??<?A@@@B=AAAABBBBB>B?><=7708809=A=99:A>B@?==0/00@?A8@@BB?B@ABBB@CBBB>AA?BBB?BDC?BABB4979BBAB?B>>>@C?>>>B@BAAACCC?B>:;:==?ED:??A99:1:==<=>6::::
@6HNMW:01124:05900
TACGGAGGATACGAGCGTTATCCGGATTTATTGGGTTTAAAGGGTGCGTAGGTGGCAGATTAAGTCAGCGGTGAAAAGCTGTGGCTCAACCATAGTCTTGCCGTTGATACTGGTTTGCTTGAGTACAGTTGATGTAGGCGGAATGCGTAGTGTAGCGGTGAAATGCATAGATATTACGCAGAACTCCGATTGCGAAGGCAAGCTTACAAAAGTGTAACTGACACTGATGCAC
+
AAA@=AA=@AB;;;BA@AADCC@C?A@E>CC@CB<CC0;;0;B;CCBBABB@BBACCBCC;<9;BBBAAA@B;;;;.;;9@=>:>>=>6;155=;;<<7;;:=>;==599DDADE=???=@@@ABBAAA=AAB???C?A@?A>>?>BBBAAA??;;<7<??C<A@AB??>ABAA?B@??A=>::88;85567779494/.).88066788+3338828<9994339993337
@6HNMW:01128:05892
TACGGAGGATACGAGCGTTATCCGGATTTATTGGGTTTAAAGGGTGCGTAGGTGGCAGATTAAGTCAGCGGTGAAAAGCTGTGGCTCAACCATAGTCTTGCCGTTGATACTGGTTTGCTTGAGTACAGTTGATGTAGGCGGAATGCGTAGTGTAGCGGTGAAATGCATAGATATTACGCAGAACTCCGATTGCGAAGGCAGCTTACAAAAGTGTAACTGACACTGATGCACGAAAGCGTGGGTATCAAACAG
+
@@ABABB?CAA@A?????=?CC<?9:;C>CB@AD>EH<?@:?D;???BAAA?CC>??BBB@C=??A@@@A>AAA?B5999A??;?BCA;?38899::;5:A<9>;><@@ABB?BA;?:818<<:>>=0/*/56656929;:=;;:;>===BC;??AA:??BB=BCCCBBBA??;5;==;;;A8==@388D7;:@@:>:AABBB@BB@@@2=<=8818>;?;?=:000////7681;<665A7797999.957
@6HNMW:01133:05899
TAGCGGAGGATGCGAGCGTTATCCGGATTTATTGGGTTTAAAGGGTGCGTAGGTGGCAGATTAAGTCAGCGGTGAAAAGCTGTGGCTCAACCATAGTCTTGCCGTTGATACTGGTTTGCTTGAGTACAGTTGATGTAGGCGGAATGCGTAGTGTAGCGGTGAAATGCATAGATATTACGCAGAACTCCGATTGCGAAGGCAGCTTACAAAAGTGTAACTGACACTGATGCACGAAAGCGTGGGTATCAAACAGG
+
B:;;BA@A<A000>>>9?;4::A7@<@<?6=B>@?6=?.8848=9@B@AADC?BB?BBBBB?A?@BBBBBB?@@@@@2999A??<@BBB@A8;;===AA9@A>BB>BBBB@?@?CC;A@B<@@BBB@@@?>A?687<=:>A=C=@@==<@@@>>@@A@=@BBC<@@@BBBA@ABB?A=<<<>A<>>@;??A<ABAA7:7>BBBC?CBBBB8@@@<@<@??BCCA@BB??:888::/;?>?@A:?>>>BC:A@A<
@6HNMW:01140:05878
TACGGAGGGTGCAAGCGTTACTCGGAATCACTGGGCGTAAAGGGCACGCAGGCGGTTCATCAAGTAGGATGTGAAATCCCCGGGCTCAACCTGGGAACAGCATACTAAACTGGTGGACTAGAGTATTGCAGGGGGAGACGGAATTCCAGGTGTAGCGGTGGAATGCGTAGATATCTGGAAGAACACCAAAGGCGAAGGCAGTCTCCTGGGCAAATACTGACGCTCATATGCGAAAGCGTGGGTAGCAAACAGG
+
@@@A=:::09;;;?CCBD@C@A@B>A<@@BBBBC>CCEFF0;;/:@@ABBA=;<5;=@A;;;;AA@@=@CCDDCD=CCDD5::6::::>A@CDD>B?B:::BBBCBBD<AAB?BE?BBBBBBAAAC<??ABBBB1??A@@=A?A>A<@@=ABBBCCGAGDAE@DDBBBBBCAAABAA=@;;;4;AC=AB;B=ACB<A=AA@@@CB@DBA=;;;6;BBBBJCBBCCCC@@ABBBA<@@@BBB<AA@@AA<A@@?
@6HNMW:01140:05880
TACGGAGGATGCGAGCGTTATCCGGATTTATTGGGTTTAAAGGGAGCGTAGGTGGGATATTAAGTCAGCTGTGAAAGTTTGGGGCTCAACCTTAAAATTGCAGTTGATACTGGTTTCCTTGAGTACGGTACAGGTGGGCGGAATTCGTGGTGTAGCGGTGAAATGCTTAGATATCACGAAGAACTCCGATCGCGAAGGCAGCTCACCGGGCCGGAACTGACACTGATGCTCGAAAGTGCGGGTATCAAACAGG
+
CCCC@CC?BAA@?AA:;:<@BB?B@BCC>DD@CC=BB;@>:>B=BBCCBBB@ECC=CCCC@C@CCCAAABDBBAD>DDD>CCC9CCCC?C@D@BAB6A:@>??@;@AABBBC?CC=B?B@CAAABA@<@BA??=>=>8>?<@@B?CC==:=@?777B@BCCC>CCCB>BBBBBBBBBBB?BB?BBB?BBBBBCBB=@=@>>>BBBB>BB9B<><@@CBCCBBB??A::8<<@@@7==@@@@:@>>>@@9@>>8
@6HNMW:01148:05898
TACGGAGGATGCGAGCGTTATCCGGACTTATTGGGTTTAAAGGGTGCGTAGGTGGCTTGTTAAGTCAGTGGTGAAAAGCTGCAGCTCAACTGTAGTCTTGCCGTTGAAACTGACGGGCTAGAGAGGAAACGAGGTATGCGGAATGTGTGGTGTAGCGGTGAAATGCATAGATATCACACAGAACGCCGATTGCGAAGGCAGCGTACCAGGCTCTATCTGACACTGAAGCACGAAAGCGTGGGGATCAAACAGG
+
CCCB?BB?BBB@@999BBACCC@C@CBB=AC?BB>BD=BA>AC=BCBCCCD?CC@DD?BB?B?ABDCCBB>BCDDD8BB???>@?BBD@BABB9:8BC?BB<?@@CCE>CBBBCCC>CBBBBBBB?BC;AA::69A?@@B?AA9:9AAB?BCBBBBB?BDCD>@@AABBDCBBAACBBBB8868<?;?AA:>>>>4<6<?>>??AA;888:=<;@@>>>=>>@;A?788?@@BE<AAAACDD:AAABC>BBB@
@6HNMW:01150:05898
TACGGAGGGTGCAAGCGTTACTCGGAATCACTGGGCGTAAAGGACGCGTAGGCGATTATCAAGTCTTTTGTGAAATCTAATGGCTTAACCATTAAACTGCTTGAGAAACTGATAATCTAGAGTGAGGGAGAGGCAGATGGAATTGGTGGTGTAGGGGTAAAATCCGTAGAGATCACCAGGAATACCCATTGCGAAGGCGATCTGCTGGAACTTAACTGACGCTAATGCGTGAAAGCGTGGGGAGCAAACAGG
+
@@@B=;;:0;?@=9>?;:5;A@AA>A>BB??:9;/;=?@@4@7969;?@BB@::6@:966>9=A<<<<+9:000*0//:5::+/68=8;.454990;=@?@?BCCBB>BCABAB?BABB@@?:@99:.;:;;4;ABBCC@=?A=A@;<7;AABABB8B@BA8@A>AAA@ABAABCB@CC?B@;;;C9AA>@@<?1814988;;549A?B>BB:>755<==:;;<8<@@?BBBB;B@BBBDD:CC@@A;;;;=
@6HNMW:01155:05882
TACGTAGGGAGCAAGCGTTATCCGGATTTACTGGGTGTAAAGGGCGCGTAGGCGGGGATGCAAGTCAGATGTGAAATCTATGGGCTTAACTCATAAACTGCATTTGAAACTGTATCTCTTGAGTGCTGGAGAGGTAGACGGAATTCCTTGTGTAGCGGTGAAATGCGTAGATATAAGGAAGAACACCAGTGGCGAAGGCGGTCTACTGGACAGTAACTGACGCTGAGGCGCGAAAGCGTGGGGAGCAAACAGG
+
BBBCBBCD=@@@@=@@AC=AAB=B?AAD>CBBBB>BBBBC>CC>@AA@@@?<?@A?1??889?CCA???AAAABC>?>>BBCD=BA?B?BBAAACD>BBBBBBB=BBD=B>>:@@@@@>68:97=<9?<@CBB>BBBBBB?B?CAEAC@CCCCBB:;9;CDD>CDBBCCCDBBBC=@=@<?>?BBD@A@@B>BCE<A;?A=@BCCBBC?BBBBDD?CC@AACCEABB=@@@?BB=CBBBBDF9@@@AA<ABB@
@6HNMW:01119:05959
TACGGAGGATCCGAGCGTTATCCGGATTTATTGGGTTTAAAGGGAGCGGTAGGCGGATTGTTAAGTCAGTTGTGAAAGTTTGCGGCTCAACCGTAAAATTGCAGTTGATACTGGCAGTCTTGAGTGCAGTAGAGGTGGGCGGAATTCGTGGTGTAGCGGTGAAATGCTTAGATATCACGAAGAACTCCGATTGCGAAGGCAGCTCACTGGAGTGTAACTGACGCTGGATGCTCGAAAAGTGTGGGTATCAAACAGG
+
<<@<;::95568>:>5594<9;.5.5<<1<<8<<5<?6==3;;3999@;@9:79@=AB;9:?E9:6BCBB;:;EEI?DCE;;;B@CAAA=A=B;;<;.;=@;;:?<?=9665;9=<<<<94:;//////;9::<8<<<5<>8<8<466<=8=;;8:44.4444)4::<8;;997>00/7727965568:::7::55058<<====ABBB699<=00*/9::://54.4555555555&5555<=1555555)4456
@6HNMW:01122:05920
GACGTAGGTGGCAAGCGTTACTCGGAATTACTAGGCGTAAAGCGCACGTAGGCGGAAATTTAAGTCTGTTGTGTAATCTCCGGGCTCAACCGCGGGACTGCATTGGAAACTGTTTATCTGGAGTACTGGAAGGGCAAGCGGAATTCCTGGTGTAGCGGTGAAATGCGTAGATATCAGGAGGAACACCGGTGGCGAAGGCGGCTTGCTGGACAGTAACTGACGTTGAGGCTCGAAAGCGTGGGGAGCGAACAGG
+
ACB@@;;4;@9?@<@@BC>BBBBA=A6:6;BB;;7<BCBIGGGCCBBA@@A?@@?AF?DH>A?ABBBBA<;;GEDACCCC@CC>CCDE@C@CCCC>BBCCCBB@C?CC=BBBBA<@@ADB?BBBACBB@C?BB=BC@CCD@C=A?A?CBAGCB;;;@=@BBB=BBBBBBBBBB@@@@=?A;?=@CB@E@BB@BBC@C@BC?AA?ACCCBCCBBCB@BCCCDCC=A::4:AA;;;.;:@@@@A6AAA??<?@A=
@6HNMW:01126:05928
TACGGAGGATACGAGCGTTATCCGGATTTATTGGGTTTAAAGGGTGCGTAGGTGGCAGATTAAGTCAGCGGTGAAAAGCTGTGGCTCAACCATAGTCTTGCCGTTGATACTGGTTTGCTTGAGTACAGTTGATGTAGGCGGAATGCGTAGTGTAGCGGTGAAATGCATAGATATTACGCAGAACTCCGATTGCGAAGGCAGCTTACAAAAGTGTAACTGACACTGATGCACGAAAGCGTGGGTATCAAACAG
+
CBBB?A@>@CCC@@A;;;@CDD?B?BAA<AB?CD=DD0;;0;B;AAADCCC@CC@DECCI:;9;ABBBBC@@;;;;.;AAA?A=ACCC@C?BBBB@@@=@A?DB>BA@@??;7?A9==>488<?>>>@A<??B@@9:59?:??BBBBBCBBBCBCCB?BAA@<???AAA999AA?>>>@?AB=>8818@A178A@4<479577/7;=>>2>@988<AAA@>><?A@>>==7;<<*838;8=5589766/669
@6HNMW:01144:05932
TACGGAGGATGCGAGCGTTATCCGGACTTATTGGGTTTAAAGGGTGCGTAGGTGGCTTGTTAAGTCAGTGGTGAAAAGCTGCAGCTCAACTGTAGTCTTGCCGTTGAAACTGACGGGCTAGAGAGGAAACGAGGTATGCGGAATGTGTGGTGTAGCGGTGAAATGCATAGATATCACACAGAACGCCGATTGCGAAGGCAGCGTACCAGGCTCTATCTGACACTGAAGCACGAAAGCGTGGGGATCAAACAGG
+
@@@B@BB?B@@@@>>9::<?AB?C@BBA>AB?BB=BA,::+9;57??ACBC?BA?9919>8<8>@CBBBB@BBBBB8B@@@@@==?AA<>>@@899AA<@A=AB?ABB>CDCBBCD?ECBBAAAB=BB=BC@@=@BBACC@C@;;;BBB?BBB;;;@=@;;;7;AAA;;;DCCCCBBB@?AB?CAA=ABB?B@A@=A>ABBBBBBB>>><>BBBBBBAA@B??AGD>AAABBBC=B@@@BBB9BCCBD>CCCA
@6HNMW:01153:05911
TACGTATGGTGCAAGCGTTATCCGGATTTACTGGGTGTAAAGGGGGCGCAGGTGGCCAGGCAAGTCAGAAGTGAAAGCCCGGGGCTCAACCCCGGGACTGCTTTTGAAACTGTCCGGCTGGAGTGCAGGAGAGGTGAGTGGAATTCCCAGTGTAGCGGTGAAATGCGGAGATATTGGGAAGAACACCAGTGGCGAAGGCGGCTCACTGGACTGTAACTGACACTGAGGCCCGAAAAGCGTGGGGAGCAAACAGG
+
?A;;:@@A=?@?@=AABB?BBB=@=ABB=@@@A@;@AAAC?CEFC2A;;:99?96;:=<8<<7:5555516===?6;>>59990;;<<8<>>+9=,99:><=@B28;;/9=999.51666:??=>===9;;DE>??CCBC@C@C@DC?C@@@BBA@A??BB@9?A9949<=?::29<5>>BB?BBC>B>>>:?9948:==8<<;==>B?A@AB>>8>==778:5734-3:13333&3<:4444&443;<44547
@6HNMW:01154:05934
TACGGAGGATGCGAGCGTTATCCGGATTTATTGGGTTTAAAGGGAGCGTAGGTGGGATATTAAGTCAGCTGTGAAAGTTTGGGGCTCAACCTTAAAATTGCAGTTGATACTGGTTTCCTTGAGTACGGTACAGGTGGGCGGAATTCGTGGTGTAGCGGTGAAATGCTTAGATATCACGAAGAACTCCGATCGCGAAGGCAGCTCACCGGGCCGGAACTGACACTGATGCTCGAAAGTGCGGGTATCAAACAGG
+
/44<7<@7@?>@AA@@@@?ABB>@>;::0;C;@@;@C<BB=BC>BABCCBB?BBB<BCBC@CACCBBCCAAABBC>ABF>DDD:BBCC?D=?4;;;.<5;<A;;6;A@@BBB?BC>B?B?BCBABBB@BAAAC?B@B=7718?C?BA@B@BB?>>7828=>?8?ACC@BBBBBBBBBBB?BB?BBC@BBB><<??:?:@>??ACBB?BC>D@C@C?CAAACBC>=>AAA@@@?=9=>>>>A9@@@AAD9A>>9
@6HNMW:01155:05912
TACGGAGGATCCAAGCGTTATCCGGATTTATTGGGTTTAAAGGGTGCGTAGGCGGTTTGATAAGTTAGAGGTGAAATACCGGGGCTCAACTCCGGAACTGCCTCTAATACTGTTGAACTAGAGAGTAGTTGCGGTAGGCGGAATGTATGGTGTAGCGGTGAAATGCTTAGAGATCATACAGAACACCGATTGCGAAGGCAGCTTACCAAACTATATCTGACGTTGAGGCACGAAAGCGTGGGGAGCAAACAGG
+
@@@B@CC?@AB>A>A@@@7;;A=A=;;;0;;5;;0;@6>C6A?6;90><=@800*0<3<<@A?BG?CCB>9==@@:@AA=BCC8@ABB8::D?B?B@CCBB?BDBBACDEDBB@BD>AABBAA???ACB<BAC?ABB@CBAGGBBAAAA>BCCBCBB?A@BB=;::A?BBBBBBBBCCCCDC@CAA>ABC?@@?@5:7;AAAC?CC@BE@BBBCBBB@??CA?:@9939A=?=@:><????@1@@?@@8>>A?
@6HNMW:01123:05983
TACGGAGGATGCGAGCGTTATCCGGATTTATTGGGTTTAAAGGGAGCGTAGGTGGGATATTAAGTCAGCTGTGAAAGTTTGGGGCTCAACCTTAAAATTGCAGTTGATACTGGTTTCCTTGAGTACGGTACAGGTGGGCGGAATTCGTGGTGTAGCGGTGAAATGCTTAGATATCACGAAGAACTCCGATCGCGAAGGCAGCTCACCGGGCCGGAACTGACACTGATGCTCGAAAGTGCGGGTATCAAACAGG
+
@::;=;:4;AA?AAA@@B?@AD@D8;;B<AB<@@8A@0;;0:D;BAAABEFACCC>BBBB9;7:C@AAB@ABBBB;@AB0;;;&9=;?:?8?2;9:*9.44:883558=>;<;AA<A>A>CBBAB??=?AD@@>@??88939<@9>A9949AAAB??>?CCC>BCBB>BBC@@@877;<377.3;;8>?;=7;33,3,3899;:;;289.7184928888333.55...7788;157=:::0:=<977.7:73
@6HNMW:01123:05987
TACGGAGGGTGCAAGCGTTACTCGGAATCACTGGGCGTAAAGGACGCGTAGGCGATTATCAAGTCTTTTGTGAAATCTAATGGCTTAACCATTAAACTGCTTGAGAAACTGATAATCTAGAGTGAGGGAGAGGCAGATGGAATTGGTGGTGTAGGGGTAAAATCCGTAGAGATCACCAGGAATACCCATTGCGAAGGCGATCTGCTGGAACTTAACTGACGCTAATGCGTGAAAGCGTGGGGAGCAAACAGG
+
==BB;>CD>BBCC<@;;;5::99A<A=BCCCCCC>C;;;C;B=B;;;@@;;4;;556;;@@6>955==045<:=199997@=0695>7?<AB?AA:@>;:;;@>@AA9@;:;?A=;99@@@?:9::9,9=;9299>;==;@?A;@=:;2:@?9:99&94>>2>B9B?659AABABC?BB@C?@A@B<;;5:>>=4>9:<;=<B?8?<8;49949.549:::;;>9==>:;=9905//9;;;&//77838::5
@6HNMW:01128:05982
TACGGAGGATACGAGCGTTATCCGGATTTATTGGGTTTAAAGGGTGCGTAGGTGGCAGATTAAGTCAGCGGTGAAAAGCTGTGGCTCAACCATAGTCTTGCCGTTGATACTGGTTTGCTTGAGTACAGTTGATGTAGGCGGAATGCGTAGTGTAGCGGTGAAATGCATAGATATTACGCAGAACTCCGATTGCGAAGGCAGCTTACAAAAGTGTAACTGACACTGATGCACGAAAGCGTGGGTATCAAACAGG
+
DCCC?:96:@@@CBBBBC@CBG@C?@@>6:;4;@6@B8AA8AA8AAABBA@<;;7;BBBC9;6;BA@@AA?ACCFD<BC;;;GGGEDD@C:;;FDDCD?BB?BB@BBAAADD?BB<AAA<?::9AA???;?????=?;9939?999AEDDBBBBCAA>ABBC=999BBBBBCCC??===888:888;?@>1////*/5999BB>@@BDC8B????>BABBBBCBBBBBBB=AAB>BBBBBB=>>==;?7AAC@
@6HNMW:01129:05961
TACGGAGGATGCGAGCGTTATCCGGACTTATTGGGTTTAAAGGGTGCGTAGGTGGCTTGTTAAGTCAGTGGTGAAAAGCTGCAGCTCAACTGTAGTCTTGCCGTTGAAACTGACGGGCTAGAGAGGAAACGAGGTATGCGGAATGTGTGGTGTAGCGGTGAAATGCATAGATATCACACAGAACGCCGATTGCGAAGGCAGCGTACCAGGCTCTATCTGACACTGAAGCACGAAAGCGTGGGGATCAAACAGG
+
CCAA=BD@ECBB?>@>@>;?AA>A?B@@<@B=AB;@C>CC>CD>AABCBBB>BB?AB?BB@B@BBBBBBB?A@A@?5?<:::?AABBB?AAAA::9BA9??9?A=@@B>CCCBBBC=BAAAABBD@CC?BB@@=?A@AAA>@?@A??>C@CCDBB@?=?CCC>BBBBBCCBBBBBBBBBB>>:>==:=>>;>>>>9?<AC>;;;=A96636@@@BA@@>?@AA=BB788AAADD<A>?>CFE:BAABB>BCC?
@6HNMW:01129:05992
TAACGTAGGTGGCGAGCGTTATCCGGAATCATTGGGCGTAAAGAGGGAGCAGGCGGCCGTGAGGGTCTGTGGTAAAAGACTGAAGCTCAACTTCGAGTGAGCCATGGAAACCGGACGGCTGGAGTGCGGCAGAGGATCGTGGAATTCCATGTGTATGCGGTGAAATGCGTAGATATATGGAGGAACACCAGTGGCGAAGGCGACGGTCTGGGCCTGCACTGACGCTCATTCCCGAAAGCGTGGGGAGCAAATAGG
+
00)/:0:4544.4:::<<=7;;<8@4949<;;.44)444:;4566?8==<:9377)/)//7///)4444;;:>G@@1;;:999156;AD;AA@000A?>5962//96:<)/)/)///6::;6<:////6:89:;6:455:<7;4:-3-37779@0/0==:?999)733;=;<=///999*3348133313333,222+2,2256838776:/7,22552225=876666+22'222'2552222&25222)2;;5
@6HNMW:01134:05974
TACGGAGGGTGCAAGCGTTAATCGGAATTACTGGGCGTAAAGCGCACGCAGGCGGTTTGTTAAGTCAGATGTGAAATCCCCGGGCTCAACCTGGGAACTGCATCTGATACTGGCAAGCTTGAGTCTCGTAGAGGGGGGTAGAATTCCAGGTGTAGCGGTGAAATGCGTAGAGATCTGGAGGAATACCGGTGGCGAAGGCGGCCCCCTGGACGAAGACTGACGCTCAGGTGCGAAAGCGTGGGGAGCAAACAGG
+
CCBB?BBB=??>@;@AAA>B>A@@:@,0+0==A<5????>8>;9;;<666?:>B7AA6=@4959>::9:::<ABA<A@@@5>>9<00/1647;?5?199>@B9:;B@AABAB?9959?A49:A@???<<;<837777%9=895:?A;BB@BCABBBB=CAAA<AB@BBCCCBCA@??;A@?B@CBB?B=>@:@==9=9=>;?@GG1CC@<AAB=@BBCCCCBA?@>@:>999BB=ABAAABB:AA@@C:@?@4
@6HNMW:01145:05971
TACGGAGGGTGCGAGCGTTAATCGGAATAACTGGGCGTAAAGGGCACGCAGGCGGTTATTTAAGTGGTATGTGAAATCCCCGAGCTCAACTTGGGAACTGCATATCAGACTGGATAACTAGAGTACTTTAGGGAGGGGTAGAATTCCACGTGTAGCGGTGAAATGCGTAGAGATGTGGAGGAATACCGAAGGCGAAGGCAGCCCCTTGGGAATGTACTGACGCTCATGTGCGAAAGCGTGGGGAGCAAACAGG
+
BBAA=?=>6=?@@@A;;<5;29=@9B;CC:BCDD?B;;;C0;;/;99>@==:>=9=:000)0)///)/;;;??CH?CCDD:BBCCCCC@BB?BB>B@BCAAA@??ABBCCCCABBB?AAAAA;;;@@C=CCE=CBDD;FB@B8;5;?BBCCCCCCBB>BBBB<AAADCCCCBBBBA@<;;7;@CCB@BB@B@CBC7;5;A@@@@3A>BB=CABCCFHFGCCCCBBBBA@ABBCC=B@@@==>2;99995:AA?
@6HNMW:01114:06028
TACGGAGGATGCGAGCGTTATCCGGATTTATTGGGTTTAAAGGGAGCGTAGGTGGGATATTAAGTCAGCTGTGAAAGTTTGGGGCTCAACCTTAAAATTGCAGTTGATACTGGTTTCCTTGAGTACGGTACAGGTGGGCGGAATTCGTGGTGTAGCGGTGAAATGCTTAGATATCACGAAGAACTCCGATCGCGAAGGCAGCTCACCGGGCCGGAACTGACACTGATGCTCGAAAGTGCGGGTATCAAACAGG
+
BB;;6;;5;@@@@AA@@@<@BA?B@BDG=CC=@@6>B6@@;AC>BCBDCCB@BBB=BBBB?B@CBAAABBBBCCC>CDF>CCC<BBBB?B>A=ABA8B>AABCC?@@?CCBB?BC>B@B>AAA@BAB?BBBBB?BBC<BB@B?B>BAAA@BAA@A9849BAD>BBBC?BBBBBAAABBB?BB?BBD@CBB999@@:=:????BBBB?CB>B@D?B=@???CBB??@A@@A>;;90::<:::1::77>;3A>=:
@6HNMW:01115:06025
TACGTAGGGGGCGAGCGTTGTCCGGAATGATTGGGCGTAAAGGGCGCGTAGGCGGCTCTTTAAGAGTGGAGTGAAAGTCTGCTTTCAAGGTGGGAATGGCTTTGCTGACTGGAGGGCTTGAGTGCAGGAGAGGTAAGTGGAATTCCCGGTGTAGCGGTAAAATGCGTAGATATTAGGAGGAACACCAGTGGCGAAGGCGGCTTTCTGGACTGTAACTGACGCTGAGGCACGAAAGCGTGGGGAGCAAACAGG
+
@AAABAABBB1C?AA@BC?BBB@B?B?BABC=AA=ABBBC?CE>CCA>><>:00+0<<<7.949@<<>9<@;A??-000/99::5==<B<@E@8?@>C@CCE=CCCBAA;;5;?>:@@@EFDCCBAB@A@AC>BB?BBC@C;;;;C=B@CCBABAB?AAA@6@@A@@AA:::A?BB?BB@B@BBB>AA9:7:BD@C@::3::9,9==8<@?=>>9<<=::989@9939@@?CC<@@?BBCC:BBCBB<ABB=
@6HNMW:01116:06030
TACGGAGGATGCGAGCGTTATCCGGACTTATTGGGTTTAAAGGGTGCGTAGGTGGCTTGTTAAGTCAGTGGTGAAAAGCTGCAGCTCAACTGTAGTCTTGCCGTTGAAACTGACGGGCTAGAGAGGAAACGAGGTATGCGGAATGTGTGGTGTAGCGGTGAAATGCATAGATATCACACAGAACGCCGATTGCGAAGGCAGGCGTACCAGGCTCTATCTGACACTGAAGCACGAAAGCGTGGGGATCAAACAGG
+
CCBB@BB?BC@@@9::@B?@BB>A>A@@=@B@BC=CC=BB>BC>CBBADCC@CD>BB@BB?B?BBDDBAA@CCCCD;A?9:::@@DBC>A@@?::9AB;???BLACCB=BBAEBBB>BD@@@?>>9==6<@@@=@CBBBB@B?9:9??B?BBBDBBB?BACC?CBBBBBBBBBBBBBC@@<@;><>8><>7:8DC=A<@>>:566<=;5637@>=>@@>>=>AA:??799?ABAB=AACBBED;CBBBB>BBB?
@6HNMW:01142:06041
TACGGAGGATGCGAGCGTTATCCGGATTTATTGGGTTTAAAGGGAGCGTAGGTGGGATATTAAGTCAGCTGTGAAAGTTTGGGGCTCAACCTTAAAATTGCAGTTGATACTGGTTTCCTTGAGTACGGTACAGGTGGGCGGAATTCGTGGTGTAGCGGTGAAATGCTTAGATATCACGAAGAACTCCGATCGCGAAGGCAGCTCACCGGGCCGGAACTGACACTGATGCTCGAAAGTGCGGGTATCAAACAGG
+
CCCC@CC@B@@@A;;;BB?BBD@B=@@@;@B=@B;BB=BB=BC<CCBBBCFADDF?DCDD<;:;CCCBEGCCAAA>ACC=CFF<BBCD:;;;@DEF;B;;;BBC@CBBAA?@;??9??B<@;;;B@?<@BBDC@CDC=BB?B@E?AAAA?CBA@A9949BAA=???A=A@AAAAAAA??>?A>ABC?BBCAAA??=?@BABBBBBC?CC>C?B?B?BBBCDDBB?:;=;;7===2;;///80966533-7@A;
@6HNMW:01145:06043
TACGGAGGATGCGAGCGTTATCCGGACTTATTGGGTTTAAAGGGTGCGTAGGTGGCTTGTTAAGTCAGTGGTGAAAAGCTGCAGCTCAACTGTAGTCTTGCCGTTGAAACTGACGGGCTAGAGAGGAAACGAGGTATGCGGAATGTGTGGTGTAGCGGTGAAATGCATAGATATCACACAGAACGCCGATTGCGAAGGCAGCGTACCAGGCTCTATCTGACACTGAAGCACGAAAGCGTGGGGATCAAACAGG
+
DDBB?CCAB9:;AAA@@@=@@C7;7;AA>BEACD=CC;AA;@B;ABAACCDACC?BB?BB?C?BBCCCAA>ABBA@8@@@@??@@CAB?B?????>AB;?>=@A?BBB=BGCCBBC>C@AABD@A>AB;?C@@;??8::B?C??????B>BBBBBBB?B>>>8?BBBBBBBBBBBBBCBB??:?BA=B>>277993::==>>??@A<=>:>>=;B>;;<@A???CC>???DCCD<@@@@@@A8ABBCE>BBA?
@6HNMW:01154:06049
TACAGAGGGTGCAAGCGTTAATCGGAATTACTGGGCGTAAAGCGCGCGTAGGTGGTTATTTAAGTCAGATGTGAAAGCCCCGGGCTTAACCTGGGAACTGCATCTGATACTGGATAACTAGAGTAGGTGAGAGGGAAGTAGAATTCCAGGTGTAGCGGTGAAATGCGTAGAGATCTGGAGGAATACCGATGGCGAAGGCAGCTTCCTGGCATCATACTGACACTGAGGTGCGAAAGCGTGGGTAGCAAACAGG
+
@AB;<;CC?CCCD;;:BB?BABBB?B>A?AAAAA<ABBBB<A????=>>?A<@?494:@@;@>:999:97>>>>A9@??>0>>3886;5:<?@;5@68;5222228877555/779288@@=></0-0@=@0;;8;>BB;<;>B>B@CIFDCCCBBB?;;;B;ABBBEDCDCCBB@@<;;5;?BAC>AACC@CLL?B?BCBBB@B?ABADCBBBAA@BBBBDCCD;;7;;;:@@499??CC>DC@AAD>@?@:
@6HNMW:01154:06053
GACGTAGGTGGCAAGCGTTACTCGGAATTACTAGGCGTAAAGCGCACGTAGGCGGAAATTTAAGTCTGTTGTGTAATCTCCGGGCTCAACCCGGAAACTGCAACGGAAACTGGGTTTCTTGAGTGAGGTAGAGGAAGACGGAATTCCTGGTGTAGCAGTGAAATGCGTAGATATCAGGAGGAACACCGGTGGCGAAGGCGGTCTTCTGGGCCTTTATGACGCTAAAGTACGAAAGCTAGGGGAGCAAACGG
+
9;>:99<?BC?AA=;;995:=>?>:B?C<>@@:;5;A>@B-00<<=009@B9=B:BB<AA6@=BB@A@C?BCDCB?BA;;6;E;@A;;599,99?@6??@9949?:CC>BBBD@DD:9949?@BABB@CB@@@60*0700*0395;6;;/55:9:=@?====5;=;//////;6678289595888*/(/9(//61618=6=?@:88<<,3/3<3;:888;;:::299>>;97.7;:7777'556:938;<
@6HNMW:01157:06024
TACGGAGGATGCGAGCGTTATCCGGATTTATTGGGTTTAAAGGGAGCGTAGGTGGGATATTAAGTCAGCTGTGAAAGTTTGGGGCTCAACCTTAAAATTGCAGTTGATACTGGTTTCCTTGAGTACGGTACAGGTGGGCGGAATTCGTGGTGTAGCGGTGAAATGCTTAGATATCACGAAGAACTCCGATCGCGAAGGCAGCTCACCGGGCCGGAACTGACACTGATGCTCGAAAGTGCGGGTATCAAACAGG
+
DGAB?AA>A;;;@@?@@@<@AC>@>ADE<BB?A@;@D=BB>BC>BBBCCAA=ABB;A:;;?C@CBCABACCCDDD?CCD>DDD;CBBB@C@B@BCB:B=@@ABB?AADBBAA=AA=A?B?BAABBCB@DAAAB@BBC@CB?B@C?BB??;?BBBBAA:@999,8>@?8@@@???BAABB@BE@BBB?>?>@@@@@=@=A9::BCBA<??8?9?>?@CAAA9:9AA???;;;666)/--666.-/.7;;48786
@6HNMW:01118:06097
TACGGAGGATGCGAGCGTTATCCGGACTTATTGGGTTTAAAGGGTGCGTAGGTGGCTTGTTAAGTCAGTGGTGAAAAGCTGCAGCTCAACTGTAGTCTTGCCGTTGAAACTGACGGGCTAGAGAGGAAACGAGGTATGCGGAATGTGTGGTGTAGCGGTGAAATGCATAGATATCACACAGAACGCCGATTGCGAAGGCAGCGTACCAGGCTCTATCTGACACTGAAGCACGAAAGCGTGGGGATCAAACAGG
+
BB@@=@B?B;;<C;;;;;=ACB@D@<;;5995>:8>@,:94:B;AAACGFCACC@CC@BC@B@ECCBCBB@CCCED;CA;;;;;;>AB;>?==838:;237<<?;9;:/9@@ABBC>CA@ACBBA6:9.9@;;6;@@@CD?A?B@@?CC@CCBBBBB>@?BD>AABAB:::AAAAAB:::AC>AA=7:::)----+-27:9=255=76608999<778@??@?>AA8:9?@:99/8<=<<==2877<=8;BB=
@6HNMW:01128:06065
TACGGAGGATCCGAGCGTTATCCGGATTTATTGGGTTTAAAGGGAGCGTAGGCGGATTGTTAAGTCAGTTGTGAAAGTTTGCGGCTCAACCGTAAAATTGCAGTTGATACTGGCAGTCTTGAGTGCAGTAGAGGTGGGCGGAATTCGTGGTGTAGCGGTGAAATGCTTAGATATCACGAAGAACTCCGATTGCGAAGGCAGCTCACTGGAGTGTAACTGACGCTGATGCTCGAAAGTGTGGGTATCAAACAGG
+
BBAC?BB?ADD@C??9;9=@AC@B?BCC>CC?BB=BB=CC=@@:BAAACCC@CB>BC?BB?C@DDBBBA?BCCCC>BCB=BBC@CDCD@D=@@BEF9D9:9?@?=BBBCEAB>B@@@CC>CA@@AAB@@CA>>:>==5>@=@?B=BC@@<@@@>?AA?AEEE=BBBC@BBBCCCECCBC?CB@BCC@DDC?CCCC69699::BCCCCC@CCBBBC?CDDCCCCCCCBBBCCCCC<AACCCC>CCCDCC>CCC?
@6HNMW:01130:06082
TACGGAGGATACGAGCGTTATCCGGATTTATTGGGTTTAAAGGGTGCGTAGGTGGCAGATTAAGTCAGCGGTGAAAAGCTGTGGCTCAACCATAGTCTTGCCGTTGATACTGGTTTGCTTGAGTACAGTTGATGTAGGCGGAATGCGTAGTGTAGCGGTGAAATGCATAGATATTACGCAGAACTCCGATTGCGAAGGCAGCTTACAAAAGTGTAACTGACACTGATGCACGAAAGCGTGGGTATCAAACAGG
+
@@@B?BC@CAAAAA?79949>A;?=?BB=BC?A@8??,99,:?8?AAAABB?BB?BBBBC<><?AAAABB@AABCC:??AB??<?BBA=A8;;@???D=AC??B=ABBBBBB<@A:>>D?@BB@@?>?:5;9///::7<=7<9>>889CBD?<@@9939AA?:>>>>>BBCCCC<:;@?A::5::A3:::5::<;3;5?>@@A?BCFEF9A???A=B??BD???BA987==;:;1;;;;AB9>>?AAB:;;;<
@6HNMW:01125:06136
TACGGAGGATCCGAGCGTTATCCGGATTTATTGGGTTTAAAAGGGAGCGTAGATGGATGTTTAAGTCAGTTGTGAAAGTTTGCGGCTCAACCGTAAAATTGCAGTTGATACTGGATATCTTGAGTGCAGTTGAGGCAGGCGGAATTCGTGGTGTAGCGGTGAAATGCTTAGATATCACGAAGAACTCCGATTGCGAAGGCAGCCTGCTAAGCTGCAACTGACATTGAGGCTCGAAAGTGTGGGTATCAAACAGG
+
59:<75925;A;@BA;9:=@@@=@>=@?8??<??9?@.999&83)39899:998@9>;;??2948;<;7;2;;=@>8;?A8>9949@@@>B=A??>?2=;9;;AA?BBCEC:949@?=AB=A;?9558>;37//)///)4;8=8=9;<@@=>=::99929:::/:9;B=ABBDDC@A@>?9?@=?AC?:90)0000*0)06666//476(/////;6;777=<=6;8=:<@@>>?8=@@?;;3;>?>BB=99:>
@6HNMW:01146:06153
TACGTAGGTGGCGAGCGTTATCCGGAATCATTGGGCGTAAAGAGGGAGCAGGCGGCCGTGAGGGTCTGTGGTAAAAGACTGAAGCTCAACTTCAGTGAGCCATGGAAACCGGACGGCTGGAGTGCGGCAGAGGATCGTGGAATTCCATGTGTAGCGGTGAAATGCGTAGATATATGGAGGAACACCAGTGGCGAAGGCGACGGTCTGGGCCTGCACTGACGCTCATTCCCGAAAGCGTGGGGAGCAAATAGG
+
CBBB@?>:9929?>?:;;@BCD?A?@@BBBB?BB<BBCCC=BBDD=CCBBB=:;6:6;;DA@@;@@@BDHGDEIE;CCBCEM;;;BCC?CC@C@AAB@@@8:;@<@B=C@C@CBB@CCFACBBBBB>BBBCD@CBBCBB=A>A<?>@BBBDDBBBB@BBBC>BB@?@CCCCCCCCC@BA>A?BCF@CBBC?CCC>A<@@?@A=@AABB>B@CCCA@@@?:::A@AA=AD;???8?@?==??5?AACC>????
@6HNMW:01120:06162
TACGGAGGATGCGAGCGTTATCCGGATTTATTGGGTTTAAAGGGAGCGTAGGTGGGATATTAAGTCAGCTGTGAAAGTTTGGGGCTCAACCTTAAAATTGCAGTTGATACTGGTTTCCTTGAGTACGGTACAGGTGGGCGGAATTCGTGGTGTAGCGGTGAAATGCTTAGATATCACGAAGAACTCCGATCGCGAAGGCAGCTCACCGGGCCGGAACTGACACTGATGCTCGAAAGTGCGGGTATCAAACAG
+
BA@@<@?;@@A?ABB;::@CCB@B?@?@9?A;??5=A,9929?8?A;:00/8???@@>@B4:499595:<<666@>CBC>CGG7AA>C?B;>5;;;.9<=@@CC@@BAAA?A=@@<?=B?:96><5525>==??@AB=AA=@;?;?@@A?>>;?@8949>>?8@@<B>BBBBBCA@@00+0@<@BC?BA@@@AAA=A8::@AA@;;7;;5:+0+09=;;@?@@?>?>?==>>=@*00////*/>:B=A3777
@6HNMW:01136:06192
TACGGAGGATACGAGCGTTATCCGGATTTATTGGGTTTAAAGGGTGCGTAGGTGGCAGATTAAGTCAGCGGTGAAAAGCTGTGGCTCAACCATAGTCTTGCCGTTGATACTGGTTTGCTTGAGTACAGTTGATGTAGGCGGAATGCGTAGTGTAGCGGTGAAATGCATAGATATTACGCAGAACTCCGATTGCGAAGGCAGCTTACAAAAGTGTAACTGACACTGATGCACGAAAGCGTGGGTATCAAACAGG
+
CCBB?BB@B@@ABA??AA?AAB<?>???9?A=AB=BB<AA<@D>AAABA@@<=?;?@BAC?B599A??>?9?@@@@8@@>>?C?BB>;7:577>>>BC7;>>AA?BBBBBBB?BC;>>C?BBABCBB@A>A<=>>;<6//(/3///<<<@AA?BB?>9=?>=8@@?BBBBBBAA?A@A@@@@<@@A;???8<:??1719>??A?BAA@@4?=:9:<@>>BCA?899>?:===AA8==@???8>?>===7=AA<
@6HNMW:01162:06161
TACGGAGGATGCGAGCGTTATCCGGATTTATTGGGTTTAAAGGGAGCGTAGGTGGGATATTAAGTCAGCTGTGAAAGTTTGGGGCTCAACCTTAAAATTGCCAGTTGATACTGGTTTCCTTGAGTACGGTACAGGTGGGCGGAATTCGTGGTGTAGCGGTGAAATGCTTAGATATCACGAAGAACTCCGATCGCGAAGGCAGCTCACCGGGCCGGAACTGACACTGATGCTCGAAAGTGCGGGTATCAAACAGG
+
DDBB???:>>?>@@@>??=@BD@E@BCC>CC?BB;AB69:,:C:;;;CCBB?BBB>BDFG@C@CCCCBDBBAAAA:AAA:BBB9BBBC@B@B@CCC;C?BB>BBA@CCCCBAA?BC>B>A>BBCCDBB>B@@@C?BBC97999?D@BBAC@CD@>><>;<BCD>AAAA>A@ABBBBBBBA<??@AAB?CCB>>>@?:?:?>>>AA>>9?@9>;A4:4:AAAABBBB>A@@@@BBA6:99:9>8?A@??@:?@@<
@6HNMW:01118:06248
TACGGAGGATGCGAGCGTTATCCGGATTTATTGGGTTTAAAGGGAGCGTAGACGGCGGTTTAAGTCAGCTGTGAAATGGTGCGGCTCAACCGTAGCACTGCAGTTGAAACTGGACGGCTTGAGTGCAGTTGAGGCAGGCGGAATTCGTGGTGTAGCGGTGAAATGCTTAGATATCACGAAGAACCCCGATTGCGAAGGCAGCCTGCTAAGCTGCAACTGACGTTGATGCTCGAAAGTGTGGGTATCAAACAGG
+
?>;;4;@:@@@@A@@A??=?CD?B?BCC>BC?BC=AD8?>8?=5==??>BBBBB>BB?BC=B789BAAABAA9::,:=9?BBC?BBB@<@;AABA@@B@9:9BD@DCC==>?<???<?A=AA>>?888A9==?;>@@<>?;><@;>>BB58/<:9//)/;9;1:??>;>=====??>;;5;>:???5CBB?B@@@=A>ABCB?BB@@@=;:889?<?@??@9:5::A@<;;877(7??79829?>:AB<887<
@6HNMW:01119:06239
TACGGAGGGTGCAAGCGTTACTCGGAATCACTGGGCGTAAAGGACGCGTAGGCGGATTATCAAGTCTTTTGTGAAATCTAATGGCTTAACCATTAAACTGCTTGAGAAACTGATAATCTAGAGTGAGGGAGAGGCAGATGGAATTGGTGGTGTAGGGGTAAAATCCGTAGAGATCACCAGGAATACCCATTGCGAAGGCGATCTGCTGGAACTTAACTGACGCTAATGCGTGAAAGCGTGGGGAGCAAACAGG
+
:;;C=;;;6;??B?CBA@?@FCCC?C@CCCAABJ=BBAAA<A=AABBBBBB?;;9;B>BCCC@CBBBCC;;:BAA9@@@@<@B?AB>B?B?CC@CC>CBBAB?AAAAA<AAAABB>BCCCBBBCB<<<7;<;C@BBCDCG@B@B?B?;:5:@@@>>>4@ADD;CC=A@CBBBBAABB?BD?B?BBCJ@BB?@A:;6:;@AABB???BB@B>BB<@=@@BBCBBBB?BBCBAAAC<C@A@?DC6?@@BA<BCC@
@6HNMW:01120:06210
TACGGAGGATACGAGCGTTATCCGGATTTATTGGGTTTAAAGGGTGCGTAGGTGGCAGATTAAGTCAGCGGTGAAAAGCTGTGGCTCAACCATAGTCTTGCCGTTGATACTGGTTTGCTTGAGTACAGTTGATGTAGGCGGAATGCGTAGTGTAGCGGTGAAATGCATAGATATTACGCAGAACTCCGATTGCGAAGGCAGCTTACAAAAGTGTAACTGACACTGATGCACGAAGCGTGGGTATCAAACAGG
+
EH@@>@C@BBBBCB@9;:?@AC@C@CCC<BB?BB<BB=BB>CJ>CCCCC;;6:@<@ABBD?B?BDDCCAA<ABBBB8AB9::A?ADCC?B;;;CCCEE>A@<;;?CB@@@BB?AC=BCC=??B???:99=AAABAAB???;??@@AAABBBBBAA??<???D@BBABCCBBBBB@C@@@?;;7;@<9==@///99.5.7558:6:;;>@4>><>@=AABBBA@ABB999A:9938=<;;;3;<55291>AB>
@6HNMW:01130:06247
TACGGAGGATGCGAGCGTTATCCGGATTTATTGGGTTTAAAGGGAGCGTAGGTGGGATATTAAGTCAGCTGTGAAAGTTTGGGGCTCAACCTTAAAATTGCAGTTGATACTGGTTTCCTTGAGTACGGTACAGGTGGGCGGAATTCGTGGTGTAGCGGTGAAATGCTTAGATATCACGAAGAACTCCGATCGCGAAGGCAGCTCACCGGGCCGGAACTGACACTGATGCTCGAAAGTGCGGGTATCAAACAGG
+
CDAA>@?=?:;;AA@:::?BCC>A>AGF>BB?AA9>A29929A9BBBCCCC?BBB=CCCC@D?BBCCCABABBBD>BBC=BBB8BBBB>B?B@BBB;B<@@;;<?@@@AAAA=AB<A@C=@@A@BAB?A@AAB>ADC;??>??B>AABB@BA@789979ABB>BBBB?BBBCCBBBBBB>BB>BBB?AA@::;@B=C?B;::BAC@=??9??A;?8::A@BCD999BAAA@@@@9>?>???8?AA@@@:868:
@6HNMW:01150:06213
TACGTAGGGGGCGAGCGTTGTCCGGATTTATTGGGCGTAAAGCGAGCGCAGGCGGTTAGATAAGTCTGAAGTAAAAGGCAGTGGCTCAACCATTGTATGCTTTGGAAACTGTTTAACTTGAGTGCAGAAGGGGAGAGTGGAATTCCATGTGTAGCGGTGAAATGCGTAGATATATGGAGGAACACCGGTGGCGAAAGCGGCTCTCTGGTCTGTAACTGACGCTGAGGCTCGAAAGCGTGGGTAGCGAACAGG
+
CBBBCBBBBB3@????@@<@@C?B@BAA=;;6;D;@@??C9@@A@@@@@;;5;;8;@DBCDK@BBAAAB?CBDDG;B@BBCCB@BBBB?C8<;=ABAAA::;4;=BD=BBABB>C@DD?BBBBCDCCA?CCC<BBBC@@?@?B?B@B@@@@@BC;;6;??=9?@???::9B@@@@@;;;5;5;AA@B?AC=AAA@8ABB<@AB@@@C?BBBA@@@CCCBACCBB@@=@AAABB=BBCCCF>A@@B:929=@9
@6HNMW:01153:06216
TACGGAGGATCCGAGCGTTATCCGGATTTATTGGGTTTAAAGGGAGCGTAGATGGGTTGTTAAGTCAGTTGTGAAAGTTTGCGGCTCAACCGTAAAATTGCAATTGATACTGGCAGTCTTGAGTACAGTTGAGGTAGGCGGAATTCGTGGTGTAGCGGTGAAATGCTTAGATATCACGAAGAACTCCGATTGCGAAGGCAGCTTACTAACCTGTAACTGACATTGATGCTCGAAAGTGTGGGTATCAAACAGG
+
555<7@@?:;;?A@AC@@<@BB>B?;;;0;9.99,9;)59)5<2::555566;=@9A76;=A=B@@BBB9;;BBB8;;;0;@@;@@?@;=8=99==0?;@@@<A>BBCFCCC>BBA@@@=@<;;B@BAB9;::6;@@=;;7;>A?AABB@CDDBC@@=@;;;/;AAA=ABBBCB;<::;9>=8000;00/399/4.4.4999:.955929.555:7<<=<9967;@>@@@99:D<BAABBA9@AA;<;0<BB?
@6HNMW:01119:06296
TACGTAGGTGGCAAGCGTTATCCGGATTTACTGGGTGTAAAGGGCGCGTAGGCGGGGATGCAAGTCAGATGTGAAATCTATGGGCTTAACTCATAAACTGCATTTGAAACTGTATCTCTTGAGTGCTGGAGAGGTAGACGGAATTCCTTGTGTAGCGGTGAAATGCGTAGATATAAGGAAGAACACCAGTGGCGAAGGCGGTCTACTGGACAGTAACTGACGCTGAGGCGCGAAAGCGTGGGGAGCAAACAGG
+
;?A@AAB?@@5;<5;;:>8==?;@=BCD;;;BCC=BBEGG>BB<AAA;;;;9;BBB:B;;;C@CA;;;AABBABB<AAA@@@@8AA5;8;BABCDF>CCCEBAB>BBH?BBBBBBBACA=A???BCDI@BDCC@CB@@@@59398<:A<@A@::9>=<>@CC>???BBBBDCBAB>B?B?BB?AAA=AABA>BBC@CACC?BBBBBBB7;;;;BB@BCDB@@@BD@A=ABA@@A8@;;;AAA3;;;BB<BBB>
@6HNMW:01127:06279
TACGGAAGGTCCGGGCGTTATCCGGATTTATTGGGTTTAAAGGGAGCGTAGGCGGCATGGTAAGCGTGTTGTGAAATGCGGGTGCTCAACATCCGGACTGCAGCGCGAACTGCCGTGCTTGAGTGCATTGAAGGAAGGCGGAATTCGTGGTGTAGCGGTGAAATGCTTAGATATCACGAGGAACCCCGATTGCGAAGGCAGCTTTCCGCGCTGTTACTGACGCTGAAGCTCGAAGGTGCGGGTATCGAACAGG
+
BBBC@C@D@CC@CC;?@@<@@D>B?;;;9;C=BB=BB:BA;@D=BBACDDD@CC?BBBB@BB?ACAAA@@CBBBC>AAAAB<ABBFCC@BCAA=@:?=799A@ABB@@>@AA@>B@AAC6;;AAAACBAHE?B?B?B???<?;?=>BBC@CB@@?9849BBE>CBBB?BABDAA@@@?>86:<ADD;A883:?BA;?=?BBBAA:A;?@@@@@@:<=<@?<<>>>B>BBBB=<6;66788=4=====>:=>>=
@6HNMW:01140:06296
TACAGAGGGTGCGAGCGTTAATCGGATTTACTGGGCGTAAAGCGTGCGTAGGCGGCTTATTAAGTCGGATGTGAAATCCCCGAGCTTAACTTGGGAATTGCATTCGATACTGGTGAGCTAGAGTATGGGAGAGGATGGTAGAATTCCAGGTGTAGCGGTGAAATGCGTAGAGATCTGGAGGAATACCGATGGCGAAGGCAGCCATCTGGCCTAATACTGACGCTGAGGTACGAAAGCATGGGGAGCAAACAGG
+
DGCBBBBB<@@@@@@@AB>A?BCD@CDE@EC9::6:A@CC=BBBAAABBBC?AA?AC=BB6:6;BBB?CBCBBBE=BBBB9BBA@@7;6;B?CC?C?C@@@@B?AAA@??BB@BFBBBBA@BBCCDCIGIBCD?BBB?BDCHAC@D@BB@BBAAB@@>@ABB=;;;BBCB;;;;;;C@BB@B?BAA=AD??<?AA;@;AA@@=@@@@B?B?@?=?BBBBCC;;;C;;8;FCAAA;AABABBB7BBBBB=BDB@
@6HNMW:01142:06261
TACGGAGGATGCGAGCGTTATCCGGATTTATTGGGTTTAAAGGGAGCGTAGGTGGGATATTAAGTCAGCTGTGAAAGTTTGGGGCTCAACCTTAAAAATTGCAGTTGATACTGGTTTCCTTGAGTACGGTACAGGTGGGCGGAATTCGTGGTGTAGCGGTGAAAATGCTTAGATATCACGAAAGAAACTCCGATCGCGAAGGCAGCTCACCGGGCCGGAACTGACACTGATGCTCGAAAGTGCGGGTATCAAACAGG
+
959B=:;6;>?A9;0900*/77286===66505<)55)59,95,5;;<<==<?@@7;9:;.5.5;<999??@@@@8===,999*59=<9<*0*////$/4778<;68844333-3;094:054;8833-3:933-333(33,3394:;;<68<<;;;<173777+777;.3343=<;78333(333(3334::999933,31333;;;9=5=;7;5;8=/77<<<;9://..-22,--'-----4,23...5-5394
@6HNMW:01150:06300
TACGTAGGTGGCAAGCGTTATCCGGATTTACTGGGTGTAAAGGGAGCGTAGGCGGATTGTTAAGTCAGTTGTGAAAGTTTGCGGCTCAACCGTAAAATTGCAGTTGATACTGGCAGTCTTGAGTGCAGTAGAGGTGGGCGGAATTCGTGGTGTAGCGGTGAAATGCTTAGATATCACGAAGAACTCCGATTGCGAAGGCAGCTCACTGGAGTGTAACTGACGCTGATGCTCGAAAGTGTGGGTATCAAACAGG
+
=?BCDBB?AB>@<6<00088:=9>7;;=6==>C>>>CCDC=BB=@@@AA;;7;C?DE<;;?B?BB??@@49:>;=4<@@45567;;=?;>666BCC9C@BCCCH@CCBBBBB?A@@@??9@@@?==9=744:<8<<=7<:6;7:1>>?><>>AD@AB=B?A@:BBBD?BBBBBBBBAAA>;;89@A=?>>:>===9;9????@ABACC>A@@@:979<?>?=>9966====>==6=<AAC>6BA959D=?@@@
@6HNMW:01158:06278
TACGGAGGATGCGAGCGTTATCCGGATTTATTGGGTTTAAAGGGTGCGTAGGTGGTGATTTAAGTCAGTGGTGAAAGTTTGTGGCTCAACCATAAAATTGCCGTTGAAACTGGGTTACTTGAGTGTGTTTGAGGTAGGCGGAATGCGTGGTGTAGCGGTGAAATGCATAGATATCACGCAGAACTCCGATTGCGAAGGCAGCTTACTAAACCATAACTGACACTGAAGCACGAAAGCGTGGGGATCAAACAGG
+
CDCC?@@=@@@@A@??AA?ABB@B?BCC=CC?BB>BC:?@8@@8@@>@@??:?A?ACDCC=B>AABBBBB;><><7>?A=C>><>BAA?B<>>CCC:C999<????EE9@@AA:@;???6<<?==:;:D9A>94996066066///66:6>A>>=?A=DDDC:8;;@???????;;;A>>>?<@?@;?@@8;:@@7;8;@A@A7;;@AA:A=AAA<>766=@A@BB588B@ADD:B;::??>1==@@@9??E=
@6HNMW:01163:06277
TACGGAAGGTCCAGGCGTTATCCGGATTTATTGGGTTTAAAGGGAGCGTAGGCGGGTGACTAAGTCAGCGGTTAAAGCGTGTGGCTCAACCATACATTGCCGTTGAAACTGGTTGTCTTGAGTGCACACAGGGATGCTGGAACTCGTGGTGTAGCGGTGAAATGCTTAGATATCACGATGAACTCCGATCGCGAAGGCAGGTGTCCGGGGTGCTACTGACGCTGAGGCTCGAAAGTGTGGGTATCAAACAGG
+
ABAA=A=@=?D?@?<?@@?BBC?C?CDD=CC@BB=@C<@@=AD>AAABBAA=@>@8AB@BBC<AAB@@9;4;;@@;ABABBBD@CBBC?B?BABBBB=AB?CB?BBC>CDC@C?AACB@BA@@BBBBBB???:?@@ABC@B@BDBBBB?BCC??8859@AA=BCBB?BBBBBCBBBBBB@@>BBB>AABBBBBB?B>@@@>BA@B?BCC9@@@B@A@CCCBAAB?><>BAABB8@?@>>?8?@A>?@:>>>?
@6HNMW:01119:06350
TACGGAGGATCCGAGCGTTATCCGGATTTATTGGGTTTAAAGGGAGCGTAGATGGATGTTTAAGTCAGTTGTGAAAGTTTGCGGCTCAACCGTAAAATTGCAGTTGATACTGGATATCTTGAGTGCAGTTGAGGCAGGCGGAATTCGTGGTGTAGCGGTGAAATGCTTAGATATCACGAAGAACTCCGATTGCGAAGGCAGCCTGCTAAGCTGCAACTGACATTGAGGCTCGAAAGTGTGAGTATCAAACAGG
+
FCCC@@@>@CC<A@??AB>ACC@D@CCC=CC@CC<A@;@@:AD>BBCCCBBBA@<@CBBB?B?ABDCCC999DFF>BBB=AAB?BBBB?B;<<KED;C>AAACC@CBCDDBB?BEFA@A=@@?>=?@==9>9949BB?BB?B?B?BDCC@BBBBBBB?BBBB=BBCC?BBCBBBCBBBB=???BBB?BBB588A?2849ABA=BB??><@A9:9B@C???AAA?C9999BBBBD>CBBBBBBBBB?@@:@BA?
@6HNMW:01120:06354
TACGTAGGGGGCAAGCGTTATCCGGAATTATTGGGTTTAAAGGGTGCGTAGGCGGTTTGATAAGTTAGAGGTGAAATACCGGGGCTCAACTCCGGAACTGCCTCTAATACTGTTGAACTAGAGAGTAGTTGCGGTAGGCGGAATGTATGGTGTAGCGGTGAAATGCTTAGAGATCATACAGAACACCGATTGCGAAGGCAGCTTACCAAACTATATCTGACGTTGAGGCACGAAAGCGTGGGGAGCAAACAGG
+
CCBBB:9999):=6<@@@<@A@?A=@<@@AB?CC>CF>DC>FD>BBCCBCB@BB@CD>DCCB@CC=@B::9:CDD=BBC<@@@9@DCC>ABA?B=A>A:;;?BBCB@CCCBBB?AA?BBBAAAABBBCB>@=><>DD?CA=A=AADAAA?BB@=A@?:>???9?@@A=??@A>>>A??===A;AAA7==A9>>>>:=:=??@@:@A;AA9<>>@>==A@@@AA;=:827<<;;<5=>=>ADD;AA>>>9;;;=
@6HNMW:01125:06318
TACGGAGGATGCGAGCGTTATCCGGATTTATTGGGTTTAAAGGGAGCGTAGGTGGGATATTAAGTCAGCTGTGAAAGTTTGGGGCTCAACCTTAAAATTGCAGTTGATACTGGTTTCCTTGAGTACGGTACAGGTGGGCGGAATTCGTGGTGTAGCGGTGAAATGCTTAGATATCACGAAGAACTCCGATCGCGAAGGCAGCTCACCGGGCCGGAACTGACACTGATGCTCGAAAGTGCGGGTATCAAACAGG
+
BCBC@@@>@;;;BA@???=ABB?B?CCC>CC?BB8??8??8?D>@??BBBC?@@@:AAAC?B?BBCCCCICGFCC?GCC>GFI;CCAA<@=A4;:;-;=CA;;;?BBCEBBB=@@9@?B=ABBBBBB@CABADABBB>BB?B@C?C@BB@B?>==00-0@@@9>>AA=AAAAAAEEBBB?CF?BCB?BCCAAACC>B?B@??CBBB?CC>C@B@C>AABCCBBBBBBBBBBBBB>BBBBBC>BBBBBC>@@C=
@6HNMW:01129:06344
TACGGAGGATGCGAGCGTTATCCGGATTTATTGGGTTTAAAGGGAGCGTAGGTGGGATATTAAGTCAGCTGTGAAAGTTTGGGGCTCAACCTTAAAATTGCAGTTGATACTGGTTTCCTTGAGTACGATACAGGTGGGCGGAATTCGTGGTGTAGCGGTGAAATGCTTAGATATCACGAAGAACTCCGATCGCGAAGGCAGCTCACCGGGCCGGAACTGACACTGATGCTCGAAAGTGCGGGTATCAAACAGG
+
DCCC@BB?BBAAA@@?AA@BCD@C?AA@:=A9>?7>@9@A9AC>899DC@A>ABB=CCCC@C@CCDA@ABBBCCF>CCC>FCC;CABB@D?B?CCB9B<@@@@@<@BCCCCB?BC>CAD?B?@?CCBBBBCBB?BBC=BC?C?C?BBBB@BCBCC::;;CCD>@@@A>ABBBCCCCCBB?BB?BCB?BBABBBAA9>7<@>>?AAA<@>5<9?<@?ABBBCCAAABBBBBDCCC?C@@;;;6;@B@@@<?CCA
@6HNMW:01136:06341
TACGGAGGATGCGAGCGTTATCCGGATTTATTGGGTTTAAAGGGAGCGTAGGCGGGCGCTTAAGTCAGCTGTGAAAGTTTGGGGCTCAACCTTAAAATTGCAGTTGATACTGGGTGCCTTGAGTGCGGTATAGGCAGGCGGAATTCGTGGTGTAGCGGTGAAATGCTTAGATATCACGAAGAACTCCGATTGCGAAGGCAGCTTGCTGGAGCGTAACTGACGCTGATGCTCGAAAGTGTGGGTATCAAACAGG
+
BABB>;;5;;;;@AA@BB?@@@@C>BBE=BB@CB<BD6;;6;D;ABB;;;@<@BB<B:;:?@;?AA@@?BBECCC<@AA9===3<<00+08;:>AA7A;=>BBB?BCCCCBBD>????B??@?@??B?BBC:94:@@<AB?C>B=??AA;>?BBB9:79CCC=AA=<7@:87>>AB@@@900,0>>;???<??AD4:59AACDABBBB?BBA@::5;@BBABCCAAABBBAAAA0;;B<;;0<;:=>@8@@@<
@6HNMW:01146:06324
TACGGAGGATGCGAGCGTTATCCGGATTTATTGGGTTTAAAGGGAGCGTAGGTGGGATATTAAGTCAGCTGTGAAAGTTTGGGGCTCAACCTTAAAATTGCAGTTGATACTGGTTTCCTTGAGTACGGTACAGGTGGACGGAATTCGTGGTGTAGCGGTGAAATGCTTAGATATCACGAAGAACTCCGATCGCGAAGGCAGCTCACCGGGCCGGAACTGACACTGATGCTCGAAAGTGCGGGTATCAAACAGG
+
CCBC?BC@CCBBB?@:;;@DCC>@?@AD=BC@BC<BB;@@:@C=AAACCDC?CCC>CCCC?B>BBB@9;;CCCCC>BDG?CCC8BB::4;>@4;;;5;5;;BBB?AABBBCF=??<??C?CA<<?00-0@@=@<?>;?@B;A>A>BBAA=AAA=>=B@BCCC>AAAC?BBC@@@AAAFF>AA?BBB?BBBBBBBA<?8>898@C@@>AA9A3959>AABBBBBAAA?>;=>>BB:A>>>@@:@>>>??9?>>:
@6HNMW:01153:06310
TACGGAGGATACGAGCGTTATCCGGATTTATTGGGTTTAAAGGGTGCGTAGGTGGCAGATTAAGTCAGCGGTGAAAAGCTGTGGCTCAACCATAGTCTTGCCGTTGATACTGGTTTGCTTGAGTACAGTTGATGTAGGCGGAATGCGTAGTGTAGCGGTGAAATGCATAGATATTACGCAGAACTCCGATTGCGAAGGCAGCTTACAAAAGTGTAACTGACACTGATGCACGAAAGCGTGGGTATCAAACAG
+
DBAB@AA>ABA@@>>>@@<@CC@C@BBB<AB?BC=CC;A?<?C>BCBDCB@=?@;@BCCD@C@CCCCCCC@CCCCC9@B9;;<7;CCC@J<;;BBA@A:;;@BB?BBAA@@??CB<AAA=AAAAAABBA?BA???AA>BB?B@???CCCB>>?BB9959@@@;???DBBABBAA>A??A@BB<>>>:;;;7:::=050888;<6:<?=C5@===?>BDAA@BB@@B777<5377)78666;5//.69;.936
@6HNMW:01155:06311
TACGGAGGATCCGAGCGTTATCCGGATTTATTGGGTTTAAAGGGAGCGTAGATGGATGTTTAAGTCAGTTGTGAAAGTTTGCGGCTCAACCGTCAAAATTGCAGTTGATACTGGATATCTTGAGTGCAGTTGAGGCAGGCGGAATTCGTGGTGTAGCGGTGAAATGCTTAGATATCACGAAGAACTCCGATTCGAAGCAGCCTGCTAAGCTGCAACTGACATTG
+
9B??=:;5::>8>>?558?BBB@B@BBB=BD?BB=BB=BG=BB=AA@???::9B?@@@=@7@00/;;;;.33333(3<<6<77/3;88//5:///;;+50--,,,(,--56.2+2222281669533633(..3(..2+27/5055:=<<7;:4455504<<<(55<<8<A?>:<=444;7::5333,33/(/8:(--7773--/88056///.(..989::84
@6HNMW:01163:06353
TACGGAGGATACGAGCGTTATCCGGATTTATTGGGTTTAAAGGGTGCGTAGGTGGCAGATTAAGTCAGCGGTGAAAAGCTGTGGCTCAACCATAGTCTTGCCGTTGATACTGGTTTGCTTGAGTACAGTTGATGTAGGCGGAATGCGTAGTGTAGCGGTGAAATGCATAGATATTACGCAGAACTCCGATTGCGAAGGCTTAGCTTACAAAAGTGTAACTGACACTGATGCACGAAAGCGTGGGTATCAAACAGG
+
AA@C@CD@CBBBCCD9:9@CCC@C?;;;6;A@FD<AB6;;0;C=CCCHKCC@AA=@A@:;5;=@@ABBAA=ACGEE9AA;<;C@BBBB@C9;;BBBBB>@@=@A>AAA@9958??8=8948==?@A?:;>798>>?@?@@<A?@@@B???A@@<>==8>:@@8000@@@@BBBC998?>>=>797>9977.227727322+2578,33;==1;;;==8<::977733333//////(/////8/77333<155=8
@6HNMW:01126:06373
TACGGAGGATGCGAGCGTTATCCGGATTTATTGGGTTTAAAGGGAGCGTAGGTGGGATATTAAGTCAGCTGTGAAAGTTTGGGGCTCAACCTTAAAATTGCAGTTGATACTGGTTTCCTTGAGTACGGTACAGGTGGGCGGAATTCGTGGTGTAGCGGTGAAATGCTTAGATATCACGAAGAACTCCGATCGCGAAGGCAGCTCACCGGGCCGGAACTGACACTGATGCTCGAAAGTGCGGGTATCAA
+
::;C@BB@BBBCAAAC:98:BB?B?ABB7:8@CC>CC;AA<AD:>@BCB::39==5@@@@=A?B@@;;;99A@@@8???5BBB3@A:;7;=B=BBB7B9;;@@B?CB??:9929C;C?B?BBB@@@A<?:87<4734/4?9?<<8<:=B>BBBCCAA=AAAA=BCEC@C??@?>???::6:A=ABB@CCBBCCCB?B?B;::@@=>=@@=A?C?C9:::::???BBBABAC???8?A???B=@===;:
@6HNMW:01133:06375
TACGGAGGATGCGAGCGTTATCCGGATTTATTGGGTTTAAAGGGAGCGTAGGTGGGATATTAAGTCAGCTGTGAAAGTTTGGGGCTCAACCTTAAAATTGCAGTTGATACTGGTTTCCTTGAGTACGGTACAGGTGGGCGGAATTCGTGGTGTAGCGGTGAAATGCTTAGATATCACGAAGAACTCCGATCGCGAAGGCAGCTCACCGGGCCGGAACTGACACTGATGCTCGAAAGTGCGGGTATCAAACAGG
+
CCCC=@@?A@?@AA;;9;49?>9>:99;2::5;;39@3;;6A@7??ADDCC?AAA;@BCCADAEFCCCCCDBCHG>BBF?EIE=BBBA<@:@,000,0+000=<+09==>;<9=?:??B?AAAAAAC>AA@@@;?>A9>@1717037=B?CEBBB@A<=7::,9@AA?BBBBBB>>?BC@BC?BBB?BEBAA@A@9>9==>=@@??<?F>C?C@C?AABB??@BB@AA9::655,7===@@3;7:667.///3
@6HNMW:01144:06377
TACGGAGGATGCGAGCGTTATCCGGATTTATTGGGTTTAAAGGGAGCGTAGGTGGGATATTAAGTCAGCTGTGAAAGTTTGGGGCTCAACCTTAAAATTGCAGTTGATACTGGTTTCCTTGAGTACGGTACAGGTGGGCGGAATTCGTGGTGTAGCGGTGAAATGCTTAGATATCACGAAGAACTCCGATCGCGAAGGCAGCTCACCGGGCCGGAACTGACACTGATGCTCGAAGTGCGGGTATCAA
+
BBBC@CA?A9:;A@AA;;6;@C@D@BCC>CC@DD=BB8;;6;C<BBBCCBB>B@B;@BBC@CABBBAAABCCBBB>BCD?CEE<CBCB?A=@5;;;.;5;;BBB>ACABBAA?AD>E@B?BAA@@??9??????BAB=BB?B?B?BBBB?BBAABA?=@DCK>CCCC?BBBBB899AAB???<?CC?BBBA@>>>=@=?@????8839C;@>B?B>B>?>BBAABC998A>8818>888<3<::9;;
@6HNMW:01165:05761
TACGGAGGATGCGAGCGTTATCCGGATTTATTGGGTTTAAAGGGAGCGTAGGTGGGATATTAAGTCAGCTGTGAAAGTTTGGGGCTCAACCTTAAAATTGCAGTTGATACTGGTTTCCTTGAGTACGGTACAGGTGGGCGGAATTCGTGGTGTAGCGGTGAAATGCTTAGATATCACGAAGAACTCCGATCGCGAAGGCAGCTCACCGGGCCGGAACTGACACTGATGCTCGAAAGTGCGGGTATCAAACAGG
+
;;;C@CCHBBCBBBB9;;@ABB@B@BCD=BB<@A8AA8AB;BB;BAAAABB@A@A;AAAC?B?CBBCCCCCDDDD>CCB<AAA8ABBB=A<>:=>=3>=@?@BB?BABBABB>BB<B>B<@@BBB@A=???BC@CDC>CC?A=@=@@@@<AAC@@>>;>@@A<BBDC?ABCBBB>BA<<;>A>ABB?BBBBBBBB=?;@>?>@@??299*:;?;@@BBCBB?;;A@>>=>=;;:0;:888D6;;97<:3=@?;
@6HNMW:01170:05766
TACGGAGGATACGAGCGTTATCCGGATTTATTGGGTTTAAAGGGTGCGTAGGTGGCAGATTAAGTCAGCGGTGAAAAGCTGTGGCTCAACCATAGTCTTGCCGTTGATACTGGTTTGCTTGAGTACAGTTGATGTAGGCGGAATGCGTAGTGTAGCGGTGAAATGCATAGATATTACGCAGAACTCCGATTGCGAAGGCAGCTTACAAAAGTGTAACTGACACTGATGCACGAAGCGTGGGTATCAAACAG
+
ABBB?;;8;AAADAAABB?ABB5979AC=BB<??5<?*97*8>8?@:99BB@BC=ABCCC?B?B???CBA<@99:9+8:>@AA?@@@@=D;===????;>>=AD@B???A@@388-8==;;???AA===9=?A@<<=;;;5;9877<<>>?::>C>><@BBC=AA998==>8861755/9//(..5056628:88282:;>;;552555'59766-5777796;///<7775706557<=28;?>CD7::A
@6HNMW:01172:05798
TACGGAGGATCCTAGCGTTATCCGGATTTATTGGGTTTAAAGGGAGCGTAGGCGGGCGCTTAAGTCAGCTGTGAAAGTTTGGGGCTCAACCTTAAAATTGCAGTTGATACTGGGTGCCTTGAGTGCGGTATAGGCAGGCGGAATTCGTGGTGTAGCGGTGAAATGCTTAGATATCACGAAGAACTCCGATTGCGAAGGCAGCTTGCTGGAGCGTAACTGACGCTGATGCTCGAAAGTGTGGGTATCAAACAGG
+
BBBC@CC@CCC@CAB?@@@DCC?C?BAA9??=AA=BE>CC>BC=???@AAB@BBC>BBBA?B=AA>>@BBCFDJF>BAF>FGG;CCCC@C=A5;;;.;<@@C;;7;@@AB@@A=;::?B?AABBCCC?BBC?>9???<?C?B?B=@??A<@AB999B?BABB=BAAB?AAA???DCBBB?BC?BBC@CBA7:9@?<@>A?@?D?CBBB@AAAAAB?A@@BCBCCCB:;;BBBBD?DBBBCL>AABCCC?BCCA
@6HNMW:01172:05808
TACGGAGGATACGAGCGTTATCCGGATTTATTGGGTTTAAAGGGTGCGTAGGTGGCAGATTAAGTCAGCGGTGAAAAGCTGTGGCTCAACCATAGTCTTGCCGTTGATACTGGTTTGCTTGAGTACAGTTGATGTAGGCGGAATGCGTAGTGTAGCGGTGAAATGCATAGATATTACGCAGAACTCCGATTGCGAAGGCAGCTTACAAAAGTGTAACTGACACTGATGCACGAAAGCGTGGGTATCAAACAGG
+
BBBC?BB?BBCCC@?>>>:9::?B@CCC=CD@DD>CC=CC>CD?CCCCGCC@BB@CCBBCAC?BBDBB@@=@BDCC7::AA;;:;CDDAC@CCBBBBB@CD@BB?BDBBC@?<?@9@@?;@@@@@BAAA@CBBBBBB?BC@B@BBBBAABBDBAAAA=ABBB>>>@BCBBBAAD;??C@@=>:>>A>AA@:>=CC1838;;?B>@:999+9<=??;>@DCB???B?==9<>BBC@BBA<<<5885>>A7AAC?
@6HNMW:01176:05795
TACGGAGGATGCGAGCGTTATCCGGATTTATTGGGTTTAAAGGGAGCGTAGGTGGGATATTAAGTCAGCTGTGAAAGTTTGGGGCTCAACCTTAAAATTGCAGTTGATACTGGTTTCCTTGAGTACGGTACAGGTGGGCGGAATTCGTGGTGTAGCGGTGAAATGCTTAGATATCACGAAGAACTCCGATCGCGAAGGCAGCTCACCGGGCCGGAACTGACACTGATGCTCGAAAGTGCGGGTATCAAACAGG
+
;;>>;>B=A:99@@ABBC@BCCAC@CBB<;;6;A9AA0;;0;?8??ABBBC@CBF>BC@A?A?BCCC;<<CCCDC=AAA;ACB7@@@@>A>A=@@?3>59;@A>49;@::9?:??59788@<@?>4838??<@<??A;AB>B=A>AAAA?BBB988;8<733(33334:B?AABBBBCB?CC?DCD=AAB@@=;;*0*0==@@@@B5::29=A0877@@>ABCAA=>>=>=AAA388=?@@:AA@><=9<>A;
@6HNMW:01176:05797
TACGTAGGGTGCGAGCGTTAATCGGAATTACTGGGCGTAAAGCGGGCGCAGACGGTTACTTAAGCAAGATGTGAAATCCCCGGGCTTAACCTGGGAACTGCGTTTTGAACTGGGTAGCTAGAGTGTGTCAGAGGGGGGTAGAATTCCACGTGTAGCAGTGAAATGCGTAGAGATGTGGAGGAATACCGATGGCGAAGGCAGCCCCCTGGGATAACACTGACGTTCATGCCCGAAAGCGTGGGTAGCAAACAGG
+
CCAACCDD>D99:???;;5;=@??;><A455555)5:99949@AD=CBB;;;A@:@?BBB>BBCC>:===?===>6====2?A8@G:>7@;?@=6@46999BBCC;CC?BBEE>AA@@BBBBBBB@@;><<377889%9?AC>B?B?BB9:9??A@AAAA@@;@BC@@@@BBBDBBB>;;5;>BAC?CA@@>BA@=@=@A;<<;<.<BC=@@@=@AABBBCAA=>>====5>?A;A??>?>8<@9:9@:@@B?
@6HNMW:01190:05760
TACGGAGGATGCGAGCGTTATCCGGATTTATTGGGTTTAAAGGGAGCGTAGGTGGGATATTAAGTCAGCTGTGAAAGTTTGGGGCTCAACCTTAAAAATTGCAGTTGATACTGGTTTCCTTGAGTACGGTACAGGTGGGCGGAATTCGTGGTGTAGCGGTGAAATGCTTAGATATCACGAAGAACTCCGATCGCGAAGGCAGCTCACCGGGCCGGAACTGACACTGATGCTCGAAAGTGCGGGTATCAAACAAGG
+
@ABB@A@>@BBCCAA>?><>BA;?>?AA;AA>AA<AA=AA<AB=BBBAAAA@BBE>DCCG?A?ACCA@ACBABAD:;<C=CCC9DC;;6;>B5;;;;*;;A@@<<7;A?AB@?=@G>C@C?BBCAA;:7:??AD?BBB>BB?B>B?CBCC?CCA99::69DCA=CB9949@@AAAABB@@<:94;AB:@@@?@@AA;?<?:::AA@B<??8?;?;?????BBBABBCA@@@?>>>8?BBCCD=?@>>>@688185
@6HNMW:01191:05805
TACGGAGGATACGAGCGTTATCCGGATTTATTGGGTTTAAAGGGTGCGTAGGTGGCAGATTAAGTCAGCGGTGAAAAAGCTGTGGCTCAACCATAGTCTTGCCGTTGATACTGGTTTGCTTGAGTACAGTTGATGTAGGCGGAATGCGTAGTGTAGCGGTGAAATGCATAGATATTACGCAGAACTCCGATTGCGAAGGCAGCTTACAAAAGTGTAACTGACACTGATGCACGAAGCGTGG
+
DCCC?CC@CBBBB@@;;;>@AB7;8;CC9;;5;=6=@)::,:;8@ECBB@@=A@>ABBCCBDADBCCBBB>B;;;;;*<?A?;:4::;9=@899?===B:9;<@?<A@BBBBB?BB:A9917777;=734=BB??@?@;?@=@>AABB??@CFBBBBB?B@@@;:98?AA998AA<:::<<<><>=>;A@@688=82;57558848::==1;;///)/;;9:<>>=98722233,386339
@6HNMW:01193:05777
[truncated: 44,171,225 more chars]
