# Supplementary material for: Effects of supplementary feeding on the rumen morphology and bacterial diversity in lambs
Source: PeerJ. 2020 Jun 19;8:e9353. doi: 10.7717/peerj.9353 (PMC7307561; doi:10.7717/peerj.9353)
Supplement: Supplemental Information 14 [file peerj-08-9353-s014.gz › peerj-08-9353-s014]

@6HNMW:00671:05796
TACGGAGGATCCGAGCGTTATCCGGATTTATTGGGTTTAAAGGGAGCGTAGATGGATGTTTAAGTCAGTTGTGAAAGTTTGCGGCTCAACCGTAAAATTGCAGTTGATACTGGATATCTTGAGTGCAGTTGAGGCAGGCGGAATTCGTGGTGTAGCGGTGAAATGCTTAGATATCACGAAGAACTCCGATTGCGAAGGCAGCCTGCTAAGCTGCAACTGACATTGAGGCTCGAAAGTGTGGGTATCAAACAGG
+
C;;;?BD@CCC?BBA;;;=@AD>A>A@@;@C@GK=CC>CC=CE;<;CCECBBBBAGCCCC>C@CCCDDE@DBBBA9;;;0;AA>ABBB>@699BAA5B=?ABBB7;;AA@FE>ABD;;;?AA@AACACA=@?>;?@@=@A=A3959BCC?BBBAA;;6;AA@;A@@@<@@@@BBBBBBC@DC?A@?;===:==@@394:@AB?@?@BB?B:99?CABBCCBAA=A??9?AACDD=AACB??9??A<@@:99:?
@6HNMW:00674:05783
TACGTAGGGGGCAAGCGTTATCCGGATTTACTGGGTGTAAAGGGAGCGTAGACGGCGACGCAAGTCTGGAGTGAAAGCCCGGGGCCCAACCCCGGGACTGCTTTGGAAACTGTGCTGCTGGAGTGCAGGAGAGGTAAGTGGAATTCCTAGTGTAGCGGTGAAATGCGTAGATATTAGGAGGAACACCAGTGGCGAAGGCGGCTTACTGGACTGTAACTGACGTTGAGGCTCGAAAGCGTGGGGAGCAAACAGG
+
9@==>:::::':@<C;;;=AAC<A<;;;0;;;55)555<<4<=4>666==@BAA?@CBBBCJ@CCCCD@BBBDDE>CCC>CC@7BC8@5;;;.<C=FFCCBCI>C@CJ?EJCABACCBCC@AAABBBC@B@@@=@@>BBB@DAC@B?BCCBBBBA::8:ABA9?????>>@A??;?A?AB?B@BBA@A?>?===?=D=8615>8=<@A=>>@<==:879777>688?<@<<>AA;@A@A<<<2889BE;;;<:
@6HNMW:00700:05799
TACGGAGGATGCGAGCGTTATCCGGATTTATTGGGTTTAAAGGGAGCGTAGGTGGGATATTAAGTCAGCTGTGAAAGTTTGGGGCTCAACCTTAAAATTGCAGTTGATACTGGTTTCCTTGAGTACGGTACAGGTGGGCGGAATTCGTGGTGTAGCGGTGAAATGCTTAGATATCACGAAGAACTCCGATCGCGAAGGCAGCTCACCGGGCCGGAACTGACACTGATGCTCGAA
+
BBBA?A@;>999>:>;;;95552626>@6==8<<3;;4;?8AA8?A=@C@@=@BC8;;CC?DACGCCCCCGCBBB<@?A0;;;.;@@A>A?B@BDC7B7;<9=?2:9988=>4>E>G@E>>@000:;6:?===:@@A<@B?C?C?BBCA<A@@@@=>:>BCD>CB>>;??=>>@:88@@<AB=BAB?BBB?????<??ABA@@?::49@;A@C@C@B@@?A@AAB@:;@@><<7
@6HNMW:00709:05792
TACGGAGGATACGAGCGTTATCCGGATTTATTGGGTTTAAAGGGTGCGTAGGTGGCAGATTAAGTCAGCGGTGAAAAGCTGTGGCTCAACCATAGTCTTGCCGTTGATACTGGTTTGCTTGAGTACAGTTGATGTAGGCGGAATGCGTAGTGTAGCGGTGAAAATGCATAGATATTACGCAGAACTCCGATTGCGAAGGCAAGCTTACAAAAAGTGTAACT
+
@BBA>?A<AAB@A?@;;;7;AA=@?AAA<@@=B@8@C8@@;AB=BBBBB;;7;B@BDBBD;;;;CDCCCD?BBAJJ7;;AAAB=@B>>;>000>>///+550558<<<<<::69:0333289989;3346<<;888@<@B>B===<===8778:97;5;3377&79=<777A>67:889999938871622-255727+22+2773933333$7<<76066
@6HNMW:00709:05795
TACGGAGGATCCGAGCGTTATCCGGATTTATTGGGTTTAAAGGGAGCGTAGGCGGGCGCTTAAGTCAGCTGTGAAAGTTTGGGGCTCAACCTTAAAATTGCAGTTGATACTGGGTGCCTTGAGTGCAGTATAGGCAGGCGGAATTCGTGGTGTAGCGGTGAAATGCTTAGATATCACGAAGAACTCCTATTGCGAAGGCAGCTTGCTGGAGTGTAACTGACGCTGATGCTCGAAAGTGTGGGTATCAAACAGG
+
BBCC?B@=@;;5;A@AAA?DAA>A?A@A6:9299+7>3;<)93+3;8=:;=8=BB;A@=>;?<897773;<99::)///)///&/::<5;49.444&4.45:;:895488444(337-72885954=;;333938882;;5<-805AAA?B@;;:00(/9:;57:8=8BBB???990>>50/(.:;100/596674949:99=6?;=;<@@??AA7699=;599?;@@@@999?:@?@@@@<ABDDEH?C@@@
@6HNMW:00712:05774
TAGCGGAGGGTGCAAGCGTTACTCGGAATCACTGGGCTAAAGGACGCGTAGGCGGATTATCAAGTCTTTTGTGAAATCTAATGGCTTAACCATTAAACTGCTTGAGAAACTGATAATCTAGAGTGAGGGAGAGGCAGATGGAATTGGTGGTGTAGGGGTAAAATCCGTAGAGATCACCAGGAATACCCAGTTGCGAAGGCGATCTGCTGGAACTTAACTGACGCTAATGCGTGAAAGCGTGGGGAGCAAACAGG
+
:54/:,--8/----(--/-088;//+/6767;;;:2:8991929:;:;333688.4449:8828:8888&344::28444.44.4:7:7<7;;5;<3;;;:9744444)49;;<<7555555999555)55594999944.4.46:544.4883444&4444&4838<9::495944.4:5:6-.-7(---(----061899:<::;@>:=:;;:@<@>>AA;65:9@>::=555)4444444&44488(4/:3
@6HNMW:00712:05778
TACGTAGGTGGCAAGCGTTATCCGGATTTACTGGGTGTAAAGGGAGCGTAGGCGGGAGTGCAAGTTGAATGTTTAATCTATGGGCTCAACCCATATCAGCGTTCAAAACTCATTTCTTGAGTGAAGTAGAGGTTGGCGAATTCCTAGTGTAGCGGTGAAATGCGTAGATATTAGGAGGAACACCAGTGGCGAAGGCGGCCAACTGGGCTTTTACTGACGCTGAGGCTCGAAAGCGTGGGGAGCAAACAGG
+
BBBDB;;5;;4;A=>=?@=@AA;?;@@@;AACCE>BBBBB>BB=A@>>><><>BD=CBBAAA>BB7:8@=??D?B@BBBBCCC<A@?A288,9<<=A@9:6802AAA5AA@8;;3;=.78A@@A?>==A;;5;8<66787=8;4<=>??=AA:95:=>=38699<>?@>>><>@=AC<@<?8:2:=;:5;=@490888=8=9?AAA9>BBB:B@@@@@000@;;7?AA99929>999=?0???CC=8785
@6HNMW:00667:05823
TACGGAGGATGCGAGCGTTATCCGGATTTATTGGGTTTAAAGGGAGCGTAGGTGGGATATTAAGTCAGCTGTGAAAGTTTGGGGCTCAACCTTAAAATTGCAGTTGATACTGGTTTCCTTGAGTACGGTACAGGTGGGCGGAATTCGTGGTGTAGCGGTGAAATGCTTAGATATCACGAAGAACTCCGATCGCGAAGGCAGCTCACCGGGCCGGAACTGACACTGATGCTCGAAAGTGCGGGTATCAAACAGG
+
;;<B?A@<@;;;@A=:::<??A?B99;C>BC?CC>DC<??8?D=?@?BCCC?CCC>BBBCADBCCBCCCCCCCAA<AAD<CCC:AA@C?B>C>BBB:A=@@BBB=@@@@ACB?BC=C@D@C@@@B??=?CA@A=999.9@<A@C@CCCC?BBA@@??;?@AA:BBBB?BC???BBBBCB@CC?BBB@CCDA@???4849???BBBB?CC=C?B?B?BCAAABBBBB>>@BBBCD=B@B>>>8?AA===8==<8
@6HNMW:00667:05825
TACGGAAGGTCCAGGCGTTATCCGGATTTATTGGGTTTAAAGGGAGCGTAGGCGGACGACTAAGTCAGCGGTTAAAGCGTGTGGCTCAACCATACATTGCCGTTGAAACTGGTTGTCTTGAGTGCACACAGGGATGCTGGAACTCGTGGTGTAGCGGTGAAATGCTTAGATATCACGATGAACTCCGATCGCGAAGGCAGGTGTCCGGGGTGCTACTGACGCTGAGGCTCGAAAGTGTGGGTATCAAACAGG
+
BCBB?B?B@CC@BA?A@@=@BC?C=@@@;@D>DC6;;6;A<BE>BBACB@@=AA=@A:;:BC?BBBCCCB@B?BB>CCCCCBB@BDB@?B>@@BCBA=@@6::>BBD>CCD@D>BBBB@CBBBBBBBBCAAB<ABBBBB@C>AADBBB?BCCBC??=?BBB>BBBB?BBBAA@@@@000;;=A@@=BCBBBBBC@B?BA=9=>>?<BCA9???A=BBA@A>>=?>>9>@@@AB>CAAABD=@>AACC;@@@<
@6HNMW:00671:05831
TACGGAGGGTGCGAGCGTTAATCGGAATAACTGGGCGTAAAGGGCACGCAGGCGGATTGTTAAGTGAGATGTGAAAGCCCCGGGCTTAACCTGGGAATTGCATTTCAGACTGGCAGTCTAGAGTATTTTAGGGAGGGGTAGAATTCCACGTGTAGCGGTGAAATGCGTAGAGATGTGGAGGAATACCGAAGGCGAAGGCAGCCCCTTGGGAATATACTGACGCTCATGGTGCGAAAGCGTGGGGAGCAAACAG
+
@B;;5;<;.;:?<:<696?B=BBB?B@DC@DDCG?AA@AD;@@;@A;;;BB=@B?CB>@B?A?CC;;;GFCCBBD8:;;;*;D;@B?=;?;>@C8C>?5=<9;;-;AA@??B=@@@:98??>>?????5@AB9BBBB5@?@B4:588>?7777788949:>>6;877;:::79:::;>=C8C6@AB?B<8;5?>>8>?@===??0=:<<3;)/.8868-/-75,,---(--..22'2775755)55755-796
@6HNMW:00671:05841
TACGGAGGGTGCGAGCGTTAATCGGAATAACTGGGCGTAAAGGGCACGCAGGCGGATTGTTAAGTGGGATGTGAAATCCCCGGGCTTAACCTGGGAATTGCATTTCAGACTGGCAATCTAGAGTATTTTAGGGAGGGGTAGAATTCCACGTGTAGCGGTGAAATGCGTAGAGATGTGGAGGAATACCGAAGGCGAAGGCAGCCCCTTGGGAATATACTGACGCTCATGTGCGAAAGCGTGGGGAGCAAACAGG
+
CBAA?@>?8??>@ABA@B<@;@@@=@?BDADCCC>CCCCC=CC=BCCBCCC@CC@CB@CC@C?CCCC>C9::CCC?CCCC;CD>CC@C@B?BBB=B=@<@BA@A<ACCACBB?@@>@BBCCBBAAAAA9@AA9:9:939@@A6;7;?@@@BCA??;;69@BA<ABCDCCCBBBC@@?=::6;6;;@<@A?A?@?;:=:=ABADD8A?AC?C@B@??AAA@@@B@??BBBCCCCC9??>9:::-9998929AA=
@6HNMW:00676:05820
TACGGAGGGTGCAAGCGTTACTCGGAATCACTGGGCGTAAAGGACGCGTAGGCGGATTATCAAGTCTTTTGTGAAATCTAATGGCTTAACCATTAAACTGCTTGAGAAACTGATAATCTAGAGTGAGGGAGAGGCAGATGGAATTGGTGGTGTAGGGGTAAAATCCGTAGAGATCACCAGGAATACCCATTGCGAAGGCGATCTGCTGGAACTTAACTGACGCTAATGCGTGAAAGCGTGGGGAGCAAACAGG
+
@@@A>;;:/:?:;4;;;;8?>>@A<A@ACB@<;;0;AAAD=B?CCBBBCBFBIGBJGACBBB=AA;;;;.8<;?A5956;:>><?D?B<?:=?2:9,9>9998=<>??:?BCCBC@@AABCCDCC;;;/;A;;6;CCDA@0000:>:00-0=>><<</<DED559:CBCCCCDCCCCAEF?A=@;;<6;@=BCBC?B?A9::@?AACCAB>BB9;8;BBBBBBHL@CC@@AACB=BBBBABB7;<;AA=AAA@
@6HNMW:00676:05836
TACGTAGGGGGCGAGCGTTAATCGGAATTACTGGGCGTAAAGCGGGCGCAGACGGTTACTTAAGCAAGATGTGAAATCCCCGGGCTTAACCTGGGAACTGCGTTTTGAACTGGGTAGCTAGAGTGTGTCAGAGGGGGGTAGAATTCCACGTGTAGCAGTGAAATGCGTAGAGATGTGGAGGAATACCGATGGCGAAGGCAGCCCCCTGGGATAACACTGACGTTCATGCCCGAAAGCGTGGGTAGCAAACAGG
+
BDAAA:9999'7?=@;;;<@<@AB?B@E@BCDDD<AB@@@9@AAA<;;;BBCCC@C@BCD@C>BBA=BBAAAABD>BBBB8@B<AA@C>A>@CC<B@B@@ABCDD9AA?BBCC>BBBBBBBBBBBBBAA??=@@@@A(AACC>A>A@BBBBBBBBBBBBBBB=BBAAAAAAAA???A?BC@C?BAA>ABBB?BBB@B?BBBBEDD3A@?:><<;>CCBBACCC?AABBCC=BBB:>>=889+9?@99929?@<
@6HNMW:00679:05825
TACGGAAGGTCCGGGCGTTATCCGGATTTATTGGGTTTAAAGGGAGCGTAGGCGGCATGGTAAGCGTGTTGTGAAATGCGGGTGCTCAACATCCGGACTGCAGCGCGAACTGCCGTGCTTGAGTGCATTGAAGGAAGGCGGAATTCGTGGTGTAGCGGTGAAATGCTTAGATATCACGAGGAACCCCGATTGCGAAGGCAGCTTTCCGCGCTGTTACTGACGCTGAAGCTCGAAGGTGCGGGTATCGAACAGG
+
00;;:?5969D@BA9?9:299:7=8>>>4<<19<0;C0;;7;A;BCAABCE@:;7;C@@=@C@@@@BBB>BCCBD>B@A@D>BAA@??;???==B??=<@@B:;;B;;5:>==4=>?=?58:=994;>>@B?C?B?C@AA=@<?;?A@@=A@===00,0@@@7@A>><?BBBBBB????A<>5:;;/:::3?@A@<=8878>>=/:58::;====?>>A>?????C?>>>===9>:888;D6>>=AAA<@??<
@6HNMW:00683:05837
TACGGAGGATGCGAGCGTTATCCGGATTTATTGGGTTTAAAGGGAGCGTAGGTGGGATATTAAGTCAGCTGTGAAAGTTTGGGGCTCAACCTTAAAATTGCAGTTGATACTGGTTTCCTTGAGTACGGTACAGGTGGGCGGAATTCGTGGTGTAGCGGTGAAATGCTTAGATATCACGAAGAACTCCGATCGCGAAGGCAGCTCACCGGGCCGGAACTGACACTGATGCTCGAAGTGCGGGTATCAAACAGG
+
:;;A>??:@;;;>=>999173<181787*778>>7=>8>A8AA000>;:>@=@BB<AACC=A?AABCHFCCECCC?CDD>CCC<BBBF@C@B?CCC;B?BA@@@>ABBBB9939>6=?C=AABCCBD@BBBCC@AAA=??:?>A>ABBB?BBB???B@BBBD<AACC?BBC??@BCCBB@BB@BBC@CCBB??>A;>:>>99:BAA?BC>C?C?C@CCCC9::BBBCA?@@9929>=??B=ABB899)8<<9
@6HNMW:00684:05841
TACGGAGGGTGCAAGCGTTACTCGGAATCACTGGGCGTAAAGGACGCGTAGGCGGATTATCAAGTCTTTTGTGAAATCTAATGGCTTAACCATTAAACTGCTTGAGAAACTGATAATCTAGAGTGAGGGAGAGGCAGATGGAATTGGTGGTGTAGGGGTAAAATCCGTAGAGATCACCAGGAATACCCATTGCGAAGGCGATCTGCTGGAACTTAACTGACGCTAATGCGTGAAAGCGTGGGGAGCAAACAGG
+
BCBB=;99,9;9<@A@@B>BCCCC@C@CCCCCCE>CCBBD;@=@@@@AABB?:9::D@CCCC>B@@@>@4?>AA?9?@@@?AB?BB?A>A?BC@BB>BDCCC@CCCCD>CBBBBB?BBBBBBBAAABB9@@@@<@BBBBC?B?B<@<;:6:BB:;::.;BBB;CC@CCCBBBBDDCC@CC?B?ACDE=CC?CAAA8988B?ABBBCBB?A@CD@C?CCCCBBBBB@BB:::CCC=C@@;;;;.;;;BA;A@@=
@6HNMW:00665:05861
TACGGAGGATGCGAGCGTTATCCGGATTTATTGGGTTTAAAGGGAGCGTAGGTGGGATATTAAGTCAGCTGTGAAAGTTTGGGGCTCAACCTTAAAATTGCAGTTGATACTGGTTTCCTTGAGTACGGTACAGGTGGGCGGAATTCGTGGTGTAGCGGTGAAATGCTTAGATATCACGAAGAACTCCGATCGCGAAGGCAGCTCACCGGGCCGGAACTGACACTGATGCTCGAAGTGCGGGTATCAAACAG
+
CCBD@BC?BBBBABCABB@BBA=A=@@@6@B=AB<BC;@@:AB;BBBCBBB>BDE>CBBC@D@CC99:CCFCGGD>AAA0;;;.;BDDAC?B?BFE;D?@@AAA>@@?@AAA>AG=D?B?AAAAABC?BBBBA=???8?B?B?B4::?>8?AA???@=AABC=BB?@>?DCABBA?>?@9@@=ABB?BB??????=??B999CD@@;??5=9=9?;??CCBBBFB?;;;?CC@1887559.9:7255'255
@6HNMW:00668:05908
TACGGAGGATACGAGCGTTATCCGGATTTATTGGGTTTAAAGGGTGCGTAGGTGGCAGATTAAGTCAGCGGTGAAAAGCTGTGGCTCAACCATAGTCTTGCCGTTGATACTGGTTTGCTTGAGTACAGTTGATGTAGGCGGAATGCGTAGTGTAGCGGTGAAATGCATAGATATTACGCAGAACTCCGATTGCGAAGGCAGCTTACAAAAGTGTAACTGACACTGATGCACGAAAGCGTGGGTAACAAACAGG
+
@AAC@DC@CCBBAA@:;;7;;C@D@BDE>CC@FD=BB=CB=BE>AAACCBB?BD?DC::::@;@@BABAA?BCCGJ;BABDBBABBBC>A8;;AAABB>BB>@@?CCCCCCC@BB=BAA<?::9BBBBC?BB:99AA>AE?B?AAA@@BABBB???B@B@AA8000@@@@BABD<@>>>==>;??B:==A576=>/717<:;;5<<<<=2=99:B?BBBCB???985559699=6<72255,5:5<??9?AA;
@6HNMW:00672:05882
TACGGAAGGTTCGGGCGTTATCCGGATTTATTGGGTTTAAAGGGAGCGTAGGCCGCTGTTCAAGCGTGTCGTGAAATGCGGTTGCTCAACGATCGCACTGCGGCGCGAACTGTCCGGCTTGAGTCAAGTGAAAGTAGGCGGAATTCGTGGTGTAGCGGTGAAATGCTTAGATATCACGAGGAACTCCGATTGCGAAGGCAGCTTACTGTAGTTGTACTGACGCTGAAGCTCGAAGGTGCGGGTATCGAACAGG
+
CCCC?B?B?B?CBC=A@@?B@@<@@@AA>ADADI?CC>CB>BC>BB@@@AA?A>@@@@A?BC?A@@@BBDBBBBC>9:9A?B<@@BBB@C???A@???>???<??BDC@ABAAD?C?BB>A>@@00*/869:7??@A?BC?C>A>AB?A<@@>>>8616>?>9@@@A<>>@>>>@>;;;?;@<@;<9===-//::1609=<?B<??@@@=>>7;;@@@@@@===8818::<<<4:487676(5:;;=<<>AA<
@6HNMW:00674:05904
TACGGAGGGTGCAAGCGTTACTCGGAATCACTGGGCGTAAAGGACGCGTAGGCGGATTATCAAGTCTTTTGTGAAATCTAATGGCTTAACCATTAAACTGCTTGAGAAACTGATAATCTAGAGTGAGGGAGAGGCAGATGGAATTGGTGGTGTAGGGGTAAAATCCGTAGAGATCACCAGGAATACCCATTGCGAAGGCGATCTGCTGGAACTTAACTGACGCTAATGCGTGAAAGCGTGGGGAGCAAACAGG
+
BAAC=;;:,4<<<8<@@@<A@AAAADAECDCAAA8AAA@B;B=ABA>000=900*00)//>>4995555&39349(4<<<5>@8@@:C2969>99<4<=@<<7<:888044444<8566>?=@@@9;;0;;;:2:@A=AD<A?A>B?BB?@@;<===2=>AA2>>:>>CCCA@@@;;5;B4:2999908>055CC>A>ADBBBBCCA@=B?BB?A=@A??@ABBB?BBABA;;;09>@?@B@4@A?@?9?AA?
@6HNMW:00680:05903
TACGGAGGATACGAGCGTTATCCGGATTTATTGGGTTTAAAGGGTGCGTAGGTGGCAGATTAAGTCAGCGGTGAAAAGCTGTGGCTCAACCATAGTCTTGCCGTTGATACTGGTTTGCTTGAGTACAGTTGATGTAGGCGGAATGCGTAGTGTAGCGGTGAAATGCATAGATATTACGCAGAACTCCGATTGCGAAGGCAGCTTACAAAAGTGTAACTGACACTGATGCACGAAAGCGTGGGTATCAAACAGG
+
CBAA?AB@DDCCC999@@ACCC?C@CCC>BC<A@:@B6@?8?@8AA@BC@@?@D@CCBBCAD?BBCBAAA?CCCCC8A@?B;;;;FCC@D;;;BBBBC:;;?AA=AABB?@?=?A=@@?<@???BBAAA@BBCBB??<?B>A?999?CAABBBBAAB?B???8???@DBAABCB<??@@@@@<>>B:>?>388AA4:7;>>@A<@9::9+9===>=?BAABBABC?888<:==@8?;7556(7;9779.9=@>
@6HNMW:00682:05876
TACGGGGGGTGCGAGCGTTAATCGGAATAACTGGGCGTAAAGGGCACGCAGGCGGCTAATTAAGTGAGGTGTGAAATCCCCGGGCTTAACCTGGGAACTGCATTTCAGACTGGTTGGCTAGAGTACTTTAGGGAGGGGTAGAATTCCACGTGTAGCGGTGAAATGCGTAGAGATGTGGAGGAATACCGAAGGCGAAGGCAGCCCCTTGGGAATGTACTGACGCTCATGTGCGAAAGCGTGGGGAGCAAACAGG
+
BBBBBBAB(@@@@AAA;;6;=@AA<A?AC?BBBB=BBBCC>CC=?@@BB@A?AA=ABB@B?B?BCC>>;>???>E>BBBB:BB>BB?B>A>=@A5=6;;>>=<=8=:;:B==9=.508<;;;>>>9<=0999.7888(89:>=D=A<A?????>@::8;DDD;AB:::9<<=<<<>>:=<8=:::;<AC<@=@>>;><@===AA5@;>>9><@AAAA>>>==>@??>?=;=<;;29AA>?>?1799=>9?AA=
@6HNMW:00685:05888
TACGGAGGATCCTAGCGTTATCCGGATTTATTGGGTTTAAAGGGAGCGTAGGCGGGCGCTTAAGTCAACTGTGAAAGTCTGGGGCTCAACCTTAAAATTGCAGTTGATACTGGGTGCCTTGAGTGCGGTATAGGCAGGCGGAATTCGTGGTGTAGCGGTGAAATGCTTAGATATCACGAAGAACTCCGATTGCGAAGGCAGCTTGCTGGAGCGTAACTGACGCTGATGCTCGAAAGTGTGGGTATCAAACAGG
+
CCCB@CD?BBB?ABBB@A?@BC@DACCD>CC?CC>CF>BB>BC=AAAAACC?B@A:@@@@=B?BCCBACCBAAAD=BCBAACC<CCCCAC@B6;;;.;5;<@@@<@BCBBBBB?C@??C=?@@?B?@;>CC:979A?:AC@C@C?BC:96:???@@@=@AAE=CCCC@CBB:::BDBBB?BB@BBB@DDC<>>>>9><>AACD?CCCC@BB899??BAAAABBBBCCCAAABBB<AAB>>>7<@@@A@<ACC=
@6HNMW:00687:05876
TACGGAGGGTGCAAGCGTTAATCGGAATAACTGGGCGTAAAGGGCACGCAGGCGGATTGTTAAGTGGGATGTGAAAGCCCCGGGCTTAACCTGGGAATTGCATTTCAGACTGGCTATCTAGAGTATTTTAGGGAGGGGTAGAATTCCACGTGTAGCGGTGAAATGCGTAGAGATGTGGAGGAATACCGAAGGCGAAGGCAGCCCCTTGGGAATATACTGACGCTCATGTGCGAAAGCGTGGGGAGCAAACAGG
+
BCBA>AAC;@@??9??;;7<?BBB@BACB?BFLF>BAA@D=BA<AB@@@AB=@@@CC@BD@C@CCDE>CAAACCD?CDCD;DC>CC@A=A<@AE<A;@-00;>:1=0/5ACC@CDCBBBBBA@?@@@@8@AC=AABA9ABBD?B@B?BBAA@B@?::7;BAB=BBBCABACBBAAAB@AA>D7;;>;@=2949==7<9<>>>>>2A?CC<A?BDBCBCBBAABAA@;;5?@BBB>B@A@ADD:?@?BA<ABB?
@6HNMW:00696:05879
TACGGAGGATCCTAGCGTTATCCGGATTTATTGGGTTTAAAGGGAGCGTAGGCGGGCGCTTAAGTCAGCTGTGAAAGTTTGGGGCTCAACCTTAAAATTGCAGTTGATACTGGGTGCCTTGAGTGCGGTATAGGCAGGCGGAATTCGTGGTGTAGCGGTGAAATGCTTAGATATCACGAAGAACTCCGATTGCGAAGGCAGCTTGCTGGAGCGTAACTGACGCTGATGCTCGAAAGTGTGGGTATCAAACAGG
+
:;;D@A@?ACB?B;::BB@BBB@D;;;D@CB?BH@EL>AA>AG>AAAAAAB@DCD>A;;;>B>BDEBBBCDHHIK>CBD>CMI<CBBA=@;?4;;;.;=@@ABB@ABCFBBBC>AAA>A=??CC????BBBBB?CCC;>?9?9?=ABBB?BCCDD@@=@CEF>@AAB?9988>>8::BB?AA>BAD?ABB9:9CF@C?CCDDC>??@A:A@@@@A?AB@@ACCCEBBBBBBBCC8::A@CC=BBAAAD?AA@A
@6HNMW:00700:05892
TACGTAGGGGGCGAGCGTTGTCCGGAATGATTGGGCGTAAAGGGCGCGTAGGCGGCTCTTTAAGAGTGGAGTGAAAGTCCTGCTTTCAAGGTGGGAATGGCTTTGCTGACTGGAGGGCTTGAGTGCAGGAGAGGTAAGTGGAATTCCCGGTGTAGCGGTGAAATGCGTAGAGATCGGGAGGAACACCAGTGGTGAAGGCGACTTACTGGACTGTAACTGACGCTGAGGCGCGAAAGTGTGGGGAGCAAACAGG
+
CBBAA;;;;;);@=<000,0<<8<6<8@;??:??5=A@C@0<<0;@;0000+00+000>>8?;?@?;B7:99899-8:9.5@@@B=BB?B=@@@5>99929A@8@AAAABBA@@@@<@C@C;;;AAAA?BCBB@BE@CCC<?;=3:9/:=@AACFBB?BAAA;ABA:::BAAAABBD=BB?E?D@@<?B??:?@@=@>ABBBA?CCCC>AAAAAB?99:BBBAAC::4:@@@AB=BCCAAAA5;;;BB9=>=<
@6HNMW:00673:05923
TACGGAGGATACGAGCGTTATCCGGATTTATTGGGTTTAAAGGGTGCGTAGGTGGCAGATTAAGTCAGCGGTGAAAAGCTGTGGCTCAACCATAGTCTTGCCGTTGATACTGGTTTGCTTGAGTACAGTTGATGTAGGCGGAATGCGTAGTGTAGCGGTGAAATGCATAGATATTACGCAGAACTCCGATTGCGAAGGCAGCTTACAAAAGTGTAACTGACACTGATGCACGAAAGCGTGGGTATCAAACAG
+
59>@7@?7<A;;;A@9::<??@>B><B=<<@=@A9=@.98)7;7737=>7807?8??>>?AK?BCB??78/77788*8<=<?@>///8(-(-----55.3769=743383336;;3<::78888=::::8//.855528626488...677><@@??9>;;;7777>?>>=@?<7655///5(//7-52:6:952,2/7999:5::9>>2=;B@@:>=>988;897;998//-8.74--.3,333666.557
@6HNMW:00680:05915
TACGGAGGATGCGAGCGTTATCCGGACTTATTGGGTTTAAAGGGTGCGTAGGTGGCTTGTTAAGTCAGTGGTGAAAAGCTGCAGCTCAACTGTAGTCTTGCCGTTGAAACTGACGGGCTAGAGAGGAAACGAGGTATGCGGAATGTGTGGTGTAGCGGTGAAATGCATAGATATCACACAGAACGCCGATTGCGAAGGCAGCGTACCAGGCTCTATCTGACACTGAAGCACGAAAGCGTGGGGATCAAACAGG
+
BBAA>@C@BABBA@@>??@BBD?B?CAB?BB?BB>BD<>><>D=BBBBBBB?BB?BC;??0728>AABBB?BBBEE8AA>??>???::4:??>999@@9??;==:;;;0;BBCCBKGH<<<BCCHAGE?;<<A>A@;<<B?A@;;;CBB@CCCCCAA?ACCC>BBBCCCCCDCBBABACBBB?A@@=@??499??;?>AAAAADEC@BA>A@@@@ABBBBA@A@BB=AABBBEK>B;;;DJF;BBBBG>C@B?
@6HNMW:00682:05955
TACGGAGGATGCGAGCGTTATCCGGATTTATTGGGTTTAAAGGGTGCGTAGGCGGCTATTTAAGTCAGCGGTGAAATCTTGGGGCTCAACCCTGAAACTGCCGTTGAAACTGGATGGCTTGAGTGTAGATGAGGTAGGCGGAATTCGTGGTGTAGCGGTGAAATGCATAGATATCACGAGGAACTCCGATTGCGAAGGCAGCTTACTAAGTTACAACTGACGCTGAAGCACGAAAGCGTGGGTATCAAACAGG
+
@@::89B:BBCBBBCBBB?AAA=A5;;;0;C?CC>AA>AF>CG=;<;BBBA>;;5;A;;<0;=AADBBBB@BAAA=AAA?BDC:C???399/9;;;0;???5:;<;;;6:A?;?@@;@@9?>?::9A@A??::5:BB?BC?C?B>BBBC>AAABBBB?AAAC==>>AABCCCCCCCCBBB@C@CCC?CA@9::ED=A?BCBCD@CBBB=@@=A;;7;AAABABC@A=A;;;AAA;AACBBB>;;:@CC9??@9
@6HNMW:00686:05938
TACGGAGGGTGCAAGCGTTACTCGGAATCACTGGGCGTAAAGGACGCGTAGGCGGATTATCAAGTCTTTTGTGAAATCTAATGGCTTAACCATTAAACTGCTTGAGAAACTGATAATCTAGAGTGAGGGAGAGGCAGATGGAATTGGTGGTGTAGGGGTAAAATCCGTAGAGATCACCAGGAATACCCATTGCGAAGGCGATCTGCTGGAACTTAACTGACGCTAATGCGTGAAAGCGTGGGGAGCAAACAGG
+
BBBA???@;@@@A=A@?@<@ABBB@CACCCCCCC=@?>>@;A<@BBBBBBCABB@BC?BBBB=BAA@@@7?ABCF?AAAC@CC@CB?B?B?BB?BB=BBBAC@B@@@D>DCABBC@BBBCCCCCCCCC=CCBB?BCCDCC@B?A;?;:969BB>@@@8@CDC;CD@BCAAACCCCBB@BC@C@CBBB>BB?A@??;>9>AABBCBBCC@C?BB?B?BBCBBCCBB@CCBBBBCJ?C@@:;;;.;;:??;@BC@
@6HNMW:00705:05943
TACGGAGGGTGCGAGCGTTAATCGGAATAACTGGGCGTAAAGGGCACGCAGGCGGATTGTTAAGTGAGATGTGAAAGCCCCGGGCTTAACCTGGGAACTGCATCTGATACTGGATAACTAGAGTAGGTGAGAGGGAAGTAGAATTCCAGGTGTAGCGGTGAAATGCGTAGAGATCTGGAGGAATACCGATGGCGAAGGCAGCTTCCTGGCATCATACTGACACTGAGGTGCGAAAGCGTGGGTAGCAAACAGG
+
CCCB?@@@;@@?ABB:::AE@CBB?C?CEACBCB<BBAAA:@@:@AAABBC@CCACD>BB;A=ABBBCCCBBCDE?BCBB;BC>CC@C@C@BAA<B=@ABBBBCBBBBBBA@=@@@8?>@@C???C@BBBB;;;6;=ABBBB>@>@?BB@CCBCCCC@BABB<@@@ABCB@@@BBAA?CB@B@CDD@CCBB@BCD?B@BCCBB@C@BB?BCFCBBBBBBBCCCCA;:7:A?ABE8;;A@@@;@BBBDD>BBB?
@6HNMW:00679:06008
TACGGGGGATGCGAGCGTTATCCGGATTTATTGGGTTTAAAGGGCGCGTAGGCGGGACGTCAAGTCAGCGGTAAAAGCACTGCAGCTAAACTGTAGCACGCCGTTGAAACTGGCGCCCTCGAGACGAGACGAGGGAGGCGGAACAAGTGAAGTAGCGGTGAAATGCATAGATATCACTTGGAACCCCGATAGCGAAGGCAGCTTCCCAGGCTCGATCTGACGCTGATGCGCGAGAGCGTGGGTAGCAAACAGG
+
ADBDEED5E<<;@@@@@@<@AB>A?BBD>CA@CC=AC>CD>CB=AA@?A;<7<BA<ABBABA?CCBBBBB?BCCB:@@@BBCCBBAAAF>A:;:AABAAAB?AA????:?BA?@???8?@@@AAA@@AA@???B=BA?A?:=:>A=BCBC?BB???A>A@AA<???CB@@@===AAAA<A<A:=<<2===>AAAB5:3:8888198*8:4;>@>>>A>@@=====>??>?>AA>>>@@>>>9>@@@A@9>@A<
@6HNMW:00684:05984
TACGGAGGATGCGAGCGTTATCCGGATTTATTGGGTTTAAAGGGAGCGTAGGTGGGATATTAAGTCAGCTGTGAAAGTTTGGGGCTCAACCTTAAAATTGCAGTTGATACTGGTTTCCTTGAGTACGGTACAGGTGGGCGGAATTCGTGGTGTAGCGGTGAAATGCTTAGATATCACGAAGAACTCCGATCGCGAAGGCAGCTCACCGGGCCGGAACTGACACTGATGCACGAAAGCGTGGGTATCAAACAGG
+
@=99.4929@@BBBA:9:;>>>5805?=;=B=@?6=?6?=6=?979999@A<@A@;AB@A=A?ABBAACABBBBB;BBC8AA@6:;==8=8;.499-4:<?CC@>;?C@?99.87*9<=;@000A??:@CD9975==9=D9959=???B>ACB??@?;????8?B@A>ACC????@?ABA:;9;DC?@@@AABBD?C??@?::9@A;??9><A<A?B???><;:?=////9=9:2:==C??6333333(3574
@6HNMW:00710:06008
TACGGAAGGTTCGGGCGTTATCCGGATTTATTGGGTTTAAAGGGAGCGTAGGCCGCTGTTCAAGCGTGTCGTGAAATGCGGTTGCTCAACGATCGCACTGCGGCGCGAACTGTCCGGCTTGAGTCAAGTGAAAAGTAGGCGGAATTCGTGGTGTAGCGGTGAAATGCTTAGATATCACGAGGAACTCCGATTGCGAAGGCAGCTTACTGTAGTTGTACTGACGCTGAAGCTCGAAGGTGCGGGTATCGAACAGG
+
@@@@;@5;5;=ABB?CBC@CBB?B>A@@0;;=AB9BA8A@8A?8:;;BB@><@=AABAB?BB<@@@@@@BBCDCD>AA@?;@<??????A:::BB::9:9:@=????@>@@@AB>A=AA>??@@9933=7799&8;;7588286;7B=BB@??=>>8807===4=>>?;>AAAA???@?@@<@=@@@;@??388AA<A=;;;@@=@AA@@@@@7;;@@@?@=888@@=@@@?@@=C=@:;:>7>?AB??;====
@6HNMW:00671:06011
TACGAAGGGGGCGAGCGTTGTTCGGAATTACTGGGCGTAAAGGGTGTGTAGGCGGTTATGTAAGATAGCGGTGAAATCCCGGGGCTTAACCTCGGAATAGCCGTTATAACTATGTAGCTAGAGTTATGGAGAGGATAGCGGAATACCCAGTGTAGAGGTGAAATTCGTAGATATTGGGTAGAACACCGGTGGCGAAGGCGGCTATCTGGCCATATACTGACGCTGAGGCACGAAAGCATGGGGATCAAACAGG
+
CBB@?4;;;;);?B@?@C?CB?BB>A?B?ABBCC>@??CC>DD<AABA@?>89959@CBBAB?DBB?>=<6=??@:@AA:@BB6>>7:7;:=>?:=8=>;;1583;:<:;<==@>>>>>>>>>?387@;@?>>;>BA@:;5;:====6=?==9@A9:797<=,6/6<<;;;>>=8=B6<:;;18/:6:6//)///)/6;;6<:>>>>>=C<@:;;>==A@@>>?>8818>>?AB9>>A;;::/;<==>9>=B=
@6HNMW:00676:06051
TACGGAGGGTGCAAGCGTTACTCGGAATCACTGGGCGTAAAGGACGCGTAGGCGGATTATCAAGTCTTTTGTGAAATCTAATGGCTTAACCATTAAACTGCTTGAGAAACTGATAATCTAGAGTGAGGGAGAGGCAGATGGAATTGGTGGTGTAGGGGTAAAATCCGTAGAGATCACCAGGAATACCCATTGCGAAGGCGATCTGCTGGAACTTAACTGACGCTAATGCGTGAAAGCGTGGGGAGCAAACAGG
+
CCBA=;:;/;?=@?AAAB@CBCCF?B@B@AABAA:AA@@L?D@DCBBBBBC@;;<;C@C;;<?AACJGD<AA???9;;;A?CD?BB@D@D?@AACC?CAB@C?AA@@@9@:;;BB?BBCCCBBBCABB6AA::7:BCCCCAD?B>B@@@=@BB::;;.<BBB;CD@GCBCBBBBBBC?CD@C@C@@@<@@=@?@>5948@?BBBBBBB?A>@@AE?CCCCC@@@B=AAAAABDF=C@@@A@@7ABBBD>DAC>
@6HNMW:00678:06031
TACGGAAGGTCCAGGCGTTATCCGGATTTATTGGGTTTAAAGGGAGCGTAGGCGGACGACTAAGTCAGCGGTTAAAGCGTGTGGCTCAACCATACATTGCCGTTGAAACTGGTTGTCTTGAGTGCACACAGGGATGCTGGAACTCGTGGTGTAGCGATGAAATGCTTAGATATCACGATGAACTCCGATCGCGAAGGCAGGTGTCCGGGGTGTACTGACGCTGAGGCTCGAAAGTGTGGTATCAAACAG
+
B@@@?B?@?AA8;;9?;989AA:D:=B@,99.95,5<)5506@4;;A<@;@>50*0>000<<8000=>@@:@:@@<AAAAACGBCCCC@C?BAA@;;5;@4;;6:EE499@=B=BBBB@@@@B@?@@??@@@;ABBBBC?D?DA;;;B@ABBBABCF??@E????A599A9990::000==8@@A=@>><<;00*06:::6:A@A>ABA8887;>;;83378///)//666616:;33.399877.733
@6HNMW:00678:06059
TACGGAGGATGCGAGCGTTATCCGGACTTATTGGGTTTAAAGGGTGCGTAGGTGGCTTGTTAAGTCAGTGGTGAAAAGCTGCAGCTCAACTGTAGTCTTGCCGTTGAAACTGACGGGCTAGAGAGGAAACGAGGTATGCGGAATGTGTGGTGTAGCGGTGAAATGCATAGATATCACACAGAACGCCGATTGCGAAGGCAGCGTACCAGGCTCTATCTGACACTGAAGCACGAAAGCGTGGGGATCAAACAGG
+
CDCC?CC@BCBBB??9;:?BBD@DABBB@B@;@A6?A6@@6@D=BBCCCGGACC@CB@@@<A=AACB@AA@BBCCC9BB@@@@BBCCC?BBBB??>DF<>>@BB;@@@;@ACCAAB<AAAAAABC?BB<AA@@<@C@@@B?C@@??AA@=@AA?@??<?CCE>BBBABBBBBBBBBCBBB@@>AAA<ABA:>>@@<A<===@AAAA;;;7;>>=>>>>==<@A@BB=???CBCB>B@A@A@@6@@ABA=ABB@
@6HNMW:00685:06025
TACGTAGGTGGCAAGCGTTGTCCGGAATTATTGGGCGTAAAGCGCATGTAGGCGGTTTTGTAAGTCGGTCGTGAAAATGCGGTGCTTAACGCCGTATGGCGATCGAAACTGCGGGACTTGAGTGCAGGAGAGGAAAGGGGAACTCCCAGTGTAGCGGTGAAATGCGTAGATATTGGGAAGAACACCGGTGGCGAAGGCGCCTTTCTGGACTGTGTCTGACGCTGAGATGCGAAAGCCAGGGTAGCGAACGGG
+
@A@CDBC?CD49;9;;;;<?BB>B@CAF>BC?CD<AA@AA7;;AAA<;;BB=A@=AA@3ABD?DCCD@CBBBCCGL<BBBC@CDGEACACCC?BBCAB?B::;DCCC=CCBBCC>CDB?AAA@@A@A=@AAA?BB>BDC;C?BBBB=AABBBBBAA<@BAA<BAABBBBCBAA>AC>C@CC?ABAAC?BB?BBC>A>BBB@BC=BBB?BBBBBB>>>BBB@BBBBBBCCB@@@:?@<@BB=ABBABB????8
@6HNMW:00689:06049
TACGGAGGATACGAGCGTTATCCGGATTTATTGGGTTTAAAGGGTGCGTAGGTGGCAGATTAAGTCAGCGGTGAAAAGCTGTGGCTCAACCATAGTCTTGCCGTTGATACTGGTTTCCTTGAGTACGGTACAGGTGGGCGGAATTCGTGGTGTAGCGGTGAAATGCTTAGATATCACGAAGAACTCCGATCGCGAAGGCAGGTGCCGGGAGTTTTACTGACACTGAGGCTCGAAAGTGCGGGTATCAAACAGG
+
@@@@=@@<@@@@A?@@CB@CBC@C@@@>6>@=AA8AC0;;7;B<CCCFCGC@A@?@B;<<?A<@BA@AAC?BCBDC9CD;=;D@CCCC@C?A@CCCCC@BB;<;?A@@AA??=@E>D@D>A???@??;@BCEE@BBD>BB?CAD@@A@C@BBB????<@AAA9?@??<?@@B@@=;000*/>9;<=7>=<<?A>:3;796A4575-58)868>>5?===BD???B?@8::BBBC>BAAABC?BBBBBC>BAA?
@6HNMW:00704:06031
TACGTAGGGGGCAAGCGTTGTCCGGAATGACTGGGCGTAAAGGGTGTGTAGGCGGGCTCGCAAGTTGGATGTGTAATACCCAGAGCTTAACTCGGGTGCTGCATCTGAAACTACGAGTCTTGAGTGTCGGAGAGGTAAGTGGAATTCCTAGTGTAGCGGTGGAATGCGTAGATATTAGGAGGAACATCAGTGGCGAAGGCGACTTACTGGACGATAACTGACGCTGAGGCACGAAAGCGTGGGGAGCAAACAGG
+
/:;<===AA>+;@=AAAA>A@?<A5;6;C@@AEG8@A9:949A8@BCBBBB?AAB>BCCCCC>AB=A6;<ABBAB?BAAA=;::?BB=B?AD???8?AA;;;BBBA@@@;@CDBBBA<;;5;BBABBGIGCC<;5;;5;;;5:;?9@?BBBCCCCCCCADB?C?;;;@ABBCCCB7;;<;;5;6;::::B??;??@<<8<000<8<>A@@DB;;:B=ABBBA@@AA::5;BA;;:/9@A9>?>0?A?>>6::C=
@6HNMW:00705:06043
TACGGAGGATACGAGCGTTATCCGGATTTATTGGGTTTAAAGGGTGCGTAGGTGGCAGATTAAGTCAGCGGTGAAAAGCTGTGGCTCAACCATAGTCTTGCCGTTGATACTGGTTTGCTTGAGTACAGTTGATGTAGGCGGAATGCGTAGTGTAGCGGTGAAATGCATAGATATTACGCAGAACTCCGATTGCGAAGGCAGCTTACAAAAGTGTAACTGACACTGATGCACGAAGCGTGGGTATCAAACAGG
+
BDCC>:989AB@BBB:;;?BBC?B@DCE>BB?BD>DD<A?8?A8BACCBCC?;;8;AAAB2976>A?AAB?BBBBA7??966><@B==:=265<<<>>:>A49:=@???;:;9B?9?9958>><>;:7713BABBAB?BB<><>AABBBBBAAAA9979AAA8978>@@>?=BA;9999955.2999:=A37788274222347:::>=1888886==:888:<//.7.../60697555,522289067<8
@6HNMW:00709:06052
TACGGAGGATGCGAGCGTTATCCGGATTTATTGGGTTTAAAGGGAGCGTAGGTGGGATATTAAGTCAGCTGTGAAAGTTTGGGGCTCAACCTTAAAATTGCAGTTGATACTGGTTTCCTTGAGTACGGTACAGGTGGGCGGAATTCGTGGTGTAGCGGTGAAATGCTTAGATATCACGAAGAACTCCGATCGCGAAGGCAGCTCACCGGGCCGGAACTGACACTGATGCTCGAAAGTGCGGGTATCAAACAGG
+
BCCC@BB?C9::BCBBBA@DDB=?;ACD>AA?BC<BB;@@8?B;===BBBB>BBB;CCCC?D?BBDCCCBBBCCC>CCD>CIC9CBB@@D@D?BBC;B>???BB?CCCCB@A=AA<??C>AAA@CBB?BBBBA?CCC>??=>>B>CBBB?BBB??8878BBC<BCAB?BBBBBBBBBBB>AA?CCC?BBBBBBBB>B;?988@@BB?BB<B>B@B>AABACCCCCAA@@AABBB>B??<<<7<@@ABB<>>>9
@6HNMW:00666:06090
TACGGAGGGTGCAAGCGTTACTCGGAATCACTGGGCGTAAAGGACGCGTAGGCGGATTATCAAGTCTTTTGTGAAATCTAATGGCTTAACCATTAAACTGCTTGAGAAACTGATAATCTAGAGTGAGGGAGAGGCAGATGGAATTGGTGGTGTAGGGGTAAAATCCGTAGAGATCACCAGGAATACCCATTGCGAAGGCGATCTGCTGGAACTTAACTGACGCTAATGCGTGAAAGCGTGGGGAGCAAACAGG
+
BBCC?;;;0;@?A=A;;;@A@A@@=@?CCCCCAA<ABAAA6;6;@AABCCC@BB@BD@BCBF@CBA@>>4>????:?@@@=@A<@@>B@C@CC@CC>CCBBB?BAA@@<AABBBB@BBBBBBBBB???59:9@=@CCDCD@C?B<@<;:6:?@>@@@7@AAB8BB?BCCCBBBBBCD?AA@B@CCCC>BB?BBCD?B?BBBBBABBDD?C@DD@C@CCBBBBBA@?BD:::BBB<BAA@?@?3?@@AA<BCB@
@6HNMW:00684:06108
TACGGAGGATGCGAGCGTTATCCGGATTTATTGGGTTTAAAGGGTGCGTAGGTGGCAGAGAAAGTCAGGGGTGAAAAGCTGCAGCTCAACTGTAGTCTTGCCTTTGAAACTTCTCAGCTAGAGTGTAGAAGAGGTATGTGGAATGTGTGGTGTAGCGGTGAAATGCATAGATATCACACAGAACTCCGATTGCGAAGGCAGCATACTGGGCTATAACTGACACTGAAGCACGAAAGCGTGGGTATCGAACAGG
+
@@@C@BB@C;;;A@@?AB?BCC@B?BBB>CD@DC=A@,99,:>8?@ABAAA=:95:BCCEDD>>>==?A?3=:9:9.9A;:9BCA@BB=@@@@BBABB;;;@DD9;;A<@E=A;995555@@<>;@@@@<@:;5;CBABB?A>;;;@@@=BBCCAAA=ACCC?CCCCCCCBBBBBBBABA@@<@@B@B@@;;;BB6:8:@?@@AA@;;;0;CBAB?AACBCCEBAA>BBBCCBF;AAA;;;0;BBCCCAGCC@
@6HNMW:00692:06064
TACGGAGGATACGAGCGTTATCCGGATTTATTGGGTTTAAAGGGTGCGTAGGTGGCAGATTAAGTCAGCGGTGAAAAGCTGTGGCTCAACCATAGTCTTGCCGTTGATACTGGTTTGCTTGAGTACAGTTGATGTAGGCGGAATGCGTAGTGTAGCGGTGAAATGCATAGATATTACGCAGAACTCCGATTGCGAAGGCAGCTTACAAAAGTGTAACTGACACTGATGCACGAAAGCGTGGGTATCAAACAGG
+
DC@@>@CACCCBB@@@BB@BCC@C?BBD>CC?CE>CC>AA<@C>AAABBBB?BB?BBCCE@C@CCC@AACACCCCC;BAAB;;9;BCB?B:;;BBBED=@@>;;6;CC@@@C?CC=@??=?@@?AAAAA?BB???AA=@@<@>>??@@A@A@AAB??<@BBB=999B???CDCB<?>>>;;;<AAA=@@@:=<::/6/7959?<@CCDD9B:99B?CBCCBAAABB;;;=@BBC>AAA788-8><;=>7=>B?
@6HNMW:00692:06102
TACGTAGGTGGCAAGCGTTATCCGGATTTACTGGGTGTAAAGGGCGCGTAGGCGGGGATGCAAGTCAGATGTGAAATCTATGGGCTTAACTCATAAGCTGCATTTGAAACTGTATCTCTTGAGTGCTGGAGAGGTAGACGGAATTCCTTGTGTAGCGGTGAAATGCGTAGATATAAGGAAGAACACCAGTGGCGAAGGCGGTCTACTGGACAGTAACTGACGCTGAGGCGCGAAAGCGTGGGGAGCAAACAGG
+
CCBBC@@>@B?BC<>>@@=@@C?C?FDD=BB@AA;ABCCC>DF>BBBBBDDAAAA@7B@@@B;AABBBC;;;CCC>;;;CAAA;AB=@<@AABBB>AA;;;;:@:?@A<BBBCFCCCCC@CBBB???A=@@AA?AAAA?>;>>A>B?B;??A99:BB=A???8???CCBBCAAAB?B?C@BB?AA=07989;@@A>B?BC?BBBCCBB@BBAAAA=@@BBBBAAB::6:A@@@A<B::;ADD9@A@CC>BBB@
@6HNMW:00693:06074
TACGGAGGATGCGAGCGTTATCCGGACTTATTGGGTTTAAAGGGAGCGTAGGCGGGCGCTTAAGTCAGCTGTGAAAGTTTGGGGCTCAACCTTAAAATTGCAGTTGATACTGGTTTCCTTGAGTACGGTACAGGTGGGCGGAATTCGTGGTGTAGCGGTGAAATGCTTAGATATCACGAAGAACTCCGATCGCGAAGGCAGCTCACCGGGCCGGAACTGACACTGATGCTCGAAAGTGCGGGTATCAAACAGG
+
BA@A=:;6;AC@BC@@?B7<;98>8>99655.55)55)5<)55)5;;;<::5595,59998=?BBECCCCCCBBB9A@@8@BB9BCCC@D@C?BBB;B?CCAA@@CBC???B@BC>C?C>C@ECCCC?CBBBC?BB@9==8=8>=AABB<@?BBC??<?BBB>BBA@=@879ABBCAAB?CC:?>>9><=999@>:?:?@@@???A?BE>C?C@F>AACCCCAABBBB>>===A:AAAAAA7::>9::3;;;:
@6HNMW:00694:06068
TACGGAGGATCCGAGCGTTATCCGGATTTATTGGGTTTAAAGGGAGCGTAGGCGGGCGCTTAAGTCAGCTGTGAAAGTTTGGGGCTCAACCTTAAAATTGCAGTTGATACTGGGTGCCTTGAGTGCGGTATAGGCAGGCGGAATTCGTGGTGTAGCGGTGAAATGCTTAGATATCACGAAGAACTCCGATTGCGAAGGCAGCTTGCTGGAGCGTAACTGACGCTGATGCTCGAAAGTGTGGGTATCAAACAGG
+
=<@@=9;6;AC>B@@;;;=;;;?B=AAE>DD@CE;BC.;;/9959@@@BBB@?BB;A>??<?<@CBCCBCJEJEJ=DDF?EJJ=;;BB=@=A5;;;.;=?B?;:5999===;A<C@>;@;?@=:999399:??<?CD???;?:?;@@AA>ABBABBB>@@AA,978?9<><<:;899AA>A@<A@@=A9947;;;6;68444<7<==B>BA??@@<@=C<<000000>=>>BBB499?AB>266==AA=@;:5
@6HNMW:00697:06098
GACGTAGGTGGCAAGCGTTACTCGGAATTACTAGGCGTAAAGCGCACGTAGGCGGAAATTTAAGTCTGTTGTGTAATCTCCGGGCTCAACCCGGAAACTGCAACGGAAACTGGGTTTCTTGAGTGAGGTAGAGGAAGACGAATTCCTGGTGTAGCAGTGAAATGCGTAGATATCAGGAGGAACACCGGTGGCGAAGGCGGTCTTCTGGGCCTTTACTGACGCTAAAGTACGAAAGCTAGGGGAGCAAACGG
+
CEBA@=?:?=8=?;=>@@=@AABB@B@C@BBC9999@@@D<??@A@@@@AB@@@=@B<AC=B@BBCCCC@BBCBC@AA?@<?B=@@BB=AB;B=BC<BAA@B@CD@CD>CCCC?CC?AA?ACBBBCCACCCCB==9;>000+0+09<<:@>??::ACB???9?@@A@AAA:9:BBD?BB?B?AAA4947@:@@?;>8>9;:@@7A???8A=AA=>>=:@A@AABC:?8<?@AB=@@<8888(87:=A7??>
@6HNMW:00704:06061
TACGTAGGGGGCGAGCGTTGTCCGGAATTACTGGGCGTAAAGGGTGCGTAGGTGGCAGATTAAGTCAGCGGTGAAAAGCTGTGGCTCAACCATAGTCTTGCCGTTGATACTGGTTTGCTTGAGTACAGTTGATGTAGGCGGAATGCGTAGTGTAGCGGTGAAATGCATAGATATTACGCAGAACTCCGATTGCGAAGGCAGCTTACAAAAGTGTAACTGACACTGATGCACGAAAGCGTGGGTATCAAACAGG
+
BCCBB:9999)8@=@ABB?CBB=@;@?A8;;DEE>BBCCC>CC>A@@AB;;6;B?BCCCC@C?BBBBBA@=@@BBB7;:BCBC@CDLF@B=@@@@@BB?BD<;;@DCCCCBB>AB=CAB>@ABBBBB;;7;@BBBCC@CC>@=@A@@ABBBBCGGCCABBBC>;<;AABCBBLE@AACAAAC:::B?AAB?ABBA4:8;BBBCGDCBBB:BBBAB?@@@@BBBDBBBCDCCAAA9@;;;AA;@A@AA@;AAA>
@6HNMW:00672:06113
TACGTAGGGGGCAAGCGTTATCCGGATTTACTGGGTGTAAAGGGAGCGTAGACGGTTTAGCAAGTCTGAAGTGAAAGCCGGGGCTCAACCCCGGTACTGCTTTGGAAACTGTTAGACTTGAGTGCAGGAGAGGTAAGTGGAATTCCTAGTGTAGCGGTGAAATGCGTAGATATTAGGAGGAACACCAGTGGCGAAGGCGGCTTACTGGACTGTAACTGACGTTGAGGCTCGAAAGCGTGGGGAGCAAACAGG
+
DBA@?:::::'9<6;@A=5:5;5;<;;;0;A@@A;BA@CJ7<;0:@AAB@AA@C@CC>CBBC?CAA@@B?BA><A600+///&/:;<6===/=9=665<555)5.5B<CBCB?BAA@B?CCCCCDCD@AA:;69?8@@@4;299=8>><<@BAAAA?BBCC>AA???@AA99:?CC>??<@:???;==00*000*059929=3;:<94<<99<?89::9:;A4;;:4:BB:::7:AACCCC9B?>>?99988
@6HNMW:00674:06159
TACGGAGGGTGCAAGCGTTACTCGGAATCACTGGGCGTAAAGGACGCGTAGGCGGATTATCAAGTCTTTTGTGAAATCTAATGGCTTAACCATTAAACTGCTTGAGAAACTGATAATCTAGAGTGAGGGAGAGGCAGATGGAATTGGTGGTGTAGGGGTAAAATCCGTAGAGATCACCAGGAATACCCATTGCGAAGGCGATCTGCTGGAACTTAACTGACGCTAATGCGTGAAAGCGTGGGGAGCAAACGAGG
+
@BED@CCB=AA;;5;@::.5;;;=<?<>;;ACAG<BB@>>3>9=AA@@@@D@CE?AA=@@BB=AAA@CD9AA?AA7:9:B>==;99.9.4.4=8?;699994:;555<5<<666>9B@996;>><@@@6@A::7;@DA>?<?=>:?600*/0/////&/777*785:=@=@@?>>>;0557<7;444)44.4:44.559<;;<=<:;;9=655.5.55;?<<<=?7;;?;;>>>4=;:5555&4;949,994:7
@6HNMW:00676:06133
TACGGAGGGTGCAAGCGTTACTCGGAATCACTGGGCGTAAAGGACGCGTAGGCGGATTATCAAGTCTTTTGTGAAATCTAATGGCTTAACCATTAAACTGCTTGAGAAACTGATAATCTAGAGTGAGGGAGAGGCAGATGGAATTGGTGGTGTAGGGGTAAAATCCGTAGAGATCACCAGGAATACCCATTGCGAAGGCGATCTGCTGGAACTTAACTGACGCTAATGCGTGAAAGCGTGGGGAGCAAACAGG
+
===>?>??8;;4439=44.455@AAFAAABJCBB=B;;;A;@=AA@<...:6.-(-8(-/9945555<<0:;;;;4<<:;7;>;==?C;C6:92;;/:>@9:5;99>>:<<666<9::;<=996=AAA6=ACD:>965957<8<:>9=A8@:<9::;*;@@@6AC=B;;9BBB@@@B>AA>B>A@??8;;2;?@@4;5:999>@@ABB@B@CEACACCCBC;;;A=@@A?A;@=2@::;999*9B@AB=A@@;
@6HNMW:00686:06119
TACGGAAGGTCCAGGCGTTATCCGGATTTATTGGGTTTAAAGGGAGCGTAGGCGGACGCTAAGTCAGCGGTTAAAGCGTGTGGCTCAACCATACATTGCCGTTGAAACTGGTTGTCTTGAGTGCACACAGGGATGCTGGAACTCGTGGTGTAGCGGTGAAATGCTTAGATATCACGATGAACTCCGATCGCGAAGGCAGGTGTCCGGGGTGCTACTGACGCTGAGGCTCGAAAGTGTGGGTATCAAACAGG
+
@BBB?BAD?BB@;;7;@@<ABC?B@CBD?DH@CC>CC>CC>CF>BBBBBBB@DC?BBBBBB=B@C;;;A=A?CF>BCECCCC@C@@@=@<@@A;006<=+008==A>CCB?C@CBBB>BBBBACBBBBBBB=BBBCBD@DABB:::B?BBCBC??9?@@@:@BBB@BBBBB>>>?998=@<@AB?ABB=AABB?B>>;;6;=AA;@@@6>>>AABBBBB??>BBC@CCBBBB>BBBCCC=>>?ABB9888:
@6HNMW:00691:06140
TACGGAGGATACGAGCGTTATCCGGATTTATTGGGTTTAAAGGGTGCGTAGGTGGCAGATTAAGTCAGCGGTGAAAAGCTGTGGCTCAACCATAGTCTTGCCGTTGATACTGGTTTGCTTGAGTACAGTTGATGTAGGCGGAATGCGTAGTGTAGCGGTGAAATGCATAGATATTACGCAGAACTCCGATTGCGAAGGCAGCTTACAAAAGTGTAACTGACACTGATGCACGAAAGCGTGGGTATCAAACAGG
+
@@@B?BB?BBBAA???AA?ACC>@=???9?A=AB:@?8><7<C;BBBBBAA>AB?BBBBB;=:=@>>?99199999+9<<<9979AAA==388;;;>?8=A>AB?AAACBBB?BC:??B?A@A@@@@992:@=:;;;6;>;>===889?AAA=AAAB=AAA@:@AA@@ABB????B;;;@@A5;;=8==>8==??5;7?BCBC?BAA@@6@A@<<:>==@A===BBBB>B==>@9@;;;>D:==>???9?AA:
@6HNMW:00665:06165
TACGTAGGGTGCGAGCGTTAATCGGAATTACTGGGCGTAAAGCGTGCGCAGGCGGTTTTGTAAGACAGATGTGAAATCCCCGGGCTCAACCTGGGAACTGCGTTTGTGACTGCAAGGCTAGAGTGCGACAGAGGGGGGTGGAATTCCACGTGTAGCAGTGAAATGCGTAGAGATGTGGAGGAACACCGATGGCGAAGGCAGCCCCCTGGGTCGTAACTGACGCTCATGCACGAAAGCGTGGGGAGCAAACAGG
+
CCBBCCCC=9::@@>>9:6:>ABB?C=?=??CCC>BBBCC<??AABA>>?C=9978CC5>>B?BBBBBBBBBBCB=A???5@B>B>>A<>9>BB<B?BB@A9772;@?A>>>=;59;789@<=;?>?B@>>AAAAAA'>@9@;>:=;@>A?????>>>?>>>7>>>;;==<=@>>>?;@?=B=A7758??A<@@@7=7=AAAAAA.;;>7>>=<==AA=>=><><<==;==687-8<@<<==/=<<=@:AAA=
@6HNMW:00667:06187
TACGGAGGATACGAGCGTTATCCGGATTTATTGGGTTTAAAGGGAGCGTAGGTGGGATATTAAGTCAGCTGTGAAAGTTTGGGGCTCAACCTTAAAATTGCAGTTGATACTGGTTTCCTTGAGTACGGTACAGGTGGGCGGAATTCGTGGTGTAGCGGTGAAATGCTTAGATATCACGAAGAACTCCGATCGCGAAGGCAGCTCACCGGGCCGGAACTGACACTGATGCTCGAAAGTGCGGGTATCAAACAGG
+
CDCC@BB@B@@@A@@;;;>AAB>@=@CC?DC@CC=BJ7;;7<B;BBBBBCC@BKIGAAAH?B?BCCBBCAAABBB8@A@;@CB9BBBA=@=@@BBB:B8;<BBB?CCCCGBB?BB=B?B@CAAAAAA?BBAA?=89949C=C@B>A@@@:@;::;00*0;@=8:==B@F>>?BBBBBCD?BB?CCC?BBBAAB??<?@CAAA@@:93:>8??A?B799??A???ABCA;;;888)8=>ACB:A@@@@@9@AB=
@6HNMW:00678:06207
CACGGGGGGATGCGAGCGTTATCCGGATTCATTGGGTTTAAAGGGAGCGTAGGCGGTCCGACAAGTCAGCGGTAAAAGACTGCAGCTAAACTGTAGCACGCCGTTGAAACTGCCGGGCTAGAGTGCAGACGAGGTTGGCGGAACAGGTGAAGTAGCGGTGAAATGCATAGATATCACCTGGAACCCCGACAGCGAAGGCAGCTGAACCAGGCTGTAACTGACGCTGATGCTCGAGAGCGTGGGTAGCGAACAG
+
E@;;;;;;$;444;=@<BB?AAB=A>;:18??8<>9?@9@A9@@;::9?>>><995:C>AAAA@CBBBCAA>ACCC9??9998<?BCFE>BBAACBBABBB699<???<?>BB:>?8>>>>???@@@9:4333-4035:;04044:3:9:48395;;:>>>D>BBCB@@@@999@@@=>;7=6;=>3@A@AABCC794/:////0)0*00::88//)/968/55<::85338943399333:3:<9:::03/8
@6HNMW:00680:06196
TACGGAGGGTGCAAGCGTTACTCGGAATCACTGGGCGTAAAGGACGCGTAGGCGGATTATCAAGTCTTTTGTGAAATCTAATGGCTTAACCATTAAACTGCTTGAGAAACTGATAATCTAGAGTGAGGGAGAGGCAGATGGAATTGGTGGTGTAGGGGTAAAATCCGTAGAGATCACCAGGAATACCCATTGCGAAGGCGATCTGCTGGAACTTAACTGACGCTAATGCGTGAAAGCGTGGGGAGCAAACAGG
+
AA??;::9/:@?A?B@@@?@@@@@=@@BBBABAA:AB?@@;@?BCCBBBAD@;;;;D@CCCC@CCCBBC9BAAAC>?@@@@CD@CC>A=A>AA>BA<ACCCC?AABBE?CBBBBC@BECC@@AAA:::.:;:@=@DBBBB>A>A<@<;;6;?B:;;;5<CDH;CC@CBBBBBCGDDD@BB?B?BBCF=AA?BBCB>@>@BABBAABCC@C?CCAD?CCCC?@@AB@CC@@ACDF?C@A@BBB9@@@DD=BAA@
@6HNMW:00683:06208
TACGGAGGATGCGAGCGTTATCCGGACTTATTGGGTTTAAAGGGTGCGTAGGTGGCTTGTTAAGTCAGTGGTGAAAAGCTGCAGCTCAACTGTAGTCTTGCCGTTGAAACTGACGGGCTAGAGAGGAAACGAGGTATGCGGAATGTGTGGTGTAGCGGTGAAATGCATAGATATCACACAGAACGCCGATTGCGAAGGCAGCGTACCAGGCTCTATCTGACACTGAAGCACGAAAGCGTGGGGATCAAACAGG
+
AA@D@BB?@@@AC@@@AA@BDC@C@BBB@AA=A@0;;0;A;AJ>CFBCCCC@BBACC?AA@D?BCCBBBC>@@DKD:B@;;;?@@BBC?A::::99=>?@A=@B>;;;7;>>@;;:59;:9><@;>AA8AB@@=@B@@<@<@?000@>>9>=<<>7939@@@;BBBBADC?>?::9CBB??????;<>==388>A;A<>==;;888<>>:========>@?>>>::5:@DBCDC:??=::::+:99:B;@?@=
@6HNMW:00688:06182
CACGGGGGATGCGAGCGTTATCCGGATTCATTGGGTTTAAAGGGAGCGTAGGCGGCCCGACAAGTCAGCGGTAAAAGACTGCAGCTAAACTGTAGCACGCCGTTGAAACTGCCGGGCTAGAGTGCAGACGAGGTTGGCGGAACAGGTGAAGTAGCGGTGAAATGCATAGATATCACTTGGAACCCCGATAGCGAAGGCAGCTTCCCAGGCTCGATCTGACGCTGATGCGCGAGAGCGTGGGTAGCGAACAGG
+
CCCCCCD5CAA@ABA@@@>A@B?A>AA<?>A>BC=AA7@?3==448:>=;<89:3:A=AACC?AAAA@9919999+;@@BBBDCCBBB=BBBBBBBC:::@BB@BBB=B@@@@CF?AA@??@@???AABBA@>A=@=AB?B?CBB?BBA?AA899939@A@<BBBBBBBBBBBABBC?B?B?CCC8BABCDDB@<@;>?;:=8=A77838>>>@@@@@>??>>@@<=<;:;;;>AAAABC;>>>===6:;:=
@6HNMW:00689:06187
TACGTAGGGGGCAAGCGTTATCCGGATTTATTGGGCGTAAAGCGTGTGTAGGCGGTTTATTAAGTCTAAGATCAAAGTCCGAGGCTCAACCTCGGTTCGTCTTAGAAACTGGTAGACTTGAGTGTGGTAGAGGCAAGTGGAATTTCTAGTGTAGCGGTTAAATGCGTAGATATTAGAAGGAACACCAGTGGCGAAGGCGGCTTGCTGGGCCATTACTGACGCTGAGACACGAAAGCGTGGGGAGCAAATAG
+
;;;?@;;:::);B;@@@B>ACB?A?A@@;@A=AC<@@A@A9@A;;9@BA@@;9:2;A9@B>B>ACBBB?BBABCD=B;;7;;;5;BBB?CACBC?C@EBCBE?AABD@CCB=??::9A???>CBAA?@@@??<???BAB>B@DD9:::=;;;????:>1::28?<AAB97779266826/5/5553999959996;6993776:777:3:,2225;785:<7662888;;;;>355555::+555<C9;=;
@6HNMW:00707:06196
TACGGAGGATACGAGCGTTATCCGGATTTATTGGGTTTAAAGGGTGCGTAGGTGGCAGATTAAGTCAGCGGTGAAAAGCTGTGGCTCAACCATAGTCTTGCCGTTGATACTGGTTTGCTTGAGTACAGTTGATGTAGGCGGAATGCGTAGTGTAGCGGTGAAATGCATAGATATTACGCAGAACTCCGATTGCGAAGGCAGCTTACAAAAGTGTAACTGACACTGATGCACGAAAGCGTGGGTATCAAACAGG
+
LCBB?A@=?@AAB@@ACC?A;;5;<955)55.5<)55)5<2<=7>>@>>>@=>><@A@@BBHGEDAAAFCACCGGC<CCAABCADGEF@C?AAECDBB?BB>AA5;49488:-3738:=?BBBBBB@<@7B<;;:@A@BB?B?BBBBBCBBBBBBBB?@@@B;:99@AA@@>>>><>;==//-/7;67995:8886:6:224=8=;;;;&33333,389<::::::;;/..669(//8/..)272229/2236
@6HNMW:00673:06215
TACGGAGGGTGCAAGCGTTACTCGGAATCACTGGGCGTAAAGGACGCGTAGGCGGATTATCAAGTCTTTTGTGAAATCTAATGGCTTAACCATTAAACTGCTTGAGAAACTGATAATCTAGAGTGAGGGAGAGGCAGATGGAATTGGTGGTGTAGGGGTAAAATCCGTAGAGATCACCAGGAATACCCATTGCGAAGGCGATCTGCTGGAACTTAACTGACGCTAATGCGTGAAAGCGTGGGGAGCAAACAGG
+
?ABB?BBB=;;:;=??;;29@CCC?CACCCCCDE>CA@@A<A=@AA@@@@B?BB@BC@CCAA=ACBBBB7?@===9@@@@<@@6:;;@;?@?>7@B<BBBAD=A@@BC=BBCBBDA@AAGCCC;;;KJ>BBA@<@AAABA?B?B?B?CB?AAACCDD5CCGD:BB@BABAAACCC@A?@C@B@CCCC?AA?AAA@9<9:000>AA@BC@C?BB9:7;BBAA;9;B?CCCCCCCC>CCCBCDD;@@@CG?BBB?
@6HNMW:00678:06238
TACGGAGGATACGAGCGTTATCCGGATTTATTGGGTTTAAAGGGTGCGTAGGTGGCAGATTAAGTCAGCGGTGAAAAGCTGTGGCTCAACCATAGTCTTGCCGTTGATACTGGTTTGCTTGAGTACAGTTGATGTAGGCGGAATGCGTAGTGTAGCGGTGAAATGCATAGATATTACGCAGAACTCCGATTGCGAAGGCAGCTTACAAAAGTGTAACTGACACTGATGCACGAAAGCGTGGGTATCAAACAGG
+
AAAC?;:;:AAADBBBAA<ADD>B@???:?B=BB=BA:??:?@:ABBBCCC?AB?BBBBB=@=??@ABBB?BDDCC9?@@@?C?CCCD<B688@:::>0/000>;?CBBBBA?A@599@;@@BCABAAA=??;>>>>;==9=8===>=?@A==AB?>9>@@@:999AABBBBCB><<???@@:==<:=<<:<>?A4:7>@A@A>?9888+8?==?=AAACA>=?BA988>>888*8<<::;1;=>??@:?@A=
@6HNMW:00694:06213
TACGGAGGATACGAGCGTTATCCGGATTTATTGGGTTTAAAGGGTGCGTAGGTGGCAGATTAAGTCAGCGGTGAAAAGCTGTGGCTCAACCATAGTCTTGCCGTTGATACTGGTTTGCTTGAGTACAGTTGATGTAGGCGGAATGCGTAGTGTAGCGGTGAAATGCATAGATATTACGCAGAACTCCGATTGCGAAGGCAGCTTACAAAAGTGTAACTGACACTGATGCACGAAAGCGTGGGTATCAAACAGG
+
CCBBABB?ACCBA@@9::?CBB@C????9?@=@@8>A,99,:<5<<?AABB@BD?CBCCC?C?CCB@?>=;>99:9+8>>?=?<?B@B@A055999;<87>8=?:???@@AB?BB>BBB?BBBBBBA??;?@:98>>:=>5;6;????AAAD=AA?>9>@@@<ABBBCBBBBBB?B@A:;;@;@=>8=::088<<1819AA??:<9999+9>:7818=>AB@@ABBAA==;:;=4<<<888)8::888*9>>:
@6HNMW:00709:06233
TACAGAGGGTGCGAGCGTTAATCGGAATTACTGGGCGTAAAGCGCGCGTAGGTGGCTAATTAAGTCGGATGTGAAATCCCTGAGCTTAACTTGGGAATGGCATTCGATACTGGTTGGCTAGAGTATGAGAGAGGAAGGTAGAATTCCAGGTGTAGCGGTGAAATGCGTAGAGATCTGGAGGAATACCGATGGCGAAGGCAGCCTTCTGGCTTAATACTGACGCTGAGGTGCGAAAGCATGGGGAGCAAACAGG
+
DDCCCCBB>@@?AAAA@?=?@CCB?B?C>AACDD<BB@?=8=??>?@@A@@<@@399@:=:@;==00*/9:9@BB=BBC<BBBAAA@B@BB@BB>B>A@?C>><>BB@AABB?><><@@@A???@>>>@@@>>8<594:???<A9B?AB?BABAB@@<ABCC=BBBBCBCCCBBBBB>BB@BABBB@CBBC@BBD=@<@B@?<@?CCC@CCBDACCBBBBBAABB@@;BAABAB<BCBBBCC::;;CD>CDD?
@6HNMW:00674:06299
TACGTATGGTGCAAGCGTTATCCGGATTTACTGGGTGTAAAGGGAGCGTAGACGGATGGGCAAGTCTGATGTGAAAACCCGGGGCTCAACCCCGGGACTGCATTGGAAACTGTTCATCTAGAGTGCTGGAGAGGTAAGTGGAATTCCTAGTGTAGCGGTGAAATGCGTAGATATTAGGAGGAACACCAGTGGCGAAGGCGGCTTACTGGACAGTAACTGACGTTGAGGCTCGAAAGCGTGGGGAGCAAACAGG
+
>BACCBCC@BBBA>A;;;7:AB?C?BCE?CCCBB=BBBDD>DD>CBBBCBBB@@<@@@C<BA>BBBBBCCCBBBA@3@B;BCC9CACBACKK<EJ>BBBBCCC=A?@C>C@@A?@>000>@@@0::BB?BCAA7::=@AA?B@B@C@BBBBCBBBBC?@@@C<:;:AACCBCAA>AB>A@=A?BBB?BB@A>@CD4:6;;4;A?ABBB?BCBCBC@CBBADFD?B9979CCCDD=BAAAAA@6=>99929==<
@6HNMW:00677:06262
TACGGAGGATCCTAGCGTTATCCGGATTTATTGGGTTTTAAAGGGAGCGTAGGCGGGCGATTAAGTCAGCTGTGAAAGTTTGGGGCTCAACCTTAAAATTGCAGTTGATACTGGGTGCCTTGAGTGCGGTATAGGCAGGCGGAATTCGTGGTGTAGCGGTGAAATGCTTAGATATCACGAAGAACTCCGATTGCGAAGGCAGCTTGCTGGAGCGTAACTGACGCTGATGCTCGAAAGTGTGGGTATCAAACAG
+
:<?C65:>ABA?BA@@;;6;A@;?8@@?6==295,555&55)55)5::::--(-66/6--/3:4///555<=>>>>6;;<4<<9+9;//)/2729==/=7:::5505;;<;@AC>BBC@B>::::9?><:99@>8?9848@;>8>6;==98>=??>8000=>:4////(/68::8>@@AB>AA?BBC@BBB789??08039;==8<9;;/444=>=:>?@???>@@99999909@3@0//<:////555)555
@6HNMW:00685:06288
GACGTAGGTGGCAAGCGTTACTCGGAATTACTAGGCGTAAAGCGCACGTAGGCGGAAATTTAAGTCTGTTGTGTAATCTCCGGGCTCAACCCGGAAACTGCAACGGAAACTGGGTTTCTTGAGTGAGGTAGAGGAAGACGGAATTCCTGGTGTAGCAGTGAAATGCGTAGATATCAGGAGGAACACCGGTGGCGAAGGCGGTCTTCTGGGCCTTTACTGACGCTAAAGTACGAAAGCTAGGGAGCAAACGG
+
AB@@@;;6;A>@B<?;998=>B@@<@AG>@@C;;7;BAAC:@@;;;@>@BC?BB<BC>CD>C@CCCBBC?AABBC@BAA@5;;0;AAA=BB6?5;;.:AAAB?BC?CD>CCCC=CC<CC@BCCCECC@CCBBB@A;@@00,0+09=6>=;>???<@AA?9::59DAAAAAA:9:@::3:>9>;998;?;:C>>;8.3,3;9:>>6?;;;373=<273<BBABC?=?7>77;;??8=??:9:,5=39:(2:9
@6HNMW:00696:06279
TACGTAGGGGGCAAGCGTTGTTCGGAATACTGGGCGTAAAGCGCACGCAGGCTGGCCGTTAAGTCTGTCGTCAAAGGCGGGGGCTCAACCTCCGTTCTACGATAGATACTGGCGGCCTAGAGTATGTGAGAGGGAAGTGGAATTCCCGGTGTAGCGGTGAAATGCGTAGATATCGGGAGGAACACCAGTGGCGAAGGCGCTTCCTGGCACACAACTGACGCTCATGTGCGAA
+
5544444999,8@;@95;=;0-0@:=+0/9<<<5;;==>8>==<;99=>>;@=A==7667;:B@CBCCCCCBBB;A=ABBBB1B@=@8<4658<<266>@6:9?;=A@@994::499CB=B=>BBA?:>888>8?9@???A:>4<A3;7=<<<@8817333(3337688////.;;-555:253305...)/<<6=06///(/353(./:955,5:=>:@@:;<;::9<866
@6HNMW:00706:06286
TACGTAGGTCCCGAGCGTTGTCCGGATTTATTGGGCGTAAAGCGAGCGCAGGCGGTTTGATAAGTCTGAAGTTAAAGGCTGTGGCTCAACCATAGTTCGCTTTGGAAACTGTCAAACTTGAGTGCAGAAGGGGAGAGTGGAATTCCATGTGTAGCGGTGAAATGCGTAGATATATGGAGGAACACCGGTGGCGAAAGCGGCTCTCTGGTCTGTAACTGACGCTGAGGCTCGAAAGCGTGGGGAGCGAACAGG
+
DCCCB??=;:90:?>=@?<??C>A?BBB<BB?AB<A?@@C6;<@;;;;;AB?AB?BC>CECC@@@@BBC@BB@FF8:9::;;CADDCC@CADDBBB@BBBCC=C?CF>CBBBCCC?BB?BA????@@?<?A@8>@@?9:5:<@>A>AA@@@@?A;;7;AAB=:;:AAA?@?BBABB>9:3::9::?D>:999BAD@CAA>AAABBBB<>====>;??>>;;;;;;A=B@;;;D9===@>>?5=>=@@>===;
@6HNMW:00667:06343
TACGGAGGGTGCAAGCGTTACTCGGAATCACTGGGCGTAAAGGACGCGTAGGCGGATTATCAAGTCTTTTGTGAAATCTAATGGCTTAACCATTAAACTGCTTGAGAAACTGATAATCTAGAGTGAGGGAGAGGCAGATGGAATTGGTGGTGTAGGGGTAAAATCCGTAGAGATCACCAGGAATACCCATTGCGAAGGCGATCTGCTGGAACTTAACTGACGCTAATGCGTGAAAGCGTGGGGAGCAAACAGG
+
AAAB<;;;0;AAA>AA@@6;;ABC?B?C@@?@@@<99:AA49459:5:595.5525C79;;@4=955==0;;;;<6<<<<:==055.4.45997@@<A@@?D@C@@@D65;:;??<@@@@BBCCCBBB8AA;;65<<;<<8<8<8>8<<89;43444+9<A=/;;7?:<ABBBBB@B?AB@B?@@@@8<::<:00*/)/967::::==:B969@C?B@?@9:9>@<@@<<ABAA:@;9;===4?CCCE>E@?=
@6HNMW:00677:06356
TACAGAGGGTGCAAGCGTTAATCGGAATTACTGGGCGTAAAGCGCGCGTAGGTGGTTATTTAAGTCAGCGGTGAAAAGCTGTGGCTCAACCATAGTCTTGCCGTTGATACTGGTTTGCTTGAGTACAGTTGATGTAGGCGGAATGCGTAGTGTAGCGGTGAAATGCATAGATATTACGCAGAACTCCGATTGCGAAGGCAGCTTACAAAAGTGTAACTGACACTGATGCACGAAAGCGTGGGTATCAAACAG
+
@@A@@:;;0;?BA499985:23381738)//::;2:/55>4:::=B=>>==9;=8?;@BF>D?BABA@@@,00;;;*////3:6;<==6;49555<;<179?BB=AACAABB>@A<????B??????AA>AACC???>;;5;<878@@@;;;=999?9=::=50//<<<=>=?@8??>797717794955,5689+2.7888<273777(77<>@:656A887A>?>>?BBBCB:B;;6:919/////)/69
@6HNMW:00684:06349
TACGGAGGGTGCAAGCGTTACTCGGAATCACTGGGCGTAAAGGACGCGTAGGCGGATTATCAAGTCTTTTGTGAAATCTAATGGCTTAACCATTAAACTGCTTGAGAAACCGATAATCTAGAGTGAGGGAGAGGCAGATGGAATTGGTGGTGTAGGGGTAAAATCCGTAGAGATCACCAGGAATACCCATTGCGAAGGCGATCTGCTGGAACTTAACTGACGCTAATGCGTGAAAGCGTGGGGAGCAAACAGG
+
BAAB=;<;/;??@=ABBB?BCCDD@C@CBCBBBB<A@;;;7;?CCDDBBBB?AA>AB?BC<<9;BBDDE=C@@?C:@@@B?BC?BB7;5;;;;29?6@999:?BACDC=A?@B@@<@@@@ABCBBBAA:@@;;9;CGGHGACAC6:6:;5;@@??@@9ADKD;CC@BB@A@BA@@@@9@B?C>BBII>CAACCBC7;9;B@@CCECBB@C@DE?B?ABAAB<<;C?BD@A@99:.:B@>>;>0>>=AA<@BA=
@6HNMW:00697:06319
TACGGAGGATGCGAGCGTTATCCGGATTTACTGGGTTTAAAGGGAGCGTAGGTGGGATATTAAGTCAGCTGTGAAAGTTTGGGGCTCAACCTTAAAATTGCAGTTGATACTGGTTTCCTTGAGTACGGTACAGGTGGGCGGAATTCGTGGTGTAGCGGTGAAATGCTTAGATATCACGAAGAACTCCGATCGCGAAGGCAGCTCACCGGGCCGGAACTGACACTGATGCTCGAAAGTGCGGGTATCAAACAGG
+
>@@C@BB?C@@@B@@?@@?BBC@C@BBB>BDCCC>CC<@?:@B8AB?BCBB@BEE>CBCC@C@CCCCAA@CC@B@8@@B:@@@8@ABB>B?A?CEE;D>@?@@@<@BABCBB?BB=B@C?B@@ACCC>AAA?A8777.7@:@?B?BBBB?BAA?>7757ADD>CCBB?@@@CCBBAAAD>BB=BBB@BA@@B@@A1717<<<ABBC?CC=C=B?B?BBBBBBBBBB?BA@?@?@8?@688@9?>>>AA:A@>7
@6HNMW:00713:06324
TACGTAGGTGGCAAGCGTTGTCCGGATTTATTGGGCGTAAAGCGAGCGCAGGCGGAAGAATAAGTCTGATGTGAAAGCCCTCGGCTTAACCGAGAAACTGCATCGGAAACTGTTTTTCTTGAGTGCAGAAGAGGAGAGTGGAATTCCATGTGTAGCGGTGGAATGCGTAGATATATGGAAGAACACCAGTGGCGAAGGCGACTCTCTGGTCTGCAACTGACGCTGAGGCTCGAAAGCCAGGGCAGCGAACGGG
+
CCBBB@@>;;5;B:@;;::?AA>C8;@C>AA=??8?ABBB<B@@9:;@BBD?BB>BADD@DDBHBBABCB@@;;;0;AA9AAA?AA>A=@;@ABDD?CCCDC<;;?BB8<<98989)88:<999669<>?@AB>B@A@@?:@=B=B=@ABBCB;;;;?;;7;>BBBBBBBB@@@AAA?C?CH@BBB>;;;;;A>?5;4;;;;AB;;;B>;;;CCCACCBCCAA@A;;8;BBCDE?IC@DBA9A000AA>@A@9
@6HNMW:00696:06367
TACGAAGGGGGCGAGCGTTGTTCGGAATTACTGGGCGTAAAGGGTGTGTAGGCGGTTATGTAAGATAGCGGTGAAATCCCGGGGCTTAACCTCGGAATAGCCGTTATAACTATGTAGCTAGAGTTATGGAGAGGATAGCGGAATACCCAGTGTAGAGGTGAAATTCGTAGATATTGGGTAGAACACCGGTGGCGAAGGCGGCTATCTGGCCATATACTGACGCTGAGGCACGAAAGCATGGGGATCAAACAGG
+
CDA??29:9:);=@>@BB?BD?@@>B?B<@A@@@:@A<>=6>?;??@A@??;::4;;@BBBC?CCDCCCCACBBD>A@@8@@@7@A?B?A=B;:7:?AABB=@@@FCC>BBBBBBABBCBBBCB?@>=9==;;6<?>>@B=@<?<<<7<BBBAA@::6:AAB=C@CCCDBBBCC?CC?CC@@<?A@4948817?>:=;00-0;@@@BB@B9:;BBBBBCBBAABB@@>@CCCCC>BBB9999-;B@?@;@CB@
@6HNMW:00704:06398
TACGGAGGATACGAGCGTTATCCGGATTTATTGGGTTTAAAGGGTGCGTAGGTGGCAGATTAAGTCAGCGGTGAAAAGCTGTGGCTCAACCATAGTCTTGCCGTTGATACTGGTTTGCTTGAGTACAGTTGATGTAGGCGGAATGCGTAGTGTAGCGGTGAAATGCATAGATATTACGCAGAACTCCGATTGCGAAGGCAGCTTACAAAGTGTAACTGACACTGAATGCACGAAGCGTGGGTATCAAAC
+
;;;B?BA<@9590//0//)//:6:6<<;1:9/33(33(3;3<=58878333,3828BBBB@B>A:99@??:?BBBB:BAAA994:;;=1;18855<>?:?B55>?BBDBBA@=@G<B@A0/0000@?=?;?>7775517727=::;>=<>;88:?@A=AAEC>@??AABAABA=7;;BBBBD=AAA189;5:699)/)0=0005;755(5:852.266:9:@=75.58566//)/..355,59977707
@6HNMW:00705:06379
GACAGAGATGCAAGCGTTATCCGGAATGATTGGGCGTAAAGCGTCTGTAGGTGGCTTTTCAAGTCCGCCGTCAAATCCCAGGGCTCAACCCTGGACAGGTGGTGAAAACTACTAAGCTAGAGTACGGTAGGGGCAGAGGGAATTTCCGGTGGAGCGATGAAATGCGTAGAGATCGGAAGGAACACCAACGGCGAAAGCACTCTGCTGGGCCGACACTGACACTGAGAGACGAAAGCTAGGGGAGGCGAATGG
+
=B>>@00/;;<>:@>@@=@AC@E@CABBAB<@@:ABBCC<BBBB@@AAAC?CJ?BBBB3BA=;;;@CC=@@@@@:@@@;@CD>CBBB<@@;?B<@>?><?<8<889:39@@@;;7;AA;;;@;;;?=<8999*4;;;;?5825=7=8=>;@6<<>>>?CCC=:::98A?>>B99<6<)/)/37793949:4997909<999>=<<;A=.5.5<;<999955273...35555:/6653333&..(.55.338
@6HNMW:00715:05800
TACGGAAGGTCCGGGCGTTATCCGGATTTATTGGGTTTAAAGGGAGCGTAGGCGGCATGGTAAGCGTGTTGTGAAATGCGGGTGCTCAACATCCGGACTGCAGCGCGAACTGCCGTGCTTGAGTGCATTGAAGGAAGGCGGAATTCGTGGTGTAGCGGTGAAATGCTTAGATATCACGAGGAACCCCGATTGCGAAAGGCAGCTTTCCGCGCTGTTACTGACGCTGAAGCTCGAAGGTGCGGGTATCGAACAGG
+
CCAA?B?B@AB5;;09=989A<.505>>1@@=@A;@D8AA>B?>CAA<<00,0<8<<@B@CC?BC@;9:>;;;AA<ACBBB8:9??>?<?833-/60////5556:/0*/7695<:::@;@@@??959=@@9B?B@C=BB7858=?8858:;;;?8848:=;8@@BB?AA???<996565291775)555.33333(31755222'2.5579622,2797755666@==8:?><.616=<<D:===<::5///3
@6HNMW:00716:05764
TACGGAGGATGCGAGCGTTATCCGGATTTATTGGGTTTAAAGGGAGCGTAGGTGGGATATTAAGTCAGCTGTGAAAGTTTGGGGCTCAACCTTAAAAATTGCAGTTGATACTGGTTTCCTTGAGTACGGTACAGGTGGGCGGAATTCGTGGTGTAGCGGTGAAATGCTTAGATATCACGAAGAACTCCGATCGCGAAGGCAGCTCACCGGGCCGGAACTGACACTGATGCTCGAAGTGCGGGTATCAA
+
@@@@5<:9>?>??88:::=@???B>=C=4;?4<818?1;<7<:6?@@A@B@=;BB9BB;;5:49A??A>BBCAAA<@AA=AAA3>@00+/)/)////$/)//<45055><<;=6::19497;<444//)////939;;1786<7=133;;49::;;771878;3333=6<<=::<<<<CC>AA>AAB=@@@AA:88>B>?:99989=;??<A@A>B:888===8<8;:993338.33333=54//69;
@6HNMW:00716:05765
TACGGAGGATACGAGCGTTATCCGGATTTATTGGGTTTAAAGGGTGCGTAGGTGGCAGATTAAGTCAGCGGTGAAAAGCTGTGGCTCAACCATAGTCTTGCCGTTGATACTGGTTTGCTTGAGTACAGTTGATGTAGGCGGAATGCGTAGTGTAGCGGTGAAATGCATAGATATTACGCAGAACTCCGATTGCGAAGGCAGCTTACAAAAGTGTAACTGACACTGATGCACAAAAGCGTGG
+
9?@@;@B?B@A@CA@;00+000+05:@=<=B?BD8@@)99,995>>@A@@B?BC@CDCBC?B>@@BBCCE@B@AAA.;<A<;;=BBBB?A<>@@>@@A6::;;;5:<944<<7<<<<>?38887;33381//////8599395333338333:888<6;::923333788::763985558;1775/568)..33.34=98//(/6688&/333=6;>>733337555222222&253888
@6HNMW:00716:05786
TACGGAGGATACGAGCGTTATCCGGATTTATTGGGTTTAAAGGGTGCGTAGGTGGCAGATTAAGTCAGCGGTGAAAAGCTGTGGCTCAACCATAGTCTTGCCGTTGATACTGGTTTGCTTGAGTACAGTTGATGTAGGCGGAATTGCGTAGTGTAGCGGTGAAATGCATAGATATTACGCAGAACTCCGATTGCGAAGGCAGCTTACAAAAGTGTAACTGACACTGATGCACGAAAGCGTGGGTATCAAACAGG
+
CCCD@AA=ACDDDA@9:96;;@=B?BBB>CD?BC=BC0;;7;C;BAACD;;9;D?DAA@A?B@BBDCAAA=ABBBB8BBAAAC@CCCC@C;;;BBB@@>AB>BA?BC;::AA=@A9?@?6::??CB???>AABBBBB?BCAD<?<???BBAB?????A=???@;???@A@AABBB<>>?@>>><???=???378;;4;6<757A:<<BBA6B?>>>?BAAABBBB@>??@@:>>D<@9@66616>=>>@7@@>=
@6HNMW:00720:05791
TACGTAGGGGCAAGCGTTATCCGGATTTACTGGTGTAAGGGAGCGTAGACGGCGAAGCAAGTCTGAAGTGAAAACCCAGGGCTCAACCCTGGGACTGCTTGGAAACTGTTTGCTAGAGTGTCGGAGAGGTAAGTGGAATTCCTAGTGTAGCGGTGAAATGCGTAGATATTAGGAGGAACACCAGTGGCGGAAGGCGGCTTACTGGACGATACTGACGTTGAGGCTCGAAAGCGTGGGGAGCAAACAGG
+
BBA??;;;;-8B>AA@@=@A@5;5;;;)9445.5955.55)5:;;@696??:?BB?BBB?B:99BC=?@;:99&99,449(4=9=7;;3::939:::33-3-44)49=;=4<<55/>/0/79;6<<@>7>>499@;>;>292945<;??@?@;>878*7;<>AABBA@@<::3:92:;998187;;6//(/38353..2+2335266--------989499949;<BBC<A><8788(77999*9>>3
@6HNMW:00723:05774
TACGGAGGATGCGAGCGTTATCCGGATTTATTGGGTTTAAAGGGAGCGTAGGTGGGATATTAAGTCAGCTGTGAAAGTTTGGGGCTCAACCTTAAAATTGCAGTTGATACTGGTTTCCTTGAGTATGGTACAGGTGGGCGGAATTCGTGGTGTAGCGGTGAAATGCTTAGATATCACGAAGAACTCCGATCGCGAAGGCAGCTCACCGGGCCGGAACTGACACTGATGCTCGAAAGTGCGGGTATCAAACAGG
+
CBBB@CC?C@@@BA@???>@@A>A?BBF>BB?BB;AA5=<,9:+9>?ABBC?BBC=CDDD?A=ABC;;;CCCDGC?CCG?CCC:CCBB@C@C=@@@7@=AABBB?BBAAA@@=?A;A>A>BBBBBBC?ABBBA?A@A<AA>B@B@BCBB?AA?AB9989BBB=@??B?BBBBBB9;;AA>AB@CBB@BCCBBACB?B?B:::AABB?BB=B?B?C?CBBBBBBAAAAAAABBCF=ABBBCE>BAA???:;AA=
@6HNMW:00740:05762
TACGTAGGGGGCGAGCGTTGTCCGGAATGACTGGGCGTAAAGGGTGTGTAGGCGGTTTGACAAGTTAGATGTGTAATACCCAGGGCTTAACTCGGGTGCTGCATCTAAAACTGTCAGACTTGAGTGTCGGAGAGGATAGTGGAATTCCTAGTGTAGCGGTGGAATGCGTAGATATTAGGAGGAACATCAGTGGCGAAGGCGACTATCTGGACGTAACTGACGCTGATGCACGAAAGCATGGGGAGCAAACAGG
+
BAAAA??@?A0?@@A@@@@BBC@D?C?CCBBBBC>BBBBC<CC=BABCCCDG;;;;I>CCCC;;;@CCBCBA@AC@CCCC=CCD<BA@C@CBBBC>BBBBBBB>>>BCC:C798BBBBBC?BBCBB>>>?===@<A@>=AC@C@C?C@CCAAABAAAB?BB?B=A@>??ABAAAB?BB?9959>AAABBBB@=@:A<A>B<;;;A@@AB7;;B@@9C@>C<A;AA=>??=>??@995>999;-;999:,:@@8
@6HNMW:00742:05794
TACGGAGGATGCGAGCGTTATCCGGATTTATTGGGTTTAAAGGGAGCGTAGGTGGGATATTAAGTCAGCTGTGAAAGTTTGGGGCTCAACCTTAAAAATTGCAGTTTGATACTGGTTTCCTTGAGTACGGTACAGGTGGGCGGAATTCGTGGTGTAGCGGTGAAATGCTTAGATATCACGAAGAACTCCGATCGCGAAGGCAGCTCACCGGGCCGGAACTGACACTGATGCTCGAAAGTGCGGGTATCAAACAG
+
B;;;?;;5;???>==955.49<9>666@7??:>D=A@,99,9:/577////)/77.7::?9>9<;??;;;>=CCC:@?B.:::-9994392424999':39;<444(4:::4547;;3;6:6>@@?BDDAC:99>8<<<5=?8@<A8=899:?>>>=993:>?>;@AAB?BCHFBBAAACA8>>/88>8=9>@??@@;>8>=773:99,77,36;6=6<@===447@<;99;<555,28555=0866222'255
@6HNMW:00718:05813
TACGGAGGATGCGAGCGTTATCCGGATTTATTGGGTTTAAAGGGATGCGTAGGTGGGATATTAAGTCAGCTGTGAAAGTTTGGGGCTCAACCTTAAAATTGCAGTTGATACTGGTTTCCTTGAGTACGGTACAGGTGGCGGAATTCGTGGTGTAGCGGTGAAAATGCTTAGATATCACGAAGAACTCCGATCGCGAAGGCAGCTCACCGGGCCGGAACTGACACTGATGCTCGAAAGTGCGGGTATCAAACAG
+
;;::7>:8;5569>BBBC@;;9294;;;0;@;@@9@>9>>9>A6000.858:)//:399:<8</66<;666<<<<>==AA>@@@2699>@CAC?BBB9A69:99::?:?>?CC=A?<?=B=?@@@A??::99;;/87/37171717833,37;7789/77777&377<6::<<<<@AACD>AA@@@?@CBAA@>9:2919=<?>BA@<AB;?8?6;6<>>@AABBB>>>A897<>3:;@AAB:@868BC;===
@6HNMW:00730:05810
TACGGAGGATCCTAGCGTTATCCGGATTTATTGGGTTTAAAGGGAGCGTAGGCGGGCGCTTAAGTCAGCTGTGAAAGTTTGGGGCTCAACCTTAAAATTGCAGTTGATACTGGGTGCCTTGAGTGCGGTATAGGCAGGCGGAATTCGTGGTGTAGCGGTGAAATGCTTAGATATCACGAAGAACTCCGATTGCGAAGGCAGCTTGCTGGAGCGTAACTGACGCTGATGCTCGAAAGTGTGGGTATCAAACAGGC
+
BB;;6:A:AAB?CCCBCC@BBB?B@BBL>BB@CI?DC=BB;BB;BBBBCCB>BBB;A;;;@E@BBBBCBBCCBBB<BBB>BCC<CCBD@D@D?BBB;B@CCCBB?BCB???GD?@??@C@B?@>BBB?BBC>=;=AA<?>8=9<9>AAB?BAA@@8849@@@;BBBB?>;:;AA;?@???>>;BBB??@??BBBC?B?BBBBB?BBBB?BBBCBB?BCDBBCCC@@@BAAABBB=BABA@@6;;;;;;0:?B;>
@6HNMW:00736:05820
TACGGAGGATCCGAGCGTTATCCGGATTTATTGGGTTTAAAGGGAGCGTAGGTGGATTGTTAAGTCAGTTGTGAAAGTTTGCGGCTCAACCGTAAAATTGCAGTTGAAACTGGCAGTCTTGAGTACAGTAGAGGTGGGCGGAATTCGTGGTGTAGCGGTGAAATGCTTAGATATCACGAAGAACTCCGATTGCGAAGGCAGCTCACTGGACTGTTGACTGACACTGAGGCTCGAAAGTGTGGGTATCAAACAGG
+
DBBB?AC@CDD@BBB:;;?A@F@D@CID?CC@CE>EC0;<0;<0;BBCCBB@BA>AC=AA@B?BCCBCCACCCCC>CDD>B;;::CBB?C?BABBB:B=A@B??9??>6@AA?BBBAAA?CCCCCCCCCCBAA>;;;.;:4;;A=AB@@>ABBCBAA?ACCF>AABCACCCCDCBBBBB@@@;@@B?BCC@CCCB=A=A;;;BBBBCCABBBBC@DCCCCCCBAA=00+0@@@AC<CBCCCD=BBBDDD>CCC@
@6HNMW:00749:05823
TACGTAGGGAGCAAGCGTTGTCCGGATTTACTGGGTGTAAAGGGTGCGTAGGCGGCAGAGCAAGTCAGATGTGAAATCCGTGGGCTTAACCCACGAACTGCATTTGAAACTGTTTTGCTTGGAGTGAAGTAGAGGCAGGCGGAATTCCCTGTGTAGCGGTGAAATGCGTAGAGATAGGGAGGAACACCAGTGGCGAAGGCGGCCTGCTGGGTTTAACTGACGCTGAGGCACGAAAGCGTGGGTAGCAAACAGG
+
CCCCC???9?@>@=@@AB?BCC?C=AAC>CCBBB<B@?>>:??8=><AABB@BB<=>AAACC?BBBB??@DDDDE>BC?BCFJ>CC@C?BB=BCCC@C@@@99969BB;BA0000+0@@+0-0>>AD?CCCC;;:;BB>;:6:;@;?C<BBFCCAAAB>BBCC>CDDCBCCDCA@AEE=BB@B?BCD@C9:99>AB5;6;@=@@CBABAB;@@<@@DDCCCEB@A0000@@@@@9A:99==6=>==??9@AD?
@6HNMW:00762:05813
AACGTAGGTGGCAAGCGTTGTCCGGAATTACTGGGTGTAAAGGGAGCGCAGGCGGGTCGCAAGTTGGAGGTGAAAGCTGTGGGCTCAACTCACAAACTGCCTTCAAAACTGCCGATCTTGAGTGGTGTAGAGGTAGGCGGAATTCCCGGTGTAGCGGTGGAATGCGTAGATATCGGGAGGAACACCAGTGGCGAAGGCGGCCTACTGGGCACTAACTGACGCTGAGGCTCGAAAGCATGGGTAGCAAACAGG
+
5&599==:=@=@?;>@AA6;;C?B?B@A=AAAAB<ABCCD<AA<AAAAAAB<?@D>CA@AC?CD@C?BB?A<?>:>CC???A8AD@@<@>>==<<5;;;CGFADEEH<B;;;>AAAAA>A;;<B?BBABBBB?BDC?CC?C?B@CC>CADDDBCBC?@@=@@AAA@@@CC??:BCC>BB>A>AA@>CC@B?@@<<;9:99>9=>@@AC<ABAAA@BBCBBB?@A8859AAABD>C@???A;ABBBBB<999?
@6HNMW:00717:05886
TACGGAGGATGCGAGCGTTATCCGGATTTATTGGGTTTAAAGGGAGCGTAGGTGGGATATTAAGTCAGCTGTGAAAGTTTGGGGCTCAACCTTAAAATTGCAGTTGATACTGGTTTCCTTGAGTACGGTACAGGTGGGCGGAATTCGTGGTGTAGCGGTGAAATGCTTAGATATCACGAAGAACTCCAATCGCGAAGGCAGCTCACCGGGCCGGAACTGACACTGATGCTCGAAAGTGCGGGTATCAAACAGG
+
@AAA=@@?C;;;B;99:949AA@C?BCC<???BB=BB>BB>BC>BAABBBB?CCC>DBBC@CBCCCAABCCCCCF=AAA>BDD;CCBB@B>A4;;;.;=B@ABB8:;BABCE?BB=B>A>BA@@BBA?BBAAB??=<68919=A9??>?7:9ABAAA?B???:?BAB@EBBBBBBCBBB?BB>BBE?B?B@@@AB=@=A::9BBBG@DD<A>A?B=??BBBBBBBBAAAB>==@7>=000A<@@;;A@<??A=
@6HNMW:00720:05865
TACGGAAGGTCCAGGCGTTATCCGGATTTATTGGGTTTAAAGGGAGCGTAGGCGGACGACTAAGTCAGCGGTTAAAGCGTGTGGCTCAACCATACATTGCCGTTGAAACTGGTTGTCTTGAGTGCACACAGGGATGCTGGAACTCGTGGTGTAGCGGTGAAATGCTTAGATATCACGATGAACTCCGATCGCGAAGGCAGGTGTCCGGGGTGCTACTGACGCTGAGGCTCGAAAGTGTGGGTATCAAACAGG
+
7<@B?B?B@BA?BB8;;@=@?@:=87;@)0/)//)//)//)55)555559959949:555@@=>?>@B594:9AA;BCCCCCC@A@@C=A=AAAB;;6;@>AB@DCB>DCB@B@CBBB?BB@@@CC@@?ABA<C@ABBB?B>AAABBB?BCC@A9:7:BBB>ABAB?BBBAAAAAA??:@B@CCC?BB??AAAD??<@@@;>==>1888)8<=;;@BCBC9::A@@=AADBBB>B???DD=DAB@A?7>>D<
@6HNMW:00724:05882
TACGGGGGGTGCAAGCGTTAATCGGAATAACTGGGCGTAAAGGGCACGCAGGCGGACTTTTAAGTGAGATGTGAAAGCCCCGGGCTTAACCTGGGAATTGCATTTCAGACTGGGGGTCTAGAGTACTTTAGGGAGGGGTAGAATTCCACGTGTAGCGGTGAAATGCGTAGAGATGTGGAGGAATACCGAAGGCGAAGGCAGCCCCTTGGGAATGTACTGACGCTCATGTGCGAAAGCGTGGGGAGCAAACAGG
+
BBCCCCCC(A@>@>A@@A@D@CDC?B?BB?BBBA<AAABB=BB=A@@@?@@:>?;?BBEK:B?BBA@AA97:BCC7??>>*79+:=5;1;;?AA=B>A@BBCBB>B@@@A=<<<=.<@@@@A@ABAAA<AAA9?>?=5=ABC?B=B@CB=8:88::A<<=<D9AAAAA888>><=>A<??:=;CCC@CC@B>ACC<A=A9:9ED9G>BB>BBCCCDDGC@@@BBBCBBAAA;;;6;BBBCDD::::CC=BBB8
@6HNMW:00752:05900
TACGGAGGATGCGAGCGTTATCCGGATTTATTGGGTTTAAAGGGAGCGTAGGTGGGATATTAAGTCAGCTGTGAAAGTTTGGGGCTCAACCTTAAAATTGCAGTTGATACTGGTTTCCTTGAGTACGGTACAGGTGGGCGGAATTCGTGGTGTAGCGGTGAAATGCTTAGATATCACGAAGAACTCCGATCGCGAAGGCAGCTCACCGGGCCGGAACTGACACTGATGCTCGAAAGTGCGGGTATCAAACAGG
+
CBBB?AA=A@@@AAA@AA@BCD@C@CBC>CC@CC>CC<AA<AD>AABA@CC@DCC=BBBBAC@CCCCBBBB@BBB<BCD?CCC;CCBB?B@C?BBB8A?AA@@@?BBABA@@<?A:A?B?CAA@CCC>@?BBC?@?@8<>;>?C?BA@B?BBB@@==<=@BA=BBBB@BBBBBBBCCAA=AB@CCC>AA@ABCBB?B?AB@@AA8879C=A=A=@=?EEDDCCBB@@A???@@@9@A>>>A:A@?>AA:AAD;
@6HNMW:00715:05942
TACGGAGGGTGCGAGCGTTAATCGGAATAACTGGGCGTAAAGGGCACGCAGGCGGATTGTTAAGTGGGATGTGAAAGCCCCGGGCTTAACCTGGGAATTGCATTTCAGACTGGCAGTCTAGAGTATTTTAGGGAGGGGTAGAATTCCACGTGTAGCGGTGAAATGCGTAGAGATGTGGAGGAATACCGAAGGCGAAGGCAGCCCCTTGGGAATATACTGACGCTCATGTGCGAAAGCGTGGGGAGCAAACAGG
+
CBCC?@>>8?99:BAAAB?B@CCB?C?CC@CBBB<??>@@<BB=BBC@AAC?BB@CC?CC?D?CCCE=CBBBCDE>CCCC9CD=BB=A>A?BCC=B?@<@C@@@<@AAABBB?BBBBBCCCA@>??>>5?@@999:939@@A?D?B?@;;9;B@A;;9:AAA;BBBBBBBBBBCBBC@AA=@>A;;6;B=@>@CD=B@ABAACC:C?CD@C?BBBCAA?@@@AA@@@?:;?AAA=A?=99::-:9:=?8????
@6HNMW:00715:05955
TACGTAGGGGGCAAGCGTTATCCGGATTCATTGGGCGTAAAGCGCGCGTAGGCGCCAGCCTGGTCGGGAGTCAAATCCGGGGGCTCAACCCCCGTCCGCTCCCGATACCGGCCGGCTTGAGTCTGGCAGGGGAAGGCGGAATTCCCGGGTGTAGCGGTGGAATGCGCAGATATCGGGAAGAACACCGGTGGCGAAGGCGGCCTTCTGGGCCACGACTGACGCTGAGGCGCGAAAGCTAGGGGAGCGAACAGG
+
@A@@@@ABBB2<@<>?:;6:?@>B=?@9:55.55)555;<3;;<<>>BBBB@CCCABBB?;;5;<;B=@@>@??9=8.4949$437/16999$///)//666(/55:=7=9<?A7<=855388886;::::0=8<<?==A29199-99.7<<<=<?;452479::A@B?B>=88==2@=@@=999=@=>>:>6686:<=8=:<:?=>>4;.554448445<<>>==9=<<<>C=CC><<>>7;;BCC?AAA7
@6HNMW:00718:05929
TACGTAGGTGGCAAGCGTTGTCCGGATTTATTGGGCGTAAAGCGAGCGCAGGCGGAAGAATAAGTCTGATGTGAAAGCCCTCGGCTTAACCGAGGAACTGCATCGGAAACTGTTTTTCTTGAGTGCAGAAGAGGAGAGTGGAATTCCATGTGTAGCGGTGGAATGCGTAGATATATGGAAGAACACCAGTGGCGAAGGCGACTCTCTGGTCTGCAACTGACGCTGAGGCTCGAAAGCATGGGTAGTGAACAGG
+
59<<?BC?BB?BB?@@@B>BBC@DACCC7;<4;A9BCACD<@ABA;;;;CB?CC@C@BB@BB?CBCCCB@A@CAA;:::5:??;@?9>9??ACA?B?BBBCBBBB?BA;A9:9BAB2BA=AAAACC=;;@F;;:;CCABB?D6:6:<@;;;BBAAAA?AEACABBCCBCCCDCCBBC@C?CC@:::?CBAA=ACC;@<@:;;BBEFCC@BBBBBB@CCCCCBBBB@@=AAA;;;/;<;;AA9A;;;@@<@BB@
@6HNMW:00725:05926
TACGGAGGGTGCAAGCGTTACTCGGAATCACTGGGCGTAAAGGACGCGTAGGCGGATTATCAAGTCTTTTGTGAAATCTAATGGCTTAACCATTAAACTGCTTGAGAAACTGATAATCTAGAGTGAGGGAGAGGCAGATGGAATTGGTGGTGTAGGGGTAAAATCCGTAGAGATCACCAGGAATACCCATTGCGAAGGCGATCTGCTGGAACTTAACTGACGCTAATGCGTGAAAGCGTGGGGAGCAAACAGG
+
CGCB?A@A9;;:@=@;;<<@BCCB?B@BBBBCCG>BCBBF>B@BCBCBBBB?;;:;C@CCBB@BBCCCD;CABCC>9::B?@@>@C@C?C?AA=AA;A;;:C?BAA@@<ACA@@D?CCCCCCCBBBB>5?A::6;CCDCB?CAD@B@<;8;BB;<;<5;CDG;BC@CBBCCDCCCCC?BB@C?B@AA<AB?BAAB5:59@9::DDCBB@C@CCADAAAABBCDCC@CBBBCBBG>BBA:;;:6:ABCE=CCC@
@6HNMW:00725:05954
TACGGAGGGTGCAAGCGTTTACTCGGAATCACTGGGCGTAAAGGACGCGTAGGCGGATTATCAAGTCTTTTTGTGAAATCTAATGGCTTAACCATTAAACTGCTTGAGAAACTGATAATCTAGAGTGAGGGAGAGGCAGATGGAATTGGTGGTGTAGGGGTAAAATCCGTAGAGATCACCAGGAATACCCATTGCGAAGGCGATCTGCTGGAACTTAACTGACGCTAATGCGTGAAAAGCGTGGGGAGCAAAACAGGA
+
?>=98554(4;44.44444)455597<.6666>=<2<9455)57;5455555.55.59.5555.5555555$398881:;;;5::.4439.4.45.55)55544.5488:1:::<==8=<<<=@>;666A25565.5:555:7;5;:=8<=05488999+4444&44.44:99945559499.4.5:::149.44:;6<75554<:<599=B=B@?@8>>>;9944;.444455///&////:::+774444&44:34
@6HNMW:00732:05958
TACGGAGGATGCGAGCGTTATCCGGACTTATTGGGTTTAAAGGGTGCGTAGGTGGCTTGTTAAGTCAGTGGTGAAAAGCTGCAGCTCAACTGTAGTCTTGCCGTTGAAACTGACGGGCTAGAGAGGAAACGAGGTATGCGGAATGTGTGGTGTAGCGGTGAAATGCATAGATATCACACAGAACGCCGATTGCGAAGGCAGCGTACCAGGCTCTATCTGACACTGAAGCACGAAAGCGTGGGGATCAAACAGG
+
CBBB?@?;>;;;@@??BC?CCC?B?ABB@BB>CC8@?:?@8?A:>>>ABCB?BB?BB?BB>B@>=>BBBB?BAAAA6?=>>>??;@BB<>>>E9:9CC@BB?BB?BCB=BBBBBBB>BBBBBC@@<@B;BA::7:@AACC@C@DCAAAC@CCGEDGD@CBBB<ABC@A@CBB@A@CACBBBB?BAB?BBB?BBAA>A?BBBB>@?D?@@<>BBDB?@@BBBBA>BB4;;B@@AE>BCIDDDD;CC@@@;@BC?
@6HNMW:00741:05947
TACGGAGGGTGCAAGCGTTACTCGGAATCACTGGGCGTAAAGGACGCGTAGGCGGATTATCAAGTCTTTTGTGAAATCTAATGGCTTAACCATTAAAACTGCTTGAGAAACTGATAATCTAGAGTGAGGGAGAGGCAGATGGAATTGGTGGTGTAGGGGTAAAATCCGTAGAGATCACCAGGAATACCCATTGCGAAGGCGATCTGCTGGAACTTAACTGACGCTAATGCGTGAAAGCGTGGGGAGCAAACAGG
+
@@@B?@@@9@C;;6<A@A=ABBCC@C@BBAAAAA6;9:=93>8@AACCCCC@BB?A>;@@00,0====@+89888*:?=@8:;49>2924.45.999&5::883988<809<<<@B?;::ABC@AABCB9AD;;9;CCE;;79;@9@=AA?;;9BBCG3;;<;.9?::55>?;ACC@@<@B=A=AABB=;;5;@;;59;>8::ABBCCDAC?BB8;89BA@@0000+/>977555)5;;;=>>1;;=BA:BAA>
@6HNMW:00746:05954
TACGTAGGGGGCAAGCGTTATCCGGATTTACTGGGTGTAAAGGGAGCGTAGACGGCGAAGCAAGTCTGAAGTGAAAACCCAGGGCTCAACCCTGGGACTGCTTTGGAAACTGTTTTGCTAGAGTGTCGGAGAGGTAAGTGGAATTCCTAGTGTAGCGGTGAAATGCGTAGATATTAGGAGGAACACCAGTGGCGAAGGCGGCTTACTGGACGATAACTGACGTTGAGGCTCGAAAGCGTGGGGAGCAAACAGG
+
//44444444$3:288::7;>>@C@CCG>CBCCC=@@;;;/;;09A?BBCCCCA@=><:@00-0@?>DE?A@0000+00*000*0///)/:3:<=5544:337(7:;;2;:5559&555;;<<55955.5555799.9445:5:6<055:;:8444:6:<<<4;;33433<<7757A>@B?E?BBB?B?>?;9859>:8816=3:6=;699000?:@?@?BBB=A::89BBBBB=AA@?===2=>==?8=>B;
@6HNMW:00747:05943
TACGGAGGATACGAGCGTTATCCGGATTTATTGGGTGTAAAGGGTGCGTAGACGGGATAACAAGTTAGTTGTGAAATACCTCGGCTCAACTGAGGAACTGCAACTAAAACTATTATTCTTGAGTGCAGGAGGGGAAAGTGGAATTCCTAGTGTAGCGGTGAAATGCGTAGATATTAGGAAGAACACCAGTGGCGAAGGCGACTTTCTGGACTGTAACTGACGTTGATGCACGAAAGTGTGGGGAGCAAACAG
+
BBBB?AA?ABBBBBBBCC@BBB@B@ABB8;;@BJ?EDCCB=BB<;;;BA@@ABCC>BBCBCC=@@;@=>299@BB;BA@<AA@;@@>>;=???A=A=:;:?B9=7989-8@AA=BB?AE7;;;;BACC>;;;;.;B0;;B@CACAD@C@@@BABC@@>A@@G=;;;BAABBBBA?@@=@?BC?BBC?BCBB@B?C=B9=000>>5;>@=:99DCC@BBCB@@@699???>>>??9?===<<<2=<<<<:;:=
@6HNMW:00752:05927
TACGTAGGTCCCGAGCGTTGTCCGGATTTATTGGGCGTAAAGCGAGCGCAGGTGGTTTATTAAGTCTGGTGTAAAAGGCAGTGGCTCAACCATTGTATGCATTGGAAACTGGTAGACTTGAGTGCAGGAGAGGAGAGTGGAATTCCATGTGTAGCGGTGAAATGCGTAGATATATGGAGGAACACCGGTGGCGAAAGCGGCTCTCTGGCCTGTAACTGACACTGAGGCTCGAAAGCGTGGGGAGCAAACAGG
+
ECAABCC@BAA<A::9AA8::B?B@CDC>CDACF=BBCCD:;:BBBBBBBB>BC?BB=AB=A>BBBBC@@@@BBC:B@CCCCC@DCCC?C?CD?CBC???AA=B@CC>BCB@C@ABCD?BBBAAABB>@@AA=?>?@BA>B@D<?<@:;:ABAAAC@BBBD>AAACCCBBB@@@CF<??:><?@@?B?BA;=9::/;??<@BBBDBB@C@CDCC@CDAA@CBB???:=>?999,:>@>ABB:BCCFE?HCC@
@6HNMW:00755:05926
TACGGAGGATCCCAGCGTTATCCGGATTTATTGGGTTTAAAGGGAGCGTAGGTGGGATATTAAGTCAGCGGTGAAAAGCTGTGGCTCAACCATAAAATTGCCGTTGAAACTGGATGACTTGAGTATATTTGAGGTATGCGGAATGTGTGGTGTAGCGGTGAAATGCATAGATATCACACAGAACGCCGATTGCGAAGGCAGCGTACCAGGCTCTATCTGACACTGAAGCACGAAAGCGTGGGTATCAAACAGG
+
BBAA?AB?A@@@:ABA@@?BBC?C?CCL>BB?BB9BB0;;0;C;ACBGCCC?CHL?C@AA?A=ACACA;<5<;;;;.:?>@AC?CC@@>@>BBCCC9CACC=@@>@AB;BAA6;;?????A>??BBBBC<??A>BB???A>A?999BBC?CD>????<?>?A;BBB???BBBBBBCCBAAAA<?==8?=>9:867/6-5777;8895//)/:666;;;;>AB@@CC9::BCCBB9::BBAA=A???AB=AAA=
@6HNMW:00757:05985
TACGGAGGATGCGAGCGTTATCCGGATTTATTGGGTTTAAAGGGTGCGTAGGTGGTGATTTAAGTCAGCGGTGAAAGTTTGTGGCTCAACCATAAAATTGCCGTTGAAACTGGGTTACTTGAGTGTGTTTGAGGTAGGCGGAATGCGTGGTGTAGCGGTGAAATGCATAGATATCACGCAGAACTCCGATTGCGAAGGCAGCTTACTAAACCATAACTGACACTGAAGCACGAAAGCGTGGGGATCAAACAGG
+
BCCB@CC@C@??999=::3:>A?B>@@C>A?9<;+79(9<5<>;@@ABB??<?C>ABCCC>B?B@@889?9???A9AAA<A@@<@>9939199?AA8A>AA:9946=>6<=;C6=:;;B<?@==///>@2=@@@B@B>??4937?;;<B?@@=@=@=<;;;E;888@@===>B===>>=<=<5:;>:;;;5;;=>5;5;==>?;?>?>>9?;??@:==@>>>>>BA=@@@@888-8>>>>??,89;;>68987
@6HNMW:00736:06024
TACGGAGGATCCGAGCGTTATCCGGATTTATTGGGTTTAAAGGGAGCGTAGGCGGATTGTTAAGTCAGTTGTGAAAGTTTGCGGCTCAACCGTAAAATTGCAGTTGATACTGGCAGTCTTGAGTGCAGTAGAGGTGGGTGGAATTCGTGGTGTAGCGGTGAAATGCTTAGATATCACGAAGAACTCCGATTGCGAAGGCAGCTCACTGGAGTGTAACTGACGCTGATGCTCGAAAGTGTGGGTATCAAACAGG
+
666;8=<:<<<;==<???:??<8<4333(3;6==18818929=/44=<<:@<??0;929:4:29=;;;=7<666=4<>B269B:@@==8=+00...).*/0>7<*66=;;;<:?<666<8555;555<<<:::89981994:=@=?@@>:995;9696>9;;)559949:9//0/774405<7<==:==?@855=3806;;===@;@A@BB@<@>9<<<;;;<@@@@?;?>@@@89=@9:9,994<8<5>==:
@6HNMW:00741:06021
TACGGAGGATGCGAGCGTTATCCGGATTTATTGGGTTTAAAAGGGAGCGTAGGTGGGATATTAAGTCAGCTGTGAAAGTTTGGGGCTCAACCTTAAAATTGCAGTTGATACTGGTTTCCTTGAGTACGGTACAGGTGGGCGGAATTCGTGGTGTAGCGGTGAAATGCTTAGATATCACGAAGAACTCCGATCGCGAAGGCAGCTCACCGGGCCGGAACTGACACTGATGCTCGAAAGTGCGGGTATCAAACAGG
+
9:9939<:99:?>@?@@A9:;B?B?BBA7;<287)3>(777&33)38888771333(555:4;6;==;666;;;<<4@<>9=BC799AA?>7;.444&43999:=8<@A???>?BB>B>B=BAA@@9878ABB?8<;?8;;888B<@B7808;=;>@A<?>@C6@=7808;A@=:<?>>>7;?7<AB?995;;;;=9=:?@@@@>=<199.7:<8<349?>@<<;;;37388;>;9=BBCBB>BAAA@@9@@@<
@6HNMW:00752:06012
TACGGAGGGTGCGAGCGTTAATCGGAATAACTGGGCGTAAAGGGCACGCAGGCGGACAGTTAAGTGAGATGTGAAATCCCCGGGCTTAACCTGGGAACAGCATTTCAGACTGGCGGTCTAGAGTATTCTAGGGAGGGGTGGAATTCCACGTGTAGCGGTGAAATGCGTAGAGATGTGGAGGAATACCGAAGGCGAAGGCAGCCCCTTGGGGAGATACTGACGCTCATGTGCGAAAGCGTGGGGAGCAAACAGG
+
@@CC?@@@;=??@99:@@7@<ABC?CACF@DDDD<DDCCD=CC=BABABBC@CGAAA@BB@C@CBCCBABCCBBB=@@@@7AB<@@?@:>:900*0:>000000*7<;=A?A<7949@@BDCCCCC?BBBCC:B@@@6>>9>;><>@DDB>??@@@@<AA>?7??888?==<<A<<<6;;7;>BBB@CJ@B?BCJ7;8<A;;;;.;>ABB9@@@BABBBAABBAAAA@??@?>?9?AA?@BB6?=;=?8>>=8
@6HNMW:00755:06059
TACGGAGGGTGCGAGCGTTAATCGGAATAACTGGGCGTAAAGGGCACGCAGGCGGTTATTTAAGTGGTATGTGAAATCCCCGAGCTCAACTTGGGAACTGCATATCAGACTGGATAACTAGAGTACTTTAGGGAGGGGTAGAATTCCACGTGTAGCGGTGAAATGCGTAGAGATGTGGAGGAATACCGAAGGCGAAGGCAGCCCCTTGGGAATGTACTGACGCTCATGTGCGAAAGCGTGGGGAGCAAACAGG
+
CBAA=@@@8@;<:?AA;;6;@BBAACADD@BCCJ>B=;;D?DD=BCBCBBB@BB?B@BBC>C@CCDABB@@@;;;6;BBA9BBBCDCE@BC?BC=B@BBBCC:::BCBCCBB?BDG?@@CDA@@?;::-:=?99999-:??A<A<A>BAAABBCCBB>A<;;0;ABBBBBBCCCA@@<@A=A?ABA?@?;?;@:@2949???CC8B?CB>B?CBBB@@@CDBBBAAA@@@A@@@9@:84:<<1BB===9==<6
@6HNMW:00717:06098
TACGGAGGATACGAGCGTTATCCGGATTTATTGGGCGTAAAGCGTGTGTAGGCGGTTTATTAAGTCTAAGATCAAAGTCCGAGGCTCAACCTCGGTTCGTCTTAGAAACTGGTAGACTTGAGTGTGGTAGAGGCAAGTGGAATTTCTAGTGTAGCGGTTAAATGCGTAGATATTAGAAGGAACACCAGTGGCGAAGGCGGCTTGCTGGGCCATTACTGACGCTGAGACACGAAAGCGTGGGGAGCAAATAGG
+
CCCB@BC?B:;;A;;;BA>A@@<A<:;:,:=4:96:CCCI=DCBCBBCCBHIBB=A@;A@<@@CBCBB?BCABAI?CBB@B;;8;BAA@C@BBC?B?BC@@A?CBBD<A@B>BACBCC@BBBBBBB?BCCCC>AA=@?A?C;??8?@AA@BCB@00+0:==9000BBACBAAA=AA@=@<?<?@@<AD::5:?A;@=AB@CJACCCCB=B7;;>ABABBBABBBBBCCDBBBC<A;;;@BB7BB<;;9;AA?
@6HNMW:00720:06065
TACGGGGGATGCGAGCGTTATCCGGATTTATTGGGTTTAAAGGGAGCGTAGGCCGCTGTTCAAGCGTGTCGTGAAATGCGGTTGCTCAACGATCGCACTGCGGCGCGAACTGTCCGGCTTGAGTCAAGTGAAAGTAGGCGGAATTCGTGGTGTAGCGGTGAAATGCTTAGATATCACGAGGAACTCCGATTGCGAAGGCAGCTTACTGTAGTTGTACTGACGCTGAAGCTCGAAGGTGCGGGTATCGAACAG
+
BCEBBCC2AABBBB@@@B?BBC@B@BCC?CC@CC:AA;AA<@F>B;;;CBB?C?AABBC?BB>B@@@@@@CCBAA9;;;@=?=@AD@?=?BCAAAA@@AA:979CCCE?CDBA@=@<>>;@999>A<@@AAC>ACAA=A@=@=@<@A::4:>??BBB??ABB>AA==:>?@CBB@A@>;;5;5;;>;>>><A=::591<;=8929AAAAA9949=>>>?>?888AB5::A>>=0808<??@:A????>;>98
@6HNMW:00728:06104
TACGGAGGATGCGAGCGTTATCCGGATTTATTGGGTTTAAAGGGAGCGTAGGTGGGATATTAAGTCAGCTGTGAAAGTTTGGGGCTCAACCTTAAAATTGCAGTTGATACTGGTTTCCTTGAGTACGGTACAGGTGGGCGGAATTCGTGGTGTAGCGGTGAAATGCTTAGATATCACGAAGAACTCCGATCGCGAAGGCAGCTCACCGGGCCGGAACTGACACTGATGCTCGAAAGTGCGGGTATCAAACAGG
+
CBBB@CC@CCBAA@@@@A?BBD@D@CBE<AB=@A8A@8@B<CD>ABBBFCD@CCC?CCCD:;:;BCAAABAAACC<@@A8@AA7BBCC@C@C@CDE;D>A@A@@?BCBBB@@<??9>?A<AAAAB??<?A?>>9878)8>9><@<@A??;?@@@@??<?BCK>CBBB>AABBBBBBBBC@BB>AAC?BB>>>CBB9>9>899AAAA?BB>B@C?C=@@CCBBBBBC687B>>>D6>>AAAA:=<=>>>9>>B=
@6HNMW:00729:06088
TACGGAGGATGCGAGCGTTATCCGGATTTATTGGGTTTAAAGGGAGCGTAGGTGGGATATTAAGTCAGCTGTGAAAGTTTGGGGCTCAACCTTAAAATTGCAGTTGATACTGGTTTCCTTGAGTACGGTACAGGTGGGCGGAATTCGTGGTGTAGCGGTGAAATGCTTAGATATCACGAAGAACTCCGATCGCGAAGGCAGCTCACCGGGCCGGAACTGACACTGATGCTCGAAAGTGCGGGTATCAAACAGG
+
CBBA?::6;A;;;AABAB@BBC?C@CDD=CC@CB;BB/::.<A8;<;BCBC?BCL?BC@A=@<ABCBAAACADDF>CFD?DED;CCCC>A=@5;;;.;5;;;BA=?@CCC??<@@9><@=AAA;::A>A:::?=@CC>CC@D?B>BBBB=@?BBBBD?B9:92877>4>;<8<<<?@@B?BC?BBB>AA9:9@??9==::9:AAAA;??5=3928<??@@@979@@899>77:=5=A877B9===ABC086>:
@6HNMW:00730:06094
TACGGAGGATTCAAGCGTTATCCGGATTTATTGGGTTTAAAGGGTGCGTAGGCGGTTTGATAAGTTAGAGGTGAAATCCCGGGGCTTAACTCCGGAACTGCCTCTAATACTGTTAGACTAGAGAGTAGTTGCGGTAGGCGGAATGTATGGTGTAGCGGTGAAATGCTTAGAGATCATACAGAACACCGATTGCGAAGGCAGCTTACCAAACTATATCTGACGTTGAGCACGAAAGCGTGGGGAGCAAACAGG
+
@@@@<@B?AA?AB>@@BC@CBB@B=@@>8>@=@C9AA0;;0;</;A<>@<<800+0@5>@@@<BA=@A;:5;AAB=BBB=BBB7BB?A?BDB@C?C@<;;@?CCDE@CBBAA@?CC@@@BA;;:AAABB?A;;7;@A=AC@B?BBBCBB?BCCCCBB@BCCC>BBBA=ABA@@@@@ABBBBC@BBC=??A799>?3929?>>A>AB?CD>CAAAAAADCCCB=:@00/=??=@8@@??@@@6??;>?7>>C<
@6HNMW:00732:06103
TACGGAGGATGCGAGCGTTATCCGGACTTATTGGGTTTAAAGGGTGCGTAGGTGGCTTGTTAAGTCAGTGGTGAAAAGCTGCAGCTCAACTGTAGTCTTGCCGTTGAAACTGACGGGCTAGAGAGGAAACGAGGTATGCGGAATGTGTGGTGTAGCGGTGAAATGCATAGATATCACACAGAACGCCGATTGCGAAGGCAGCGTACCAGGCTCTATCTGACACTGAAGCACGAAAGCGTGGGGATCAAACAGG
+
DF@A@AB?BAA@@@@@??9?@C=?>?CC@BB@BC:@@8?>8?C>???BB??=?B???<?A?B?BBCBBBB?AAAAA8@@?@@>@>DDF==:::999AB;??:::@CDE>CCBB@@@;@BAAAAAB;@@6@???<@A;;;C@E@;;;CBB>BBBCCBB?BBCC=@A@BCBBBBCBDCCCCCBA>@AA=ACD7::??;?=AA@990=>900,0@@>>ACBBBDCC?AA?BBBBBBC=BBBCCCG=CBBJD=D@B?
@6HNMW:00739:06108
TACGGAGGATGCGAGCGTTATCCGGATTTATTGGGTTTAAAGGGAGCGTAGGTGGGATATTAAGTCAGCTGTGAAAGTTTGGGGCTCAACCTTAAAATTGCAGTTGATACTGGTTTCCTTGAGTACGGTACAGGTGGGCGGAATTCGTGGTGTAGCGGTGAAATGCTTAGATATCACGAAGAACTCCGATCGCGAAGGCAGCTCACCGGGCCGGAACTGACACTGATGCTCGAAAGTGCGGGTATCAAACAGG
+
ECCC@CDABBBBBBBBBC@CBB@B?@@@;@B?CC>CE>AA<AC=ABBCDCC@CBC>CCCC@C@BCCBBCCICCDC>BBC>EGF;BBBB@C?C?CCC9D?BBBBA>AEDCC??<?A<A?B@B@AACBB?BABBB?ABC=CA?C=B>BB@@=@BC@@?=:=AAA=BBBB?BBBBBBBBACC?CC>BBB@BBBBCBBB?B?B899BBCC?BB>B@B?B?AABBBAAAACACB@@>>=7>>>>>C7><>:8868>>:
@6HNMW:00745:06070
TACGGAGGATGCGAGCGTTATCCGGACTTATTGGGTTTAAAGGGTGCGTAGGTGGCTTGTTAAGTCAGTGGTGAAAAGCTGCAGCTCAACTGTAGTCTTGCCGTTGAAACTGACGGGCTAGAGAGGAAACGAGGTATGCGGAATGTGTGGTGTAGCGGTGAAATGCATAGATATCACACAGAACGCCGATTGCGAAGGCAGCGTACCAGGCTCTATCTGACACTGATGCACGAAAGCGTGGGTATCAAACAGG
+
AABB@;<:;@@@B@????=@AC?B=AAB?BB?BB<AA2992:>8<??AAA@?AA<@@9??:@<@A@AAAA?BBBBB6?==@?@ABBCA=A===>>>BB<AA>@@?@@@<@BBBBCC=CBBBBB;;:;D>BBBB@BBCCBB?A?;;;AAC@CCGCBCB@BBBE?DCC;=;BBCCCCCCCC?@?>AAD@DBB<??BB>A?BBB@AABB?BB?BBBBBBBBBBBBC=@@ACCBBFGF>ABBBDE?E@A@CB>BBCA
@6HNMW:00748:06086
GACGTAGGTGGCAAGCGTTACTCGGAATTACTAGGCGTAAAGCGCACGTAGGCGGAAATTTAAGTCTGTTGTGTAATCTCCGGGCTCAACCCGGAAACTGCAACGGAAACTGGGTTTCTTGAGTGAGGTAGAGGAAGACGGAATTCCTGGTGTAGCAGTGAAATGCGTAGATATCAGGAGGAACACCGGTGGCGAAAGGCGGTCTTCTGGGCCTTTACTGACGCTAAAGGTACGAAAGCTAGGGGAGCAAACGGG
+
9A?9::;5;B@?@4;;;;6;CDDC@C?D@BCBAA=::;::6;A@AA;;;BA>@C5;;0;@8@=@@@BCD?BBCAA=AC;;8;D<BB;;5;A9A4;</;CCAB>AA=@@:@;;;7:A6AC=ACCBCBC@CBB@@6;5;;;<5<;@;?9>>8>@?845:::?AB<BB=BAAAAAAA@AA;9:3:9===3947?9?878(317743336;;;;3;49923339888>=>>+0(////9A<>;<>AAA5:588;3;BB7
@6HNMW:00757:06081
TACGGAGGATACGAGCGTTATCCGGATTTATTGGGTTTAAAGGGTGCGTAGGTGGCAGATTAAGTCAGCGGTGAAAAGCTGTGGCTCAACCATAGTCTTGCCGTTGATACTGGTTTGCTTGAGTACAGTTGATGTAGGCGGAATGCGTAGTGTAGCGGTGAAATGCATAGATATTACGCAGAACTCCGATTGCGAAGGCAGCTTACAAAGTGTAACTGACACTGAAGCACGAA
+
BCA@>?A<A@BBA>@@;;5;@A5;5999,9929:,5909A6CC>CCBB=@@=9;5;;;@DAEADBBAA<;5;ACBC6;;@C;:4:@@@=B699AAC@A?BB?BB@BBADA?A59959?@?BA@@A?;8848;;;99=8;;/829AAA?@>A>;;9/0)0/0@8@BAAA???A::5;==AABA=<=>:===9<7553>9;;887,7377)3377;6=888:999:828555::=
@6HNMW:00759:06086
TACGGAGGACCCGAGCGTTATCCGGATTTATTGGGTTTAAAGGGTGCGTAGGCGGATTAGTAAGTTAGAGGTGAAAGCTCGATGCTCAACATCGAAATTGCCTCTGATACTGTTAGTCTAGAGTATAGTTGCGGAAGGCGGAATGTGTGGTGTAGCGGTGAAATGCTTAGATATCACACAGAACACCGATTGCGAAGGCAGCTTTCCAAGCTATTACTGACGCTGATGCACGAAAGCGTGGGGAGCGAACAGG
+
CCBB@BB@DDD>F@@@@@>ACDHD@CCD?BB?CC=CD>DE@BB;@=@>@@A>CC@CC?BB??>?C@CDCC?BBBB<BAAABB?>=BBB@B????>>3<*006@?@@B@@B=>=?@BB@@@A?@@@@@??;?@A9>1838>:@<>>>>>;9>>A????<?@@@:@@>><=@@A>>>A>>888A:>>>9>:;166<<3:5:====?9?<@<??E>><>>>>B>>>@@@@>>>=??B9???=<=;-;=:::=B@@<
@6HNMW:00761:06081
TACGGAGGATACGAGCGTTATCCGGATTTATTGGGTTTAAAGGGTGCGTAGGTGGCAGATTAAGTCAGCGGTGAAAAGCTGTGGCTCAACCATAGTCTTGCCGTTGATACTGGTTTGCTTGAGTACAGTTGATGTAGGCGGAATGCGTAGTGTAGCGGTGAAATGCATAGATATTACGCAGAACTCCGATTGCGAAGGCAGCTTACAAAAGTGTAACTGACACTGATGCACGAAAGCGTGGGTATCAAACAGG
+
@ACC@BB@BBBAAAAABB@BBC@CACCC=ABAFD@GK>BB>BC=DBCDDGEAAA?AAA?B9;8;BECAAA@B;<<;.<ABBCCGHECD@B:;;BAAAA=AA7<;=@@BB???=AC5::C8::CCBBB@?=?CAAA??<??:??@ABACDDDCBA@994:9:A99:9BBBBCCAB;?????AA=;;;7::B5:9991729:8<<7BBBAA5=989@;@99899<=@:77796>>B9?>:777.77:75755:=6
@6HNMW:00716:06112
TACGGAGGATGCAAGCGTTATCCGGATTTATTGGGGTTTAAAGGGAGCGTAGGCCGTCTGTCAAGCGTGCTGTGAAATGTACCGGCTCAACCGGTGACGTGCAGCGCGAACTGTCGGACTTGAGTATGCAGGAAGTAGGCGGAATTCATGGTGTAGCGGTGAAATGCTTAGATATCATGAAGAACTCCGATTGCGAAGGCAGCTTACTGTAGCATTACTGACGCTGATGCTCGAAAGTGTGGGTATCGAACAGG
+
@@@@=@B>A@@?D@BBBB?;;:?B?B?>6>@2959&9>6<=6><4<://///)/)/:<==>@@9<<A??@BB@@CG:<;AB@=A@BBCC@C@C?A@@@@;;;AA;;:BA?AA???A=AAA<??C999C>>??B>??AB=AD5979>@@@A>AA@BBAB?BCCC=CCA@=ACBCCCBBBBB?AB?AAA>??@?BBBB?B?AAAAA>BAA@@???@@5;0:=;00/7:=8==<<>@C095<555)5::@@B?9:9>
@6HNMW:00726:06143
GACGTAGGTGGCAAGCGTTACTCGGAATTACTAGGCGTAAAGCGCACGTAGGCGGAAATTTAAGTCTGTTGTGTAATCTCCGGGCTCAACCCGGAAACTGCAACGGAAACTGGGTTTCTTGAGTGAGGTAGAGGAAGACGGAATTCCTGGTGTAGCAGTGAAATGCGTAGATATCAGGAGGAACACCGGTGGCGAAGGCGGTCTTCTGGGCCTTTACTGACGCTAAAGTACGAAAGCTAGGGGAGCAAACGG
+
BBA??9:5:@9>?9@>;;5;AABB@C@C@CCB::99B@DD8;;@@@@@AAA=@@=@D>CD>CABCCCBB@BBBCC@AA@@:>=8@ABBAGD>G@BB<B:;;A@CC@BB=BBBB>CC>CC@CBCCCCC@CCCCD>=8;=00+0+06<:=<9>@@??@BBBCBC>DCBBCBAA???A??9?@4949@@3957@;?<757133,38=6;===6==@A;@?>88=B@@>?,0//888>5@B=;;;;/:7;=@4;::
@6HNMW:00731:06121
TACGTAGGGGGCAAGCGTTGTTCGGAATTACTGGGCGTAAAGCGCACGCAGGCTGACCGTTAAGTCTGTCGTCAAAGGCGGGGGCTCAACCTCCGTTCTACGATAGATACTGTCGGTCTAGAGTATGTGAGAGGGAAGTGGAATTCCCGGTGTAGCGGTGAAATGCGTAGATATCGGGAGGAACACCAGTGGCGAAGGCGGCTTCCTGGCACACAACTGACGCTCATGTGCGAAAGCCAGGGCAGCGAACGGG
+
CBBBBBCCCC3BA=@@;;6<A?CC?B?C@CCDCC=B@??B:@@CCC;;;@@?B@@@A=@@?B?BCCGCBCBBCCC>C@CCCCC5CDCCAC@CC@CB?CD@AACCCBBC@@ACCCB@BCCCCBBBCA>??A??CF>D?@??=A=@<AB8?;???BA??;?@@@9??;;:;B=>=;;;E;>>;><@??<>>??<?<>6>1//)/71777616@@???<@@CAD@?@BBBBBBC>>>8?D<BBA:AABBBB99:@;
@6HNMW:00733:06123
TACGGAGGATACGAGCGTTATCCGGATTTATTGGGTTTAAAGGGTGCGTAGGTGGCAGATTAAGTCAGCGGTGAAAAGCTGTGGCTCAACCATAGTCTTGCCGTTGATACTGGTTTGCTTGAGTACAGTTGATGTAGGCGGAATGCGTAGTGTAGCGGTGAAATGCATAGATATTACGCAGAACTCCGATTGCGAAGGCAGCTTACAAAAGTGTAACTGACACTGATGCACGAAAGCGTGGGTATCAAACAGG
+
DCCC@CB@BBB@@@@9:9?BBC@C@BBB=BD@DE>DC>A@:?B9BAACCDD@BB?BCCCC>A?ABCBAAB@CBB@B7A?@EAA?ADDDAE;;;CABBC;;;@DD?AACCCCD>AA<A@@?B9:8BB????BBABB>>9>A:@;>>>BBBBBCCBBBB?BBBD>899CBBBBBAB;?>ADDCA<AAA=AAB588AA:>;>><BB@BCDFE:?@ABC?BCBAAAAAA:::::;<>?8<=:666(6:766707=@>
@6HNMW:00736:06113
TACGTAGGGGGGCGAGCGTTGTCCGGAATTACTGGGCGTAAAGGGTGCGTAGGCGGTTAATTAAGTTGGATGTGAAATTCCCGGGCTTAATTGGGAGCTGCATTCAAAACTGGTTAACTAGAGTTCAGGAGAGGGAAGCGGAATTCCTAGTGTAGCGGTGAAAATGCGTAGATATTAGGAGGAACACCGGTGGCGAAGGCGGCTTTCTGGACTGACACTGACGCTGAGGCACGAAAGCGTGGGGAGCAAACAGG
+
5;=:4448888$344::;<9>==?@<A;@:@@==A999:?@.:;.9:99:@@<BC042439.4.4:7;7=5556<<4<:>?066)5949./)//)////7///49999+4446;8<7<<////94---(---/9)/)/796;.51549;5555;:9947////&//////9;:4404:7<<9A<?=:3808=6>>@*0)0/)/::1;/949>>00//:;:8;0//6//)33737<5=<==;;;.37388/8994
@6HNMW:00739:06158
TACGGAGGATCCGAGCGTTATCCGGATTTATTGGGTTTAAAGGGAGCGTAGGCGGGCGCTTAAGTCAGCTGTGAAAGTTTGGGGCTCAACCTTAAAATTGCAGTTGATACTGGGTGCCTTGAGTGCAGTATAGGCAGGCGGAATTCGTGGTGTAGCGGTGAAATGCTTAGATATCACGAAGAACTCCTATTGCGAAGGCAGCTTGCTGGAGTGTAACTGACGCTGATGCTCGAAAGTGTGGGTATCAAACAGG
+
BBBC@BB?BCC?BAA???>@BC@E@AAA<AB?BB>BB>BB9BB<@==>BCC@BBB=@999=A>ABCBBCABBCCC?CBC>CFF;CCCC@C>B=ABB9B?BA@@@;@BBBBCDD?BCC?B=??A@BBAAABB>=9>>>9>?9=<@<@BBB@BBAAA9978DBD>???B>A@BBBAAACCC?BB@CBB@BBC=??AA=@>ACBBC>AACD?BBCCCJ@CCCCC:;;BCCCCCDBBB>BBBCBB=BCCBBC>CBA?
@6HNMW:00723:06176
TACGGAGGATACGAGCGTTATCCGGATTTATTGGGTTTAAAGGGTGCGTAGGTGGCAGATTAAGTCAGCGGTGAAAAGCTGTGGCTCAACCATAGTCTTGCCGTTGATACTGGTTTGCTTGAGTACAGTTGATGTAGGCGGAATGCGTAGTGTAGCGGTGAAATGCATAGATATTACGCAGAACTCCGATTGCGAAGGCAGCTTACAAAAGTGTAACTGACACTGATGCACGAAACGTGGGTATCAAACAG
+
ECB@<@?<@AACC@@@AD?BBB>B=?@C>BB?BE=AA<@@;@B;AABA???<9:4:AA@A>A?AAABC??>?BCCC:BBAAAB?B>>?=>:;;;<:99/57<BA=@:477::5>@9<;?=A999BABAA>AABAA>>;>B=D=AAA?@@@@??BAAA>AAAD>BB@@ABCD?7749<<<>?A:7787<::18/<<)/+0===@0:9?>?2>>87A6<567>677;33/.4---9'---66.6.22::39:;
@6HNMW:00725:06203
GACAGAGGATGCAAGCGTTATCCGGAATGATTGGGCGTAAAGCGTCTGTAGGTGGCTTTTCAAGTCCGCCGTCAAATCCCAGGGCTCAACCCTGGACAGGCGGTGGAAACTACCAAGCTGGAGTACGGTAGGGGCAGAGGGAATTTCCGGTGGAGCGGTGAAATGCGTAGAGATCGGAAAGAACACCAACGGCGAAAGCACTCTGCTGGGCCGACACTGACACTGAGAGACGAAAGCTAGGGGAGCGAATGG
+
ACCBCBB?B@@@C=?;;;6;;C>B@CADCCB8;;7;BADD>@ABDEBBBCE@BC?BBBB7:;6;BC@BB=@@CCC=BBB9;;;0;AAB@BB>BJ@CCBB?BC?AA>AF>BBBB?B<@@BB<:::CCC@AACCC;CCCAAA<A?AD>G?B?BB????B?BAA@:>>>@AABA???@@8=>7=?:@=>:><@?<A>>?8?===>?A@@@AB:B<AAAAA@@@AA??;;:???????8?888>??2>????:===
@6HNMW:00730:06199
TACGGAGGATCCGAGCGTTATCCGGATTTATTGGGTTTAAAGGGAGCGTAGGCGGGCGCTTAAGTCAGCTGTGAAAGTTTGGGGCTCAACCTTAAAATTGCAGTTGATACTGGGTGCCTTGAGTGCAGTATAGGCAGGCGGAATTCGTGGTGTAGCGGTGAAATGCTTAGATATCACGAAGAACTCCTATTGCGAAGGCAGCTTGCTGGAGTGTAACTGACGCTGATGCTCGAAAGTGTGGGTATCAAACAGG
+
CCCC@AA?ABC@D@@9;:>@BB@CACCD?CC=A@;AB8A?.:;.;BBCCCD@CDE>B;;;=@?CCB;;;@AACHH>CDD>DDD<CC@@=@=A=AAA:A?AAA@@=@@CBCABB=????B@CCCBBBBBBBBBB>B==:>?;?<A>ABBB?B@@@@8929@@@;@@@A?B???===AAAB?BD?CCD?BBB799BC?B?B@A@B@BBBB@BBBCCC?BCCBA9::CCBGBBBBAA;A999CC>?@?AAA9?@B@
@6HNMW:00733:06170
TACGTAGGTGGCGAGCGTTATCCGGATTTACTGGGCGTAAAGGGATGCGTAGGTGGAATTTTAAGTGGGATGTGAAATACCCGGGCTCAACCTGGGAACTGCATTCCAAACTGGAATTCTAGAGTGCAGGAGAGGAAAGCGGAATTCCTAGTGTAGCGGTGAAATGCGTAGAGATTAGGAAGAACACCAGTGGCGAAGGCGGCTTACTGGACTGTAACTGACACTGAGGCACGAAAGCGTGGGGAGCAAACGAGG
+
DH@@@??;=@=@;5:????CBB?B?CBC=?>:::5:>>>@/99*7:=<=@>@<@C@C@DGG8>;?:;;0:?=<CCF@BBBB<BA;AB?>9=<899/:<>?=??<8<3::+8?>:@>B?BBBBBAC>??A==?@A<AA9?B?=A:@;>:>???>@<:>>;?BBB>BBBBBCBBBBB?@@=@?BB?BBB@BBBB>A??9=9=<8<;3;>@A=@@@@>>;>A>::9=;>0/,/=@@@@4>;;;@@@5<66==4///65
@6HNMW:00738:06169
TACGGAGGATACGAGCGTTATCCGGATTTATTGGGTTTAAAGGGTGCGTAGGTGGCAGATTAAGTCAGCGGTGAAAAGCTGTGGCTCAACCATAGTCTTGCCGTTGATACTGGTTTGCTTGAGTACAGTTGATGTAGGCGGAATGCGTAGTGTAGCGGTGAAATGCATAGATATTACGCAGAACTCCGATTGCGAAGGCAGCTTACAAAAGTGTAACTGACACTGATGCACGAAAGCGTGGGTATCAAACAG
+
;;;B>AA>AA@@A?@@B@=@@@<@=ABA<AC<A@;=?5AA;BB=CCDBA;;5;;5:@@@C?C@CDCFCCC?AAAFC6<;;JBB>BBCB?B9;;BBBBD?CB?CB=@@BAA@?:==6==@;?AA?@????;?AABBBC?CB?B?CCCBBB???A>><A=A@BA=AA999A??>@@=<>:9:<;9=<<7<<<17722,227558;2;7>>?2>>C@A>AB@@777;7333322===6=::<9=322258=0823
@6HNMW:00739:06208
TACGGGGGGTGCGAGCGTTAATCGGAATAACTGGGCGTAAAGGGCACGCAGGCGGTTGTTTAAGTGAGGTGTGAAAGCCCCGGGCTTAACCTGGGAATTGCATTTCAGACTGGACAACTAGAGTACTTTAGGGAGGGGTAGAATTCCACGTGTAGCGGTGAAATGCGTAGAGATGTGGAGGAATACCGAAGGCGAAGGCAGCCCCTTGGGAATGTACTGACGCTCATGTGCGAAAGCGTGGGGAGCAAACAGG
+
@@;;;;;;%;;;:@A@A@=A=ABB?B@EC@C;:949B@AB=BB=BBBBDDE?BB@C;;;L>CACCCDDACCCCCC?CCCC;CC>BB@C?A?@@@6@;@=@ACCC>ABBBCBB?BBB>BCBB@??@BCK>BBC=AAAA6AABB?C@B>??@A?????A>ACCC<AABBBCCBBBCBBB@BB@B>BAA>AA>@>ABB=A?ABBACC3@5;;0;<@ABB???A@@CDDDCDBBCCCC=CBCCBBA6???AA9@?@<
@6HNMW:00742:06199
TACGGAGGATCCGAGCGTTATCCGGAGTTTATTGGGTTTAAAGGGTGCGTAGGCGGCCTTTTAAGTCAGCGGTGAAAGCTCTTGTGGCTCAACCATAGAATTGCCGTTGAAACTGGGGGGCTTGAGTATGTTTGAGGCAGGCGGAATGCGTGGTGTAGCGGTGAAATGCTTAGATATCACGCAGAACCCCGATTGCGAAGGCAGCCTGCCAAGCCATGACTGACGCTGATGCACGAAAGCGTGGGGATCAAACAGG
+
/7//)/727:=:>>C:??9:;;66(---5,--(-8(//(/9/88*/37796:600*0;@>@0@<;;5990/)/:77(-////(//718;==8>02277506(--(--3<<<5===<<;;$55.555599544)4445:5505<5:7:<<:9999=99??=9<@@C:ABAA>@@?=<<=999<<<<5<>>2855+7<8;18285553866,2,26/58::797775559=566;;=>>6>666===/55:<=5<;<7
@6HNMW:00743:06184
TACGTAGGGAGCAAGCGTTATCCGGAATTATTGGGTGTAAAGGGTGCGTAGATGGGATAACAAGTTAGTTGTGAAATACCTCGGCTCAACTGAGGAACTGCAACTAAAACTATTATTCTTGAGTGTAGGAGGGGAAAGTGGAATTCCTAGTGTAGCGGTGAAATGCGTAGATATTAGGAAGAACACCAGTGGCGAAGGCGACTTTCTGGACTGTAACTGACGTTGATGCACGAAAGTGTGGGGAGCAAACAGG
+
BB@@@@@@<@@?A>BBBB?BBB>B?B@C@CB@CC=BABBB<@B:9::BAB@@@CC>CDD@AA=AA@AAB?BBEDF>CCC?CAA=ACBB>BBBAA=A?B?@AC@BBDDD:BCBB@BB?BC>BBCCBBCC?:;;;6;D:@AB?C?C>C@CCBBBDAAAC@A@@C>A@@CBBBBBBD@CC@C?AA>ABB?CCBB@C?A?AABBCCCC=CBB@BCCCDD@CCBBBCB?BCBAAAC@@@;@BABACC:DBBDD>BCCA
@6HNMW:00752:06169
TACGTAGGGGGCGAGCGTTGTCCGGAATGACTGGGCGTAAAGGGTGTGTAGGCGGTTTGACAAGTTAGATGTGTAATACCCAGGGCTTAACTCGGGTGCTGCATCTAAAACTGTCAGACTTGAGTGTCGGAGAGGATAGTGGAATTCCTAGTGTAGCGGTGGAATGCGTAGATATTAGGAGGAACATCAGTGGCGAAGGCGACTATCTGGACGATAACTGACGCTGATGCACGAAAGCGTGGGGAGCAAACAGG
+
==A@AA@@@@2@C@@@CC@CBB?C@D@CCB@@@@;@A@AC>DD?;=;CCCCABB@BD?CCCC@BB?BCBB@BDDD?ACDD=@@?<@A@D@ABCDE>::::BA@@@????5>?CCDBAADB?BBB@@>??=@AA@;<=89:@=@;@=@=AAABACBBAB>AC?B=?????BCCBBB?BB@BB?B@C>??AA@@<@9;508<000@@@@BB?BB;99B?BBAA@A@?;;9>?==955)5555559*9:<A@@CC?9
@6HNMW:00717:06237
GACAGAGGATGCAAGCGTTATCCGGAATGATTGGGCGTAAAGCGTCTGTAGGTGGCTTTTTAAGTTCGCCGTCAAATCCCAGGGCTCAACCTGGACAGGCGGTGGAAACTACCAAGCTGGAGTACGGTAGGGGCAGAGGGAATTTCCGGTGGAGCGGTGAAATGCGTAGAGATCGGAAAGAACACCAACGGCGAAAGCACTCTGCTGGCCGACACTGACACTGAGAGACGAAGCTAGGGAGCGAATGG
+
CCCDC;;7:@@@A?@A@L@BBC@C?B?DCBA=AA:@@@AD>@@@BBABCAA<@A=<;;;;*;5;@>@@@?BBCBB;99;,;00*0==@+0,/727::::?=89@294(4<996<6;;00+0<>@B@:A;;;;.;BB;;;0;9@?8@=A>??=@BBC@A???:?AABBB???CCCC9::5:B?AAA>A>A@<???C:@;;;@====//,/6;<<=A;;;@A==>>=?><<//+/6669@6???==8:::
@6HNMW:00720:06228
GACGTAGGTGGCAAGCGTTACTCGGAATTACTAGGCGTAAAGCGCACGTAGGCGGAAATTTAAGTCTGTTGTGTAATCTCCGGGCTCAACCCGGAAACTGCAACGGAAACTGGGTTTCTTGAGTGAGGTAGAGGAAGACGGAATTCCTGGTGTAGCAGTGAAATGCGTAGATATCAGGAGGAACACCGGTGGCGAAGGCGGTCTTCTGGGCCTTTACAGACGCTAAAGTACGAAAGCTAGGGGAGCAAACGGG
+
0>=077;:::4:@:?@CB?AAAAB?B?C?BCB;;9;BBBC<BAAAAA@;;9<@B6:9,9@,9499;;=B8;>>00+///=*:9,9@@B@>>6>459)9955??BC@CC>CCCC=CF>FG;<<FCCCC@CCCBC?@<@A;;7;7;5;?;;6;ABABC??@BDE>CBABBBBABABAAA???9?:????@=;;7:==*0)/<;==@8@BBB>B@CC>BBBAA998@=?8B@@BAAA7;?AA@@@6====?299A8
@6HNMW:00721:06220
TACGGAGGGTGCGAGCGTTAATCGGAATAACTGGGCGTAAAGGGCACGCAGGCGGATTGTTAAGTGAGATGTGAAAGCCCCGGGCTTAACCTGGGAATTGCATTTCAGACTGGCAGTCTAGAGTATTTTAGGGAGGGGTAGAATTCCACGTGTAGCGGTGAAATGCGTAGAGATGTGGAGGAATACCGAAGGCGAAGGCAGCCCCTTGGGAATATACTGACGCTCATGTGCGAAAGCGTGGGGAGCAAACAG
+
CBBA<@AA8?A9:9A@@@?B=B;909=BC?CBCC>@9:;B<AB;B;;;;9>:?C@DC@BBAFFD:::CCBCCDCC=BBGG;CC=CB?B@C@BBB>CAD=A?::;09A>>>::37@=:=@=?:<>7777&39;63777&8<<==A;?577=ABB99:C?CABB=BB=>;;;;:?@A?>8><9>=BAA>A=/8/9=82<7;A====0?:@A;A=@@@?988<<7;797;=<::88D5;;=6666'5569;.985
@6HNMW:00723:06254
TACAGAGGGTGCAAGCGTTAATCGGAATTACTGGGCGTAAAGCGCGCGTAGGTGGTTATTTAAGTCAGATGTGAAAGCCCCGGGCTTAACCTGGGAACTGCATCTGATACTGGATAACTAGAGTAGGTGAGAGGGAAGTAGAATTCCAGGTGTAGCGGTGAAATGCGTAGAGATCTGGAGGAATACCGATGGCGAAGGCAGCTTCCTGGCATCATACTGACACTGAGGTGCGAAAGCGTGGGTAGCAAACAGG
+
BBACCABA<@@?A>A;;;?BACBB@D@D?BBBEC>CBCCD<A?@@A?A?@B?:;9;?A@A:A;ABBBBC;;;CCD;A@@@.;;0;A5;5;=@@@;@=@@@AD@@@CCCCCEDACCC?AACCBBB@@<@AA@;;;0;=ACBCB@C@BBCC@CABCCCC@A@AA8;<;ABBCABB;;;C>;;7;=@AB?@AAB>B@@<A=@CBAA@B@BCACCFCCCBBBCCCCCCCAA=A@@@CD>CAB;;;7;CBBBD>BBD?
@6HNMW:00733:06238
GACAGAGGATGCAAGCGTTATCCGGAATGATTGGGCGTAAAGCGTCTGTAGGTGGCTTTTTAAGTTCGCCGTCAAATCCCAGGGCTCAACCCTGGACAGGCGGTGGAAACTACCAAGCTGGAGTACGGTAGGGGCAGAGGGAATTTCCGGTGGAGCGGTGAAATGCGTAGAGATCGGAAAGAACACCAACGGCGAAAGCACTCTGCTGGGCCGACACTGACACTGAGAGACGAAAGCTAGGGGAGCGAATGGG
+
CCBBBBE@A@@@@;>?@A=@BD?A>A@FCDC?AB<BBBCC>@@ABBBBCCC?BB=::::9*:>@A=ACD@BBCDC>CCJ?ABA>ABBB?CC>CL@ECCB?BC@CC?BB=BCCB>B>ACBB@CBBBBC@CBDCC9B???A@<?=@@:@=@=??:?@@A?BCCD>CABBBB??????B;??8?A>AAA?B@BA>ABBB=B====>>>@<==7=<AAAAAA>?BB>>;>>:><>>@@9?A@@@CD5@@@>>:>@@7
@6HNMW:00737:06256
TACGGAGGTGCAAGCGTTACTCGGAATCACTGGGCGTAAAGGACGCGTAGGCGGATTATCAAGTCTTTTGTGAAATCTAATGGCTTAACCATTAAACTGCTTGAGAAACTGATAATCTAGAGTGAGGGAGAGGCAGATGGAATTGGTGGTGTAGGGTAAAATCCGTAGAGAATCATCAGGAATACCATTGCGAAGGCGATCTGCTGGAACTTAACTGACGCTAATGCGTGAAAGCGTGGGGAGCAAAACAGG
+
@@@@800+/7775=9::=;;;AA=B6;;9/<<<3///0/)/)/;:9455:7996;;5;;??=B@@@B@4>?=>=30000+//1773:5:.44.44)559883::;;;388////)///==?==>666)5;>=1//@>>@,0,0;>:==694///0,/;;;&//)////9::;0007=0.(-35--(/:589<;7;?955<::>AB@=C8997;9<@>665>??2995:;9;;3;>=?>@@0=;9:99&99;<
@6HNMW:00740:06246
TACGGAGGGTGCAAGCGTTACTCGGAATCACTGGGCGTAAAGGACGCGTAGGCGGATTATCAAGTCTTTTGTGAAATCTAATGGCTTAACCATTAAACTGCTTGAGAAACTGATAATCTAGAGTGAGGGAGAGGCAGATGGAATTGGTGGTGTAGGGTAAAATCCGTAGAGATCACCAGGAATACCCATTGCGAAGGCGATCTGCTGGAACTTAACTGACGCTAATGCGTGAAAGCGTGGGGAGCAAACAGG
+
CCBB=;9:/;;@@6;;BB@BDCBB@B@CB@ABAA;ABAAE8;;;GCACA>>;00+0@;@AAA=A@@@BB6::@@A=@@@B@CC@BB?B>B?BEACC>CAA@A@CBBBD>ECBBBB@BBCCDCCCC<<<0<B;;5;CCCCC@D@D?B>@@;=?B:;;/:;;;*;=>C=BBBBBCCBB@CB?A>@9:;6;@>AAAA>A=@A@?@?CBCG@C@CC>A=@CCABBBBA?BAABBBBB<BCB;;;;.;BAAB=BAD?
@6HNMW:00742:06245
TACGAAGGGGGCGAGCGTTGTTCGGAATTACTGGGCGTAAAGGGTGTGTAGGTGGACGTGTAAGATAGCGGTGAAATGCCGGAGCTCAACTTCGGAATTGCCATTATAACTATGCGTCTAGAATTATAGAGAGGATAGCGGAATACCCAGTGTAGAGGTGAAATTCGTAGATATTGGGTAGAACACCGGTGGCGAAGGCGGCTATCTGGCCATATACTGACGCTGAGGCACGAAAGCATGGGGATCAAACAGG
+
BCBAA5;;;;*;?@=?BA7;;=@B=B?C?AABBD>AAAA@;@A9?<?ABBB?BC?BBBBBAA=ACBBBBC?BA=<6<=<5><?@BCCC=>>8<?:>5:4;>:<<9==@;?AA677=>>>>>><@<AA:9:@994:@@>@B:>:>?>C38AAA@AB;;6;BBB=CACFDCCCBBB@BB=BBCC?;;:=@=AB?ABC?C=??<?ABBBBB?B=??AABBCBCCBBBBA@<@A@@@C?CBBBBBB9A@@?D<BBB?
@6HNMW:00744:06259
TACGGAGGATCCGAGCGTTATCCGGATTTATTGGGTTTAAAGGGAGCGTAGATGGATGTTTAAGTCAGTTGTGAAAGTTTGCGGCTCAACCGTAAAATTGCAGTTGATACTGGATATCTTGAGTGCAGTTGAGGCAGGCGGAATTCGTGGTGTAGCGGTGAAATGCTTAGATATCACGAAGAACTCCGATTGCGAAGCAGCCTGCTAAGCTGCAACTGACATTGAGGCTCGAAAGTGTGGGTATCAAACAGG
+
BBBB?BC@CDE@B@@@BB?BBC=A=:9:/9@8??:?C>CF>BB=AAACCCCCBB?BBBAC=B<>>A@@A@BBBED=AAC<BBD?BBCC@B@BBBCC:C59;;;;7;;HHEDC@CCDDEE?BAAAAAACC@A::8:@@=@A?B?B?BCCC@CDDCD@A?ABBD>CA@@>@BBBCCC@@@D?BB?B@@;>>?3::::3:9AAC>AAABB?BB999B?AB>>>>=:@9:7:BBBBD>CBBCBC>BB?@CG=CCC?
@6HNMW:00748:06242
TACGGAGGATGCGAGCGTTATCCGGATTTATTGGGTTTAAAGGGTGCGTAGGCGGCTATTTAAGTCAGCGGTGAAATCTTGGGGCTCAACCCTGAAACTGCCGTTGAAACTGGATGGCTTGAGTGTAGATGAGGTAGGCGGAATTCGTGGTGTAGCGGTGAAATGCATAGATATCACGAGGAACTCCGATTGCGAAGGCAGCTTACTAAGTTACAACTGACGCTGAAGCACGAAAGCGTGGGTAATCAA
+
CDCC@;;5;9=<8>9=>?5::A=?9>>=7:=@B=;BA7=<7=?8@@A@BBB788;?@>>?8?=A@?>=886;9;92933.288*2227499-5;==4<>;;5:<8:990944.4::.557::<<;;;9869//(-:838<)0+0*//8969:::<<<8<<:9///////5::/-------(/)///)/993////)/)/9944.444:5:<9<::794435555555<5559:=5::;<<<1430/98:
@6HNMW:00752:06217
GACAGAGGATGCAAGCGTTATCCGGAATGATTGGGCGTAAAGCGTCTGTAGGTGGCTTTTCAAGTCCGCCGTCAAATCCCAGGGCTCAACCCTGGACAGGCGGTGGAAACTACCAAGCTGGAGTACGGTAGGGGCAGAGGGAATTTCCGGTGGAGCGGTGAAATGCATTGAGATCGGAAAGAACACCAACGGCGAAAGCACTCTGCTGGGCCGACACTGACACTGAGAGACGAAAGCTAGGGGAGCAAATGGG
+
CEBCA;;6;;;;A?BBBC@CCC>A?@?BA@A6;;0;A@@A;@ABBBCBC;;5;;5<;<;.<D=C9;9:B<=?::9,9:9.9:9.9B;A5;;0;@=@AAA>;;6;A>@A<ACBB?B9::BC@BBCDBB?BDCBB;BBBBCC>C@DD=B?A?AB?BBBC?BDDB=AA@>?<?AA@BBB=??<AA=ACC=A>>><>CDD=CCBBBAA@@88929<@ABCDBB@@@@?BBCA@@>>A@7?==?AAA2;;;@A5<==7
@6HNMW:00753:06221
TACGGGGGGTGCAAGCGTTACTCGGAATCACTGGGCGTAAAGGACGCGTAGGCGGATTATCAAGTCTCTTGTGAAATCCTATGGCTTAACCATAGAACTGCTTGGGAAACTGATAATCTAGAGTGAGGGAGAGGCAGATGGAATTGGTGGTGTAGGGGTAAAATCCGTAGAGATCACCAGGAATACCCATTGCGAAGGCGATCTGCTGGAACTTAACTGACGCTAATGCGTGAAAGCGTGGGGAGCAAACAGG
+
BCDCCDDD*A@@A?AAA@>A@??@=A>?@ACDCA:?<;:90;=@ABCBBBD@CB@BC?BBBB?BCBBAA?AACCG>BB@DDBB?BBAE@B?A@@@@@BBBBD?AC9AC9CA??AA?AAABB@BBB@??8;;;;9<AA???;?:@/708>8>BBB@CC9BAAA5@><@AAAABBBBCF@BB?B?BCCE;AA@BBAA<@=@ABBBBCBAA=?=?C?B@BBBBBABBB?CC@@@ACD>C@@ABDD8>>>CC9A@@@
@6HNMW:00753:06237
TACGGAGGGTGCAAGCGTTACTCGGAATCACTGGGCGTAAAGGACGCGTAGGCGGATTATCAAGTCTTTTGTGAAATCTAATGGCTTAACCATTAAACTGCTTGAGAAACTGATAATCTAGAGTGAGGGAGAGGCAGATGGAATTGGTGGTGTAGGGGTAAAATCCGTAGAGATCACCAGGAATACCCATTGCGAAGGCGATCTGCTGGAACTTAACTGACGCTAATGCGTGAAAGCGTGGGGAGCAAACAGG
+
BCCB?A@@:?@>A=@A@A=ABAAA?B?CBBBCCE>CCCCD?C@CCCCBBCHBAB?AC@CBA@;@B;;;;.:=?BB<;;;@?BC>BB>B?B@CC>BB>BCCCC@BAAAE>CBAABC?CCCCCC@@@:::.:B:;7;CBBEC@D@D@C@BB@CCB89995:ADE:AC@BCBBBBCCCCC?DC@B?BBBC=AA?ACCC>@<@ABAAABBCC@C@CB@C@CBBCA@@@B?CEBBBDDD>CBBBAAA7@;;;B>CCC@
@6HNMW:00759:06221
TACGGAAGGTTCGGGCGTTATCCGGATTTATTGGGTTTAAAGGGAGCGTAGGCCGCTGTTCAAGCGTGTCGTGAAATGCGGTTGCTCAACGATCGCACTGCGGCGCGAACTGTCCGGCTTGAGTCAAGTGAAAGTAGGCGGAATTCGTGGTGTAGCGGTGAAATGCTTAGATATCACGAGGAACTCCGATTGCGAAGGCAGCTTACTGTAGTTGTACTGACGCTGAAAGCTCGAAGGTGCGGG
+
AEFD@C>A?@@CCC=BBB@BCF@C@CCC>BB@EE6;;7;B;DE>BBBCC?@=@=@@BCC@BC=;;;@BAABCBCE<AABC@C>@@BAB?BAA???:00::00*000/6078;;;6;5994<8<<CA>??>??8?BAB?BB?B7:99CAC<=;;885818=>A185561655576698:<A05/5780729.776726265557)..335558357757777:97288(789::9:?=///6;6
@6HNMW:00726:06288
TACGGAGGATACGAGCGTTATCCGGATTTATTGGGTTTAAAGGGTGCGTAGGTGGCAGATTAAGTCAGCGGTGAAAAGCTGTGGCTCAACCATAGTCTTGCCGTTGATACTGGTTTGCTTAGTACAGTTGATGTAGGCGGAATGCGTAGTGTAGCGGTGAAATGCATAGATATTACGCAGAACTCCGATTGCGAAGCAGCTTACAAAGTGTAACTGACACTGATCACGAAGCGTGGGTATCAAACAG
+
DDCC?@@>@BABBC;;;;8<<B=C<;;;0;A;AB=BC>CD>ED?CGCCBBA?AC?BBCBC=A?@BBCCHE?AAFDE<CDBDCD@CCAA@A0/0;=:;?;??5>>;???CA<?083(38<8348==?><8B@@?CCC<9949<:9:?>?AA985?@@<A??>800000;;<;;;678333:9,338179:.3/99*//88//)//--(-/---(-66//444;<<==;<<8<<8333(37778=,33:
@6HNMW:00739:06272
TACGGGGGATGCGAGCGTTATCCGGATTTATTGGGTTTAAAGGGCGCGTAGGCGGGACGTCAAGTCAGCGGTAAAAGACTGCAGCTAAACTGTAGCACGCCGTTGAAACTGGCGCCCTCGAGACGAGACGAGGGAGGCGGAACAAGTGAAGTAGCGGTGAAATGCATAGATATCACTTGGAACCCCGATAGCGAAGGCAGCTTCCCCAGGCTCGATCTGACGCTGATGCGCGAGAGCGTGGGTAGCGAACAGG
+
@9::@A@0A@@@BA@;;;>BBCAC@CCE?CD@EC;AA8AA8@C7;;BB@AB?BAC=CB;;;D@DDCCBAA=;;;;.;BBBBCCBC@AB;ABCBBBABBAA=AA=AAA9A@@=>>@@:@ABBBBD@@>>=0//;)0/4993=8=?<@@?C?CBBCCB>CCBC=B;;:CBBBCA@ACDE?B?B>ABB9BBBCBBBB>B>B@;;;5;;<.;B>CAAABBACBBBBBABA:99ABBBCBBBBAAB>BBCCCD>AAB@
@6HNMW:00746:06271
TACGGAGGGTGCAAGCGTAATCGGAATCACTGGGCGTAAAGCGCACGTAGGCTGTTATGTAAGTCAGGGGTGAAATCCCACGCTCAACCGTGGAACTAGCCCTTGATACTGCACGACTTGAATCCGGGAGAGGGTGGCGGAATTCCAGGTGTAGGAGTGAAATCCGTAGATATCTGGAGGAACATCAGTGGCGAAGGCGCCACCTGGACGGTATTGACGCTGAGGTGCGAAAGCGTGGG
+
5549.94:088<:)/////3///393://////)/77773;99999955<5555949555<5::;;==;+;444)4::/9/////6)3-39:)/)/////<1;7:/66;<<<::955515>9=?8<<154444)4;799593:5:5:<7;;;//)////79/89+33333733333433.36;978833/38//(/0///+-.4992...3766.833388::9388333825558<9<
@6HNMW:00746:06288
TACGGAGGGTGCGAGCGTTAATCGGAATAACTGGGCGTAAAGGGCACGCAGGCGGTTATTTAAGTGGTATGTGAAATCCCCGAGCTCAACTTGGGAACTGCATATCAGACTGGATAACTAGAGTACTTTAGGGAGGGGTAGAATTGCCACGTGTAGCGGTGAAATGCGTAGAGATGTGGAGGAATACCGAAGGCGAAGGCAGCCCCTTGGGAATGTACTGACGCTCATGTGCGAAAGCGTGGGGAGCAAACAGG
+
/977289908994<956=9>9>>C9989A=@@A@:@@99;09;3>@:??=>4::4:<:99)99>@<9==555555)4444&499:5<<8@=9=@7>9>655>999:666>@@7;;=:666>=<?;:::3:<@3?;;?.A>>727)//)///5445999.55::4<666<<<=<:444:29438.45;9<>;>:=<?8<9>666@@0>7;;394=9999=99=::<<>555>;::=24393333&333==8;<<7
@6HNMW:00749:06282
TACGGAGGATGCGAGCGTTATCCGGATTTATTGGGTTTAAAGGGAGCGTAGGTGGGATATTAAGTCAGCTGTGAAAGTTTGGGGCTCAACCTTAAAATTGCAGTTGATACTGGTTTCCTTGAGTACGGTACAGGTGGGCGGAATTCGTGGTGTAGCGGTGAAATGCTTAGATATCACGAAGAACTCCGATCGCGAAGGCAGCTCACCGGGCCGGAACTGACACTGATGCTCGAAAGTGCGGGTATCAAACAGG
+
BAAA@A@=@BAAABBBBC@BCC?B>BDF=@B8::6:D=CC>CD>AAACCCC@DDD>BBBCAC>AAAAAACDCCCC=CED>DDD7CCBB?@=?:@=>0?4;:@@A=AABCBBB@DC>A?C?CBAACBB>BBA??9889-9939?C?AAAA@ABA?@?=<=BCC>AAAC@BBA@@CCCC?C?AA<BBB@BBB=<<@A8><>??@AABE@CC:A>A?B?BBBBCCCBBBBBCBA=>=3::<566-6<==>A9====
@6HNMW:00751:06304
TACGGAGGATGCGAGCGTTATCCGGATTTATTGGGTTTAAAGGGAGCGTAGGTGGGATATTAAGTCAGCTGTGAAAGTTTGGGGCTCAACCTTAAAATTGCAGTTGATACTGGTTTCCTTGAGTACGGTACAGGTGGGCGGAATTCGTGGTGTAGCGGTGAAATGCTTAGATATCACGAAGAACTCCGATCGCGAAGGCAGCTCACCGGGCCGGAACTGACACTGATGCTCGAAAGTGCGGGTATCAAACAGG
+
BBAA=@@;@@@=A@ABAA5<<;5;>9::.;?299,9=0=@9AA:;;?AABB>BBB=BCCE@C@@A;<:AACEDCC>99979@@4:99@7?.929>@0>:>?>9945<<<BBB@CC<@<@<@ACABAC?CA???<@==5;;/7/3,378<6<<;<<>>:>BBA7==8848444=BBBB@?63704<>:;==3338;498===7777;/77)31738,333:::::BCC@@><888)6:65593=<;797,5765
@6HNMW:00754:06268
TACGGAGGGTGCAAGCGTTACTCGGAATCACTGGGCGTAAAGGACGCGTAGGCGGATTATCAAGTCTTTTGTGAAATCTAATGGCTTAAGCCATTAAACTGCTTGAGAAACTGATAATCTAGAGTGAGGGAGAGGCAGATGGAATTGGTGGTGTAGGGGTAAAATCCAGTAGAGATCACCAGGAATACCAGTGCGAAGGCGATCTGCTGGAACTTAACTGACGCTAATGCGTGAAAGCGTGGGGAGCAAACAGG
+
,-/93666////:57744./////)/)//7799;3;<;;;4<055::////4//)/:277<<.555555&39677.////)//)-927)//)//3::)/////)///7;1;<5555166;>;;///777)0/9;)/4444/)/47173//)/:9----&-888+89)////:9:99///)/7373,**(*****22,20;/3/66////)/)335;045::8:::=88889:9>=7?ABABCB598BBB>BBB?
@6HNMW:00760:06293
TACGGAGGATACGAGCGTTATCCGGATTTATTGGGTTTAAAGGGTGCGTAGGTGGCAGATTAAGTCAGCGGTGAAAAGCTGTGGCTCAACCATAGTCTTGCCGTTGATACTGGTTTGCTTGAGTACAGTTGATGTAGGTGGAATGCGTAGTGTAGCGGTGAAATGCATAGATATTACGCAGAACTCCGATTGCGAAGGCAGCTTACAAAAGTGTAACTGACAACTGGATACACGAAACGTGGGTATCAAACAG
+
@@A@5:@;>@>>999;88388A??8777(7<8<>*//)//(//)///:9:;9==6<<==?<@7;000/66066666&///88838?==8;155889<@:>B>@A=9997@@@=BB<AAC?BAA@>==90+0=0//35.334;-227999;:958833.3;9:./////>>@@BB?BB>>>>A.//83789)//76,3(////938////&/9922+22.//-(--,(----33...'.5...'....58.635
@6HNMW:00726:06331
GACAGAGGATGCAAGCGTTATCCGGAATGATTGGGCGTAAAGCGTCTGTAGGTGGCTTTTTAAGTTCGCCGTCAAATCCCAGGGCTCAACCCTGGACAGGCGGTGGAAACTACCAAGCTGGAGTACGGTAGGGGCAGAGGGAATTTCCGGTGGAGCGGTGAAATGCGTAGAGATCGGAAAGAACACCAACGGCGAAAGCACTCTGCTGGGCCGACACTGACACTGAGAGACGAAAGCTAGGGGAGCAAATGG
+
CCBBCAA;?::::5:>?A;AAB>A?A?AAAB?BB;A@;;;0;@@@@BCA@@?AC?BBCCC*<5;?4:9B6:9@@@=BCC>CCB=EAAA>BE=BB@BCCC@CC?CC>BB=BBBB?B?CB::8;BB@@@=@BBCC7A@@;;;0;<@B=C@F?BB@CBBB?BABD<???BBBBBBC???<@@8??>>?A2918><?AAA9@8678765<99A7@155655?@@@BBB<===>:55>@7=63..//'/.6==3099
@6HNMW:00731:06326
TACGGAAGGTCCGGGCGTTATCCGGATTTATTGGGTTTAAAGGGAGCGTAGGCGGCATGGTAAGCGTGTTGTGAAATGCGGGTGCTCAACATCCGGACTGCAGCGCGAACTGCCGTGCTTGAGTGCATTGAAGGAAGGCGGAATTCGTGGTGTAGCGGTGAAATGCTTAGATATCACGAGGAACCCCGATTGCGAAGGCAGCTTTCCGCGCTGTTACTGACGCTGAAGCTCGAAGGTGCGGGTATCGAACAGG
+
BCCC>C>A?BB@DE=AAA?BCB@B?;;;6;B?CF?EE9;;7;D;@AABBCDAED?AACC?BB?BA@@@@=@BBBD?;;;CC>CCAAAB@BAAA7938?899??;;<CK@ECDC?BCBBC?CABBBBCC@CB?B?C@EABB>A>A?BCBC?CCDBB9958@AA<BBBB?CBBBA@ABBB@@>@>BBB9B>>2=;8808:?@@@AB:><??AA@;;7;BABBB@@AAC<>>CCBA5758=<AA:@?@@@A=>>>=
@6HNMW:00744:06311
TACGGAGGATACGAGCGTTATCCGGATTTATTGGGTTTAAAGGGTGCGTAGGTGGCAGATTAAGTCAGCGGTGAAAAGCTGTGGCTCAACCATAGTCTTGCCGTTGATACTGGTTTGCTTGAGTACAGTTGATGTAGGCGGAATGCGTAGTGTAGCGGTGAAATGCATAGATATTACGCAGAACTCCGATTGCGAAGGCAGCTTACAAAAGTGTAACTGACACTGATGCACGGAAAGCGTGGGTATCAAACAGG
+
BBBB?;:::BBCAABCBB?AAA;?;?==6993:@/99-9@.98+783797;4==9=><;>3:/9=993>>;>>=BB5=??A9979A@A=B>ACB???@558>BB?BBBBB??<?C=A??<?@@????BB=A@@BBBB><A2727655588./.8899733/;3:///:8/34>=8>:885::1655.525+5925-22<89::6747AB8@@@>>9=<9>;??>///;8873.5:(//.-79....333-3564
@6HNMW:00746:06346
TACGGAGGGTGCGAGCGTTAATCGGAATAACTGGGCGTAAAGGGCACGCAGGCGGATTGTTAAGTGGGATGTGAAAGCCCCGGGCTTAACCTGGGAATTGCATTTCAGACTGGCAGTCTAGAGTACTTTAGGGAGGGGTAGAATTCCACGTGTAGCGGTGAAATGCGTAGAGATGTGGAGGAATACCGAAGGCGAAGGCAGCCCCTTTGGAATGTACTGACGCTCATGTGCGAAAGCGTGGGGAGCAAACAGG
+
@BBB>AAB<;;;@BC@@?5;5;AB?C?CC@C;;:.;;;;A<AD>@A@BBBD?BB@BA<@@4;5;;;;7<BAABBB9A@@@7AC=BB<@<A>AA@8?<?49:AC>=?@?AAAA?B@@@CCCCCBBBBCB:>>?9@@A@2@A;;6;?B?A@@@AAAA@@<@A@A;<;;@@@ADBC<<<B@BB@B@CCD?CBAD@B@@<@=AA@@@@.;;0;=A>AA@@@@=@=?>99556<<AADD<BB?;999-9@==?9?AA?
@6HNMW:00747:06314
TACGGAGGATCCGAGCGTTATCCGGATTTATTGGGTTTAAAGGGTGCGTAGGCTGTTTTTTTAAGTTAGAGGTGAAAGCTCGACGCTCAACGTCGAAATTGCCTCTGATACTGAGAGACTAGAGTGTAGTTGCGGAAGGCGGAATGTGTGGTGTAGCGGTGAAATGCTTAGATATCACACAGAACACCGATTGCGAAGGCAGCTTTCCAAGCTATTACTGACGCTGAGGCACGAAAGCGTGGGGAGCGAACAG
+
>@??:9:49@@>CCBC@@@CGF@B@AAA<AC?A@=>>/::,:?8==?773<7;83333777#0)/8666//(/966.6::9=?9837;;8=?<=565(5-22288::97777668:A:::@??@::;<>=5;;;:>181;@4;4;A??@@?BA@A@9949<==5959=;@@@>?DCBBBBBBB?AAB;??A49999198<:99CF?C?B=AADCF>AABAAB999>9919??@>A:@>===<<07777=;<77
@6HNMW:00752:06329
TACGGAGGATGCGAGCGTTATCCGGACTTATTAGGTTTAAAGGGTGCGTAGGTGGCTTGTTAAGTCAGTGGTGAAAAGCTGCAGCTCAACTGTAGTCTTGCCGTTGAAAACTGACGGGCTAGAGAGGAAACGAGGTATGCGGAATGTGTGGTGTAGCGGTGAAATGCATAGATATCACACAGAACGCCGATTGCGAAGGCAGCGTACCGGGCTCTATCTGACACTGAAGCACGAAAAGCGTGGGGATCAAACAGG
+
=<>?5:;5;AA;;;A@@B=@BA=A@A;;595555.5<0990990;99<<594;:29B@AB?BADCCBCCD?;;;BB.;;;::?>@@?><>??=99:?=8>?>@A>;;;;&;>>==A?<?=@<0/00)00(--.0)0:>>??<?=:9989A;?@??=<>;>BCC>AAABBAAB???BAAAB999??:/*/::(//55/3.3:<A@@>>;>?9?;;;===>??885;8917;<=7777&7:<<=@?0;8;;;3;??9
@6HNMW:00758:06328
TACGGAGGATGCGAGCGTTATCCGGATTTATTGGGTTTAAAGGGTGCGTAGGCGGTTTGATAAGTTAGAGGTGAAAGCTCGATGCTCAACATCGAAATTGCCTCTGATACTGTCAGACTAGAGTGTAGTTGCGGAAGGCGGAATGTGTGGTGTAGCGGTGAAATGCTTAGATATCACACAGAACACCGATTGCGAAGGCAGCTTTCCAAGCTATTACTGACGCTGAGGCACGAAAGCGTGGGTACGAACAGG
+
CBAA=;;7;@@@AAA@@@?BCD<?<?@?6?A>AA;?@8??8??987:??@@5::?BB>AABD?CC?BBAA>ABBA=AA>????AA?<<8<<<<@BB=B?AA>BBAAAB>>>ABCB@888????BA????:>=A;A6;7;?;?=>>>>>>;??A====::888-8<<?>@@@>=>=A@@@@??;?A?;>??7::>?5:5:<==?C;F=C;?>AAA<@==>???>>>?@====AAB:@;;:BB:@@B=>:=A@<
@6HNMW:00760:06333
TACGGAGGATCCGAGCGTTATCCGGATTTATTGGGTTTAAAGGGAGCGTAGGCGGGCGCTTAAGTCAGCTGTGAAAGTTTGGGGCTCAACCTTAAAATTGCAGTTGATACTGGGTGCCTTGAGTGCAGTATAGGCAGGCGGAATTCGTGGTGTAGCGGTGAAATGCTTAGATATCACGAAGAACTCCTATTGCGAAGGCAGCTTGCTGGAGTGTAACTGACGCTGATGCTCGAAAGTGTGGGTATCAAACAGG
+
BBBB?BB?BBC?CBA@@@@CCG>B>ACB9>@4994:B;BC>BB>AAADCCC@BBB<A;;;?CACCCBCBBCCBCB:???6?A?7@CBB@B?B@DED:B?CBBBB@AACCD?>>8>BB?B?B???AAB@BBBBA?@BB>BB>B>B@CB@@<@BA@A==:<ABB?BBBF?BA<=@@@BBBB?CC?BBB@@AA?BBBB<@>ABBBB?BBBB?@AABBC?BBBBBBBCBBBBBCBAAC=BAB><<7<BA=?@<@@@>
@6HNMW:00716:06386
TACGGATGATGCGACGCGTTATCCGGATTTATTGGGTTTAAAGGGGACGCGTAAGGTGGGCATATTAAGTCAGCTGTGAAAGTTTGGGGCTCAACCTTAAAATTGCAGTTGATACTGGTTTCCTTGAGTACGGTACAGGTGGGCGGAATTCCGTGGTGTAGCGGTGAAATGCTTAGATATCACGAAGAACTCCGATCGCGAAGGCAGCTCACCGGGCCGGAACTGACACTGATGCTCGAAAGTGCGGGTATCAAACA
+
5:--(----,566--////)/33-/)/8:.//)/;(//(//(---&-//--,*(*(,25(**,,,(-(--6999976///(///(///&//--(,(-(,,,&,0,,,,,(--...--(-5'-(-(-256,**(***,,,238'.2+.(.0505..).666555.5222'2555+..3...33555.56+22727666885505387666555.55,537493...866322277785522'25576:0522277.55
@6HNMW:00786:05801
TACGTAGGGGGCAAGCGTTGTTCGGAATACTGGGCGTAAAGCGCACGCAGGCTGACCGTTAAGTCTGTCGTCAAAGGCGGGGGCTCAACCTCCGTTCTACGATAGATACTGGCGGCCTAGAGTATGTGAGAGGGAAGTGGAATTCCCGGTGTAGCGGTGAAATGCGTAGATATCGGGAGGAACACCAGTGGCGGAAGGCGCTTCCTGGCACACAACTGACGCTCATGTGCGAAAGCCAGGGCAGCGAACGG
+
;;;;:99994$3:2::CA;>?7>@+0+0/////)//43=2;55489556;:>>A<A>@A?B?BCD;;;A>==>@/;4;5@<<(?9669>:>B:?A755<<<@BBBBBCA>>300+01:7>@>??@???AABBD=A=A?>8>:94:=6B>B@@?===>=BDD:?><<77=99>9::;3::5=5AAA<?=89)//)/6906223(-(--(-2--..(2887788733388888=>6B:3699)737<9:588=
@6HNMW:00793:05765
GACAGAGGATGCAAGCGTTATCCGGAATGATTGGGCGTAAAGCGTCTGTAGGTGGCTTTTTAAGTTCGCCGTCAAATCCCAGGGCTCAACCCTGGACAGGCGGTGGAAACTACCAAGCTGGAGTACGGTAGGGGCAGAGGGAATTTCCGGTGGAGCGGTGAAATGCGTAGAGATCGGAAAGAACACCAACGGCGAAAGCACTCTGCTGGGCCGACACTGACACTGAGAGACGAAAGCTAGGGGAGCGAATGGG
+
@BABB;;7;;;;B@AAAB>@AB?B@C@DCBB@BC=DCCCC=BAAACCCCCC@CC@CCCCC0@<A@7;;C?;<;CA;C@@8AA@;ABBB?BC>@@>ABBBACC?BB?CB>BAAA?A;9::@=ABBCBB?BBBBB8A;;;@@;@?BB<C8:5:C<??CD?BCBC>::998A@@@A@@A9<<7>A;;>>7917>9565A7?9::==>>B>>>9>;@@?>>>BAA@@@>>>:;;>===4=<<8888,8>>==:=AA8
@6HNMW:00783:05839
TACGGAGGATGCGAGCGTTATCCGGATTTATTGGGTTTAAAGGGAGCGTAGGTGGGATATTAAGTCAGCTGTGAAAGTTTGGGGCTCAACCTTAAAATTGCAGTTGATACTGGTTTCCTTGAGTACGGTACAGGTGGGCGGAATTCGTGGTGTAGCGGCGAAATGCTTAGATATCACGCAGAACTCCGATTGCGAAGGCAGCTTACTAAACCATAACTGACACTGAAGCACGAAAGCGTGGGGATCAAACAGG
+
CCBB?BC?B:;;?@@:::?ABB?B=A?C9@@8??5>?5<<5<>8?>>@BBB?BBD>BBBC@CADCCAAACBDCCC?CDF>BBB;BCCB@C@C?DDD;E?@?@A@;@CBA@@A6::5:?A?BBBBBBB?BBDCC>BBB=BD@C?B?BBBB@BBB>=??;?989*:?>@?BBBCBBBBCBBBCB>AAB?C@@288<<8=<>>@>@:@9:9B>B@CCC@C???BBA@AB=@?>@<;;0;?@@BBC9BCCCD>CCC?
@6HNMW:00786:05841
TACGGAGGGTGCAAGCGTTACTTCGGAATCACTGGGCGTAAAGGACGCGTAGGCGGATTATCAAGTCTTTTGTGAAATCTAATGGCTTTAACCATTAAACTGCTTGAGAAACTGATAATCTAGAGTGAGGGAGAGGCAGATGGAATTGGTGGTGTAGGGGTAAAATCCGTAGAGATCACCAGGAATACCCATTGCGAAGGCGATCTGCTGGAACTTAACTGACGCTAATGCGTGAAAGCGTGGGGAGCAAACAGG
+
CBBB?BAA<;<;B5<;;;5;;@=@@=B=AAABCBG?CCBCD?C?@ACB;;;CADCACC@CC;;5;C;;;;.9@<==9@@@@?BB?BBB<B@C@BE8;;8;CDBB>@@AAA<BDCBBB@DBBBBCDCCAAA;@@@@=@BDBBB?CAC>A><;5;AB;;;;*:?@@6AC?BBCBBCCCBBC@BB@B@CEEF?AA?ACCC?B@BCBBBBDCCC>B?BB?B?CBBBBBCCB?BAAABCEE>C@@;;;;.;AADD?CBB?
@6HNMW:00793:05854
GACGTAGGTGGCAAGCGTTACTCGGAATTACTAGGCGTAAAGCGCACGTAGGCGGAAATTTAAGTCTGTTGTGTAATCTCCGGGCTCAACCCGGAAACTGCAACGGAAACTGGGTTTCTTGAGTGAGGTAGAGGAAGACGGAATTCCTGGTGTAGCAGTGAAATGCGTAGATATCAGGAGGAACACCGGTGGCGAAGGCGGTCTTCTGGGCCTTTACTGACGCTAAAGTACGAAAGCTAGGGGAGCAAACGGG
+
698??9;6;>9?B5:;9@=?@ACA?B?B?BBC;;5;AACC9@@;;;@999979=.9949=4@?AAABBC@CCDII@BA@A<AA9;;;B5;;0;5;<.:BAAB?BB@BB;A@BB;@A8AB>BCCCCCDADBBBC=>8<<00,06<9=9>=;?@????@>>:::59@A@@@??@999@@;@A3:19=<8;67>8=;84949984447=::;5:5:A1<8@A>=>@<::,333:9992<=>==<<2;88C=09<=4
@6HNMW:00803:05823
TACGAAGGGGGCGAGCGTTGTTCGGAATTACTGGGCGTAAAGGGTGTGTAGGCGGTTATGTAAGATAGCGGTGAAATCCCGGGGCTTAACCTCGGAATAGCCGTTATAACTATGTAGCTAGAGTTATGGAGAGGATAGCGGAATACCCAGTATAGAGGTGAAATTCGTAGATATTGGGTAGAACACCGGTGGCGAAGGCGGCTATCGGCCATATACTGACGCTGAGGCACGAAAGCATGGGGATCAAACAGG
+
BCCBB4;:::*:@@@@@A?BB?BB?B?B9;=FDI?BBBCC;@A;@AAAABB9>@=@;@BBBCAGCCCCCC@AAAE?ECC>CDD;@A?AAG@CCC@C@CAAA>@@@BBB?BBBBCBAAACABBBB@BA@>@BBB@CBBBBB@C@BBBB>BCCCCBBBC@BCCD>C@CDDCCCCCD@CD>CB@@=@@@?B@BC@AA@=A4:949AAA@@=@=@ABCBBB@@@BAA?;;6;A@@AA=AB@@???2?@;::6:AA>
@6HNMW:00764:05890
TACGGAGGGTGCAAGCGTTACTCGGAATCACTGGGCGTAAAGGACGCGTAGGCGGATTATCAAGTCTTTTGTGAAATCTAATGGCTTAACCATTAAACTGCTTGAGAAACTGATAATCTAGAGTGAGGGAGAGGCAGATGGAATTGGTGGTGTAGGGGTAAAATCCGTAGAGATCACCAGGAATACCCATTGCGAAGGCGATCTGCTGGAACTTAACTGACGCTAATGCGTGAAAGCGTGGGGAGCAAACAGG
+
CB@?=:9:0;@?==ABBB@BDGBC@B?BBAAACC>AAACB>CACCCC;;;B?;;8;C?CCCC?BA;;;;.9@ABC?;;;B?BB?CC@C@C?BB>BB<BB@@C;;;CCD>CAAA@C@@BABMCDBCAA@8@A:;7;CBBBB?B@B?B?BA=;::9;;;*9;;=2=B:CDBAB@@@CCD@BB?A?B@@@;@C@CCCC>A=A:::?>??DE@C?BB@B@BBCEDCBBB@BBCCCCCC=B@@@CDC;CCBCC?@@@@
@6HNMW:00801:05885
TACGGAGGATGCGAGCGTTATCCGGATTTATTGGGTTTAAAGGGAGCGTAGGTGGGATATTAAGTCAGCTGTGAAAGTTTGGGGCTCAACCTTAAAATTGCAGTTGATACTGGTTTCCTTGAGTACGGTACAGGTGGGCGGAATTCGTGGTGTAGCGGTGAAATGCTTAGATATCACGAAGAACTCCGATCGCGAAGGCAGCTCACCGGGCCGGAACTGACACTGATGCTCGAAAGTGCGGGTATCAAACAGG
+
DA@@=@B<A9;:ABBA;;7;BC@C?@AD>BB?BC=CD?CC>CH>CCBBCBC@BCC>BBBDADACCAAABBCB@AA;@@@<BHK<CCBE@F?D>@@@8@<@@CBC?BBAAAAB>BB=B?C?BBCBBBC<??AAB@BBB=??;>=@?BBBB@BB@>?7828AAA;AAAA>BAB?@?BCCAA>AB?BBB?BA>>>A@?9>9>999A999?BC>C?B>B<=>BCBBBBB>=>>A@@@E6;::78818?BBBC9?@A9
@6HNMW:00804:05867
TACGGAAGGTCCGGGCGTTATCCGGATTTATTGGGTTTAAAGGGAGCGCAGACGGGCTGTTAAGCGTGACGTGAAATCCGGGGGCTCAACCTTCGGCTGCGTCGCGAACTGGCGGCCTTGAGTGGACGGTAGGCAGGCGGAATTCGTGGTGTAGCGGTGAAATGCTTAGATATCACGAAGAACCCCGATTGCGAAGGCAGCTTGCCGCAGTCTTACTGACGTTCATGCTCGAAGGTGCGGGTATCGAACAGG
+
?@AB@C@C?CB?A@9B00-/<<5<:;==6=>7@A9AA0;;0;A9BBBCBBBCCBC>C898@B?@?98;CDCABBB=BC?BCCB5CECD@C?C@AA=ABBBBCCAAABAD@A=<;7;?B?ABAAA@@@@?B@@=@BB?CC?C?C@CCAB?AD@@@;;6;AAA=BBCC?BBBB@@AACCC?AA?CDC;AA@=??AA<?=?BA@@?AA?@@@@9:8<?@@@AA@@=@::;@AACC>@=@B@@@;@ABBDC>BBC=
@6HNMW:00768:05931
TACGGAGGGTGCAAGCGTTACTCGGAATCACTGGGCGTAAAGGACGCGTAGGCGGATTATCAAGTCTTTTGTGAAATCTAATGGCTTAACCATTAAACTGCTTGAGAAACTGATAATCTAGAGTGAGGGAGAGGCAGATGGAATTGGTGGTGTAGGGGTAAAATCCGTAGAGATCACCAGGAATACCCATTGCGAAGGCGATCTGCTGGAACTTAACTGACGCTAATGCGTGAAAGCGTGGGGAGCAAACAGG
+
CBBB=@>?8@@?@>A;;;?BBBBB@C@CCCCCCC>CDCCC>C?BBB@@@BC@CCADD@CCCA>AB:::9-99@AC>::;C@CC?BB>@>@@BC=@@=@CCBB?BB@@@9@AA:;;@BCBDDCBBCCCJ?CCBB>BDCBCB@C?B?B@@@=@ABBBBC:CBCD;CC@BBCCCCCCCDD@BC@B?BAAB<@@=@@@@<@=>A???CBBCD@C?BB@B@BBBBB@@@B?BBAABAAA:@AAABBB9;;;BB=BA@>
@6HNMW:00772:05959
TACGGAGGATACGAGCGTTATCCGGATTTATTGGGTTTAAAGGGTGCGTAGGTGGCAGATTAAGTCAGCGGTGAAAAGCTGTGGCTCAACCATAGTCTTGCCGTTGATACTGGTTTGCTTGAGTACAGTTGATGTAGGCGGAATGCGTAGTGTAGCGGTGAAATGCATAGATATTACGCAGAACTCCGATTGCGAAGGCAGCTTACAAAAGTGTAACTGACACTGATGCACGAAAGCGTGGGTATCAAACAGG
+
BBBB?BB@BBCDD@>>BA>ABB?B@BBB>BC@BB:AA+8829?8?@AAAAB???<?BCBB@B?BBAA@9949AAAC8AABBBB@BBB@<@388>>>@A<@B?BB@BBBBBBB?BB<BAB:>>>>BABBB?BB<;;@B=@@<@<>>>==AAB?>BBBC@BBBC>>>?CCBBBBBA???A=<::5:>=;?@?9<;<<191:@ABC?BBCFE9BB>=?<A@>BB=<<@@988==::;/:::888*8>=888-8>=<
@6HNMW:00786:05928
TACGGGGGGTGCGAGCGTTAATCGGAATAACTGGGCGTAAAGGGCACGCAGGCGGTTGTTTAAGTGAGGTGTGAAAGCCCCGGGCTTAACCTGGGAATTGCATTTCAGACTGGACAACTAGAGTACTTTAGGGAGGGGTAGAATTCCACGTGTAGCGGTGAAATGCGTAGAGATGTGGAGGAATACCGAAGGCGAAGGCAGCCCCTTGGGAATGTACTGACGCTCATGTGCGAAAGCGTGGGGAGCAAACAGG
+
CA;;;;;;%;::;AA@@@>A?CBB?D@BB>BBBB:@@?@@;@C=CBBAB;96:;4:4;;B<B?CAAAB?@C@@@C=BBBB;BD=BB@B>BABBB=C<@6;;A@A<BBCCBBC?BBC>BBBB>>>A@A@<?@A<@???6?BBB=?=?=A@???@A@??;?@@@;999AA???BCBBBB=AB6;;:CA>A@=@=@@=:>7????DD9B?CC>C@DDCC???A@@@@??AA?@???A:?:@;?BB9:99@@9??=8
@6HNMW:00798:05946
TACGGAGGATCCGAGCGTTATCCGGATTTATTGGGTTTAAAGGGAGCGTAGGCGGGCGCTTAAGTCAGCTGTGAAAGTTTGGGGCTCAACCTTAAAATTGCAGTTGATACTGGGTGCCTTGAGTGCAGTATAGGCAGGCGGAATTCGTGGTGTAGCGGTGAAATGCTTAGATATCACGAAGAACTCCTATTGCGAAGGCAGCTTGCTGGAGTGTAACTGACGCTGATGCTCGAAAGTGTGGGTATCAAACAGG
+
BBBB@BB?BCC@C@?>AA>ABB?B?BCC?BD?BB=BF>CC=@@:@A?@@>>;>AC:@AA@@B=@@C=>>>AACCC?CCE<BBC9A@BB?B@B@CCC;C?CA:;:7;;B?A;;;6;::=C?B::8AA???@AAA?BBC?CB?B?B@DFA@>@@>AA7757DCC=BBBE?B>>?BBBBBBB?BB?CCD?ABA?B@AA@D?ABBBB=??BB?BBCCCCDCCBBBBBCCCBBBCBCCC<A@A@@@<@DCCDD>BBB@
@6HNMW:00800:05918
TACGGAGGATGCGAGCGTTATCCGGATTTATTGGGTTTAAAGGGAGCGTAGGTGGGATATTAAGTCAGCTGTGAAAGTTTGGGGCTCAACCTTAAAATTGCAGTTGATACTGGTTTCCTTGAGTACGGTACAGGTGGGCGGAATTCGTGGTGTAGCGGTGAAATGCTTAGATATCACGAAGAACTCCGATCGCGAAGGCAGCTCACCGGGCCGGAACTGACACTGATGCTCGAAAGTGCGGGTATCAAACAGG
+
BAA@=;;4:?@?ABB@@A=@BB?B?BAA:@A=BB9BI0;;0;D;;<<BBCD@DDD>CCCCAFAGCCAAA@B@=??:@AB=BFF;CCBB?A>A<@@@3@<@@ABD?BBBAAAE=AA=A?B@C@@?BAA<?>?>A;>?A<@@=A?B>BBBB??;;=>0000@@@<>>BB>BBBBBBBBBBC?BB?ABC?B@>898@@=A<?999BBBB?BD=D@D?D99:??C?@@B>AABA?;;:0:::888-8?>===58888
@6HNMW:00801:05957
TACGTAGGGGGCGAGCGTTGTCCGGAATGACTGGGCGTAAAGGGTGTGTAGGCGGTTTGACAAGTTAGATGTGTAATACCCAGGGCTTAACTCGGGTGCTGCATCTAAAACTGTCAGACTTGAGTGTCGGAGAGGATAGTGGAATTCCTAGTGTAGCGGTGGAATGCGTAGATATTAGGAGGAACATCAGTGGCGAAGGCGACTATCTGGACGATAACTGACGCTGATGCACGAAAGCGTGGGGAGCAAACAGG
+
CCCABBBBBB3AB@@@:;6;BC?C@D@CBBBCCC>BB;:;6;B<DCCECAA?AB>BB=BCA@?BB>BBBABACCC@CCAA:A@C<@@?C?BBCCC>???BBCDBBBB?@1A>??DCBBBC?BAAACBBB@BB<<9<9;=@@6:8:?B@CCCCBBBB@@=8809=?>=BBDBBBBB?BB?BB=@=ABBBBCBB=?;B5;5;;<;AC@@AC?CC;;;B?BBCBBBBABBAAAA;;5<4;::5559*999@@<@@@:
@6HNMW:00804:05915
TACGGAGGGTGCAAGCGTTACTCGGAATCACTGGGCGTAAAGGACGCGTAGGCGGATTATCAAGTCTTTTGTGAAATCTAATGGCTTAACCATTAAACTGCTTGAGAAACTGATAATCTAGAGTGAGGGAGAGGCAGATGGAATTGGTGGTGTAGGGGTAAAATCCGTAGAGATCACCAGGAATACCCATTGCGAAGGCGATCTGCTGGAACTTAACTGACGCTAATGCGTGAAAGCGTGGGGAGCAAACAGG
+
DA@?:;;<0:>@@4:;99:?>?AA4969@>A@BD=BBBCC>C@CEE;;;CC?AA?BGGCCCC@BBBBEE;B::;B<AA@@<@B=@A?A>A69:;@@:?@:9:899?DC699???A=@@@999==@999,9999.5;<==>?>;??B??@<@BB9;;;4;BBC;AA>A@??BCCCCCB?BB@B@BBBB<AA=AALLAD?AAABBBBACC?A=@B?A=@@BBBCCBB>BB??ACDF>CCCBBBB:BBABB;;;;>
@6HNMW:00805:05937
GACAGAGGATGCAAGCGTTATCCGGAATGATTGGGCGTAAAGCGTCTGTAGGTGGCTTTTTAAGTTCGCCGTCAAAATCCCAGGGCTCAACCCTGGACAGGCGGTGGAAACTACCAAGCTGGAGTATGGTAGGGGCAGAGGGAATTTCCGGTGGAGCGGTGAAATGCGTAGAGATCGGAAAGAACACCAACGGCGAACGCACTCTGCTGGGCCGACACTGACACTGAGAGACGAAAGCTAGGGA
+
5544444.999:?=??@><?@A?B@D?BB;;8;I;BA;<;0;@;;9=<<55.95.5====+<1557<=;3995555&5;;1;;;095//277.//)/7796<<9<<9<>8::88378<=::5;;;CCC@BCBCC9CBBBCD=C?CC>B?B??@9??AA?BBBB<@@>>883887;;;5<<3<<8;;;8<67837//(//....2553...'.(..83359;>;995=:779;7790:97:AA7>
@6HNMW:00811:05953
TACGGAAGGTCCAGGCGTTATCCGGATTTATTGGGTTTAAAGGGAGCGTAGGCGGACGACTAAGTCAGCGGTTAAAGCGTGTGGCTCAACCATACATTGCCGTTGAAACTGGTTGTCTTGAGTGCACACAGGGATGCTGGAACTCGTGGTGTAGCGGTGAAATGCTTAGATATCACGATGAACTCCGATCGCGAAGGCAGGTGTCCGGGGTGCTACTGACGCTGAGGCTCGAAAGTGTGGGTATCAAACAGG
+
@@@C?C?C@AC?BB?BBB9;:C?@=@CC>CB?DC=BC.;:0;@8@ABBBAA?BB?AB;;;BC@DCDBB;;9;?BB>CDCCDCC@BBBC?B=A@BBCD?BB9::?AAD>DBB@B;;:CC=AB@A@CDBBBBBB<CBCCCE?B?BCBBBC@CCC???B?BBBD>@AAC?BBBCCCCCC988BB?BCC?CCB@@@=>9>=A?><>AAA=CCA:=>:><BBCBB887AAA<A@A@??:@AABBB>B@@AAA::;:6
@6HNMW:00813:05913
TACGGAGGATGCGAGCGTTATCCGGATTTATTGGGTTTAAAGGGAGCGTAGGCGGACGACTAAGTCAGCGGTTAAAGCGTGTGGCTCAACCATACATTGCCGTTGAAACTGGTTGTCTTGAGTGCACACAGGGATGCTGGAACTCGTGGTGTAGCGGTGAAATGCTTAGATATCACGATGAACTCCGATCGCGAAGGCAGGTGTCCGGGGTGCTACTGACGCTGAGGCTCGAAAGTGTGGGTATCAAACAGG
+
@@BB?AB?B;;;@A@::9?ACC?C?@AA:@A:@>7;?7?B=BB>???A>>??BB?CC;;;CC?CDCBBBC=B=AD>DECCBBB?@@@B>B>BBCBCC>@@9:;=@@C>BCC@D?B@@@6;;@@CCDAA@:;;6;@@ACB?B?AC:::A=AAAABBB>:89?8:99B?A@AAB@>::///7@:@=;5>>>:>>@@<A===>=ABBA5;::1:>AA>BBCC?:99@9:4:?@@AA<@@AA@@;>888EH;A@@<
@6HNMW:00769:05967
TACGGAGGATGCGAGCGTTATCCGGATTTATTGGGTTTAAAGGGAGCGTAGGTGGGATATTAAGTCAGCTGTGAAAGTTTGGGCTCAACCTTAAAATTGCAGTTGATACTGGGTGCCTTGAGTGCGGTATAGGCAGGCGGAATTCGTGGTGTAGCGGTGAAATGCTTAGATATCACGAAGAACTCCGATTGCGAAGCAGCTTGCTGGAGCGTAACTGACGCTGATGCTCGAAAGTGTGGGTATCAAACAG
+
JDCC@<;6;;;;@@::9?=???=?<9?A394=@?:@D:AA<A@;ABA???B?BBB=CDED@CACCDCCCDBCBBC=AAC0;;0;CBC5;5;<?@?4@6;9CCD?B=CB<99949@?<C?@>?AA;A?BBC>><?BC?BB?B?B?BF@@>>CC?B8858BCA9??99.7?A?9;8>=BC?BB@B00+000*0;>>+0/>;0/+/::?;CCCBA@@@@@@@@@@@@@BBA@A@B=@>A>AA9000=@A9@AA
@6HNMW:00780:06004
TACGGAGGATCCGAGCGTTATCCGGATTTATTGGGTTTAAAGGGTGCGTAGGTGGCAGATTAAGTCAGCGGTGAAAAGCTGTGGCTCAACCATAGTCTTGCCGTTGATACTGGTTTGCTTGAGTACAGTTGATGTAGGCGGAATGCGTAGTGTAGCGGTGAAATGCATAGATATTACGCAGAACTCCGATTGCGAAGGCAGCTTACAAAAGTGTACTGACACTGATGCACGAAAGCGCGGGTATCAAACAGG
+
CC@A>@B@B@?;@BB;;;>BBCAG?BCH>CC>BB9AB0;;0<E<;;;ACBB@BC@CCBBC>B?BBBBAAA=BAAAA7ABAABA?ACFD@C;;;BCBAB=@@?AB?BCBBBBB?BD>C??<?AAABB???@CB???BA???;?=999AABBBB@??BB?BBBC=9::AAAABBA><>>A??;;6:;;3988)./65040...8858:<AA(779///9999;:444555;9===6;96555-8<<99=3:::6
@6HNMW:00796:06009
TACGGAGGGTGCGAGCGTTAATCGGAATAACTGGGCGTAAAGGGCACGCAGGCGGATTGTTAAGTGAGATGTGAAAGCCCCGGGCTTAACCTGGGAATTGCATTTCAGACTGGCAGTCTAGAGTATTTTAGGGGAGGGGTAGAATTCCACGTGTAGCGGTGAAATGCGTAGAGATGTGGAGGAATACCGAAGGCGAAGGCAGCCCCTTGGGAATATACTGACGCTCATGTGCGAAAGCGTGGGGAGCAAACAG
+
ABAA>ACC;@@@AAAA@@=@@@@A7;69;;@BBB=@;9:A;AB>BCCEDCD?DD@BB?BCAG@BBCBBBCBCCCC=CCDD9CC>CC@C?C@BAG0:4;4;>==<5?AAA989=??C?@??>?>>7777&7737&3777+7777161649:///6<;;;7<?AA:978?AC===B???B?BB?A?B??<?C<<8A::4:@A?>?@A4?8?A8?;>>????B???A999BA856657)6575699.///8:1633
@6HNMW:00808:06003
TACGGAGGGTGCAAGCGTTACTCGGAATCACTGGGCGTAAAGGACGCGTAGGCGGATTATCAAGTCTTTTGTGAAATCTAATGGCTTAACCATTAAACTGCTTGAGAAACTGATAATCTAGAGTGAGGGAGAGGCAGATGGAATTGGTGGTGTAGGGGTAAAATCCGTAGAGATCACCAGGAATACCCATTGCGAAGGCGATCTGCTGGAACTTAACTGACGCTAATGCGTGAAAGCGTGGGTATCAAACAGG
+
@AAC@CCD?AAAA?A;;;=ABDBCAD?BBCCCCF=BB;;;0;5;AABCBAA?<;8;F@BBBB?BA@@@@7?@ABC>B@@A@BC@@@>@@C@CD?@@;BCD@@=@AAAB<BBBBBB?BBBBBCCFGGCC=ABB@=@BBCBC@D@EAGAA@=@@?AAEE9BBCC:CC@BBCDCDCBBBB?BA=@??@AB=AB?@A@A6939===????HJAH?BB@D@B@@@EBBBC?BB;;:BBB=B;;;AA;;;;BDG?CBB@
@6HNMW:00810:05973
TACGGAGGATGCGAGCGTTATCCGGATTTATTGGGTTTAAAGGGTGCGTAGGTGCAGAGAAAGATCAGGGGTGGAAAAGACTGCAGCTCAAACTGTAGTCTTGCCTTTTGAAACCTTTACTCAAGCTAGAGTGTAGAAGAAGGTATGTGGAATGTGTGGTGTAGCGGTGAAATGCATAGATATCACACAGAACTCCGATTGCGAAGGCAGACTTACAAAAGTGT
+
ACCCABB?ABAA>>:;;B>BBB?B>BBA<AA5;;0;J0;;0;C;AABA@00*00///88;;5///7////&/9)///&55544:::::444(/6668----0--(-99+888+/)3;(3//--37----,88-,,,,(,,(,0556<::497;8338?;:A@>AAB;>;;:6973>888BBBBABBBCBA=:==>:>=>5;;;:8=:>@>@CA9675>=-5522
@6HNMW:00765:06034
TACGGAGGGTGCAAGCGTTACTCGGAATCACTGGGCGTAAAGGACGCGTAGGCGGATTATCAAGTCTTTTGTGAAATCTAATGGCTTAACCATTAAACTGCTTGAGAAACTGATAATCTAGAGTGAGGGAGAGGCAGATGGAATTGGTGGTGTAGGGGTAAAATCCGTAGAGATCACCAGGAATACCCATTGCGAAGGCGATCTGCTGGAACTTAACTGACGCTAATGCGTGAAAGCGTGGGGAGCAA
+
@@@B>;;;0:9;:2:@A@=BBCCC?B@CBB<<;C;:;::9,57?@95999926>9>C@CAB?;@99959&38337(4448379399)/)/5;;)//)/;5445;:444(4999:<7<<<<<>===@@A469:0+0=00/:6:4:6:65505;<<=A?2==>>2>>:>;;695::///4976:6<<<=5<<7;;55044:<<445556<:>7;;8:)//------738:9:;;>>5>>>9444&49444
@6HNMW:00765:06058
TACGGGGGATGCGAGCGTTATCCGGATTTATTGGGTTTAAAGGGCGCGTAGGCGGGACGTCAAGTCAGCGGTAAAAGACTGCAGCTAAACTGTAGCACGCCGTTGAAACTGGCGCCCTCGAGACGAGACGAGGGAGGCGGAACAAGTGAAGTAGCGGTGAAATGCATAGATATCACTTGGAACCCCGATAGCGAAGGCAGCTTCCCAGGCTCGATCTGACGCTGATGCGCGAGAGCGTGGGTAGCGAACAGG
+
DAAACCC5BBECCA@?@@>ABB@D@AAA=AC?BB<BA8@>9>?9>@=@B??>?CD>CABABC>AAAAA??<??AB6BBBBBBBBBCCC>DBB@999???A=???BBC>CBB?@??C>BBCBBBBBBBBBBBBC>AA>AB@D<AA7??AA;@@>?>>;>=??8?BAHGC?????A???<A<?<?AA6@@A;;:=<3:389966078)8818===A????@A;;;@?:;;=>A>>=>>>>?B:BAA>==9==><
@6HNMW:00768:06055
TACGTAGGGAGCGAGCGTTATCCGGATTTATTGGGTGTAAAGGGTGCGTAGACGGGAAGTTAAGTTAGTTGTGAAATCCCTCGGCTCAACTGAGGAACTGCAACTAAAACTGATTTTCTTGAGTGTTGGAGAGGAAAGTGGAATTCCTAGTGTAGCGGTGAAATGCATAGATATTACGCAGAACTCCGATTCGAAGGCAGCTTACAAAAGTGTAACTGACACTGATGCACGAAAGCGTGGGTAATCAAACAG
+
BA;;;@??9?>?B;:9::>AAD=?=?BD=AB599+9>=AB=BC=?997><<<998278>>>B??@>@BB?BBBBC>BBB=BB@6;;==8<8::95:>BAA::49;:;:090//;;=0::7:777BB?C?777:-65(22838173:/66<<<;<;;;:;ABB:;;;?B:::CBC<???;=8818==9888>>@@4929<<9:5;5;=<,75222.586666887<<655<>>>8><<444(382886;.666
@6HNMW:00789:06036
TACGGAGGATGCGAGCGTTATCCGGATTTATTGGGTTTAAAGGGTGCGTAGGTGGCAGAGAAAGTCAGGGGTGAAAAGCTGCAGCTCAACTGTAGTCTTGCCTTTGAAACTTCTCAGCTAGAGTGTAGAAGAGGTATGTGGAATGTGTGGTGTAGCGGTGAAATGCATAGATATCACACAGAACTCCGATTGCGAAGGCAGCATACTGGGCTATAACTGACACTGAAGCACGAAAGCGTGGGTATCGAACAGG
+
AA@B@;;6;@@AACB??A?@@@@C?CAA:AA@AC>DD299,:=5>@@A???;?@<@BABB@C9A8889=939?>@@7BBCBBBCCCBDACAAABBCCB@BB@EE>BBC=CC:::AB@:99@@?949949.444.4<450;7;7///99<7/66DBAA?ACBC>CDDCCDCCBBBBBC@@@CC@BCB?BAA7;;;;599?=??ACBBBDD=CCCCC@CCCCCCCC@@=@BAA;;;/;AAABC=CBBBBC?CCB9
@6HNMW:00790:06048
TACGAAGGGTGCAAGCGTTAATCGGAATTACTGGGCGTAAAGCGTGCGTAGGTGGTTATTTAAGTCCGTTGTGAAAGCCCTGGGCTCAACCTGGGAACTGCAGTGGATACTGGATGACTAGAATGTGGTAGAGGGTAGCGGAATTCCTGGTGTAGCAGTGAAATACGTAGAGATCAGGAGGAACATCCATGGCGAAGGCAGCTACCTGGACCAACATTGACACTGAGGCACGAAAGCGTGGGGAGCAAACAGG
+
BBBBA=@A<@@@B?BBBB@C?DBB?C?B@BBBCC:?@@@A8@>@A@@AABB=;;5;>BAB>BADCC@BB;;;CCD<AAA>ACD>GCBB@B@DCD>C@C;;;@DDD@CLCCBB@CDCCCBBA@=@CA@<?AB@AA:?@@>?<@?B?C@DFABCBCCCCBBBBB=ACCBBBDBBBCCCC@CC@C@DBBB@BCC?@@@494:AA?BBD@BB?CB@C>;:;<@@@A@>;00+0@@=AA<BA@AAA@3@AAAA>@CC@
@6HNMW:00793:06020
TACGGAGGATACGAGCGTTATCCGGATTTATTGGGTTTAAAGGGTGCGTAGGTGGCAGATTAAGTCAGCGGTGAAAAGCTGTGGCTCAACCATAGTCTTGCCGTTGATACTGGTTTGCTTGAGTACAGTTGATGTAGGCGGAATGCGTAGTGTAGCGGTGAAATGCATAGATATTACGCAGAACTCCGATTGCGAAGGCAGCTTACAAAAGTGTAACTGACACTGATGCACGAAAGCGTGGGTATCAAACAGG
+
CDBB?@?>???>B@@@B@>BBD@C@A@@:@B=BB;BC7;:6;D<CCABBBB?@@=@ACAC8:7;BBBBBB=BAAA@7B@@AACACCCDAE;;;DCCBB?AA>@@?CC@A@CB?AD<A??=????AAAAA=AA?????;?A>A=999ABB@AABBBBB?AA@@;@????BCBBB?;>>?A@>><>@=9===+//55/5/7:7:?=@BBBB9AA@@@=A@@A?>>BC?@@@A689B=BA@@AA9>>>AAB9??C@
@6HNMW:00796:06013
TACGGAGGGTGCAAGCGTTAATCGGAATTACTGGGCGTAAAGCGCACGCAGGCGGTTTGTTAAGTCAGATGTGAAATCCCCGGGCTCAACCTGGGAACTGCATCTGATACTGGCAAGCTTGAGTCTCGTAGAGGGGGGTAGAATTCCAGGTGTAGCGGTGAAATGCGTAGAGATCTGGAGGAATACCGGTGGCGAAGGCGGCCCCCTGGACGAAGACTGACGCTCAGGTGCGAAAGCGTGGGGAGCAAACAGG
+
==??::99,49988:::96;3555057;5::559)55444)44555<:://)//*/:)/06A29;5:;@@;;;BE=ABDC:A?6?::929.3>A,9469=;?@=>;::ABCB?CC<::9=@ABB@@@AA@@AEECCE*AA@A;?<?=@C@AA;;;;E@CCDC?BBGFCCCIFCCCBB=BA?C?CCCAFAGKACBB<@<?@5;;;;*;B>CC;;9;CBABBCAABBAB>BAC;;;7;@CAACB:CBBBC?BBB?
@6HNMW:00813:06015
TACGGAGGATGCGAGCGTTATCCGGATTTATTGGGTTTAAAGGGTGCGTAGGCGGCTATTTAAGTCAGCGGTGAAATCTTGGGGCTCAACCCTGAAACTGCCGTTGAAACTGGATGGCTTGAGTGTAGATGAGGTAGGCGGAATTCGTGGTGTAGCGGTGAAATGCATAGATATCACGAGGAACTCCGATTGCGAAGGCAGCTTACAAGTTACAACTGACGCTGAAGC
+
0/0>:9:5;@B;;;7337-38849-34919<8==3;9(33(33(333333;333.3339;5;7<>==;00)0---)-//4:::/855:28817>>?6;9555998>??.:9=294<7@@899@@>>?9:9;<>:@AB@BB?B?B9;;@@????B@>?>@AAA9??@ABBCCCBBB00000,08<==;@;;6:0==+0*08:8808./)//3877+/49;==<::;477
@6HNMW:00781:06067
TACGGAGGATCCGAGCGTTATCCGGATTTATTGGGTTTAAAGGGAGCGTAGGCGGGCGCTTAAGTCAGCTGTGAAAGTTTGGGGCTCAACCTTAAAATTGCAGTTGATACTGGGTGCCTTGAGTGCAGTATAGGCAGGCGGAATTCGTGGTGTAGCGGTGAAATGCTTAGATATCACGAAGAACTCCTATTGCGAAGGCAGCTTGCTGGAGTGTAACTGACGCTGATGCTCGAAAGTGTGGGTATCAAACAGG
+
BBBA<@@>AAA?A;;;@B=@;;5;=955)55.55)55)5<0993;<;;;;>8555)59998=8=@;;9<566>>B4>?>,556&5;<=9>2665==.=9=A@?@<@B@@=:99/:@A?B@B@@???>BA@A9949??:?A?B;?<?BAA?BBAAA:979BBB>AAAB???>@@@@BBBA?>B=BAA>ACA499??9=9?@A@C=A@@@<;;:CCC@CCBB???BCBBBBBBBBB=BA@@BC=BBCBBB=BCC@
@6HNMW:00785:06070
TACGGAGGAGTGCGAGCGTTATCCGGATTTGATTGGGTTTAAAGGGAGCGTAGGTGGGATATTAAGTCAGCTGCTGAAAGTTTGGGGCTCAACCTTAAAATTGGCAGTTGGATACTGGTTTCCTTGAGTACGGTACAGGTGGGCGGAATTCGGTGGTGTAGCGGTGGAAATGCTTAGATATCACGAAGAACTCCGATCGCGAAGGCAGCTCGACCGGGCCGGAACTGACACTGATGCTGCGAAAGT
+
C@@@>@@=@AABBBACA@A=>==,/*0@@+/0:6<:3<<3993;<0770//772///)/<==:><===<<<;555=<?4BBC=@D@.==00+/4>5:::.84848;;;-404333;7,33(36;.45:989833737718==399+/(/3/0)06067666//(/606;2778=68888;8588;;6;;43336<A>?=::605),,,,,,,,-(-6186;6=7<<:88852//655/.-559.55
@6HNMW:00811:06093
TACGGAGGATCCGAGCGTTATCCGGATTTATTGGGTTTAAAGGGAGCGTAGGTGGACTGGTAAGTCAGTTGTGAAAGTTTGCGGCTCAACCGTAAAATTGCAGTTGATACTGTCAGTCTTGAGTACGGTACAGGTGGGCGGAATTCGTGGTGTAGCGGTGAAATGCTTAGATATCACGAAGAACTCCGATCGCGAAGGCAGCTCACCGGGGCCGGAACTGACACTGATGCTCGAAAGTGCGGGTATCAAACAG
+
5@A@<AA?BAC?B@?:::?AAA?B@BBD>BB?BA9AA29929>9@CFBBBB?BH?CBBB?BB?AABBCD<;;BBF?DGF>DDC@CCCCAC;;;DDC:C?BBBBB@HCFDDCDBBBB;<;@BC@@;::=AACAC?AAA=AD@E>B>BBEC>???:::?<?BDD<??BB?ABBCAAABBAB>?:5:<<8=?>;;;>?:>:<<787;:;/666&518176>>:525979;@;7;8888*7;<999*3;>578058<
@6HNMW:00813:06083
TACGGAGGATCCGAGCGTTATCCGGATTTATTGGGTTTAAAGGGTGCGTAGGCGGCACTTTAAGTCAGGGGTGAAAGACGGCAGCTCAACTGTCGCAGTGCCCTTGATACTGAAGTGCTTGAATGCGGTTGAAGACGGCGGAATGAGACAAGTAGCGGTGAAATGCATAGATATGTCTCAGAACACCGATTGCGAAGGCAGCTGTCTAAGCCGTTATTGACGCTGATGCACGAAAGCGTGGGGATCGAACAGG
+
CCBB?@@=@BB?A@?>?><?CC?B?BBC=BB<??8?A;@B=BC>AA@BAA@=><8;?<<=7?=@@BABAA:BCFC>AAAB?CCBAAAC?BABBABB@>>===071:;=<=?@A9==>;;57A=000<7<1761;;?:6;B=A<AA::;?>8<>==;;7;>>A9;=;>>>>>?;==>@@ABBA<AAC<??@:>=>>:>;BBAAAAABBB@CC@CCADCBBCCCCCCCCBBBBCCC>CBBBDDD;AABCC@CBB@
@6HNMW:00770:06127
TACGGAGGGTGCAAGCGTTACTCGGAATCACTGGGCGTAAAGGACGCGTAGGCGGATTATCAAGTCTTTTGTGAAATCTAATGGCTTAACCATTAAACTGCTTGAGAAACTGATAATCTAGAGTGAGGGAGAGGCAGATGGAATTGGTGGTGTAGGGGTAAAATCCGTAGAGATCACCAGGAATACCCATTGCGAAGGCGATCTGCTGGAACTTAACTGACGCTAATGCGTGAAAGCGTGGGGAGCAAACAGG
+
DCCA=:9959@=@<@@@@=AAA@A?A@BAB@>>@:?AABB<B?BBCBBBBB=9979D@@ABD>B>@@AA7@A>??9@@@B?BB?BC@C@B?BC@CC>CBBBC?CDAAA=@CCCBB@BBBCCCDA@:::.:A::7;BBCCB@B?B<@<;;5;BB:;;;*:999&9B8CBAABCGECCB?BB<?;?>>?<?B?B@@@?B?BB@BBBBBAA<@<?B@C@CCBBBBBCC?BCBBCBCC>CBB::::.;AABA=B@@>
@6HNMW:00770:06155
TACGGAGGGTGCAAGCGTTACTCGGAATCACTGGGCGTAAAGGACGCGTAGGCGGATTATCAAGTCTTTTCGTGAAATCTAATGGCTTAACCATTAAACTGCTTGAGAAACTGATAATCTAGAGTGAGGGAGAGGCAGATGGAATTGGTGGTGTAGGGGTAAAATCCGTAGAGATCACCAGGAATACCCATTGCGAAGGCGATCTGCTGGAACTTAACTGACGCTAATCGTGAAAGCGTGGGGAGCAAACAGG
+
DCBC=;:;00=00)0<;;8:@BBA>B@@AA;;;B<AB@CB<B?BCBA;;;C@;;:;C@BCCC7<;AAA@.;;@ACC=A@@@=@D@BC?A>A6;;;@B<ABBBC@BCCBM>BBBA@C?ABCC:::B@999/9=<=9?:99AB;<>??C???;?BA<??=2><>>2<<8<<<878:???A<??@C@BAAC>CC?>?>B>?;?????;;>AA=@=AA;?;>>=>==;;;8=878BCF>CAA@@@>*99=@@9@@A7
@6HNMW:00771:06111
TAACGGAGGATGCGAGCGTTTATCCGGATTTGATTGGGTTTAAAGGGTGCGTAGGTGGCAGAGAAAGATCAGGGGTGAAAAGCTAGCAGCTAACTGTAGTCGTTGCCTTTGAAACTTCTCAGCTAGAGTGTAGAAGAGGTAGTAGTGGAATGTGTGGATGTAGCGGTGAAAATGCATAGATATCACACAAGAACTCCGATTGCGAAGGCAGCATACTGGACTATAACTGACA
+
77,559==8<595948?99:(4/93:3777)//7277)//)/;/<<4;;;655<75505<;9///(////////&/----&/5------9/4.448:766---(--055(--9(--0/333338789966///93///073333369060///666(..66759<4.....&.38855....-55----278056:59;;3;333.3(....578833.399:::7=:3//9
@6HNMW:00771:06123
TACGGAGGGTGCAAGCGTTACTCGGAATCACTGGGCGTAAAGGACGCGTAGGCGGATTATCAAGTCTTTTGTGAAATCTAATGGCTTAACCATTAAACTGCTTGAGAAACTGATAATCTAGAGTGAGGGAGAGGCAGATGGAATTGGTGGTGTAGGGGTAAAATCCGTAGAGATCACCAGGAATACCCATTGCGAAGGCGATCTGCTGGAACTTAACTGACGCTAATGCGTGAAAGCGTGGGGAGCAAACAGG
+
;;;A=@@@8:5:@=AABB@BCB@@494:AB;<;C:B?@@<5<?>?>>@@B>:6679C=BCBB=BA@@@@9?BBBC>;;;BADC@BB8;7;;@@=AA8@@CAA=AB;;;-:@?;;;>AAABBBBBB;;;7;BBCACCCBA@,0+0+0+00+0:7////&/999+:<9BBC>CBCBB@@=@B?B=A;<<6;B@BBBB6;69???@AB@BB@B>BB6;69=<<@BBBC@CC@@AABB8@@@;;;;.;AAAB?BBC>
@6HNMW:00778:06139
TACGGAGGGTGCGAGCGTTAATCGGAATTACTGGGCGTAAAGCGAGCGCAGACGGTTTATTAAGCAGGATGTGAAATCCCCGGGCTTAACCTGGGAACTGCGTTTTGAACTGGGAGACTAGAGTGTGTCAGAGGGGGGTAGAATTCCACGTGTAGCAGTGAAATGCGTAGAGATGTGGAGGAATACCGATGGCGAAGGCAGCCCCCTGGGATAACACTGACGTTCATGCTCGAAAGCGTGGGTAGCAAACAGG
+
GCBB?A??:>@>A@A::;?B@BAA=A6;7;BCDE?CCCFF>BCDAAABABCCFDABC>BC@C?BACC@BBBBEEG=BBCB9BC>BAAE>A?ADD>D?CCDBBBBB8BC@CBBB<BABBBCCCCCBBAA@==?DDCCC)BBAA=>;?>A@AAAABBCBBBBBC=AABBBBCBBB??>C@BB=@?B??8?@<>9>CC4878BBBCCA1ACC;>7748>AABABBB@BB@@?AABBB<AA:?::3:=?>>>9>AA;
@6HNMW:00779:06144
TACGTAGGGTGCGAGCGTTAATCGGAATTACTGGGCGTAAAGCGAGCGCAGACGGTTTGTTAAGTCAGATGTGAAATCCCCGAGCTCAACTTGGGAACGGCGTTTGAAACTGGCAAGCTAGAGTATGTCAGAGGGGGGTAGAATTCCACGTGTAGCAGTGAAATGCGTAGAGATGTGGAGGAATACCGATGGCGAAGGCAGCCCCCTGGGATAATACTGACGTCATGCTCGAAAGCGTGGGTAGCAAACAGG
+
@A@CCCCF>B@?@A@::94:?AAA=A8:6:AAAA;A@@@A<AABABB?>?ACBB?BD8??4:49@AAAB@?>BBA9><=;2=?@@ABB?AB>>D7A;8717=<=5>>>8>>>;::4:;;;;>>@A@@@?;:756667&7<<=+/+/7://6BAAA???A>>>9>B;;;B@@A@@>>=;>>8=7;;>;>>=>:>@>;C;><9<CDD/788-8;:5;====:@:::=///====@6=;::;?9>A==<@6;;:6
@6HNMW:00791:06139
TACGGAGGATACGAGCGTTATCCGGATTTATTGGGTTTAAAGGGTGCGTAGGTGGCAGATTAAGTCAGCGGTGAAAAGCTGTGGCTCAACCATAGTCTTGCCGTTGATACTGGTTTGCTTGAGTACAGTTGATGTAGGCGGAATGCGTAGTGTAGCGGTGAAATGCATAGATATTACGCAGAACTCCGATTGCGAAGGCAGCTTACAAAAGTGTAACTGACACTGATGCACGAAAGCGTGG
+
CCCB@CD@EBBA>@@@A@=@AC@C?BBB>BEBJI>BB>AA:AD<;;;CFFD@CC?BBBBBAC@BBBBBBB>C;<;;.;A@ABA>ACBB?C:;;BBBBB>@@?BB?BBBBCBB?BD>D::8::::CBAAA?CBABABB?BA?A?9::BBBBBBBBFBB>AAAA:???BCBBAB@@9>=@@@??<?A=9<99-//99272555<;599888&3733337777888//.33366:;=1885558
@6HNMW:00801:06138
TACGGAGGATACGAGCGTTATCCGGATTTATTGGGTTTAAAGGGTGCGTAGGTGGCAGATTAAGTCAGCGGTGAAAAGCTGTGGCTCAACCATAGTCTTGCCGTTGATACTGGTTTGCTTGAGTACAGTTGATGTAGGCGGAATGCGTAGTGTAGCGGTGAAATGCATAGATATTACGCAGAACTCCGATTGCGAAGGCAGCTTACAAAAGTGTAACTGACACTGATGCACGAAAGCGTGGGTATCAAACAGG
+
BA@@=@A?B@@AAA;;;A@BBC@B?BBB<BB?BB=BC=BB<BB<CBBBBAA=AA?ABAAB=A=@BCCCCC@CCCCC8B:;;AC?CCCC?B:;;BAAAA>AA=@@@CDA@@CC@DH=BBB=?:::BABBB@CBAAADD@BB?B?>>>?@A@ABBBBBB@@?@C?AAABBBBB???9??==>>@<AB@5:66*//88373;<8;=>BBBAA49989B?BDCBBBB??=777>7;;?6=<=;;<7>>=:9:19:>?
@6HNMW:00802:06122
TACGGAGGATGCGAGCGTTATCCGGATTTATTGGGTTTAAAGGGAGCGTAGGTGGGATATTAAGTCAGCTGTGAAAGTTTGGGGCTCAACCTTAAAATTGCAGTTGATACTGGTTTCCTTGAGTACGGTACAGGTGGGCGGAATTCGTGGTGTAGCGGTGAAATGCTTAGATATCACGAAGAACTCCGATCGCGAAGGCAGCTCACCGGGCCGGAACTGACACTGATGCTCGAAAGTGCGGGTATCAAACAGG
+
;;:@<@?=?;:99?@ABB??>>4;5;;;.;:2:9)55)5;)55)555<9998555)55559>6;;=665999559,55>)999&9@<@9B@C@CCC9B7::?>@=;:9@@@@=CA=B>A>B@@@AAA<895;:69:92::6:8>8=BBB;?;:::..).-56/888;5<@ABBA99:BB?BB?BBB?A@@:98?=8<5873397;7,33,36<6=6<@@@BAAADA=>=?>>>A3;:=<==8=?@@@@:<;;=
@6HNMW:00770:06186
TACGGAGGATGCGAGCGTTATCCGGACTTATTGGGTTTAAAGGGTGCGTAGGTGGCTTGTTAAGTCAGTGGTGAAAAGCTGCAGCTCAACTGTAGTCTTGCCGTTGAAACTGACGGGCTAGAGAGGAAACGAGGTATGCGGAATGTGTGGTGTAGCGGTGAAATGCATAGATATCACACAGAACGCCGATTGCGAAGGCAGCGTACCAGGCTCTATCTGACACTGAAGCACGAAAGCGTGGGGATCAAACAGG
+
CCCE@BB@BBAA>>@;;;?@@@@C@A@@<;;5;@8@C8AA;BC0;;:@=>=:996;B@BB@C@CA@BBDB?AAAAA7@@@@@?@BABB@AAA:9:>@>29:9=@<@@@9A>>>>A@9000@>=094:=6<@AA>ABCBBB@D?BBBBAA>ABCBBAA=@@@@9???@@ABBBDCCBAAABBB?A==>>>=<@=:;5:4::885:<<6<<9=AAAB@@>>>???>AA<@@@::3?6?>777CC9C@@BB>BBB@
@6HNMW:00776:06166
TACGTAGGTGGCAAGCGTTATCCGGATTTACTGGGTGTAAAGGGCGCGTAGGCGGGGGCGCAAGTCAGATGTGAAATCTATGGGCTTAACCCATAAAACTGCATTTGAAACTGTATCTCTTGAGTGGTCGGAGAGGTAGATGGAATTCCTTGTGTAGCGGTGAAATGCGTAGATATAAGGAAGAACACCAGTGGCAGAAGGCGATCGTACTGGACGATAACTGACGCTGAAGGCGCGAAAGCGTGGGGAGCAAAACAGG
+
;;::>;@34:6:;6:CCD@@A>8<;000+0//99.77;::)55)5;999//)//0/0$/7<A9966;>=66655<2/000///)/727277.44444&49998:;1:<;)55:<;::844.4/5--(---37--/0444444.4.4.48>5:::555<<8;<;=7<554;99///664:6;188.3371783/(////(/077<5555599;7<565995999555/6--(-(-5-//7.95559<<&555555&5558
@6HNMW:00780:06204
TACGTAGGGAGCAAGCGTTATCCGGAATTATTGGGTGTAAAGGGTGCGTAGACGGGATAACAAGTTAGTTGTGAAATACCTCGGCTCAACTGAGGAACTGCAACTAAAACTATTATTCTTGAGTGCAGGAGGGGAAAGTGGAATTCCTAGTGTAGCGGTGAAATGCGTAGATATTAGGAAGAACACCAGTGGCGAAGGCGACTTTCTGGACTGTAACTGACGTTGATGCACGAAAGTGTGGGGAGCAAACAGG
+
CDAAACCC=@@?A=?@@@=@AD@D@C@J@CB?BB=BCCCJ?BB<@@?@BCCCCCD>CCDBCC9:9@CCD@BBBCB=B@A=A::6;D@@=A;<;@<@=AAAAC@C@???5?@@A@CCACGACBBBCCDD?;;;;.;@9AAA=B>B>BACBBBECAA;;:;@@D>BBBBABCCCCC@??=?>A@>BBB@BCBA<A>A;@=A;;;DG>BBC@CCCDBB@BBBDDEH@GDA@@BA<;;6;AAABCB9BAAAA<ACC?
@6HNMW:00782:06209
TACGGAGGATGCGAGCGTTATCCGGATTTATTGGGTTTAAAGGGAGCGTAGGTGGGATATTAAGTCAGCTGTGAAAGTTTGGGGCTCAACCTTAAAATTGCAGTTGATACTGGTTTCCTTGAGTACGGTACAGGTGGGCGGAATTCGTGGTGTAGCGGTGAAATGCTTAGATATCACGAAGAACTCCGATCGCGAAGGCAGCTCACCGGGCCGGAACTGACACTGATGCTCGAAAGTGCGGGTATCAAACAGG
+
BABB?@@<@@@@B@@?BD>AAC?D?CCC:@A?CD>BB:??8??8@AAA?AA>AAA<BBBCAF@BBCBBBCCCCCC?CCC>BBB8BBBC?B@C<@@>7?;;:;@A?BBAAABB?BF>C@B=BACBB@?<???@?=>??9??<??D@BBBB?A@AAAAA>ABBG>CCBB>AA>>>BAAABC>??=@@B=BBCAAADD=?<?::9ABBB?BC=C?B@B?BBCCBBBBBBBBBBBBBB>BAB>>>8<>?999,8<=9
@6HNMW:00784:06161
TACGGAGGATCCGAGCGTTATCCGGATTTATTGGGTTTAAAGGGAGCGTAGGTGGTTTGTTAAGCAGGATGTGAAATCCCCGGGCTCAACCTGGGAACTGCGTTCTGAACTGGCAAGCTAGAGTGTGTCAGAGGGGGGTAGAATTCCACGTGTAGCAGTGAAATGCGTAGAGATGTGGAGGAATACCGATGGCGAAGGCAGCCCCCTGGGATAACACTGACGTTCATGCTCGAAAGCGTGGGTAGCAAACAGG
+
BBBB?;98:BB?DC@AAA?CCC?B=AAC=BD@CC?BB=BB<AB>BBBBBAA>AB@CC=CC>C>CB@@=@AABABB=BCCC8BB<AABB@B?BBB>B?BBBBBD?@>AC=A7617?8<;@AAAAA@;;;>=>::::::&::;;:>;><@?@??BBAAA>>>AB8@@@@@A>>>>@@@A<AA<A<@@@:>?==9=@A=B=@@AABBB/==<5<::6;@AAAA=>>=CA>><;;AAA8?>>;::1:==888*8::4
@6HNMW:00789:06175
TACGGAGGATGCGAGCGTTATCCGGATTTATTGGGTTTAAAGGGTGCGTAGGTGGCAGAGAAAGTCAGGGGTGAAAAGCTGCAGCTCAACTGTAGTCTTGCCTTTGAAACTTCTCAGCTAGAGTGTAGAAGAGGTATGTGGAATGTGTGGTGTAGCGGTGAAATGCATAGATATCACACAGAACTCCGATTGCGAAGGCAGCATACTGGGCTATAACTGACACTGAAGCACGAAAGCGTGGGTATCGAACAGG
+
AAAC?CD@BBBAC@@@AA?CCC?B?BBB=BD?CC>AA28829A8@AAAA??:?@=A@BBBBB>BCA?@AA7@BBED<CCCBBAAABBC@BBBB@@@AB9;;@DF<ABA:AA=@A@;99;9BBC;;;BAA?BAA?BBDCCC@B@CCBBBMACCCCC:999BBC>CCCBCBCCBCAAACBBAAA?@?C@CBB?@@@@4949???BBB@@@@;@BBCC@BAAACCBBCB?CDDC@A@;@@@@@@;@BBDCDAGIEA
@6HNMW:00807:06201
TACGGAGGATGCGAGCGTTATCCGGATTTATTGGGTTTAAAGGGAGCGTAGGTGGGATATTAAGTCAGCTGTGAAAGTTTGGGGCTCAACCTTAAAATTGCAGTTGATACTGGTTTCCTTGAGTACGGTACAGGTGGGCGGAATTCGTGGTGTAGCGGTGAAATGCTTAGATATCACGAAGAACTCCGATCGCGAAGGCAGCTCACCGGGCCGGAACTGACACTGATGCTCGAAGTGCGGGTATCAAACAGG
+
BAAA<@>:>9:9AAA????AAC@C?CCC;AA?CE<>=<=B;BB<A@AABCC?BBB>DCDDAD@BCCBCCBBBBBB>BCE>BBB7@@AB>B@C@DDD8C@BB@@@?BBCFDBB?BB=B?B@CA@@AAA=ABAAB?AAA;??;?:?:??BB?ABA??AA>ACCC;AA??;?A@@ABBBBBB?BA?B@@<@@:::BA?4979A@@A@AA=AC=A>A=?8::CBABBCFBBBBBBAA<@?=:::,:@@?==5===<
@6HNMW:00812:06161
TACGTAGGGGGCAAGCGTTATCCGGAATTACTGGGCGTAAAGGGTGCGTAGGCGTTTAACAAGTCGAGGTTCAAAGGCAATGGCTCAACCATTGTTCGGCCTTGAAACTGTTAAACTTGAGTACAGGAGAGGAAAGTGGAATTCCCAGTGTAGCGGTGAAATGCGTAGATATTGGGAGGAATACCGGTGGCGAAGGCGACTTTCTGGACTGTAACTGACGCTGAGGCACGAAAGCGTGGGTAGCAAACAGG
+
CBBAAABDDD2BC@CAA@@BBB8;8;@C=ABCCC?CDCDC=BB=;;:A>==;000=3=;AA@A@=B9:4:<>@A<A?CCACFACCBB@B?AB?CC>BC?C@B;;;D<A;;;?BB=BC@C;<;AA;:69?<<9?@9@??;??A=AB>BABAAAB??=?AAA=BB???A::9BA>AC<>?9?>AAB?C<@@>ACC=@<?CBAAD5:9?9:99=>?:???@@988?995:<????8?AAAED>C???BA=@@@<
@6HNMW:00812:06165
TACGTAGGGAGCGAGCGTTATCCGGATTTATTGGGTGTAAAGGGTGCGTAGACGGGAAGCTAAGTTAGTTGTGAAATCCCTCGGCTCAACTGAGGAACTGCAACTAAAACTGGTTTTCTTGAGTGCTGGAGAGGAAAGCGGAATTCCTAGTGTAGCGGTGAAATGCGTAGATATTAGGAGGAACACCAGTGGCGAAGGCGGCTTTCTGGACAGTAACTGACGTTGATGCACGAAAGTGTGGGGAGCAAACAGG
+
CCBBBCCD=@@AD@@???<?BC=A>ACC?BC@CD>???CB=@A:A?>?A@@ABBB>B?CCBB>AA;@AA6::?AC499C>C??<?BBC?CDB?@=@?BBBBB>AAAAB9BBB@BBB:BB?B==>AAAA<;<;B;>=7><<:=<?<A<AAAA=>>B>;7=AAA9666AAA@@???<?>;::5:8<??=AA@?<==<3:57616AB:AAA=AA<<<@<@>>@@@C?BBBA>>>BBB8==>8888,8>>AA9====
@6HNMW:00776:06253
TACGGAGGGTGCAAGCGTTAATCGGAATTACTGGGCGTAAAGCGCACGCAGGCGGTTTGTTAAGTCAGATGTGAAATCCCCGGGCTCAACCTGGGAACTGCATCTGATACTGGCAAGCTTGAGTCTCGTAGAGGGGGGTAGAATTCCACGTGTAGCAGTGAAATGCGTAGAGATGTGGAGGAACACCGATGGCGAAGGCAGCCCCCTGGGTCGTAACTGACGCTCATGCACGAAAGCGTGGGGAGCAAACAGG
+
CCCC?@>?8@@>A@BBAA?CAECC?C>@<?B@CC>BBAAA:@@BBBCCCCD@CC@CC?CC@C?@@CCCCCBBAAA=BDDF9@?:?9:;?BABCC>CADBBBBCABBBBBA??=?@=A@@=@BA?AACBBAA;:9999%9@AA?B?A?CCDDCBBCCBBBBCB>CCCCCCCCCBDCB@=@A<A=ACC?CB;;8;BB6:9;CCCCCC3@@@<@BBBC@BBB@@@CAAA???ACDGF>CCHCBBB:BBBBB>BAA=
@6HNMW:00779:06228
TACGGAGGATCCGAGCGTTATCCGGATTTATTGGGTTTAAAGGGAGCGTAGGCGGGCGCTTAAGTCAGCTGTGAAAGTTTGGGGCTCAACCTTAAAAATTGCAGTTGATACTGGGTGCCTTGAGTGCAGTATAGGCAGGCGGAATTCGTGGTGTAGCGGTGAAATGCTTAGATATCACGAAGAACTCCTATTGCGAAGGCAGCTTGCTGGAGTGTAACTGACGCTGATGCTCGAAAGTGTGGGTATCAAACAGG
+
;59924:.9@B=B?@;:;=;<;<@@CEH?CC?BB<AC<AA>BC;;<;BB@B?@BD<:9992925?<??>??AA@A5??A/::9*5@9945;;.4444$4.44;::5::>ABBBE>@??>@=??CAABBA@AA9959AA;:94949<?>?C??998;99/7333(39772899=AA<>==@;@A<>?A=:9929A@A=A<@>>>>8>@A@>BBBBBC@CBBB?@??BBBBBCBCCC<?????C=AB?@@C>DAA?
@6HNMW:00791:06249
TACGTAGGGGCAAGCGTTATCCGGATTTATTGGGTTTAAAGGGTGCGTAGGTGGCAGATTAAGTCAGCGGTGAAAAGTCTGTGCATCAACTAAGTTCTTCCGTTTGATACTGGGTTTGCTTGAGTACAGTTGATGTAGGCGGAATGCGTAGTGTAGCGGTGAAATGCATAGATATTACGCAGAACTCCGATTGCGAAGGCAGCTTACAAAGTGTAACTGACACTGATGCACGAAAGCGTGGGTATCAAACAGG
+
55:8:8888+3304<??465>5>;??A<??<@B9AA5==,99/9>B>>>B466259<=C;@;@;99555./99::&///////--///)-,2(**(,,(,(,//)5;544444)4<2944.45444/9//)//////7188596:45555<<<;665;5;;<<69555>=@?;00*00//;<>+88837;;6;669)/)///-6097::*//877)433444889445:544==4999333(3;899?9??B<
@6HNMW:00811:06238
TACGGAGGATACGAGCGTTATCCGGATTTATTGGGTTTAAAGGGTGCGTAGGTGGCAGATTAAGTCAGCGGTGAAAAGCTGTGGCTCAACCATAGTCTTGCCGTTGATACTGGTTTGCTTGAGTACAGTTGATGTAGGCGGAATGCGTAGTGTAGCGGTGAAATGCATAGATATTACGCAGAACTCCGATTGCGAAGGCAGCTTACAAAAGTGTAACTGACACTGATGCACGAAAAGCATGGGTATCAAACAGG
+
CCCC@BB@BBA@ABAAAB?BDC?A?:::/:@=AB=;=/33/3=3;<==<<;69917;77717179333::6;;;?>547@@@B>BBAA:;7;@@BBDB<?B?BB?BBBBCBB=BB<ABC>=ABB?????:??::;>>;??;>;;;;;;<=??>=;00*0:=;7088CAA@AABA777=>?;;5;;;:?@A5;6//)/(/=>??<?8999*9657A=BAAB?;<@CD@=8//////)//////)/53?A=7:885
@6HNMW:00781:06279
TACGGAGGATCCGAGCGTTATCCGGATTTATTGGGTTTAAAGGGCGCGTAGGCGGGACGTCAAGTCAGCGGTAAAAGACTGCAGCTAAACTGTAGCACGCCGTTGAAACTGGCGCCCTCGAGACGAGACGAGGGAGGCGGAACAAGTGAAGTAGCGGTGAAATGCATAGATATCACTTGGAACCCCGATAGCGAAGGCAGCTTCCCAGGCTCGATCTGACGCTGATGCGCGAGAGCGTGGGTAGCGAACAGG
+
DAAA@BC@CCD@C@?>?A?BBB@C?AAA:?@?BB>BC>CB>BC>BBCBBAB>BBB=BB;;;C?BBBB@A@?BBBB<CHECCCCBCCCD>CCCCBBBCCCC:;;:;;B=BAA?;;:D<BBBBBBBBBCAC;;;A<@@=@B?BABB?BDDD?CBCBCC?CDCC>CCBBBCCCCCC@@AC@C=A>AAA8BCCDDCCC@B>BBBA@=AA8AA>BBBBBBBBABBCCBBCBBAA@CBCBBBBDDD=@@@DCD@A@@>
@6HNMW:00803:06279
TACGTAGGTGGCGAGCGTTGTCCGGATTTACTGGGTGTAAAGGGCGCGTAGGCGGGATGGCAAGTCAGGTGTGAAATCTATGGGCTTAACCCATAAACTGCACTTGAAACTGCCATTCTTGAGTGTCGGAGAGGTAGACGGAATTCCTAGTGTAGCGGTGAAAATGCGTAGATATTAGGAGGAACATCAGTGGCGAAGGCGACTTACTGGACGATAACTGACGCTGAGGCACGAAAGCGTGGGGAGCAAACAGG
+
B@?>>5449=:=997:993:>>?D758<4:9@@@8<88<?3??<A?<>>A@;:99,;:;24439;>;?:::9955)5@@BBCB=@B>B>BC>BBCC<A@@AAAA8;;C;B;;;<@@=AB<@@@@AA:;6;@??=A@@?@@8=;?;@=AB;;;BCCBC>@;;;;-;9:@>@@C@@??BC?CC=@>@BA@AA??<?@A5;5;;;;;?BBBC?A@;99?;@BBCBCBBDBB@BBBBAB<BAA@@AA8:::@@689=>
@6HNMW:00772:06316
TAGCGGAGGGTGCAAGCGTTAGCATCGGAATCGACTGGGCGTAAAGGACGCGTAGGCGGATTATCAAGTCTTTTGTGAAATCTAATGGCTTAAGCCATTAAACTGCTTGAGAAACTGATAATCTAGAGTGAGGGAGAGGCAGATGGAATTGGTGGTGTCAGGGTAAATCCGTAGAGATCACCAGGAATACCCATTGCGAAGGCGGATCTGCCTGGGAAACTTAACTGACGCCTAATGCCGTGAAAAGCGTGGG
+
----83,--(////4/-//)/////7727279///999////;;8;6;;B@@@@@>@C49:>??@?585=???3=@:99)4444.4<.//)/)--(--366(,,--63;;;>>399443:599:443377333(3333188A;?A9;1;28/7<,3223333(333(3717;;=33/9///3990603...'...3299050..(.....2+//8(//(//(/4:8886//(/.(./.(.97778+7977333
@6HNMW:00774:06327
TACGGAGGATGCGAGCGTTATCCGGATTTATTGGGTTTAAAGGGAGCGTAGGTGGGATATTAAGTCAGCTGTGAAAGTTTGGGGCTCAACCTTAAAATTGCAGTTGATACTGGTTTCCTTGAGTACGGTACAGGTGGGCGGAATTCGTGGTGTAGCGGTGAAATGCTTAGATATCACGAAGAACTCCGATCGCGAAGGCAGCTCACCGGGCCGGAACTGACACTGATGCTCGAAAGTGCGGGTATCAAACAGG
+
BBAB@;;7;=<>88=<9:6:AA?B?BBD=??<?A9??7=@5=>8>???>AB8::B=;;;C>B?BCCCABBBCCCC>CCD>CEH;GECC@B@B?BAB9B5;;?A@<@@BBBBC?BB>BHE=A@BBB@@=@A??@@DCC<AB?B@C?C????BA@A???=?CDE>AAAB?BBA????@@BB?BB?BBB@BB;;;A>@9;7;000;;@@:;;9??A<?=?AAABAAECB??>C>>?F>BB9:9C=AA???A;@>@:
@6HNMW:00780:06315
TACGGAGGATACGAGCGTTATCCGGATTTATTGGGTTTAAAGGGTGCGTAGGTGGCAGATTAAGTCAGCGGTGAAAAGCTGTGGCTCAACCATAGTCTTGCCGTTGATACTGGTTTGCTTGAGTACAGTTGATGTAGGCGGAATGCGTAGTGTAGCGGTGAAATGCATAGATATTACGCAGAACTCCGATTGCGAAGGCAGCTTACAAAAGTGTAACTGACACTGATGCACGAAAGCGTGGGTATCAAACAGG
+
CJBB?BCABA@CCB@9::>@AG5;5;;;0;A;@@0;:)9:)95)59=>?>?<==>A@A?GACACCCCCBA<A;;;;.<ABEBC@BGED@C?@@BB@@@@BB:;;@BBCBBAA<??9?@@=??CDBBAAA>BBAAABC?BB?B????DCCCBBBCCAA=AA@A<>??DCBBBBBB?B@AAA;;7;?A:>?@576<<:?;=85893<7778*9<<?@?BCBBBBB884?>=9233:3:;:88<377777708>B>
@6HNMW:00803:06348
TACGGAGGATGCGAGCGTTATCCGGATTTATTGGGTTTAAAGGGAGCGTAGGTGGGATATTAAGTCAGCTGTGAAAGTTTGGGGCTCAACCTTAAAATTGCAGTTGATACTGGTTTCCTTGAGTACGGTACAGGTGGGCGGAATTCGTGGTGTAGCGGTGAAATGCTTAGATATCACGAAGAACTCCGATCGCGAAGGCAGCTCACCGGGCCGGAACTGACACTGATGCTCGAAAGTGCGGGTATCAAACAGG
+
;;;@?BA@BAA@CCC@@A?AAB6;6;BC<CD@DD=CC6;:6;D;BBCCCCC<A@A;@BBB@C@CCGCCCCCCA@A<ABD=BBC;BBCC@F@F@BBB;B?BBBBB=@@CDC9999B>B@C?BBCBA@A>A???A>AAB=BC@D?A?BCCC?BBA;;9949@@C>CBBB?BCBBBB>@?BB?BC@AAA>??>AABBC>B>@898@@=>8<<5<9=<@<??BEEBBCBBABB@A@@?7==888=4=AAAAA:AAA6
@6HNMW:00810:06344
TACGGAGGGTGCAAGCGTTATCCGGAATTATTGGGTTTAAAGGGTCCGTAGGCGGGTTAATAAGTCAGTGGTGAAATCCTGCAGCTTAACTGTAGAACTGCCATTGATACTGTTAGTCTTGAGTGTATTTGAAGTGGCTGGAATAAGTAGTGTAGCGGTGAAATGCATAGATATTACTTAGAACACCAATTGCGAAGGCAGGTCACTAAGATACAACTGACGCTGAGGGACGAAAGCGTGGGGAGCGAAACAGG
+
BCBB?BBB:@@@A=@A;;5;AB=B?@<@<@D@EB=BC4;;8;C;CB89;BA:BD?=B=?;>@;999@@BB@BCBE>BB???@@@AA=@<@BBABBC?@@BC8:;@BBBDECBD?BA:::=??>???@@@9??:?BC<>>C?C@BB?BCB@AAA???B?BBBB=:;;>BBCCBCC@BAB?BB?;>>?<@=@:AA??:?=?@@:?;;;;@<@@BA99588=>?;::>ABA=AABBC5=888===/887788)8<<7
@6HNMW:00766:06375
TACGTAGGTGGCAAGCGTTACTCGGAATTACTAGGCGTAAAGCGCACGTAGGCGGAAATTTAAGTCTGTTGTGTAATCTCCGGGCTCAACCCGGAAACTGCAACGGAAACTGGGTTTCTTGAGTGAGGTAGAGGAAGACGGAATTCCTGGTGTAGCAGTGAAATGCGTAGATATCAGGAGGAACACCGGTGGCGAAGGCGGTCTTCTGGGCCTTTACTGACGCTAAAGTACGAAAGCTAGGGGAGCAAACAGG
+
DCCBBBB@BB?@@=@>;:5:AAAA=@=@=AAAAA>@??BA:@@AA@????A?AA?CB=BB<A=A@@AAB?BBBBB?A@7758B>ABCC>@A:A?AC>CA@AB?CC?BB=BB@A:@?:?@7::BBCCC@BCCCC?>8<=00+09=:@;00-:BC@@@@@AAED>;;:BBC?@@AA@AA???<?=>>>3947>;A;;6:=@A=>???CAA@<A>AD>AAABBBBBAAA;??????A;@>?==??5?@ABD>A@A>
@6HNMW:00769:06370
TACGGAGGATGCGAGCGTTATCCGGATTTATTGGGTTTAAAGGGAGCGTAGGTGGGATATTAAGTCAGCTGTGAAAGTTTGGGGCTCAACCTTAAAATTGCAGTTGATACTGGTTTCCTTGAGTACGGTACAGGTGGGCGGAATTCGTGGTGTAGCGGTGAAATGCTTAGATATCACGAAGAACTCCGATCGCGAAGGCAGCTCACCGGGCCGGAACTGACACTGATGCTCGAAAGTGCGGGTATCAAACAGG
+
A@;:6::4;:;9BBBB@@;@;<5;=;;;0;A5;;0;:,:C;BB=AAABBBC?BBC=ABBB?C?CCBBCDDDCCBC>CCC;A@@7ABCCAD@D@BBB;B:;;BCC?BBBBAAA?BC>B@B?AAA@@?A=@AAAB?BCC>??>?@C?CABA?BBBBB?=8????8?CCC?BBAAAAAAACC?BBAB??<?>====@?8=9>9:9A?==4::,99>8?9=>><AAAAB???BA@AAC:A:::=<4=888@@9@BD7
@6HNMW:00780:06369
TACGGAAGGTCCGGGCGTTATCCGGATTTATTGGGTTTAAAGGGAGCGCAGGCCGTCGATTAAGCGTGACGTGAAATGCCGCGGCTCAACCGTGGAAGTGCGTCGCGAACTGGTTGACTTGAGTGCGCACGAGGAAGGCGGAATTCGTGGTGTAGCGGTGAAATGCTTAGATATCACGAAGAACCCCGATTGCGAAGGCAGCCTTCCAGGGCGTAACTGACGCTAAAGCTCGAAAGTGCGGGTATCGAACAGG
+
544;393:7>><@@6@00,000)/5/55)5;6<?8@E7@C7C@>BABBB;;8;<;;;;;;4:8<@BBCCCCBADE>;<;>BCCABBAD@E8;;B7;5;BBBBC>@<00,0=<894:;;=8=;;;;;<<=<A@<7<0909A;@<<7877:*//:887;8==BB<AABB@BBBCBBBBC>?;=?8>>>5@BB?BAAA;>84444245:.4/7.7///6;;999///8:/6--/::;+//8///(488:::255<8
@6HNMW:00786:06378
GACAGAGGATGCAAGCGTTTATCCGGAATGATTGGGCGTAAAGCGTCTGTAGGTGGCTTTTTAAGTTCGCCGTCAAATCCCAGGGCTCAACCCTGGACAGGCGGTGGAAACTACCAAGCTGGAGTACGGTAGGGGCAGAGGGAATTTCCGGTGGAGCGGTGAAATGCGTAGAGATCGGAAAGAACACCAACGGCGAAAGCACTCTGCTGGGCCGACACTGACACTGAGAGACGAAAGCTAGGGGACGCGAATGG
+
:948994.479;;)/////)/;;.4.4.4:9:5;=4<<566055<;==699A:BB@BCCCC2B8:6=@BB?BB>??7>@A7===6655<.55)593=:44.5:38<7<<6<?>>;?;=9887@@699@;?:::9+4449<80<7>@:A?A>@A<>>@?9>>AA;<>>=998<;;;;;8:>3;;5;?=5;6;719977.7777:;<:7555(549:<;;7522:;;72.....337.8555688....3363899
@6HNMW:00805:06381
TACGGAGGATGCGAGCGTTATCCGGATTTATTGGGTTTAAAGGGAGCGTAGGTGGGATATTAAGTCAGCTGTGAAAGTTTGGGGCTCAACCTTAAAAATTGCAGTTGATACTGGTTTCCTTGAGTACGGTACAGGTGGGCGGAATTCGTGGTGTAGCGGTGAAATGCTTAGATATCACGAAGAACTCCGATCGCGAAGGCAGCTCACCGGGCCGGAACTGACACTGATGCTCGAAAGTGCGGGTATCAAACAGG
+
DCBB@BEACCBB@@?9<;<@CCAC@CCG?CC@CJ>DD9;;6;C<A@@CECC@CAA<BCBBAD?CCC:::CCBBBC;@?>/::9-:>;:5;:?5;;;;)::?=:@@8ACBBCBD?@@8@=A>AABABBB?B@AAB?BBB<BB@B?C@CBAB>B@A<==B@BBCC>AAAA>ABBBB?<AACC?AA>ABC?BBBBBBBB<@<?787CB@A?BB>B@C?B?BBBAAAB@@@A@@?A99:29==99:7;>??CC4>>>9
@6HNMW:00812:06377
TACGGAGGATCCGAGCGTTATCCGGATTTATTGGGTTTAAAGGGAGCGTAGGCGGGCGCTTAAGTCAGCTGTGAAAGTTTGGGGCTCAACCTTAAAATTGCAGTTGATACTGGGTGCCTTGAGTGCAGTATAGGCAGGCGGAATTCGTGGTGTAGCGGTGAAATGCTTAGATATCACGAAGAACTCCTATTGCGAAGGCAGCTTGCTGGAGTGTAACTGACGCTGATGCTCGAAAGTGTGGGTATCAAACAGG
+
CBBC@BA>ACD@B@@@BC@BBC@C????:??>AB8::89D=DK=???BDEF?ABB=@899;>9?BBBBCBCCDCC>BAA>AFE;CBAA?A@B@BFF;D@BB@@@?ACCAA@@@9@@?<?@F@@?BB???AA??;?AA=AB?B<?<??A@=ABCAA8749@AA=BAAC?BBBBAA@@@AA>AD@DDC@CBB?@??>9>9>AAAA?AA??<@@BBCCBCCBBDBBCCDGCCBCBCD>BBCCDE>BCBBCC=DCC@
@6HNMW:00812:06388
TACGGAGGATGCGAGCGTTATCCGGATTTATTGGGTTTAAAGGGAGCGTAGGTGGGATATTAAGTCAGCTGTGAAAGTTTGGGGCTCAACCTTAAAATTGCAGTTGATACTGGTTTCCTTGAGTACGGTACAGGTGGGCGGAATTCGTGGTGTAGCGGTGAAATGCTTAGATATCACGAAGAACTCCGATCGCGAAGGCAGCTCACCGGGCCGGAACTGACACTGATGCTCGAAAGTGCGGGTATCAAACAGG
+
BBBC?BB?C9::BBB????ABB?C?BBB=BD?BB=AA288*9A8?>>BBBC?CCC>ECCC@C@CCDCCCDCAAAC=BCD<AAA7@BBB?C@DADDC;A=@@AAA?CBACCA@>AD>HAD>BBCCCAA>ABBCC?:::8:?;?;?;>BBB?BCA>>8949>?>8@?>>;>A@@ACBCCBB?BA>BBB?BCBA@A@@4837::7AA@@?AC>C@C@C=??BCCBBBBB>>>BBCCC>BBC>==7=<<=@@<<AA=
@6HNMW:00814:05763
TACGGAGGGTGCAAGCGTTAATCGGAATAACTGGGCGTAAAGGGCACGCAGGCGGACAGTTAAGTGAGATGTGAAATCCCCGGGCTTAACCTGGGAACAGCATTTCAGACTGGCGGTCTAGAGTATTCTAGGGAGGGGTGGAATTCCACGTGTAGCGGTGAAATGCGTAGAGATGTGGAGGAATACCGAAGGCGAAGGCAGCCCCCTTGGGGAGATACTGACGCTCATGTGCGAAAGCGTGGGGAGCAAACAG
+
BCA@=@@@8=@??5;;@@<@@CCD@B@@A@C;:94555;?8@@6==@ABAB@BB@EDDBC@D@CBBBCCAAABBB/99>>4>D=BB@D:C9ABC<B?BBBABBD=??@@BAB?AA<???????@?>;>BBBB=????2==;@;?3:39<??@ADCBB?B99929=9<<<<>>::;:::AA=A?BBB?BB=A=AA>4929999999(92999*5=9?@>??;====??:>:944491:AB====9=;777)7;;
@6HNMW:00820:05803
TACGGAAGGTCCAGGCGTTATCCGGATTTATTGGGTTTAAAGGGAGCGTAGGCGGACGACTAAGTCAGCGGTTAAAGCGTGTGGCTCAACCATACATTGCCGTTGAAACTGGTTGTCTTGAGTGCACACAGGGATGCTGGAACTCGTGGTGTAGCGGTGAAATGCTTAGATATCACGATGAACTCCGATCGCGAAGGCAGGTGTCCGGGGTGCTACTGACGCTGAGGCTCGAAAGTGTGGGTATCAAACAGG
+
=><=5:5>59>;@=<:44.44;39.444)45.5<1::3;;3;=6>>>>=9979B>AA<;;CC>;;;;;=>4:49@6@?@@@B@9AAAB=A=>>>999:><8>?:?BB=AAB@G@BBDD@BCCCCDDBBCBBC=AAABBB>B@CBBBBB?BBBBC@?=?AAC=9:9A?:::BBBBBBBC@?@>AAB?BBBAA???4948AA=A@@94>>@6:99BBCDCBB@@?BBC?BBCCBB=BBBBBC>CCA@@@9@AA=
@6HNMW:00829:05794
TACGTAGGTGGCAAGCGTTATCCGGATTTACTGGGTGTAAAGGGCGTGTAGGCGGGAAGGCAAGTCAGATGTGAAAACTATGGGCTCAACCCATAGCCTGCATTTGAAACTGTTTTTCTTGAGTGATGGAGAGGCAGGCGGAATTCCGTGTGTAGCGGTGAAATGCGTAGATATACGGAGGAACACCAGTGGCGAAGGCGGCCTGCTGGACATTAACTGACGCTGAGGCGCGAAAGCGTGGGGAGCAAACAGG
+
CCCCCCC@BB?;;6;AAA?BCC@DABBA<@A@BB>BCDGD>CC>CC;;;BA?ACC>C@C@CIACCAAAB@@@ABBB7AA@AAA;AAAA>AB=BBCAB>@@@BBB;BAA/;;49??@,@@=@@AACCCC@BB<;5;;;5;;5;5;5;?CCEMHDBCCGICCBF?BBAAAAA@BAAAA@<@@<@<@BB<@;;:<@9;5;4;@;@>BEBBB?BBCCAE@>>A@@000BAA=@@;;9=5=>??=BB6BA@BC<9:9=
@6HNMW:00852:05767
TACGGAGGATGCGAGCGTTATCCGGATTTATTGGGTTTAAAGGGAGCGTAGGTGGGATATTAAGTCAGCTGTGAAAGTTTGGGGCTCAACCTTAAAATTGCAGTTGATACTGGTTTCCTTGAGTACGGTACAGGTGGGCGGAATTCGTGGTGTAGCGGTGAAATGCTTAGATATCACGAAGAACTCCGATCGCGAAGGCAGCTCACCGGGCCGGAACTGACACTGATGCTCGAAAGTGCGGGTATCAAACAGG
+
CEAA>AC@C:;;CCC????AAC>A>@BC<AA?AC>CC;??8>?8?@BBCBB?BCB9BBCD@C@CCCCBBBBCFED>BCF<B@A9ABBB@C?A=AA@7A=AABCD?@@@@@;949A9A=B?BBBAB;:8:CBBB?BCC>BB>A<@;@B@@?BDAAA::59BBA=BCBB?BBBCDBCCCAA>@A?A@A?ACBCCAAB=?=?999BB@A>AC>C@C?C>AABBCCCBCBBBBB@??=6=;788A8@=??@@9=>>:
@6HNMW:00854:05801
TACGGAGGATACGAGCGTTATCCGGATTTATTGGGTTTAAAGGGTGCGTAGGTGGCAGATTAAGTCAGCGGTGAAAAGCTGTGGCTCAACCATAGTCTTGCCGTTGATACTGGTTTGCTTGAGTACAGTTGATGTAGGCGGAATGCGTAGTGTAGCGGTGAAATGCATAGATATTACGCAGAACTCCGATTGCGAAGGCAGCTTACAAAAGTGTAACTGACACTGATGCACGAAAGCGTGGGGAGCAAACAGG
+
BBAA@CC@C@@?BAA@@@@BCB?A=@@@6>@;@@;A@8AD;@@<AA@@BBB?@@=@BBCG@C@CCCAAABBCCCFF;CB:;<A<@BBB?B?@@BBBBB:;;:;;@CCCABAB?BB=BCC?BBBBBBBBB@BBAAABB?BB@B>788AAA@BBB?@?A>AAAA;999ABBBBCCC<;;;???@;>??<???587==4<9<<99?9<;=<<2=999@<AAAACBBBBB@>;A?BBB=AAA>::;/?==AC:>?><
@6HNMW:00854:05805
TACGGAGGATCCGAGCGTTATCCGGATTTATTGGGTTTAAAGGGAGCGTAGGCGGGCGCTTAAGTCAGCTGTGAAAGTTTGGGGCTCAACCTTAAAATTGCAGTTGATACTGGGTGCCTTGAGTGCAGTATAGGCAGGCGGAATTCGTGGTGTAGCGGTGAAATGCTTAGATATCACGAAGAACTCCTATTGCGAAGGCAGCTTGCTGGAGTGTAACTGACGCTGATGCTCGAAAGTGTGGGTATCAAACAGG
+
<>>><5;6<BB>BDCBBC?AAD@C@BCC>CC@DC=BB0;;0;B;>?AAAAB@CDD=@A?>::5:?@BBB?AACBB<BCD>CCD<CC@@=A=A5;;;.;5:;@CA7:;A@@?CD<AAC@C=????@@@AAACA@=@??:?A:@=A<??BB?AA@>???<??BA:>=;B>;==@@@>BBBB>A@5<>B?98/<??@?*/*/;>;>178@>2;:@@@@?AA@??AA?@@BA??A:98.7;;;@C<CB>>?D>BAA>
@6HNMW:00836:05828
TACGTAGGTGGCAAGCGTTATCCGGATTTACTGGGTGTAAGGGCGCGTAGGCGGGGATGCAAGTCAGATGTGAAATCTATGGGCTTAACTCATAAACTGCATTTGAAACTGTATCTCTTGAGTGCTGGAGAGGTAGACGGAATTCCTTGTGTAGCGGTGAAATGCGTAGATATAAGGAAGAACACCAGTGGCGAAGGCGGTCTACTGGACAGTAACTGACGCTGAGGCGCGAAAGCGTGGGGAGCAAACAG
+
4::::;;?BC?@@;..-.),,202(-/;577799,66//(/9(//9333=7====1;;:44-499;;=8809;91/--7666+-/6;69:::99823337777189<3=4425::955+2222225999;;=.///---(-(-38(-(,---/7//)/44:04444477///::)/)-(//3///398/3,335.5499.66666=>@>B@::=29:999=49959999556@4<;;5444&44444)4:9
@6HNMW:00840:05818
TACGTAGGGAGCAAGCGTTATCCGGAATTATTGGGTGTAAAGGGTGCGTAGACGGGATAACAAGTTAGTTGTGAAATACCTCGGCTCAACTGAGGAACTGCAACTAAAACTATTATTCTTGAGTGCAGGAGGGGAAAGTGGAATTCCTAGTGTAGCGGTGAAATGCGTAGATATTAGGAAGAACACCAGTGGCGAAGGCGACTTTCTGGACTGTAACTGACGTTGATGCACGAAAGTGTGGGGAGCAAACAGG
+
DCB:;:CD>:;:A5;;@@<@@@=@?B@CACC?BB=;;:CC:@@;;;;@@BCDHCC=CIFA<<9;C?A@A:;;EGHIECCAC;;:;C@A=ABBBD@C:;:BAA>AAAAA6@AAA=AA?CD@CBBABBBB?BBBB:BB=BBB?B6;6;?BAABCCBB@@>@@@D>BBBBA@AAA@?=?C@C@BC@BBB?BBBB?BAC?B?CCCCDB>DEG@BCBCBB>BCBBBBB@CC@@@BCCCD<AAAACCC9CCBBC>AAA?
@6HNMW:00844:05812
TACGGAGGATCCCAGCGTTATCCGGATTTATTGGGTTTAAAGGGAGCGTAGGCGGGCGCTTAAGTCAGCTGTGAAAGTTTGGGGCTCAACCTTAAAATTGCAGTTGATACTGGGTGCCTTGAGTGCGGTATAGGCAGGCGGAATTCGTGGTGTAGCGGTGAAATGCTTAGATATCACGAAGAACTCCGATTGCGAAGGCAGCTTGCTGGAGCGTAACTGACGCTGATGCTCGAAAGTGTGGGTATCAAACAGG
+
AAAG@BB@A;;;0;@@9:8:CC?C?CDA=DCAED=AA8?>8>A:998DEBB?BBB>>?>A?B?BBB?@@CEIICC>AAD<A@A8ABBC>B?B?BCC;C@C@@@B?BBBBCAAA<???=A?B??=A:949?A9829?>9?A=A?B?BBAA>ABAAA8849AAA>:::B?BBBBCCCCAAA?CC?CCC@AAA>A@AC7:7:AAAB?BBBB?@AAAAA?CCCBBBCDDBBB@A@BBB=@@@@AA8@ACBCC=CCB?
@6HNMW:00848:05824
TACGGAGGGTGCGAGCGTTAATCGGAATAACTGGGCGTAAAGGGCACGCAGGCGGTTATTTAAGTGGTATGTGAAATCCCCGAGCTCAACTTGGGGAACTGCATATCAGACTGGATAACTAGAGTACTTAGGGAGGGGTAGAATTCCACGTGTAGCGGTGAAAATGCTTAGATATCACGAGGAACCCCCGATTGCGAAGGCAGCTTTCCGCGCTGTTACTGACGCTGGAAGCTCGAAGGTGCGGGTATCGAACAGG
+
==<@=;;;6;C@@;;;==:?7::<0405>.55<:1:5444)44)5::<<<<7<=2626??4>8<692599;;BAD<@?BB4@945544./:)///&/)////:<;;<=<=<;9499525?>4//////1///(/:::.<<==9=9=8/////;///7255599+5555.59995554499939.4444$599.5555.59<;<<<<4<7<<<>=>=:<@;<9=0///)/277/---(-3----6/9;/--93///6
@6HNMW:00855:05821
GACGTAGGTGGCAAGCGTTACTCGGAATTACTAGGCGTAAAGCGCACGTAGGCGGAAAATTTAAGTCTGTTGTGTAATCTCCGGGCTCAACCCGGAAACTGCAACGGAAACTGGGGTTTCTTGAGTGAGGTAGAGGAAGACGGAATTCCTGGTGTAGCAGTGAAATGCGTAGATATCAGGAGGAACACCGGTGGCGAAGGCGGTCTTCTGGGCCTTTACTGACGCTAAAAGTACGAAAGCTAGGGGAGCAA
+
9==0//:5//)//)44<<8<BCBB@D@E?@@AAB=BB==?6;:9995<555799.555&55,57<;?@BB=@A@??9>=;;40<30000)/7.7277.77779345.55)55555&55)55.556666<6::7<7)-)-6--(/)/)/69;6<;<43373333:444366//////889,334:5::<7<7<<7;;<7=4446;;;133;;2858;286///866////&/;77>7<3>222:;:.33333
@6HNMW:00856:05832
TACGTAGGTGGCAAGCGTTATCCGGATTTACTGGGTGTAAAGGGCGCGTAGGCGGGGATGCAAGTCAGATGTGAAATCTATGGGCTTAACTCATAAACTGCATTTGAAACTGTATCTCTTGAGTGCTGGAGAGGTAGACGGAATTCCTTGTGTAGCGGTGAAATGCGTAGATATAAGGAAGAACACCAGTGGCGAAGGCGGTCTACTGGACAGTAACTGACGCTGAGGCGCGAAAGCGTGGGGAGCAAACAGG
+
BBAAA@@?AA=AA=@@AA>@@@<@<@BC=CDEDE=CCCLF>BB=@?>@@@@>@DCC7B:;;B?CACACB<;;CCC==<;BCBB=BCAC@CBBBCCE>AA@A@BB<;;;6;BAAABAA??=?ABBCBCD@D@@A@CBAA9979?B?B@D>??BBABAA9?>??9??>ABCCBBBBB>A;>9>?9=?=289@@9??E9;7<C?CDCBCCC@CC@@@B?BBCCCBBBC:;6;AB;;;0;AAAABA7AA@CC=BBB?
@6HNMW:00857:05843
TACAGAGGGTGCGAGCGTTAATCGGAATTACTGGGCGTAAAGCGAGTGTAGGTGGCTCATTAAGTCACATGTGAAATCCCCGGGCTTAACCTGGGAACTGCATGTGATACTGGTGGTGCTAGAATATGTGAGAGGGAAGTAGAATTCCAGGTGTAGCGGTGAAATGCGTAGAGATCTGGAGGAATACCGATGGCGAAGGCAGCTTCCTGGCATAATATTGACACTGAGATTCGAAAGCGTGGGTAGCAAACAGG
+
ABB@@@BB;@@AB@@?A@=@@=??393:287887)7<=<=7>@ABBBBBBA=>>9>>?>A5:4:===@@999?==6>AAA6??<?B@E?C@BAA;A7::BBC999:9C?@AF@CC@CBBCCCC?AAAAABBCCCC=CADDCBC@B@C?CC?BBB;;;@=AABB<ACABBBBA@@;;;@=@B?B@BBD@CDCD@A@@5;5;AAAB?B@CC@CCGG?ABE?ABCAA@AAAAC>C;;;9;CBBDD?DBBCDC>BBC?
@6HNMW:00859:05839
AACGTAGGGGGCAAGCGTTATCCGGATTTACTGGGTGTAAAGGGCGTGTAGGCGGGAAGGCAAGTCAGATGTGAAAACTATGGGCTCAACCCATAGCCTGCATTTGAAACTGTTTTTCTTGAGTGATGGAGAGGCAGGCGGAATTCCGTGTGTAGCGGTGAAATGCGTAGATATACGGAGGAACACCAGTGGCGAAGGCGGCCTGCTGGACATTAACTGACGCTGAGGCGCGAAAGCGTGGGGAGCAAACAGG
+
A7A;9;;;;;*:A<@@;;6;CC?C@BBB>BCBBB=BCDDD>CC>???@A8949DD>C>B?BB?BBBBAA9::CCCC999BBBF=BBCB>AB=AEBBB?BB??@?8>==5=889AAA/8819888;<<@9<<::3:;;7==:==B=D=??>>;;887?:?>?>7>;;;????@@;;;=8=>:>9=>>=CB;6166<)/)/9595:77;A<@;;;<><>BBBB;;;?8818=888:09=::997-9<==?7::;<
@6HNMW:00860:05857
TACGTAGGTGGCAAGCGTTGTCCGGATTTACTGGGTGTAAAGGGCGTGCAGCCGGAGGAGCAAGTCAGGCGTGAAATCCACGGGCTTAAGCCGTGAACTGCGTTTGAAACTGTTCCCCTTGAGTGCTGGAGGGGCAATCGGAATTCCTAGTGTAGCGGTGAAATGCGTAGATATTAGGAGGAACACCAGTGGCGAAGGCGGATTGCTGGACAGTAACTGACGGTGAGGCGCGAGAGCGTGGGGAGCAAACAGG
+
CC@A@BB<9849A<>=@A;???=@?BBB>BCAAA<ADBBB=BC>BBBBBBBB?B@GGABB@@@BCCDB@BAA@CG>CC=B;;;7;C>C7;;?BAA@@BBABAA@<ABB<BBBGADCD<C@C;;;BABB><;;;.;C=BAB?B@C@C@DBCBCCBBAA?ACCD>BBBBAAABBAA=@@<::49?A@@>@A9817BC>A?BB>BB?A@AA?@@?BAB?AAAAAA=BB;;9<DABBCCCBBBBBB6??:9839@@>
@6HNMW:00861:05835
GACGTAGGTGGCAAGCGTTACTCGGAATTACTAGGCGTAAAGCGCACGTAGGCGGAAATTTAAGTCTGTTGTGTAATCTCCGGGCTCAACCCGGAAACTGCAACGGAAACTGGGTTTCTTGAGTGAGGTAGAGGAAGACGGAATTCCTGGTGTAGCAGTGAAATGCGTAGATATCAGGAGGAACACCGGTGGCGAAGGCGGTCTTCTGGGCCTTTACTGACGCTAAAGTACGAAAGCTAGGGGAGCAAACGGG
+
BCB??@@=??;=>4::@@<@@@@@>@?C=@@B;;6:BACE6;;;;;@@AAC=AB>BB=AD<B@BBBAAB@BCCCEACBBB?@@:@BCC@CD=B?B@:B?@@A?BC@CC>CCCC=CD?DF;;:;;CBB?CBBAB?>8<<00,06<:=<<<;@CBAAA?@?CDD>BBAAABBCCBBBBC?:979>AAB>A=AB???=8;6==9?@B8BBCC>B?BA<@@A@A949@BB<A@AFEBA9?><<<==/<====0;>>4
@6HNMW:00863:05812
TACGGAGGATACGAGCGTTATCCGGATTTATTGGGTTTAAAGGGTGCGTAGGTGGCAGATTAAGTCAGCGATGAAAAGCTGTGGCTCAACCATAGTCTTGCCGTTGATACTGGTTTGCTTGAGTACAGTTGATATAGGCGGAATGCGTAGTGTAGCGGTGAAATGCATAGATATTACGCAGAACTCCGATTGCGAAGGCAGCTTACAAAAGTGTAACTGACACTGATGCACGAAAGCGTGGGTATCAAACAGG
+
;;;B?BCACCCDCBB>???ABB?B?BCD>BA=AC>CC:AA=BD;@@@BCCB@BB>BBBBC>B>BBBB=>?@@@@@@5?<??9879CB@<@:>=;;;A@<?B>;>@BBBBBAA>@D8?>A=>@@@@@B??;?A???AA<AA<@::::>>>?AA8::CC@CCCC>>>>BBBCBBB@;>>@@@@@7::?9===<AA==5;19:BAC?B;;;:/:<>>A<AAAAA=>>B>;<<=<8:9.99::<=4=??@BE:A??<
@6HNMW:00817:05892
TACGGAGGATGCGAGCGTTATCCGGATTTATTGGGTTTAAAGGGAGCGTAGGTGGGATATTAAGTCAGCTGTGAAAGTTTGGGGCTCAACCTTAAAATTGCAGTTGATACTGGTTTCCTTGAGTACGGTACAGGTGGGCGGAATTCGGTGGTGTAGCGGTGAAATGCTTAGATATCACGAAGAACTCCGATCGCGAAGGCAGCTCACGGGCCGGAATGACACTGATGCTCGAAGTGCGGGTATCAA
+
;>>?:8>499A@BBBBBC?AAC@C>@@B=A@=AB5=?,:;.;A099@;99@?=A=,5999254555;9<=>;<<@7?>@7<<<0<<<A?C@B@DDF9C@???@@;?A@ACAA>BB;?<A39558888499887,333(/:06063//(//(/67733317333(377639///6//3::;8=<7=:?=>>A?733:4:6;3///////8/837(-(///8668</./..---,22----'.58666
@6HNMW:00819:05909
TACGGAGGATACGAGCGTTATCCGGATTTATTGGGTTTAAAGGGTGCGTAGGTGGCAGATTAAGTCAGCGGTGAAAAGCTGTGGCTCAACCATAGTCTTGCCGTTGATACTGGTTTGCTTGAGTACAGTTGATGTAGGCGGAATGCGTAGTGTAGCGGTGAAATGCATAGATATTACGCAGAACTCCGATTGCGAAGGCAGCTTACAAAAGTGTAACTGACACTGATGCACGAAAGCGTGGGTATCAAACAGG
+
CCCC@CC@BBCCCCBA@A>@BC@B?CBC>CC?AC>CC;@@:?A9@@@AABB?BD?BBBBB>B>BBCA@AA?BAABB5>>????<?>>B=B688???AA7;>@AC?AACBBBB?CC=ABA:>@ABBBBA@=<=<<<=>:>>;>;@?>=>AAA?=A@@@=AAAC<ABBBB@@@BBC9><@;;;A8<<A588A:@@??6:7>BBBD?D@@@@3:::::<@@@???A;@;///:::=@6B>>>??8>=>;::7:AA:
@6HNMW:00826:05866
TACGGAAGGTTCGGGCGTTATCCGGATTTATTGGGTTTAAAGGGAGCGTAGGCCGCTGTTCAAGCGTGTCGTGAAATGCGGTTGCTCAACGATCGCACTGCGGCGCGAACTGTCCGGCTTGAGTCAAGTGAAAGTAGGCGGAATTCGTGGTGTAGCGGTGAAATGCTTAGATATCACGAGGAACTCCGATTGCGAAGGCAGCTTGCCGCAGTCTTACTGACGTTCATGCTCGAAGGTGCGGGTATCGAACAGG
+
EEAA=@<@>A>AAC=BBB=@@C?C@CCC>CC@CM>CC>AA<AC=CCCCBBB>B=@@CCC@CB@C@??BCBAA:::.:@=@>B?BBAAC>AAAABABBBBB??=>CCBB?BBBCC@B?AB8=:=0//56;6::7>@?@;?:;?>B?BBB@<BBAAA8666BAD:>;;;<??>>>>?>>A87/66<8939=<4;;7715;<7758057)..3556839888999=8===BBAA@@8=8;8566-7ABAAC<>>>=
@6HNMW:00830:05881
TACGGAGGATGCGAGCGTTATCGGATTATGGGTTAAAGGAGCGTGGTGGATATTAAGTCAGCTGCTGAAAGTTTGGGGCTCAACCTTAAAATTGCAGTGATACTGGTTTCCTTGAGTACGGTACAGGTGGGCGGAATTCGTGGTGTAGCGGTGAAATGCTTAGAATATCACGAAGAACTCCGATCGCGAAGGCAGCTCACCGGGCCGGAACTGACACTGATGCTCGAAAGTGCGGGTATCAAA
+
655:.44344444456=>9>544.45.5555)5.55)54999:<<.//)////)/)/:///7///////)//7.9<<.<=;;5939.///&/)//////:9/33:-33(3-3-488888823333339:=5;;48(/(/5-*(*****,,,55561689949/0(/>>/7333.3><?@@9@@9888;?6<:<?<<<B@@68;286<)0*////;8933322972225-5687:<555576:4
@6HNMW:00831:05865
TACAGAGGGTGCGAGCGTTAATCGGATTTACTGGGCGTAAAGCGTGCGTAGGCGGCTTATTAAGTCGGATGTGAAATCCCCGAGCTTAACTTGGGAATTGCATTCGATACTGGTGAGCTAGAGTATGGGAGAGGATGGTAGAATTCCAGGTGTAGCGGTGAAATGCGTAGAGATCTGGAGGAATACCGATGGCGAAGGCAGCCATCTGGCCTAATACTGACGCTGAGGTACGAAAGCATGGGGAGCAAACAGG
+
DBA?@;:;6;A@@BAA;;6;?CBA>;;;.;B::9,99;@C=CCDCBBB;;;?BC>CFICCAC@CCBB?@;:;BCB=CBBB7BBBAA?A=AA<@@;@?B?CCCC@CCBBBBCC@CDBBBCBCCCCCCII@CCDC@BCE?@@BB7;5;>;;8;AADA;<7;:;B9@@BBCCCA=@00/;6:?;A=A>>9?=<;6::;)0*0<;;6=<?@B@D???=?AA@ACCBAADAA=AAA?A@;A@ECEHF<CBBAC:@@@<
@6HNMW:00846:05882
TACGGAGGATACGAGCGTTATCCGGATTTATTGGGTTTAAAGGGAGCGTAGGTGGGATATTAAGTCAGCTGTGAAAGTTTGGGGCTCAACCTAAAAATTGCAGTTGATACTGGTTTCCTTGAGTACGGTACAGGTGGGCGGAATTCGTGGTGTAGCGGTGAAATGCTTAGATATCACGAAGAACTCCGATCGCGAAGGCTGCTCACCGGGCCGGAACTGACACTGATGCTCGAAAGTGCGGGTATCAAACAGG
+
CCCC@CB@BBCBC@@:;;@CDD?C?BBC>DF@CC;A@0:9,;B8;;;CCCC?;;;6;BBC@CEGHIBAACB@@@>8@AA;BCD;CBCG?B>;::::*;4;:>?@7@@BBCB=?CB=CAD?C@@?BA@>ABBBB>BCC>AA>A>C>BBB@?ABBCBBC=@><<7>??B?BBBAAACCCBB<???CBB?BBA@@@@?8<8=898???@49:29<@;B?BBCAABBBB@;;;>=;;;1;>888?9?@@@AA9A@>:
@6HNMW:00824:05926
TACGGAGGATGCGAGCGTTATCCGGACTTATTGGGTTTAAAGGGTGCGTAGGTGGCTTGTTAAGTCAGTGGTGAAAAGCTGCAGCTCAACTGTAGTCTTGCCGTTGAAACTGACGGGCTAGAGAGGAAACGAGGTATGCGGAATGTGTGGTGTAGCGGTGAAATGCATAGATATCACACAGAACGCCGATTGCGAAGGCAGCGTACCAGGCTCTATCTGACACTGAAGCACGAAAGCGTGGGGATCAAACAGG
+
;BBB@CC@C@@@@@@9::?BCC@C@CBB?BB@BB=BA48748A9@AABBBB?BB?BB?BB?B?BBBCCBB?AAAAA6A?9::AB?BAC<<///0/0::7:?0/:@CCC>@@ABCCG>@@ABBB;;:;D?;;;@=@B@@@B?C@;;;BAB?DFCDBBB?B@B@;AAABCCBBBBBBABABBBB=AAA=AAB6:9@@;@=@B@AAABE<??@BBAABBAAAAA?>9BB>BBBBBCB=DB;;;DD;BA@@D?CBC?
@6HNMW:00826:05935
AACGTAGGTGGCAAGCGTTGTCCGGAATTACTGGGTGTAAAGGGAGCGCAGGCGGGTCGCAAGTTGGAGGTGAAAGCTGTGGGCTCAACTCAACAACTGCCTTAAAACTGACCGTATTGAGTGGTAGTGAGAGGTAGGCGGAATTCCCGGTGTAGCGGATGGAATGCGTAGATATCGGGAGGAACACCAGTGGCGAAGGCGCCTACTGGGCACTAACTGACGCTGAGGCTCGAAAGCATGGGTAGCAAACAG
+
B7AA;;9<@?>B@*/000*//72769696:A:98-3;373(3803387;><;7894:BAAC?9949;>?<;:??/7399333(333/388/.(.3.35994:1777&3333205889254/660------888177;*333817178186=9866--(--9381778:=<333333;<,334:.45=7:8860///(/(/7805///8828/33=8<:<;8866///068688>6==<=;;5:///9919::
@6HNMW:00831:05911
TACGGAGGATACGAGCGTTATCCGGATTTATTGGGTTTAAAGGGTGCGTAGGTGGCAGATTAAGTCAGCGGTGAAAAGCTGTGGCTCAACCATAGTCTTGCCGTTGATACTGGTTTGCTTGAGTACAGTTGATGTAGGCGGAATGCGTAGTGTAGCGGTGAAATGCATAGATATTACGCAGAACTCCGATTGCGAAGGCAGCTTACAAAAGTGTAACTGACACTGATGCACGAAAGCGTGGGTATCAAACAGG
+
CCBB?BB@CBCCCBA@@@@BBB?C@BBC=BB@CC=CD6:96:B9CCCDG@@>@E@DCBBD@C@CBA?A??;?A@B@6::BB@A?ACCEAG;;;BBBDE?BB>@@@BBBBB::8:C:??F@BAAABAAAB?BBBBBAA>AA?B?>>>BBBABBBBBAA>ABBB>899BBBBCAAD;A>=>?@@<???=@@@688AA;?<?>>@?=@99::+:=>?A>AB999BBAA==>A@A@AA<=AA>>>9????A@9ABB=
@6HNMW:00838:05930
TACGTAGGTGGCAAGCGTTGTCCGGATTTATTGGGCGTAAAGCGAGCGCAGGCGGAAGAATAAGTCTGATGTGAAAGCCCTCGGCTTAACCGAGGAACTGCATCGGAAACTGTTTTTCTTGAGTGCAGAAGAGGAGAGTGGAATTCCATGTGTAGCGGTGGAATGCGTAGATATATGGAAGAACACCAGTGGCGAAGGCGACTCTCTGGTCTGCAACTGACGCTGAGGCTCGAAAGCATGGGTAGCGAACAGG
+
BAAAB;;6;B=BA<?=??9@?@=A=AAB?CB?BC=AABCD7;;A;;;;;AF@BC@B@BBAII?BBBBBB@@@BAA;::9.9??=@A?A?B=@@B?B?BBCBBBBC?CC>CBBBAA@/@@=@@A@BCF<;7:BB>@AABCEAF@CAD@B;::EBBBCC@CCAC=AAAAABCCCCBCBB@C@CC@CDDADCCC@BBB?A=@@@@@BBBCCABBBBBB?BBB@@;;;A;;5;CC@AA7<<BAAA<ABBB;;8;CC@
@6HNMW:00842:05939
AACGTAGGTGGCAAGCGTTGTCCGGAATTACTGGGTGTAAAGGGAGCGCAGGCGGGTCGCAAGTTGGAGGTGAAAGCTGTGGGCTCAACTCACAAACTGCCTTCAAAACTGCCGATCTTGAGTGGTGTAGAGGTAGGCGGAATTCCCGGTGTAGCGGTGGAATGCGTAGATATCGGGAGGAACACCAGTGGCGAAAGGCGGCCTACTGGGGCACTAACTGACGCTGAGGCTCGAAAAGCATGGGTAG
+
C7AA@;;7<A>AE?A:;;<>>?>?<?4948>>A?9;<777)786=@AABBC=??B=:::BE@FC@C?AA=@ABA=??>?===5=>>?;>>>=;;;3;:;AAE@CBBC9B;;;>BB;;;@BBA;;9;AAABCC@CA@<@?;@7;8;D>C>AA@BA>@;@@=A?@@@BBAAB=::>BC>BA>A>@?:4==7;57344(3-38-3-3899:::.888//(/9////44===7<<;88=>5=;<=??5877
@6HNMW:00843:05924
TACGAAGGGGGCGAGCGTTGTTCGGAATTACTGGGCGTAAAGGGTGTGTAGGCGGTTATGTAAGATAGCGGTGAAATCCCGGGGCTTAACCTCGGAATAGCCGTTATAACTATGTAGCTAGAGTTATGGAGAGGATAGCGGAATACCCAGTGTAGAGGTGAAATTCGTAGATATTGGGTAGAACACCGGTGGCGAAGGCGGCTATCTGGCCATATACTGACGCTGAGGCACGAAAGCATGGGGATCAAACAGG
+
BBA?>29:9:):?@<>@?@BC?BC@B?B?CA>>>7<>>?A<AA<??>AAAB??>;>?BBB@B>BBB888<:<=>B:BAA7<=<2;=8;485:AA;?;?>>>9<;<@@A;>>>>>>>=>?>>>>>9=>=7<<<<:=A@?>>:>;???A3>>?ABBA::7:@@A7@;>>>>???AA;?@7?>>@;?>=37155.5?A496;<6<>@@@@@<@<AA?A??A@>>>?A===8<==;;<3<<=9:::-:=;<<7;===
@6HNMW:00851:05933
TACGGAGGATACGAGCGTTATCCGGATTTATTGGGTTTAAAGGGTGCGTAGGTGGCAGATTAAGTCAGCGGTGAAAAGCTGTGGCTCAACCATAGTCTTGCCGTTGATACTGGTTTGCTTGAGTACAGTTGATGTAGGCGGAATGCGTAGTGTAGCGGTGAAATGCATAGATATTACGCAGAACTCCGATTGCGAAGGCAGCTTACAAAAGTGTAACTGACACTGATGCACGAAAGCGTGGGTATCAAACAGG
+
BB::9:CAEDDCCBB@AB@BBC@C?;:;/:B;??.;;0;B6@A<ABAAACC@DCACCBCC9:9;CCBBCC@CCBBB9AA@A<;:;CCC@C?@@CBBBB:;;@BB@CCCCB::9:B=BBD?BAABCCBBB<?????@@=@A>A?>??BBBBBBB???E@CBBA<>??BBBBC@@@=CA;;;??;?>>:?AA588@A4:5:<9==8==??@6@AAA@=@00/7763;;2222699<3:77222'25555>3:995
@6HNMW:00856:05930
TACGGAGGATGCGAGCGTTATCCGGATTTATTGGGTTTAAAGGGAGCGTAGGTGGGATATTAAGTCAGCTGTGAAAGTTTGGGGGCTCAACCTTAAAATTTGCAGTTTGATACTGGTTTCCTTGAGTACGGTACAGGTGGGCGGAATTCGTGGTGTAGCGGTGAAATGCTTAGATATCACGAAGAACTCCGATCGCGAAGGCAGCTCACCGGGCCGGAACTGACACTGATGCTCGAAGTGCGGGTATCAAACAGG
+
BBDC;;;@CBBBBC@@7<*00<8<:095,55.5<099)95)5;2<<666;;5;>@5<<<<?>@CBAAB@A@<000+000*/0/0$////)/)4.444&44)498444(4::;;<<9==6=8<455;9:3713398<6;>;933074>4>;37.333;>33,3733(3778399:333;;;@B>BB>BBE@C>>>A900:@5;0/09;995:9.7,3,368;79=;<<>6:9:9===8:9876909=998;577A5
@6HNMW:00814:05985
TACGGAGGATGCGAGCGTTATCCGGATTTATTGGGTTTAAAGGGAGCGTAGGTGGGATATTAAGTCAGCTGTGAAAGTTTGGGGCTCAACCTTAAAATTGCAGTTGATACTGGTTTCCTTGAGTACGGTACAGGTGGGCGGAATTCGTGGTGTAGCGGTGAAATGCTTAGATATCACGAAGAACTCCGATCGCGAAGGCAGCTCACCGGGCCGGAACTGACACTGATGCTCGAAAGTGCGGGTATCAAACAGG
+
BB;;6;;4;:;:CCA???@BCB?B?CCD?BA=@B,:9,9?8@A=AC?@@BB?BBC?CCCE@B@BICCBCCCBBBD?CCF?CCC;CCCD?C@D?CCC;B>BBAAA?BBABBBB=??9??B@CCBBA;:6::99@<@@@<AB?C@B?BCBB?B??==00-0;>>7;;??;?BEBBBCCBAA?AB>CBC@CCCAAABB>@>A??>AA@A@BB>B?C>A=@@BBCBBBAB@??CCBCC:??A???8?@@???:;=>:
@6HNMW:00817:06002
TACGGAGGATGCGAGCGTTATCCGGATTTATTGGGTTTAAAGGGAGCGTAGGTGGGATATTAAGTCAGCTGTGAAAGTTTGGGGCTCAACCTTAAAATTGCAGTTGATACTGGTTTCCTTGAGTACGGTACAGGTGGGCGGAATTCGTGGTGTAGCGGTGAAATGCTTAGATATCACGAAGAACTCCGATCGCGAAGGCAGCTCACCGGGCCGGAACTGACACTGATGCTCGAAAGTGCGGGTATCAAACAGG
+
@@@B@AA=A;;;@@????=@CB?C?BBA=ADDDD:??8=>8>?,9:?@AAB?BDE=CECC8:6;ACBBBFIBACE;BCA;ABB:CCFD>A=A5;;;.;<?AC;;5;@@??@@=?D<A?@>B;;;CBA>BBBBC@BAB=A@<>9>:?@@@=@A@????<?BBB=???A=ABBAAB9::BB@BCAECG@DDCBAA@@<@>ABBBDCCA?CD>B>A8:6:BBBBBBC?@?BBBCBBB>BBBBBC>AAA988-8<<7
@6HNMW:00824:05986
TACGTAGGTGGCGAGCGTTGTCCGGAATGACTGGGCGTAAAGGGAGCGTAGGCGGCACAACAAGTTAGGAGTGAAATACCGTGGCTTAACCACGGAACTGCTTTTAAAACTGTTGAGCTAGAGTGATGGAGAGGAAAGCGGAATTCCTAGTGTAGCGGTGGAATGCGTAGATATTAGGAGGAACACCAGAGGCGAAGGCGGCTTTCTGGACATTAACTGACGCTGAGGCGCGAAAGCGTGGGGAGCAAACAGG
+
ABBBBAC@AA=@@A==@?=@@B>A@D?AABAAAB<@@AAA;A@;AB??;@@<00,0;=>9>B?BC?DF>BABBBB=BBB598B?BD>C@C687B@B@@@@BBBA9ACC6AACC?BBBBC@AACCCBBBACCCC@CF>BCB?B?B?B@CCCCCCBB;;8;C?B?BBBBBCCCCBB@BC@BB@B@CCC?BB??<>A@,0+00,0=>5>@A?CBCC@D?BBBBBCAAA;;5:>::7=8==>:<<A6>>>@@<>>87
@6HNMW:00832:05998
TACGGAGGATCCGAGCGTTATCCGGATTTATTGGGTTTAAAGGGAGCGTAGGCGGATTGTTAAGTCAGTTGTGAAAGTTTGCGGCTCAACCGTAAAATTGCAGTTGATACTGGCAGTCTTGAGTGCAGTAGAGGTGGGCGGAATTCGTGGTGTAGCGGTGAAATGCTTAGATATCACGAAGAACTCCGATTGCGAAGGCAGCTCACTGGAGTGTAAACTGACGCTGATGCTCGAAAAGTGTGGGTATCAA
+
9;9>9>=<A?@<@@@A@A@BC=:=<=?@8@@:>>5<<4<;1@@;:::;;99?BC?CC:;;:;9;CCCCC?CBAAA8@AA9BAA>AA;;4::>==>=0=;@?:99;@@?999925559//)///6---//778:6=<<4<<.4.4.55<<15554444.4544)44;<.5/;/-----77276,//:5///489995;4///9;///55.5599555)5<<55555455:9//////&//:7990955599
@6HNMW:00842:05991
TACGGAGGATGCGAGCGTTATCCGGATTTATTGGGTTTAAAGGGAGCGTAGGCCGTCGATTAAGCGTGACGTGAAATGCCGCGGCTCAACCGTGGAAGTGCGTCGCGAACTGGTTGACTTGAGTGCGCACGAGGAAGGCGGAATTCGTGGTGTAGCGGTGAAATGCTTAGATATTAGGAGGAACACCAGTGGCGAAGGCGGCTTACTGGACAGTAACTGACGTTGAGGCTCGAAAGCGTGGGGAGCAAACAGG
+
BBCC@BB@CBBCB@??BA?CBB?B??@@9?C>AB=AA,99,:=5=@??@==6=399A?>?<?<>DBA???9;;@A;ACC?BAB=AA;;9;>BBC?@=@BBBCICCCBB@BBC?C:;;CE=A@C;;;;0<@000<@<@<AB@B@C@CBAA?A@@@BCC@CAAA=ACCC@CED@???BB<??<?<?@@<@0009>@CAE?@@@CB?BB:;::AAAAA>@@BBC@<6<00,0=>;;;9;A@@@?@2=>899,899?
@6HNMW:00854:05996
GACGTAGGTGGCAAGCGTTACTCGGAATTACTAGGCGTAAAGCGCGCGTAGGCGGAATGTTAAGTCTGTTGTGTAATCTCTGGGCTCAACCCAGAAACTGCAACAGAAACTGGCGTTCTTGAGTGAGGCAGAGGAAATCGGAATTCCTAGTGTAGCAGTGAAATGCGTAGATATTAGGAGGAACACCGGTGGCGAAGGCGGATTTCTGGGCCTTTACTGACGCTGAGGCTCGAAAGCATGGGTAGCAAACAGG
+
=A9999;744.44.444;.44=44.5.9.5:9997;;;=@05599=5555:555.5.555.5.5<<556155;;?:<<<=955/49;;.55)5595)559569=@@@B<@@?=9997:@;@B>:933-33339-33(///(/(/(/6778<@:@BBBB???F>AB@D<@;;;;96;;8<<:@<@@?=B49:;?;;4929>8==9599<<0949?3?;<=>>;>>>00*0>>AFF?CCBBBD>CCBBBC<@;<7
@6HNMW:00857:05994
TACGGAAGGTTCGGGCGTTATCCGGATTTATTGGGTTTAAAGGGAGCGTAGGCCGCTGTTCAAGCGTGTCGTGAAATGGCGGTTGCTCAACGGATCGCACTGCGGCGCGAACTGTCCGGCTTGAGTCAAGTGAAAGTAGGCGGAATTCGTGGTGTAGCGGTGAAATGCTTAGATATCACGAGGAACTCCGATTGCGAAGGCAGCTTACTGTAGTTGTACTGACGCTGAAGCTCGAAGGTGCGGGTATCGAACAGG
+
-//727)/)/)///)//-(---(-(---(-9)33(3;(33(3:133499<;7<7;;>8939>;=<=>>::=<;;;28828:6;6866:9(//(---//996733,3655539>67;6858F<>>BA;;5856=>5=<=?777-7-6-5756399;:99;7:576(5::=9>>::;::@886?:=6;66.57:287=76?<>@<><957575337+..88<===;>>;;5;9=>8938<AA===5=>=;::;?A@=
@6HNMW:00818:06035
TACGTAGGGAGCGAGCGTTATCCGGATTTATTGGGTGTAAAGGGTGCGTAGACGGGAAGTTAAGTTAGTTGTGAAATCCCTCGGCTCAACTGAGGAACTGCAACTAAAAACTGATTTTTCTTGAGTGTTGGAGAGGAAAGTGGAATTCCTAGTGTAGCGGTGAAATGCGTAGATATTAGGAGGAACACCAGTGGCAGAAAGGCGACTTTCTGGACAATAATGACGTTGAGGCACGAAAGTGTGGGGAGCAA
+
554888<<0:::555;;;9;;;7:.559)569==4>666<1:<)555<<<;;;=?6=05515.5986667<;555)5<<2=<<5:955.59555.5.55555.559999$45;/////$//)///-9;5;)///9)//)/9;.5.54947///////7939444)49;::<<;444388288286:4837=;;,37733(3,55555<)545.5;:5:<1//79//)/793//5;>=4=:84444&44978
@6HNMW:00834:06054
TACGGGGGATGCGAGCGTTATCCGGATTTATTGGGTTTAAAGGGCGCGTAGGCGGGACGTCAAGTCAGCGGTAAAAGACTGCAGCTAAACTGTAGCACGCCGTTGAAACTGGCGACCTGGAGACGAGACGAGGGAGGCGGAACAAGTGAAGTAGCGGTGAAATGCATAGATATCACTTGGAACCCCGATAGCGAAGGCAGCTTCCCAGGCTCGTTCTGACGCTGATGCGCGAGAGCGTGGGTAGCGAACAGG
+
@@::;;;*9??<<?<>@@>AAAAEABBB=BB@CC>GD=AA<A>=BBA@A;;7;AB;B@;::C?AAAB@@?=?=??5@AAABBBBBCCD>C@??CB@@AA@=@@????:?AA>AA??<?B?BBBBBAAA?>??A9??<?B?A?BC=AA9939@>@>?9=>??8?AABCBB@>>>>AA@<@9=:=DD6???===?A5:5:::9:5:>:6717>?>A<A@@@@@@@AA@>@>>>?C@@==>DD:??>>>=<???:
@6HNMW:00860:06017
CACGGGGATGCGAGCGTTATCCGGATTCATTGGTTAAAGGAGCGTAGCGGCCGACAAGTCAGCGTAAAAGACTGCAGCTAACTGTAGCACGCCGTTGATACTGGCAGTCTTGAGTGCAGAGAGAGAGTGGAATTCCATGTGTAGCGTGGAATGCTGTTAGATTATAATGGAAGAACACCAAGTGGCGAAGGCGACTCTCTGGTCTGCAACTGACGCTGAGGCTCGAAAGCATGGGTA
+
BB;:::*<;;;:58:<<?BCC=@=00-,99),),(,6(,(,277<@>;>291333;6<<<53554???39999<=<<<00*0000<=<?:9:.9<.94/////)/669-/)///666887;87/////8(/(/(3,377752522222+23.---,,(**,-(--,(,2(,(,,0,*,,5(--505-/)/)/8;///////5:9///71778884//7/-(,,,,,,(--88:;,55
@6HNMW:00838:06094
TACGAAGGGGGCGAGCGTTGTTCGGAATTACTGGGCGTAAAGGGTGTGTAGGCGGTTATGTAAGATAGCGGTGAAATCCCGGGGCTTAACCTCGGAATAGCCGTTATAACTATGTAGCTAGAGTTATGGAGAGGATAGCGGAATACCCAGTGTAGAGGTGAAATTCGTAGATATTGGGTAGAACACCGGTGGCGAAGGCGGCTATCTGGCCATATACTGACGCTGAGGCACGAAAAGCATGGGGATCAAACAGG
+
/:9///5>>>)555:4445::6;;=A?C?BABAC=::9;9(73(3988;/0)/0)/5:;8?B?B>?A@8818=:<1866-5==*55260505996849=66,./477<<?>=>>@;;8@9999::=>=8>>?@<A??>>?=B=?>?C:A=>===?>>:==>=-817===>==>><@B;B@::497749456/766/5156.5;::765/66==>>BBA@;;:>>>66/689////&/...599+336::39996
@6HNMW:00851:06104
TACGGAAGGTCCGGGCGTTATCCGGATTTATTGGGTTTAAAGGGAGCGTAGGCGGCATGGTAAGCGTGTTGTGAAATGCGGGTGCTCAACATCCGGACTGCAGCGCGAACTGCCGTGCTTGAGTGCATTGAAGGAAGGCGGAATTCGTGGTGTAGCGGTGAAATGCTTAGATATCACGAGGAACCCCGATTGCGAAGGCAGCTTTCCGCGCTGTTACTGACGCTGAAGCTCGAAGGTGCGGGTATCGAACAGG
+
@@@D?B@C@CC?CC<A:96;CB>B@BDE>BB@CC>CD>AA<AD=AA@BDCC?@@=?ABB@CC@CCCBBA@BBBCD=AAABC=BCBBAC?CCCD>A>@C787?=?@@BB?CCCC@B???B?A@@ADCCC@BB?B>@=@>@A=B>A>ACCB@BC@@@8848BBC@CBBB?BBBBBBBCBB==8<8<==2?@@<B@??1707>>778089<;>><<>=AB;@;;;;><B<@ACBAA7<69979909@@AAD;@@A<
@6HNMW:00856:06107
TACGGAGGGTGCAAGCGTTACTCGGAATCACTGGGCGTAAAGGACGCGTAGGCGGATTATCAAGTCTTTTGTGAAATCTAATGGCTTAACCATTAAACTGCTTGAGAAACTGATAATCTAGAGTGAGGGAGAGGCAGATGGAATTGGTGGTGTAGGGGTAAAATCCGTAGAGATCACCAGGAATACCCATTGCGAAGGCGATCTGCTGGAACTTAACTGACGCTAATGCGTGAAAGCGTGGGGAGCAAACAGG
+
@@@@<@AB9>@@@>@@AC?DBD;;7;?BBBCAAA>AA@CC=C?BB;::CCCA;;:;C?BDCC@CCEEFG;BBBBC;:;;A?AB?BC@D@D?BB?BB8;;BAA>BBCBD=CCCCCC@CBCBBB@;<;CC8;;;B=ABB=CC@C?C?C@:<7;BA;:9:&9@;=2<<9B@<<@@AABCC@EC@B?BCCC=DDABAAD?A=AC???CA@AB?B?A@?B?BCCCBBA>><000===D?6B@@@AAA3ACAAA<@@?8
@6HNMW:00863:06065
TACGGAGGATGCGAGCGTTATCCGGATTTATTGGGTTTAAAGGGAGCGTAGGTGGGGATATTAAGTCAGCTGTGAAAGTTTTGGGGCTCAACCTTAAAATTGCAGTTGATACTGGTTTCCTTGAGTACGGTACAGGTGGGCGGAATTCGGTGGTGTAGCGGTGAAAATGCTTAGATATCACGAAGAACTCCGATCGCGAAGGCAGCTCACCGGGCCGGAACTGACACTGATGCTCGAAAGTGCGGGTATCAAACAGG
+
9:>>A<C?A999@AA:999??>6<6733(3:7;<6=?6=C5><7;;<><==999::(;@>B?D@CCBBAA;>@AAA9;<<<-;:;-9@AA=A6949>>4<056?<<8<AA>A?=9==/:3:<A@;;:@?:=@?;<8;??8:?:=6;9/0*0=69/33333-33333&399<6;:33333<<:96:<466>;?=::><9:272999???9949>8<<A9@=>?A@CBA??==<<;787>6?@BBBC;<<<;;;3;9:4
@6HNMW:00821:06135
TACGTAGGGTGCGAGCGTTAATCGGAATTACTGGGCGTAAAGCGAGCGCAGACGGTTTTTTAAGCAAGATGTGAAATCCCCGGGCTTAACCTGGGAACTGCGTTTTGAACTGGGAGACTAGAGTGTGTCAGAGGGGGGTAGAATTCCACGTGTAGCAGTGAAATGCGTAGAGATGTGGAGGAATACCGATGGCGAAGGCAGCCCCCTGGGATAACACTGACGTTCATGCTCGAAAGCGTGGGTAGCAAACAGG
+
DCCBAAAB<BCABCC;;;@B>AA@;@+0+00<<A<ACCDD>BBBCCBBCCCBAC5;;;;;%<4:9<;;@?@<?DE>CBBA9AD<@@@B>A?ACG6;9;;AAABDD<BB?C;;;7;ABBBDDAA@@;::@=@>=====&=@@@=A>A?CCB???BBCCCCCBB>ABBJIFICCCCBCB?;;7;<@;;7;BAA:@=@3:3;;;;;;;*;AA;A;;6;@BBABBAB=???>?A?AAC799??@@:ABBBCD=BAD<
@6HNMW:00828:06133
TACGGAGGATGCGAGCGTTATCCGGATTTATTGGGTTTAAAGGGTGCGTAGGTGGCAGAGAAAGTCAGGGGTGAAAAGCTGCAGCTCAACTGTAGTCTTGCCTTTGAAACTTCTCAGCTAGAGTGTAGAAGAGGTATGTGGAATGTGTGGTGTAGCGGTGAAATGCATAGATATCACACAGAACTCCGATTGCGAAGGCAGCATACTGGGCTATAACTGACACTGAAGCACGAAAGCGTGGGTATCGAACAGG
+
BBBD@CC?BBBCB@@@AC<::9<A9::=8==9==4>?.77,7<188==<?A@BA=A@???@@9A:;;CFF9@@<F@8AAABCCCCBBC@CAAB@@@@@;@@:>>8=:<39>)///////9<995//7//)/;;6:;<??>7:8<<669>7;@CBA;A@BABB>A@;;;;:@969??@A@A;;5:===@;;4:>@B=@?;;9A?999:99,9999@;@@@@@BAA@C@A@@@@@@7;;@@CC=BAAABB>BBE?
@6HNMW:00832:06146
TACGTAGGGAGCAAGCGTTATCCGGAATTATTGGGTGTAAAGGGTGCGTAGACGGGATAACAAGTTAGTTGTGAAATACCTCGGCTCAACTGAGGAACTGCAAACTAAAAACTATTATTCTTGAGTGCAGGAGGGGAAAGTGGAATTCCTAGTGTAGCGGTGAAAATGCGTAGATATTAGGAAGAACACCAGTGGCGAAGGCGACTTTCTGGACTGTAACTGACGTGATGCACGAAAGGTGTGGGAGCAAACAGG
+
BCCCDCBB=BB@@=?BA@;@@=6;17178;;9?<<BBBCD>CC<?999@@AAAAC;B??7::90/)/::5??@AA:@AA;@>>;?AAA>ABBAA4:387;787(39=9>;,8///*//4793/558:775288;;-880:><./+/482//.3353577275555*53355...8:;6;=594>9989949<8<:<<94;6998::9077;6<?:<=</6//--------44...3'.(/8---(//.88.5582
@6HNMW:00835:06122
TACGGAGGGTGCGAGCGTTAATCGGAATAACTGGGCGTAAAGGGCACGCAGGCGGATTGTTAAGTGGGATGTGAAAGCCCCGGGCTTAACCTGGGAATTGCATTTCAGACTGGCAGTCTAGAGTATTTTAGGGAGGGGTAGAATTCCACGTGTAGCGGTGAAATGCGTAGAGATGTGGAGGAATACCGAAGGCGAAGGCAGCCCCTTGGGAATATACTGACGCTCATGTGCGAAAGCGTGGGGAGCAAACAGG
+
BCCE@CCC>:;:BAA@:;5;;>>@?B?BC?BCCC=AB@CD<BB>BBBCCDC?CC@DC@CD@HAHECC?DAAACBC>BCDC;CD>BB?C@C<;:C<B?A?A@AAA<AAACBAA>@@@AACCBBBA:99:-9??99:9:-:?<A=B?B@FC@@@CAAAA=?AAB=AACAAABB::9??C:>>9B;@@?;??372::85:7;<<<>>2=9<B:?=?:;;:;000///9;=====>=>39378<>@6:97>?8<;:;
@6HNMW:00847:06116
TACGGAGGATGCGAGCGTTATCCGGATTTATTGGGTTTAAAGGGTGCGTAGGCGGCTATTTAAGTCAGCGGTGAAATCTTGGGGCTCAACCCTGAAACTGCCGTTGAAACTGGATGGCTTGAGTGTAGATGAGGTAGGCGGAATTCGTGGTGTAGCGGTGAAATGCATAGATATCACGAGGAACTCCGATTGCGAAGGCAGCTTACTAAGTTACAACTGACGCTGAAGCACGAAGCGTGGGTAATCAAACAG
+
BCAB<@?9?:99==>???<?AA=@=???9?C?AA5==*:9,:?8A<><89;600*/::??7@:;??ABAB?BBBE?BBA?AA@6??;;5;A:@DCH>AB;;5:;>@?A<?@?<999;?;9<<CBC@@888?8;/77@:>@8=2:49:==:>>8885404;;=5:>?AA@@>>@::;AA;;5;@;;;;??A;@?BC@D@@==@>:>?00,/;6;;?;???899;:00*/97/357:::999(33-3779.888
@6HNMW:00855:06118
TACGTAGGTGGCAAGCGTTATCCGGATTTACTGGGTGTAAAGGGCGCGTAGGCGGGGATGCAAGTCAGATGTGAAATCTATGGGCTTAACTCATAAACTGCATTTGAAACTGTATCTCTTGAGTGCTGGAGAGGTAGACGGAATTCCTTGTGTAGCGGTGAAATGCGTAGATATAAGGAAGAACACCAGTGGCGAAGGCGGTCTACTGGACAGTAACTGACGCTGAGGCGCGAAAGCGTGGGGAGCAAACAGG
+
BCAAB;;;;E@BC:;;;:?BAA<@:99:*9???C<977BD8BB=BBCBBBB;?ADD:99:AB?ABABBB9:0@@A8000@@@A009@B?BAAACDE>D:9:9::*9??9C99:@?@@BA8;;??AA:A?BCCB@DBBAAA<A?C@CBC?BACBBBCC@CBCC>@A@DCCCCBBBA=@<@<??8::A?@=@@:=?A>B?BD?CDC;;;C@CBCDCDADDDDE;;;C<<7;DC@@A8A;;;;;;.:@@DD>CBB@
@6HNMW:00855:06137
TACGTAGGTGGCAAGCGTTGTCCGGATTTACTGGGTGTAAAGGGCGTGCAGCCGGAGGAGCAAGTCAGGCGTGAAATCCACGGGCTTAACCCCAGGACTGCATTGGAAACTGTTGTTCTAGAGTGCCGGAGAGGTAAGCGGAATTCCTAGTGTAGCGGTGAAATGCGTAGATATTAGGAGGAACACCAGTGGCGAAGGCGGCTTACTGGACGGTAACTGACGTTCGAGGCTCGAAAGCGTGGGGAGCAAACAGG
+
@CCBA@>:9949@;=9::<@@C@C?CCD>CDCCI=BBBBB<BB<BBA;;;BC>B?BC=BB9;8:BB@C?CCB@@@:@C?BBBD>BC@C@BBB5:;5;@@@@CC@C@BB=B;;;=A?5:;;BBAABA<?;?@??:?A;?AD?B=A=A?BBCCBCBB:;8:BBB:AAACCCCCBA@=@@<;;5;<?;;5;A@@<@@B?B@CGAGD@CCCCACCC@CC@CBBBB@@:@@::7:CCCDC>C@@?CDD;AA:;;09@@?
@6HNMW:00819:06195
TACGGAGGATGCGAGCGTTATCCGGACTTATTGGGTTTAAAGGGTGCGTAGGTGGCTTGTTAAGTCAGTGGTGAAAAGCTGCAGCTCAACTGTAGTCTTGCCGTTGAAACTGACGGGCTAGAGAGGAAACGAGGTATGCGGAATGTGTGGTGTAGCGGTGAAATGCATAGATATCACACAGAACGCCGATTGCGAAGGCAGCGTACCAGGCTCTATCTGACACTGAAGCACGAAAGCGTGGGGATCAAACAGG
+
CCAB?AB=BBCABBB;;;=@AA?B?BAA>::2:?6AB;BC>CF>FCCCCCD@BB@CC>AA6;6;AABCCB?ABBED9AA@@@?@@?????::::9:@A<@@<?@=@@C@CFFFBBB>CCBAABBB<A@:?@??5:;@@@C@D?@??BAB?BBB@@9858ABC>>>>BBBBBBBBBBBBBBBB?B@A<???=AA??;>:><888?AA;;;7;>>>AA@??@@@@@BA<??A@A@B8?????AB:BBBCK=AAA=
@6HNMW:00821:06161
TACGGAGGGTGCGAGCGTTAATCGGAATAACTGGGCGTAAAGGGCACGCAGGCGGTTATTTAAGTGGTATGTGAAATCCCCGAGCTCAACTTGGGAACTGCATATCAGACTGGATAACTAGAGTACTTTAGGGAGGGGTAGAATTCCACGTGTAGCGGTGAAATGCGTAGAGATGTGGAGGAATACCGAAGGCGAAGGCAGCCCCTTGGGAATGTACTGACGCTCATGTGCGAAAAGCGTGGGGAGCAAACAGG
+
999?=@AC<?;<;A;;;D<@=@CD@D@BB@BBFF>AA@@B=CG>CBBBBAA=AB>A>;<<,;<A=@?B==<@ABB=BBDD9AAAAA9:44<3=95=244876/0/--//-78(///499:;==;;;=>8<:;13333&/;;;)/)/)/;<=6666669<;;;4;;;?=;;>@>599@;@C?B?BBC?A=?B<?;<=@=BAA@GF9C@CC?C>BBBBA@@>>000>><?<;83333&38888<</:8===2::=8
@6HNMW:00849:06174
TACGGAGGGTGCGAGCGTTAATCGGAATAACTGGGCGTAAAGGGCACGCAGGCGGACAGTTAAGTGAGATGTGAAATCCCCGGGCTTAACCTGGGAACAGCATTTCAGACTGGCGGTCTAGAGTATTCTAGGGGAGGGGTGGAATTCCACGTGTAGCGGTGAAATGCGTAGAGATGTGGAGGAATACCGAAGGCGAAGGCAGCCCCTTGGGGAGATACTGACGCTCATGTGCGAAAGCGTGGGGAGCAAACAGG
+
BCCC@CCC>BCBAAAA::8;?BCC?DAAA?ACCC=BCBAB<AC=CCCBBBB@BB?B@AAC@B@BCCBBB;:;ABB=@@A@9@C=BC@C@C@BBB=C@C:;::99.:9::AAC@??<?@@BCBBBED:=>9999+:>>>2=<;<9</3,37789:::::37222'28666=;;999:::7<<9B<?CD?BB?B=?>>29.9599?@4949CC59:BAAABCBCCBCBB999A??=B;??87999+:=999+9>>9
@6HNMW:00819:06250
TACGGAGGGTGCAAGCGTTACTCGGAATCACTGGGCGTAAAGGACGCGTAGGCGGATTATCAAGTCTTTTGTGAAATCTAATGGCTTAACCATTAAACTGCTTGAGAAACTGATAATCTAGAGTGAGGGAGAGGCAGATGGAATTGGTGGTGTAGGGGTAAAATCCGTAGAGATCACCAGGAATACCCATTGCGAAGGCGATCTGCTGGAACTTAACTGACGCTAATGCGTGAAAGCGTGGGGAGCAAACAGG
+
;@AC@BAB=@@>@=AAAA<@@BBB?D>BBBBCCC=CB@@@:@>ACCB@@@B?BB?BB=BC;;6;AAAA@7??@?C=@@A@=@B?BB=@>@>AA=@@=ADDCD@CDCCC=B@A@BB@CCCCCBBBBBBB9@@9999CCCDC@B@B=A=::6;?@;;;;.;@@A7BC?BCBBCBCCCCD@DC?C=BCDD>A@?ACCC<@<@>>?ABBCBB>B@CD@B@BCBBBCCCB?BC?@AAA@:@@@@AAA3@@;;;6<AA?
@6HNMW:00832:06246
TACGGAGGGTGCAAGCGTTACTCGGAATCACTGGGCGTAAAGGACGCGTAGGCGGATTATCAAGTCTTTTGTGAAATCTAATGGCTTAACCATTAAACTGCTTGAGAAACTGATAATCTAGAGTGAGGGAGAGGCAGATGGAATTGGTGGTGTAGGGGTAAAATCCGTAGAGATCACCAGGAATACCCATTGCGAAGGCGATCTGCTGGAACTTAACTGACGCTAATGCGTGAAAGCGTGGGGAGCAAACAGG
+
9495:9>=5569@<>?;;599>@A;@<@AAAB@C:@@@@@4@;>?@@:99>:>@;@A=AA9949B99:9-7><>B;;;;A<@@>AC@D@B>BCGEI>A;;;B8;;BBD>B<;9?@8@A=??BA=A;;;0;A@@=BBBCBD=@=@?B@<;8;BB@AAA3?@@@2=>:?B@@A=BCBBB?BC?B?ABCD>BA?ABC@=@=@000=???CC@D?AA@C@BAAA@;;<A@AB669;CC6BBDCBBB9AA@@@8@?@;
@6HNMW:00843:06214
TACGGAGGATCCGAGCGTTATCCGGATTTATTGGGTTTAAAGGGAGCGTAGGTGGATTGTTAAGTCAGTTGTGAAAGTTTGCGGCTCAACCGTAAAATTGCAGTTGAAACTGGCAGTCTTGAGTACAGTAGAGGTGGGCGGAATTCGTGGTGTAGCGGTGAAATGCTTAGATATCACGAAGAACTCCGATTGCGAAGGCAGCTCACTGGACTGTTGACTGACACTGAGGCTCGAAAGTGTGGGTATCAAACAGG
+
ABCBACC@CCC@CBB@@A?ABB>B>AAB;@@<@B<BC:@@;A@;AEAAABB?@B=AA=BB?B@CCCCAA7<;BBC>ABD>B<;9;BAC?C9;<BBB7B7;;BBB>BBG?CCB@BA@ABB9;;BBCCCCCCBBB@BBB<;;6;=B>BBCC@CEEBBBB>ABCC>DCCC@ABACBBBCCBB?BB=AAB>BBB:;;AA5;6;<;;CGCCCCAAAABB>B@@@BCB@AA@;;4;AAAA@8@;;;AA<A@ABCD?;;;@
@6HNMW:00847:06220
TACGTAGGTGGCAAGCGTTGTCCGGATTTATTGGGCGTAAAGCGAGCGCAGGCGGAAGAATAAGTCTGATGTGAAAGCCCTCGGCTTAACCGAGGAACTGCATCGGAAACTGTTTTTCTTGAGTGCAGAAGAGGAGAGTGGAATTCCATGTGTAGCGGTGGAATGCGTAGATATATGGAAGAACACCAGTGGCGAAGGCGACTCTCTGGTCTGCAACTGACGCTGAGGCTCGAAAGCATGGGTAGCGAACAGG
+
5944444.4:.4/)////)///)/188:199-33(38:;;54944959@>>499;:9=9;>A:?@=BBBBBBBBC=BBA<B;;7;B=@9@<AAA>A?AAAAAA@@>@C;B@99999)9917==>CACAA?ABB@CBBCBC?C9;7;?C@ABCBBBBB@CC@C@CBBBAADBBBB@AA@C@CDACBBAGGCB?BBA>A>A<;;;BDCDDACBBB;;7<BBBBA@;;;:5;AA:;:/9@@BBD=BBCBCB@BBC?
@6HNMW:00848:06215
TACGGAGGATCCCAGCGTTATCCGGATTTATTGGGTTTAAAGGGAGCGTAGGTGGGATATTAAGTCAGCTGTGAAAGTTTGGGGCTCAACCTTAAAATTGCAGTTGATACTGGTTTCCTTGAGTACGGTACAGGTGGGCGGAATTCGTGGTGTAGCGGTGAAATGCTTAGATATCACGAAGAACTCCGATCGCGAAGGCAGCTCACCGGGCCGGAACTGACACTGATGCTCGAAAGTGCGGGTATCAAAACAGG
+
CBBB?<;8;@AB;C@@??9@AA?B@CCC?BB?BB=@@9;;7;>6000/9;;6473.9A@@?B?CB;<:?@@>@AB>BCC=BCC6:;@@;=:=9=@>.959>=>><@@@@=<8.44(328-4566:=>7:;;<?9C??8::6:;@+////(/39;79:4555=5;;8848899;<3544:29:6;;>:>==;:88@5919;::ACCC?CC<B9<8;6::::>B=@B==<>>@>>>8=?>778*7;;7777(7:;7
@6HNMW:00821:06301
TACGTAGGTGGCGAGCGTTATCCGGAATCATTGGGCGTAAAGAGGGAGCAGGCGGCCGTGAGGGTCTGTGGTAAAAGACTGAAGCTCAACTTCAGTGAGCCATGGAAACCGGACGGCTGGAGTGCGGCAGAGGATCGTGGAATTCCATGTGTAGCGGTGAAATGCGTAGATATATGGAGGAACACCAGTGGCGAAGGCGACGGTCTGGGCCTGCACTGACGCTCATTCCCGAAAGCGTGGGGAGCAAATAGG
+
BCBBA?>;?>8=@@@@A@@CCC?@=@?BBBC?BB=BABBG=@@CD=CBCCC=;;6:6;;D;;;7;@ABCHAIGHC<CCCCCI<=;HJF@CCACBBAA;:;6;;B?AB=C@C@CCCADFDACCCBBB?BABBB?ABBBBC@C@C>A>ACBCBCCCCC@BBBB=AA@ABBBCEEC@@A=::6:?BCDACBBB?BBB=A=A@@?B@CBBCD>D?AAABBBB@??AD??@?CC>CFE<@@BBABB:999BD=BBA?
@6HNMW:00833:06302
TACGGAGGATCCTAGCGTTATCCGGATTTATTGGGTTTAAAGGGAGCGTAGGCGGGCGCTTAAGTCAGCTGTGAAAGTTTGGGGCTCAACCTTAAAATTGCAGTTGATACTGGGTGCCTTGAGTGCGGTATAGGCAGGCGGAATTCGTGGTGTAGCGGTGAAATGCTTAGATATCACGAAGAACTCCGATTGCGAAGGCAGCTTGCTGGAGCGTAACTGACGCTGATGCTCGAAAGTGTGGGTATCAAACAGG
+
ECCC?CD@CBB@CCC9;:AEEE?B?BCD>DD@CC>GG>BA<AD9AAAAABB?BAA:B;;;>A=@@BBBCCCCCCC>CCM?DCC;CCCC?C=A4:9:*;9??@@@<@@AABCBC>BBB@C>A@BABA@=?@?8839>>8>A>@?C?BBBB=@?A?@?@=@@?B=999B?AACBCB;??BB?BB?CBB@BBB587@@4848@@@@=AAAA>BB@@@C@BBBCBCCBBBBBBAB@@@6@>@ABA:BCAAAC>CED@
@6HNMW:00854:06295
TACGGAGGGTGCGAGCGTTAATCGGAATAACTGGGCGTAAAGGGCACGCAGGCGGTTATTTAAGTGGTATGTGAAATCCCCGAGCTCAACTTGGGAACTGCATATCAGACTGGATAACTAGAGTACTTTAGGGAGGGGTAGAATTCCACGTGTAGCGGTGAAATGCGTAGAGATGTGGAGGAATACCGAAGGCGAAGGCAGCCCCTTGGGAATGTACTGACGCTCATGTGCGAAAGCGTGGGGAGCAAACAGG
+
FDCC@CBC=BA??@@;;;<@@BCB@B@CDADCCD>BBBCD=BB=@@@ABAA=@@;@=AAC=A<ACC?BBABBBBC>CDEE9C@@@CCC@CC@CC=B?BCBCBBBBBAAAECC@CBB@ABBBBBBAA@C?CBB9::::-;BBD9;;;ADEGCCCCBBB@ABAD>CCCCCDCBBCC@@@?BB>B@CBB>BB?C@BCC=A=@BBBCC<CAHF>CACBBCCCCCCBBCCC@@@BAAAA<ACBBBCC9AAAAA;AAA?
@6HNMW:00857:06269
CACGTAGGGGGCAAGCGTTGTCCGGAATTACTGGGCGTAAAGCGCGCGTAGGCGGCTAGGTAAGTCGGATGTGAAAGCCCCGGGCTCAACCTGGGAATTGCGTTCGATACTGTCTGGCTAGAGTTCGGTAGAGGGTAGCGGAATTCCCGGTGTAGCGGTGAAATGCGTAGATATCGGGAAGAACACCAGTGGCGAAGGCGGCTGCCTGGACCGAAACTGACGCTGAGGTGCGAAAGCGTGGGGAGCAAACAGG
+
CCBBC:9999)9?=@?@A<@@B?B?B?B@CCDIC>BB@@A9@@@@@@@@CDACC@BBBB?AA=@CBA?BAA@BCC?CBDD;CC>BBBB@C@BCB=B@C?BCBC?BCDDCCAAAACC@CCCCA@@@BB?BBBBAA<A:;:@>@;A>@@9@?BCCBBAA>ABBB=:99AABBBCBBBDD>C?BB?CBB?BAAA?@@@5879C?CBBB@BB?BC?BBB<BBBCBB@@@??<?A@@AA<A==A>>?2@==AA8?@@<
@6HNMW:00816:06347
TACGGAGGATGCGAGCGTTATCCGGATTTATTGGGTTTAAAGGGAGCGTAGGTGGGATATTAAGTCAGCTGTGAAAGTTTGGGGCTCAACCTTAAAATTGCAGTTGATACTGGTTTCCTTGAGTACGGCTACAGGTGGGCGGAATTCGTGGTGTAGCGGTGAAATGCTTAGATATCACGAAGAACTCCGATCGCGAAGGCAGCTCACCGGGCCGGAACTGACACTGATGCTCGAAAGTGCGGGTATCAAACAGG
+
///:<<<6@9;:BBC@@@@DEG@B>A??8@B?BC?CG>BB<BD>;:<CCCC?CDI?C;;;@C@BCGEDDCCBBCG>CCC?DDD<ECBB?B@C@BBB;B8::ABB=CBBBBBB?BC>C@C>AAB?@@@<?????A?BBB=AA>A@C?BBCC?AA?>>7758BBC8BBBB?BABDDDCCBAA>AB@BBB?BBB>>=BB?B@B>?>BBBB?CB=B?C@D?B???CCCCBBBC>?@>>>688>>@B:AAA???9???;
@6HNMW:00822:06349
TACGGGGGGTGCGAGCGTTAATCGGAATAACTGGGCGTAAAGGGCACGCAGGCGGATAGTTAAGTGAGATGTGAAAGCCCCGGGCTTAACCTGGGAATTGCATTTCAGACTGGCTATCTAGAGTATTTTAGGGAGGGGTAGAATTCCACGTGTAGCGGTGAAATGCGTAGAGATGTGGAGGAATACCGAAGGCGAAGGCAGCCCCTTGGGAATATACTGACGCTCATGTGCGAAAGCGTGGGGAGCAA
+
CA@@CCCC)@@@@@@@?@=A=A@A>@@CD6:;AA;A@@@C.;9,545;:;;9==5;;>><2645@A@BBBCBBCB=@999&55)4:5<7<7;;>4<5;5::<<<6><;:::C>>>>@>3337773///&/88*//;;*////(/*/5<888<<:===6:@BB=AAB?::7=9:;;;;873,74>77/3=/5,388288=@@?==1=>BC=A9><99737<877;33333:88=C3?566;;<-<;878
@6HNMW:00827:06324
TACGTAGGGAGCGAGCGTTGTCCGGAATTACTGGGTGTAAAGGGAGCGTAGGCGGGAGTGCAAGTTGAATGTTTAATCTATGGGCTCAACCCATATCAGCGTTCAAAACTGCATTTCTTGAGTGAAGTAGAGGTTGGCGGAATTCCTAGTGTAGCGGTGAAATGCGTAGATATTAGGAGGAACACCAGTGGCGAAGGCGGCCAACTGGGCTTTTACTGACGCTGAGGCTCGAAAGCGTGGGGGAGCAAACAG
+
>@@AA;;:59==BA@@??<?@@<A;@;?,00;;;7;@>>>3<;397:9<?>7>CC=B@@@@@=?B?@@<@?@?9?=@>=<<<=5=::79AA5::AA@A999=8;<<<07<:7228/8:0889837,3338790:561//)/29294<8;75553/.(.333,35668765558/5526;683822,25572533.5///(/(.(.777.8<BB:BBBBBBBBAB=B=>=>788*37833333$3988</777
@6HNMW:00839:06340
TACGGAGGGCGCGAGCGTTACCCGGATTCACTGGGCGTAAAGGGCGTGTAGGCGGCCTGGGGCGTCCCATGTGAAAGACCACGGCTCAACCGTGGGGGAGCGTGGGATACGCTCAGGCTAGACGGTGGGAGAGGGTGGTGGAATTCCCGGAGTAGCGGTGAAATGCGCAGATACCGGGAGGAACGCCGATGGCGAAGGCAGCCACCTGGTCCACCCGTGACGCTGAGGCGCGAAAGCGTGGGGAGCAAACCGG
+
BCBA?BBB=CABCA@A?@<@@@8@=AA<AABBBC?ECCCC<A@;@B;;000+00+0:AAAA7>0;;A095>;9>=8=9@:@?B@CCCD@C?BCCCDD5CCCCCCC=BBCDDABC;;7;::?@AA@ABB;@@>;?<<@?CD?B=A<AA;@?BBA@@00-0<@@9>@@?@>?>?@@>@A9@@=@=??<>BBBB?DAC<?<?C??;??=AA=AA?BBB=AAAC@???A@A=@AABAF=BBBBBDC:;:;DD<@=@@
@6HNMW:00854:06313
TACGTAGGGTGCGAGCGTTAATCGGAATTACTGGGCGTAAAGCGGGCGCAGACGGTTACTTAAGCAAGATGTGAAATCCCCGGGCTTAACCTGGGAACTGCGTTTTGAACTGGGTAGCTAGAGTGTGTCAGAGGGGGGTAGAATTCCACGTGTAGCAGTGAAATGCGTAGAGATGTGGAGGAATACCGATGGCGAAGGCAGCCCCCTGGGATAACACTGACGTTCATGCCCGAAAGCGTGGGTAGCAAACAGG
+
BA@@@BCC>AA@AA@9::=A<@@>6;*0)/6///+/79:=5::BB=??????AB?C@BBD?B?BB@=AB9:9CFF>AAAB8BD:@@<@=@?BCF>D?B999?>>>5:A=AAAA:AAAAA@===<=<=;:975699:;'<999.5.69@><>>>;;;A==989-8>>==888=;;;?>5;;5;:>AA<???A<BAA:?;<>>AAAA.;<B:@>><>??AAA@@@<@@@@?>388>7=>>===4<><898)8<<9
@6HNMW:00854:06354
TACGGAGGATACGAGCGTTATCCGGATTTATTGGGTTTAAAGCGTGCGTAGGCGGCTTATTAAGTCGGATGTGAAATCCCCGAGCTTAACTTGGGAATTGCATTCGATACTGGTGAGCTAGAGTATGGGAGAGGATGGTAGAATTCCAGGTGTAGCGGTGAAATGCGTAGAGATCTGGAGGAATACCGATGGCGAAGGCAGCCATCTGGCCTAAATACTGACGCTGAGGTACGAAAAGCATGGGGAGCAAACAGG
+
ABBB@CE@CBBA@?@;;;5;:;49.49<2;=:>909:)55)5<<@6969998@B:BB?;;4:29=:;5;;:;CDE=BBAB7BB??A<A<ABAFD>D@E=@@::49===<>??:@C>?@B;:;9:@@AB<B;<;?BCD?CCBB>B@B<::9:ACCBBB?BCBC<AAB@@@A@@@?@?>@BB;>9=;=1738:6;;7,7/9=>@:?>@@=192877*7;::9<<:5566=7<<:5555&55;<DFF;B@@;?6<<<9
@6HNMW:00827:06395
GACAGAGGATGCAAGCGTTATCCGAAATGATTGGGCGTAAAGCGTCTGTAGGTGGCTTTTTAAGTTCGCCGTCAAATCCCAGGGCTCAACCCTGGACAGGCGGTGGAAACTACCAAGCTGGAGTACGGTAGGGGCAGAGGGAATTTCCGGTGGAGCGGTGAAATGCGTGGAGATCGGAAAGAACACCAACGGCGAAAGCACTCTGCTGGGCCGACACTGACACTGAGAGACGAAAGCTAGGGGAGCGAATGGG
+
BCAAA@@<@;;;B<AA@B8;<B@AAB=BBAC@BB>AABDD9<;;CLEFECC@CC?;;;:;*;;@C>A;;:;BCJJ>CBC=CFL?DBBB6;;6;B?C;;<@FC@BB?BE>A??C?C?BBAA=@@@BBC@BADDF:BAA<;;6;@DD>B?C?BC?ABBB@CBBB>B???BB<??AAACAGH>??>?CC>B???;?===4=>889;;;A===8=388?@?B@>=>A;;;?@@==>?@:@BBBBDE5;:>??=A@A:
@6HNMW:00828:06381
TACGGAGGATACGAGCGTTATCCGGATTTATTGGGTTTAAAGGGTGCGTAGGTGGCAGATTAAGTCAGCGGTGAAAAGCTGTGGCTCAACCATAGTCTTGCCGTTGATACTGGTTTGCTTGAGTACAGTTGATGTAGGCGGAATGCGTAGTGTAGCGGTGAAATGCATAGATATTACGCAGAACTCCGATTGCGAAGGCAGCTTACAAAAGTGTAACTGACACTGATGCACGAAAGCGTGGGTATCAAACAGG
+
BBBB?BC?BCBBAA@@@@<@BB?C@BBD?CB?BE>CD=A@>@D=CCCDEBB?BC@CCCCC@D?@@BBABC=B:999*:@@BAA@BFFF@C;;;A@@BB;;;@BA@BBCCCBB?BB=BAB?B???CC????BA???>?<?A<A=899A>>>BAB????<?ABC>>??BBBABAAA@AA=?AAA;??=7=<<///995=7>><AB@CBBBB9BAAAB@DCBBBBCBBC???B;??B=AAA:::,:@>=<=8=AB?
@6HNMW:00839:06396
TACGGAGGATCCGAGCGTTATCCGGATTTATTGGGTTTAAAGGGAGCGTAGGCGGATTGTTAAGTCAGTTGTGAAAGTTTGCGGCTCAACCGTAAAATTGCAGTTGATACTGGCAGTCTTGAGTGCAGTAGAGGTGGGCGGAATTCGTGGTGTAGCGATGAAATGCTTAGATATCACGAAGAACTCCGATTGCGAAGGCAGCTCACTGGAGTGTAACTGACGCTGATGCTCGAAAGTGTGGGTATCAAACAGG
+
@;;:??@<@BB>A@@;;;@CCB@D@BCC>CC?CD:;;:;D>DF>BCBCCBB>;;6;B?BB?C@BBBBBB=AACCC>DCC>CAA?ACBB@B>A@CED9A?A@AAB?BBDBBBE=AAABAAGCDCCCBAAAAAAB@ABA=A@<@5;6;;CC@HCCBBC;<;CCB=BBAA>ACCABB@@@CD?CC;=;H?C<;;;@CD7;8;CBCCCA@@B?BBBCEC@BBB@A;;;;BBBBBBBBD?BACBBD=BA@@@?9?AA?
@6HNMW:00840:06368
TACGGAAGGTCCGGGCGTATCCGGATTTATTGGGTTTAAAGGGAGCGTAGGCCGCTTGGTAAGCGTGTTGTGAAATGTACCGGCTCAACCGGTGACGTGCAGCGCGAACTGCCTGGCTTGAGTGTGCGGTAGGCAGGCGGAATTCGATGGTGTAGCGGTGAAATGCTTAGATATCATGAGGAACCCCGATTGCGAAGGCAGCTTGCTGCAGCATTACTGACGCTGATGCTC
+
ABBB69697??=?<24995;:5<8=<<46926E=CE=EC;BA8;;;@<>:).*.--(-(//5;55555.5599:0555::5:8555:8<8<9:::<5446<=959593970/)//*00)00<=9::773///)/::7;938+0)0////)///389<055==1888?9?ABBAB@A@@<;2;/778(80/(////(/38899938885222223-/////:::77;=<<::
@6HNMW:00844:06392
TACGTAGGGGGCAAGCGTTATCCGGATTTACTGGGTGTAAAGGGAGCGTAGACGGTAAAGCAAGTCTGAAGTGAAAGCCCGCGGCTCAACTGCGGGACTGCTTTGGAAACTGTTTAACTGGAGTGTCGGAGAGGTAAGTGAAATTCCTAGTGTAGCGGTGAAATGCGTAGATATTAGGAGGAACACCAGTGGCGAAGGCGACTTACTGGACGATAACTGACGTTGAGGCTCGAAAGCGTGGGGAGCAAACAGG
+
@@@BBAAAAA0A@=;;;@=@BC=@=@CC<BBCCH?ABAJC<BB<BAA@@ABBAA=BBC<@@A@BCECDCBEB;;;0;A@8@;;5;CCB?C<<;BC>AA@A;;;0;@@A<B@@@C<A?ABB?BBBDBBB?BB>><>B>CBDKE=A>A?BBBBA>=?9949@@A9999BBB<==8818=5;;;>:>>>7==;;5;;;5;;@=ABB?AABA>AAAABA?A??????:?:94:A9:3B;A<==@@A6A?=?@;???=
@6HNMW:00860:06378
TACGGAGGATACGAGCGTTATCCGGATTTATTGGGTTTAAAGGGTGCGTAGGTGGCAGATTAAGTCAGCGGTGAAAAGCTGTGGCTCAACCATAGTCTTGCCGTTGATACTGGTTTGCTTGAGTACAGTTGATGTAGGCGGAATGCGTAGTGTAGCGGTGAAATGCATAGATATTACGCAGAACTCCGATTGCGAAGGCAGCTTACAAAAGTGTAACTGACACTGATGCACGAAAGCGTGGGTATCAAACAGG
+
GCBB?BC@CCBBB@>???@CCC?C???@:?C?CC>CD;@@;AD;??>ABBB?CB?BBBBD?B?BCBBBBA?A@@@@2?>?@AA?BCAA;?588??BED8=@?CD?ABBBB@@>@B9BBB?>BBB@???@8>>:<=<=9<A;A:::;>>>AAAAB@9979BAD>>>>BBBBCBB@<AAAAAAA4::93:<</77==5:7?ACBB?B?;;;/=<===9=??B>>>>AC>>>==878)8<:::>4987;;;1:;=9
@6HNMW:00908:05788
TACGGAGGATGCGAGCGTTATCCGGATTTATTGGGTTTAAAGGGAGCGTAGGTGGGATATTAAGTCAGCTGTGAAAGTTTGGGGCTCAACCTTAAAATTGCAGTTGATACTGGTTTCCTTGAGTACGGTACAGGTGGGCGGAATTCGTGGTGTAGCGGTGAAATGCTTAGATATCACGAAGAACTCCGATCGCGAAGGCAGCTCACCGGGCCGGAACTGACACTGATGCTCGAAAGTGCGGGTATCAAACAGG
+
CCCE@A@>@@9::A@BBB>ACD@C?BDD>CC@CC=CD6::6;B;BBBCCCD@CCC>BBBCACDJCCBAAAB@ABB;@@@:@BB:BBCC?A=?4;;;.<5;;@;;5:@AAABB?CD>C@C=A@@?@??<?AA>><988*8<5=:?8@C>>;>?A?@@@=@BDD>CBBB>AABBBB>@@BB?BA@CBB=A?>>==AA:@<@????BCC@DE=A>A?B?BAAABBBBB>>==:9:==6=<888A7?>>>>B:B;:6
@6HNMW:00866:05842
TACGGAGGATACGAGCGTTATCCGGATTTATTGGGTTTAAAGGGTGCGTAGGTGGCAGATTAAGTCAGCGGTGAAAAGCTGTGGCTCAACCATAGTCTTGCCGTTGATACTGGTTTGCTTGAGTACAGTTGATGTAGGCGGAATGCGTAGTGTAGCGGTGAAATGCATAGATATTACGCAGAACTCCGATTGCGAAGGCAGCTTACAAAAGTGTAACTGACACTGATGCACGAAAGCGTGGGTATCAA
+
JCCB?BB?BBBB@@AABB?BCC?B@BCC=BB?BC<BA;@?6?A8BB@BB@@>@B?BCBBC?B>BCBBBBB>BBB@@4@@:;;CACCCD@D<;;CBBBC>BB;;:?BCCCB@@>?C9??A?A??>CBBBB>AABCBAA=AC>@>>>?@ABBBBABBBC>@99:2:99ABDCB@?A====AAAA<AAD<:::59:@@;@>;:5:<4<8A@@1??@;?=@A773993...733366:(.....6....2;=
@6HNMW:00867:05833
TACGGAGGATGCGAGCGTTATCCGGATTCATTGGGTTTAAAGGGAGCGTAGGCGGCCCGACAAGTCAGCGGTAAAAGACTGCAGCTAAACTGTAGCACGCCGTTGAAACTGCCGGGCTAGAGTGCAGACGAGGTTGGCGGAACAGGTGAAGTAGCGGTGAAATGCATAGATATCACCTGGAACCCCGACAGCGAAGGCAGCTGACCAGGCTGTAACTGACGCTGATGCTCGAGAGCGTGGGTAGCGAACAGG
+
BCBB?CC@C:9:@@?=@@=ABB?B?AA>AAC?BB>BC8>>8>A9@@???AA>AA5994:BBB?BBBBBBB@?BBA29:>BBB>>>BBC<BBBBBBBB>AA>A>=AAA9@@@@<>?7?BA>@;=>=@??AA::7:8=:<<8<=;<<7<=<:688>;;5;:;A9>>BBAA???@BE>=9;;6;8>AA2?7>>@@@@5;4;==<@?7608818=>AA:=>?@:::A=>>>=>>AA?;;9;555.5<<9AA;??A=
@6HNMW:00878:05856
TACGGAGGATCCGAGCGTTATCCGGATTTATTGGGGTTTTAAAAGGGGAGCGTAGGCGGGGCGCTTAAGTCAGCTGTGAAAAGTTTGGGGGCTCAACCTTAAAAATTGCAGTTGATACTGGGTGCCTTAGTGCAGTATAGCAGGCGAATTCGTGGTGTAGCGGTGAAATGCTTAGATATCACGAAGAACTCCTATTGCGAAGGCAGCTTGCTGGAGTGTAACTGACGCTGATGCTCGAAAGTGTGGGTATCAAACAGG
+
/4//)//)///)-55---(--8380/33(39,///&/990:;?*:;;*0////8843333&3333,343338333;;5555&555)5;;;$66::5:5:5::<<*:7:94443444:<<<<5::76;5//////8333333;;68775:38///(//3397728;;;3:?>@8???>A@@BC@A=<>6?AA=@?@:==>>4949CCCB?A>==399959929/;////////<<@?===7===;;?<@BBA@@89:95
@6HNMW:00883:05840
TACGGGGGGTGCGAGCGTTAATCGGAATAACTGGGCGTAAAGGGCACGCAGGCGGTTGTTTAAGTGAGGTGTGAAAGCCCCGGGCTTAACCTGGGAATTGCATTTCAGACTGGACAACTAGAGTACTTTAGGGAGGGGTAGAATTCCACGTGTAGCGGTGAAATGCGTAGAGATGTGGAGGAATACCGATGGCGAAGGCAGCCCCCTGGGATAACACTGACGTTCATGCTCGAAAGCGTGGGTAGCAAACAGG
+
/4444444#4:9??@@;;6;=BB@:=:00+/:::8?ACCD>CC>??9;;@B4998@9>9>094;>B?CACCBBCG;;6D?9ED=A@=@<@=@AA;A6:449==?8@A>??BB?B@C5473@;;888>>6<==5<<BB8BBBC@C=A>@???A>><7713377(3;79;<;;:@66547::.4.488385446;<<7<8=666??>+<@@8?=:6:00000/7;68<;;333333(4999==5:=8::<3;886
@6HNMW:00890:05826
TACGGAGGATCCGAGCGTTATCCGGATTTATTGGGTTTAAAAGGGAGCGTAGGTGGACAGTTAAGTCAGTTGTGAAAGTTTGCGGCTCAACCGTAAAATTGCAGTTTGATACTGGCTGTCTTGAGTACAGTAGAGGTGGGCGGAATTCGTGGTGTAGCGGTGAAAATGCTTAGATATCACGAAGAACTCCGATTGCGAAGGCAGCTCACTGGACTGCAACTGACACTGATGCTCGAAAAGTGTGGGTATCAAACAGG
+
ABCC?BC@CAA=;;:@BB>BAA>=<;?>800*//(/:2>:?/:;7::888==7;<4;5955.56;<556;6;;;>>2565)5;<7@@99458<<<>=0<.555555)5@:9;;@:<<;544.44:9::<<=54382333/4=8>:=9><<<:B>BCC@@;?@AAA8ACCC@CCBBBAA:99@<A?000?;000+0/8<1719=99>;;<=A856696@?CCCBB@@?@<=555:5555&5559=?6995:<<0::;3
@6HNMW:00891:05848
TACGGAGGATACGAGCGTTATCCGGATTTATTGGGTTTAAAGGGTGCGTAGGTGGCAGATTAAGTCAGCGGTGAAAAGCTGTGGCTCAACCATAGTCTTGCCGTTGATACTGGTTTGCTTGAGTACAGTTGATGTAGGCGGAATGCGTAGTGTAGCGGTGAAATGCATAGATATTACGCAGAACTCCGATTGCGAAGGCAGCTTACAAAAGTGTAACTGACACTGATGCACGAAAGCGTGGGTATCAA
+
CCCC?BB@B@?@A;;;AB>ABB?B=;;;0;A=BB=AB0;;8;E<<=;CCCCABB@BBCAB7;7;CCBBAA>A<;;<.:BA??A;?B@@;>,/09;:9=;??8@A?CDA???>9=?9?@@599>?@A:99?AABBBAA?>>9><00000@>>@99=73/7<AA;>>>AABDDCBB?AAAB=;;7;?A8=;;0//..(.37..384888==5==@?A:?>=977;;;773266888.788322(552555
@6HNMW:00892:05823
TACGGAGGGTGCAAGCGTTAATCGGAATAACTGGGCGTAAAGGGCACGCAGGCGGATTGTTAAGTGGGATGTGAAATCCCCGGGCTTAACCTGGGAATTGCATTTCAGACTGGCAATCTAGAGTTATTTTAGGGAGGGGTAGAATTCCACGTGTAGCGGATGAAATGCGTAGAGAGTGTGGGAAGGAAGTAACCGGAAGGCCTGGAAAGGCAGCCCCCTTGGGGAAATATACTGAACGCTCATGATGCGAAAGGCG
+
C@@@?@AA<?@@@+0000,0279<+905<8;;<D>CCBBB=CC=CB@@@AA>@@<@B?BC?B?BBBA8A<;<BBB:>;==/=<,//)/)/279;1;)/)//9;;24544:::.55.444//9//)////&///(3888+899;05069<<<<54/6/0)/////(/99:8875,,,((((((((*(,(,,,,5(-*/395=8<<7::0939955555$5.555&590555;;955./////////9<>@??7>:=9
@6HNMW:00892:05841
TACGGAGGATGCGAGCGTTATCCGGACTTATTGGGTTTAAAGGGTGCGTAGGTGGCTTGTTAAGTCAGTGGTGAAAAGCTGCAGCTCAACTGTAGTCTTGCCGTTGAAACTGACGGGCTAGAGAGGAAACGAGGTATGCGGAATGTGTGGTGTAGCGGTGAAATGCATAGATATCACACAGAACGCCGATTGCGAAGGCAGCGTACCAGGCTCTATCTGACACTGAAGCACGAAAGCGTGGGGATCAAACAGG
+
CCCD@@?>?@@???@:;;<@@A=A?BAB>@@<@B;AB=BB=BC=CCBCFCCAAA?AC@CD?B@BBCCBBA=B;;::-;?>?@?@@BBB@FBBB::9@@;??>BE?;;;8<AAB@@@9@@@@A@@><@A000AA;<@AAAB@B?;::@@A=BAC@A?><>CCC>BBAAAABCCBAAABBBBBA>B>?8779078:;5;:>;;;;;;>;>@<AA????@@AA@@@@BB<??AABAC=B???@@@69::AD>AAA?
@6HNMW:00899:05832
TACGGAGGGTGCAAGCGTTACTCGGAATCACTGGGCGTAAAGGACGCGTAGGCGGATTATCAAGTCTTTTGTGAAATCTAATGGCTTAACCATTAAACTGCTTGAGAAACTGATAATCTAGAGTGAGGGAGAGGCAGATGGAATTGGTGGTGTAGGGGTAAAATCCGTAGAGATCACCAGGAATACCCATTGCGAAGGCGATCTGCTGGAACTTAACTGACGCTAATGCGTGAAAGCGTGGGGAGCAAACAGG
+
CBAA=;:;6;AAC=A@@@<@BAA@?A?BBB;<;B;BBBBB>C@CCBBBABC?BB?BC>AB;;6;@A@BB9AAABD=;<;C@CG>BB?B>A@AB=BB=BCBAC?BABAC>C;;;DE@BBBCCCC:;;BB8AB;;6;B@@@B>B?B?B?BA>AAA@A@@7@BBB:BB?BBBCCBBBCCC@CD@C?BBCC>CC@DBBA7:89???CBBCCC@C?CC@D@BBBEBBAA@?BB;<;BBB<B@@@AEE:BBBA@9A@@>
@6HNMW:00901:05838
TACGGAGGATACGAGCGTTATCCGGATTTATTGGGTTTAAAGGGTGCGTAGGTGGCAGATTAAGTCAGCGGTGAAAAGCTGTGGCTCAACCATAGTCTTGCCGTTGATACTGGTTTGCTTGAGTACAGTTGATGTAGGCGGAATGCGTAGTGTAGCGGTGAAATGCATAGATATTACGCAGAACTCCGATTGCGAAGGCAGCTTACAAAAGTGTAACTGACACTGATGCACGAAGCGTGGGTATCAA
+
//6?;>C?@994?<;988<??A?B?BBC>AA>AA9@@299,:@8:99BBBB=A@>AB@AA=@<@A?>???>ABDDE:BA??:949A?;5;188<<;7:8<@=@@=@@ABABB?BC;???4::AA@@@9937=99;::6<;6;7:9:??@BC?;??:94:@?D=:99A???ABBA?>>AA===5::=9=8808<:<17/8;;;;8?B???0?=///5778@855=<<;;533..(.333:=02..36;
@6HNMW:00901:05856
TACGTAGGTGGCAAGCGTTATCCGGATTTACTGGGTGTAAAGGGCGCGTAGGCGGGGATGCAAGTCAGATGTGAAATCTATGGGCTTAACTCATAAACTGCATTTGAAACTGTATCTCTTGAGTGCTGGAGAGGTAGACGGAATTCCTTGTGTAGCGGTGAAATGCGTAGATATAAGGAAGAACACCAGTGGCGAAGGCGGTCTACTGGACAGTAACTGACGCTGAGGCGCGAAAGCGTGGGGAGCAAACAGG
+
CBBBB@@=@@;@C8;9AA<@?B?B>ABC<AADBB=9:9CC>CC>BB::9@@<ABBB:BBBAA?ABBCCBCCCBBB=9:9@999+9:9>9?A??>AB:@>>>BCC>CDH>B9::A=<:;:088====;A<ABBB>BA@A;;7;?C?C@C?AACCBBBE?BBBE>@A@BBBBBCCDD?B?B=@@5::A?A@AA?AAC9;9;B?BCBBCCF@FBBBBD@DDBBBBA@B;;5;@@;;;0;@@::;;.:99AC=CCB?
@6HNMW:00911:05816
TACGGAGGGTGCAAGCGTTACTCGGAATCACTGGGCGTAAAGGACGCGTAGGCGGATTATCAAGTCTTTTTGTGAAATCTAATGGCTTAACCATTAAACTGCTTGAGAAACTGATAATCTAGAGTGAGGGAGAGGCAGATGGAATTGGTGGTGTAGGGGTAAAATCCGTAGAGATCACCAGGAATACCCATTGCGAAGGCGATCTGCTGGAACTTAACTGACGCTAATGCGTGAAAGCGTGGGGAGCAAACAGG
+
@@@C?;<;0;@??;>@;;5;>=>@;@=@B>>?>A:@969>3;8;;:@99:C@CF?BBADBCB=@A;;;;;*9>?@?;:99?@CC?BB?C@B<@@6;;7;CCBB@BAAAA<A@@@BD@CCCBCCCCCCCC=BBA@<@@ABCC?B@C?B@;;5;@;;444&4444&44.4:<<@=BBCCB>BA>A=@;<;0:?9<=AB097::98CEBBBB>B?BB?B?@@AB@;:;C?BBBBBBCC<BBBBADD:@@@BA;@@@?
@6HNMW:00866:05909
TACGGAGGATGCGAGCGTTATCCGGATTTATTGGGTTTAAAGGGAGCGTAGGTGGGATATTAAGTCAGCTGTGAAAGTTTGGGGCTCAACCTTAAAATTGCAGTTGATACTGGTTTCCTTGAGTACGGTACAGGTGGGCGGAATTCGTGGTGTAGCGGTGAAATGCTTAGATATCACGAAGAACTCCGATCGCGAAGGCAGCTCACCGGGCCGGAACTGACACTGATGCTCGAAAGTGCGGGTATCAAACAGG
+
EBBB@BB?BBAABBBBCC@BBB?C@BBA<@B?BB<BE>BB>BD>AAACDCC@BBB>BCCC?B>ACCBCCBCCCDD:@@D>DDD7BBDC?D?B?CCC9B8:9:::@CCCDEBB>AA<@?B@C@A@BAA=ABB@?=?>>8>A>B@B@BBBC?BBA??7757BCD>CCBB?AB@BBBBAAAA<AB>BBB>BBBBBBBB=?=?787@ABA?BC=B?B@B?BBBBBCBBACAA@A@AAC5<=@><>9<=??AA:AAA=
@6HNMW:00875:05865
TACGTAGGTGGCAAGCGTTATCCGGATTTACTGGGTGTAAAGGGCGCGTAGGCGGGGATGCAAGTCAGATGTGAAATCTATGGGCTTAACTCATAAGCTGCATTTGAAACTGTATCTCTTGAGTGCTGGAGAGGTAGACGGAATTCCTTGTGTAGCGGTGAAATGCGTAGATATAAGGAAGAACACCAGTGGCGAAGGCGGTCTACTGGACAGTAACTGACGCTGAGGCGCGAAAGCGTGGGGAGCAAACAGG
+
@??@@@A>;;7;C?BABB=@AC?B?CDB=BBBBB;@AAA@6@B8@@@A@@B@CCCC;BBAAA@BBBCCCBBBB@@9000=<<<.9:6<8<===550544==944)49;5=>>>99:?>;7@>>>??>?<??@?478?<;718284?>C>A@>00///)0:>>5?BBBB???CBBA?A3949?9;=>:<99:3::B@B@ED@@@AAAAD@BBBAAA?????==99;@@<@A@@BB=BCBCABB7;::BB=AAA?
@6HNMW:00881:05862
TACGTAGGGAGCGAGCGTTATCCGGATTTATTGGGTGTAAAGGGTGCGTAGACGGGAAGTTAAGTTAGTTGTGAAATCCCTCGGCTCAACTGAGGAACTGCAACTAAAACTGATTTTCTTGAGTGTTGGAGAGGAAAGTGGAATTCCTAGTGTAGCGGTGAAATGCGTAGATATTAGGAGGAACACCAGTGGCGAAGGCGACTTTCTGGACAATAACTGACGTTGAGGCACGAAAGTGTGGGGAGCAAACAGG
+
BBBBBBCC>@@@BAAAAA@CBB>B>AA@9?@5994:DACC@BB=????BBABACD>D?CC<><?B?BBB>BACCC>CCC9BB><>>><6<<A=>;>=@>:>B?BCCCC8BBBAA@@6@@=ABBBCC@C=AA?:6;D4>7818:=9>;>>>@@?@???;?>=<1788===>A???<??<?B<@<@??;?@;;7;??:><>???@A7>==<@?B=@@8;:>@?>@?B9:7:BB?@@9@>>>;;:.===>A9??B=
@6HNMW:00892:05873
TACGGAGGATACGAGCGTTATCCGGATTTATTGGGTTTAAAGGGTGCGTAGGTGGCAGATTAAGTCAGCGGTGAAAAGCTGTGGCTCAACCATAGTCTTGCCGTTGATACTGGTTTGCTTGAGTACAGTTGATGTAGGCGGAATGCGTAGTGTAGCGGTGAAAATGCATAGATATTACGCAGAACTCCGATTGCGAAGGCAGCTTACAAAAGTGTAACTGACACTGATGCACGAAAGCGTGGGTATCAAACAGG
+
A;;<>BC?CCDBA@@9::;??@?B?@AA<??@ED>BB<??:?C>AACCBBB?CB@BB@???A?C>???>><A?@@A29:BA@@?AA@>9=8=;66:<<)/0*//)/666///388/8665377788833/366698>:<<;A9=<=@@@@@889@?<8=9999*9@999A@@ABB<;:;;>>@3//=1777-/-66)-(0;;;<:AABBB8A=79769:<>?:888>?;:;;866(5555<97>><=<C9<;96
@6HNMW:00899:05907
TACAGAGGTCTCAAGCGTTGTTCGGAATACACTGGGCGCTAAATAGCGTGCGTAGGCTGTTTCGTAAGTCGTGTGTGAAAGGCGCGGGCTCAACCCGCGGACGGCACATGATACTGCGAGACTAGAGTAATGGAGGGGGAACCGGAATTCTCGGTGTAGCAGTGAAATGCGTAGATATCGAGAGGAACACTCGTGGCGAAGGCGGGTTCCTGGACATTAACTGACGCTGAGGCACGAAGGCCAGGGGAGCGAAAGGG
+
B:::B;;7;;CBB?@@@B>>>9<@9@-000=0///)/:---8(--,255-//:99)//<=@4=6668<<9::::9<;;:.61/////(/9;<8<=4:??.33848:<<=BB=CBD:;;@CCABBCBBBC@A@<99999);5>6?8=9A8A<?>9=;8989BBAABB=BBBCCC@AAAAAAAAAB?B@BBBACC9959?@391899+98=;=>9=>?A<?=?>?@CCCABA@?ABBAC9899@CADE8999AAC=BB>
@6HNMW:00911:05880
TACGGAGGTGGCAAGCGTTGTCCGGATTTATTGGGCGTAAAGCGAGCGCAGGCGGAAGAATAAGTCTGATGTGAAAGCCCTCGGCTTAACCGAGGAACTGCATCGGAAACTGTTTTTTCTTGAGTGCAGAAGAGGAGAGTGGAATTCCATGTGTAGCGGTGGAATGCGTAGATATATGGAAGAACACCAGTGGCGAAGGCGACTCTCTGGTCTGCAACTGACGCTGAGGCTCGAAAGCATGGGTAGCGAACAGG
+
BBBA?<;7;@>BB5;;;;59:@;?:;;<4=B=BA>?A@AA0<;C;;;;;BB@CB5;7;@=AC?ABCA@@;;:;:9.;BA=BBB?BB?A?A>BBA=A?BAAACCCC?CE=@@999999%9@19;CBBCB;;8<BB>BBBCGH@C@C>B>B:::BCBCCCADDACABBBAACCCCBBCBC?C?;;6<BB>BBBCBCBB@B@C;;;CDBBCB@BBBCFC@CCAA@@@@A;;5;BB;;;/<;<<<;0;A@ABB?BBB@
@6HNMW:00869:05949
TACGGAGGATGCGAGCGTTATCCGGATTTATTGGGTTTAAAGGGAGCGTAGGTGGGATATTAAGTCAGCTGTGAAAGTTTGGGGCTCAACCTTAAAATTGCAGTTGATACTGGTTTCCTTGAGTACGGTACAGGTGGGCGGAATTCGTGGTGTAGCGGTGAAATGCTTAGATATCACGAAGAACTCCGATCGCGAAGGCAGCTCACCGGGCCGGAACTGACACTGATGCTCGAAAGTGCGGGTATCAAACAGG
+
DBAA?BC@CB?@?@@@BB?ABC?C@CBB=@@>AD=CD>CC>CD>BBBBDBB@BCE>CCCD?B?CCCAABBCCCEC=BBC>CDD9DBBA?C?C?CCC6@6:9?@@?CCBBDAA>AD>D?C;AABBBBA>ABBAB=ABB<BB>B>C>BB@B?B@@@@7757BBD@BBAB?BBBBBBAA@AA>BB>AAB@BB@A@@BB>B>B=>=BBAB?BB=B@D@B>BBBBBBBCC@@>AAADCC6>>A=<<6<===>>7>??;
@6HNMW:00873:05945
TACGGAGGATGCGAGCGTTATCCGGACTTATTGGGTTTAAAGGGTGCGTAGGTGGCTTGTTAAGTCAGTGGTGAAAAGCTGCAGCTCAACTGTAGTCTTGCCGTTGAAACTGACGGGCTAGAGAGGAAACGAGGTATGCGGAATGTGTGGTGTAGCGGTGAAATGCATAGATATCACACAGAACGCCGATTGCGAAGGCAGCGTACCAGGCTCTATCTGACACTGAAGCACGAAAGCGTGGGGATCAAACAGG
+
DDBC?:97:AAAB;;;BB=@A@=A@A@@=95.9=5==,::.:B.99@@@@B?BC@CC@CCAD@D;;;ECF@CBDCC;C@@????=@??;?A@@9:9?????9?A=AAA<ABBBACD?@A@@@@??<@>9@AAA>AABBBD@B?;::@AC????BBAA>ABBB=BAAAAABBE@?@DBB???A598>:>8818;?C=C=@?>>>@??::;7;>>D?===;;;>>>AA=AB@@:9929@AAAAA8AA@BB=ABA=
@6HNMW:00899:05945
TACGGGGGGTGCCGAGCGTTAATCGGAATAACTGGGCGTAAAGGGCACGCAGGCGGATAGTTAAGTGAGATGTGAAAGCCCCGGGCTTAACCTGGGAATTGCATTTCAGACTGGCTATCTAGGGGAGTATTTTAGGGAGGGTAGAATTCCACGTGTAGCGGTGAAATGCGTAGAGATGTGGAGGAATACCGAAGGCGAAGGCAGCCCCTTGGGAATATACTGACGCTCATGTGCGAAAGCGTGGGGAGCAAACAGG
+
BCAAAC@@%>00)/889//+:;?<=9=;00+0;;>8>A@AA7==299??@@@:@@:@@?@?=A;@;>8>>0/0@@?7:@CC:BB<A@<A<?5>CD=C>A99:BCC>C???=BB@FBBBA>>CDA5/..7799/;;;4>@>8==AA5:7;:=A888?;::@:@ABA7==;::<<9<9996757?;A=AAA=AB7;5:=96;8====CA2=9=>9>=BFB;;;=852558<?:;;A>??8==>8888(89555-5883
@6HNMW:00904:05912
TACGGAGGATACGAGCGTTATCCGGATTTATTGGGTTTAAAGGGTGCGTAGGTGGCAGATTAAGTCAGCGGTGAAAAGCTGTGGCTCTAACCATAGTCTTGCCGTTGATACTGGTTTGCTTGAGTACAGTTGATGTAGGCGGAATGCGTAGTGTAGCGGTGAAATGCATAGATATTACGCAGAACTCCGATTTGCAGAAGGCACGCTTACAAAAGTGTAACTGACACTGATGCACGAAGCGTGGGGATCAAACAG
+
<<;@7<@9@@AAD:;;@B?ACC@CABAA9;;5;A;AC;CC7<;8<@AAA;:6:@<@BCC@<C?B@B999?299>>>*59556@8@A599:=245444<@7<<099695==<<=044/37><=<889AA?A<@998==>*//)/)//6699683339882<;;;288333::::;<99766722.26527...'--6--(-,3...2726....&////738888888855552228;4:::////&///.3,356
@6HNMW:00909:05938
TACGGAAGGTCCAGGCGTTATCCGGATTTATTGGGTTTAAAGGGAGCGTAGGCGGACGACTAAGTCAGCGGTTAAAGCGTGTGGCTCAACCATACATTGCCGTTGAAACTGGTTGTCTTGAGTGCACACAGGGATGCTGGAACTCGTGGTGTAGCGGTGAAATGCTTAGATATCACGATGAACTCCGATCGCGAAGGCAGGTGTCCGGGGTGCTACTGACGCTGAGGCTCGAAAGTGTGGGTATCAAACAGG
+
<>=<7<8969C>??:::96;BA>B@BBC>BD@CH?HF;;:6:D:;;:BB@@=;;5;C;;;CB>BBCBBBB>B?CC<BABBBBB?BCCC@C@BBBBCC<@@7;;<AAB>CBB@B9;;BB=BBBBBBCBBCAAB=BBBBCC@C@BB@@@D@DBB???>9??>?:?AAA>AACBBBBBB:99??@BBD?BBBBBBCC@B@BBA=@>=><BCC:BB>>@BBCCB>?>@>>8>AA@@A=BBBBBC>CB@@AA:@@@<
@6HNMW:00867:06009
TACGGAGGATGCGAGCGTTATCCGGACTTATTGGGTTTAAAGGGTGCGTAGGTGGCTTGTTAAGTCAGTGGTGAAAAGCTGCAGCTCAACTGTAGTCTTGCCGTTGAAACTGACGGGCTAGAGAGGAAACGAGGTATGCGGAATGTGTGGTGTAGCGGTGAAATGCATAGATATCACACAGAACGCCGATTGCGAAGGCAGCGTACCAGGCTCTATCTGACACTGAAGCACGAAAGCGTGGGGATCAAACAGG
+
CBBC@BA=A;:;?@>=??<??D?B?BAA@BB?BH>DD299,:>8<??AAAA@BB=@??BB?B?BBBBBBB?B9999+:>>?????A>?;?:;:9::CC?BC>??>AAC?CCCCBBB=BBBBBC@A>AC<BA@@<@B;;;D?C?ABBAAC@DDCCCBA=ABDC=BBBBBBBB@@@@CBB;;;?;@??;?AA9::CB<?:???9:9?B?AA>ACBCCCCCBBBCA?@A9;<BDBBB=BB@A@FD;CCCDC>@@A?
@6HNMW:00875:05977
TACGGAAGGTCCGGGCGTTATCCGGATTTATTGGGTTTAAAGGGAGCGTAGGCGGCATGGTAAGCGTGTTGTGAAATGCGGGTGCTCAACATCCGGACTGCAGCGCGAACTGCCGTGCTTGAGTGCATTGAAGGAAGGCGGAATTCGTGGTGTAGCGGTGAAATGCTTAGATATCACGAGGAACCCCGATTGCGAAGGCAGCTTTCCGCGCTGTTACTGACGCTGAAGCTCGAAGGTGCGGGTATCGAACAGG
+
CCBB@C?B?CC@CC<@::7;BB?D?CCD?CB@CE>DD499,;F;AAAA@BB?@@=@ACC@BB@CCC@???BBBCC=?@?AA<@@@DGC?BBBB?B>BB=>>AAA@ACC@CBBB>AABBB<??CAAACB?AC;?;>4:48=8=5989AAC?BBCBB>><>ABD>BBBB@BBBBB@@<=F??8=8==;1=AA398BA?@<@A@===5<:><==>>><@A>>>>>A@@B<;;>>>=.6/699:<6=>>>CA>===<
@6HNMW:00889:05982
TACGTAGGTGGCGAGCGTTATCCGGAATCATTGGGCGTAAAGAGGGAGCAGGCGGCCGTGAGGGTCTGTGGTAAAAGACTGAAGCTCAACTTCAGTGAGCCATGGAAACCGGACGGCTGGGAGTGCGGCAGAGGATCGTGGAATTCCATGTGTAGCGGTGAAATGCGTAGATATATGGAGGAACACCAGTGGCGAAGGCGACGGTGCTGGGTCTGCACTAGACGCTCATTCCCAGAAAGCGTGGGGAGCAAAT
+
;;55@??9<>:>@=?@;9.4993939399999::3:///<,//;;5=<99;)//)/4///;<<295555549<>>0;;<6668<==<<86615=@?@D@@496:5:?5=29259=4>999)/////97<:;==7::;;<<8<7;5:8<555B?@?@@?CAAA:@@<<@@?AA@@A;;4;;5;>@>>6994585559<7:877;6///777.5-//9986888////5666:9(////(/6788<<1>==<<49
@6HNMW:00890:05967
TACGGAGGGTGCAAGCGTTACTCGGAATCACTGGGCGTAAAGGACGCGTAGGCGGATTATCAAGTCTTTTGTGAAATCTTAATGGCTTAACCATTAAACTGCTTGAGAAACTGATAATCTAGAGTGAGGGAGAGGCAGATGGAATTGGTGGTGTAGGGGTAAAATCCGTAGAGATCACCAGGAATACCCATTGCGAAGGCGATCTGCTGGAACTTAACTGACGCTAATGCGTGAAAGCGTGGGGAGCAAACAGG
+
<><@>9:9(4994.49:==CBABB?BADEGCCCC>BA@@@/;4;AA@@ACB?AB=AA=@CCC?BB;;;;.:00>>6>00*01::5:=7;797::6:<3/0/>>*008<=69944442445;;<<<<::9,9@A@<AAAA@?=?@B@B7<;5;BB9;9;&4999+:>9A<===@@ACCB=A@=A9>>>:4>>;>>@B6;59=>=?@ABCC@C@CC>@<@C;;;A@A@>@@;9;??D>C@>;;;;.;ABCE?BBE@
@6HNMW:00893:06008
TACGGAGGATGCGAGCGTTATCCGGACTTATTGGGTTTAAAGGGTGCGTAGGTGGCTTGTTAAGTCAGTGGTGAAAAAGCTGCAGCTCAACTGTAGTCTTGCCGTTGAAACTGACGGGCTAGAGAGGAAACGAGGTATGCGGAATGTGTGGTGTAGCGGTGAAATGCATAGATATCACACAGAACGCCGATTGCGAAGGCAGCGTACCAGGCTCTATCTGACACTGAAGCACGAAAGCGTGGGGATCAAACAGG
+
AA;;5;B=ABBAA?@;;;?AAB?B=@@B?BC@CC>CD<AA;@B;AAABCEEAAA=@=:00+0+0<;=@@><<44444$48:4:455?;=9=BBB:99CD@CC59;5;;;0;CCCBAA<ABBBBBBA=@?9@A?@=AA@@@A=@>;::@A@?BBBBBBA<?97728@A@>>?AAABBBABA@A@;=<>:=::7:==>9=:>AA>>>BA7::5:;;=>===?@?BBBBB>BABBCCC<A?AACCC8@@@CC=AAA?
@6HNMW:00912:05962
TACGTAGGTGGCAAGCGTTATCCGGATTTACTGGGTGTAAAGGGCGCGTAGGCGGGGATGCAAGTCAGATGTGAAATCTATGGGCTTAACTCATAAACTGCATTTGAAACTGTATCTCTTGAGTGCTGGAGAGGTAGACGGAATTCCTTGTGTAGCGGTGAAATGCGTAGATATAAGGAAGAACACCAGTGGCGAAGGCGGTCTACTGGACAGTAACTGACGCTGAGGCGCGAAAAGCGTGGGGAGCAAACAGG
+
96B><A<7<?299:?=>@<@@=:>>ABD=;;;BB<BBBBC>AA<ABCCBCDADFIE9A;;;A7;;CCCBAA?@=>3000>000*/:6@=@??@9:9,949::?B999:49??:??880/:9//0::=>;?999::::>00*0:>:;8<+08777373499;<5A<777????BBB?A9?488277?;@?AA988925255.5@>=>>D466>===9=???@===;;;;A;;;=>=*99>9999*9=999,4;;6
@6HNMW:00912:05977
TACGTAGGTGGCGAGCGTTGTCCGGATTTACTGGGTGTAAAGGGCGCGTAGGCGGGATGGCAAGTCAGGTGTGAAATCTATGGGCTTAACCCATAAACTGCACTTGAAACTGCCATTCTTGAGTGTCGGAGAGGTAGACGGAATTCCTAGTGTAGCGGTGAAATGCGTAGATATTAGGAGGAACACCAGTGGCGAAGGCGGTCTACTGGACGTAACTGACGCTGAGGCGCGAAAGCGTGGGGAGCAAACAGG
+
CB:9;??7;B?CBA@=871::=;>;@BB>BBFCC>AAACD>CC>BBBBBBB@BCC;@@@<@C@DCCBB?A@@BAD>;9;BDDD?EC?B7;;/;;;;0:999?AC4:0>5<0/0800*0>;@999BBBB?BCCC>?<>=00,09=9B>CKKDDDCCAA?ABCI?CCC;;;BBBBB@BC@A@?A@CLC?CBCB?@9;5;=;;5;BA?;;;?AAA<<7;;555:::@;99=;9944)4;;99=>5999@C=CCC=
@6HNMW:00877:06017
TACGGAGGATACGAGCATTATCCGGATTTATTGGGTTTAAAGGGTGCGTAGGTGGCAGATTAAGTCAGCGGTGAAAAGCTGTGGCTCAACCATAGTCTTGCCGTTGATACTGGTTTGCTTGAGTACAGTTGATGTAGGCGGAATGCGTAGTGTAGCGGTGAAATGCATAGATATTACGCAGAACTCCGATTGCGAAGGCAGCTTACAAAAGTGTAACTGACACTGATGCACGAAAGCGTGGGTATCAAACAGG
+
CBAA?@?<?CCBBDC9::>BCC?B@BCC=BB?BC<@@;@A8?B8AB@CDCC@BD@CCCCC@C@CCCBBBB?CAAAA8@@@@::7:ABB?C?AA???AA=AC?BCACBCCCBB?CB<BAA=@@@@CAB;;7;B@@@AA=A@=@=???BBBCBCBBA@@;@AAA=BBBCCCCBBBB=@@???CC599@;@9939?>>395;BBBC?@;;::.;@A@A@BBBBCBBBBC;;:@@=>=59:@@BB>BBBAAA=ABB@
@6HNMW:00890:06034
TACGGAGGATGCGAGCGTTATCCGGATTTATTGGGTTTAAAGGGAGCGTAGGTGGGATATTAAGTCAGCTGTGAAAGTTTGGGGCTCAACCTTAAAATTGCAGTTGATACTGGTTTCCTTGAGTACGGTACAGGTGGGCGGAATTCGTGGTGTAGCGGTGAAATGCTTAGATATCACGAAGAACTCCGATCGCGAAGGCAGCTCACCGGGCCGGAACTGACACTGATGCTCGAAAAGTGCGGGTATCAA
+
599<7<<5:88?<987898?=?=?988838=:=>.7929@8@A;9988333,377.=<<<8<99/00000>=><C5CCG>CCC9CCCD@D;9;9>C/D89:BAA@@@??@??<@@3=+0+09<=>;;8588:?9=@@9@?9;7<<@A?A=AAA@A??;@@@@9@B??9?A?878@BA<<8<;76558;9::555@;=9>CAAABBD?CB=B?A<@69:?@@@@AAABA?>=7878&7;7737(/-5588
@6HNMW:00866:06064
TACGTAGGTGGCAAGCGTTATCCGGATTTACTGGGTGTAAAGGGCGTGTAGGCGGGACTGCAAGTCAGATGTGAAAAACTATGAGCTCAACTCATAGCCTGCATTTGAAACTGTAGTTCTTGAGTGCTGGAGAGGCAATCGGAATTCCGTGTGTAGCGGTGAAATGCGTAGATATACGGAGGAACACCAGTGGCGAAGGCGGATTGCTGGACAGTAACTGACGCTGAGGCGGCGAAAAGCGTGGGGAGCAAACAGG
+
CCBBBCD@BA@;;4;@00,0/7297=??4;;;;;3;A;;;3;?,9999=9>:@BB<BCCCCB@B@;:9949844999$4899<?>>?B=9<<655::<6;9;;;<5<=@0555444;0559====BC994;9;:8??=AAB?D8;9;?AAABBAA@AB?BBCC<@@@?@>:556=<<<9::5:5888-33884::;6<>8848;488:;6;><@;;5;;?==999://)//)/////&0;<:;?;.<444</44:8
@6HNMW:00866:06091
TACGGAGGATGCGAGCGTTATCCGGACTTATTGGGTTTAAAAGGGTGCGTAGGTGGCTTGTTAAGTCAGTGGTGAAAAAGCTGCAGCTCAACTGTAGTCTTGCCGTTGAAACTGACGGGCTAGAGAGGAAACGAGGTATGCGGAATGTGTGGTGTAGCGGTGAAATGCATAGATATCACACAGAACGCCGATTGCGAAGGCAGCGTACCAGGCTCTATCTGACACTGAAGCACGAAAGCGTGGGGATCAAACAGG
+
BBCC>AA@CBBBBBBAAB@@@@?C?;;;8;@;@B;BB/;<;&;<;>?ACCCCACE@BB@BB>B@BCBCBBB=B:::::);@:9;=?>?<A54488979@@>AB49;<;;;0;C@?;;;0:@=>@CCC@BB9@A;;6;@@@?A=A<;;:??A?BBBCCBB?A???8??AAAACBBAABBBCCBBB=A@=3::=188@@;@=@===887=;AA<?<;;A?888>?>=;??2:9:?>@@9==>999928BBCD=CCCA
@6HNMW:00873:06065
TACGGAGGGTGCAAGCGTTACTCGGAATCACTGGGCGTAAAGGACGCGTAGGCGGATTATCAAGTCTTTTGTGAAATCTAATGGCTTAACCATTAAACTGCTTGAGAAACTGATAATCTAGAGTGAGGGAGAGGCAGATGGAATTGGTGGTGTAGGGGTAAAATCCGTAGAGATCACCAGGAATACCCATTGCGAAGGCGATCTGCTGGAACTTAACTGACGCTAATGCGTGAAAGCGTGGGGAGCAAACAGG
+
@@;:2:;:0;>?>?AAA@<@@A@B?B@CBCCBBB<;;;@@0;7;ADC@@;;7;E>;;7;BCB@CCCBFI;A@:::/;@AA?CE?BB@C?B@CB@CE=B;::@=@:::A;?@BCCC=:9:BACAAA;:9,9;9A;@??=5/)/)/)0)/0*08:9:;;/;>>>2=B@BBBCDDECBBCABB>B>BBCC?CC@CAAA5;5:@A@BBBB>>7;7<?:=:@;@@CCCBB@C@;;;BCD0;9?:999*9?@@A<B@@=
@6HNMW:00878:06107
TACGGAGGGTGCAAGCGTTAATCGGAATCACTGGGCGTAAAGCGCACGTAGGCTGTTATGTAAGTCAGGGGTGAAATCCCACGGCTCAACCGTGGAACTGCCCTTGATACTGCACGACTTGAATCCGGGAGAGGGTGGCGGAATTCCAGGTGTAGGAGTGAAATCCGTAGATATCTGGAGGAACATCAGTGGCGAAGGCGGCCACCTGGACCGGTAGTTGACGCTGAGGTGCGAAAGCGTGGGGAGCAAAC
+
AA@@<@AA;@AAA?BB<<7;=@A>;>@BAA@:99.99:==5=999>?B@AA>@BBC@CB@@@>AB;<;:;*:BBB<BAA9?00-00006;7:;;:<177755)57@@@@@;>655=<;;5;=7;<5;;39;99=59;49@7A;A=@:?>5=>=BA=@@=;;;673,333388;888=466383///6688:<?=A8><=827;>>9>>;794848/./6777/559>=9;;5757.75555;;-<=788.8
@6HNMW:00883:06096
TACGGAGGATGCGAGCGTTATCCGGACTTATTGGGTTTAAAGGGAGCGTAGGTGGGATATTAAGTCAGCTGTGAAAGTTTGGGGCTCAACCTTAAAATTGCAGTTGATACTGGTTTCCTTGAGTACGGTACAGGTGGGCGGAATTCGTGGTGTAGCGGTGAAATGCTTAGATATCACGAAGAACTCCGATCGCGAAGGCAGCTCACCGGGCCGGAACTGACACTGATGCTCGAAAGTGCGGGTATCAAACAGG
+
A@@B@DB?B@@@A@@@@A?ABB=A=@@@?AA>BB;AA<AC=CD>BAABBCC@DCD>CBBC?C@FFDCBAACCCBC>BCH>CCB;CBCC@B=A6;:;5;5;;@@@?BBCBCBB?BC>B?B>A@AABAA?ABCBD@B?@8<>;>?C@BCCC?CCAA?7758CCD>CDAB@AAACCBBBBAA=@@=ABB=AAB???A@=@=@AAABBCC?CC=C?B?B?B>>>C>>>CBBB>>>>>>7===79919::;==7<<=:
@6HNMW:00887:06070
TACGGAGGATACGAGCGTTATCCGGATTTATTGGGTTTAAAGGGTGCGTAGGTGGCAGATTAAGTCAGCGGTGAAAAGCTGTGGCTCAACCATAGTCTTGCCGTTGATACTGGTTTGCTTGAGTACAGTTGATGTAGGCGGAATGCGTAGTGTAGCGGTGAAATGCATAGATATTACGCAGAACTCCGATTGCGAAGGCAGCTTACAAAAGTGTAACTGACACTGATGCACGAAAGCGTGGGTATCAAACAGG
+
BBA@>@@=AABABBBAAA@CDD?@>@BB=BC?CF<BB;@@6@B:AAADBBB@DE@CBCBC?B>ABCBBBC?BBBB@8BBBDBB@CDCB?B>@@@CBCC@CC@BB?BDCBBCC@BC>BBB8::?@BF?@??BFBBBBB?BA<@=999AAABBBBBBAA=A@AA;@AAAADCE?????=;;;==9==A9:9:69=994:522288289===0=???@<@@@@?@>==;73382333(3877781555999099<6
@6HNMW:00892:06106
TACAGAGGGTGCGAGCGTTAATCGGAATTACTGGGCGTAAAGCGAGCGTAGGTGGCTAATTAAGTCACATGTGAAATCCCTGGGCTCAACCTATAACTGCATGTGATACTGGTTAGCTAGAGTAGATGAGAGGGGGGTAGAATTCCAGGTGTAGCGGTGAAATGCGTAGAGATCTGGAGGAATACCGATGGCGAAGGCAGCCCCCTGGCACCCCCATACTGACACTGAGGTTCGAAAGCGTGGGTAGCAAACAGG
+
==<<===C>BBBA@@@AA?A>BCB?B?B8;;CCF>AABAA<BBBCCAABDGFCC@CCCACAC@BBBBBBBBBDCD>CCD>CBC=BBAA<>?>0/016689::;988::::<8<9<;;;<;;;;??<;;=<8;;;;<&<==@>B?B>A@=AAAABAA>@=?D>BB???AA:::???A>??<?>AAA@CDCC?BAA=@=A@@@@@@.@@;?:::::(9>@@@AAAA@A@@?=A=>>>?6=;=;;;3773;@A7<<>8
@6HNMW:00904:06076
TACGTAGGTGGCGAGCGTTGTCCGGATTTACTGGGTGTAAAGGGCGCGTAGGCGGGATGGCAAGTCAGATGTGAAATCTATGGGCTTAACTCATAAACTGCATTTGAAACTGTATCTCTTGAGTGCTGGAGAGGTAGACGGAATTCCTTGTGTAGCGGTGAAATGCGTAGATATAAGGAAGAACACCAGTGGCGAAGGCGGTCTACTGGACAGTAACTGACGCTGAGGCGCGAAAGCGTGGGGAGCAAACAGG
+
CBBBB@@=@A=@@??9::=@AA?C>AAB>BCCCD=AAACC>CD;@AB@B@?:>>>7@AB=?@@BCCBBB@@@BDF>9;;CHDD?CC?A?ADBB@@@=@BBBCCD=@@@<@CBAABCCBB>AADAAABD@BBCC@BA@A;;6;>C>C@C@CCBDBBA@>@BBC>BBBCBCCBBBBB?A>A@CD?BBB?BAAA@BBF?A=AA=ABCCCCD?AABBBD?BBBBCAAAB@@9>@@;;;0;;;;@CC9CCBCC>BBM@
@6HNMW:00911:06108
TACGGAGGATACGAGCGTTATCCGGATTTATTGGGTTTTAAAAGGGTGCGTAGGTGGCAGATTAAAGTCAAGCGGTGAAAAAGCTGATGGCTCAACCATAGTCTTGCCGTTTGATTACTGGTTTGCTTGAGTACAGTTTGATGTAGGCGGAATGCGTAGTGTAGCGGTGAAATGCATAGATATTACGCAGAAACTCCGATTGCGAAGGCAGCTTACAAAAGTGTAACTGACACTGATGCACGAAGCGTGGGTATCAACAG
+
9900+00,/:////4;=:3;::+0+///(/617;(373&399+88(33333:>7==7=;;9;)0/(////(/8><<=8?>=+3387766058--(-(--,7756(./0/--(-//(/997,//(/88386////8888*33;9999277+2+2227:<?C?>778@;?=A?80000000>9976;7779///(///.555/5655/2+--7--(--799+8856615223<555<;;557665/577777(56:9948:;
@6HNMW:00880:06156
TACGTAGGTGGCAAGCGTTATCCGGATTTACTGGGTGTAAAGGGCGCGTAGGCGGGGATGCAAGTCAGATGTGAAATCTATGGGCTTAACTCATAAGCTGCATTTGAAACTGTATCTCTTGAGTGCTGGAGAGGTAGACGGAATTCCTTGTGTAGCGGTGAAATGCGTAGATATAAGGAAGAACACCAGTGGCGAAGGCGGTCTACTGGACAGTAACTGACGCTGAGGCGCGAAAGCGTGGGGAGCAAACAGG
+
IFABBCC?A@=>=8??@@>ACD?B?;;;8;CCDG>ABBCC:@@;@@@BBAA?@GEE;C;;;A=ACAACG;;;BBB=;;;CBBA9BA5;5;C@@@C@CC;;;AAA:@@G<A;;;BCBCDB?BAABCCCC?BBCB?AAAA??<??A=A>A499??@@9:50@@@70/0@>A@AA?<><?;@>AA>;;;5;?@@;>:;5;<@A>@@ABBBL@CCCBCDAF@@@B???B@@<@A?;;;0;@@@CEE:BBBCB=BBB@
@6HNMW:00889:06120
TACGGAGGGTGCAAGCGTTACTCGGAATCACTGGGCGTAAAGGACGCGTAGGCGGATTATCAAGTCTTTTGTGAAATCTAATGGCTTAACCATTAAACTGCTTGAGAAACTGATAATCTAGAGTGAGGGAGAGGCAGATGGAATTGGTGGTGTAGGGGTAAAATCCGTAGAGATCACCAGGAATACCCATTGCGAAGGCGATCTGCTGGAACTTAACTGACGCTAATGCGTGAAAGCGTGGGGAGCAAACAGG
+
CCAA?@?@<?@?@?A;;;>ABBBB?B?BBCBBBB<AA@BE=B@BCCAAABC@CIACC@CB:;6;;;;BD7:;BBD=AA@@=@C?BC@B7;5;@;@A9@@@>@<@ACCD>B99;BB?:9:CCBBBBBAA;@C;;7;ABAAB>A?C@B@BB?BA@;<;<5;BBC;BC?BBBBBC@A@CC?BB?B=@AAA;@@;@??@;@<??AAAAABCC@C@CCAC@BAAAA;;;C>AA@ABBBB<B;;;@A?3?@@@B=BBB?
@6HNMW:00892:06117
TACGGAGGGTGCAAGCGTTACTCGGAATCACTGGGCGTAAAGGACGCGTAGGCGGATTATCAAGTCTTTTGTGAAATCTAATGGCTTAACCATTAAACTGCTTGAGAAACTGATAATCTAGAGTGAGGGAGAGGCAGATGGAATTGGTGGTGTAGGGGTAAAATCCGTAGAGATCACCAGGAATACCCATTGCGAAGGCGATCTGCTGGAACTTAACTGACGCTAATGCGTGAAAGCGTGGGGAGCAAACAGG
+
@CEE><;;/:=?=8>;;;=@DBDC@B>BBBA<;:.;BAAC?H@CBBCDDCF@;;;;D@CCCD>BBBBFG;AAA@?8?::;>AC@BC?B?B=@@@CD?CAA@C?BCBBB=B@@@BC@BCDCCDCBBCCB<BEBB?BCBBBB?B?B=A=@@9=?A;<<;*9999&9?7A===BCCCCCE@CB@B=A9996;B=BA@?5;69@DCCCBDBB@B?BB>B>BBBAABB??<@DBBCBED>CBA::::.;@ABB=B:;9
@6HNMW:00906:06159
TACGGAGGGTGCAAGCGTTACTCGGAATCACTGGGCGTAAAGGACGCGTAGGCGGATTATCAAGTCTTTTGTGAAATCTAATGGCTTAACCATTAAACTGCTTGAGAAACTGATAATCTAGAGTGAGGGAGAGGCAGATGGAATTGGTGGTGTAGGGGTAAAATCCGTAGAGATCACCAGGAATACCCATTGCGAAGGCGATCTGCTGGAACTTAACTGACGCTAATGCGTGAAAGCGTGGGGAGCAAACAGG
+
BBDC?@@?8>?>?=@@;;7;BABB@C@DDCCCFD>CCBBB:@;?A@@BA@@=AA<@B?BBBB>BBBCDC;BBBBD<:;;:@BC?CB>B?C?BB@CC>CCCCC@DAA@D>DDBBAB@CCCCCB@AA::;/;A;;7;DCCBB>A=A<@<;<7;AEAABB;CCED:BC@CDDCBBBCCDD@CC@C?BBCC=CC>@@AA=?=????DBBCDD@D?CCAC>B@@@BBBBB?BBBBCCCC>BBBAAA@7>@?@@>AEDA
@6HNMW:00876:06191
GACAGAGGATGCAAGCGTTATCCGGAATGATTGGGCGTAAAGCGTCTGTAGGTGGCTTTTTAAGTTCTCCGTCAAATCCCAGGGCTCAACCCTGGACAGGCGGTGGAAACTACCAAGCTGGAGTACGGTAGGGGCAGAGGGAATTTCCGGTGGAGCGGTGAAATGCGTAGAGATCGGAAAGAACACCAACGGCGAAAGCACTCTGCTGGGCCGACACTGACACTGAGAGACGAAAGCTAGGGGAGCGAATGGG
+
DFDBBCB??9:9?;?;;;5:BB?B@C@CBBD@DD=CCBBB<@@BBCCCCAB=::6:CBBC5A=AC@BBCADCBCC>CCC=AAA<ABBC=AA<AB>BCBB>BC=AA?BB=BBCB?B=@@BB?BBBBEE@BBCCB9BCBAAA<A=@C<B@B@BB?BBCB?BBBC>AA?>>CBBBBBBB@BB>BB?AAB>A>AB@BBBB=B>===???>>>D:A=?@@@@A@@BB?>=A=>>>>>@B:@>>>>>>6>AAAA;@?@8
@6HNMW:00878:06181
TACGGAGGATACGAGCGTTATCCGGATTTATTGGGTTTAAAGGGTGCGTAGGTGGCAGATTAAGTCAGCGGTGAAAAGCTGTGGCTCAACCATAGTCTTGCCGTTGATACTGGTTTGCTTGAGTACAGTTGATGTAGGCGGAATGCGTAGTGTAGCGGTGAAATGCATAGATATTACGCAGAACTCCGATTGCGAAGGCAGCTTACAAAAGTGTAACTGACACTGATGCACGAAAGCGTGGGTATCAAACAGG
+
BAAC<;;7;AAACBAAAB?AAB?B?BBC>CC?BA7>=5<@5??8?BBBCBB?BD?BA@@?8=9>?@@AAB?BABBB4:9==98177;7/7;?9588=A<@B?BA?CCCCC@A?BD>B@B@CAAABBB@@=AB?;;8818?7=8:::=<==;:;BB??;??>A=BBBBB>>>AAB>B>A>=>><A>><>==:<::=*/*0>>>>9@=???5===<=:?@@BB>>;??AA=====>7>88/;<.///66606=C>
@6HNMW:00879:06191
GACGTAGGTGGCAAGCGTTACTCGGAATTACTAGGCGTAAAGCGCACGTAGGCGGAAATTTAAGTCTGTTGTGTAATCTCCGGGCTCAACCCGGAAACTGCAACGGAAACTGGGTTTCTTGAGTGAGGTAGAGGAAGACGGAATTCCTGGTGTAGCAGTGAAATGCGTAGATATCAGGAGGAACACCAGTGGCGAAGGCGGTCTTCTGGGCCTTTACTGACGCTAAAGTACGAAAGCTAGGGGAGCAAACGGG
+
BCA@@??9::4:@4;:@B>ABA;;:;?B?BCF::;:FCFG=CC@@?9;:@B?BA=AB=BB>B?AACCDF;;;BCJ@BBBA<@A:ACBE?BB;@=AA8ABAABACB@BD>DDDF>BB>BC?BBBBBBB?BCC9999?BACC?B?B?C@BB?BBBBBB@@@BBC>BBAABBBB==>A@@=@@>A@BBB?BBBB>BBB>B@BB??@@;@AAA:B<==6>?<==???A@A9>>>AAAA8=>@A@@@5==888*8<<4
@6HNMW:00885:06189
TACGGAGGATGCGAGCGTTATCCGGACTTATTGGGTTTAAAGGGTGCGTAGGTGGCTTGTTAAGTCAGTGGTGAAAAGCTGCAGCTCAACTGTAGTCTTGCCGTTGAAACTGACGGGCTAGAGAGGAAACGAGGTATGCGGAATGTGTGGTGTAGCGGTGAAATGCATAGATATCACACAGAACGCCGATTGCGAAGGCAGCGTACCAGGCTCTATCTGACACTGAAGCACGAAAGCGTGGGGATCAAACAGG
+
CCDD?CC?B??@@@@:;;?ABC?B?B@@=BC@DD=CC0;;0;C;BCAACB@?AC@CC@BB@B@BCDBBBA?BDEDE8@?@999??CCD?B??>999BB;??49;>;;<8<BCCCCC?DAAABBBB?BE>CC998:A@?@C>A????@@@?A@@CC>>;>@@@:BABBBBCCBBBBBBBBBB>:<<94<<;9=>7718:==>>>?AA<8818=;;<?=>=@AAB>@A799@A???:@899ABB:BBBBA:BDE@
@6HNMW:00905:06172
TACGTAGGTGGCAAGCGTTGTCCGGAATTATTGGGCGTAAAGCGCGCGCAGGCGGTTCCTTAAGTCTGATGTGAAAGCCCACGGCTCAACCGTGGAGGGTCATTGGAAACTGGGGGACTTGAGTGCAGAAGAGGAGAGCGGAATTCCACGTGTAGCGGTGAAATGCGTAGAGATGTGGAGGAACACCAGTGGCGAAGGCGGCTCTCTGGTCTGTAACTGACGCTGAGGCGCGAAAGCGTGGGGAGCAAACAGG
+
:A@@@A@<>>;?@=<<;;59999D?C<?666<>?4@@999)5955595555.55.55@=A<D<DCCCCBBBBBAA<AAC<AAC?AACC?B>@@B?BBB>BABB>B>AC=BAAAAA.@@A89;;;CDCCC?@@@<@@@AAC@D>@>??A@??::;BBC>B;;;,:AA@ACCCBA@@BB?BB?B?BCB@CCDC?CCC5;5;;5;BBBBCC@FCGCCC@CAA@ACCBB;;5;;:;@A8@BBBCBB3<;<<</;;:;
@6HNMW:00909:06164
TACGTAGGTGGCAAGCGTTATCCGGATTTACTGGGTGTAAAGGGCGCGTAGGCGGGGATGCAAGTCAGATGTGAAATCTATGGGCTTAACTCATAAACTGCATTTGAAACTGTATCTCTTGAGTGCTGGAGAGGTAGACGGAATTCCTTGTGTAGCGGTGAAATGCGTAGATATAAGGAAGAACACCAGTGGCGAAGGCGATCTGCTGGAACTTAACTGACGCTAATGCGTGAAAGCGTGGGGAGCAAACAGG
+
CA@@A;;5;A=BA=@;;;>BAB7;7;BA9@A;;;/;AABB>BB6::A@@@B?BBDE;@@A;;5;BA@?AA?@@AB;;995555)5<5@=<B>;?@E@CC:::CC>CDD=CCCAAABBAB=?AB888>?;????=@??;::4918<?:@9000::::74:;<=7>>>>=A@AACAB;?;?=@@?BBB?A>>>9?=C6;6;;;;CCCBBCAG@;;7;?@@@CCCCCCACCCCDCDL;;9CB@@@4:99@@9>==9
@6HNMW:00873:06259
TACGGAGGATACGAGCGTTATCCGGATTTATTGGGTTTAAAGGGTGCGTAGGTGGCAGATTAAGTCAGCGGTGAAAAGCTGTGGCTCAACCATAGTCTTGCCGTTGATACTGGTTTGCTTGAGTACAGTTGATGTAGGCGGAATGCGTAGTGTAGCGGTGAAATGCATAGATATTACGCAGAACTCCGATTGCGAAGGCAGCTTACAAAAGTGTAACTGACACTGATGCACGAAAGCGTGGGTATCAACAGG
+
BBBC@BB@BBCCBCBBBB>AAB>A>ABB<BB=AA;@@9@A=AA=BCBBBEB?AB?BBBBB?B@BC89:@A>??>CD9?@BABB??;:A<@8>====>?38:?@C@BCCBBBB?BB=A@=8>999???9949:=;:9?<?><@;>?<:::?@>;????>AA@A<A?????@CBB?=BA???==:=?A<A@?:==99186@AABB>CCBBB5@@>===@==B@@?AB>888888@B7>;;;==69:9//+/776
@6HNMW:00874:06225
TACGTAGGTGGCAAGCGTTATCCGGATTTACTGGGTGTAAAGGGCGTGTAGGCGGGACTGCAAGTCAGATGTGAAAACTATGGGCTCAACCCATAGCCTGCATTTGAAACTGTAGTTCTTGAGTGTCGGAGAGGCAATCAGAATTCCGTGTGTAGCGGTGAAATGCGTAGATATACGGAGGAACACCAGTGGCGAAGGCGGATTGCTGGACGATAACTGACGCTGAGGCGCGAAAGCGTGGGGAGCAAACAGG
+
CCCBBA@>AA;?@<@@AB?BED@C?BBC<AADDD>A@<<<8>A=ABA@@CB=B?C;BB@@@B@BBBBB@><<9999-9?@9@A<AB@B?BC=C@AA@<>@@@@A;?>=7>AAAAAA=@@>AAAACCBB?B@@A=A?=>>>?@<@<><>@@@AACBAA<@<<<7>AABBBBCCCA=<?:9969;A>@<==;>=<;A5:6:A=BD?BBBA>AA9::C@CCBBBA@@A995:A@ABD=A:::AAA2==9992:DA?
@6HNMW:00874:06248
TACGGAGGATGCGAGCGTTATCCGGATTTATTGGGTTTAAAGGGAGCGTAGGTGGGATATTAAGTCAGCTGTGAAAGTTTGGGGCTCAACCTTAAAATTGCAGTTGATACTGGTTTCCTTGAGTACGGTACAGGTGGGCGGAATTCGTGGTGTAGCGGTGAAATGCTTAGATATCACGAAGAACTCCGATCGCGAAGGCAGCTCACCGGGCCGGAACTGACACTGATGCTCGAAAGTGCGGGTATCAAACAGG
+
=<??=?C?BBCB@?@?9917;82949:=5<=8==6==5;?8>>7=977377;>>?:@@@@2969::9A@@@<9>>5>>@6<>@0CBB@=A4;69AA6D?BBCCD@CC::;;98:C9B<?<@AAAA;=9;<;;=8::>;>A<?393987@<@@=0000+00/>4>@A@>B=<=B=788>>:=>:?AB?CBA@@@CB?B?A;::?@@A=AA<C=@<@=@???@@8887899?:??A7==BB@A;?<<<9;/;<?2
@6HNMW:00886:06228
TACGGAGGATGCGAGCGTTATCCGGATTTATTGGGTTTAAAGGGAGCGTAGGTGGGATATTAAGTCAGCTGTGAAAGTTTGGGGCTCAACCTTAAAATTGCAGTTGATACTGGTTTCCTTGAGTACGGTACAGGTGGGCGGAATTCGTGGTGTAGCGGTGAAATGCTTAGATATCACGAAGAACTCCGATCGCGAAGGCAGCTCACCGGGCCGGAACTGACACTGATGCTCGAAAGTGCGGGTATCAAACAGG
+
@BCCADF@BA@@BBB;;;ABBB?D@BCC=CC@BC0;;/;C;DD>BBCCCGC@CCD?DCBB?AGCGCAAA;;;BCC<BAB0;;;6;CCDAM@C7;;;.:59::A@=AB:::CD@BB=B@B?BBCBBCC@CCBA@=???8?B?B?B@BB@@;999AB@A>A@CD=@@::298<978873?B>CC@BBA>AAA9::??<??A???>A?A>BB>B?B?B=?@AABBBC>>>>888=>=188AADF:A@===A88875
@6HNMW:00893:06229
TACGGAGGATCCGAGCGTTATCCGGATTTATTGGGTTTAAAGGGAGCGTAGGCGGGCGCTTAAGTCAGCTGTGAAAGTTTGGGGCTCAACCTTAAAATTGCAGTTGATACTGGGTGCCTTGAGTGCAGTATAGGCAGGCGGAATTCGTGGTGTAGCGGTGAAATGCTTAGATATCACGAAGAACTCCTATTGCGAAGGCAGCTTGCTGGAGTGTAACTGACGCTGATGCTCGAAAGTGTGGGTATCAAACAGG
+
BA>>;00,0@@;@=@:::?ABB?B?:::8:B?CF>FD=AA<@C;??>ABBA=><>3<<88199@AA>??BCCCCF>BBH?EDD;BBBC@B=@=@@@7A6;;BAA=BBBCBCCC=???=A=????@@A@@@@??;?@A?AA>A@B?BBB@>BB@@A8828@?>9@AAB?BBBBCCBBBBC>BB:??B@AAA<AABB>B>B??>C799BD@BBBCCHACCBBBBBBCCBBBCCBBB<AAA@@A<@BCCCC?CBB?
@6HNMW:00907:06227
TACGGAAGGTGCAAGCGTTACTCGGAATCACTGGGCGTAAAGGACGCGTAGGCGGGATTATCAAGTCTTTTGTGAAAGTCTAACTGGCTTAACCATTAAACTGCTTGAGAAACTGATAATCTAAGAGTGAGGGAGAGGCAGATGGAATTGGTGGTGTAGGGGTAAAATCCGTAGAGATCACCAGGAATACCCATTGCGAAGGCGATCTGCTGGAACTTAACTGACGCTAATGCGTTGGAAAAGCGTGGGGAGCAA
+
//44.45:5;:;:8<@00+0000/7<7<?==<<<5;;;=D4?7@;@BB@9925;9,59.55::5<=====+98///(/////)///+5;8>59477)//)///99)//9;<4<<<<<<0559:699955555)59;;38---69(-(-050784:;;<<CC;>:::+88488977/////:1::9<7588;4:=:::66)/)/6///<8?@@;A=@?:>:>@@@??>::47<;34.4.444&444<<>>.5//66
@6HNMW:00908:06250
TACGGAGGATCCGAGCGTTATCCGGATTTATTGGGTTTAAAGGGAGCGTAGGCGGGCGCTTAAGTCAGCTGTGAAAGTTTGGGGCTCAACCTTAAAATTGCAGTTGATACTGGGTGCCTTGAGTGCAGTATAGGCAGGCGGAATTCGTGGTGTAGCGGTGAAATGCTTAGATATCACGAAGAACTCCTATTGCGAAGGCAGCTTGCTGGAGTGTAACTGACGCTGATGCTCGAAAGTGTGGGTATCAAACAGG
+
@@@@<<;5;AA>B;9:AA>@@F@D@BCC<??@BC=AA299,9>8;=???@A?BEE>C?@??B>ABCBBB?BBCCC0;;@0;;;.;@@F?B>C5;;;.:=?>@AB@CCCCC@@@;@AA=B=@@@@EBBAAAA992987<?A<><=<=?3949=<=>9979CCF<BABA>ABCBCBABBBA?@@=AAC?BBC?BBBB@B@BCBAA>@@@B=BABCCC@GDCBBB@BBBAAA@@A@@;@AA@@@9@A@BDD>DEF@
@6HNMW:00866:06266
TACGGAGGATACGAGCGTTATCCGGAATTATTGGGTTTAAAGGGTGCGTAGGTGGCAGATTAAGTCAGTGGTGAAAAGCTGTGGCTCAACCATAGTCTTGCCGTTGAAACTGGTTTGCTAGAGTACAGATGCTGTGGGCGGAATGCGTAGTGTAGCGGTGAAATGCATAGATATTACGCAGAACTCCGATTGCGAAGGCAGCTCACAAAGTTGTAACTGACACTGATGCACGAAAGCGTGGGTATCAAACAGG
+
BCBB@BC?AAACC@??BB?ABB?A?A=?;=?197,7@6>?9@A;?>?BB?><?D?BBBCC=@>ABABBBA?A9999*:>AABB??;9@9=8=>>@???<>B<?=9:99+9@@=BC>BB:99@>??@<>=>??=A@@A99959@DDECAAABBBBBBA>@@@@<ABBCCC???BA>@A??;;;5::<7<;:1;;8818;CAA@B@@;;;6;AAFCD?AA@JCCCAAA;;;BBBCD=C;;;BB=;;;;;;0;BC?
@6HNMW:00867:06291
TACGGAGGATCCGAGCGTTATCCGGATTTATTGGGTTTAAAAGGGAGCGTAGATGGGTTGTTAAGTCAGTTTGTGAAAGTTTTGCGGCTCAACCGTAAAATTGCAATTGATACTGGCAGTCTTGAGTACAGTTGAGGTAGGCGGAATTCGTGGTGTAGCGGTGAAATGCTTAGATATCACGAAGAACTCCGATTGCGAAGGCAGCTTACTAACCTGTAACTGACATTGATGCTCGAAAGTGTGGGTATCAAACAGG
+
CCBC>@A>@EC@BBA:596;@A?C9?@F>BB<@@6?B.;;;*;C=CCCB:;9?=9@.;*0/*/27::;555)5:455)5444&44/)////)/)///;;+866/5.54;=>>@==:=<:944.9<<9748AA=A??<@AA=??;?6979CDDABBBBB@@=ABB@9@@;;5;A@C@@@@@;;2:@9>??:===4999924.4:;55.599;.5.555;5<;54555.5555<6666>4<<<;;909;546>46669
@6HNMW:00869:06260
TACGTAGGGTGCGAGCGTTAATCGGAATTACTGGGCGTAAAGCGGGCGCAGACGGTTACTTAAGCAAGATGTGAAATCCCCGGGCTTAACCTGGGAACTGCGTTTTGAACTGGGTAGCTAGAGTGTGTCAGAGGGGGGTAGAATCCACGTGTAGCAGTGAAATGCGTAGAGATGTGGAGGAATACCGATGGCGAAGGCAGCCCCCTGAGATAACACTGACGTTCATGCCCGAAAGCGTGGGTAGCAAACAGG
+
55494:::-4=944?556:>9?>;87*0)/9;;<5=666=09555)55559=9<8<8<B>1615999;<?<====8=A>>2BC>??9=7;7;??7@<=;;;?DDD;;:=@@AA<@B@@@BB@@@DAA9>944/=?=?'==@@,0/5::::088>=@AB@@@<@AAA?@999BECCC@BB@C9;;@>AAAA=@@@9>=@?>@@A?,?9999:939A??>???>:>>999@:?=?5>99999,9@@9::.:@@;
@6HNMW:00870:06309
TACGGAGGATGCGAGCGTTATCCGGATTTATTGGGTTTAAAGGGAGCGTAGGTGGGATATTAAGTCAGCTGTGAAAGTTTGGGGCTCAACCTTAAAATTGCAGTTGATACTGGTTTCCTTGAGTACGGTACAGGTGGGCGGAATTCGTGGTGTAGCGGTGAAATGCTTAGATATCACGAAGAACTCCGATCGCGAAGGCAGCTCACCGGGCCGGAACTGACACTGATGCTCGAAAGTGCGGGTATCAAACAGG
+
@CBB?CC@BBBAA@AB??<?BB?B@CCC>CB@BC;>>,99+9@8:99??BA?BCC>DECC@C?BAB:<;JCCCCC>CCJ?IEJ:CBCCAC@C@CCC;C?ABBBA=BC9:;CEACC>D?B@CCBBAAA?ABCBB>BBE>BA>A?B>AAAA?A@A@@??=?CDK=???D@CCCBB@@ACDD?AA?BBC@CCBCBAAA>@=@BBBBBBB@BC>E@F@D>CBBBBDCBBABADAA???299ABBD>BBAABC=???;
@6HNMW:00871:06287
TACGGAGGGTGCAAGCGTTAATCGGAATCACTGGGCGTAAAGCGCACGTAGGCTGTTATGTAAGTCAGGGGTGAAATCCCACGGCTCAACCGTGGAACTGCCCTTGATACTGCACGACTTGAATCCAGGAGAGGGTGGCGGAATTCCAGGTGTAGGAGTGAAATCCGTAGATATCTGGAGGAACATCAGTGGCGAAGGCGGCCACCTGGACCGGTATTGACGCTGAGGTGCGAAAGCGTGGGGAGCAAACAGG
+
CCCB?BBB:@@?@=@AAA>A@BBC@C@CCCDCCD<BBCCC=BABBCCCBBB?BBBB@ABBCB?AAACBBB:BBCG>BBB=BCC>BBBB?B?BBC?B?BC@BB>A@CCDCB999CC@@@C@CC@BB@@@<@AA?A9:92:=8=9=9>=:949A@@A?BAAABB=BB>AABBBBBBBBB>AA?C@BB@>BBBB?BB?;?;>=:=:==9=A<??<?=<;;=BBB??;AB>:======6=?>>>AA5>>@@@8?994
@6HNMW:00875:06264
TACGGAGGATCCTAGCGTTATCCGGATTTATTGGGTTTAAAGGGAGCGTAGGCGGGCGCTTAAGTCAGCTGTGAAAGTTTGGGGCTCAACCTTAAAATTGCAGTTGATACTGGGTGCCTTGAGTGCGGTATAGGCAGGCGGAATTCGTGGTGTAGCGGTGAAATGCTTAGATATCACGAAGAACTCCGATTGCGAAGGCAGCTTGCTGGAGCGTAACTGACGCTGATGCTCGAAAGTGTGGGTATCAAACAGG
+
BEBB@BC@BBB?CCC:;;ACBC@CACBB>BE@CC>CC<A@<@C>AAACCDD@DCD>:;;B?C?BBBBBBCCCAAA;@AA<ADD;AA@@;@=B5;;;.9;>?C@?=?BC@@?BC>BBA?B=??BAABB=@@B@@=A??<@C@C?B?BBBB?BC>>>8849@AA9978?=ABB>>@@BBBB@BB?BBD@>>>599@@8?;?>?AA?BBAA>BCA@@C?BBCBBDDBBBBBBAA@BE>DABACC:A@A;;;7;@E?
@6HNMW:00881:06305
TACAGAGGTGCGAGCGTTAATCGGATTTACTGGGCGTAAAGCGTGCGTAGGCGGCTTTTTAAGTCGGATGTTGGAAATCCCTAGAGCTTAACTTAGGAATTGCATTCGATACTGGGAAGCTAGAGTATGGGGAGAGGATGGTAGAATTCCAGGTGTAGCGGTGAAAATGCGTAGAGATCTGGAGGAATACCGATGGCGAAGGCAGCCATCTGGCCTAATACTGACGCTGAGGTACGAAAGCATGGGGAGCAAACAGG
+
BAABC;<59944;;59:=A=;;;ADCE?BAACB999555)5555559=<<7<=755556)59>=B:::9//)/27;/799)55599:<7;5::845058;5:;55.5;=555999)5.55:::;>995559&5;::57773///:)/)/6<<8=====<<7:4499&4:>@@B=@@=0//;6:::=8;:<8>944-3783835555.5566?:@;==:<::9/0//--//9399::<=/55<<<==.::999)5597
@6HNMW:00887:06290
TAGCGTAGGTGGCAAGTGTTATCCGGAATTATTGGGCGTAAAGGGTGCGCAGGCGGTTCGATAAGTTTGAGGTAAAAGGTCACAGCTCAACTGTGGTATGCCTTGAAAACTGTTGGGACTAGAGTGCAGGAGAGGGTGATGGAATTCCATGTGTAGCGGTAAAATGCGTAGATATATGGAGGAACACCAGTGGCGAAGGCGGTCACCTGGCCTGTAACTGACGCTCAAGCACGAAAGCGTGGGGAGCAAATAG
+
:///::::65505;6;==@<494.4.439455.5<09566;3;@4=====>>999.5.559;:7<>>066<75566'57<555;9555;.445<<8=<;::.4.3333&3399-33(/89///6////3,3338929988:(/(/394//5599;55549777+//////;<8756--(--(-0--/6:54/)---(-(-50/55<:<<:<8=;55.444444;>9444;55555)5<555==+55577)//@
@6HNMW:00895:06292
GACGTAGGTGGCAAGCGTTACTCGGAATTACTAGGCGTAAAGCGCACGTAGGCGGAAATTTAAGTCTGTTGTGTAATCTCCGGGCTCAACCCGGAAACTGCAACGGAAACTGGGTTTCTTGAGTGAGGTAGAGGAAGACGGAATTCCTGGTGTAGCAGTGAAATGCGTAGATATCAGGAGGAACACCGGTGGCGAAGGCGGTCTTCTGGGCCTTTACTGACGCTAAAGTACGAAAGCTAGGGGAGCAAACGGG
+
BBCAAAA=?@;>@;>9;;?BBBBC?B?B8;;CAA=ABAAA;AAACCAA@AC?BB@BC?CF>C@BBDBBC@CBBBC>CCBB=BB<ABBB?AA8@>AA;BAA@C@CC@DC>CDDD>BB=BB>ABBCBCB@BCBCB8;5;@;;5;=A<A?@?<@ABAAACBC???9999A>?9::BBBBB?AA>?:?AA8?9?>;?9:478?>>=BB=BBCD=B?CD=BB?>>BBBBCE<974>CEF>?>:;:::/;;<AA;=<=5
@6HNMW:00909:06302
AACGTAGGTGGCAAGCGTTGTCCGGAATTACTGGGTGTAAAGGGAGCGCAGGCGGGTCGGCAAGTTGGAGGTGAAAGCTGTGGGCTCAACTCACAAACTGCCTTCAAAACTGCCGATCTTGAGTGGTGTAGAGGTAGGCGGAATTCCCGGTGTAGCGGTGGAATGCGTAGATATCGGGAGGAACACCAGTGGCGAAGGCGGCCTACTGGGCACTAACTGACGCTGAGGCTCGAAGCATGGGTAGCAAACAGG
+
B9BBBAA=;949@=A?@@?CBC@D?B?B?BBBCC<ABBBC=BB=BDBBBBB<=;@7>00*0;9==9@?BB@BDFC>A@?;566)7>;<:>A@@===7=>>B@C@BBBB8A@@@@CECCB@BBBBB@BCCCB@@=@@@?@@<@<@;?B<B?CBCCCBC?AA=A?@@@CBBBCDAAACC=@@<??AAB@BBBC@BBA6839818=BBCBCE=BBBDG?BBABDCCCC;;8:A@995:ABBCC?BAA>??:?DD?
@6HNMW:00864:06334
TACGTAGGGTGCGAGCGTTAATCGGAATTACTGGGCGTAAAGCGTGCGCAGGCGGTTGTGTAAGACAGATGTGAAATGCCCGGGCTCAACCTGGGAATTGCATTTGTGACTGCACGGCTAGAGTGTGTGCAGAGGGGGGTAGAATTGCCACGTGTAGCAGTGAAATGCGTAGATATGTGGAGGAATACCGATGGCGAAGGCAGCCCCCTGGGATAACACTGACGCTCATGCACGAAAGCGTGGGGAGCAAACAGG
+
CBBCBCBB6:;?>@>?>?=@>BBD?D@B:99BCD=A???B=B@AB????AA<??<?;??BBB?BBBBCDAAABBB>BBBE>EC=BAA@;>;:9:,99:4;???@8AACAB@??BCC<?>BBBC:66;///658ABABC)>:::8</67///775...36889::3344=<<AA@999BB=BB?B?AAA>A?;;7;===D:A=88888(7==7=7615<=;<776557775559;<;3;;;3333(3>777)7<94
@6HNMW:00873:06355
TACGGAAGGTCCAGGCGTTATCCGGATTTATTGGGTTTAAAGGGAGCGTAGGCGGACGACTAAGTCAGCGGTTAAAGCGTGTGGCTCAACCATACATTGCCGTTGAAACTGGTTGTCTTGAGTGCACACAGGGATGCTGGAACTCGTGGTGTAGCGGTGAAATGCTTAGATATCACGATGAACTCCGATCGCGAAGGCAGGTGTCCGGGGTGCTACTGACGCTGAGGCTCGAAAGTGTGGGTATCAAACAGG
+
AAA@=A=A?BC?BB?BA@>ABB?B?@@@<@C@CK?DC;@A8AA8A@ABEBB@BA>AA000AA<@AABBBB?B?BB=BB;;;GCACCCD@C;;;DCCB@CC:;;=AAA;@BB?B@BCDCACBBBCCBBBBAAA<A;;;BC>A@BBBA;:7:AA@@::7:@AC>???C?CCCBBBBAB>>@???DCC?CBB>>>BB?A@99:@BAAA<BBB:>>;=>AABBBA@AB@A=@@??@@<ACABBB>BB???D;;;;;
@6HNMW:00895:06354
TACGTAGGTGGCAAGCGTTATCCGGATTTACTGGGTGTAAAGGGCGCGTAGGCGGGGATGCAAGTCAGATGTGAAATCTATGGGCTTAACTCATAAACTGCATTTGAAACTGTATCTCTTGAGTGCTGGAGAGGTAGACGAATTCCTTGTGTAGCGGTGAAATGCGTAGATATAAGGAAGAACACCAGTGGCGAAGGCGGTCTACTGGACAGTAACTGACGCTGAGGCGCGAAAGCGTGGGGAGCAAACAGG
+
599<@;;8;B?BB=@@?=99986>2377(78;:?4;<?@A;@A8??878?@>@B=B.;;:/0*/8889;33////(///;;;;*/34:4:888788.333799;5A>>)////..335528:77787<5:;55.5/7////)/5;5<69555555949777./////79<:5557968699+//;;>?>>9<<=2929>9??>@@@B>B==;=<*0000/778;55.55555>1:5555<<+565==45668
@6HNMW:00908:06323
TACGTAGGGGGCGAGCGTTGTCCGGAATGATTGGGCGTAAAGGGCGCGTAGGCGGCTCTTTAAGAGTGGAGTGAAAGTCTGCTTTCAAGGTGGGAATGGCTTTGCTGACTGGAGGGCTTGAGTGCAGGAGAGGTAAGTGGAATTCCCGGTGTAGCGGTGAAATGCGTAGAGATCGGGAGGAACACCAGTGGCGAAGGCGACTTACTGGACTGTAACTGACGCTGAGGCGCGAAAGTGTGGGGAGCAAACAGG
+
;;;BCDDCDD3EA@@;;;5;;;>C=A=@A@B=BB9>=99;.995=@@?>AB>:;7;?BCC6;69@:<A;?@:@?<5:00/9=<<3==@G;>C?<;;;=8<<@8===BCC>>;999,9B4::AB@@@G?BBAA<AD@BAA@C??=?D;@=A@:::??:????8??=@@B9::BB???8?@:=8@BB@BBBC@BBA=@;=99::3978?<@@ABBC<=<><?><=@@@499?=892=;<<@BB4@=<<=8<@@;
@6HNMW:00909:06336
TACGGAGGGTGCAAGCGTTAATCGGAATTACTGGGCGTAAAGCGCACGCAGGCGGTTTGTTAAGTCAGATGTGAAACTCCCCGGGCTCAACCTGGGAACTGCATCTGATACTGGCAAGCTTGAGTCTGCGTAGAGGGGGGTAGAATTCCAGGTGTAGCGGTGAAATGCGTAGAGATCTGGAGGAATACCGGTGGCGAAGGCGGCCCCCTGGACGAAGACTGACGCTCAGGTGCGAAAGCGTGGGGAGCAAACAG
+
//4<.494)449<7<<==9=8<;?.9.5499<>>4666<>6<996@?=;:;26@7@D766:;:;@@>@>@@@=?=.55555&55)5<;=:>;>@=3:055<<<<<>::///::68;7;==8<//000////7;:<====%66>>:=8;8;<754454::74444)444;:<<<;;:<<<0652504<:-40446:::7<5885;<<=):<85566:=>>>?@BCBCBA@<@AC@@A<@AAABBC3;;;00*0>>
@6HNMW:00872:06382
TACGGGGGGTGCGAGCGTTAATCGGAATAACTGGGCGTAAAGGGCACGCAGGCGGTTGTTTAAGTGAGGTGTGAAAGCCCCGGGCTTAACCTGGGAATTGCATTTCAGACTGGACAACTAGAGTACTTTAGGGAGGGGTAGAATTCCACGTGTAGCGGTGAAATGCGTAGAGATGTGGAGGAATACCGAAGGCGAAGGCAGCCCCTTGGGAATGTACTGACGCTCATGTGCGAAAGCGTGGGGAGCAAACAGG
+
BB;::;:;%;@@?ABBCC@C@CCC?B?BC>A???9?AABC<CB6BB?@?CC=AA?B?BCC=B?BBBCC>@AABBC:?@BB9BB<BB<@<@?@AB:@;@:??@A@<ACBBACC?CAB@B@===>=>=<<78:A;::::/:>>=:><A;?===>=;<<@=::;D:@@@===@?AAAAAA<?@;?:ABB@BC@C?C>><?@DBAACD;C?BB>B@>??BBBBBBAAABCA?@<<787-8>>?@@@5::;@@9@==:
@6HNMW:00901:06389
TACGGAGGATGCGAGCGTTATCCGGATTTATTGGGTTTAAAGGGAGCGTAGGTGGGATATTAAGTCAGCTGTGAAAGTTTGGGGCTCAACCTTAAAATTGCAGTTGATACTGGTTTCCTTGAGTACGGTACAGGTGGGCGGAATTCGTGGTGTAGCGGTGAAATGCTTAGATATCACGAAGAACTCCGATCGCGAAGGCAGCTCACCGGGCCGGAACTGACACTGATGCTCGAAAGTGCGGGTATCAAACAGG
+
ACBB@@@<@@@@BBBCBB@BBB?C?CCC>BB?BC=@>*00)0;5000=@BA@BBB=CBBCAC>AAABBC;;;BAC<AAG?JHF:BCDF?A@@@DCD;D;;;AAA?CCCCC@?=?@:@=A>BBAABCB?BBBCC@ACC;:949=A=@99:>B@@@A::6:===8???B???@BBCBBBBB?BA@CCC?BBBBC?@?4949@@?@A@@8::8:@D=A>ABBBBCBEFC???BCBBB>BAC??>8?<@>?>::?D<
@6HNMW:00936:05785
TACGGAGGGTGCAAGCGTTACTCGGAATCACTGGGCGTAAAGGACGCGTAGGCGGATTATCAAGTCTTTTGTGAAATCTAATGGCTTAACCATTAAACTGCTTGAGAAACTGATAATCTAGAGTGAGGGAGAGGCAGATGGAATTGGTGGTGTAGGGGTAAAATCCGTAGAGATCACCAGGAATACCCATTGCGAAGGCGATCTGCTGGAACTTAACTGACGCTAATGCGTGAAAGCGTGGGGAGCAAACAGG
+
CB;:4;;;,:??B<@=:9249944057<>BBDC>7AAABB=B<@?@?B@@@@BB?BB>AA;;5::5555&4;;==6<<<<8<<0562929.95.95)5;5558<;55545;;@9:79CAAACCCCBBB<ABBB?BBFCCB@C@D@B?BB?>?>:99:-9;<<5>C?CCBBBAABBBC@CE?B?AABC?BC@BBBB=?=?BCDCCCCCC@C@BB?B?BAAABBAAB?BBCBBBDF>CBC<;;;.;?@AC>CCB?
@6HNMW:00955:05778
TACGGAGGATGCGAGCGTTATCCGGATTTATTGGGTTTAAAGGGTGCGTAGGCGGTTTGATAAGTTAGAGGTGAAATCCCGGGGCTTAACTCCGGAACTGCCTCTAATACTGTTAGACTAGAGAGTAGTTGCGGTAGGCGGAATGTATGGTGTAGCGGTGAAATGCTTAGAGATCATACAGAACACCGATTGCGAAGGCAGCTTACCAAACTATATCTGACGTTGAGGCACGAAAGCGTGGGGAGCAAACAGG
+
DBBB<>?9?:;;?AB@AB@ABA?B>@@B>BB;@A:@@;@A;AB:???@BBD@AB?BD;::9>6===AA>><?BBB;ABA29992:@=A9??::?:>5;;<;4667808=>>>>:>?;;;==CA===>?>5:9<8<7818>:><>>>@@@<@@A@?>>8>=<=5==;;188==;;;AAAA???=;;<4<9;176;;0718==:959C?CC>AAABBBBC@@@=<;>AA>ABA@@@:=?;:@AA2888?>7><=8
@6HNMW:00962:05787
TACGGAGGGTGCAAGCGTTAATCGGAATCACTGGGCGTAAAGCGCACGTAGGCTGTTATGTAAGTCAGGGGTGAAATCCCACGGCTCAACCGTGGAACTGCCCTTGATACTGCACGACTTGAATCCGGGAGAGGGTGGCGGAATTCCAGGTGTAGGAGTGAAATCCGATAGATATCTGGAGGAACATCAGTGGCGAAGGCGGCCACCTGGACCGGTATTGACGCTGAGGTGCGAAAGCGTGGGGAG
+
DBBB@@@@<@?>?=@:::=@?BCC@D@BBBBBBB>BBBCC=CBAABCCCCC?B:;:<@AABB@BBBCBBB;@@?C<BBB=BCB?BBBB@B<??@=?>@=>@C>C>BBCDB:;;CCCCCC?BB@BB@CC>AAABB<@A>995:;@<@@CC?BA@?A?AAA>>@8@@<00000??>??BC<???A?A?>?BBBC?@??=A=9:4:8;66//)//(/67774>;7733?;;88<<??A8@:;;;=</<<
@6HNMW:00925:05837
TACGGAGGATCCGAGCGTTATCCGGATTTATTGGGTTTAAAGGGTGCGTAGGCGGCCTTTTAAGTCAGCGGTGAAAGTCTGTGGCTCAACCATAGAATTGCCGTTGAAACTGGGGGGCTTGAGTATGTTTGAGGCAGGCGGAATGCGTGGTGTAGCGGTGAAATGCTTAGATATCACGCAGAACCCCGATTGCGAAGGCAGCCTGCCAAGCCATGACTGACGCTGATGCACGAAAGCGTGGGGATCAAACAGG
+
DBAA?@@=ACD@C@??AA@CCD>B?BBB;AB<>>:>C9AB<BB<BB>AA9939=9<=AAA9B?A@A?@8959AAC>DAAABAA==AAA<><<AA<<8<4:A?BB>BBA9A;;;;;;%;C>BBBBBBBDD=C;;:;AA>AB?B@BBBBBB@BBCCB9979AAC>AAAD?BBBBBBCBBBB?@@;??>/=::4>:><180857:;88:<A<??<>?@@@@@@A>>==BCBAAAA<>8=<;;=CC:??@BB>BBB7
@6HNMW:00934:05810
TACGGAGGGTGCGAGCGTTATTCGGAATTACTGGGCGTAAAGCGCACGCAGGCGGTTATTTAAGTCAGATGTGAAAGCCCCGGGCTTAACCTGGGAACTGCATTGAAACTGGATAGCTAGAGTATGTTAGAGGAAGGCGGAATTTCCAGTGTAGCAGTGAAAATGCGTAGAATATTGGAAGGAACACCGATGGCGAAGGCAGCCTTCTGGGGCAATACTGACGCTCATGTGCGAAAGCGTGGGTAGCAAACAAGG
+
;@@?>:::0:@@>666<>=BC?@@9=*0)0==>>3==9:9.55::566<<<4<A*0+/77.7697994444499:3:<<<3>?5=@;=27-3<<*7-3366663888+//65::8883338888;;;.338613262..(.266.627;;8966///8/333&333;;;33.3334<48588>5;?>855444::;7<6455:7;255===/5524<::788448=A????9877)73//691//////(//(33
@6HNMW:00936:05813
TACGGAGGATCCGAGCGTTATCCGGATTTATTGGGTTTAAAGGGAGCGTAGATGGATGTTTAAGTCAGTTGTGAAAGTTTGCGGCTCAACCGTAAAATTGCAGTTGATACTGGTTTCCTTGAGTACGGTACAGGTGGGCGGAATTCGTGGTGTAGCGGTGAAATGCTTAGATATCACGAGAACTCCGATCGCGAAGGCAGCTCACCGGGCCGGAACTGACACTGATGCTCGAAAGTGCGGGTATCAAACAGG
+
BBBB?@@>@BB?A@????<?AA<@::99.:@<@A:??8=D5==898:ABBBBBB?BBBCB>B@BBBBAA<@????7??A8>>?<?ABB@B>ABACC4928AA;;5:A:::?@4;;.;4;4;BBBBBC?@@@@@<@AA<A@=A>A?BBBB?BBBBBBB99:AC;??997:ABAA@@@;///966666??=>AAA@9?9;;::99AA<@@9@5;5;5@@ABBCBD?AAB@=>99:.9:>999,9448<<7=>?9
@6HNMW:00937:05827
GACAGAGGATGCAAGCGTTATCCGGAATGATTGGGCGTAAAGCGTCTGTAGGTGGCTTTTTAAGTTCGCCGTCAAATCCCAGGGCTCAACCCTGGACAGGCGGTGGAAACTACCAAGCTGGAGTACGGTAGGGGCAGAGGGAATTTCCGGTGGAGCGGTGAAATGCGTAGAGATCGGAAAGAACACCAACGGCGAAACGCACTCTGCTGGGCCGACACTGACACTGAGAGACGAAAGCTAGGGGAGCGAATGG
+
6:4>:95::>=>A;99:A9@=@4949:>A?A=AB<A@?@=<@@>BCCBBBC@CC?BCDDF1?:?B6;:D;?@ABC<@@A:>A@6>?::499,99.9>@>496<;;:?C<?:8838.33887=>>@A@9=9999*9>>@@@9@400*02:6//)/0;;:?AA?8?A??:;=?<;;/0)/6.//(/996=6::6;3./(./8/./7...389092558776=888=::////..-5:4/....33)35555.339
@6HNMW:00944:05828
TACGGAGGATGCGAGCGTTATCCGGATTTATTGGGTTTAAAGGGAGCGTAGGTGGGATATTAAGTCAGCTGTGAAAGTTTGGGGCTCAACCTTAAAATTGCAGTTGATACTGGTTTCCTTGAGTACGGTACAGGTGGGCGGAATTCGTGGTGTAGCGGTGAAATGCTTAGATATCACGAAGAACTCCGATCGCGAAGGCAGCTCACCGGGCCGGAACTGACACTGATGCTCGAAAGTGCGGGTATCAAACAGG
+
;@??@CE>BA@AAA@@AB?ABB?BADBD>CC@CG>CC>BB>BF>AAACCBB@BCC>CCCC@CACCCAAAAABCDG?BBB>BCC;BBCD?C?C@DDD:B>@?>?>:?@@@@AA=AA<A?C@B@A@BBB?BBB?<:778*8>9@>A>ABBB?BCA@?8749AAB=BAAC@BCCBBB@@@BB?BA?CBB?BBBBA@@?;@=@@ABAA@C=@@:@<@=A?BBCCBBBCCA<<<@>?AD7>>A??@9?>>:;;3;>>;
@6HNMW:00948:05828
TACGGAGGATACGAGCGTTATCCGGATTTATTGGGTTTAAAGGGTGCGTAGGTGGCAGATTAAGTCAGCGGTGAAAAAGCTGTGGCTCAACCATAGTCTTGCCGTTGATACTGGTTTGCTTGAGTACAGTTGATGTAGGCGGAATGCGTAGTGTAGCGGTGAAATGCATAGATATTACGCAGAACTCCGATTGCGAAGGCAGCTTACAAAAGTGTAACTGACACTGATGCACGAAGCGTGGGTATCAAACAGG
+
BBAD@CD?BBBCCBB:;;@BBC@E@CCC>BB@BC=CD7;;7<C=CCBC;;;6;C?BCCBC?B>@BBBBBB@B::;;;*;@999A9@>?;==;;?>=69:=AA7:;>B@?=<77177-7;?189>?=;<<>6>=>777B=@B>B=>88899??BBBBBB>BBCC=:::BBBBCCBA;?=;;:8818<=6<=A;A?:A.5.5;588697;;;2<878A=@@>>773B?:55222882885588)22555:3:;=7
@6HNMW:00954:05825
TACGGAGGGTGCAAGCGTTACTCGGAATCACTGGGCGTAAAGGACGCGTAGGCGGATTATCAAGTCTTTTGTGAAATCTAATGGCTTAACCATTAAACTGCTTGAGAAACTGATAATCTAGAGTGAGGGAGAGGCAGATGGAATTGGTGGTGTAGGGGTAAAATCCGTAGAGATCACCAGGAATACCCATTGCGAAGGCGATCTGCTGGAACTTAACTGACGCTAATGCGTGAAAGCGTGGGGAGCAAACAGG
+
AABB?AAA=;<;A?C;;;<@@B@@=B?BBCCIFF>D?;;;0;5;AB@@ABC@AA?AB?CCAA<@B;;;;.9@>>@9@:;;?BC@BC?@=@@BD@CC>CBBBE?AA:::5;BBAAC?BBABCBBBB:;;0;;;C@CCCCCB?A?C5<5<;5;A?<=>>.>@@@2@@>B@??CBCCCDC@BB?B>A@AB=BC?BBBC=@<?8::BDCDCD?C@CC>A>BBBBB@@AB@EBBCBCCC<A@@;;;;.;@AAB=BCC@
@6HNMW:00960:05812
TACGGAGGGTGCAAGCGTTACTCGGAATCACTGGGCGTAAAGGACGCGTAGGCGGATTATCAAGTCTTTTGTGAAATCTAATGGCTTAACCATTAAACTGCTTGAGAAACTGATAATCTAGAGTGAGGGAGAGGCAGATGGAATTGGTGGTGTAGGGGTAAAATCCGTAGAGATCACCAGGAATACCCATTGCGAAGGCGATCTGCTGGAACTTAACTGACGCTAATGCGTGAAAGCGTGGGGAGCAAACAGG
+
BBBC@BBB<??>@;?:;;5<ACBB@B@CCCBBBG>BBBBB<B?BCC@AABC@AA?BDBDCBB>B@;;;;.:?@AA=;;;C?CL@CC@C@D@BC?@@;ABBBB>@@CCC>BCCBBDACCBCDBCBB:;:.:;:;5;BBBBC@B?B?B?@@<@BB9<;<5<BBC;BC?AA@@@BBBBCC?BB?B?CBCC?CC?BBBB?B?B9:;@@CDCB?B?BB=B>BABAB@A@B?CC@ABFJG>B@@@AAA7@@@BB<B:;9
@6HNMW:00914:05892
TACGTAGGTGGCAAGCGTTATCCGGATTTACTGGGTGTAAAGGGCGCGTAGGCGGGGATGCAAGTCAGATGTGAAATCTATGGGCTTAACTCATAAACTGCATTTGAAACTGTATCTCTTGAGTGCTGGAGAGGTAGACGGAATTCCTTGTGTAGCGGTGAAATGCGTAGATATAAGGAAGAACACCAGTGGCGAAGGCGGTCTACTGGACAGTAACTGACGCTGAGGCGCGAAAGCGTGGGGAGCAAACAGG
+
BBBBBCC?CC?BA:>>>>=@BC?B?BBD=BBBBB>BA@??8??8?AACB>>>>CCC:BABBA=?A??@BBB@AAA<000A@@@<@A;?<?BBCCCC>C>>>AAA<ADC>CBB>C>>>@?69:>9<<>B?BCCC@CCBBAA<A>B>BBCBCCCBBB::8;DDD<::;BBCCCABAC?B?B?BB>A@A<>?@><>9;5<5;D@CCCBCBEACCCEDD@CCBBB@@@C;;7;@@ACI=B;;;DEK;BBBBI>BBC@
@6HNMW:00916:05871
TACGGAGGATGCGAGCGTTATCCGGACTTATTGGGTTTAAAGGGTGCGTAGGTGGCTTGTTAAGTCAGTGGTGAAAAGCTGCAGCTCAACTGTAGTCTTGCCGTTGAAACTGACGGGCTAGAGAGGAAACGAGGTATGCGGAATGTGTGGTGTAGCGGTGAAATGCATAGATATCACACAGAACGCCGATTGCGAAGGCAGCGTACCAGGCTCTATCTGACACTGAAGCACGAAAGCGTGGGGATCAAACAGG
+
DDDD@BB?B;;:BBBAAA@CBB@B@BAA>BE@CC>EB>CC>BD;??ABBAA???:??:?A?B?BAAAD??9>??=?5>?@???BDDED=;;;>BB@AA>??9=@:;;;0;ABACCC<;;BBCBBC=AA;@@@A>ABCBBCAC@A@@BAA?CCCCAA@=@@@@;ABBCBCCCCD@AABBCCAA>ABB<@?A599AB=A?B>??AA@B<>?;@?@@AAAB???ADBBB@CCCCFIE>CA@;;;;.;;;;;6;BC@
@6HNMW:00921:05886
TACGTAGGTCCCGAGCGTTGTCCGGATTTATTGGGCGTAAAGCGAGCGCAGGCGGTTGTATAAGTCAGAAGTAAAAGGCAGTGGCTCAACCATTGTGTGCTTTTGAAACTGTACAACTTGAGTGCAGAAGGGGAGAGTGGAATTCCATGTGTAGCGGTGAAATGCGTAGATATATGGAGGAACACCGGTGGCGGAAGCGGCTCTCTGGTCTGTAACTGACGCTGAGGCTCGAAAGCGTGGGTAGCGAAACAGG
+
BBBCB@@:;;:0;@A???<?AA?B?BBB;AB<@A:ABBBC>BCC;;:@@BC@AA?A@BBCBB?CCCAAA@BBEDD;D@CCA::7;A@@=@>AA>BABBCCCDD;CBC>BBBBBBA<?>;>?ABABBBB?ABB6???@@C?B@B?B@DBBBBBBB??<@==@6///77>>????@AA=A@=@<@AA@C?CDABB?B?AAC?BBBBBBC?CCCCAA>BBAABA@@@::6:DAABD<BAAABC>BBAA999,9===
@6HNMW:00925:05876
TACGGAGGATGCGAGCGTTATCCGGATTTATTGGGTTTAAAGGGAGCGTAGGTGGGATATTAAGTCAGCTGTGAAAGTTTGGGGCTCAACCTTAAAATTGCAGTTGATACTGGTTTCCTTGAGTACGGTACAGGTGGGCGGAATTCGTGGTGTAGCGGTGAAATGCTTAGATATCACGAAGAACTCCGATCGCGAAGGCAGCTCACCGGGCCGGAACTGACACTGATGCTCGAAAGTGCGGGTATCAAACAGG
+
DDBB?BB@C@AAA?@:;;>BBC@CABBB=BC?BB>CB>CG>CC>AAAAAAC@BBB=BCCCAD@CCD:;:BBBBBC>CED>CCC;BBBE@C?B<@@@5@4;;?@@<@@@AABB?AB<A?B?BA@?B8858??9848??8=>9>?C:>>BB;@AA887<9>@AA=BCAC?BBB?@?BBCCD>AB?BAA?ABA@@?@C:=;=A@>AB@@>BB>B?B?B<>>BBBCBBB@;;;AA;;;3;===??8===?AA9;;;<
@6HNMW:00926:05862
TACGTAGGGTGCGAGCGTTAATCGGAATTACTGGGCGTAAAGCGAGCGCAGACGGTTTGTTAAGCAGGATGTGAAATCCCCGAGCTCAACTTGGGAACGGCGTTCTGAACTGGCAGGCTAGAGTGTGTCAGAGGGGGGTAGAATTCCACGTGTAGCAGTGAAATGCGTAGAGATGTGGAGGAATACCGATGGCGAAGGCAGCCCCCTGGGATAACACTGACGTCATGCTCGAAAGCGTGGGTAGCAAACAGG
+
@@@AAABB=;;;@BB@AB?B?BDA=@6:27;98848@@AD<??CBB?>>@@?@@=@B>BB?C@CBBB?BA@AABB=BBDF:A@ACCBB;::9AA<A@@B?>>>=888D>AAC?BBA?DDCCAABB??@@@BAACCCC'>>>A9<8<8<=888BB@@?@???A:776>>>@AB@??@@;>><@<@?C;>?@@<??>5;6;===EDD/AAA:A==:=<>=:;;888???@BA???9=;;;BB:B;;;@@9=>>=
@6HNMW:00927:05904
TACGGGGGATGCGAGCGTTATCCGGATTTATTGGGTTTAAAGGGCGCGTAGGCGGGACGTCAAGTCAGCGGTAAAAGACTGCAGCTAAACTGTAGCACGCCGTTGAAACTGGCGCCCTCGAGACGAGACGAGGGAGGCGGAACAAGTGAAGTAGCGGTGAAATGCATAGATATCACTTGGAACCCCGATAGCGAAGGCAGCTTCCCAGGCTCGATCTGACGCTGATGCGCGAGAGCGTGGGTAGCGAACAGG
+
AA@@@@@0@BBCAAAAA@?ACC?C?BBB=ADADD=BB>BC=AA=@@:56>@<A<>8BBAAAB?BBBA?:949>=>6@@@BCCAAABCD?CCCDDBBBBBC@BB9;;C@BBB@???D:>>?>@@@@AAAABBED>CD?A@:@:8819@@@9?<?@9949ABB?BCCDB>>>???:::@<@<A=CDD3@>>>=<:;4:4:8988088)6<6<=>>;:;@@==;:;A>=;;;=>====;;;:B9>>>>@@=B@@<
@6HNMW:00949:05874
TACGGAGGATACGAGCGTTATCCGGATTTATTGGGTTTAAAGGGTGCGTAGGTGGCAGATTAAGTCAGCGGTGAAAAGCTGTGGCTCAACCATAGTCTTGCCGTTGATACTGGTTTGCTTGAGTACAGTTTGATGTAGGCGGAATGCGTAGGTGGTAGCGGTGAAATGCATAGATATTACGCAGAACTCCGATTGCGAAGGCAGCTTACAAAAGTGTAACTGACACTGATGCACGAAAGCGTGGGTATCAAACAGG
+
9@@@?@C@D;;;C@?>:>>BBB@B?BBB<A@=@?,9:)9?8>>237=>97809:>?@???=@=9779=37/73333&3;788=6;975+2+2;79:=A=AC><<133888<=6;;277789999::9337(7557755/574699?8997958805;773,73391333:===778?155<A888*//5/555/5955-2+3899:7;;<<<18<;;A9=<69758/0////99777.777766'227666/78:6
@6HNMW:00957:05892
TACGTAGGTGGCAAGCGTTGTCCGGAATTACTGGGTGTAAAGGGAGCGTAGGCGGGTACGCAAGTTGAATGTGAAAACTAACGGCTCAAACCGATAGTTGCGTTCAAAAACTGCGGATCTTTGAGTGAAGTAGAGGCAGGCGGAATTCCTAGTGTAGCGGTAAAATGCGTAGATATTAGGAGGAACACCAGTGGCAGAAGGCGGCCTGCTGGGCTTTAACTGGACGCTGAGGCTCGGAAAGCGTGGGGAGCAAACA
+
?@:5544544.5:.44<<056>9=:=<@:666;;3565;<39;3655<=>>::>;6:9444424<0498@434998+9;;7::36////(/0668733,3;;;755555$5<<55.55544)444;;<7///7//)---(--(,(-39(-/;///<<43-3999+47/69-----93;;6:=5848::06---(---/(/(55.5.554444)499096;9937///////)////)/8/8///4<<.:::9=184
@6HNMW:00914:05956
TGCGGAGGATGCGAGCGTTATCCGGATTTATTGGGTTTAAAGGGAGCGTAGGTGGGATATTAAGTCAGCTGTGAAAGTTTGGGGCTCAACCTTAAAATTGCAGTTGATACTGGTTTCCTTGAGTACGGTACAGGTGGGCGGAATTCGTGGTGTAGCGGTGAAATGCTTAGATATCACGAAGAACTCCGATCGCGAAGGCAGCTCACCGGGCCGGAACTGACACTGATGCTCGAAAGTGCGGGTATCAAACAGG
+
@A@B@EG@BBCAA@@>??>A??=@>AAA<AC?BB<A@<AB=BD>999A???>?BB>CBCCAD@BBCAABCCCCCC>CCC>CCC;CCCC@B>A?AAA:B=ABBBB@CCCBA@@<?@;C=A?CBBBAA@=:::AB?BDD>AA?B@D=AAA@=?@?@>??=?BBB=>??B@BBBBBBBBA??<??<@BB@GCBCBCCC?B?B???DBBA=BC>C9><?5::BBBBBBBB999@A@@B=BBCCCC>C@<::939>>:
@6HNMW:00919:05915
TACGGAGGGTGCAAGCGTTACTCGGAATCACTGGGCGTAAAGGACGCGTAGGCGGATTATCAAGTCTTTTGTGAAATCTAATGGCTTAACCATTAAACTGCTTGAGAAACTGATAATCTAGAGTGAGGGAGAGGCAGATGGAATTGGTGGTGTAGGGGTAAAATCCGTAGAGATCACCAGGAATACCCATTGCGAAGGCGATCTGCTGGAACTTAACTGACGCTAATGCGTGAAAGCGTGGGGAGCAAACAGG
+
AABC?@?@9@@>A?@@AA?BCBBD@EACCCCFDI?AA@@@;@>ABBCCCCC@AA?@B=BCAA?AAAAFD<BAAAD;@@@@>AC@BB?B?B?CG@CI?CAB@A=AAAAA9AAAABB@BBBFGDBBB<<<0;A;;8;BDCCC@CAD?B?@@;??@;<;<.;BBC;CC@ECBB@@@BBAA>BB?BABBBG?BC?A@::4939<??ACCABB>B?BB?B@C@@AC@@@B?BBBBBAAA>@DCCCDG;CCCCC>CBB?
@6HNMW:00919:05919
TACGGAGGATGCGAGCGTTATCCGGACTTATTGGGTTTAAAGGGTGCGTAGGTGGCTTGTTAAGTCAGTGGTGAAAAGCTGCAGCTCAACTGTAGTCTTGCCGTTGAAACTGACGGGCTAGAGAGGAAACGAGGTATGCGGAATGTGTGGTGTAGCGGTGAAATGCATAGATATCACACAGAACGCCGATTGCGAAGGCAGCGTACCAGGCTCTATCTGACACTGAAGCACGAAAGCGTGGGGATCAAACAGG
+
BBBB@BB?A@@@AA@AAA>ACC?B?????BC=BB<A@;@@8?A7??ABBBB?BA?BB<??9>7>@A?AAB?BAAAA6@A?????;AAA:===8999AA<@A?BC@CDC>BBCBDBC>BBBBCBBB=@@;@BAB?BBBBCC@C@CCBBAA?ACCCCBA?ACEE?CBBBBBAAABAA:;:@A@@=A@A?@::8:@@A>A@ABBBBBAB?>>;>AAA@B@C>>?BA@CC?CDCABAL>BBBABCC;@@@DB;@@C=
@6HNMW:00931:05926
TACGTAGGGTGCGAGCGTTAATCGGAATTACTGGGCGTAAAGCGTGCGCAGGCGGTTTTGTAAGACAGATGTGAAATCCCCGGGCTCAACCTGGGAACTGCGTTTGTGACTGCAAGGCTAGAGTGCGACAGAGGGGGGTGGAATTGCCACGTGTAGCAGTGAAATGCGTAGAGATGTGGAGGAACACCGATGGCGAAGGCAGCCCCCTGGGTCGTAACTGACGCTCATGCACGAAAGCGTGGGGAGCAAACAGG
+
@BBCBBBB=AAAC??>994:=@@B<@6:59ACCC=B??@?9?@99:A9:9C?AA?BAB9ABB?AABCBBAABDCC>A@@@29929D>A:=:>CC=B@>??A:::58>>AB>==D=B=A888=??@AAA>=>//////%--)-07*--0999--.588<??=@@2;<>>>=;>AA@88858<:>=>8>;@ABA=AAB8;6;>;9::9*872'2:555699955555557999@==<6=<<9>?>.::;>;3>?B6
@6HNMW:00935:05932
TACGGAGGATACGAGCGTTATCCGGATTTATTGGGTTTAAAGGGTGCGTAGGTGGCAGATTAAGTCAGCTGTGAAAGTTTGGGGCTCAACCTTAAAATTGCAGTTGATACTGGTTTCCTTGAGTACGGTACAGGTGGGCGGAATTCGTGGTGTAGCGGTGAAATGCTTAGATATCACGAAGAACTCCGATCGCGAAGGCAGCTCACCGGGCCGGAACTGACACTGATGCTCGAAAGTGCGGGTATCAAACAGG
+
CCBB@CC@CCCCC@A@BB<??B?B@BBB=BB?BF>CC59:,:>8=??A@@@>?><?BBCC?C?BBB@BBBBBBCC<?>E=AAB8>>>D@C?C9?<<2=8>=9985;7;:://,/@2<7<7B>>>D@@<;;:??<?@A:::7:<@;@@AA<@?<<<6616=<=5<<<=8<=<>==<=;;;6;B>GFC?B?;;;:<<8<8=>>?AA@@;>A:C>G8;7;??BB@@@@?787??CCB8=>???@:@>>>@@:@AB=
@6HNMW:00947:05942
TACGGAGGGTGCAAGCGTTACTCGGAATCACTGGGCGTAAAGGACGCGTAGGCGGATTATCAAGTCTTTTGTGAAATCTAATGGCTTAACCATTAAACTGCTTGAGAAACTGATAATCTAGAGTGAGGGAGAGGCAGATGGAATTGGTGGTGTAGGGGTAAAATCCGTAGAGATCACCAGGAATACCCATTGCGAAGGCGATCTGCTGGAACTTAACTGACGCTAATGCGTGAAAGCGTGGGGAGCAAACAGG
+
DBAA@@@@;?@@A=??@@?AABBC@C@BBCCCCD>BCCCC<B?BBBBBBBB?::8:B?CBBB>BBBABB9??AA@;BAAA?CB@CC@C?C?BC@CB>BCCBD@CBABB=BABBBC@CCCCCCCCCCCC=BBBB@BCCCBB?C?B>A?;;7:@A;<;<-;?@A:BC@CDCCBCCCBBA<AD?B>B@AA<:96:@??;@<>???ACBB@@>@?CC@C@CCDCCCBBC@BCBBECDD>CC@@@BB:ABBCC>AAA@
@6HNMW:00930:06001
TACGGAGGATGCGAGCGTTATCCGGATTTATTGGGTTTAAAGGGTGCGTAGGTGGCAGAGAAAGTCAGGGGTGAAAAGCTGCAGCTCAACTGTAGTCTTGCCTTTGAAACTTCTCAGCTAGAGTGTAGAAGAGGTATGTGGAATGTGTGGTGTAGCGGTGAAATGCATAGATATCACACAGAACTCCGATTGCGAAGGCAGCATACTGGGCTATAACTACACTGAAGCACGAAAGCGTGGGTATCGAACAGG
+
CCBB?;;8;ABAABB;;;?AAA>A>BCC;AA=@@8?A5@A8AA=;0.::..*..*-:<@?CC=CCCCCGC9@=?A@.;;99>???@9:5999:AAAAA-00<><3:::*00+/:9::/55???=<>;;84733,333=;=8=?BBBCCD@CBBB@AAADHGE=@@ADCCCCBCBC@@@B@@@>AA@?D??8////)/+/666;<;;66606>>?@9<<@>===5504::999?6?@@999,9>9;>DBBBB?
@6HNMW:00931:05977
TACGGAGGGTGCAAGCGTTAATCGGAATTACTGGGCGTAAAGCGCACGCAGGCGGTTTGTTAAGTCAGATGTGAAATCCCCGGGCTCAACCTGGGAACTGCATCTGATACTGGCAAGCTTGAGTCTCGTAGAGGGGGGTAGAATTCCAGGTGTAGCGGTGAAATGCGTAGAGATCTGGAGGAATACCGGTGGCGAAGGCGGCCCCCTGGACGAAGACTGACGCTCAGGTGCGAAAGCGTGGGGAGCAAACAGG
+
BB@@=@AA<@@@@=A::9AD@CBD?B?C@CCCCC=@@@BB<AB;:;AABFF@BB@BB<BCACACCBBBCBBBBBB>CCCC9CC=ABAC@C?CCC>C@BBBBB@A@@@@??AB?CB?BAA=ACC????@????AAAAB)BCBC>A=@=>A<ACCBBCC@CCCC?CCAAACCBBB@@@A>A@?@?BCC?B?@@=@BC>B?;;8<DDD3GH@CCCCABBDFFEDCAAB@@=@BBCBC>BBDCCDD;CBCCC>BBC?
@6HNMW:00932:06003
TACGTAGGTGGCAAGCGTTATCCGGATTTACTGGGTGTAAAGGGCGCGTAGGCGGGGATGCAAGTCAGATGTGAAATCTATGGGCTTAACTCATAAGCTGCATTTGAAACTGTATCTCTTGAGTGCTGGAGAGGTAGACGGAATTCCTTGTGTAGCGGTGAAATGCGTAGATATAAGGAAGAACACCAGTGGCGAAGGCGGTCTACTGGACAGTAACTGACGCTGAGGCGCGAAAGCGTGGGGAGCAAACAGG
+
AABBB@@<@@;?C=A999?BBB=A?CBB<@@>=>5=@9::,:>8@ABCBBB?BBBB:BAA9949???@??<@9893:?>@@AA<BB?B?CB997C?C<=<:<>>:?BD=AAB?????BB>BBB??@BB@CCAA>@>?=98299>2949<@@@@@A::58==@7?;;>AB=>>B@@<?=D;??=@@@<>;;679/0,0+0<8@CCBBBE@CBB@@@?BCCCACBCF<;:;BBBDC=C<;;;;;.;@;;;6;CB?
@6HNMW:00960:05996
TACGGAGGATACGAGCGTTATCCGGATTTATTGGGTTTAAAGGGTGCGTAGGTGGCAGATTAAGTCAGCGGTGAAAAGCTGTGGCTCAACCATAGTCTTGCCGTTGATACTGGTTTGCTTGAGTACAGTTGATGTAGGCGGAATGCGTAGTGTAGCGGTGAAATGCATAGATATTACGCAGAACTCCGATTGCGAAGGCAGCTTACAAAAGTGTAACTGACACTGATGCACGAAAGCGTGGGTATCAAACAGG
+
BBAA?;:7:BB@@@@@AAACCC@C@CBC>CC@CF?CC>AA=AD>CCCCCA@?@C@CDCCD>@<@BCAAAC@C;;::-;A:<;CACCFC@C<;;DCCCC;<;?@@?CBBDDBB?BB;AAC7::99AAAAA=ABAAA??;?@=@?999BBBBBBAAABB?BBBD=999BBBBCCCC=DD????A9==@9:;:///::*/*8=97819999:+:=<=@>AA???BABAA>>>@>BBB=A@<<9<5;=;;791:=>9
@6HNMW:00962:06004
TACGGGGGGTGCGAGCGTTAATCGGAATAACTGGGCGTAAAGGGCACGCAGGCGGTTGTTTAAGTGAGGTGTGAAAGCCCCGGGCTTAACCTGGGAATTGCATTTCAGACTGGACAACTAGAGTACTTTAGGGAGGGGTAGAATTCCACGTGTAGCGGTGAAATGCGTAGAGATGTGGAGGAATACCGAAGGCGAAGGCAGCCCCTTGGGAATGTACTGACGCTCATGTGCGAAAGCGTGGGGAGCAAACAGG
+
CCCCGDDD)DAAA@@@@@=A?BCE@DACB?@AAC>CBBBF=BA<???A@@A<8818;=<?8??AAA9979C???C:?>??5@C?BC>?<?=???4>0/,//===8?B@?@@A=ABA:==AA886>>>D;AAA78888)9@::5;7=9===;;:;>;;7;BBD;@?888===??@@@A<>>;>=CDD>AA<?;?BA>A?AA???=2>;>?5?::99AAAACC?;@CBA==;;888-8===@DD;??>>>9>>C=
@6HNMW:00915:06046
TACGGAGGATGCGAGCGTTATCCGGATTTATTGGGTTTAAAGGGTGCGTTAGGTGGCTTGTTAAAGTCAGTGGTGAAAAGCTGCAGCTCAACTGTAGTCTTGCCGTTGAAACTGACGGGCTAGAGAGGAAACGAGGTATGCGGAATGTGTGGTGTAGCGGTGAAATGCATAAGATATCACACAGAACGCCGATTGCGAAGGCAGCGTACCAGGCTCTATCTGACACTGAAGCACGAAAGCGTGGGGATCAA
+
554;3893999:::?9555999.4.455)55.5909:)55)5>2779//,/<59:699349244)4944499384444&4:4448843386888=43339633,3949==6=>@:::;/5555<=<:498087//)////:83838////9499;:9//(/9;93:;////(///66;;333::;6;8723750...5).(.56-----,2223355522255555534-33=455=4::3////&//9:;
@6HNMW:00932:06040
TACGGGGGGTGCGAGCGTTAATCGGAATAACTGGGCGTAAAGGGCACGCAGGCGGATAGTTAAGTGAGATGTGAAAGCCCCGGGCTTAACCTGGGAATTGCATTTCAGACTGGCTATCTAGAGTATTTTAGGGAGGGGTAGAATTCCACGTGTAGCGGTGAAATGCATAGAGATGTGGAGGAATACCGAAGGCGAAGGCAGCCCCTTGGGAATATACTGACGCTCATGTGCGAAAGCGTGGGGAGCAAACAGG
+
A@;;;;;;%;8@88::AC@B?B@@>?=@A?A9:9.9@>>>3;<3=?@AA??<?A;?@@@?;?<?@<BCBBBAA@B:@?AA8AB=BC?A;?=9:92:?A;?>BAA<BAA@BBB@CBB=@@AA@=>????2===4;;;:1:=>>:>:><>??576?@::8;BDC9::::>@@>>=AA==:>A=A<@@@<AA;@<@>>2848787DF6A=AA9>:???A@@@>>>ACBC>===>>>?7===:9:9/::888-8>>;
@6HNMW:00934:06053
GACGTAGGGGGCGAGCGTTGTCCGGAATTACTGGGCGTAAAGAGCACGTAGGCGGGAAGTTAAGTCCGTTGTGAAAGACCGAGGCTCAACCTCGGGGTTGCAGCGGAAACTGATTTTCTTGAGGGCAGGAGAGGGAAGCGGAATTCCTGGTGTAGCGGTGAAATGCGTAGAAATCAGGAGGAACACCGGTGGCGAAGGCGGCTTTCTGGACTGACCTGACGCTGAGGTGCGAAAGCGTGGGTAGCAA
+
FCDA@@??>?,=@@@@@A=@?A7;6:9@:>@??=6=@A@B=B<<<>000;;7;@@7?8942424::5:<5::4:94:@B=BAB==<<<=A=BBCJJ:B?A@B@>=8=@,//;=<<=/==:>><<5<<B>B@>;>5@;@;;7;;>:>:@@;:9;@@@:5:9993;<<<=><<<4:999444.4.444395:<478;)/+/848;;5;=B?>8660.*-------668)/33377.77778:334/>?>
@6HNMW:00958:06045
TACGTAGGTGGCAAGCGTTTATCCGGATTTACTGGGTGTAAAGGGCGCGTAGGCGGGGATGCAAGTCAGATGTGAAATCTATGGGCTTAACTCATAAACTGCATTTGAAACTGTATCTCTTGAGTGCTGGAGAGGTAGACGGAATTCCTTGTGTAGCGGTGAAATGCGTAGATATAAGGAAGAACACCAGTGGCGAAGGCGGTCTACTGGACAGTAACTGACGCTGAGGCGCGAAAGCGTGGGGAGCAAACAGG
+
;;;A;;9:>?98?:99778(3::5:449438>AAB=B????5=@8999???>?BBAA.:738<8<::::=;::::>5==?A@@@299=A>A??;@@?7<0/0::?7=@C<BBBB><<>::5:<=A;::F@CCAA=ABBBBB?B@B?B?B>BCB@AA@@=A@AA;;;;;;@B@>?99657A<?A>A@A<??AA;??D5<8;<7<BB;;;C@CBAA;;6;@@ABBAAB;<5;B;;9>6>:95;CC9BBBCD>BCC?
@6HNMW:00925:06109
TACGGAGGATGCGAGCGTTATCCGGATTTATTGGGGTTTAAAAGGGTGCGTAGGTGGCAGAGGAAAGATCAGGGGGTGGAAAAAGCTGCAGCTCAACTGTAGTCTTGCCTTTGAAAACTTCTCAGCTAGAGTGTAGAAGAGGTATGTGGAATGTGTGGTGTAGCGGTGAAATGCATAGATATCACACAGAACTCCGATTGCGAAGGCAGCATACTGGGCTATAACTGACACTGAAGCACGAAGCGTGGGTATCGAACAGG
+
C@AA@DD@CCCECBB8::=:::=?8<B=4<;/777&7<3;;;&77)3<88;<=7;95:////06:166//35555$55.5555$555;<<<<<;;59;4445559455.5<)/---&--(-------->;;444444.4::5:::<<;050555;<>.666655<7:=;>3;@>A<=<;6599959:?;>.///)///)/9:;6;8<<A?B@?:999,995=A=@BABCCEBBB?@;<<00+//77<<0;666<<9666=
@6HNMW:00934:06102
TACGGAGGATACGAGCGTTATCCGGATTTATTGGGTTTAAAAGGGTGCGTAGGTGGCAGATTAAGTCAGCGGTGAAAAGCTGATGGCTCAACCATAGTCTTGCCGTTGATACTGGTTTGCTTGAGTACAGTTTGATGTAGGCGGAATGCGTAGTGTAGCGGTGAAATGCATAGATATTACGCAGAACTCCGATTGCGAAGGCAGCTTACAAAAGTGTAACTGACACTGATGCACGAAAGCGTGGGTATCAAACAGG
+
9;;;5;B<@@BBA@A@AA>?>??C>ABC>BB?BD9@@,999(9?8AACCB>>;<?9=:98:4:;@@9988<9<>=>>*/0@000@====@=@0//9787=/55357/38373884;;185957333888322'25556883992825557;9@>>9<333477;;3777====>?;92899998<)///(/66/69-/)/(/99:>8<;<==19:;;>=???;:;:??>888::98919655;C77:8:::,5557
@6HNMW:00940:06067
TACGGAGGATGCGAGCGTTATCCGGACTTATTGGGTTTAAAGGGTGCGTAGGTGGCAGATTAAGTCAGCGGTGAAAAGCTGTGGCTCAACCATAGTCTTGCCGTTGATACTGGTTTGCTTGAGTACAGTTGATGTAGGCGGAATGCGTAGTGTAGCGGTGAAATGCATAGATATTACGCAGAACTCCGATTGCGAAGGCAGCTTACAAAAGTGTAACTGACACTGATGCACGAAAGCGTGGGTATCAAACAGG
+
CCBB@;:7:@?>BAA::;@BBB@B@BAB?@@<@C;AB>AC=CC>BBBDDBB>@@<@BBBCAC>AA@@AAA@CCCCC:BB@@AA?BCCF@E;;;CB;;;=@@=A@@CBCBBBB@BD=AAC>AAAABA???=ABAAABB@FC?C>AABBCBBBBBBBBB@BAAC:???>BCBBBBB=;;<;;//+/78389=.5588.5.5:777/77899*9=>@C?BBBBBBBABB989;678=3<<>87826=;=::3:7;5
@6HNMW:00950:06095
TACGGAGGGTGCAAGCGTTACTCGGAATCACTGGGCGTAAAGGACGCGTAGGCGGATTATCAAGTCTTTTGTGAAATCTAATGGGCTTAACCATTAAACTGCTTGAGAAACTGATAATCTAGAGTGAGGGAGAGGCAGATGGAATTGGTGGTGTAGGGGTAAAATCCGTAGAGATCACCAGGAATACCCATTGCGAAGGCGATCTGCTGGAACTTAACTGACGCTAATGCGTGAAAGCGTGGGGAGCAAAACAG
+
>><<:>?A7:::<:;;99.49999.4.5====BB<665<<09:;?@99>=:5//)//5;;6616=====+::333(488:5444(4;393949;5<<///988(//77:(//879;8565;=<<666??066;;6;<<<<>:=9=.4.44.4444444&4444&4:.45;544<5555.4;5:59//0(//)/977)4.389;555===8=:==9=7;;566<555265;99555)5;;<=@>&444444&4::
@6HNMW:00962:06064
TACGTAGGTGGCAAGCGTTATCCGGATTTACTGGGTGTAAAGGGCGCGTAGGCGGGGATGCAAGTCAGATGTGAAATCTATGGGCTTAACTCATAAACTGCATTTGAAACTGTATCTCTTGAGTGCTGGAGAGGTAGACGGAATTCCTTGTGTAGCGGTGAAATGCGTAGATATAAGGAAGAACACCAGTGGCGAAGGCGGTCTACTGGACAGTAACTGACGCTGAGGCGCGAAAGCGTGGGGAGCAAACAGG
+
CCBBBBB?AC=@@?AAAA@CBB@B?BBB<@@@@@<ACA?A7<=3=?@??>?9?@@@6@A???=@A?????BBAAA9:99??@@<AB>A>AA@@99:,9==?ABC;AAA;@@@===????;@>>:::@C@CCCC>BBAAAA=A<@=@?B>BBDBBBBA=AAAA<@@@@@@AA@@@@9@<?;??=@@C=?????CCD:;9;B>@AA@A@D@CCCGDD@CBBBBBBABBB=@B;;;@8?;;::;;.;>>@A=BCC@
@6HNMW:00962:06076
TACGGAGGATCCGAGCGTTATCCGGATTTATTGGGTTTAAAGGGAGCGTAGGCGGGCGCTTAAGTCAGCTGTGAAAGTTTGGGGCTCAACCTTAAAATTGCAGTTGATACTGGGTGCCTTGAGTGCAGTATAGGCAGGCGGAATTCGTGGTGTAGCGGTGAAATGCTTAGATATCACGAAGAACTCCTATTGCGAAGGCAGCTTGCTGGAGTGTAACTGACGCTGATGCTCGAAAGTGTGGGTATCAAACAGG
+
BCA@>:989AC>@@@9;:>@BB?B?BBB=AC?CB=BC>BB=AC>::9DFCC@CBB=B::;@C@CCBBBBBCCBBB;A@A/;;;.;BAA?C@C@BCC;C@BBBBB@CCCDC>>>8>>>?C@A@A@CD=>=BB<;:<=;6;>8=<?<?B@@=BBB?B>>;=>B?6;;;>7<<@AAA@BBBB7??5BCC?CBB>BA@@7>:>@@AB?@?@A<ABAEDD?CCBA@@BBCBBBBBBBBB<BBBBBB<BBB@@?<@@B>
@6HNMW:00915:06126
TACGGAGGATGCGAGCGTTATCCGGATTTATTGGGTTTAAAGAGAGCGTAGGTGGGATATTAAGTCAGCTGTGAAAGTTTGGGGCTCAACCTTAAAATTGCAGTTGATACTGGTTTCCTTGAGTACGGTACAGGTGGGCGGAATTCGTGGTGTAGCGGTGAAATGCTTAGATATCACGAAGAACTCCGATTGCGAAGGCAGCTTGCTGGAGCGTAACTGACGCTGATGCTCGAAAGTGTGGGTATCAAACAGG
+
A@@D@@@>@AA@A@??::6:AA=A>ABC9AB89929A3??8???BC?????:=?=5???A>B>BBB???BBBBBB<??C=BBB:BB@@=A?B?BDD9D>AB???;?????AD;??7:7=6@ACCBBF=@;;;>=AAA9AB=B<>;?>==8<=<;;7718:::/:::=7=>>@@>>>@?@=;;7?B@<@>>0/0==6<6<BAAA?A=AA<AA:::A=@AC;;;@@BBAA@@CCBC=ABCCCE><;;BCC=BBB?
@6HNMW:00922:06111
TACGGAGGATGCGAGCGTTATCCGGATTTATTGGGTTTAAAGGGAGCGTAGGTGGGATATTAAGTCAGCTGTGAAAGTTTGGGGCTCAACCTTAAAATTGCAGTTGATACTGGTTTCCTTGAGTACGGTACAGGTGGGCGGAATTCGTGGTGTAGCGGTGAAATGCTTAGATATCACGAAGAACTCCGATCGCGAAGGCAGCTCACCGGGCCGGAACTGACACTGATGCTCGAAAGTGCGGGTATCAAACAG
+
CCBC@@?=???@@@@@@@=@BC>A>@@@:@B?BB>BD>CC>CC>ABACDCC@CDC=BBBB?B?CCCCBCDDCCCF>AAC=BBC9BBCC@C?B<??>4@;@?ABB;@@@??=@;??9??C?BABABBB@B?@?D?B@C>8848;>;?BCC?BBA899>;>AED>BBBB?BBBCCBA@ACC@BB?BBB=AA>898AA:@>B>>>ABAB?BB>B?B?B>ABBBBBBBBCCBA==>>D7>=;888)8==887.788
@6HNMW:00922:06122
CACGGGGGATGCGAGCGTTATCCGGATTCATTGGGTTTAAAGGGAGCGTAGGCGGCCCGACAAGTCAGCGGTAAAAGACTGCAGCTAAACTGTAGCACGCCGTTGAAACTGCCGGGCTAGAGTGCAGACGAGGTTGGCGGAACAGGTGAAGTAGCGGTGAAATGCATAGATATCACCTGGAACCCCGACAGCGAAGGCAGCTGACCAGGCTGTAACTGACGCTGATGCTCGAGAGCGTGGGTAGCGAACAGG
+
BBAACDD1BA@@A?A?@?=@AA=A@@@=A??=?E>BB=BD>DE=@?@BAA?<9849A:ABBB@BBCA?AA>ABCD:CABBA@@BCBCB>BCBCBBBC@@@9::?BBD=BBAA@DD=BBBBBBBBBBBBBCBB>A>@?A@=A?AAA@BDF?@?>B@?8??A@=BDDCDAAABAAA??<>C@C@CCC:CBBB??:?;?=CA==?@661/0,0??@@=@CCBBBBBB???=>>CBB??<>777)6>@A@A>=:;5
@6HNMW:00926:06137
TACGGAGGGTGCAAGCGTTAATCGGAATTACTGGGCGTAAAGCGCACGCAGGCGGTTTGTTAAGTCAGATGTGAAATCCCCGGGCTCAACCTGGGAACTGCATCTGATACTGGCAAGCTTGAGTCTCGTAGAGGGGGGTAGAATTCCAGGTGTAGCGGTGAAATGCGTAGAGATCTGGAGGAATACCGGTGGCGAAGGCGGCCCCCTGGACGAAGACTGACGCTCAGGTGCGAAAGCGTGGGGAGCAAACAGG
+
BAAA=<::0;@?A=BBBB?A?BA@=A>A=BCBBB>BB@BC;@A@ABCBBBB=AA<A@:BC@C@CCCCCCAAABBC;@?@>3=>6@@AA?B@ABB>A?ABBBBCCBBACCCCC>AB>BBB>@@AA???@@@AABCCCC)CBBB?C?C?9;:;BBCCAA?AAAC>CDCCCGDBBBCCCC?BB?B?AAA@C@;;8;AB=@=;;5;BBB2BFACCDD@CCDCCCCCCCDEG?@@@@@@6?AA@@@@8@BACC?@CC@
@6HNMW:00931:06138
TACGGAGGATGCGAGCGTTATCCGGATTTATTGGGTTTAAAGGGAGCGTAGGTGGGATATTAAGTCAGCTGTGAAAGTTTGGGGCTCAACCTTAAAATTGCAGTTGATACTGGTTTCCTTGAGTACGGTACAGGTGGGCGGAATTCGTGGTGTAGCGGTGAAAATGCTTAGATATCACGAAGAACTCCGATCGCGAAGGCAGCTCACCGGGCCGGAACTGACACTGATGCTCGAAAGTGCGGGTATCAAACAGG
+
CBAA@CB?CC;;;A@@>@:>?A=A?BBF>CB?CD?EF>AA>AF<BAAABBB?BCD=BBBB=A<ABCAABABCCDD>CBD>FFF<CBBB@B?A;@?>3=499>94255;:;<<9<?5<8<455::<4545<<BB?BCC>BB?B?B@BBBB@AAAAA??<?9999&8<<<8;333AA???:95:B?ABA=A:9:??A@>A>A:99A@@@<??8?;><@59:BBBBBBBC???==687)8::<<<1:86578-8=>:
@6HNMW:00941:06129
TACGGAGGATACGAGCGTTATTCGGAATTACTGGGTGTAAAGGGTGAGTAGGCGGCATGGTAAGCCAGATGTGAAAGCCCGCAGCTTAACTGCGGGACTGCATTTGGAACTACTAAGCTAGAGTACAGGAGAGGTAAGCGGAATTCCCAGTGTAGCGGTGAAATGCGTAGATATTGGGAAGAACACCGGTGGCGAAGGCGGCTTACTGGACTGAAACTGACGCTGAGGCACGAAAGCGTGGGGAGCAAACAGG
+
BIDD@DB?BCCBB?????<?A?:979=C=AABBB=AAABB>BF=B@>>>@A<@@=@A@B?AA>AA7>?B::9>=@/988)6>==>A<@====?AD9??>???>D;D;?<@@A:@@@BCDEDCCCCCCC@BBBC@BB>BBC?C@B@BE>CCBBCCCCCBBBBC>ABBCCCCCCBC@DF?C@BB>BBB>B?BA>AAB;@=;;5;A@BDCC@BBBCDG>B@AACCB@A;;8<CCCCD?C@@@@@@7???BB>BAC=
@6HNMW:00953:06146
TACGGAGGATGCGAGCGTTATCCGGATTTATTGGGTTTAAAGGGAGCGTAGGTGGGATATTAAGTCAGCTGTGAAAGTTTGGGGCTCAACCTTAAAATTGCAGTTGATACTGGTTTCCTTGAGTACGGTACAGGTGGGCGGAATTCGTGGTGTAGCGGTGAAATGCTTAGATATCACGAAGAACTCCGATCGCGAAGGCAGCTCACCGGGCCGGAACTGACACTGATGCTCGAAAGTGCGGGTATCAAACAGG
+
DA??<:94:?@>ABCBBB@CBB<>:999,9@9>>:?A;AB=BC=:;;CDBB@BGH?EGCC@C?BCCCCCCCBCCC>BBC?CCC;CCBB@D@C?BBB9B;@@@AA=AA@AAAB?BC>B@B=@@BCCCC?CBBBB>?>?7>A=B?B@BBDC@CC><>8778CCD@BBBB?AAACCB@?@@B>DD>AAB>A@>899AA8?9?9::AAAA?BB=A>A5979BCCCCCBBABAC@=?=C9?<8:;D;A>>>AF7;;><
@6HNMW:00914:06177
TACGTAGGTGGCAAGCGTTGTCCGGAATTATTGGGCGTAAAGCGCGCGCAGGCGGTTCCTTAAGTCTGATGTGAAAGCCCACGGCTCAACCGTGGAGGGTCATTGGAAACTGGGGGACTTGAGTGCAGAAGAGGAGAGCGGAATTCCACGTGTAGCGGTGAAATGCGTAGAGATGTGGAGGAACACCAGTGGCGAAGGCGGCTCTCTGGTCTGTAACTGACGCTGAGGCGCGAAAGCGTGGGGAGCAAACAGG
+
BC@@<00+00,0:6<09:9?@A=@=A=?:<?6:92:>@?@8?@?@;;:;9@=?A<A@C?D@C@CDCCBBBCCCEE=BCB<@@@<@BBB?B@C@@;:995:BBB@C>AA<AACCCC2AAA=@BCCCCCCB@B@@>@@@A@@=@6:6:=@AAAA@BB;;8;BBA=BB@@@@@BBAAA@@5;;;@?BCCGED@@=@AB5;5;;5<;CBCCEACCCCBBACDEECBBBB@@;@A@@@@:@@@@BBB:CBCCJ?DCCA
@6HNMW:00920:06161
GACAGAGGATGCAAGCGTTATCCGGAATGATTGGGCGTAAAGCGTCTGTAGGTGGCTTTTTAAGTTCGCCGTCAAATCCCAGGGCTCAACCCTGGACAGGCGGTGGAAACTACCAAGCTGGAGTACGGTAGGGGCAGAGGGAATTTCCGGTGGAGCGGTGAAATGCGTAGAGATCGGAAAGAACACCAACGGCGAAAGCACTCTGCTGGGCCGACACTGACACTGAGAGACGAAAGCTAGGGGAGCGAATGGG
+
BBAAA@@<@ABAC?@@CCACCE>B?B=@@AA>AB=BBBDK>A@BFBBBECCACC?AAAA?*:4;A>ABBADCEED?JJJ>CCE?GAA@<@A8BC@ABBB?BA?@@=@A9@@AA<?;?A::7;CBCDD>A@AAA3AAA@A@;@>AA<A>A>AB?AA::9:BCD>CCA@997;78888>@C>CC?A??8?9>@>A>>>9>;:;>A@>>889-8:>??>=898A@@>>>>>B==;:;1:=:8788)8<==@<@AA:
@6HNMW:00922:06193
TACGGAGGGAGCTAGCGTTGTTCGGAATTACTGGGCGTAAAGCGCACGTAGGCGGCTTTGTAAGTCAGAGGTGAAAGCCTGGAGCTCAACTCCAGAACTGCCTTTGAGACTGCATCGCTTGAATCCAGGAGAGGTGAGTGGAATTCCGAGTGTAGAGGTGAAATTCGTAGATATTCGGAAGAACACCAGTGGCGAAGGCGGCTCACTGGACTGGTATTGACGCTGAGGTGCGAAAGCGTGGGGAGCAAACAGG
+
BBBB??>?5:<;BAACBD;<;@CC?B@B@CCCCC>BB?@?6@;<;@BBAAA;;;5;@>/9;B=BCBBBAA?ABBD>@A?@B@@@ACCC@CCC@AAA?B@@B@CG?CDCCCBABECBCCC@CCACC@@?:>@@@;@B@@@@5;5;=A=B@@ABBBB;;8;BDD?D@ECBBBCBBC???=??BB>AAB?DA>>9;@>*0*00+0@@@BBK@:::B<??B?ACCAA@B;;5;;@@@B9A:;;;;;.;??AB=BBC?
@6HNMW:00923:06165
TACGTAGGGTGCGAGCGTTAATCGGAATTACTGGGCGTAAAGCGTGCGCAGGCGGTTTTGTAAGACAGATGTGAAATCCCCGGGCTCAACCTGGGAACTGCGTTTGTGACTGCAAGGCTAGAGTGCGACAGAGGGGGGTGGAATTCCACGTGTAGCAGTGAAATGCGTAGAGATGTGGAGGAACACCGATGGCGAAGGCAGCCCCCTGGGTCGTAACTGACGCTCATGCACGAAAGCGTGGGGAGCAAACAG
+
@A@AB;;;0;<;;??;9;;A4::>;@4:.55::;4<<<@@8::9:9BBBAB?;0-0>@3>00-/=>;@BA@;:??6==@>7>D=A@BB?B?AAA9@=@@@ADDH?BBBB==>00+03<;=???BBAA?:>??AEFFG)AA>A?B=A>ACB997@A?@@@?A?1777=;=9=;88:<<9;<5=2:794333=799=672<<<<<<<+<BA=CA:9;@BBBBCBB@@?@7733544,4///777&///881:;;
@6HNMW:00928:06184
GACGTAGGTGGCAAGCGTTACTCGGAATTACTAGGCGTAAAGCGCACGTAGGCGGAAATTTAAGTCTGTTGTGTAATCTCCGGGCTCAACCCGGAAACTGCAACGGAAACTGGGTTTCTTGAGTGAGGTAGAGGAAGACGAATTCCTGGTGTAGCAGTGAAATGCGTAGATATCAGGAGGAACACCGGTGGCGAAGGCGGTCTTCTGGGCCTTTACTGACGCTAAAGTTACGAAAGCTAGGGGAGCAAACGG
+
CEC??@B?@@;@A6;;AA?BCBBB@C@C?DDC@@=@BBCC8::@@A@;;;C?AA7;;0;C<A@BBCA@A=@BBDD@C@A?4:;0;@AB@CD=C9;<7;AB@HADCACB<AA@A;AC=CC?BACCCBB@BBB@@50+000009<6<:<<4>A?@A????@@@9::9@@?;899?>893993:9=AA=A>AC@CBB?B?BA??>>?AAAA8?98=5<<=:<AA?@>?7/0(/88880<=;6666)8<<<<4::8
@6HNMW:00933:06189
TACGGAGGGTGCGAGCGTTAATCGGAATAACTGGGCGTAAAGGGCACGCAGGCGGACAGTTAAGTGAGATGTGAAATCCCCGGGCTTAACCCGGGAACAGCATTTCAGACTGGCGGTCTAGAGTATTCTAGGGAGGGGTGGAATTCCACGTGTAGCGGTGAAATGCGTAGAGATGTGGAGGAATACCGAAGGCGAAGGCAGCCCCTTGGGGAGATACTGACGCTCGATGTGCGGAAAGCGTAGGGGAGGCAAACAG
+
>?@><@@B::;5<>?:99<C?CCCAC@BB=AA@>=BA@@D<BA<;;;ABCB@BB=ABCCCADABAAC><55599;)4449&4;244.4388(54(/57----9917:8:>7703<6888?>9>>;848888;13377*7<8<8<8=8?@A@A@B?@@?>?>B=BBBBB>>>=99955-99.48443-555:7;45055:9;<<</<7;;;.99943333333/6////666/-(--(-5---/;;.73.5:9.555
@6HNMW:00946:06165
TACGTAGGGGGCGAGCGTTATCCGGATTTATTGGGCGTAAAGCGTGTGTAGGCGGTTTATTAAGTCTAAGATTAAAGCCCGAGGCTTAACCTCGGGTTCGTCTTAGAAACTGGTAGACTTGAGTGTGGTAAAGAGGCAAGTGGAATTTCTAGTGTAGCGGTTAAATGCGTAGATATTAGAAGGAACACCAGTGGCGAAGGCGGCTTGCTGGGCCATTACTGACGCTGAGACACGAAAGCGTGGGGAGCAAATAGGA
+
DA?=<:::::)9>@<=@@7@BB@C?CBD>CC@CC;;;BBB;AAA;;;AA@@;00,0>5>>>A>>B;;;<BBB=CC9;;;0;;;5;@;?<A=@A@@;@?ACCBB@BBBC>AAA?C???BF?BAA>>=?;988,9>>;@B;??B>B49929??AABABB??;?<@@9:79;>@ABCDCACCC@C?A?ACD@CB??=@CB@B@CB?BB?CA@@@;@6:9:>AABBBAAAABBBBB?;=;299>>@@@6??>BC>AA@=@
@6HNMW:00933:06234
TACGGAGGATACGAGCGTTATCCGGATTTATTGGGTTTAAAGGGTGCGTAGGTGGCAGATTAAGTCAGCGGTGAAAAGCTGTGGCTCAACCATAGTCTTGCCGTTGATACTGGTTTGCTTGAGTACAGTTGATGTAGGCGGAATGCGTAGTGTAGCGGTGAAATGCATAGATATTACGCAGAACTCCGATTGCGAAGGCAGCTTACAAAAGTGTAACTGACACTGATGCACGAAGCGTGGGTATCAAACAGG
+
;ABB?@@<@AAAFCC????AAB@B@AAA<@C9>>3<>+99+9D8AABB@??>?>8>>;?@=@=A@??>??9<9899+79>><?;?@@A?@;AAA<=;@49>9;><>?>>?8827?6@>@=@???>?>@A=@AB>>>@<??;>;;<;@ABA;;:>=;;7<BBE>BBBDCCBBBBB@?;;?<<<,//67<::577//)/3=677<6@<<<;0;?7998766BA:;;AA@A==<881655522'275677/6663
@6HNMW:00939:06212
TACGGAGGATACGAGCGTTATCCGGATTTATTGGGTTTAAAGGGTGCGTAGGTGGCAGATTAAGTCAGCGGTGAAAAGCTGTGGCTCAACCATAGTCTTGCCGTTGATACTGGTTTGCTTGAGTACAGTTGATGTAGGCGGAATGCGTAGTGTAGCGGTGAAATGCATAGATATTACGCAGAACTCCGATTGCGAAGGCAGCTTACAAAAGTGTAACTGACACTGATGCACGAAAGCGTGGGTATCAAACAG
+
@??@>BB>ADDCCBB????BBB@C?BBB>CC?BB<BA;AA<AC=BBBAAAA>AB<??ABBAD@BB@@A??:?AAAA9AA@@997:CCC?A7;;@@?=A89949?9=??ABBB@BB=BBC>BBBABABBB<?>EBB;;7:A;A7;;=>?BAAABAA?>;>AAA>898AABCDCCC797A:::A8;;A=A??<?>@>1819@@@A>A@@@?5>><<@<??ABB??>@A9:8==?AA198=888-8>==BD5:56
@6HNMW:00939:06231
TACGGAGGATGCGAGCGTTATCCGGATTTATTGGGTTAAAGGGTGCGTAGGCGGCTATTTAAGTCAGCGGTGAAATCTTGGGGCCTCAACCCTGAAACTGCCGTTGAAACTGGATGGCTTGAGTGTAGATGAGGTAGGCGGAATTCGTGGTGTAGCGGTGAAATGCATAGATATCACGAGGAACTCCGATTGCGAAGGCAGCTTACTAAGTTACAACTGACGCTGAAGCACGAAAGCGTGGGTATCAAACAGG
+
BBBC@@@=@@@?@@@???79:@<@>:99.:919<*8/7;(77)77::::><7949>BBB>B>AABAAAC?BBAD@>>>5777)/)/873790266>6::::0//699><?=?<@AA=?@?A@AA???AACCBB>@@CAEC@C>@=@AA@=@@@@?@?=AABA=:::BBBBC;;;;;;BAA?AACCC?A@@8;;BE=A>ADCBB?BCAA<@@6;;;?A???BCAAAC?AACBBBC@CBCDCE>BBB99929??<
@6HNMW:00952:06253
TACGGAGGGTGCAAGCGTTACTCGGAATCACTGGGCGTAAAGGACGCGTAGGCGGATTATCAAGTCTTTTGTGAAATCTAATGGCTTAACCATTAAACTGCTTGAGAAACTGATAATCTAGAGTGAGGGAGAGGCAGATGGAATTGGTGGTGTAGGGGTAAAATCCGTAGAGATCACCAGGAATACCCATTGCGAAGGCGATCTGCTGGAACTTAACTGACGCTAATGCGTGAAAGCGTGGGGAGCAAACAGG
+
CA@@@CCF>AAA@;?=?>;?AA@@@C@CCCCBCC<BB;;;7;?BBBC@A@C@;;8;C?BBAA<@ABABB7@@@@?9::;B@BB?BB:::;?AB>AA<A@A@B@B@@@E>GAAABC@BBBBBCBBBBB?8>==@<@@BBAB>B?A;@<;;6;BB=@@@8@BDE;BA?CCBBBCCCCBB@CB@C@BBBG>BB?BA?@<@?@BABCBBBCCAC@BB>B>BCCCCDBBB?BBABBBDF>DB@:999-:>@AB>BBC@
@6HNMW:00959:06225
TACGTAGGTGGCGAGCGTTGTCCGGATTTACTGGGTGTAAAGGGCGCGTAGGCGGGATGGCAAGTCAGGTGTGAAATCTATGGGCTTAACCCATAAACTGCACTTGAAACTGCCATTCTTGAGTGTCGGAGAGGTAGACGGAATTCCTAGTGTAGCGGTGAAATGCGTAGATATTACGCAGAACTCCGATCGCGAAGGCAGCTCACCGGGCCGGAACTGACACTGATGCTCGAAAGTGCGGGTATCAAACAGG
+
DBCA?@>99;4;B@?@@B?BBEAC@CDE>CCCCE>CCCCC=AA;@@@@@AG?CAD=CCB=B@?BBBCC@CBAACC>@@@BBCD>BB@C=@@<@CCC?B??@CCC@BBD<BBBB?AC?AA=ABA:::??<???@@C@@A::59>A>CACCCCCCBB;;9;BBC7;;ACCBAABBA=@;;<BBE@CCB@DDC@??BB?A?BAAAAAA?9??9?;@>A?CBBCMDCAAACBBBBBBD;@;9:@@9@@@@AA<ABBA
@6HNMW:00923:06282
TACAGAGGGTGCAAGCGTTAATCGGAATTACTGGGCGTAAAGCGCGCGTAGGTGGTTACTTAAGTCAGATGTGAAAGCCCCGGGCTTAACCTGGGAACTGCATCTGATACTGGGTGACTAGAGTAGGTGAGAGGGGAGTAGAATTCCAGGTGTAGCGGTGAAATGCGTAGATATTAGGAGGAATACCGATGGCGAAGGCAGCTCCCTGGCATCATACTGACACTGAGGTGCGAAAGCGTGGGTAGCAAACAGG
+
?BCAAABC=<;;A=AB;;5;=AAC@D@D@BB;;;8;BBCC>BCBBEFEC;=:;C?C?AAB?B?B@BCB;;9@>DD@B>B<6@@8?@<?<?=@>>9@5:;@@ABBABBD@AABC<B;;;AACCCCBB@CCGDDGGF<AA@CBA?A>B?BC@B@@BCBB>A@@A<AABB;;;DEBC@BC?;:3:3:=@3;;BBAFDD@CACCCBCCD>BB@BCCCC;;;?AAABAA@@@?A?>:99.8<897>6<@<799.7;;5
@6HNMW:00927:06273
TACGTAGGGGGCGAGCGTTGTCCGGAATGACTGGGCGTAAAGGGTGTGTAGGCGGTTTGACAAGTTAGATGTGTAATACCCAGGGCTTAACTCGGGTGCTGCATCTAAAACTGTCAGACTTGAGTGTCGGAGAGGATAGTGGAATTCCTAGTGTAGCGGTGGAATGCGTAGATATTAGGAGGAACATCAGTGGCGAAGGCGACTATCTGGACGATAACTGACGCTGATGCACGAAAGCGTGGGGAGCAAACAGG
+
@@@BBCCCCC3CBCB9:9@BCC@D@F@BBBCBAA=BCCBG>DD>AAACCCC?BB?CC<BBCD?998;BBABA@@C@BBCH>CBC<AC@D@CABBD@??????BBBBBBB8BBCCB>>=CC:>>>>BCCC?>>>@=<>@?@A>A>A>B@BBBBBG???B@BD?B>??>@@BBBBBB@AA?>><>?CCBBBBBB>@BB=B>B;;;@BAABB@BB;;;B?DBBCCCCCCDBBBB;;55)5<;<?@A7AA@AA=BBB?
@6HNMW:00940:06276
TACGTAGGTGGCAAGCGTTTATCCGGATTTACTGGGTGTAAAGGGCGCGTAGGCGGGGATGCAAGTCAGATGTGAAATCTATGGGCTTAACTCATAAACTGCATTTGAAACTGTATCTCTTGAGTGCTGGAGAGGTAGACGGAATTCCTTGTGTAGCGGTGAAATGCGTAGATATAAGGAAGAACACCAGTGGCGAAGGCGGTCTACTGGACAGTAACTGACGCTGAGGCGCGAAAGCGTGGGGAGCAAACAGG
+
ACCBAAA>;;5;A:@=999(3::5;9==>8<<B=B8>>@@@8@@;@@A>>>C?AAA@6?????=@@AA:::@@?>?9@??BADD>CC?C?CCBAAEE>B???CCF>BBC=BCBB@???<=7=///:8<BACCBA?ACCB;;9;=A@D?B@BB;;;CBB>BBBD>CBCAAACAAACC@C?B?BA<@00-0=:=9>?A=@>;;5;;;A@@@@BCBCCC@CBBBBA@@A@@=@;;95=4<;;;>>>9969EF=BBC?
@6HNMW:00953:06308
TACGTAGGGGGCGAGCGTTGTCCGGAATGATTGGGCGTAAAGGGCGCGTAGGCGGCTCTTTAAGAGTGGAGTGAAAGTCCTGCTTTCAAGGTGGGAATGGCTTTGCTGACTGGAGGGCTTGAGTGCAGGAGAGGTAAGTGGAATTCCCGGTGTAGCGGTGAAATGCGTAGAGATCGGGAGGAACACCAGTGGCGAAGGCGACTTACTGGACTGTAACTGACGCTGAGGCGCGAAAGTGTGGGGAGCAAACAGG
+
EC???:::::)9@@=;;93=?>=A?A?BBBC@CF?BA@AA0;;0;BBCCCCA<;9;BBCC<A>A;:;;=AAADED<A;;5<;:;:,:D?CACCC?C@CC?BBD>DCCBCCBC@BLL>BB?BAA@@@BB@AAAB?DA?BDC@C@C@CC>C?BBCBB??=?AAD@AAACCBBAAACCCC=CC@C@BBB?AADA>AAA<?;@==:94:@AAABBCCBA?BA???:9:A::49ABECC>E@??@@@6899CD8?;>7
@6HNMW:00915:06348
TACGGAGGATGCGAGCGTTATCCGGACTTATTGGGTTTAAAGGGTGCGTAGGTGGCTTGTTAAGTCAGTGGTGAAAAGCTGCAGCTCAACTGTAGTCTTGCCGTTGAAACTGACGGGCTAGAGAGGAAACGAGGTATGCGGAATGTGTGGTGTAGCGGTGAAATGCATAGATATCACACAGAACGCCGATTGCGAAGGCAGCGTACCAGGCTCTATCTGACACTGAAGCACGAAAGCGTGGGGATCAAACAGG
+
ACCE@CB@B@@@A;;;;;?BBB?B?B@@=@C?BC=CC=BB>BC=;<;CCBB?BB>AA?BB?B?ABBBBAA?C::::*:??>?@@:;:B>A::::::@D79:<?@=@A@;AA@@BCD?CBAACCA@?@F>BBBC>AA@@@A?A@;;:DBC?BBAA?>B>???A;:9:A@@AA@A???AAB@AA=:99>;;;<?===;@<A<;;AA;;7;A<>>>>A???A@@??699=??@?999/::9:AAB:BAAAD>BBC@
@6HNMW:00922:06345
TACGGAGGATGCGAGCGTTATCCGGACTTATTGGGTTTAAAGGGTGCGTAGGTGGCTTGTTAAGTCAGTGGTGAAAAGCTGCAGCTCAACTGTAGTCTTGCCGTTGAAACTGACGGGCTAGAGAGGAAACGAGGTATGCGGAATGTGTGGTGTAGCGGTGAAATGCATAGATATCACACAGAACGCCGATTGCGAAGGCAGCGTACCAGGCTCTATCTGACACTGAAGCACGAAAGCGTGGGGATCAAACAGG
+
9BAC?AB?B@@@AA:::A?BBB?C?BBD@@?=?A6<=,98+8>38<777BB?BA=@@:=?;?;?CB@@9707@@AC9::999@?@A@=7;;@@??>BA;@@5::8;;C;;:B@>?@;@@@AB@@@<@C=CCA@=A;;;;C@G@;;;@@C>;;;<;;B?BBBB=BBA@AABBBB@@@BAAAAA6::@;9:838857.36;344<@AB>BB?????CAAABBCCDABB9::ACBBB7;;BA@@@3;:9:D:@@C?
@6HNMW:00927:06314
TACGGAGGATGCGAGCGTTATCCGGATTTATTGGGTTTAAAGGGTGCGTAGGTGGCAGAGAAAGTCAGGGGTGAAAAGCTGCAGCTCAACTGTAGTCTTGCCTTTGAAACTTCTCAGCTAGAGTGTAGAAGAGGTATGTGGAATGTGTGGTGTAGCGGTGAAATGCATAGATATCACACAGAACTCCGATTGCGAAGGCAGCATACTGGGCTATAACTGACACTGAAGCACGAAAGCGTGGGTATCGAACAGG
+
CC@@>@D@BAAAA@@@@A@BDC?C?;;;0;A=AF7;;9;F?DI?D;<;@?@;;:6;AAACCE>CCCCCDB3B;;;;*;@;:;A?;;;@<@ABBBABBB8:;@CC=A@@8:;50/00////67<458=BC@F?><?ABBEC@C?;;;AAC@CB@BB:;5;@@>;@@@BECCBBA;;;AAA@@@9@@@9?:949AA@6:49<;<;999CBB=CCCCC?AABBCCB@@??@<D@??>0=@99:9,9>99>?<CC@7
@6HNMW:00936:06356
TACGTAGGGTGCGAGCGTTAATCGGAATTACTGGGCGTAAAGCGAGCGCAGACGGTTTGTTAAGCAGGATGTGAAATCCCCGAGCTCAACTTGGGAACGGCGTTCTGAACTGGCAGGCTAGAGTGTGTCAGAGGGGGGTAGAATTCCACGTGTAGCAGTGAAATGCGTAGAGATGTGGAGGAATACCGATGGCGAAGGCAGCCCCCTGGGATAACACTGACGTTCATGCTCGAAAGCGTGGGTAGCAAACAGG
+
CDDDBBBB>B@@@@@899<@<@BA=A;?899BCC>BBBAA;AA??@:9:@@AAC?CC>CC>A>ABBB?BBCBAAA=ABDD:A???CEC?BB?BB>B?AA>AAA=;;;A=A??=?CC@FBABBBBBB@@@???BDDDD(?>;;5:1:4:=::9AAAB???@@A:>>=@@@@???@>>><>>;><@@@=??>>;>>>8=:=??@@@?/;;;1;>>:>??BA>>;;5;>888>AAAA9>>??@@8===???3::?:
@6HNMW:00941:06340
CACGGGGGATGCGAGCGTTATCCGGATTCATTGGGTTTAAAGGGAGCGTAGGCGGCCCGACAAGTCACGCGGTAAAAGACTGCAGCTAAACTGTAGCACGCCGTTGAAACTGCCGGGCTAGAGTGCAGACGAGGTTGGCGGAACAGGTGAAGTAGCGGTGAAATGCATAGATATCACCTGGAACCCCGACAGCGAAGGCAGCTGACCAGGCTGTAACTGACGCTGATGCTCGAGAGCGTGGGTAGCGAACAGG
+
@AAABAA0@<;;@@::@<?::69B9>>4=::44;1:;(94(4808349=??887173*38:?7;;;443;717777+9496>CA999CE=BBBBBBC@;;;>AA=@@?8?=9949A9ABCBCA??>?>@@>:9398=297:?>>>?@BBB????B:97:BBB>BCBBBABA@@?7776;=.3.388+788:999;.308=;?:>>;67707;><>7<<:?BAABA???@=>>?>@AA>9992:>@@99499>8
@6HNMW:00960:06337
TACGGAGGATACGAGCGTTATCCGGATTTATTGGGTTTAAAGGGTGCGTAGGTGGCAGATTAAGTCAGCGGTGAAAAGCTGTGGCTCAACCATAGTCTTGCCGTTGATACTGGTTTGCTTGAGTACAGTTGATGTAGGCGGAATGCGTAGTGTAGCGGTGAAAATGCATAGATATTACGCAGAACTCCGATTGCGAAGGCAGCTTACAAAAGTGTAACTGACACTGATGCACGAAAGCGTGGGTATCAAACAGG
+
CCBC?CB@CCCCB999@@<@BB?C@BCG;;;@CC9AA0;;/;D<BCBCCBB?BB?BAAAC=A;@CBBA;;8;BBCD9BA:;;A?ACCCAE?AACBBCG@BB@CC@CCCECBC?BG9::A?@???@@????BBBBBAA?AB=A<999@A@A???BAAD;?9:::+:99=?@?ABBB@B??>===7;;@<AAA57787174996::6?:BAA2=97888=?>@@>>>><<??>9;;;3;77333(322666/69;6
@6HNMW:00924:06378
TACGGAGGATGCGAGCGTTATCCGGATTTATTGGGTTTAAAGGGAGCGTAGGTGGGATATTAAGTCAGCTGTGAAAGTTTGGGGCTCAACCTTAAAATTGCAGTTGATACTGGTTTCCTTGAGTACGGTACAGGTGGGCGGAATTCGTGGTGTAGCGGTGAAATGCTTAGATATCACGAAGAACTCCGATCGCGAAGGCAGCTCACCGGGCCGGAACTGACACTGATGCTCGAAAGTGCGGGTATCAAACAGG
+
BCCC?BC@BBBAA@@@BB?BBC?B?BBD=CC@CD=BB<AA:@C;;::AAAB@BBB=@ABCFHALCC:;<CCCCDC>BBB>BJM<CCBC=A>A<@@@7@7;<B@@=@BBBCCB?BB<A?B?AACBAAA>AAAAB>A@C;BB6869?BBBB<>;@@?//,0@@@8@@BD?C@BA>??BAAB@BB?ACD@BBAAA@@A=A>B>>>CAAA?BB>B@E@B@BAAC?@?BBB:9956<<>1:;=<<95;@A===8=>>;
@6HNMW:00934:06380
TACGTAGGTGGCAAGCGTTATCCGGATTTACTGGGTGTAAAGGGCGCGTAGGCGGGGGCGCAAGTCAGATGTGAAATCTATGGGCTTAACCCATAAACTGCATTTGAAACTGTGCCTCTTGAGTGCTGGAGAGGTAGATGGAATTCCTTGTGTAGCGGTGAAATGCGTAGATATAAGGAAGAACACCAGTGGCGAAGGCGATCTACTGGACAGTAACTGACGCTGAGGCGCGGAAAGTGTGGG
+
5<::?<@:=@:;:2999:;@AA=A=@CC<@@@BC<BBECD>@@;@@@BB;;7;BBBB2;;;B?CBBCBE;;;CCC>;;;CDDC=BA5;5;;/;?@@0;;??:::,:@B;?:99>?;??B=@?B=>=9:5;@@@<@BCBBC?B6;5;<@;@@AA@@?C?BBBD=:::@?@?@@AAA>B@B?BB?BAA?BBBB?AAA>A>A@@@A?845;;???;;B<????;;77=9/)/6/0)00+0=>0333
@6HNMW:00952:06397
TACGGAGGATCCGAGCGTTATCCGGATTTATTGGGTTTAAAGGGAGCGTAGATGGATGTTTAAGTCAGTTGTGAAAGTTTGCGGCTCAACCGTAAAATTGCAGTTGATACTGGATATCTTGAGCGCAGTTGAGGCAGGCGGAATTCGTGGTGTAGCGGTGAAATGCTTAGATATCACGAAGAACTCCGATTGCGAAGGCAGCCTGCTAAGCTGCAACTGACATTGAGGCTCGAAAGTGTGGGTATCAAACAGG
+
BBBB?AA?A@@<@BBA@@=@CC?C?BCD>DD@DC=BB0;;0<A8AABBB@@@BB?BCBBB<A<ACCAA@>BBCCC=A@@;;;;>B@@@>@=@??CC:C@BCCBB?AABCBBC?B@@@AA?BAA??@CBB>AA@=@@@<@B=A>A?CCBB@BB@@@@@<@BBC=@@@@=@BBBBA@@@9:6:??@@A@???79:BA394;@>??CCBCC>AA:9:C?BB???@@<@00,0@@>@@8@=>9:929A@@@A<ABB@
@6HNMW:00960:06366
TACGGAGGATGCGAGCGTTATCCGGACTTTATTGGGTTTAAAAGGGTGCGTAGGTGGCTTGTTAAGTCAGTGGTGAAAAGCTGCAGCTCAACTGTAGTCTTGCCGTTGAAAACTGACGGGCTAGAGAGGAAACGAGGTATGCGGAATGTGTGGTGTAGCGGTGAAATGCATAGATATCACACAGAACGCCGATTGCGAAGGCAGCGTACCAGGCTCTATCTGACACTGAAGCACGAAAGCGTGGGGATCAAACAGG
+
@@9954A8>>?;@>@?@@;@BA<A;>9:9)9>.99.5>)555&55)5<;;;>@7;;9;;5;;7<8<;<<BAD@B0000)/0///><934969:;;9:877377/39.9999&44/9///(////9:;:8==7<<5905<5;;A=A=AAABBA=A?>>:8<6;<<<188???@A@???9:9ACCBB<??F;?8818767/6188:75../3//(/8;:86789:7=<:??9==;;;8<*337>><>1?747=8:>A:
@6HNMW:00961:06373
CACGGGGGATGCGAGCGTTATCCGGATTCATTGGGTTTAAAGGGAGCGTAGGCGGCCCGACAAGTCAGCGGTAAAAGACCTGCAGCTAAACTGTAGCACGCCGTTGAAACTGCCGGGCTAGAGTGAGACGAGGTTGGCGGAACAGGTGAAGTAGCGGTGAAATGCATAGAGTATCACCTGGAACCCCGACAGCGAAGGCAGCTGACCAGGCTGTAACTGACGCTGACTGCTGCGAGAAGCGTGGGTAGCGAACAGG
+
CA@@@@@0@;<;B@?@AA>ACC?C@BB?B??9?A6==*:9,4:1:<?>==;+0/)/:2:?=C9==:::::=?DAA3@00*0<<<===BC:?@@@999@ABB=A@?;;;6<?@@=@@9@@???@@?>8:9@>@29298<<2937>?8?=>:>AA@9939?@@:@BB???333899933.3:6;6=<<1:3339733,3,37798732+2:39;<8858;;<==;;;--0==0--:::61789333(/865--(---3
@6HNMW:00967:05802
TACGGAGGATCCGAGCGTTATCCGGATTTATTGGGTTTAAAGGGAGCGTAGATGGGTTGTTAAGTCAGTTGTGAAAGTTTGCGGCTCAACCGTAAAATTGCAATTGATACTGGCAGTCTTGAGTACAGTTGAGGTAGGCGGAATTCGTGGTGTAGCGGTGAAATGCTTAGATATCACGAAGAACTCCGATTGCGAAGGCAGCTTACTAACCTGTAACTGACATTGATGCTCGAAAGTGTGGGTATCAAACAGG
+
;;;@?;;7;AB=A@@@@A?BBB?B?BBB=CE@DD>DD>BC>CD=AA;;:A@@@BB9A<@@=@@CCCCBB=@@@AA8;;;0;@@;@A@A<>8=8<<?3@>BCCAFACCCCC;;:;BD@<;7:<=?=???<9>>?9@BB?@A?A?B?BCBB?BDBBBA@;@::9.;A@A;BABBBEBBBCC@AA=@@@=BBB?BABB7;8;ABBC@DCCC>B>;;<B?CCCCCDC@BBCCCCHCCC>BBB:::0;AA@BC><;;?
@6HNMW:00970:05782
AACGTAGGTGGCAAGCGTTGTCCGGAATTACTGGGTGTAAAGGGAGCGCAGGCGGGTCGGCAAGTTGGAGGTGAAAGCTGTGGGCTCAACTCACAAACTGCCTTCAAAACTGCCGATCTTGAGTGGTGTAGAGGTAGGCGGAATTCCCGGTGTAGCGGTGGAATGCGTAGATATCGGGAGGAACACCAGTGGCGAAGGCGGCCTACTGGGCACTAACTGACGCTGAGGCTCGAAAGCATGGGTAGCAAACAGG
+
B;CBBCG?BB@@A?@?@A<@?B?C?C?B?BCBBD>BBACC=DC>AA@>>>@=A@A;A9959@<@@=A>??:???>8:>ABAAA7AA@A;>>>>@AA9?>>B@D@DDDE;C@@@?BACAA=@AAAA?AA@@AA@>@AA?AA>A>A?AB<B@CCDBBBB@C@=@=???DCCCBBBBDCB9??<@=?BCABABB@CAA=?<>=9?>BBCBBC>BBBBB?BCBBCCBBB::8:CCABB=BABABC>BBC???8>???
@6HNMW:00983:05779
TACGTAGGGTGCGAGCGTTAATCGGAATACTGGGCGTAAAGCGGGCGCAGACGGTTACTTAAGCAAGATGTGAAATCCCCGGGCTTAACCTGGGAACTGCGTTTTGAACTGGGTAGCTAGAGTGTGTCAGAGGGGGGTAGAATTCCACGTGTAGCAGTGAAATGCGTAGAGATGTGGAGGAATACCGATGGCGAAGGCAGCCCCCTGGGATAACACTGACGTTCATGCCCGAAAGCGTGGGTAGCAA
+
CLDBBACD=CCCBABBBC>A>AAA<@-00:///(/;999/33<<5783;8=77089@@C@C>AAC???:78BCD>AAAF;DD>BA9>8<9><=7<=@BC:88AB5>>:>@BB:ABAAA>>=@===B6567255677%5668/6/6(/...758:;>;855:355599?@9888////69396>;;3:7775955,5.5:@@AAA.99:0;==5;;>>?><6808<5222'255(5757AA3=98578
@6HNMW:00992:05795
TACGGAGGATACGAGCGTTATCCGGATTTATTGGGTTTAAAGGGTGCGTAGGTGGCAGATTAAGTCAGCGGTGAAAAAGCTGTGGCTCAACCATAGTCTTGCCGTTGATACTGGTTTGCTTGAGTACAGTTGATGTAGGCGGAATGCGTAGTGTAGCGGTGAAATGCATAGATATTACGCAGAACTCCGATTGCGAAGGCAGCTTACAAAAGTGTAACTGACACTGATGCACGAAAGCGTGGGTATCAAACAGG
+
DB;;8;C?BBBAD;;:;;?BBB@C@CCC?CI@BB=BD8AA0;;0;BBCCCCACCACBABC9;:;CDDDCC>C;<;;;*;@;;<;9:DCC@C:9:4;99:4998=?=BCC@@=?;?>*000+0:9;/77@B=@BB???C?BB@F@@?@BBBCDCABAAA>AAAD>99:CCDCCBB@<>>>>>>><>>><>>B6767:394>77<?6<<==B5BB@@A=@@@@@@A@@<<;79237;3;8=99A7<<885:3>9=>
@6HNMW:01002:05776
TACGTAGGGGGCAAGCGTTATCCGGATTTACTGGGTGTAAAGGGAGCGTAGACGGCATGGCAAGTCTGAAGTGAAAACCCAGGGCTCAACCCTGGGACTGCTTTGGAAACTGTCAAGCTAGAGTGCAGGAGAGGTAAGTGGAATTCCTAGTGTAGCGGTGAAATGCGTAGATATTAGGAGGAACACCAGTGGCGAAGGCGACTTACTGGACTGTAACTGACGTTGAGGCTCGAAAGCGTGGGGAGCAAACAGG
+
CCCCCBBBBB2@@=@?AC@CDD?B?BCD?CCCCC=9::BB;BB=BBBBCBBC@@>@CCC?BA?BCCCCC@CBCECC<CC>CCC>CDCC@CF>CCB=BCCDDDD<@??E=BBBBCC?BBDAAACABACF?BB;;:;C?BBB?B?B?B@CCCCDDCC;;6;=<=6?????BBCCBA>BC?BB?B?BBB?BBBB?BBB?B@B@BBA?BCCCACCBBBB?BBBBBBB>B@@=@@@BBB=BBBAACC8@@@CC=CCC?
@6HNMW:01004:05775
TACGTAGGTGGCGAGCGTTATCCGGAATCATTGGGCGTAAAGAGGGAGCAGGCGGCCGTGAGGGTCTGTGGTAAAAGACTGAAGCTCAACTTCAGTGAGCCATGGAAACCGGACGGCTGGAGTGCGGCAGAGGATCGTGGAATTCCATGTGTAGCGGTGAAATGCGTAGATATATGGAGGAACACCAGTGGCGAAGGCGACGGTCTGGGCCTGCACTGACGCTCATTCCCGAAAAGCGTGGGGGAGCAAAATAG
+
>@>AB@=::94:@A:9:=64453939.55??7?E<AACCB9A>@@6?>==?9=@2;4955;;<)4459996<<<<+:55555.5;;9;8//*//99:;=9.555.4<2;5;5;55.565./;////7;:9;;7<<>@?@=?:>2929:99B@A?;;8:@@@-000:>><@@BABAC@AB?A@C?@<@999=@AA@A=@B:::;?;;:A=A:???>==45499:333,33(3333&33338888$333333&377
@6HNMW:00967:05837
TACGGAGGATCCGAGCGTTATCCGGATTTATTGGGTTTAAAGGGAGCGTAGATGGATGTTTAAGTCAGTTGTGAAAGTTTGCGGCTCAACCGTAAAATTGCAGTTGATACTGGATATCTTGAGTGCAGTTGAGGCAGGCGGAATTCGTGGTGTAGCGGTGAAATGCTTAGATATCACGAAGAACTCCGATTGCGAAGGCAGCCTGCTAAGCTGCAACTGACATTGAGGCTCGAAAGTGTGGGTATCAAACAGG
+
BCAA@CB>BBC?AA@@BC?A@A<A>:99,9=9A?6AA:BC>CF>AACECC@@@C8;;;BC<B@BCAB@@7:;@@@,:;C8@;:6:AAA?B>AAAAA8A=?BACBACCCBBCB@BBBCBC?AAA?????@=@?>8>A@;>@394:<?CDD?BA@A@;;7<ABB=@@@@=@BCBCBB@@?A>AB?A@@:>99399<;/717=<=9>><<<;?A<<=B<>>BBBBB>@??>?@@AAA<AAB@BC:AA><AC:898;
@6HNMW:00973:05812
TACAGAGGGTGCAAGCGTTAATCGGAATTACTGGGCGTAAAGCGCGCGTAGGTGGTTATTTAAGTCAGATGTGAAAGCCCCGGGCTTAACCTGGGAACTGCATCTGATACTGGATAACTAGAGTAGGTGAGAGGGAAGTAGAATTCCAGGTGTAGCGGTGAAATGCGTAGAGATCTGGAGGAATACCGATGGCGAAGGCAGCTTCCTGGCATCATACTGACACTGAGGTGCGAAAGCGTGGGTAGCAAACAGG
+
DCCCCCBA<BAAA=@@??<@>@AC@D?B<??DCC>AAADB=B???BCBBBC?@@7849AC=B<?>BBBBAAABBB9@@??5AB:AA=B?B@BEF=B>>?@@@;<;@A@@@=<7<8808<<<=>>>E>BBCB;;;8;<@@BBC>A>AACC@CCCCC@@<@@A@:AABBBCCBCACDAA=@@;?<@@B@CCBAADCC=?<ABBBC@C@BC@CCCDBBBBBBBBCCB@9949?>@AA<A@@@BB>BBCCCC=BCC?
@6HNMW:00982:05840
TACGGGGGATGCGAGCGTTATCCGGATTTATTGGGTTTAAAGGGCGCGTAGGCGGGACGTCAAGTCAGCGGTAAAAGACTGCAGCTAAACTGTAGCACGCCGTTGAAACTGGCGCCCTCGAGACGAGACGAGGGAGGCGGAACAAGTGAAGTAGCGGTGAAATGCATAGATATCAACTTGGAACCCCGATAGCGAAGGCAGCTTCCCAGGCTCGAATCTGACGCTGATGCGCGAGAGCGTGGGTAGCGAACAGG
+
;AAAABA2B@@@AA@@@A?B@@:@;99:*9<:?=<BB<BB6AA:@BAABBB?BBB=AB;;;C?AABBAAA=@@?A3:;;BBBCBBCEE?CAAAECCAA@B?CC>@AC>CBB?>?>?8?A@AABA??>?=>???8?A@BB<;6;>5>>A@??@@@8939>>=9??==B?=888<;<4::9>5;5:CD5<=;=:9:>:=9==;;;57>6//,/;://)/886:89=>=A>>>BBGC<;;=;9::/:8988818::4
@6HNMW:01007:05825
TACGGAGGATGCGAGCGTTATCCGGACTTATTGGGTTTAAAGGGTGCGTAGGTGGCTTGTTAAGTCAGTGGTGAAAAGCTGCAGCTCAACTGTAGTCTTGCTGTTGAAACTGACGGGCTAGAGAGGAAACGAGGTATGCGGAATGTGTGGTGTAGCGGTGAAATGCATAGATATCACACAGAACGCCGATTGCGAAGGCAGCGTACCAGGCTCTATCTGACACTGAAGCACGAAAGCGTGGGGATCAAACAGG
+
CCCC@AB?A;;;A;;;@@?ABB@D@B@@=@@:@B;BD>AA>AC>BBCBCBB>;;;;DGEC@C@CCDBBBB?B@@@@2<<0000<<BBC?B@@@???@A=ABAAB?BCD=BBDCBBC>BB@?;55@:?A6==;;5;=:79:5;5;=>>>>5;;<??>@<A:;;3889BBBBA;<;??==>???<@@A==>;:<<?A5;5;;;;;;;=8<<;?@@AABAA@@>>>A?@899::9:@388>>>>>/>>;;;3;=><
@6HNMW:01009:05828
TACGGAAGGTCCAGGCGTTATCCGGATTTATTGGGTTTAAAGGGAGCGTAGGCGGACGACTAAGTCAGCGGTTAAAGCGTGTGGCTCAACCATACATTGCCGTTGAAACTGGTTGTCTTGAGTGCACACAGGGATGCTGGAACTCGTGGTGTAGCGGTGAAATGCTTAGATATTACGCAGAACTCCGATTGCGAAGGCAGCTTACAAAAGTGTAACTGACACTGATGCACGAAAGCGTGGGTATCAAACAGG
+
DCBB?B?B@CC?AB@BBB?CBD@B?@@@;BC?CE=DB8;;0<B=BBBEDCC@BA9==00000>BAACCCB6;6:?8ABDCCCC@CCCC@C@CBBCDEACC:;;=@@C<BAB?B;;;CC@CBCBBBBA@A::;6:@@ACC?C?CCBBBB?BBA@@@?:@@@@:???B=BACCBB?CBBBBBA7;;A9<<@5:8::0818?>>D=AAADD5>888C=BB@;;<@@ABAAABCBBC<A<=<<;09;>>@C9AAA<
@6HNMW:01010:05837
TACGGAGGATGCGAGCGTTATCCGGATTCATTGGGTTTAAAGGGTGCGTAGGCGGACTATTAAGTCAGTGGTGAAATCCTGCAGCTTAACTGCAGAACTGCCATTGATACTGATAGCCTTGAGTTTGGTTAAGGTAGGCGGAATGTGTAATGTAGCGGTGAAATGCTTAGATATTACACAGAACACCAATTGCGTAGGCAGCTTACTGAGCCGACACTGACGCTGAGGCACGAAAGCGTGGGGATCGAACAGG
+
BDBD@<<:;CC@@AC:;:@EBC@B@?@=?BD;??8?A5==7?@9@@BBBCC>CB:?????=@<??=?=:939<<<+799?787BBC>B>B877=>?<=<9@1664<<@BABCBCDBB>A<?;;;A8A?B?C@C?BBB>AA<A?;;;BBCACCCCCCC?BACC=;;;FAAAABBB>BBA;<;A=A@A=@=A6;:??>>;A;9:9;@ABBBBDACE@A@BB@@@AAB;;7;CBBAG=A@BBBBB:BABBB?CCC?
@6HNMW:00996:05873
TACGGAGGATGCGAGCGTTATCCGGATTTATTGGGTTTAAAGGGAGCGTAGGTGGGATATTAAGTCAGCTGTGAAAGTTTGGGGCTCAACCTTAAAATTGCAGTTGATACTGGTTTCCTTGAGTACGGTACAGGTGGGCGGAATTCGTGGTGTAGCGGTGAAATGCTTAGATATCACGAAGAACTCCGATCGCGAAGGCAGCTCACCGGGCCGGAACTGACACTGATGCTCGAAAGTGCGGGTATCAAACAGG
+
;AAB=@@;@;;;A@BCBB@BBB?C?AAA<AB?BC>BA29:,9=8;>>@ABB@BBB>C;;;AC>BB;;;@BBB@BB<BBB6ACA7ABBB>B@B>BBB9A7:;BCB@BA@?A@A9BB<B>B<@?A@:99:>??@?>AAA=::5:=@;?=??<?@@@AAA>ABBA;AC>>;>@@@AAABCCD?BB>BBG@CBA@@A7729;=>@@AAAB?BE>C?C@C9;:AAB???CCA@A?@?CD;@==999,9::9CB9>>B=
@6HNMW:00997:05893
TACGGAGGATGCGAGCGTTATCCGGATTTATTGGGTTTAAAGGGAGCGTAGGTGGGATATTAAGTCAGCTGTGAAAGTTTGGGGCTCAACCTTAAAATTGCAGTTGATACTGGTTTCCTTGAGTACGGTACAGGTGGGCGGAATTCGTGGTGTAGCGGTGAAATGCTTAGATATCACGAAGAACTCCGATCGCGAAGGCAGCTCACCGGGCCGGAACTGACACTGATGCTCGAAAGTGCGGGTATCAAACAGG
+
DDAA?BD@BA@@@A@9;;5:::9>9=B=:?@;@B0;;4;C=DF>CCBA@=@=9:9.9@@@4949BAACCAA;<=@8;9>)555&5;;@=B?B:BBB9B:B@@AB=@@@:::@;@A<B@D>CBBBBCC?AAAAA====5=@;@=B=BBBB?B@@;;00*0;=;7=@??7A???AA???AA=@A?C::99CA@AA@>7:5:;000::><@?7=:>7<6;@@AAAAAA====98888-8=CCBC:>;;;:91;=<6
@6HNMW:00969:05933
TACGGAGGGTGCAAGCGTTACTCGGAATCACTGGGCGTAAAGGACGCGTAGGCGGATTATCAAGTCTTTTGTGAAATCTAATGGCTTAACCATTAAACTGCTTGAGAAACTGATAATCTAGAGTGAGGGAGAGGCAGATGGAATTGGTGGTGTAGGGGTAAAATCCGTAGAGATCACCAGGAATACCCATTGCGAAGGCGATCTGCTGGAACTTAACTGACGCTAATGCGTGAAAGCGTGGGGAGCAAACAGG
+
CBAA?@@@:?99:?A@@@?ABBBB@B@BCCBBB@:@B@@A<B?BCCCABAFB:9;:JBFGBB?BABBBC;BBBCD>?::;?BC@CB?B@D?AB@DD<DCCCC?CCBBB>CBBBBC@BBBCDCBBB999,9?==;?BBAAB=A>@;?;;:5:BB9<<<.;@@A6AC?CCBBBCDCBBC@CC@B?B@@@:??=?@CA?B?BBBAAACDBB>B?BB?B@BBBCBBBBC?CCBBBCDF>C999BBB8BCABC>BBB@
@6HNMW:00972:05953
TACGGAGGATACGAGCGTTATCCGGATTTATTGGGTTTAAAGGGTGCGTAGGTGGCAGATTAAGTCAGCGGTGAAAAGCTGTGGCTCAACCATAGTCTTGCCGTTGATACTGGTTTGCTTGAGTACAGTTGATGTAGGCGGAATGCGTAGTGTAGCGGTGAAATGCATAGATATTACGCAGAACTCCGATTGCGAAGGCAGCTTACAAAAGTGTAACTGACACTGATGCCACGAAAGCGTGGGTATCAAACAG
+
@@9:45>9>=C@A=>;9:9>><:?:==@>@C?CB>CM>CC>DE?;;;CC;;6:;6;BBBFIFACCCCB;;::BBDJ9CAAA;;6;A@@>C6:::::@A>AA=AA7;:@???C8CC<889589>?@??@B?BBBBA??<<;;>:877??@B@?@@>>>?>>>D=877=<<ABB@@=9<:9:::37::8;>>:>9;;4842229:/33<<</888886A@33/--------(--56618;<;9=3222::=/858
@6HNMW:00976:05923
TACGGGGGGTGCGAGCGTTAATCGGAATAACTGGGCGTAAAGGGCACGCAGGCGGATAGTTAAGTGAGATGTGAAAGCCCCGGGCTTAACCTGGGAATTGCATTTCAGACTGGCTATCTAGAGTATTTTAGGGAGGGGTAGAATTCCACGTGTAGCGGTGAAATGCGTAGAGATGTGGAGGAATACCGAAGGCGAAGGCAGCCCCTTGGGAATATACTGACGCTCATGTGCGAAAGCGTGGGGAGCAAACAGG
+
AA@@@@?@&9;:?>?<:;7;=ABC?A?AB@BGFK>CAAAD;@A;A@@?A;;6;C@CDICC@C;;;BAAAAAABBC=CCCC;BG>CC@B@A@FCF>B@B>@@@CC=CCCCBBB?CBBBBBBA:99@@@@5??@8:9:949CCC?C>?=?BAAAA@A??:?>@@89:8>>?;;;>???B?CC?B?CBC?CD>=:AAA=A?BAABAB6A=@A<B?BABBBBBBBBCAAAAA>?;;;;3;>><<==2///==6===9
@6HNMW:00978:05924
TACGGAGGATGCGAGCGTTATCCGGACTTATTGGGTTTAAAGGGTGCGTAGGTGGCTTGTTAAGTCAGTGGTGAAAAGCTGCAGCTCAACTGTAGTCTTGCCGTTGAAACTGACGGGCTAGAGAGGAAACGAGGTATGCGGAATGTGTGGTGTAGCGGTGAAATGCTTAGATATCACGATGAACTCCGATCGCGAAGGCAGGTGTCCGGGGTGCTACTGACGCTGAGGCTCGAAAGTGTGGGTATCAAACAGG
+
555:7:>:C996A;;:BBAFCEAD@@A@>AB4;;7;B;BD>BC>BA8....*.-37766849+55=<=<<9<>FFD;@?;;9::9<<A9??><88<<=7==8==<A@A:>>@@99949<<8::>;8<=7?<;;5:>345;7<<858?==9;;9?9695////(//39,3388;99//...363663.555598999>:99:79?@@5777-7//./--7---....7.358666./../55'./39<=285<3
@6HNMW:00980:05917
TACGGAGGATACGAGCGTTATCCGGATTTATTGGGTTTAAAGGGTGCGTAGGTGGCAGATTAAGTCAGCGGTGAAAAGCTGTGGCTCAACGTTCAGCGTGCCGTTGAAACTGTCAGGCTTGAGTGCAGTGGCGGCAGGCGGAATTCGTGGTGTAGCGGTGAAATGCATAGATATCACGAGGAACTCCGATTGCGAAGGCAGCTTGCCATACTGTAACTGACACTGAAGCACGAAGGCGTGGGTATCAAACAGG
+
ECCCAAA>AABBB?@@BB?BBB?B?BAB=@@=@C;BB9;:8:D>CCBCHBB@BC@CBBBF?A<@CCBAAA@CCCCC;CBEE;:;;CCD@CBC@CAA@BBCC@BB?@@@=@BAGB;;6:?=ABBCBBCCBB?BB>BBC?BD@D@B?CBBB?BB@@@BB>A@CD=;;;BBBCCBBB:99B@@=A?????C@A89:@@;?=?AABF@BB@D@@@BBBD@CDCB@??CED?BBC@@@>@@A?:9:2:AABAB>AAA?
@6HNMW:00992:05957
TACGGAGGGTGCAAGCGTTACTCGGAATCACTGGGCGTAAAGGACGCGTAGGCGGATTATCAAGTCTTTTGTGAAATCTAATGGCTTAACCATTAAACTGCTTGAGAAACTGATAATCTAGAGTGAGGGAGAGGCAGATGGAATTGGTGGTGTAGGGGTAAAATCCGTAGAGATCACCAGGAATACCCATTGCGAAGGCGATCTGCTGGAACTTAACTGACGCTAATGCGTGAAAGCGTGGGGAGCAAACAGG
+
CCBB?AAB9?@@@>AAAB>BBCCC@D@B@@A@@B9AA@@A;A?AAADDCCC@AA?BC@CC::6;@@@@@7=@@@A=;;;@@BC?BC?B@C?BB@BB=BBBAB@CCBCD=CBBBBB?CBBFCCCBCCCC;AA998:BABBB@C@D@G?CB<>=@;;9;*;@BC;CE?BBBBBCCCFBB?BC@D?BBBF?BB>@@A@<@=????ABBBCC@CABB@BACCCBC@A@C@ABABBBDD>CBAAEDD;@A:::.<@@=
@6HNMW:00999:05940
TACGGAGGATCCGAGCGTTATCCGGATTTATTGGGTTTAAAGGGAGCGTAGGCGGGCGCTTAAGTCAGCTGTGAAAGTTTGGGGCTCAACCTTAAAATTGCAGTTGATACTGGGTGCCTTGAGTGCAGTATAGGCAGGCGGAATTCGTGGTGTAGCGGTGAAATGCTTAGATATCACGAAGAACTCCTATTGCGAAGGCAGCTTGCTGGAGTGTAACTGACGCTGATGCTCGAAAGTGTGGGTATCAAACAGG
+
AABC?CC@BBB?CB@>???BBB?B@BBB>BB@BG=BB>BC>BC<===B???@CBB=A:9::?=@AACBBABBCGI>BAD?ECC<CCCC@CAG@BBB:A:;;BBC?@ABBB;;;8;A@AF@BAAACEBB@AA??;?AA=AB?B@B=BB8757A>>@>>;>AAB=???B?BBBBBBBBBBC?CC?CEC@CBB?BBBC>B>???BC?BBBB@BBBAACACCCDC;;;CCCCC@@@BB=BCCBCE?BBBCCE?ECC?
@6HNMW:01010:05943
TACGGAGGATGCGAGCGTTATCCGGACTTATTGGGTTTAAAAGGGTGCGTAGGTGGCTTGTTAAGTCAGTGGTGAAAAAGCTGCAGCTCAACTGTAGTCTTGCCGTTGAAAACTGACGGGCTAGAGAGGAAACGAGGTATGCGGAATGTGTGGTGTAGCGGTGAAATGCATAGATATCACACAGAACGCCGATTGCGAAGGCAGCGTACCAGGCTCTATCTGACACTGAAGCACGAAGCGTGGGGATCAAACAGG
+
9@??<@C:@@@@B;::::?CCC?C@CAA=AB=@>8==)000&/6.///993325828C499>A>ABBBBA@;>9:999(:>DBBBBB@@A=@@>>@A@9:39=8992::99&9::::>=5=<<<BBAB@BC>;;0>9<B000>;>;009;@C9B@>;:;@<@@@B9;;;:99ABA@BBA@@@B??<@DB?CCC=???@=A>BBBCCCBB?AA>A@@@BA@@BB????AA=A@B;;<>BBCCCC@9CBBBE?DBB>
@6HNMW:01012:05950
TACGTAGGGGGCAAGCGTTATCCGGATTTACTGGGTGTAAAGGGGCGCGATAGGGCGGGGATGCAAGTCAGATGTGAAATCTAATGGGCTTAACTCATAAACTGCATTTGAAACTGTATCTCTTGAGTGCTGGAGAGGTAGACGGAATTCCTTGTGTAGCGGTGAAATGCGTAGATATAAGGAAGAACACCAGTGGCGAAGGCGGTCTACTGGACAGTAACTGACGCTGAGGCGCGAAAGCGTGGGGAGCAAACAGG
+
798:844444$3>6::5<044<2929;7./0-8:*.---8(---&-:7555555)5555'599//)//////////-8/----(-99177380-----79,5///53;1333(3333:4339=/73377780*0=00*---5--(-(-(/2729;;=<<<=7<<<@8:9;A@BCCBC@@=@=@>AB?AAB@???A?A9;8;<@B5;;A;;99.55<=55.5554:<<=>>>966699905555555&5::>@:>?@=
@6HNMW:01012:05952
TACGGAGGGTGCAAGCGTTACTCGGAATCACTGGGCGTAAAGGACGCGTAGGCGGATTATCAAGTCTTTTGTGAAATCTAATGGCTTAACCATTAAACTGCTTGAGAAACTGATAATCTAGAGTGAGGGAGAGGCAGATGGAATTGGTGGTGTAGGGGTAAAATCCGTAGAGATCACCAGGAATACCCATTGCGAAGGCGATCTGCTGGAACTTAACTGACGCTAATGCGTGAAAGCGTGGGGAGCAAACAGG
+
DBA@=;:;0;A@@=A@@@?ABCBB>B?BCCCCCC>AA@AB:@=@BAAABCC?AABBB=AAA@<@BBBBB:AACDD=AAAB?CB?BC?A=@6:;<@@:@CCBB@BA@?@;@@@@BC?BBCBBBBBBBBB=BBBB@CCDCDD?C@C>A=AA>AABABBB8AAAA9AC?CBCBBBDCCCC?BB@C?@@AB=BBACCCD>@<?89:ABBBDC@C@BB@B@CCCCCBBAB?CC@@AACC=BABACCC9;;;BB<ABB@
@6HNMW:00982:05971
GACGTAGGTGGCAAGCGTTACTCGGAATTACTAGGCGTAAAGCGCACGTAGGCGGAAATTTAAGTCTGTTGTGTAATCTCCGGGCTCAACCCGGAAACTGCAACGGAAACTGGGTTTCTTGAGTGAGGTAGAGGAAGACGGAATTCCTGGTGTAGCAGTGAAATGCGTAGATATCGGGAGGAACACCGGTGGCGAAGGCGGTCTTCTGGGCCTTTACTGACGCTAAAGTACGAAAGCTAGGGGAGCAAACGG
+
BAC@@@A?@?;:;4;;<;<ABCGE@C@E@CCBBB?BBDCD9;;@A@A@BAB=;;6;B=BB>CABBEBBB@BBCCCACB??;?@:@BCCAEF=B?A@:@A@?B@CB@BD=BBDD>DD>ED:;;HDCCC@CBBBC@@9=@00,06<6<6::6<=>958@ABBCC>BBBCAAAC??@BEC>BB?@:=>>+0+0=9;;;4848B7<BC?BBCB=B@BE>B??>>?@;<8;3<@ABCCD=AAA::99*9;:79+388
@6HNMW:01008:05986
TACGGAAGGTCCGGGCGTTATCCGGATTTATTGGGTTTAAAGGGAGCGTAGGCGGCATGGTAAGCGTGTTGTGAAATGCGGGTGCTCAACATCCGGACTGCAGCGCGAACTGCCGTGCTTGAGTGCATTGAAGGAAGGCGGAATTCGTGGTGTAGCGGTGAAATGACTTAGATATCACGAGGAACCCCGATTGCGAAGGCAGCTTTCCGCGCTGTTACTGACGCTGAAGCTCGAAGGTGCGGGTAATCGAACGAGG
+
@@@B?B=A>AA?BC;@@A=@@@=A@CCL>BC@CC>AB:BE8AA8///////)/;29445.4=7;=A>>>8<<:9:(94333(39////)/666161783333355=<C@B@@@:<??>?:=A;;;@>@=@@;@>A<@<=A9@5:49?=C=B?CAA7939;;;5;...:,..;=::88:.--)-0888)8-7,7<892827<9773,3;>9==>99/279==>::///68>=7776A<@=<>A86806<88/57996
@6HNMW:01011:05968
TACGGAGGATGCGAGCGTTATCCGGATTTATTGGGTTTAAAGGGTGCGTAGGTGGGCTATTAAGTCAGCGGTGAAAGTTTGTCGCTTAACGATAAAATTGCCGTTGAAACTGGTAGTCTTGAGTATAGATGAAGTAGGCGGAATGCGTGGTGTAGCGGTGAAATGCATAGAGATCACGCAGAACTCCGATTGCGAAGGCAGCTTACTAAGGTATAACTGACACTGAAGCACGAAGCGTGGGTATCAAACAGG
+
@AAB?BC@BA@@BBB9::@BBD@D@CDD=BC@BC:AB:@@:@D;BBBBBCC@BBB<ABBB?C@CBBBBBB@BA@?:>@B8AAA9;;=A>AAAADEF;C?BB@BB>A@C>BBC@BCABBB?BACBBBCCEB@A=AAAB@BB@B@BA@@@@>BBBBBBB?CBBB=:::BCEEDECCBBBBBBAA?BBB=ABB598BB>A?BBBCD?CCCC6858CCA?>>?BBBBB?B?B==>//*077/8818AAAAA:>>>=
@6HNMW:01011:05976
TACGGAGGATGCGAGCGTTATCCGGATTTATTGGGTTTAAAGGGAGCGTAGGTGGGATATTAAGTCAGCTGTGAAAGTTTGGGGCTCAACCTTAAAATTGCAGTTGATACTGGTTTCCTTGAGTACGGTACAGGTGGGCGGAATTCGTGGTGTAGCGGTGAAATGCTTAGATATCACGAAGAACTCCGATCGCGAAGGCAGCTCACCGGGCCGGAACTGACACTGATGCTCGAAAGTGCGGGTATCAAACAGG
+
=BCD@DC@DDCB@?@BAB?AAB7<9;CD=BBABB?BC=CC=CC<;;<;;<A?A@B;ABBB?C@BCB<;<AABBCB>BAJ?DID9AADD@B@C@CCC8B7;;@@?:=?===?<9==8=9=9>>AA@9:29?<=@>ABB<A@=A4:4:ADA?A>=0/00)0///)/8894:=>?BABCDCC?CD?BBB?A@@???@@:@:@000@>>><@A8C5:5:9==9:9?=;>6///988:;29=7556/9?>A=C68:>:
@6HNMW:00964:06011
TACGGAGGATGCGAGCGTTATCCGGACTTATTGGGTTTAAAGGGTGCGTAGGGTGGCTTGTTAAGTCAGTGGTGAAAAGCTGCAGCTCAACTGTAGTCTTGCCGTTGAAACTGACGGGCTAGAGAGGAAACGAGGTATGCGGAATGTGTGGTGTAGCGGTGAAATGCATAGATATCACACAGAACGCCGATTGCGAAGGCAGCGTACCAGGCTCTATCTGACACTGAAGCACGAAAGCGTGGGGATCAAACAGG
+
BGFDAAA?AA@@@000008<@@<@;>:;8<<:@A8>C>CC?DD?<<0==000+0/5;;:99486<<<<6669=;?E@5<<000>@AAAB=;;;;000:@:@@9:<8;;:.9@@@AAA<?@@?BBBB@CC=?@;;6;A@@:;6;@;9:??A>BCCBB?@<?BCC>A??>ABBBCCCBAABBAAC?B@@;??@7:;=B=A<@@B@@@@B==<9=>==>>:;;>888=AA8::@@999*7<;<>??2?=;=>7<BB?
@6HNMW:00965:06022
CACGGGGAGTGCGAGCGTTATCCGGATTCAGTTGGGTTTAAAGGGAGCGTAGGCGCCCGACAAGTCAGCGGTAAAAGACTGCAGCTAAACTGTAGCACGCCGGTTGAAACTGCCGGGCTAAGAGTTGCAGACGAGGTTGGCGGAACAGGTGAAGCTAGCGGTGAAATGCATGAGAATATCACCTGGAACCCCGACAGCGAAGGCAGCTGACCAGGCTGTAACTGACGCTGATGCTCGAGAGCGT
+
0/4444&44555444:44.5=@@C?BB>;:97-73(33(33(3;19:9333:-339<1888843333333,33==.88688/////88/87722------(/0638;</32585<:3:7:18:88059522;953.3.3...(..33545/2.222555925566.6.....-46,/..333.56163>99.9222558838;<=975722,2:5:;;::4<::9<9;;@??>>?>?>=====6
@6HNMW:00976:06019
TACGGAGGGTGCAAGCGTTAATCGGAATTACTGGGCGTAAAGCGTGCGCAGGCGGTTTTGTAAGACAGATGTGAAATCCCCGGGCTCAACCTGGGAACTGCGTTTTGTGACTGCAAGGCTAGAGTGCGACAGAGGGGGTGGAATTCCACGTGTAGCAGTGAAATGCGTAGAGATGTGGAGGAACACCGATGGCGAAGCAGCCCCTGGTCGTAACTGACGCTCATTGCACGAAAGCGTGGGGAGCAAACAG
+
@@@@?@BB>:9:?:??;:295=9@=A>B>@@BBC;B@@@C69;@@=<=<00*00)/;;+70/)/;<:>@BBBBCE;9000)0>+0///6:5697)/)4:::4444&43388545=7=748449:89333>=>89999(7;,7/7,7,73;;;333988896808557576775/0.82./)-0568*/.--0523(..8;88<.>:49>9..(.33........(2222567.7552222&29555.568
@6HNMW:00977:06014
TACGGAGGATGCGAGCGTTATCCGGATTTATTGGGTTTAAAGGGTGCGTAGGTGGTGATTTAAGTCAGCGGTGAAAGTTTGTGGCTCAACCATAAAAATTGCCGTTGAAACTGGGTTACTTGAGTGTGTTTGAGGTAGGCGGAATGCGTGGTGTAGCGGTGAAAATGCTTAGATATCACGAAGAACTCCGATTGCGAAGGCAGCCTGCTAAGCTGCAACTGACATTGAGGCTCGAAAGTGTGGGTATCAAACAGG
+
BBAC?CB@C?@>@?@;;;=@@A=A>@@@;@D=@@6=B.;;0;@99::DBBC@CD?BB;;;0;=AACCBCB>A;<<0;;;09;@9@BBB@C5;;;;;;*;;@>6:;>@>>0>>>@:@?BBC?BBBB@?;:;.9AB=BAA?AB>A?@@?BBB@CCCCB:9399999+9==?<BBBCCBA<<66/6A49=A<>>A698AA1818>>>9;;;8918@888C=BB?@BAB7;;=9=>D>>>9>>>888-8>;:;F9===8
@6HNMW:00977:06034
TACGGAGGATGCGAGCGTTATCCGGATTTATTGGGTTTAAAGGGAGCGTAGGTGGGATATTAAGTCAGCTGTGAAAGTTTGGGGCTCAACCTTAAAATTGCAGTTGATACTGGTTTCCTTGAGTACGGTACAGGTGGGCGGAATTCGTGGTGTAGCGGTGAAATGCTTAGATATCACGAAGAACTCCGATCGCGAAGGCAGCTCACCGGGCCGGAACTGACACTGATGCTCGAAAGTGTGGGTATCAAACAGG
+
CCBB@CD?BBAAAAA@@@?BBB@B@CCD>CC?DD>GD>AA<AC=AAACCCC@CEF>CBBB@C>BAB999AAABBD>DDD;DDD;BABD?A?B4:::-<5<;@;;6;BBBBBC@CC<A>A?AAAABAA>ABBBB>BBC<@@<?>?;@A@@;?A><>=?=?BBC>BBBB?BBBBBBBB@@@@@@?BBC@CCBBBBAA<?<@=>>BC@A?BB=B@B?C>AABB@ABCCE677???@A8===888-8::;>>9>AA=
@6HNMW:00992:06043
TACGGAGGATCCTAGCGTTATCCGGATTTATTGGGTTAAGGAGCGTAGGCGGGCGCTTAAGTCAGCTGTGAAGTTTGGGGCTCAACCTTAAAATTGCAGTTGATACTGGGTGCCTTGAGTGCGGTATAGGCAGGCGGAATTCGTGGTGTAGCGGTGAATGCTTAGATATCACGAAGAACTCCGATTGCGAAGGCAGCTTGCTGGAGCGTACTGACGCTGATGCTCGAAAGTGTGGGTATCAA
+
AA@@=@A=B@@>@CBAAA@A::3939:9(00)/6(/(/(/(/989:==8==<3:@793:<::8AA;90///)///)///'/::<6;7;7:::&5.5449=3=;==55480<881:?@?CA????BB@@@>A::3:?:=:?;@@??=?BA@@00*000*/86608777;;<?=::48A6@@A>A00+0:00+0*0<>CC?????9>B<>000>>0::::@;::???A@B:@@@ABC<;=:D@@
@6HNMW:00995:06043
TACAGAGGGTGCGAGCGTTAATCGGATTTACTGGGCGTAAAGCGTGCGTAGGCGGCTTATTAAGTCGGATGTGAAATCCCCGAGCTTAACTTGGGAATTGCATTCGATACTGGTGAGCTAGAGTATGGGAGAGGATGGTAGAATTCCAGGTGTAGCGGTGAAATGCGTAGAGATCTGGAGGAATACCGATGGCGAAGGCAGCCATCTGGCCTAATACTGACGCTGAGGTACGAAAGCATGGGGAGCAAACAGG
+
BCCCCBAA<???@AAAAA?C@DAA>AAD>AACCD>@AABB=AAC??=<;;;8>>;>C@CC?B=BB@A=A>??@@C:?>>>5?AB@A>A@BB?AC>C@C?ABBB?BBABDCBB>BB@A@BBB@@@@@@A:CD>><:>>99=@@?B?B??@;:::<=::8;>@A9:;:>>???@A??=@9>>;?;?=>:>@==8<AA=?;>@@@<@@@@@<@=BA=A>AAAD?>==@==:=A@???9?BAACCC2==;;;5;==;
@6HNMW:01005:06039
TACGTAGGTGGCAAGCGTTATCCGGATTTACTGGGTGTAAAGGGCGCGTAGGCGGGGGCGCAAGTCAGATGTGAAATCTATGGGCTTAACTCATAAACTGCATTTGAAACTGTATCTCTTGAGTGCTGGAGAGGTAGACGGAATTCCTTGTGTAGCGGTGAAATGCGTAGATATAAGGAAGAACACCAGTGGCGAAGGCGGTCTACTGGACAGTAACTGACGCTGAGGCGCGAAAGCGTGGGGAGCAAACAGG
+
-688>>C@AB?AC=?9::6;;B>A7;;C=CBCBJ?CCFCC>BG>CABAC;;9;CDEE5AAAA=ABCICC<<;@AA;;;;EEEG=CC@E@BBCBDDD>BBBBCCC<AA@:@@@@AB@@@B>B???AAAA?ABBB?BBAA9999=A=B?B<?>BA?@>>9>AAA8>?999AABABBB@B@C?BB>@@@<::?@;?>D?B>BC?BBB@@AB@CDCCCC?BA@@@@@?B@@;@@@AAB=B@A@EGH;@@@CD>DDD?
@6HNMW:00975:06065
TACGGAGGATGCGAGCGTTATCCGGACTTATTGGGTTTAAAGGGTGCGTAGGTGGCTTGTTAAGTCAGTGGTGAAAAGCTGCAGCTCAACTGTAGTCTTGCCGTTGAAACTGACGGGCTAGAGAGGAAACGAGGTATGCGGAATGTGTGGTGTAGCGGTGAAATGCATAGATATCACACAGAACGCCGATTGCGAAGGCAGCGTACCAGGCTCTATCTGACACTGAAGCACGAAAGCGTGGGGATCAAACAGG
+
>@@B?BB?AAA@@@?9::?DBB@B@@@@>AB?BB=BB=BB=BB>BBBBAAA>AA<?A;??<?:?@98:BB?@::99+9@????A=@==:====BBAA@=A@9??5::@9@?@@;;;7;BAAABBB>BB<BBBA>AB;;;A@C=AB@@@C9CC@>>A@>ABB@:BBBAABCCBBBBCCCCC::8:@A?ABA6:9:959?AC??>ABA:??=@ABBB???BBBCCADD;;;CAAAI>DCAAADD;CA@AC=BBCA
@6HNMW:00986:06087
TACGGAAGGTCCGGGCGTTATCCGGATTTATTGGGTTTAAAGGGAGCGCAGGCCGTCGATTAAGCGTGACGTGAAATGCCGCGGCTCAACCGTGGAAGTGCGTCGCGAACTGGTTGACTTGAGTGCGCACGAGGAAGGCGGAATTCGTGGTGTAGCGGTGAAATGCTTAGATATCACGAAGAACCCCGATTGCGAAAGGCAGCCTTCCAGGGCGTAACTGACGCTAAAGCTCGAAAGTGCGGGTATCGAACAGG
+
99=@0920400)/:.777)/59497;;;4;>5@@099)9B0;909@A@@@;7;::;<77;*0*/7/55<<99555)555495505=<<8=459B;?;?@@@?A?BB994955058<<=>:>@=BB=@<:>994594=<@A=A@C89:BB?B??=:--).,,6/,--505------//;=8<:8999.///599/44)439::;5:38.444(44//38////778:;3::83338088333:044333948882
@6HNMW:01007:06073
TACGTAGGTGGCGAGCGTTGTCCGGAATTATTGGGCGTAAAGAGCATGTAGGCGGCTTAATAAGTCGAGCGTGAAAATGCGGGGCTCAACCCCGTATGGCGCTGGAAACTGTTAGGCTTGAGTGCAGGAGAGGAAAGGGAATTCCCAGTGTAGCGGTGAAATGCGTAGATATTGGGAGGAACACCAGTGGCGAAGGCGCCTTTCTGGACTGTGTCTGACGCTGAGATGCGAAAGCCAGGGTAGCGAACGG
+
BBBBB@?=@@<>??@???<??C?F?D?C@DC>@@<?>?BB=CA@@@@@@@B<:;9;C?CABB@DGCBB@@@BCCEF<;;;BBB9CCCCADCD;CCCDC@BBBCCACC?CCCBABB?BC?CBCAABDIACCBC?DB0;;0;<@<AC=@@@DCCC::::ABD>;::AACCA@@@<@@<@D?B?BBF@AAA@>7736:6:::7BB=B@=;>>>=AA:;;@@@;:;@===>=877;5;959=C9A;;;551289
@6HNMW:00966:06155
TACGGAGGATACGAGCGTTATCCGGATTTATTGGGTTTAAAGGGTGCGTAGGTGGCTTGTTAAGTCAGTGGTGAAAAGCTGCAGCTCAACTGTAGTCTTGCCGTTGAAACTGACGGGCTAGAGAGGAAACGAGGTATGCGGAATGTGTGGTGTAGCGGTGAAATGCATAGATATCACACAGAACGCCGATTGCGAAGGCAGCGTACCAGGCTCTATCTGACACTGAAGCACGAAAGCGTGGGGATCAAACAGG
+
CBAA>AB@BBBCCDC9;:@CCD@C@BBB>BC@CE=AA>A@8@D=CCBBBBB@BCA@@?AE@D@BBCCCBB@BCCCC:CC@::9@@BCA=@???::9BB=AB?BCADDF=CCBBBBB=A@@@@CAB?A@9@A@@<@B@@@D@C?;;:??@;?DBABBB?CDCC<AACBBBCC???BBBBBBBB@BBB?>?>4::;;5;;>?@@@@@A=DD=?@>>?<<9::=;<<@?=?AABCBB>CCBBBBB9AAABC=BBC>
@6HNMW:00977:06132
TACGGAGGATGCGAGCGTTATCCGGATTTATTGGGTTTAAAGGGAGCGTAGGTGGGATATTAAGTCAGCTGTGAAAGTTTGGGGCTCAACCTTAAAATTGCAGTTGATACTGGTTTCCTTGAGTACGGTACAGGTGGGCGGAATTCGTGGTGTAGCGGTGAAATGCTTAGATATCACGAAGAACTCCGATCGCGAAGGCAGCTCACCGGGCCGGAACTGACACTGATGCTCGAAGTGCGGGTATCAAACAGG
+
BBBB@A@>A;;;B@?@AA>ABC?B?:9:3:@;@?:A@:>?7?A:989CCDC=ABD>CBBB?B?AAAB;;<DGGDJ>DDD?CFH<ECCG@C?B=@@A3A5;;@;;5::9:5559>>25254::<?@?@=?@>>A?@@@9@A9?9?<@A@A>ABBCB??=?BCC=BABB>ABB:::AABCC?CC?BCB?BA@;;;AA596:@@@?@@A3::/8;=:?>BBA@AABCCBB;;9:..*.8---7/76666617552
@6HNMW:00987:06110
TACGGAGGGTGCAAGCGTTACTCGGAATCACTGGGCGTAAAGGACGCGTAGGCGGATTATCAAGTCTTTTGTGAAATCTAATGGCTTAACCATTAAACTGCTTGAGAAACTGATAATCTAGAGTGAGGGAGAGGCAGATGGAATTGGTGGTGTAGGGGTAAAATCCGTAGAGATCACCAGGAATACCCATTGCGAAGGCGATCTGCTGGAACTTAACTGACGCTAATGCGTGAAAGCGTGGGGAGCAA
+
9>>>>@@@8:;:B=@@;;29@@:;6;;BB@BCCC>BBAFKGI@BBBB:;;D@CC@CC@CA@A>B;99BB4>????7:99?:>?599:?<?<==<CC>BB;::=B?:;;09>>?>@<@;;@BA@@@;;:,9A@@;@>@999393=292992995==>=.::::.:<9=>==AAA@@;:.943939>>:/545==99.57;445;@946=7<599.5.5;;9:;;;<7<>;;<==@7?966>>>/>=<>>
@6HNMW:00992:06154
TACGGAGGATCCGAGCGTTATCCGGATTTATTGGGTTTAAAGGGAGCGTAGGCGGATTGTTAAGTCAGTTGTGAAAGTTTGCGGCTCAACCGTAAAATTGCAGTTGATACTGGCAGTCTTGAGTGCAGTAGAGGTGGGCGGAATTCGTGGTGTAGCGGTGAAATGCTTAGATATCACGAAGAACTCCGATTGCGAAGGCAGCTCACTGGAGTGTAACTGACGCTGATGCTCGAAAGTGTGGGTATCAAACAGG
+
BBA@=@?<?CC=C@@@@@?BBC?B?@??:?B=BB:BA;@@:?C9AAABBBB?BC@CC@BC@B?CCCEEC9:9BCG>DEE>BA@=@CCC@C>B@BBB9B<@?BBC?AABBCCD@DBCCBB@BCCBBBAAABBBB?A??:??<??B@BCCC@BCCBBAA>ACCE=BBBE?BBBAABBBCBEBCD?CCC?BBA>@BBB?C?CAABBBCCCC@BBBCCEACCCCDCBBBBBBCCECFG?DCC@@@:>AA@BB=BCD?
@6HNMW:00998:06136
TACGAAGGGTGCAAGCGTTACTCGGAATTACTGGGCGTAAAGCGTGCGTAGGTGGTTATTTAAGTCCGTTGTGAAAGCCCTGGGCTCAACCTGGGAACTGCAGTGGATACTGGATGACTAGAATGTGGTAGAGGGTAGCGGAATTCCTGGTGTAGCAGTGAAATGCGTAGAGATCAGGAGGAACATCCATGGCGAAGGCAGCTACCTGGACCAACATTGACACTGAGGCACGAAAGCGTGGGGAGCAAACAGG
+
@@ADC>AA<AB@B?B@A@@CCBBB@C@C?BBCCE?AA@@@9@@ABBAAA@@<@B>B?CCC>B?BBB=@A6;:BBB<BCM?FFD=BBBC?C@CCC?C@C:;:AAAA?BBBDCD@DBBBDDBBC@A@@C@BBBCBD<@??AC@CBC@C@BB?DCCBBBCBBBCC=CCBBBCCCCCA@@B;B@;@?BBBC@BBB>@@@?A<AA;;;BB?BB?BB>B@@@@@CDBBBCB;;8;BBBDC=DAAABCB3AAAAA:@AA>
@6HNMW:01012:06134
TACGGAGGATACGAGCGTTATCCGGATTTATTGGGTTTAAAGGGTGCGTAGGTGGCAGATTAAGTCAGCGGTGAAAAGCTGTGGCTCAACCATAGTCTTGCCGTTGATACTGGTTTGCTTGAGTACAGTTGATGTAGGCGGAATGCGTAGTGTAGCGGTGAAATGCATAGATATTACGCAGAACTCCGATTGCGAAGGCAGCTTACAAAAGTGTAACTGACACTGATGCACGAAAGCGTGGGTATCAAACAGG
+
BA@@<@@<@AACC?@?BC?BBC>B>AAC=?><>?8??8??8@@8??>BBBB?AA>ABBBB?B?BBB@AAB@BBBCC8B@788C@BBBB=A7:;EAA@@9=@==A?BBCCAAB@BC299928@@@AA:9:49<99:::3:=8=8===>>;;<AAA@AA>@A@C=999BBBBCAAA???@@@@@;;::8==?7;:A@1819???C@A????5?;;:D=B@@BB@@=@@>::@@@BE9>>>@?>7=<====6=??>
@6HNMW:00964:06209
GACGTAGGTGGCAAGCGTTACTCGGAATTACTAGGCGTAAAGCGCACGTAGGCGGAAATTTAAGTCTGTTGTGTAATCTCCGGGCTCAACCCGGAAACTGCAACGGAAACTGGGTTTCTTGAGTGAGGTAGAGGAAGACGGAATTCCTGGTGTAGCAGTGAAATGCGTAGATATCAGGAGGAACACCGGTGGCGAAGGCGGTCTTCTGGGCCTTTACTGACGCTAAAGTACGAAAGCTAGGGGAGCAA
+
=BB989E@B@<<<,0000*9BB??6949=BBFDDGDAAAC>;<;BCBBBBA?AA=AA9AA.:69@AA@B8::@BB>;;;;5;;/:@==;>A;B6::49BA>@;9949A;@ADH?CC>AA?ABBCDEE?<;;AA5;5:>:;29>@6@8<<7;AABB???BBBA=:::89>879@=;;=89807>?AB?B?BB@BBA:?99943<<4;333(3,3;399::3339:9;2333:>>>7<8222==.55555
@6HNMW:00969:06195
TACGGAGGGTGCAAGCGTTACTCGGAATCACTGGGCGTAAAGGACGCGTAGGCGGATTATCAAGTCTTTTGTGAAATCTAATGGCTTAACCATTAAACTGCTTGAGAAACTGATAATCTAGAGTGAGGGAGAGGCAGATGGAATTGGTGGTGTAGGGGTAAAATCCGTAGAGATCACCAGGAATACCCATTGCGAAGGCGATCTGCTGGAACTTAACTGACGCTAATGCGTGAAAGCGTGGGGAGCAAACAGG
+
CCBB?BCC=AA??;?@@?>AAB;;;;@CCBBCBB<@BBBB=B?BBABBBBB=::8;B?CCCC@BBCCMI;CABBD=@;;;?AB?BB@C>B?BC?CB=B;;:C?BAA@@<AA@@@A>ABCBBCCBB;<;0;A@B>ABBCBB?C@B>B?;:7:BB:;;;&9888+:A9AA@<@CCCCAA=::6:?BBBB=AA8;:@@=?=?BBBBA@@BB?BBCC@B?BCCCCBBBC@CBCBCBCD>CBCCBBC;@AADD=AAA>
@6HNMW:00971:06186
TACGGAGGATGCGAGCGTTATCCGGATTTATTGGGTTTAAAGGGAGCGTAGGTGGGATATTAAGTCAGCTGTGAAAGTTTGGGGCTCAACCTTAAAATTGCAGTTGATACTGGTTTCCTTGAGTACGGTACAGGTGGGCGGAATTCGTGGTGTAGCGGTGAAATGCTTAGATATCACGAAAGAACTCCGATCGCGAAGGCAGCTCACCGGGCCGGAACTGACACTGATGCTCGAAAGTGCGGGTATCAAACAGG
+
CDBB@BB?ABBBA@=:9928>>2949;;0996::2:=5=B5A;=@BBA?@A=AAB=CCBC?C>B;<<BAB@AACC>AAA>ACC<CDCB:;:;?CCD;C@CBBCC@CCBB@;;5;@8<6<<@?@?:43-4437>748858<7<8=447BD@CB@@?8929973(3733,3788998<=788(7=2>@D?CCBBBBBB?A>A;;:==::399.817176;;=>?><>???@BBCBBB=@=>9::,9?==<?8:==:
@6HNMW:00976:06162
TACGTAGGTGGCAAGCGTTGTCCGGAATTATTGGGCGTAAAGGGCTCGCAGGCGGTTTCTTAAGTCTGATGTGAAAGCCCCCGGCTCAACCGGGGAGGGTCATTGGAAACTGGGGAACTTGAGTGCAGAAGAGGAGAGTGGAATTCCACGTGTAGCGGTGAAATGCGTAGAGATGTGGAGGAACACCAGTGGCGAAGGCGACTCTCTGGTCTGTAACTGACGCTGAGGAGCGAAAGCGTGGGGAGCGAACAGG
+
BCCCBBB@A?;?A6::@B?BCC@C@J?A?BCACG?CCCBD=BB=B;;;@;;4;:7:D<AA?A@CAAABBACC@@@:???@@0@?B;;:@C?CED9??A<@AA<8;7:=33339=0=8:=7B=A@>><?>=@@C?A@@@:6/71:3;:==@85579;;2;@@@;@AABABAABB@@@A?999:ABBB?B:::=@AA;@<????@B@@995:??CBB?BB???9:8ABC@BBBBAA9?><=>>>5;>???<>>?;
@6HNMW:00979:06193
TACGTAGGTGGCGAGCGTTATCCGGAATTATTGGGCGTAAAGGGTGCGCAGGCGGCCTTTTAAGTTCAAGGTGAAAGCGTGGGGCTCAACCCCATAAAGCCTTGGATACTGGGAGGCTGGAGTACTGGAGAGGACAGCGGAATTCCTAGTGAAGCGGTGGAATGCGTAGATATTAGGAAGAACACCAATAGGCGAAGGCAGCTAACTGGTTATAGTATTGGACACTAAGGGGACGAAAAGCGTGGGGAGCAAACAGG
+
@@@ABDD@CA<<<.,,,,(--/5;5;050559?@8>CCCC?CC>;;;A@@B?;:6:>BBB:B=BC?AA?A?D:9;8;>AABBB6AA;;59AA6@BDD=AA>@;@;9995===559.99>;@:99444.499:5:<?<::::49469;;;==<9533433-98949::9==<9:4:949<@?;?@@.7.33929;<5=9=844<=99540/38////88(/*/88833,333&333377&339;;;<1::::;33336
@6HNMW:00986:06188
TACGTAGGGTGCGAGCGTTAATCGGAATTACTGGGCGTAAAGCGTGCGCAGGCGGTTTTGTAAGACAGATGTGAAATCCCCGGGCTCAACCTGGGAACTGCGTTTGTGACTGCAAGGCTAGAGTGCGACAGAGGGGGGTGGAATTCCACGTGTAGCAGTGAAATGCGTAGAGATGTGGAGGAACACCGATGGCGAAGGCAGCCCCCTGGGTCGTAACTGACGCTCATGCACGAAAGCGTGGGGAGCAAACAGG
+
CBBACA@@<A?>?@>>;:6;?AAB<@=@6;;CCC>CCCCC=BBBAAABBBB=@B4:::-;;@9@DFEKCBBBBAG;;;;;.;C=BBBC@D@CCC>C?BBBCCCD=CA@@FABBB?B>AABBBBBBCBAAA@9::999%9@?B?B?B?BBBBBAA@B???BCD<BBBBBBA@@===@?:9:49=@@?<BABA@BAB55/:@>@@@@,?BB=ABBBB>BB@@@ACB@???==@;;;0;A@?@BB:CAAAC;??@;
@6HNMW:00988:06199
TACGGAAGGTCCAGGCGTTATCCGGATTATTGGGTTAAGGAGCGTAGGCGGACGCTAAGTCAGCGGTTAAAGCGTGTGGCTCAACCATACATTGCCGTTGAAACTGGTTGTCTTGAGTGCACACGAGGGATGCTGGAACTCGTGGTGTAGCGGTGAAATGCTTAGATATCACGATGAACTCCGATCGCGAAGGCAGGTGTCCGGGGTGCTACTGACGCTGAGGCTCGAAAGTGTGGGTATCAAACAGG
+
BA@@=@=A=00,00,0=@:@0:4929:200*0>)0)/)/)//7555565515;;;6616=>;<;>7;)//)//////5.595/)/27///::)//)46.55@7;;=:>8<655055<<<<<<<555<<9B?>>@?9<9887;=><A@@@AAA??>>D>@@??;????B===>===8818757=7775><A8=:889278599<>?2855??AAB@A?@>>>>;>?CBBB>AA>AAA9A;;677.///3
@6HNMW:01005:06162
TACGGAGGATGCGAGCGTTATCCGGATTTATTGGGTTTAAAGGGTGCGTAGGTGGCAGAGAAAGTCAGGGGTGAAAAGCTGCAGCTCAACTGTAGTCTTGCCTTTGGGGGGAAACTTCTCAGCTAGAGTGTAGAAGAGGTAGTGTGGAATGTGTGGTGTAGCGGTGAAATGCATAGATATCACACAGAACTCCGATTGCGAAGGCAGCATACTGGGCTATAACTGACACTGAAGCACGAAAGCGTGGGTATCGAACAGG
+
@DBD@CB@B;;;AA@??A=ABC?B?BAA<AB?CB>BD:??8?@;@??>ABB@BC?BBBBBCE>BA??AA@3@AAAA6;;ABCCBCC;;7;;;<A@A@@8:;@CC=CB@<<#55)55.55;566>>==B@@@@A@<@00+000//-8060////:;69;;AB?;;?@@>3:?:==B=BBBBBBBCBBBC>AAA=???4977<9>5>;;;?BBA:::.:::9@=A;:;@ACBBB>;;;AABA=B@@@BB=CBABBCADDD@
@6HNMW:00967:06256
TACGGAGGATACGAGCGTTATCCGGATTTATTGGGTTTAAAGGGTGCGTAGGTGGCAGATTAAGTCAGCGGTGAAAAGCTGTGGCTCAACCATAGTCTTGCCGTTGATACTGGTTTGCTTGAGTACAGTTGATGTAGGCGGAATGCGTAGTGTAGCGGTGAAATGCATAGATATTACGCAGAACTCCGATTGCGAAGGCAGCTTACAAAAGTGTAACTGACACTGATGCACGAAAGCGTGGGTATCAAACAGG
+
BBBB?BB?BCCBBBB@@@ABBC?B?BCD>DD?CC=CC:@>:?B9BBACCCD@CC?BABDJ@B@DCCBBBC@C@CCC799@@BA>ADCC@C;;;CBBBB>@A@BB@CCBBBBB?BG=BBB@BBBBBBBBB@BBAA@?@=??:?;<<>@BB@BBBAAAA>ACCC?>@?BBBBBCCC?@???AAC=CAA<ABA7;;==6;5;>?AA=@=?<>299?>A?BB@??AAABBAAA>=???8?ACBBB=@===AD;@@B@
@6HNMW:00971:06259
CACGGGGGATGCGAGCGTTATCCGGATTCATTGGGTTTAAAGGGAGCGTAGGCGGCCCGACAAGTCAGCGGTAAAAGACTGCAGCTAAACTGTAGCACGCCGTTGAAACTGCCGGGCTAGAGTGCAGACGAGGTTGGCGGAACAGGTGAAGTAGCGGTGAAATGCATAGATATCACCTGGAACCCCGACAGCGAAGGCAGCTGACCAGGCTGTAACTGACGCTGATGCTCGAGAGCGTGGGTAGCGAACAGG
+
AA;:;::*;:;;@AA@@@=@CD?B?BD@BBB@BC7>>9>=5<?9988@@>><0000A8@@AA<@BBBAAA=@?>>4@@BBBBB@@AAC;C@B@@A?AC==;>B?BBB>BAAA;?>7;::;====>>>=?<==:<:>:8617<>::7;;:;@@??=B=A;<<7<=>@@@@@?>??AA<BB;?1889,69?@@@BC6;6:=>=??>>;9848??>@<>>>@@@BBA>>>;;;A@@::9;9993:>>?=>:=AA;
@6HNMW:00997:06229
TACGGAGGATGCGAGCGTTATCCGGATTTATTGGGTTTAAAGGGTGCGTAGGCGGTTTGTTAAGTCAGCGGTGAAATCTAGAGGCTCAACCCAGACACTTGCCGTTGAAACTGGCGGACTTGAGTGTAGATGAGGTAGGCGGAATTCGTGGTGTAGCGGTGAAATGCATAGATATCACGAGGAACTCCGATTGCGTAGGCAGCTTACTAAGGTACAACTGACGCTGAGGCACGAAGCGTGGGTATCAAACAG
+
CC@@<;:4;@@@ABAB@A?@CC@C@A@@=AC?CD=BB=BA9BB;;;;BABB?@@=BB=AA>B=A@A@C@A>@BBC?BABAA::6:==<9??9<>==0009:9569;<AA<BA@>@A:>:=;=<=87:>?AABBC?B>>9;A2827;@@@A@B@>=>/000:<;50/07<??>>9:9::A@@<@=?>>;>@?;;;;@@@<?====167//)/2889827<<>888?AAB=>=>;;5;///::.//..55.588
@6HNMW:01003:06222
TACGGAGGGTGCAAGCGTTACTCGGAATCACTGGGCGTAAAGGACGCGTAGGCGGATTATCAAGTCTTTTGTGAAATCTAATGGCTTAACCATTAAACTGCTTGAGAAACTGATAATCTAGAGTGAGGGAGAGGCAGATGGAATTGGTGGTGTAGGGGTAAAATCCGTAGAGATCACCAGGAATACCCATTGCGAAGGCGATCTGCTAGAACTTAACTGACGCTAATGCGTGAAAGCGTGGGGAGCAAACAGG
+
A@;;8;BB;?@;;6:@@A?BCCCB@D@CBBCDJH>DB@@B7979CCAAA==;00+0A;AABB;>@99;9.87?=>8:9:55==7<@<?<A<AB<AB=B@A@D>@@A@C=CBCA@A@C@@@CBB;;;BB<BA@A?B@A@@@<=;=,0+00+0>@0000&/=9=+>@<@@@;@CBBBCC@@@>@=@AAA<A@<>=>>,0-0<>>@ABAAABC@CD?A?@CBA@@@AA>ABAABCBB<BAA;;::.;A@AA7;;B?
@6HNMW:01011:06231
TACGTAGGGAGCAAGCGTTGTCCGGATTTACTGGGTGTAAAGGGTGCGTAGGCGGCAGAGCAAGTCAGATATGAAATCCGTGGGCTTAACCCACGAACTGCATTTGAAACTGTTTTGCTTGAGTGAAGTAGAGGCAGGCGGAATTCCCTGTGTAGCGGTGAAATGCGTAGAGATAGGGAGGAACACCAGTGGCGAAGGCGGCCTGCTGGGCTTTAACTGACGCTGAGGCACGAAAGCGTGGGTAGCAAACAGG
+
DDAAABBC<:;:@>A9::=@@@=A=ACC>BDDDC=@@@CC>DD>899@@<<89949@ABABB>??CABABBBBBB<BB@CCCK?CH@B@BD?DCDC@B@@@@AA<ACF?AAAAKI<BBF;;;BCBB@BCCB;;9;CD>A@=A=A?BC>CCCCGCCAA=@A??6;;;BB@B@CCBBBB>@@>A@BBB;;<CB@@AB8;7;B?B@AAACBC>AAA<AABCCDCCCAB;;7;CAAAC=B=:999-8<<<@A<ACC?
@6HNMW:00979:06277
TACGGAGGGTGCAAGCGTTACTCGGAATCACTGGGCGTAAAGGACGCGTAGGCGGATTATCAAGTCTTTTGTGAAATCTAATGGCTTAACCATTAAACTGCTTGAGAAACTGATAATCTAGAGTGAGGGAGAGGCAGATGGAATTGGTGGTGTAGGGGTAAAATCCGTAGAGATCACCAGGAATACCCATTGCGAAGGCGATCTGCTGGAACTTAACTGACGCTAATGCGTGAAAGCGTGGGGAGCAAACAGG
+
@@@@;@=?9?@>@=A:;;>BCCCCAB@BCBCCCH>CCDDC>B@BBCCBCCF@BA>AD@BCAA;@@A@>@7?AABC>@@@B@BB?BB?A?B@BB@CD?CBBCB?BBBBF>CBBBCC@CCDBCDCAA:::,9@=>;@BCBCC?D=A=A=@@<@BCCCCC;CDDD9BB=@@BBBCBDDCC?CC@B?BBBC>CC>AACC?A?AAABBCCBCC?C@CC?B?BCFCABBCE@BBAAACDF@CCBBAAA7:;;BB=AAA@
@6HNMW:00989:06309
TACGGAGGATCCTAGCGTTATCCGGATTTATTGGGTTTAAAGGGAGCGTAGGCGGGCGCTTAAGTCAGCTGTGAAAGTTTGGGGCTCAACCTTAAAATTGCAGTTGATACTGGGTGCCTTGAGTGCGGTATAGGCAGGCGGAATTCGTGGTGTAGCGGTGAAATGCTTAGATATCACGAAGAACTCCGATTGCGAAGGCAGCTTGCTGGAGCGTAACTGACGCTGATGCTCGAAAGTGTGGGTATCAAACAGG
+
ABBB>@@=@CC@B@????=@@@?B@BBH>CC?CC9@?+99,99,8<<AA@@>AAA;A??=9<7>BBAAABCCIHL=BBB;BAA8B@CC:@9>2;:;.;=B@ABB?DCCCCCCC>BBB@B@CBBABBB?CBA?>;?@@=AB?B@B?BBBB?BCCBB9848@@@;???A?BAABBCBBBCC@BA?BBCABBB=?@CD@D?BBBBB?AACB>;;;AAC?CCCCBBCCCBBBBBCCCE<BAB@AA<AAACCC>CCC@
@6HNMW:01007:06260
TACGTAGGGGGCAAGCGTTATCCGGATTTACTGGGTGTAAAGGGAGCGTAGACGGCGACGCAAGTCTGGAGTGAAAGCCCGGGGCCCAACCCCGGGACTGCTTTGGAAACTGTGCTGCTGGAGTGCAGGAGAGGTAAGTGGAATTCCTAGTGTAGCGGTGAAATGCGTAGATATTAGGAGGAACACCAGTGGCGAAGGCGGCTTACTGGACTGTAACTGACGTTGAGGCTCGAAAGCGTGGGGAGCAAACAGG
+
CCCBBA?@?@2@C@BAAB@BDC@B@BCC>BCBCC=BA@B?:??6@@ABCBCCBB>BBAABBB=AABAB@CCDDFC=BBB<BCC9CJ>B?AFF;HGIC;;;AAC>C@FK?GGBBBB@@@@@=AB;;;FC?BB;;8;A=AAB>A>A>A@BCCCBCBB@@<@CCC>BB777ABBBBB@BD??><>?BBB?BBBB?BB?:>86707>5:;=<8=>688@=BBB@@@C>@??;?@@@@@:@@@@AAA8>>BBF>D??;
@6HNMW:01010:06287
TACGGAGGGTGCAAGCGTTACTCGGAATCACTGGGCGTAAAGGACGCGTAGGCGGATTATCAAGTCTTTTGTGAAATCTAATGGCTTAACCATTAAACTGCTTGAGAAACTGATAATCTAGAGTGAGGGAGAGGCAGATGGAATTGGTGGTGTAGGGGTAAAATCCGTAGAGATCACCAGGAATACCCATTGCGAAGGCGATCTGCTGGAACTTAACTGACGCTAATGCGTGAAAGCGTGGGGAGCAAACAGG
+
@CCC@ABB;AA??;@;;;@BBBBC?C?BBAA;;;0;AABC=C?BBAABCCB?AC?BC@CCBB?BBBBCC;ABCCB=:;;B@CC?BB?B?A?BB7;;6;CCAB>BAAAB<BBBBBC@@AADCCCAABBB8@@::6:BBBCC>@>A?A?;;7;?>;;:;-;@BA8BA?BBBCBCCBCDD@BB?B@BCBG>BA?BBAA=@=?AAABBCCCC@C@CD=@<@@@@C;;;B?@@@BBBCB=BBABBCD7AB@@@;@BB?
@6HNMW:01001:06326
TACGTAGGTGGCAAGCGTTATCCGGATTTACTGGGTGTAAAGGGCGCGTAGGCGGGGATGCAAGTCAGATGTGAAATCTATGGGCTTAACTCATAAACTGCATTTGAAACTGTATCTCTTGAGTGCTGGAGAGGTAGACGGAATTCCTTGTGTAGCGGTGAAATGCGTAGATATAAGGAAGAACACCAGTGGCGAAGGCGGTCTACTGGACAGTAACTGACGCTGAGGCGCGAAAAGCGTGGGGGAGCAAACAGG
+
BCACBBB@@@=@B7:9AA@CBB@G@CCD<@@CCC>CCCCG>CC=CCC:;;B=@ABA7B;;;@?BBBBBFABBCCC=;<;CCCC>CC@B?A@CCBAB<;<<;@@@9A@@;@BBBBBBBAA=@??99:BC@CBBB@CCBB@@>??B?C?B?BBB@CA9949??=9?D???BBAAABB?B@B?BB?BBC<>>BA<A9;6;=A@<ABBCCCC@CCBBBG?CCBBBAA@BBC>AA;;;;;.;A@;;;;;*;:;AC=CHD?
@6HNMW:01012:06340
TACGGAGGATGCGAGCGTTATCCGGATTTATTGGGTTTAAAGGGAGCGTAGGTGGGATATTAAGTCAGCTGTGAAAGTTTGGGGCTCAACCTTAAAATTGCAGTTGATACTGGTTTCCTTGAGTACGGTACAGGTGGGCGGAATTCGTGGTGTAGCGGTGAAATGCTTAGATATCACGAAGAACTCCGATCGCGAAGGCAGCTCACCGGGCCGGAACTGACACTGATGCTCGAAAGTGCGGGTATCAAACAGG
+
CBBC@CB?BAABA@@@CD9;;A>@>:99,9@;@@:AA:BC=CD>BCCCCFDACCC=AACE@C@CCCCCCBCCCCD;99:6:BB:CCCCAE?A<@@?5??BBABA?BAB::;B?BD>D>A>AAAAACB?BBBCD?BAD=CC>A=@=@@@A?B>=>=00*0<>?7@@>?9?>A@@???AAB?BB?B9979A@@@A??28399:9ABAA?AB=A>A=A=AACCABBAA====?>>>D9??@???:>A><=;7=AA:
@6HNMW:00989:06374
TACGGAGGATGCGAGCGTTATCCGGACTTATTGGGTTTAAAGGGTGCGTAGGTGGCTTGTTAAGTCAGTGGTGAAAAGCTGCAGCTCAACTGTAGTCTTGCCGTTGAAACTGACGGGCTAGAGAGGAAACGAGGTATGCGGAATGTGTGGTGTAGCGGTGAAATGCATAGATATCACACAGAACGCCGATTGCGAAGGCAGCGTACCAGGCTCTATCTGACACTGAAGCACGAAGCGTGGGGATCAAACAG
+
;;;@=??:@;;;A;;:AB?BBA<@;000-/9:::29:1:6.7;9379A@?=8:848<637178>>=><AA<@AAAB9AAAB:99AAAA8====@@@@@<@@9<=;;;;0;=??;:9.4=9::999.55)5::<7;??BBB==099959<9>><<<55.9//:1///77:9;;=655@@?<99.333-3::266//(/(////3339,3328:>??@?A::7??<>@=B00///)////<=?066;<>)445
@6HNMW:01015:05800
TACGGGGGGGTGCGAGCGTTAATCGGAATAACTGGGCGTAAAGGGCACGCAGGCGGTTGTTTAAGTGAGGTGTGAAAGCCCCGGGCTTAACCTGGGAATTGCATTTCAGACTGGACAACTAGAGTACTTTAGGGAGGGGTAGAATTCCACGTGTAGCGGTGAAATGCGTAGAGATGTGGAGGAATACCGAAGGCGAAGGCAGCCCCTTGGGAATGTACTGACGCTCATGTGCGAAAGCGTGGGGGAGCAAACAGG
+
?@;;;;;;;#;9?8455@A>A?AAC?B?BBACBBB===>BC>DE>CAAA@??8>?8=9=<?3<9<>>794:A???B598CC:CC=CC?B>A>BBC:A2947?AAD=B>?>A9739?>:=???:::=@AA9>>H;@>>>27::92;9>8====<>;;:<8==>>7;;;<<?>>>=A<6657A<A=CDC?BB?B>@A@07/7<8788*:8=A=B?BBBBDCC?@689AA788=====4<==88888(868<>5==<;
@6HNMW:01026:05767
TACGGAGGGTGCAAGCGTTACTCGGAATCACTGGGCGTAAAGGACGCGTAGGCGGATTATCAAGTCTTTTGTGAAATCTAATGGCTTAACCATTAAAACTGCTTGAGAAACTGATAATCTAGAGTGAGGGAGAGGCAGATGGAATTGGTGGTGTAGGGGTAAAATCCGTAGAGATCACCAGGAATACCCATTGCGAAGGCGATCTGCTGGAACTTAACTGACGCTAATGCGTGAAAGCGTGGGGGAGCAAAACAGG
+
9;?@=@AC=BAAA?@?;A9=996@8>;>000///)/:779395:555559<75515;.55<<5::5444,49;;;/558:5::2498=89.45.555&5;<:=7:8494(4595BC<@?>9559;;555)555:.55555/)/3939)//)/88////&/;>>2==9=;655999:44.44.464449088388:;595;44445:896(-(--(-(-66-//;55.5;;99555)59944444$494444&4443
@6HNMW:01035:05808
TACGGAGGATCCTAGCGTTATCCGGATTTATTGGGTTTAAAGGGAGCGTAGGCGGGCGCTTAAGTCAGCTGTGAAAGTTTGGGGCTCAACCTTAAAATTGCAGTTGATACTGGGTGCCTTGAGTGCGGTATAGGCAGGCGGAATTCGTGGTGTAGCGGTGAAATGCTTAGATATCACGAAGAACTCCGATTGCGAAGGCAGCTTGCTGGAGCGTAACTGACGCTGATGCTCGAAAGTGTGGGTATCAAACAGG
+
CCBB?CC@DCC@CCC@@@@CCC8989BD>CB=BC>CF=BB>CF>BBABBDD@CCC>C9::@C@BBEBBBBBBCCC>BBD>BBB;BCCC@C?B?CCC6A<??@??=@CCCDBBB<>>?@B@B?>>@>=7;AA7757??8@@=@@B>BB@@<@B?<==@=@BCC>CCCC?@@@?>=>AAAB>AA:AAA>BBB<@@BB:<:<>><<:>@@A?@@@BBB@CBCCCCCBBB@AAAB>>?8>>@??A:ABBCDD>BBB@
@6HNMW:01039:05790
TACGGAGGGTGCAAGCGTTACTCGGAATCACTGGGCGTAAAGGACGCGTAGGCGGATTATCAAGTCTTTTTGTGAAATCTAATGGCTTAACCATTAAACTGCTTGAGAAACTGATAATCTAGAGTGAGGGAGAGGCAGATGGAATTGGTGGTGTAGGGGTAAAATCCGTAGAGATCACCAGGAATACCCATTGCGAAGGCGATCTGCTGGAACTTAACTGACGCTAATGCGTGAAAGCGTGGGGAGCAAACAGG
+
C@@@?@?@;?AAA?AA:96;BAAB@C@CCBBBCC>CECBB=C<AAA@AACC@BB?AF?CCBB>AB;;;;;'9:<?:9;;;<?>>8;;=@=@?BC<@@;@BBAA@BBBAE>E@AACC@DDBBCBBBCAAA:ACAA=@A@ABB?BAC?B?BA>@@?;;;;*;=?@8BB?CB99;@@AABB@CB@C?BADD=BB@BAAA798:AAABBBBCB@B?@@=@@BABBB;:;G@DC<;;BBB;@@BBAAA7;;;AA;AAA?
@6HNMW:01041:05772
TACGGAGGGTGCGAGCGTTAATCGGAATAACTGGGCGTAAAGGGCACGCAGGCGGCTAATTAAGTGAGGTGTGAAATCCCCGGGCTTAACCTGGGAACTGCATTTCAGACTGGTTGGCTAGAGTACTTTAGGGAGGGGTAGAATTCCACGTGTAGCGGTGAAATGCGTAGAGATGTGGAGGAATACCGAAGGCGAAGGCAGCCCCTTGGGAATGTACTGACGCTCATGTGCGAAAGCGTGGGGAGCAAACAGG
+
;::B?@@@;@@@A;;;@A5;59;@8@?CD@CGCC?AA@BC7;;7;;;ABBB>@A?ACC@CAD@CBCCB?BBBBBC<BCDE;DD>BB@B>B@AAA;>?<000>>=8???BCCC?B7949@9::A@=999)9??87:9:29A?@?D?B?AAACBB??:94:ABB=BBBBBCBB@B@@@@?@@;@<@@?;:9499=;;5:7;<<>?>9C?CC=C?CBBBBBBBBBBAAB@?>BBAAB8:5@;BDD9A@ABF>AAA?
@6HNMW:01062:05781
TACGGAGGATCCTAGCGTTATCCGGATTTATTGGGTTTAAAGGGAGCGTAGGCGGGCGCTTAAGTCAGCTGTGAAAGTTTGGGGCTCAACCTTAAAAATTGCAGTTGATACTGGTTTCCTTGAGTACGGTACAGGTGGGCGGAATTCGTGGTGTAGCGGTGAAATGCTTAGATATCACGAAGAACTCCGATCGCGAAGGCAGCTCACCGGGGCCGGAACTGACACTGATGCTCGAAAGTGCGGGTATCAAACAGG
+
ABBB>BB?BBD@C;<:AA<???<?;??@9??187)33(37.7<5888::3544>>7=0//)/)/9998::=;;;@466@8@CC9ABB@=@;>299::'9.59<?<8<A559557=>9;7;7<===B=B?C@A?C@DCC>AA>A>A=ABAA>ABCAABA?A999.8?<<9<>=;@>799::47=9@@C<@@@>??>=9<9>;000<00)00/&/5;6;:===<<<???>997<=:::2:ABAAD>???>AB<BBC?
@6HNMW:01062:05783
TACGGAGGAATGCGAGCGTTATCCGGGATTTAATTGGGTTTAAAGGGAGCGTAGGTGGGATATTAAGTCAAGCTGTGAAAGTTTGGGGCTCAACCTTAAAATTGCAGTTGATACTGGTTTCCTTGAGTACGGTACAGGTGGGCGGAATTCGTGGTGTAGCGGTGAAATGCTTAGATATCACGAAGAACTCCGATCGCGAAGGCAGCTCACCGGGCCGGAACTGACACTGATGCTCGAAAAGTGCGGGTATCAAAGCAG
+
<>97399)/)////766681///)--(-/8(/)/)//(//(//(38/33/8///0///(/777)/)/;//)5559:99;3;==4>>>0<;;97<1505==0=269<?@<=<555>>9==6=8;7559994:5:;:::6666.//)/)/)/:::+448;9:;9>:>?6=777,3?@888CABBB?BA4:;@9?<<<<8735:133883338-33(36;6=9<<9883338=:=>>?8999(7;<;;;7;A?;>=,5556
@6HNMW:01015:05855
TACGTAGGGTGCGAGCGTTAATCGGAATACTGGGCGTAAAGCGAGCGCAGACGGTTTATTAAGCAGGATGTGAAATCCCCGAGCTCAACTTGGGAACGGCGTTCTGAACTGGTAAGCTAGAGTGTGTCAGAGGGGGGTAGAATTCCACGTGTAGCAGTGAAATGCGTAGAGATGTGGAGGAATACCGATGGCGAAGGCAGCCCCCTGGGATAACACTGACGTCATGCTCGAAAGCGTGGGTAGCAAACAGG
+
@@@CCDCC<;;;;9??@@;A=A?>7;-00/:::577:==558BBBAAABBBBA<AA8>?<@<????:?@@BBDD;:999+97??BBB@??6@@8>67>;8983//.:*//=7<;7<:::?@@@==AAA>><999::&8666)/(/3:86:8<=>>>>>==@6///=<AAB???9960--)-)-660777;;?BC<>:>BBBBB>+888)88918;==@;:::9A<755=99907979:<3;<<9AA:>=>:
@6HNMW:01018:05849
TACAGAGGGTGCAAGCGTTAATCGGAATTACTGGGCGTAAAGCGCACGTAGGCGGTTTTTTAAGTCAGATGTGAAAGCCCCGGGCTTAACCTGGGAACTGCATCTGATACTGGGTGACTAGAGTAGGTGAGAGGGAAGTAGAATTCCAGGTGTAGCGGTGAAATGCGTAGAGATCTGGAGGAAATACCGATGGCGAAGGCAGCTTCCTGGCATCATACTGACACTGAGGTTCGAAAGCGTGGGAGCAAACAGG
+
;;:@@;;;/949<.59BA7><?BC?D?C?CC;;;9<ABDD70000//////)/:)55555#5499:::;5559;;15555&5<)558=8=<@@@7>9=655<<::;>AABBBF>BBCBBCCDDFBB@BAAB;;;0<=@ABBC6;6;6;9=@CBBBA@<999;.9===>>=>?>>:9;.//)0/(///5://57:88.4.5:<<?:>9<<6;;;<=<<@CCB:;:<;9929;??@B;A??999,44444)48:7
@6HNMW:01052:05819
TACGGGGGATGCGAGCGTTATCCGGATTTATTGGGTTTAAAGGGCGCGTAGGCGGGACGTCAAGTCAGCGGTAAAAGACTGCAGCTAAACTGTAGCACGCCGTTGAAACTGGCGCCCTCGAGACGAGACGAGGGAGGCGGAACAAGTGAAGTAGCGGTGAAATGCATAGATATCACTTGGAACCCCGATAGCGAAGGCAGCTTCCCAGGCTCGATCTGACGCTGATGCGCGAGAGCGTGGGTAGCGAACAGG
+
EBBBBCB5CCBAA@@?@A>ABB?B?BBB>BC?CC=CD>CC:??9?@@@BBB@CCC>BBBCCD?BBBB?>>?BBBB8BBBBBCCBCDCC;BBBBAAABBBB>A@>@@C>CCC?>>>@:@ABBBBCC>=>CC@??67707716<AA:@@BB@AA?@>=8>@@@:BBBBBAAA???AAAA=@8:7:DD5?>>?AAAA7;477777177.6607@@BAAAA?>?A>>>>;;;;;;AA=??????9?;<;??;???:
@6HNMW:01061:05830
TACGGAGGATGCGAGCGTTATCCGGACTTATTGGGTTTAAAGGGTGCGTAGGTGGCTTGTTAAGTCAGTGGTGAAAAGCTGCAGCTCAACTGTAGTCTTGCCGTTGAAACTGACGGGCTAGAGAGGAAACGAGGTATGCGGAATGTGTGGTGTAGCGGTGAAATGCATAGATATCACACAGAACGCCGATTGCGAAGGCAGCGTACCAGGCTCTATCTGACACTGAAGCACGAAAGCGTGGGGATCAAACAGG
+
EDCC@CC@C@@@B@??BB?BBB>B?BAA?AC?BB<AD5::49?;=??BBBC@CC?CD?CB=@=BBBBBBB@B>>>>1??@ABBBBBCB;?:;:899BB?AB?BB@CBD>BBBBCCC=CBBCCCBB@CB=BC@@=@B@@@C?C@;;;BBC?CCCAAAA?ACDD>DDCBBBC@@ACBCBDAA>><???;ABB?BBBB?B@BCBAABCC?>><>@@?@@ABBBBBA=BB8::ACCCM>DBBBCCC<CCCCC>BBC@
@6HNMW:01016:05893
TACGGAGGATACGAGCGTTATCCGGATTTATTGGGTTTAAAGGGTGCGTAGGTGGCAGATTAAGTCAGCGGTGAAAAGCTGTGGCTCAACCATAGTCTTGCCGTTGATACTGGTTTGCTTGAGTACAGTTGATGTAGGCGGAATGCGTAGTGTAGCGGTGAAATGCATAGATATTACGCAGAACTCCGATTGCGAAGGCAGCTTACAAAAGTGTAACTGACACTGATGCACGAAGCGTGGGTATCAAACAGG
+
CB@@<?@>AABBBBBBAB>AAA<@=ABG<AB?AA8@E0;;0;>;@@BCBAB?@@<@B@AC:;8;BBB@AA@BKIDF<CC;;;A>CCCCAC?AACD@A@@BB?CB?BBBAA@@=@@;@??<?;:;CCCBC@CB@AABB?BC?B?99:BBBBCCBBBBC?BABB=?@?BBCBCBBD?BB?@>==:=AA;@>?18766163555::6:==;@5@877>;@@BBB?@@C///>>9//*/:99:?68858:>177>8
@6HNMW:01023:05903
TACGTAGGGGGCAAGCGTTATCCGGATTTACTGGGTGTAAAGGGAGCGTAGACGGCGAAGCAAGTCTGAAGTGAAAACCCAGGGCTCAACCCTGGGACTGCTTTGGAAACTGTTTTGCTAGAGTGTCGGAGAGGTAAGTGGAATTCCTAGTGTAGCGGTGAAATGCGTAGATATTAGGAGGAACACCAGTGGCGAAGGCGGCTTACTGGACGATAACTGACGTTGAGGCTCGAAAGCGTGGGGAGCAAACAGG
+
@ABAA;::::.;B@BBBB@CBC>B>ABC;BBBBB>BBBCC=BB<;;;BBCDGAA?ACC?ACCACCCBBB>AABDDD;CC>CBC>CCCC?CD=CDC>CDCA@@@>?@DI>BBBBBB;BDHKHCCCCCCC@CBBB@BD?CCB@DACAD@BBBBBC@@@C@B@@@9000@@BBCCBB?BB@BB>A?????BB??::99;?@8818A:>>>>=B@:::C?BBBBD::5:@@=@ABBCB>BC??@CC9???AA<@@C=
@6HNMW:01027:05893
TACGGAGGATCCGAGCGTTATCCGGATTTATTGGGTTTAAAGGGAGCGTAGGCGGACGCTTAAGTCAGTTGTGAAAGTTTGCGGCTCAACCGTAAAATTGCAGTTGATACTGGGTGTCTTGAGTACAGTAGAGGCAGGCGGAATTCGTGGTGTAGCGGTGAAATGCTTAGATATCACGAAGAACTCCGATTGCGAAGGCAGCCTGCTGGACTGTAACTGACGCTGATGCTCGAAAGTGTGGGTATCAAACAGG
+
CCBB@BB?CCC?AA???A?BEC@B?BBD<AA=@@8>@;@A<BF>BBBAA??;>A;AAC@A=A>BBBABB=A@AAA9AA@8AAA?DABBAC?B@AAA7C?BBBBD?ABCBBBBA=BGBBB?BBA@@@A@@@A9929=?;@C?B?C?AABB@BCA?@::6:ABA;BBBB?BBBBCBBBBBB?BC?BBB?BBB<??CD597;CBC@DEEGD@AAABBB@BABCB;;;CCAAAIBAAC>BBCBBB=BBCCCE>BBC?
@6HNMW:01042:05865
TACGGGGGGTGCGAGCGTTAATCGGAATAACTGGGCGTAAAGGGCACGCAGGCGGTTGTTTAAGTGAGGTGTGAAACGCCCCGGGCTTAACCTGGGAATTGCATTTCAGACTGGACAACTAGAGTACTTTAGGGAGGGGTAGAATTCCACGTGTAGCGGTGAAATGCGTAGAGATGTGGAGGAATACCGAAGGCGAAGGCAGCCCCTTGGGAATGTACTGACGCTCATGTGCGAAAGCGTGGGGAGCAAACAGG
+
>@;;;;;;$4:44494444:>A?@;A6;:.9>@@8@>>BC,99)59>?ACB=@@;A=;;;/9;;<@696;CC;;;0:;555&55)55.58=9=@@4>05.494::5<<<@@@?;?A@;?>@?@@@989?8?>=69999&9:;;7@<?:>995:88844.38880443;::89985559455.5.4;;6;@4905;<5<8<;;;==0<9AC=C@CB@@@??@AABBBDBD@@@CCC>BBABCHG9AA???9????
@6HNMW:01046:05897
TACGGAAGGTCCAGGCGTTATCCGGATTTATTGGGTTTAAAGGGAGCGTAGGCGGACGACTAAGTCAGCGGTTAAAGCGTGTGGCTCAACCATACATTGCCGTTGAAACTGGTTGTCTTGAGTGCACACAGGGATGCTGGAACTCGTGGTGTAGCGGTGAAATGCTTAGATATCACGATGAACTCCGATCGCGAAGGCAGGTGTCCGGGGTGCTACTGACGCTGAGGCTCGAAAGTGTGGGTATCAAACAGG
+
BCCC@C@D@CC>AB@CBA>BCC>A=A@A=BB@EF?CC=BB=BC=<;;BBBC@CD?BD;;;CC?CBCC@BA=A>AA7;;BCCCDACCDD@B?@;;;BB?CA=@B@BCJ>CCC@D?BCCC?BBBA@@AADCBCG=CCBBCCAD?BBBBAA?BABBA9939:9A;BABB?BAAA@@??9998=A>BBC@AAA<@@>?9??>:;6;=<=4::;/888>@CBBBB???BAA>ACBBBB=B9:9CC>A==>>>7>AA3
@6HNMW:01059:05880
TACGGGGGGTGCGAGCGTTAATCGGAATAACTGGGCGTAAAGGGCACGCAGGCGGTTGTTTAAGTGAGGTGTGAAAGCCCCGGGCTTAACCTGGGAATTGCATTTCAGACTGGACAACTAGAGTACTTTAGGGAGGGGTAGAATTCCACGTGTAGCGGTGAAATGCGTAGAGATGTGGAGGAATACCGAAGGCGAAGGCAGCCCCTTGGGAATGTACTGACGCTCATGTGCGAAAGCGTGGGGAGCAAACAGG
+
::9AA@@A(A;;9AABBB@CHCCC?C@BC@CBBB=ABABB<BD<BAAABBC?BA;><?AD>C@BAAAB@BBBCBB<@?@B5@C>BB?B?@??>=8?7=;?BBAC>CB@@@AB@DCA:>>>>>>>C@@@9@@>68687,8>?A=A<B=B;;;==;;;;5;@@@9@>>>>@AAAA?AAA7>>;A8@BB<@@>@;@@@<?=??898929;@B=B?BCAAACBBB>?BAB=999;<==5==<=?@?/<<877*8==5
@6HNMW:01016:05951
TACGGAGGGTGCAAGCGTTACTCGGAATCACTGGGCGTAAAGGACGCGTAGGCGGATTATCAAGTCTTTTGTGAAATCTAATGGCTTAACCATTAAACTGCTTGAGAAACTGATAATCTAGAGTGAGGGAGAGGCAGATGGAATTGGTGGTGTAGGGGTAAAATCCGTAGAGATCACCAGGAATACCCATTGCGAAGGCGATCTGCTGGAACTTAACTGACGCTAATGCGTGAAAGCGTGGGGAGCAAACAGG
+
BCBB>;<<0;:;48=<@=@AABCD@D@BBBBBCC>BBBBF=A>BB;;;ACC@AB?@B?BAAA>B;;;CB69:@AA9ABAA>AA>AB7;7;>BA=BD>BCBAA;;;CCD=B;<;DB@A@@CDCCBB;;;8;DBB?B@@B@@=@?C5<7;@<@BB;;;;.;BAB:CC@B@A?ADCBCBB@AA<@<@<;:,9<=@@@A698:AAAABBABB494;;4;=AABB@A;;;<ABBBBCCC>C;;;CCC;@@@DB;@@B>
@6HNMW:01017:05944
TACGGAGGGTGCAAGCGTTACTCGGAATCACTGGGCGTAAAGGACGCGTAGGCGGATTATCAAGTCTTTTGTGAAATCTAATGGCTTAACCATTAAACTGCTTGAGAAACTGATAATCTAGAGTGAGGGAGAGGCAGATGGAATTGGTGGTGTAGGGGTAAAATCCGTAGAGATCACCAGGAATACCCATTGCGAAGGCGATCTGCTGGAACTTAACTGACGCTAATGCGTGAAAGCGTGGGGAGCAAACAGG
+
CCBB?ACC=AAAA>A@@@<@BBBC@D@CCBBBBJ>BBACF=BABBBBCBBDAAA?AF@CCBB;@AA@@@3??AAA=@@@C@AA?BA<@<@=@AAED?C;;;A6;;AAB=CCCCCBACCCBBBAAACCC;;::;7;BAABJ@B@B@D@;;9;BA@BBB;BDLH;BB?BCBBBCA@@CC?BB@C@@@AE?AA?AABB<?9>9::ABBBDC@EFEC=;:;BBBBBBBC?BBBBBBDG?CCBBBCB7;;;;:.;@@>
@6HNMW:01025:05913
TACGTAGGGGGCGAGCGTTGTCCGGAATGATTGGGCGTAAAGGGCGCGTAGGCGGCTCTTTAAGAGTGGAGTGAAAGTCCTGCTTTCAAGGTGGGAATGGCTTTGCTGACTGGAGGGCTTGAGTGCAGGAGAGGTAAGTGGAATTCCCGGTGTAGCGGTGAAATGCGTAGAGATCGGGAGGAACACCAGTGGCGAAGGCGACTTACTGGACTGTAACTGACGCTGAGGCGCGAAAGTGTGGGGAGCAAACAGG
+
BDCBA@??==,<???:;;>ABC@C?C?CBBC8:949==@B=BC=CCBDBBCAAA=A@A@@8@<?BAAB?BBBBBA<@BB=BB@AA<AD?B@CCD?I@BB?BCC9::CCCCCC?AAB<BD?BBBABA@?<?@??=AB<AAD@C?C@BB>BACBBAAAA>ACCD=ABAABBBBBBBBBB=BB@B?BBB@BBAA<@BB>B>B@@?@>=>?B@BBBAAB>BB@ABB@BA=><>A@BBE>A>??BFF9>??AD:AAA;
@6HNMW:01031:05946
TACGTAGGGGGCGAGCGTTATCCGGATTTATTGGGCGTAAAGCGTGTGTAGGCGGTTTATTAAGTCTAAGATTAAAGCCCGAGGCTTAACCTCGGTTCGTCTTAGAAACTGGTAGACTTGAGTGTGGTAGAGGCAAGTGGAATTTCTAGTGTAGCGGTTAAATGCGTAGATATTAGAAGGAACACCAGTGGCGAAGGCGGCTTGCTGGGCCATTACTGACGCTGAGACACGAAAGCGTGGGGAGCAA
+
BBACC<;;;;);B;:;:9;@@C@B?BCB=@A<@C;;;;?>6>?:;99:;BC?BCACH@GD@B@BB;;;<CAA5;;0;;;.;@@5;9?C?C?BBDAC@BBC;;6;@@@9@AA=ADA?@?=A:::CAB=ABB9949A=@AC?C@DD=CBAA9::@A@?;@39:,7>;;>BBBDCD@EEC>A?A?BBB?AABB?CAA?B?BA?DB?AAAAA;B<?@?CCB?????@A?>?CCABBB7??@A@AA29::73
@6HNMW:01034:05913
TACGGAGGATCCTAGCGTTATCCGGATTTATTGGGTTTAAAGGGAGCGTAGGCGGGCGCTTAAGTCAGCTGTGAAAGTTTGGGGCTCAACCTTAAAATTGCAGTTGATACTGGGTGCCTTGAGTGCGGTATAGGCAGGCGGAATTCGTGGTGTAGCGGTGAAATGCTTAGATATCACGAAGAACTCCGATTGCGAAGGCAGCCTTGCTGGAGCGTAACTGACGCTGATGCTCGAAAGTGTGGGTAATCGAAACAG
+
CBAA?AB?DA@:>9955;6:==;>4444)55.5909>8@A8A?566666<=9<@>6>959249596=BCCAAA@A8>??8=@@4@@AB@D@C@CBC;B?BBBBA?AAAACAAA<AAB?B@CBBAA:94:AA@B@BBB?BC?A?A>AA@A<@AAAAAB>@?<<3;<>?8<<>>?<898?B>??<BCB@BBC?BAAA?A>??::39;A@AB?CCCC@@>@?@@@BB@@@@@BABBBB=B>AA::/..*...,<79<=
@6HNMW:01040:05965
TACGGAGGATGCGAGCGTTATCCGGATTTATTGGGTTTAAAGGGAGCGCTAGGTGGGATATTAAGTCAGCTGTGAAAGTTTGGGGCTCAACCTTAAAATTGCAGTTGATAGCTGGTTTCCTTGAGTACGGTACAGGTGGGCGGAATTCGTGGTGTAGCGGTGAAATGCTTAGATATCACGAAGAACCTCCGATCGCGAAGGCAGCTCACCGGGCCGGAACTGACACTGATGCTCGAAAGTGCGGGTATCAACAG
+
/000*/:4://5<:?:840/9:5:)///+/:6;;18857;5;;58------/499;1:99;=@;@@A?@@@??>>>6===,999&95599C@CAEDD7;4::>=>9>=?;;:94.4=4>;?:==@:9595:;A<?<>CC;A<4:494999;6;?>89;?<?ABD>ABBB>BBBBBB?9000*0/(/)/;5;::9<83/+/69>00/66:)--(-(/(/4886888999>:@?AFCCD<>;9565(5::22+257
@6HNMW:01042:06006
TACGTAGGGAGCAAGCGTTATCCGGAATTATTGGGTGTAAAGGGTGCGTAGACGGGATAACAAGTTAGTTGTGAAATACCTCGGCTCAACTGAGGAACTGCAACTAAAACTATTATTCTTGAGTGCAGGAGGGGAAAGTGGAATTCCTAGTGTAGCGGTGAAATGCGTAGATATTAGGAAGAACACCAGTGGCGAAGGCGACTTTCTGGACTGTAACTGACGTTGATGCACGAAAGTGTGGGGAGCAAACAGG
+
CCAAAAAA<A@@@>BA;;7;@>?C?C@C?@A?CC=@ABGG?CJ?@A@ACCAABDI?DCDADD?BCABBB?BB@AA<ADDAECE?BB:;6;@A;;7;>A@@AD@CCBEC:CCCC@AA?AC@CBCBBBCB>;;;;.;A6@@A>B@CACACCCCBA@@@@<@?@A:;;;ABBCCCCE@AA?A?BB@BBC?CABC?C>A6;4;;;;AC;CBB>BBBBBBBCCCCCDC@CBBBBAC@@@<@CCEFDF;;;;AA<ABD@
@6HNMW:01045:05974
TACGGAGGGTGCAAGCGTTACTCGGAATCACTGGGCGTAAAGGACGCGTAGGCGGATTATCAAGTCTTTTGTGAAATCTAATGGCTTAACCATTAAACTGCTTGAGAAACTGATAATCTAGAGTGAGGGAGAGGCAGATGGAATTGGTGGTGTAGGGGTAAAATCCGTAGAGATCACCAGGAATACCCATTGCGAAGGCGATCTGCTGGAACTTAACTGACGCTAATGCGTGAAAGCGTGGGGAGCAAACAGG
+
@@BB?;:;7:BBC?BBBC@CCBBB?B=99;BBBC<AAACD>CGCBBB;;;B@IC?CA?BB;;7;@?@DD;CABBC><<;DADD@BB7;8;=@AAGG?BBBEC?AACCC>CCBCBCADAA@B==:BCCG>CCBA?BC@@@B?B?B@C?CCAC@@@@@?3@AAA8AA7AA;;ACCCFDC?BB@B?BBBB=@@=@@@@9?9?999?A@@;;8;=@@@D@CCCDCCBCB@BB;<=CCB<C@@@CCC7B@;;;6;AA?
@6HNMW:01048:06002
TACGGAGGGTGCAAGCGTTTACTCGGAATCACTGGGCGTAAAAGGACGCGTAGGCGGATTATCAAGTCTTTTTGTGAAATCTAATGGCTTAAACCATTAAACTGCTTGAGAAAACTGATAATCTAGAGTGAGGGAGAGGCAGATGGGAATTGGTGTGTAGGGGTAAAATCCGTAGAGATCACCAGGAATACCCATTGCGAAGGCGATCTGCTGGAACTTAACTGACGCTAATGCGTGAAAGCGTGGG
+
;5446444)444:7;;444)4555;6;75555555)554555&5.5545555516=9>?7;;9945555:::$333/9/88//)/:)//)44)4.457;;.9////398/444&/9:///7:///=>===@@A6==<<7:999544)46;.404<99;;9;;&////&/85::=<<655;;;.44.4.44/;3;;4///939)--77///8/5.549<.5.55544544:.44999555)5//9;;;
@6HNMW:01055:05991
TACGGAGGATCCTAGCGTTATCCGGATTTATTGGGTTTAAAGGGAGCGTAGGCGGGCGCTTAAGTCAGCTGTGAAAGTTTGGGGCTCAACCTTAAAATTGCAGTTGATACTGGGTGCCTTGAGTGCGGTATAGGCAGGCGGAATTCGTGGTGTAGCGGTGAAATGCTTAGATATCACGAAGAACTCCGATTGCGAAGGCAGCTTGCTGGAGCGTAACTGACGCTGATGCTCGAAAGTGTGGGTATCAAACAGG
+
BDBB@BB?BFG@E@@ABB<@@B?B?CDC=CC=@A8AC0;<9;D?CFCBBCC@CCC>A@@A<@?BBCAAABDCCDF>BBC>BBB:B@@@=@;?4;;;.;5;<BA@>ADCCCCCD>ABB?B=??AABAA=@CA9979BB?BB?B@DADBAA>A@??A9959BAC>?@@C?>;::=B8:9BF?AF:::9@DCE999BB5958AABD999CC?BA;;;D?AADCCCAA000AAAACDE>BAB;<;8<AA@@@;@BA>
@6HNMW:01024:06012
TACGGAGGGTGCAAGCGTTACTCGGAATCACTGGGCGTAAAGGACGCGTAGGCGGATTATCAAGTCTTTTTGTGAAATCTAATGGCTTAACCATTAAACTGCTTGAGAAACTGATAATCTAGAGTGAGGGAGAGGCAGATGGAATTGGTGGTGTAGGGGTAAAATCCGTAGAGATCACCAGGAATACCCATTGCGAAGGCGATCTGCTGGAACTTAACTGACGCTAATGCGTGAAAGCGTGGGGAGCAAACAGG
+
;:::2999)94:424;>>29999A=B?CAABCFE>CCA@@;@>ABB@@@AA@BB@BB@CCBA>A;;;;;;'78=>;3555<7<>9>>7;<?;;;2:@9@BBAA?BBCBD?CCDCBB?BBA@ACCCCCEH?BBA@<;;;CBD7;:;>A@BB>AAB@@@@5@ABB:BD?BACCBBBEDDC>BB@D@BBBM?@@=@B@@<@>A@AABBCBBC@B=AA7;6:CBBBBBCE@CBA@B;;;/:@@ACDC;CCBBA;@@@>
@6HNMW:01031:06044
TACGGAGGATGCGAGCGTTATCCGGACTTATTGGGTTTAAAGGGTGCGTAGGTGGCTTGTTAAGTCAGTGGTGAAAAGCTGCAGCTCAACTGTAGTCTTGCCGTTGAAACTGACGGGCTAGAGAGGAAACGAGGTATGCGGAATGTGTGGTGTAGCGGTGAAATGCATAGATATCACACAGAACGCCGATTGCGAAGGCAGCGTACCAGGCTCTATCTGACACTGAAGCACGAAAGCGTGGGGATCAAACAGG
+
@BBB?BA?B;;<@@A;;;>ABA>@>@::45=9A?>CC>CC>CF?BDDCBCB@@A<@A;?@;@>ABABBBB@B@@@@8@@AABAAADAA<?????=@??9??<@A>ABB=BBCECCD>@@@@A@@@=@@=A@@@@CCBBBD@C?99:AAB?BCCAAAB@BBBD>BBB???BBBBBBBCCC@B?:><=9=<<6<<993:9;;99;;==9<=8=?@AA@@;=;A@>@BB?AA@BBBB>BA@?@@@4>?ACC>AAC?
@6HNMW:01049:06022
TACGGAGGATCCTAGCGTTATCCGGATTTATTGGGGTTTAAAGGGAGCGTAGGCGGGCGCTTAAGTCGAGCTGTGAAAGTTTGGGGCTCAACCTTAAAAATTGCAGTTGATACTGGGTGCCTTGAGTGCGGTATAGGCAGGCGGAATTCGGTGGTGTAGCGGTGAAATGCTTAGATATCACGAAGAACTCCGATTGCGAAGGCAGCTTGCTGGAGCGTAACTGACGCTGATGCTCGAAAGTGTGGGTATGCAAACAGG
+
A@;;54:5456:665;;;.5495:5::<2;;.555&59)55)55)5;556;;7<=>766/:7;399///;90/6@<>1;;;3;==0<<?<898929444$4388:<<5:><::99=6=::2929<<888=6;;=/0)///)-:686>;//+/;;:;?:000)0//;2555505:7::@AB@8806=6?>>:>@A;@A@@8>69???B?B@A@>A@@?AB?BCCBBCB;;;A;99@>=@6;:9AAA400//-55,,,-3
@6HNMW:01052:06044
TACGGAGGGTGCGAGCGTTATTCGGAATTACTGGGCGTAAAGCGCACGCAGGCGGTTATTTAAGTCAGATGTGAAAGCCCCGGGCTTAACCTGGGAACTGCATTTGAAACTGGATAGCTAGAGTATGTTAGAGGAAGGCGGAATTTCCAGTGTAGCAGTGAAATGCGTAGATATTGGAAGGAACACCGATGGCGAAGGCAGCCTTCTGGGGCAATACTGACGCTCATGTGCGAAAGCGTGGGTAGCAAACAGG
+
AB@?;:99.8?=AAB@AA?AA=9:4;5;4;C::;7;@@AA69;@ABBBB@A5;;5<>CCC?CACCBBBE;;;BBC<??EE;BB<BC;C?B?BDE>C9;:?@?BB<BDC>C?@>?CBBBB>?>BABCBB?BBBB?B?B>7858<AD:@;@BBBBBBB@>>888*9>:99BBBBBB?B<?<:;@;<;:@DBBA?ABC8:29;9929:??CDH;AB?BCBCCC>??AABBBBAA??>8????AB=B?@?CE>AAA?
@6HNMW:01058:06042
TACGGAGGATGCGAGCGTTATCCGGATTTATTGGGTTTAAAGGGAGCGTAGGTGGGATATTAAGTCAGCTGTGAAAGTTTGGGGCTCAACCTTAAAATTGCAGTTGATACTGGTTTCCTTGAGTACGGTACAGGTGGGCGGAATTCGTGGCTGTAGCGGTGAAATGTCTTAGATATCACGAAAGAACTCCGATCGCGAAGGCAGCCTCACCGGGCCGGAACTGACACTGGATGCTCGAAAAGTGCGGGTATCAAACAGG
+
5===8>:).-----5-3449<<7;7;;:19:-33(33(37(33(388888;6::=169?@<<165;;99995555)5<<1;<<0<=<<8<7;7;@@2=:=>=5929=94444.33(3-32999444949;<==6::<4997?9=8=>8?0778999//+/77:(////8399933337////(//)//47<<;889//)/3////)/8886:=4;7;4949:;=;;>/0)0/6966////&/9///6168:97712256
@6HNMW:01031:06097
TACGGAGGATGCGAGCGTTATCCGGATTTATTGGGTTTAAAGGGAGCGTAGGTGGGATATTAAGTCAGCTGTGAAAGTTTGGGGCTCAACCTTAAAATTGCAGTTGATACTGGTTTCCTTGAGTACGGTACAGGTGGGCGGAATTCGTGGTGTAGCGGTGAAATGCTTAGATATCACGAAGAACTCCGATCGCGAAGGCAGCTCACCGGGCCGGAACTGACACTGATGCTCGAAAGTGCGGGTATCAAACAGG
+
@@@A>@>;?@@@ABAB@@<AAA?B>?@C>BB@BC9AA2:9,9>279BBCCC>AAD<BBCC@C@CCCAAACCBBCD>CCC>CBB<BCCC<@<@4;;;.;5;;A;;59?==@??<?D=B@B@CCBBBBA?BBBAA?A@A=:92:9?:?CCB?CCBBBBB?AAA@9>>9949@AABBCCCBB?BC?BBC@BB@@@@@B;@=A???ABCB?BC>C?B?C>A@AAACBBBBBBBBBBBD798A99929>B>;;3;>>;
@6HNMW:01043:06076
TACGTAGGGGGCAAGCGTTGTTCGGAATTACTGGGCGTAAAGCGCACGCAGGCTGGCCGTTAAGTCTGTCGTCAAAGGCGGGGGCTCAACCTCCGTTCTACGATAGATACTGGCGGCCTAGAGTATGTGAGAGGGAAGTGGAATTCCCGGTGTAGCGGTGAAATGCGTAGATATCGGGAGGAACACCAGTGGCGAAGGCGCTTCCTGGCACACAACTGACGCTCATGTGCGAAAGCCAGGGCAGCGAACGGG
+
EDCCC@???@2?A?@@@@>@@=A@>B5;5;ABBA=BCBBA<AAAAABBBBB@BBCAE@BA?C@BCBCCCCBCABB=@?BBDBB5BBDCACACC@CC@CDCBCBBBBBCBB:97:A=B?BBCAAAD999A@@@??8@<>>@=@=A?AB=B>AAADC>=<>CEF<@?AAA<:;;;;:=>7==9=<@AB=;;:;=BBB7:5:>==8=<==:=@????<?@BCBBBBBB@BBBBBBC>B?;:9:2>AABBB@BBB:
@6HNMW:01047:06062
TACGGAGGGTGCAAGCGTTACTCGGAATCACTGGGCGTAAAAGGACGCGTAGGCGGATTTATCAAGTCTTTTTGTGAAAATCTAATGGCTTAACCATTAAACTGCTTGAGAAACTGATAATCTAGAGTGAGGGAGGAGGCAGATGGAATTGGTGGTGTAGGGATAAAATCCGTAGAGATCACCAGGAATACCCATTGCGAAGGCGATCTGCTGGAACTTAACTGACGCTAATGCGTGAAAAGCGTGGGGAGCAAACAAGG
+
9@BB=:;:.444439944.4<55959:99;;555)554555&5.599955594994599)5;;;6;555555$3::::;.:88:344.5=8=<?<99.55)5554:6<444:(4444==066<<<:@99999,0<400)//////)/4:5:8<;5555::<2;4444&48388:9<:>949>5::>@:?:;;,;@17733282:6///0=955.5255495;<<=@::;A=@@??=0000&0/;7778,///9:1///59
@6HNMW:01048:06099
TACGGAGGATCCGAGCGTTATCCGGATTTATTGGGTTTAAAGGGAGCGTAGGCGGGCGCTTAAGTCAGCTGTGAAAGTTTGGGGCTCAACCTTAAAATTGCAGTTGATACTGGGTGCCTTGAGTGCAGTATAGGCAGGCGGAATTCGTGGTGTAGCGGTGAAATGCTTAGATATCACGAAGAACTCCTATTGCGAAGGCAGCTTGCTGGAGTGTAACTGACGCTGATGCTCGAAAGTGTGGGTATCAAACAGG
+
AAAA=;:6;AB=A@A@?A?@@@5:69@A9AA=AA=AB;BA29929?@@??@<@@A99999>A:??????CC999G=AAD?ICI<BBBH@C>B5;;;.;<@@CBB>BBBB@@@B<@@?=B=A::9A@AA@@@9:4:>>;?@:=6:5:AAA=A>===00,0?A@<@B??=?CBCBBBBBAA=??;@BC?AAA@AA@A8:6:@B@?=?BCD?BBBCBFACCCC@@@BCBCEDCCBBB=BBCCDE?CCBBBC<ABB?
@6HNMW:01049:06082
TACGTAGGTGGCAAGCGTTATCCGGATTTACTGGGTGTAAAGGGCGCGTAGGCGGGGATGCAAGTCAGATGTGAAATCTATGGGCTTAACTCATAAGCTGCATTTGAAACTGTATCTCTTGAGTGCTGGAGAGGTAGACGGAATTCCTTGTGTAGCGGTGAAATGCGTAGATATAAGGAAGAACACCAGTGGCGAAGGCGGTCTACTGGACAGTAACTGACGCTGAGGCGCGAAAGCGTGGGGAGCAAACAGG
+
CD@@@AB???===9?;;;<?@C>A>BBB<CCBCC=BCBBB>BE<@AAAACC@CCDB9B;;;;?BBBCBICBCDEKIBDBCAA@;AB?B?BBC@AA@CC;;;;:=5=@A<ACCBCB;;:@;????AA??=?CCC@BBA@<<28/98=9?5:9CBBA>?9<;<<8999BCAABBABB@D@D>AA?ABB?CA@@:<9;6;?BC?BBBBA@@=ABACCE@DDECB???B;;4;??>??0;;@@BCD8@@@@@9?CC?
@6HNMW:01050:06093
TACGGAGGATACGAGCGTTATCCGGATTTATTGGGTTTAAAGGGTGCGTAGGTGGCAGATTAAGTCAGCGGTGAAAAGCTGTGGCTCAACCATAGTCTTGCCGTTGATACTGGTTTGCTTGAGTACAGTTGATGTAGGCGGAATGCGTAGTGTAGCGGTGAAATGCATAGATATTACGCAGAACTCCGATTGCGAAGGCAGCTTACAAAAGTGTAACTGACACTGATGCACGAAAGCGTGGGTATCAAACAGG
+
CCCC?AA>@A?@@;;:AA=@@B?BGCCC>BB?BC>DC>BB>BC>>>?A???;?@<@@A??<??CAAABCC?BBBCB9CBBBBB?AB@@;<8=;;;>>C=BC>AB?BDCCABA59929AA?CBBBBBBBB?BBBB@@@=>>;>:9::;:=@@=>ABBD@FBBB<999BBAAABBB=????===8=;;6;@A=AACA1819:?@A@BAAAA8AAA=@<@A>BBA==@@@@>=888>4<88888)8;:=>?7==;4
@6HNMW:01023:06111
TACGGAGGGTGCAAGCGTTACTCGGAATCACTGGGCGTAAAGGACGCGTAGGCGGATTATCAAGTCTTTTGTGAAATCTAATGGCTTAACCATTAAACTGCTTGAGAAACTGATAATCTAGAGTGAGGGAGAGGCAGATGGAATTGGTGGTGTAGGGGTAAAATCCGTAGAGATCACCAGGAATACCCATTGCGAAGGCGATCTGCTGGAACTTAACTGACGCTAATGCGTGAAAGCGTGGGGAGCAAACAGG
+
BBBC=@>?59::?=A;;;=@CCCB@B@CGCGCCC=CCDDD=B?AA@BBBBB?AA?AE>BBA@<@@A@@@3@@@@@9@@@B?BC@CCAD@E;;;@BA=BBAAA@BBCEC=C<;<BB@BCCBBBBBB;::.:A=>=@@@BAA>A<@<?=;;5;AA;;:;4:CCC;AA?CC@?AC@@@CC>BB@B@EBBB=@@=@BBA7979???BCBBCC@D@CC?B>BBAAA;;;B@BBBCCBBB=B@@@BBC:@@@BB;@@A?
@6HNMW:01023:06132
TACGGGGGATGCGAGCGTTATCCGGATTTATTGGGTTTAAAGGGCGCGTAGGCGGGACGTCAAGTCAGCGGTAAAAGACTGCAGCTAAACTGTAGCACGCCGTTGAAACTGGCGCCCTCGAGACGAGACGAGGGAGGCGGAACAAGTGAAGTAGCGGTGAAATGCATAGATATCACTTGGAACCCCGATAGCGAAGGCAGCTTCCCAGGCTCGATCTGACGCTGATGCGCGAGAGCGTGGGTAGCGAACAGG
+
BBCCDDD2B@;;9;@@@@?@AA<?=>BD>AB>@@<@C=CC;@@;@@@DDBB>BAA<A@;;;B?AABBAAA@BGCF:B@@@CCAAA;:96:BBBABBBAA@<?==:9:/:??;?:::,8><>>BBAABBBBBCC>BB>8959?A@>B@@??AAAAA@>AABA=AAABBBBB@?A@AAA<A=B:=;;2=@@@@A@A9=6;9988076)8818A@?@=>;;;B>>=@@>>>>>>AA?@>>>@@9@AAAAA;=>>;
@6HNMW:01032:06120
TACGTATGGGTGCAAGCGTTATCCGGATTTACTGGGTGTAAAGGGAGCGCAGGCGGTGCGGCAAGTCTGATGTGGAAAGCCCGGGGCTCAACCCCGGTACTGCATTGGAAACTGTCGTACTAGAGTGTCGGAGGGGTAAGCGGAATTCCTAGTGTAGCGGTGAAATGCGTAGATATTAGGAGGAACACCAGTGGCGAAGGCGGCTTACTGGACGATAACTGACGCTGAGGCTCGAAAGGCGTGGGGAGCAAA
+
<<;;@@@@@99;;=9@:4/5///27279<3:=56606<<=>6==4599@@AA;::45>?>9@A=BB==00/;//)5<1999)555&5:<=9>>>/;266<=;;;<8<15505==BBBBAAAA@?@@@@BC?@CEG9;;?ABA@C?B?B?BBBBCCAABA=ACCA<???AACBCA><39929=9=9?=?9?999?ABB:;:;B?AC?BBBC@CB;;;C@BCCCC::9?;;50<::6;*0*/6699=0:769;2
@6HNMW:01034:06126
TACGGAGGGTGCAAGCGTTACTCGGAATCACTGGGCGTAAAGGACGCGTAGGCGGATTATCAAGTCTTTTGTGAAATCTAATGGCTTAACCATTAAACTGCTTGAGAAACTGATAATCTAGAGTGAGGGAGAGGCAGATGGAATTGGTGGTGTAGGGGTAAAATCCGTAGAGATCACCAGGAATACCCATTGCGAAGGCGATCTGCTGGAACTTAACTGACGCTAATGCGTGAAAGCGTGGGGAGCAAACAGG
+
CCCB;A>?6@@?@=;;;C=@AGDD@C@GBBBBBB<BBAAE>C@CCBBBB@@;@@=AB?BBBB=AB;;;;.:@AAA=BCBC?BB?BC?B@B>AA=AA<@@ABB?BBBBB>BBCBBB@BBBCBBBBBAAA;;;;C@DGDCBB<@7;5:>;;4;?=>>??/?@CC;AA@CCCDCCCCCCCA@@>??BAAA<A@=@?::5:>A>@A???BCC@C@BB?A?AFDDBBBBB@BAAAA:::.;;;;CBB7@@ACG?DCC@
@6HNMW:01035:06117
TACGGAGGGTGCAAGCGTTACTCGGAATCACTGGGCGTAAAGGACGCGTAGGCGGATTATCAAGTCTTTTGTGAAATCTAATGGCTTAACCATTAAACTGCTTGAGAAACTGATAATCTAGAGTGAGGGAGAGGCAGATGGAATTGGTGGTGTAGGGGTAAAATCCGTAGAGATCACCAGGAATACCCATTGCGAAGGCGATCTGCTGGAACTTAACTGACGCTAATGCGTGAAAGCGTGGGGAGCAAACAGG
+
;;<@?:;97:@>B>@?;;5;@@AA?C@DBDCIFC=AB@BC>C?@@AB@@;;5;A;@A=ABA@;@@A@@@7?AABE>BAAC@CC?CB?B>@<?B4::.;AA;;5<@@@@9@AABBC?BCBB;;;;;;;;0;A;;4;BA@DG@@??<?=>@:@B?@@?@6@=CC6AB=@@BBBCBBBCC@DC@C@BBDE;<;ACCCC@C?B9;;BBBCCB@B@CCAEBDBAABA@@@@CC>?:96<4@CB@<@@*499?>69992
@6HNMW:01035:06119
TACGGAGGATACGAGCGTTATCCGGATTTATTGGGTTTAAAGGGTGCGTAGGTGGCAGATTAAGTCAGCGGTGAAAAGCTGTGGCTCAACCATAGTCTTGCCGTTGATACTGGTTTGCTTGAGTACAGTTGATGTAGGCGGAATGCGTAGTGTAGCGGTGAAATGCATAGATATTACGCAGAACTCCGATTGCGAAGGCAGCTTACAAAAGTGTAACTGACACTGATGCACGAAAGCGTGGGTATCAAACAGG
+
BCCC@CC@CBBBCB>>?A?CBB?B@CBC=AC<>?8=?,8849B9CDBBBBB???<??@@C?B?BB??@??:?@?@@299>>9949BBA=A<>>;;;=@18:==A=ABCDAA@@CF=AAB<;?A>;::00*//.33<A8<<8;59888:<@@@=AAAB>ABAD>???BBBCBBBB?@@@@@<<3:;=5;;=;><::)/+0>>>A@DBBBB:C;;;>=B??BB?>:??988@>>>B7>98988)8=;>AB:??@:
@6HNMW:01046:06143
TACGGAGGGTGCAAGCGTTACTCGGAATCACTGGGCGTAAAGGACGCGTAGGCGGATTATCAAGTCTTTTGTGAAATCTAATGGCTTAACCATTAAACTGCTTGAGAAACTGATAATCTAGAGTGAGGGAGAGGCAGATGGAATTGGTGGTGTAGGGGTAAAATCCGTAGAGATCACCAGGAATACCCATTGCGAAGGCGATCTGCTGGAACTTAACTGACGCTAATGCGTGAAAGCGTGGGGAGCAAACAGG
+
CBAA?@?>6=@??;@>??=@@A@A@B?CCBBBBC>BACCD=CABBBB@A@B?BCABFACCCC?BA@@@@6:9AAD>:<;B@CC@CC@B?C@BB@CC>CDCBC@BBBBC>CBAABC@CCBCBBBCDBAA:??>@?BCCDCC?B?B?B?;:::BCCFEF;AAA@8AC?BCCCCDCBBBB@BC@D@BBBD>BB@CCBB?A?@ABAAAGDEE@B@BC@C@CCCCCAAACAEC9::CCJ?CBBBCFG;AA@BB<BAA?
@6HNMW:01047:06110
TACGTAGGGAGCAAGCGTTATCCGGAATTATTGGGTGTAAAGGGTGCGTAGACGGGATAACAAGTTAGTTGTGAAATACCTCGGCTCAACTGAGGAACTGCAACTAAAACTATTATTCTTGAGTGCAGGAGGGGAAAGTGGAATTCCTAGTGTAGCGGTGAAATGCGTAGATATTAGGAAGAACACCAGTGGCGAAGGCGACTTTCTGGACTGTAACTGACGTTGATGCACGAAAGCGTGGGGAGCAAAGCAG
+
BBAAAABB<;<;@;@ABB?BCC@C?C7;5;A<@@;@@?CC/;;0;@@A@@DC@@@/;;A;;;4:@=B@@=>>599,959.5==.599925==99258=?;;>:>>>>>1566?9=>1664;99<<<@@<>>?@*;9,9=>;@=@=@=A@@?CBBABC=>@@@;@DBBBBBA><<600,0;>><BAB?BCCC?C9<7;=AAA>@@6@A@=AC;;;B?A;;;AA?:>:9:?@?@BB;@@A>=>>0900::*/09:
@6HNMW:01053:06119
TACGGAGGGTGCAAGCGTTAATCGGAATTACTGGGCGTAAAGCGCACGCAGGCGGTTTGTTAAGTCAGATGTGAAATCCCCGGGCTCAACCTGGGAACTGCATCTGATACTGGCAAGCTTGAGTCTCGTAGAGGGGGGTAGAATTCCAGGTGTAGCGGTGAAATGCGTAGAGATCTGGAAGAATACCGGTGGCGAAGGCGGCCCCCTGGACGAAGACTGACGCTCAGGTGCGAAAGCGTGGGGAGCAAACAGG
+
@@AB=>@>9?@@@<@@@@>B@CDD?B8;8;BBBD@BBCBD7;;@AA;;<CC>;<7<B;ADAF@BBBBBB9;:@@A;<;;;5;B;AAA@<@<?BB;A7;;ABC;;;BCBBB?@>@D?AAB>AACACB:;;:;:ABBBB)BBBC?C?B@CDABABBCCC?DBCA>BCBCCFCCBBCBBB@C@CCABBB>B>A@=@CC5;7;;5;AAA0BC?BBBB@BBCCIJGBA@B@@=@@@@@@;@@CCCGD:;;:CC=BBC@
@6HNMW:01022:06189
TACGTAGGGTGCGAGCGTTAATCGGAATTACTGGGCGTAAAGCGTGCGCAGGCGGTTTTGTAAGACAGATGTGAAATCCCCGGGCTCAACCTGGGAACTGCGTTTGTGACTGCAAGGCTAGAGTGCGACAGAGGGGGGTGGAATTCCACGTGTAGCAGTGAAATGCGTAGAGATGTGGAGGAACACCGATGGCGAAGGCAGCCCCCTGGGTCGTAACTGACGCTCATGCACGAAAGCGTGGGGAGCAAACAGG
+
BBBBAA?@9;;:@@@@@A=A=ACB?B=A=A@A@@:AAAAA;B???BAAA9818<8<<<2=?A>BCECBBBBBBBB>BBBB9AC=?AAA>A9=AD>E<>>???@@8;;?AAA==<9==BAA<=>>AA<>>?><;;999&//,/5=7=16;@@@=>=C676@@A:@B@@@????>>>??<??;?=DAA=;;::69AA:<;<=::::;.;:D:BAA@A:==@;:8><<9=??><==>7@>>8888+9;<<<5>@A:
@6HNMW:01023:06168
TACGTAGGGGGCAAGCGTTGTTCGGAATTACTGGGCGTAAAGCGCACGCAGGCTGACCGTTAAGTCTGTCGTCAAAGGCGGGGGCTCAACCTCCGTTCTACGATAGATACTGTCGGTCTAGAGTATGTGAGAGGGAAGTGGAATTCCCGGTGTAGCGGTGAAATGCGTAGATATCGGGAGGAACACCAGTGGCGAAGGCGCTTCCTGGCACACAACTGACGCTCATGTGCGAAAGCCAGGGCAGCGAACGGG
+
BCAA?:9999'7?<@@AA=AA?@@>@@C@CCCCC<B@??@:?@BCCCCC;989BBBB?BA?C@DCBBBBBCCCCC<@?@BABA+BBAA<A@BB@BB?BDFCCCCBBBCBCCCCCC?BAAACBBB@@@BBBAA?B;B?B@@=A?B=@@8@<??ABB@@<@BCC>A@@A@AAAA@@@@A:;:68;<<<:>=@@<>?A<@<668?;?;@@<?????A<ABBB@>>AABBBBBBCCC>B@:>=?9BBCBAA=@AA=
@6HNMW:01023:06196
TACGGAGGATGCGAGCGTTATCCGGACTTATTGGGTTTAAAAGGGTGCGTAGGTGGCTTGTTAAGTCAGTGGTGAAAAGCTGCAGCTCAACTGTAGTCTTGCCGTTGAAACTGACGGGCTAGAGAGGAAACGAGGTATGCGGAATGTGTGGTGTAGCGGTGAAATGCATAGATATCACACAGAACGCCGATTGCGAAGGCAGCGTACCAGGCTCTATCTGACACTGAAGCACGAAAGCGTGGGGATCAAACAGG
+
BBCA?A?5;;@?A@@;;;>BBB@B<A;;45;5<:1:C,:99&5909;>>=?@:69;;C<AB@C??@BBB@@=AAAAA7A@;;;@@?=?@598=>9897>6;;)//)///)/::4444(44445><<7<;4:;;<9<@9;;?=?=:88CBB????CC??<?@@A:@AAA???A@=:::/0/==@:@BB?>==38:<<1918::=<=>?=8838:;:888;=<:;::??<@@AA???9?BBBBBB8B999A<????
@6HNMW:01029:06199
TACGGAGGGTGCAAGCGTTACTCGGAATCACTGGGCGTAAAGGACGCGTAGGCGGATTATCAAGTCTTTTGTGAAATCTAATGGCTTAACCATTAAACTGCTTGAGAAACTGATAATCTAGAGTGAGGGAGAGGCAGATGGAATTGGTGGTGTAGGGGTAAAATCCGTAGAGATCACCAGGAATACCCATTGCGAAGGCGATCTGCTGGAACTTAACTGACGCTAATGCGTGAAAGCGTGGGGAGCAAACAGG
+
EDCC@DCC>AA@=;?:;;5;@AAC@D@CCCBCCD>DCBBC?C@BBBB@AADB;::;C?CCA@=@B;;;;6:AADC>:::A?AB@BB@B@C@CC@BB>C@A@C=@@AAA<BBBBBC@CBBDDDB@A;;;0;A;;5;CBBBD?@?A?B?@@=@AB@BBC;CCDD;CC@CC@AACCCCBC?BB@D@@?@C=BB>@@BB7:599::ABBCCD@E@BB@C@BBBBB@@@B?BEBBCCDD?CBCBBBB9@@@BB=CCC@
@6HNMW:01033:06176
TACGTAGGGAGCGAGCGTTGTCCGGAATTACTGGGTGTAAAGGGAGCGTAGGCGGGAGTGCAAGTTGAATGTTTAATCTATGGGCTCAACCCATATCAGCGTTCAAAACTGCATTTCTTGAGTGAAGTAGAGGTTGGCGGAATTCCTAGTGTAGCGGTGAAATGCGTAGATATTAGGAGGAACACCAGTGGCGAAGGCGGCCAACTGGGCTTTTACTGACGCTGAGGCTCGAAAGCGTGGGGAGCAAACAGG
+
BCBBCBBB>;;;CAAA??<?@B>A?B?B?AABBB>BBACC8>>8899=>>@?BBE>CCC@@?=>>8===???B=B?BCBBBBF=AABB>AB=ACDBB@@@BB@BBA@8A8:9@@D9?@<B??>?>=AABBB?=?684//+/6=6=4@8:=?><<7616??A:@@>>>???ABB=8868>:>;@@@;>>>>:=>>5858>:>:@<A656,6???3@@?@@BA???7728A???=6?<99:?@2@@@BB@BBB?
@6HNMW:01036:06187
TACGGAGGATGCGAGCGTTATCCGGATTTATTGGGTTTAAAGGGAGCGTAGGTGGGATATTAAGTCAGCTGTGAAAGTTTGGGGCTCAACCTTAAAATTGCAGTTGATACTGGTTTCCTTGAGTACGGTACAGGTGGGCGGAATTCGTGGTGTAGCGGTGAAATGCTTAGATATCACGAAGAACTCCGATCGCGAAGGCAGCTCACCGGGCCGGAACTGACACTGATGCTCGAAGTGCGGGTATCAAACAGG
+
BCAB?@@=@A@ACC?@A@000:6:69;;4;;7;A9AA7??8?A;?>?@@@A<>>B=CBCC?D?CCCAAACBCAAA<ABC;ACA3CC;;5;>B<@@A3@<@@BBB?CBA>>;94;@8<:>>CCCCBAA=@?>=?<999.9<8<<@<??BC?CCBAA@?;?=?=6:99>9@997BA?AA:93993:CC>BBA;;;CD@C@E@@?A?::49?9A<@=?>A@@AAAAABBBBBBBCF?BB989A;A999BD8?;>8
@6HNMW:01041:06169
TACGGAGGGTGCGAGCGTTAATCGGAATAACTGGGCGTAAAGGGCACGCAGGCGGACAGTTAAGTGAGATGTGAAATCCCCGGGCTTAACCTGGGAACAGCATTTCAGACTGGCGGTCTAGAGTATTCTAGGGAGGGGTGGAATTCCACGTGTAGCGGTGAAATGCGTAGAGATGTGGAGGAATACCGAAGGCGAAGGCAGCCCCTTGGGGAGATACTGACGCTCATGTGCGAAAGCGTGGGGAGCAAACAGG
+
9::B>:;;0;@>ACC@@A?@@ABC@C@DC@BBDD>BAFDI;@@;A@@?CAA>AC@DDGHE@C?CCCCFLBBBBBB=BBCC:BB>BB@B@C@BBB=B@@@@AAA@;AACCAAA@CD@:::BB???BB????BC>BBCC9BB?B?C?B?AA9:9BBBBB>?;:;1;A;;;?A;;;;;==<BB?B@BBC?BB@C@CBB9;6;@@?@A7@?CCF;CCCCCCCCDCBBC???@?=998?9>@@@BDD;AAACD=BBB?
@6HNMW:01049:06179
GTACGGAGGATGCGAGCGTTATCCGGACTTATTGGGTTTAAAGGGTGCGTAGGTGGCTTGTTAAGTCAGTGGTGAAAAGCTGCAGCTCAACTGTAGTCTTGCCGTTGAAACTGACGGGCTAGAGAGGAAACGAGGTATGCGGAATGTGTGGTGTAGCGGTGAAATGCATAGATATCGACACAGAACGCCGATTGCGAAGGCAGCGTACCAGGCTCTATCTGACACTGAAAGCACGAAGCGTGGGGAATCAAACAG
+
5555/)//)///7///444.444.5499<7::.55)55)5;19:3<///777)//,6D>@@;>6994444405;;;;.75-,,,,-6//)/89933388,3349;7<<</4433333(333:455<9==6>;;@=???848<?8773;33,3933333.3::93:8<88<<A=;;8777572552759:=;A;898;:?5;:772555366168866666.------991------(-666888&/(////(/88
@6HNMW:01039:06225
TACGTAGGTGGCAAGCGTTATCCGGATTTACTGGGTGTAAAGGGCGCGTAGGCGGGGATGCAAGTCAGATGTGAAATCTATGGGCTTAACTCATAAACTGCATTTGAAACTGTATCTCTTGAGTGCGTGGAGAGGTAGACGGAATTCCTTGTGTAGCGGTGAAATGCGTAGATATAAGGAAGAACACCAGTGGCGAAGGCGGTCTACTGGACAGTAACTGACGCTGAGGCGCGAAAGCGTGGGGAGCAAACAGG
+
AA@A@@A<?<?BA>@@?@=A@@<?<9::*9??<?8=?@AA:AD<AA@BA::79CCA2@@::969;>>??@B??;?70//8==918://+/><<?BA:@??998@9ACD>AA::8?==<</66866---,(,,,-(--45..(.(2+2.5.355...99.3.22'255622222,,,(,(,,220-..(...5279?9>8><9666>>>?:=<@@BE@CCCJB;::;;0*0000/7.7:;<???1666=>5>>>7
@6HNMW:01041:06226
TACGTAGGTGGCAAGCGTTATCCGGATTTACTGGGTGTAAAGGGCGCGTAGGCGGGGATGCAAGTCAGATGTGAAATCTATGGGCTTAACTCATAAACTGCATTTGAAACTGTATCTCTTGAGTGCTGGAGAGGTAGACGGAATTCCTTGTGTAGCGGTGAAATGCGTAGATATAAGGAAGAACACCAGTGGCGAAGGCGGTCTACTGGACAGTAACTGACGCTGAGGCGCGAAAGCGTGGGGAGCAAACAGG
+
CBBBBBC?CC?A@=>:;:?ABB?B?BCD>BBCCC=BBABB:@A8@@@@@@B>?@@@3@A@AA@BDFEHICBBBEJ?:;;CBBB>BB?B>BDCCBBB<@@@?@@?9@@A<ABBCCAAACC>BBA9999;7;BBDADCBC::79?A?B@B>AABCCBBB@BABA<AAAAABBCBBBB@B@B?BC?BBC>A898;>>C>B>BC?BBBBAADADHCCBB@BBBBB@?@A::4:A@BCF=C;;;BBB9@@@CD>BBB@
@6HNMW:01045:06235
TACGGAGGTGCAAGCGTTACTCGGAATCACTGGGCGTAAAGGACGCGTAGGCGGATTATCAAGTCTTTTGTGAAATCTAATGGCTTAACCATTAAACTGCTTGAGAAAACTGATAATCTAGAGTGAGGGAGAGGCAGATGGAACTTGGTGGTGTAGGGGTAAAATGCCGTAGAGATCACCAGGAATACCCATTGCGAAGGCGATCTGCTGGAACTTAACTGACGCTAATGCGTGAAAGCGTGGGGAGCAAACAGG
+
AA@@<??5448;7<<<<>;00<@;@+0/////7.554::)5.59;>955516<>@C;;9AC?CBBAGF;AABBB;AAAA>@@=AB=@=A=AA?BB<B:9:?2::9949&4<<<=>:=<<;>@>AABCC;;;;0*...--806(--386<<88870000)0888+---06---7/455:;8::596;9990885::>=88573333333493:8>=8B<9;:AA;:;C?BBBCC@@@;@B@@@CC:BBCCC>GBB?
@6HNMW:01047:06234
TACGGAGGGTGCAAGCGTTAATCGGAATCACTGGGCGTAAAGCGCACGTAGGCTGTTATGTAAGTCAGGGGTGAAATCCCACGGCTCAACCGTGGAACTGCCCTTGATACTGCACGACTTGAATCCGGGAGAGGGTGGCGGAATTCCCGGTGTAGCGGTGAAATGCGTAGAGATCGGGAGGAACACCAGTGGCGAAGGCGACTTACTGGACTGTAACTGACGCTGAGGCGCGAAAGTGTGGGGAGCAAAC
+
C@BA@CCD=@@AA=@A;;29;>?A<@=@BBBBCE>BAAAE>ABGCC;:;;;4;@;;5;?@BCACCCCBCB;BBBC>CCB=A9959>??<?9???>A?BCBCD=C@;<;BBBBB@@;;;;5;C?CDADK?DCDCC=BC@CD@C8;6;B8=;?AAABCA=@:::59??@ABBBBAA???:?A=A9999?ABBB?BAA1818=BBB9;;BB?CBABBB?BBBCC;;;BAA=@@ABAB;@@AA@AA9AAA@>5=
@6HNMW:01048:06219
TACGGAGGATACGAGCGTTATCCGGATTTATTGGGTTTAAAGGGTGCGTAGGTGGCAGATTAAGTCAGCGGTGAAAAGCTGTGGCTCAACCATAGTCTTGCCGTTGATACTGGTTTGCTTGAGTACAGTTGATGTAGGCGGAATGCGTAGTGTAGCGGTGAAATGCATAGATATTACGCAGAACTCCGATTGCGAAGGCAGCTTACAAAAGTGTAACTGACACTGATGCACGAAAGCGTGGGTATCAAACAG
+
>@@A=?D=A000=7:;4803:?;>9:A@8?=;==589)9A9BB>BAA@99::=>9??BCC?B?BBBC?@??BAAAA299::8A?AABB?B?>A?AA::7;C99:?BBCBBBE?BB=????AB??:9999277785<@=AC;>::99<==?==>BBBB?BBBF>???BBAA@;;;+0076687/655497727999:>:BB==>=@@@@@0=00/67<<:A@>>7;;>==999;<,66<:9708:9799/656
@6HNMW:01049:06255
TACGGAGGGTGCAAGCGTTAATCGGAATCACTGGGCGTAAAGCGCACGTAGGCTGTTATGTAAGTCAGGGGTGAAATCCCACGGCTCAACCGTGGAACTGCCCTTGATACTGCACGACTTGAATCCGGGAGAGGGTGGCGGAATTCCAGGTGTAGGAGTGAAATCCGTAGATATCTGGAGGAACATCAGTGGCGAAGGCGGCCACCTGGACCGGTATTGACGCTGAGGTGCGAAAGCGTGGGGAGCAAAC
+
CDBB?BCD=BC@?:>>???B@CCC@C@CBBBCCG>BBBBC=CEBAB:;:BD@BBCB@BCCCB?BBDCCCC9A999,9==9@CB@BBBB?B=??B>B>A@ABC=C@CCDCC@@@BB;;;C<@@?BB8;;6;C@@@;??=;:4:5:4:=?@=A@999=??BBBC>BB>AABAACDCBBB?BB?B?BB>?BBAA>AB?9>876178<==AA;=<5;5:>>8@>?989>?;5;>>@@K;C@=====/:;666.6
@6HNMW:01050:06220
TACGGAGGGTGCGAGCGTTAATCGGAATAACTGGGCGTAAAGGGCACGCAGGCGGTTATTTAAGTGGTATGTGAAATCCCCGAGCTCAACTTGGGAACTGCATATCAGACTGGATAACTAGAGTACTTTAGGGAGGGGTAGAATTCCACGTGTAGCGGTGAAATGCGTAGAGATGTGGAGGAATACCGAAGGCGAAGGCAGCCCCTTGGGAATGTACTGACGCTCATGTGCGAAAGCGTGGGGAGCAAACAGG
+
:@@C@CCC>@@@C@@@BB>A@DCC@C@BB>BBBB>BA@AM?CD>CBBBCCC@CH@C?AAA;A?ADDADCCDFCBA;::99*;?AAB@@>@H@CC>B>BAB@@?B??BCA@A@;@AA<@@A@@AA@?@@;@CD>BBBC9CBBA?B>BACCCCCCABAA@BABB>ABBEDCDB@@?;?@7;??B?B@@<?>44295929<@999AA3?2:;.:=@CBABAB@@;99>>:99=<;;<9=??>>CD:997AC>C@@;
@6HNMW:01054:06217
TACGTAGGTGGCAAGCGTTGTCCGGATTTATTGGGCGTAAAGCGAGCGCAGGCGGAAGAATAAGTCTGATGTGAAAGCCCTCGGCTTAACCGAGGAACTGCATCGGAAACTGTTTTTCTTGAGTGCAGAAGAGGAGAGTGGAATTCCATGTGTAGCGGTGGAATGCGTAGATATATGGAAGAACACCAGTGGCGAAGGCGACTCTCTGGTCTGCAACTGACGCTGAGGCTCGAAAGCATGGGTAGCGAACAGG
+
CB?><00+00+0@,:<?A69:B@C?;;;6;B>BB;BBAAC:A@A;;:@AAB?CB@BACC@BH@CBBBBBBBB@@@6999,9<<:>A?B?B@BBB@B@BBBAAABB?BD9??99999(9@:@BBBBCCDC@CA@=@CAABB>B?B?B@CCCDCCCCAA>A@=@=@@@CCCCCCCGFA@?@@BBACCCACCAB=@@@598999:CCBCBC@BBBCBB?BCCCCCB@B?@;>BA@@@:AAAABC>CBBBBB@DCB@
@6HNMW:01056:06227
TACGGAGGATCCTAGCGTTATCCGGATTTATTGGGTTTAAAGGGAGCGTAGGCGGGCGCTTAAGTCAGCTGTGAAAGTTTGGGGCTCAACCTTAAAATTGCAGTTGATACTGGGTGCCTTGAGTGCGGTATAGGCAGGCGGAATTCGTGGTGTAGCGGTGAAATGCTTAGATATCACGAAGAACTCCGATTGCGAAGGCAGCTTGCTGGAGCGTAACTGACGCTGATGCTCGAAAGTGTGGGTATCAAACAGG
+
AAAA=@@>@CC@D?@?BA>@AC@B@BAB=BC@BB>BC;==:<A9??@AB@@>A@@:@788?B?BBCAAAAFCCCD>CBC=CFF9CCCC?B=@;?>?7?;@@CCC?AACCCBBB>ABB>B>BAAABCB?AAB?><@BB?CC?B?B@BBBB@BBCAB8757BDD>@@@B?BBBBBB@@@BC?CB>@@@@CCB<??BB=B?BBBBC?ABBB@CCCCCCACDBAAABBCBBAC???CE>CCCAAA<@BBCCD>CCD>
@6HNMW:01021:06284
TACGGAGGATGCGAGCGTTATCCGGACTTATTGGGTTTAAAGGGTGCGTAGGTGGCTTGTTAAGTCAGTGGTGAAAAGCTGCAGCTCAACTGTAGTCTTGCCGTTGAAACTGACGGGCTAGAGAGGAAACGAGGTATGCGGAATGTGTGGTGTAGCGGTGAAATGCATAGATATCACACAGAACGCCGATTGCGAAGGCAGCGTACCAGGCTCTATCTGACACTGAAGCACGAAAGCGTGGGGATCAAACAGG
+
CCBB?BC@CCA@@?>=??=@CB?B@BAA>AB?BB=BD=BB=AA<B@@@C>?<?@<@B>AA@B?ABB=>=B=?;>;=2<<===@@@AAA<AAAA>@>BC<>>@BC?BBD=BBAB@@@;@AAAAAB@=B@:@A::7:AAA@@>@@BAABBA>ABBBCAB@BEEE>CCCCBBBCEBBBBBCBBAB>BBC@B@@>@?A@7<<<ABBBBCC?8879AAABBBBBBBCB>A@7:9BECCI>B;=;CCC7BB;;;6;AC?
@6HNMW:01034:06292
TACGGAGGGTGCGAGCGTTAATCGGAATAACTGGGCGTAAAGGGCACGCAGGCGGACAGTTAAGTGAGATGTGAAATCCCCGGGCTTAACCTGGGAACAGCATTTCAGACTGGCGGTCTAGAGTATTCTAGGGAGGGGTGGAATTCCACGTGTAGCGGTGAAATGCGTAGAGATGTGGAGGAATACCGAAGGCGAAGGCAGCCCCTTGGGGAGATACTGACGCTCATGTGCGAAAGCGTGGGGAGCAAACAGG
+
AAAA?;::-;;;>@@@;;8;=BBBAD@BB@CBCA<ABAAC=BB=BAA@BBD?BBABBABB7;7;B@CBBBBBBBD>CDDD;CB=@@=@=@=@@@;@?DB;::@A9@AAABCC>BA@CBCBBBBBCB@BBBBB;>>>>5>A?C?@>A@CBBBB>>>9949=?=8>?:99@?==<>=<=7;;7;>ABC@CC@C>ABB5;7;;;;BB8B?BBB;BBBBCAAACAAABAAAABABCCD>AAAAAAA6@@@AA=AA@@
@6HNMW:01044:06289
TACGGAGATGCAGCGTTACGGACTTATTGGGTTAAGGGTGCGTAGGTGGCTTGTTAAGTCAGTGTAGAAAAGCGTCTAGACCTACATGGTAGTCTTGCCGTTGTAAAACTGACGGGGCTAAGAGAAGGGAAAACGAGGTATGCGGAATGTGTGGTGTAGCGTGAAATGCATAGATATCACACAAGGAACGCCTGTTGCGAAAGGCAGCGTACCAGCTATATCTGAACACTGAAGCACGAAGCGTGGGGAGCAACAGG
+
CAAB?;95<:4/-,,,(,**/,,-(,6066(,(-(--(---8679.4/4//)//)/)---,*,,,,*,,,&*5,******,(--///4.4/////)//)--(-////&//87////&//-(----(--(///&/733-399:;<9=8<<::::8=9888///-991-//998777333//7--(-(-2555)-.7255222'2.52225553.3.....--4...(.33.55./-----(---,///&////279:5
@6HNMW:01047:06304
GACAGAGGATGCAAGCGTTATCCGGAATGATTGGGCGTAAAGCGTCTGTAGGTGGCTTTTTAAGTCCGCCGTCAAATCCCAGGGCTCAACCCTGGACAGGCGGTGGAAACTACCAAGCTGGAGTACGGTAGGGGCAGAGGGAATTTCCGGTGGAGCGGTGAAATGCATTGAGATCGGAAAGAACACCAACGGCGAAAGCACTCTGCTGGGCCGACACTGACACTGAGAGAACGAAAGCTAGGGGAGCAAATGGG
+
FDBBB@@<@@@@D@DBBC@ABA@C?C?BCBB>BA;@@;;;00>000?>>@B@BC@CCJFG1;::BA=BC=@A@AA;BBB=BCB=AA<;5<;0<B?CCDC@BBABB?CC?CCCC?A=AA994:B@@@B?BBBCC8@@@@@B=B@CE>C@C@BB?BBBB=?9::/:??AB@B@@@AAA?CC>CC?BBC?C???:=:::/9>?@@AAA???D=B<??A???BBBAA=@@@@00,0:9;07::;9<=2=@>@A8@@B:
@6HNMW:01045:06357
TACGGAGGGTGCAAGCGTTACTCGGAATCACTGGGCGTAAAGGACGCGTAGGCGGATTATCAAGTCTTTTTGTGAAATCTAATGGCTTAACCATTAAACTGCTTGAGAAACTGATAATCTAGAGTGAGGGAGAGGCAGATGGAATTGGTGGTGTAGGGGTAAAATCCGTAGAGATCACCAGGAATACCCATTGCGAAGGCGATCTGCTGGAACTTAACTGACGCTAATGCGTGAAAGCGTGGGGAGCAAACAGG
+
59CB@>DC=BBBA@@;;;7;ABBB?B=AABBBDC>CCCGL>B@CAA@BBAC@;<7;A=AA9925955555$3334;1::::7:>9==9=:>;@?:?@8@@@?B?A@A@B=?@@@?@:?@@@CDB<@999,9A;;5;BB@@??C@C?C?;;69=:<<<<2<>A>99549=944559?A@465;@8@AA?=CC=@?::.76;344?@=??@<A@BCAC@CCBBBBBBB>BBAB@@AA;@@@AAAA7;:;AA6<@@:
@6HNMW:01047:06330
TACGTAGGGGGCAAGCGTTATCCGGATTCATTGGGCGTAAAGCGCGCGTAGGCGGCCAGCCTGGTCGGGAGTCAAATCCGGGGGCTCAACCCCCGTCCGCTCCCGATACCGGCCGGCTTGAGTCTGGCAGGGGAAGGCGGAATTCCCGGTGTAGCGGTGGAATGCGCAGATATCGGGAAGAACACCGGTGGCGAAGGCGGCCTTCTGGGCCACGACTGACGCTGAGGCGCGAAAGCTAGGGGAGCGAACAGG
+
CCAA@@@@@@2??<@@?@;@DC=@>?@=@CC@CD>BBBBD<@@B@@000>>:00-0;<<>?@@;B;;;05AB@BB=@C=@@@A1AB@=<==<:,:..*--555,9==<B?C?B@B?BF?BABBBCC?CBABB:B?A=?>;=4959C=C?AA@@@@@<>=:=:=@@BAABBB?@?BE>E@CC@CCC>B@<;7:@@<@=@B?B?B@BBBB=@+00000>@AA@@@B;;6;@@@BB=BBBCDCC;CBBCD@CCC@
@6HNMW:01056:06368
TACGTAGGGGGCGAGCGTTGTCCGGAATGATTGGGCGTAAAGGGCGCGTAGGCGGCTCTTTAAGAGTGGAGTGAAAGTCCTGCTTTCAAGGTGGGAATGGCTTTGCTGACTGGAGGGCTTGAGTGCAGGAGAGGTAAGTGGAATTCCCGGTGTAGCGGTGAAATGCGTAGAGATCGGGAGGAACACCAGTGGCGAAGGCGGTCTACTGGACGATAACTGACGCTGAGGCGCGAAAGCGTGGGGAGCAAACAGG
+
@ABAA?>@@@,@@?@@@B@CCC?C@CAAAAB<@A6AA;<;.;A8BA@AA@=99:6:BBCE?E@BAAAC?;;:??A9?AA=@B@AA=AB?C@BBD?EACC?BJG>BA@AEBAA?<<<9<C@DDCABACD?BBBA>AC@BBC?B=?=?C>B@AAACCBB?BBAB>999BCBBBBAAACC>AA>A=ABA=@A??<?BC?C@AA>ACCCCBB?BBBABB?BBB>@BBBBBB?BBCCCC>CAA@BAA4>>@BC>BBB?
@6HNMW:01064:05763
TACGGAGGATGCGAGCGTTATCCGGATTTATTGGGTTTAAAGGGTGCAGTAGGTGGCAGAGAAAGATCAGGGGTGAAAAGCTGCAGCTCAACTGTAGTCTTGCCTTTGAAACTTCTCAGCTAGAGTGTAGAAGAGGTATGTGGAATGTGTGGTGTAGCGGTGAAATGACATAGATATCACACAGAACTCCGATTGCGAAGGCAGCATACTGGGCTATAACTGACACTGAAGCACGAAAGCGTGGGTATCGAACAGG
+
9999399.4444::9499;@@?<;7;<<4<<8:=3;;,//*/9388////696;:6:888;9;133333444&499>>0666==:<<<;;7;===////7)//6::3<9;1//)/5///////99/56:=>75543443887277///777299:;<;;7;;<<3<///:<<<;;;;555::444.4485:<<7<;;;7;8<:::<==;;9;.752,,(,,,,227:44.4477///)//////)//555;.5/94
@6HNMW:01081:05806
TACGTAGGGGGCAAGCGTTATCCGGATTTACTGGGTGTAAAGGGAGCGTAGACGGCGAAGCAAGTCTGAAGTGAAAACCCAGGGCTCAACCCTGGGACTGCTTTGGAAACTGTTTTGCTAGAGTGTCGGAGAGGTAAGTGGAATTCCTAGTGTAGCGGTGAAATGCGTAGATATTAGGAGGAACACCAGTGGCGAAGGCGGCTTACTGGACGATAACTGACGTTGAGGCTCGAAAGCGTGGGGAGCAAACAGG
+
;;AAABCBCC2AA?AAAA<@@C7;6<A@9?A;;:05:95A=AC=AAACCDBB;;7;BC?BBB@CB@ACB?BBDCCC.;;0;BB8@:9:?AD<BBC=B@@B999-98>?9@BDCDC;@AABB@CAA;9;?BCBB>BC?BAA>A5<5<5;;;BBBBBA@>?899.988<=??AABB799=?@:@=A?<8<999289=8><76.5<5656D=889A@A=A>>>>=<89:929>==??8?@@@@BB:BBBBC=AAB?
@6HNMW:01086:05806
TACGGAGGATACGAGCGTTATCCGGATTTATTGGGTTTAAAGGGTGCGTAGGTGGCAGATTAAGTCAGCGGTGAAAAGCTGTGGCTCAACCATAGTCTTGCCGTTGATACTGGTTTGCTTGAGTACAGTTGATGTAGGCGGAATGCGTAGTGTAGCGGTGAAATGCATAGATATTACGCAGAACTCCGATTGCGAAGGCAGCTTACAAAAGTGTAACTGACACTGATGCACGAAAGCGTGGGTATCAAACAGG
+
ABBB?BB?@@@AAAAABC@CCC@D?A@A:@@<@C9AA59929A9AAAAAAA>9979@A@D@B?BB@@AAA<@??=?5??AABD?C@@@<A<>>>???A7;;:8:59AABBBC@CC<?;:8=AABBBAA?376;AA?@<@@;>5:;===@@???CC::9:BAD>@??BAAAAA=A=>>=??AA5:;:5:>=9<<981809??@@8;6;<;+//;78399977:;:?9655:::9937;;><>9@>>=AD:===8
@6HNMW:01088:05764
TACGGAGGATGCGAGCGTTATCCGGACTTATTGGGTTTAAAGGGTGCGTAGGTGGCTTGTCAAGTCAGTGGTGAAAAAGCTGCAGCTCAACTGTAGTCTTGCCGTTGAAACTGACGGGCTAGAGAGGAAACGAGGTATGCGGAATGTGTGGTGTAGCGGTGAAATGCATAGATATCACACAGAACGCCGATTGCGAAGGCAGCGTACCAGGCTCTATCTGACACTGAAGCACGAAAGCGTGGGGATCAAACAGG
+
?@AA?BC@DBA@@?@;;;>BBBAE@D@A?@A>CC8AA0;<0;C=CBBBCA@<;;8;D?CC;;7;A;;;BB;@;;;;;*:?=9=???@?@<@9:::99@@=@A;=@=;;;0;?><<<<6<97339;99=A9AA8939?9::B?D???:99@;ABBBBBB>A???:?CCBBCBB????DED?9;;38//)/9;)/778066:7:887;=<==:=CCB???>>>B=<<??3:9@??;A8=;;;;@@6@A@AA=AFK?
@6HNMW:01088:05787
TACGTAGGGGGCGAGCGTTGTCCGGAATTACTGGGCGTAAAGGGTGCGTAGGCGGTTAATTAAGTTGGATGTGAAATTCCCGGGCTTAACTTGGGAGCTGCATTCAAAACTGGTTAACTAGAGTTCAGGAGAGGGAAGCGGAATTCCTAGTGTAGCGGTGAAATGCGTAGATATTAGGAGGAACACCGGTGGCGAAGGCGCTTTCTGGACTGACACTGACGCTGAGGCACGAAAGCGTGGGGAGCAAACAGG
+
ABCCDCCCCC3BC?::6A296?;>:?9=9<<<<A>=A?A?7BB<=555=<<6<<7<4949.5.6=9>:@@?><<:09.55)593>@@D7;;8<<1<44499::5499:&:=>;:.5.5956;A@=@A;6;;555)56;993;16169>?C:95<;99.4999)4449<456;???AA;::4:?@@@3:3::3;DD=@=?@;<;0;?@;@@@@A@???@A???ABBB?A@@999,99::ACC9BBBA@;@994
@6HNMW:01104:05809
TACGGAGGGTGCAAGCGTTACTCGGAATCACTGGGCGTAAAGGACGCGTAGGCGGATTATCAAGTCTTTTGTGAAATCTAATGGCTTAACCATTAAACTGCTTGAGAAACTGATAATCTAGAGTGAGGGAGAGGCAGATGGAATTGGTGGTGTAGGGGTAAAATCCGTAGAGATCACCAGGAATACCCATTGCGAAGGCGATCCTGCTGGAACTTAACTGACGCTAATGCGTGGAAAGCGTGGGGAGCAAACAGG
+
==<B:BBC=999@=@AAC>@@@@B=A=A;;9CFF>BBBCF<B?A<000000)//)//)/9::27///99&//8880:<:;7::5:<<=:@8@?499,99@8<3<89:9-49444=9;;;>>>595959,5955.5=>???:?:C@D?9;6:A?==99+=<>>3?>?BB=CBAB;;;;4:@=A;@@AA=BB@DC??<?<@>=:919<;@=:>?BB@B@DBBBBBBCC@B@<00/)/7.79<<===.=<9==84448
@6HNMW:01071:05835
TACGGAGGATGCGAGCGTTATCCGGATTTATTGGGTTTAAAGGGAGCGTAGGTGGGATATTAAGTCAGCTGTGAAAGTTTGGGGCTCAACCTTAAAATTGCAGTTGATACTGGTTTCCTTGAGTACGGTACAGGTGGGCGGAATTCGTGGTGTAGCGGTGAAATGCTTAGATATCACGAAGAACTCCGATCGCGAAGGCAGCTCACCGGGCCGGAACTGACACTGATGCTCGAAAGTGCGGGTATCAAACAGG
+
BABB?@@=@@@@@BBBBB?BCD?B?BBB>BB@CD79929A8@@:998BCBA?9992;AABAC?CCCCDCCBBCBI=BDI?EEC9AA;;6;?C<@@@9@@BBBCB@BBCBBAA?AC<A=B>B@@ACCB@BABBC@BBB=BB?C?C598BB@BBA@?9979?>C=BB?><>@@@BBBAA@@=@A?BCCAA@@CCCCD?B?AAC@????<?C>C@F?D>AABBBBBABCCC??=:9:,9==??B=BA==>>7888;
@6HNMW:01077:05836
TACGTAGGTGGCAAGCGTTGTCCGGATTTACTGGGTGTAAAGGGCGTGCAGCCGGAGGAGCAAGTCAGGCGTGAAATCCACGGGCTTAACCTGTGAACTGCGTTTGAAACTGTTCCCCTTGAGTGCTGGAGGGGCAATCGGAATTCCTAGTGTAGCGGTGAAATGCGTAGATATTAGGAGGAACACCAGTGGCGAAGGCGGATTGCTGGACAGTAACTGACGGTGAGGCGCGAGAGCGTGGGGAGCAAACAGG
+
BB@@@DD@@?<?@;?@9:6;@A<@=@DC=BBDED>BA;;;7;B=CBBBC;;;?D>;;7;BBB?BA@@B<A;;9@@:@C@CBCC=BB?B?B=@@@@@?AAABBCK?CBB>CFCC?BBB7A=ABBBBBAB@BBBB;CBACBB@C?A?B@BBBBBCBBBD?B???9>>>??AB@@AA=AA?9949>?>>@CBA>;>7718;>>7>><000@<>@@AAA999BBBA?@>??9>=?@@?@@@@?BBA2=@9::2:@A;
@6HNMW:01101:05829
TACGGAGGATACGAGCGTTATCCGGATTTATTGGGTTTAAAGGGTGCGTAGGTGGCAGATTAAGTCAGCGGTGAAAAGCTGTGGCTCAACCATAGTCTTGCCGTTGATACTGGTTTGCTTGAGTACAGTTGATGTAGGCGGAATGCGTAGTGTAGCGGTGAAATGCATAGATATTACGCAGAACTCGATTGCGAAGGCAGCTTACAAAAGTGTAACTGACACTGATGCACGAAGCGTGGGTATCAA
+
@AAB@BB@CCCAC@@:::6::B?B>@AC>CC?BB<@@;>>5??5=A?987@<?@<@BB@B=A<?@>?>>:<???@?0/00/0/*79691917225<@@<>?7;A?BBBABEE>BB7:8>5;?BCCBBB?7;;888>>:=C5;5;;==?>?==;???A=A??=8:9999CAA?;;9==988<;69///88)/-79(/)0=::::>8ABA5<<565::97;A:::A>86/---60----24.466666
@6HNMW:01066:05862
TACAGAGGGTGCAAGCGTTAATCGGAATTACTGGGCGTAAAGCGCGCGTAGGTGGCTAATTAAGTCAGATGTGAAATCCCTGGGCTCAACCTAGGAACTGCATCTGATACTGGTTGGCTAGAGTAGGTGAGAGGGAAGTAGAATTCCAGGTGTAGCGGTGAAATGCGTAGAGATCTGGAGGAATACCGATGGCGAAGGCAGCTTCCTGGCATCATACTGACACTGAGGTGCGAAAGCGTGGGTAGCAAACAGG
+
ACBCBBBA;A99:<?AAA<@<@BB?B@E@CCBBB>CDCCB=A>9:;@ABAB?@A=ABB?BAD@CCCBCCCCBBBC?B@@:?@@;@BBB@D>?::6;>B:;:ACCABBCCCBB@B@B?CCDCCDBBA?@BBBBBC>B@CCCBB@B@C@CCBBBBCCAA>ABCD>DCCCCCCCCCBBBB=@@?B?BEF>BABB?AAA4:6:BB@C@I@CCACCBBBCCCCBBBB@@@996:@>BCC<A@@???9?AAACC>CBC?
@6HNMW:01067:05909
TACGTAGGGGGCAAGCGTTATCCGGATTTACTGGGTGTAAAGGGAGCGTAGACGGTTTAGCAAGTCTGAAGTGAAAGCCCGGGGCCCAACCCCGGGACTGGCTTTGGAAACTGTGTTGCTGGAGTGCAGGAGAGGTAAGTGGAATTCCTAGTGTAGCGGTGAAATGCGTAGATATTAGGAGGAACACCAGTGGCGAAAGGCGGCTTACTGGACTGTAACTGACGTTGAGGCTCGAAAGCGTGGGGAGCAAACAG
+
/558844444$4;8=>>>7;?B>B>BCF<AAAA@0;<<:9)59)555:;:;??><AA8<<<A?B;;9BC@BCCDB.;;;0;;;.::.4.444&44)4444.4::2:7:9(/////6477<<7;8883335:::=4::43336;6;4848::::;<===8====5=:33.3//.662684996;7;;@4997717///(/(/-(-706---06669996:99888<>;440499;<=7=8=<::9+733/;399;
@6HNMW:01089:05866
TACGGAGGATGCGAGCGTTATCCGGATTTATTGGGTTTAAAGGGAGCGTAGGTGGGATATTAAGTCAGCTGTGAAAGTTTGGGGCTCAACCTTAAAATTGCAGTTGATACTGGTTTCCTTGAGTACGGTACAGGTGGGCGGAATTCGTGGTGTAGCGGTGAAATGCTTAGATATCACGAAGAACTCCGATCGCGAAGGCAGCTCACCGGACCGGAACTGACACTGATGCTCGAAAGTGCGGGTATCAAACAGG
+
CCFF@@?=@@@@?@@@AA@BCC@D@BBB=BB?BA:??27728A9@A@BBBB?BCC>BBBD?B@CCDA@BCCBBCC=CCC>CCI;CCCC=@=@499:4;9>>ABB@BCECCBC?CB>B@C?C@@@DBB@BCB??=???8?><>@B@BB@@?BB@>>8878CCD>A@8859@@AABBBBBB@BB?CCD@BBBBB???9>9>?AACCBB>B?BB>B>B?BBBBB@BBCB???BBBBB=A?776;1;9::AA:@?@<
@6HNMW:01089:05870
TACGGAGGATACGAGCGTTATCCGGATTTATTGGGTTTAAAAGGGTGCGTAGGTGGCAGATTAAGTCAGCGGTGAAAAGCTGTGGCTCAACCATAGTCTTGCCGTTGATACTGGTTTGCTTGAGTACAGTTGATGTAGGCGGAATGCGTAGTGTAGCGGTGAAATGCATAGATATTACGCAGAACTCCGATTGCGAAGGCAGCTTACAAAAGTGTAACTGACACTGATGCACGAAAGCGTGGGTATCAAACAGG
+
BCBEAAB=A@@:9;::9A?BBF@B>AAB>BC?CF=B@,9::&8>8?@B888=>=B>@AABB4979@AAABA8<7787*7;<>7979BAA?B065<;<>>:;@:>?:>@@@@AA>BB=AAB>A???@@???<@>>@>88188187====>B;;;=@AAA=ABBB=???BBABA?=?9;;==@BK:=>=;>;;5:>8806.8=>@C>C>???5?BB@@<>>>AB98/@=00/66;9;09756==76658CA78883
@6HNMW:01092:05871
TACGGAGGATGCGAGCGTTATCCGGATTTATTGGGTTTAAAGGGAGCGTAGGTGGGATATTAAGTCAGCTGTGAAAGTTTGGGGCTCAACCTTAAAATTGCAGTTGATACTGGTTTCCTTGAGTACGGTACAGGTGGGCGGAATTCGTGGTGTAGCGGTGAAATGCTTAGATATCACGAAGAACTCCGATCGCGAAGGCAGCTCACCGGGCCGGAACTGACACTGATGCTCGAAAGTGCGGGTATCAAACAGG
+
CA@@-00+0000>AB;;9?@>=4949?@;::29B,;;6;B;CC>AAACCCC?;;;0;:@A<B?BAAACCDCAAAC;AAB8@A@3@AAA<@=@?BBB5<:;CBBB?AAAAAAA=@A=A=@?BABBBBC>AA@@@598>9;=8=6>6>>@A:?@>999929@A?;BA<<7>>?CDB@>>00,0@=@EC?BB:999<<291987<??8707<.7184:037>?787<<99:>>>>?>5=====>3::A<==5==>8
@6HNMW:01106:05883
TACGGAGGATGCGAGCGTTATCCGGATTTATTGGGTTTAAAGGGTGCGTAGGCGGCTATTTAAGTCAGCGGTGAAATCTTGGGGCTCAACCCTGAAACTGCCGTTGAAACTGGATGGCTTGAGTGTAGATGAGGTAGGCGGAATTCGTGGTGTAGCGGTGAAATGCATAGATATCACGAGGAACTCCGATTGCGAAGGCAGCTTACTAAGTTACAACTGACGCTGAAGCACGAAAGCGTGGGTATCAAACAGG
+
BBAC@CC?B@@@A;;;CB@BCC@C?BBC>CC?CC?CC=BB:@A8:;:ABBB?;::;CDCE>D?BBDCB@@>@BBD=BCC@BCC:CBBC79959BAC>CABA@AA>ABB=BBB>B8878A>@@A@BB@??@?>=8???<@B>B?B?BBBB?CCCBB>>;>@@A=899DBBBCC@@@CCCAA>A@CCCADAA<??B@9@;AA@BC@D@@A?BB?CBD?BCCACBBBAB?BBAAAAB=AAAABB>AAACCC>CCDA
@6HNMW:01071:05941
TACGGAGGATGCGAGCGTTATCCGGATTTATTGGGTTTAAAGGGTGCGTAGGTGGCAGAGAAAGTCAGGGGTGAAAAGCTGCAGCTCAACTGTAGTCTTGCCTTTGAAACTTCTCAGCTAGAGTGTAGAAGAGGTATGTGGAATGTGTGGTGTAGCGGTGAAATGCATAGATATCACACAGAACTCCGATTGCGAAGGCAGCATACTGGGCTATAACTGACACTGAAGCACGAAAGCGTGGGTATCGAACAGG
+
CCCC@BA?A@@A@BAABCACCC?C@CCC=CD@DC>CB69:,:B6?AA@CBB?@@?@BBCDDD>DBBCDGD=;;:B@3>@>@@A@@@@C?C@@@BBBBB7:;6;:.9=:14820800/////67333833/33339::BBB=@=999=@C?>C?CBBB@BCCE>CCCDBBBB;;;DCCCC?@?@BAA?BAB?AC@@4949====@AACCJ>DCCEC@DBBBBCCC@@>ABBCDIE<BA;;;;0<CABBB>BBB?
@6HNMW:01073:05915
TACGTAGGTGGCGAGCGTTGTCCGGAATGACTGGGCGTAAAGGGAGCGTAGGCGGCACAACAAGTTAGGAGTGAAATACCGTGGCTTAACCACGGAACTGCTTTTAAAACTGTTGAGCTAGAGTGATGGAGAGGAAAGCGGAATTCCTAGTGTAGCGGTGGAATGCGTAGATATTAGGAGGAACACCAGAGGCGAAGGCGCTTTCTGGACATTAACTGACGCTGAGGCTCGAAAGCGTGGGGAGCAAACAGG
+
CDAA@A@=??69:BA@@@=AAC@C@CACCBDAA?<9::@C=BD>@@@BAAA=;;5;BBC@DC@CCACCAA@ACCC>BBB@C9:8:C?B?B@DCC@C@B@A@@@A7@CC:BBBB?BBBBCCCCCDBBBB?BBBA4;;6;BC@C?B?B@DDBBDBBA:979A<@@BABBBBBCDDCBCB?BA>A?BCCACCCC?B@>8<8000>>5>>>9@CBB?CBDBBBDDBCC<;9;CBBBI?E;;;EEM;<;;@@;@BB@
@6HNMW:01085:05935
TACGGAGGATGCGAGCGTTATCCGGATTTATTGGGTTTAAAGGGTGCGTAGGTGGCTTGTTAAGTCAGTGGTGAAAAGCTGCAGCTCAACTGTAGTCTTGCCGTTGAAACTGACGGGCTAGAGAGGAAACGAGGTATGCGGAATGTGTGGTGTAGCGGTGAAATGCATAGATATCACACAGAACGCCGATTGCGAAGGCAGCGTACCAGGCTCTATCTGACACTGAAGCACGAAAGCGTGGGGATCAAACAGG
+
BCBC?@@=@@@@DAB@@@=@CC@C@BBD<BB>BB9AC0;;0;A9CBABBCB?AA?@A?@A<@=@BCCCCC?B@@@@5;:@A@?@@AAA=???@:9:@@499:<?;;;;0;>?>AAA<BBCCFFCC?BA<AABA?BA9;;B?B????AAA=ABB9:9?;?@BC>BBABCBBB>@?AACDBAB<7;;?;999/67<<5;5;???@@@A:::7:===AA???ABAA@BB>AABBBBF<????FDE8B???C>DCC?
@6HNMW:01096:05918
TACGGAGGATGCGAGCCGTTATCCGGAACTTATTGGGTTTAAAGGGTGCGTAGGTGGCTTGTTAAGGTCAAGTGGTGAAAAGCTGCAGCTCAACTGTAGTCTTGCCGTTAAAACTGACGGGCTAGAGAGGAAACGAGGTATGCGGAATGTGTGGTGTAGCGGTGAAATGCATAGATATCACACAAGAACGCCGATTGCGAAAGGCAGCGTACCAGGCTCTATCTGAAC
+
9445.44384443833-3/399:)/)/)//)/85;;(33(38/8;3;::<:??>7307?2778?8=8<33,33<3889;9*6///6/-.6//(-----////*/;6/566>>.<<<565>269??A:99444)4:::75444885:7<<<@BB==>>666;8><<<3//---5/////44994/)/:59//)/66)/49::4:8;??;:>?A?9939878<=<=89/7
@6HNMW:01107:05938
TACGGAGGATACGAGCGTTATCCGGATTTATTGGGTTTAAAGGGTGCGTAGGCGGGCTGTTAAGTCAGCGGTCAAATGTCAGGGCCCAACCTTGGCATGCCGTTGATACTGGCGGCCTTGAGTTCACACAAGGAAGGTGGAATTCGTCGTGTAGCGGTGAAATGCTTAGATATGACGAAGAACTCCGATTGCGAAGGCAGCCTTCTGGGGTGTTACTGACGCTGAGGCTCGAAAGCGCGGGTATCAAACAGG
+
;@@B?BB@A@@@@@=000,0/<9<;BCD>CC?CD=@C0;;0;A9ABBCDBA?;;;7;CCD:;;;CBBABA=A@AB=BAAB;;;4;D?F@D@E@IAEB;=<AEC?CBBBCCC?;;5;=@=@<<<?BB@B@@9>49496;<8==@8AB969@@?B:6949@@@6>>9;6;<<;<;///9<6:;8<::27//)//9:)/+6>==;@:>====/=>>255@>95444447399///7.7///::3///99:////6
@6HNMW:01113:05937
TACGGAGGGTGCAAGCGTTACTCGGAATCACTGGGCGTAAAGGACGCGTAGGCGGATTATCAAGTCTTTTGTGAAATCTAATGGCTTAACCATTAAACTGCTTGAGAAACTGATAATCTAGAGTGAGGGAGAGGCAGATGGAATTGGTGGTGTAGGGGTAAAATCCGTAGAGATCACCAGGAATACCCATTGCGAAGGCGATCTGCTGGAACTTAACTGACGCTAATGCGTGAAAGCGTGGGGAGCAAACAGG
+
BCCC?A@A9@?::6:@AA?BCC@?=?@ABBBCCC>BA@CC8;9;CB@AA@F?::;<I@DB;;8;BBBBB:BAAAA>B@@@@CC@BB@@@@>AB?@@;@BCBB@BCCCD>CBA@@B?BBBBCCCAA;<;0<@;;5;CBBCC?C?B?B?;<8;AB;@@@8@CDL;CC@CCBBBBABBCC@BA>@@@@@B>BB?BDGD=?=?:::AAABCC@C@CC=B=@AABDDBCC@BCBABBBB=CCCBBBB:@@@CC>AAA@
@6HNMW:01065:05960
TACGTAGGGAGCAAGCGTTATCCGGAATTATTGGGTGTAAAGGGTGCGTAGACGGGATAACAAGTTAGTTGTGAAATACCTCGGCTCAACTGAGGAACTGCAACTAAAACTATTATTCTTGAGTGCAGGAGGGGAAAGTGGAATTCCTAGTGTAGCGGTGAAATGCGTAGATATTAGGAAGAACACCAGTGGCGAAGGCGACTTTCGTGGACTGTAACTGACGTTTGATGCACGAAAAGTGTGGGGGAGCAAACAGG
+
AB@?::::0:?>>:?949<@@??B@D@D<?@@CF>BBBCC<BB8@@A;;;ABCDF9;9B7969;;6;;99=<000+0/0*/7727/55.55444.4399:<<7<;;;;.9;;<9;;;>?:>99;@@::5:@@@-;:.9:?=B@C@C@BBCFDCBA@@=;;;D=BBBBBB@@@@@;@?=?9?@;<<=6988?>BC@;B=;5////)///:5;:;;=<:==999555)5:<555:5555&54944444$599993::;8
@6HNMW:01069:05973
TACGTAGGGGGCGAGCGTTGTCCGGAATTACTGGGCGTAAAGGGTGCGTAGGCGGTTAATTAAGTTGGATGTGAAATTCCCGGGCTTAACTTGGGAGCTGCATTCAAAACTGGTTAACTAGAGTTCAGGAGAGGGAAGCGGAATTCCTAGTGTAGCGGTGAAATGCGTAGATATTAGGAGGAACACCGGTGGCGAAGGCGCTTTCTGGACTGACACTGACGCTGAGGCACGAAAGCGTGGGTATCAAACAGG
+
@CCBBAAAA@0@B;;:BA<A@D>@=A?B@CCCCJ?BBBBC>CD>;;;DCBA<9:8:=B=B=A=AC?BAIICD;;;/;5;;8;D=CB?@=@C<@A;@AA<;;AA>;;;;.;:;7;@C=AACBBCB7;;;5;@;;9.:=;;:098@8B@CA<ACCCEBCABBBC>@AACDCCCCCA@BB?@@=@=?@@<@;@@:@00+0@000@A<@@A>@@@>?AAAABCD??@BBA?ABABBF>BBBBBB=@?@?>=8>@@<
@6HNMW:01102:05992
TACGGAGGGTGCAAGCGTTACTCGGAATCACTGGGCGTAAAGGACGCGTAGGCGGATTATCAAGTCTTTTGTGAAATCTAATGGCTTAACCATTAAACTGCTTGAGAAACTGATAATCTAGAGTGAGGGAGAGGCAGATGGAATTGGTGGTGTAGGGGTAAAATCCGTAGAGATCACCAGGAATACCCATTGCGAAAGGCGATCTGCTGGAACTTAACTGACGCTAAATGCGTGAAAGCGTGGGGAGCAAACAGG
+
444;798:359;?>B:;;=@>ABB6;6;A?A>>>59955<0;5;<<555::.554996;<<=7<@;<CD755<<<1555:7:>9<<;@:=8;;7;=6<<ACC4999;;.;9995>:?=>>EC@@@;?@:@BBC=BAA6997:7<8<7<=5::::===2=>=>+555:89:<:77700)//394;9::3::6;<333(35:334:;;366;>8==15.59944499::1<<;8=>==59955===2==?D>8<BA?
@6HNMW:01066:06045
TACGGAGGATACGAGCGTTATCCGGATTTATTGGGTTTAAAGGGTGCGTAGGTGGCAGATTAAGTCAGCGGTGAAAAGCTGTGGCTCAACCATAGTCTTGCCGTTGATACTGGTTTGCTTGAGTACAGTTGATGTAGGCGGAATGCGTAGTGTAGCGGTGAAATGCATAGATATTACGCAGAACTCCGATTGCGAAGGCAGCTTACAAAAGTGTAACTGACACTGATGCACGAAAGCGTGGGTATCAAACAGG
+
EDBB?BC@CCCCB@@>??>@AB=?=?CC>BB?BC=AA59929A=ABBAB??;>B?BBDDD<@<@B@@999?ABBCC9BABBBB?BBBB@A:>>@??==5:>98948?@?@@@8><5><=:?BBAAA@:94:>888>=:>C=B=?>>>>BA>;589>@;@AAA=999BBBBBBBC?>>>>@@@9==@:==A;AA:94;:@AAAB?BCCCC9??;;>=A=;??@@>AA897>===A1:89888*8>@99818@@:
@6HNMW:01066:06054
TACGGAGGATGCGAGCGTTATCCGGATTTATTGGGTTTAAAGGGTGCGTAGGTGGCAGATTAAGTCAGCGGTGAAAAGCTGTGGCTCAACCATAGTCTTGCCGTTGATACTGGTTTGCTTGAGTACAGTTGATGTAGGCGGAATGCGTAGTGTAGCGGTGAAATGCATAGATATTACGCAGAACTCCGATTGCGAAGGCAGCTTACAAAAGTGTAACTGACACTGATGCACGAAAGCGTGGGTATCAAACAGG
+
BBBA@CC@CAA@BCA@AA@CBB>A?BBD=BB?CC?CC:>>:>A:B@@@A9948B<ABA@B>A>ACCBB><6;<<<=2=<?>??>?BCC=A8=>AAAAA49>9>@<@BBAABA?BB=CAA=ABB@@@@00,0@::::>;>?=@<???>=>>BB<?@BA;?@@@:>>>@ACBBBCD?>>@@??@<>>?:>>?<@@@D4:19:BAA=A999929@==?<@>>AABAABBA<;<;688)8:<;=?8?>>>AA:A??;
@6HNMW:01082:06019
TACGGAGGATACGAGCGTTATCCGGATTTATTGGGTTTAAAGGGTGCGTAGGTGGCAGATTAAGTCAGCGGTGAAAAGCTGTGGCTCAACCATAGTCTTGCCGTTGATACTGGTTTGCTTGAGTACAGTTGATGTAGGCGGAATGCGTAGTGTAGCGGTGAAATGCATAGATATTACGCAGAACTCCGATTGCGAAGGCAGCTTACAAAAGTGTAACTGACACTGATGCACGAAGCGTGGGTATCAAACAGG
+
BEBC@BB?BCCCB:;;;;>ABB?B@BBH=BB=A@6@>/::.;@8@ACCBAA=AB?BAA;;5;5;>@@BBC?@@@CB7BA000A<AAAA>=-//99:<<6<<8>:.44:455:7:;3:4524;<=<@B>>:=??;:>>9AA>B<@=<=B@>==B==>B4<700)000//>===@@7;;??=67/5973//.(..3;49.557:96;3333&333896;=888=477=::99887,338777.797222'2574
@6HNMW:01087:06030
TACGTAGGTCCCGAGCGTTGTCCGGATTTATTGGGCGTAAAGCGAGCGCAGGTGGTTTATTAAGTCTGGTGTAAAAGGCAGTGGCTCAACCATTGTATGCATTGGAAACTGGTAGACTTGAGTGCAGGAGAGGAGAGTGGAATTCCATGTGTAGCGGTGAAATGCGTAGATATATGGAGGAACACCGGTGGCGAAAGCGGCTCTCTGGCCTGTAACTGACACTGAGGCTCGAAAGCGTGGGGAGCAAACAGG
+
CDBBC@=9:9:.:???@@<@CB?BABBB?CC@CC=BB@A@8AACAAAAAAC?A@=@A<BB?B?BCBAA=@@==?=2=9@@B@B?BBBB?B>???BBC@A???<@?BB=BAA?BCCCCC@BAA@A@>=9=>>=<=>;>882:=@;@=A;;;CC@@AB@BDCC>;<;CBCCBBCCDDC@AA?A>AAB=A>AB>AADC;@:;7;ABBB@@>@?CCDE@CDBBBBBC@@@>@CCCEE>B?@@@@@3@@:;;7;BB?
@6HNMW:01091:06041
TACGGAAGGTCCGGGCGTTATCCGGATTTATTGGGTTTAAAGGGAGCGCAGGCCGTCGATTAAGCGTGACGTGAAATGCCGCGGCTCAACCGTGGAAGTGCGTCGCGAACTGGTTGACTTGAAAAGTGCGCACGAGGAAGGCGGAATTCGTGGTGTAGCGGTGAAATGCTTAGATATCACGAAGAACCCCGATTGCGAAGGCAGCCTTCCAGGGCGTAACTGACGCTAAAGCTCGAAAGTGCGGGTATCGAACAGG
+
AA@D@B8;::D@DD>A@@<ABB?B@BBE=CB@EC=BI0<;7;B;BCCCBBC@C@BBB;;;7;6:BBBIDBA@IFF<0/0;>9=;@B==:B7??A@B@C@@AABICFCC>;;;?D?BBCC@CDCD;BCCBFDDBBCC@B@B@BD@C?C@CCAA9:9BAAAA;?@@@:@AAB?AABA@A@??<?;??8>??5@@@;@>@@:>8==9949>A<@AB>C:69?B@:@?94449,9?<==>?5>??@?A;::9:::7;;<5
@6HNMW:01109:06035
TACGGAGGATACGAGCGTTATCCGGATTTATTGGGTTTAAAGGGTGCGTAGGTGGCAGATTAAGTCAGCGGTGAAAAGCTGTGGCTCAACCATAGTCTTGCCGTTGATACTGGTTTGCTTGAGTACAGTTGATGTAGGCGGAATGCGTAGTGTAGCGGTGAAATGCATAGATATTACGCAGAACTCCGATTGCGAAGGCAGCTTACAAAAGTGTAACTGACACTGATGCACGAAAGCGTGGGTATCAAACAGG
+
@BBC?BD?D@@@BBC???>BCB?CA>??<?A=AA8>?7?@8>>9;>??AA@?AA?BABAB?B9??????@=@?@AA2800///(/67939.525557>5:?==B@BBBBDBB?CC>?@;;>BDDCCA?;5;;;;;;;5;:4:7;;988BBB??AA9949?@@:@BCCBBBBBA?<?=<=@9818>=8=>=;>=>>1809>ACC<?>ADD5A@AAA=>=8:9?@A???:::99:=4====AA5:866;;4<@A=
@6HNMW:01101:06093
TACGGAGGATACGAGCGTTATCCGGATTTATTGGGTTTAAAAGGGTGCGTAGGTGGCAGATTAAGTCAGCGGTGAAAAGCTGTGGCTCAACCATAGTCTTGCCGTTGATACTGGTTTGCTTGAGTACAGTTGATGTAGGCGGAATGCGTAGTGTAGCGGTGAAATGCATAGATATTACGCAGAACTCCGATTGCGAAGGCAGCTTACAAAAGTGTAACTGACACTGATGCACGAAAGCGTGGGTATCAAACAGG
+
;BCC@BB?ABBCCCA@@@>@CA?B@CCF>BB?BB9@?+999&:<8<@@BBBC?BB?ABAAA?B?BBB@???;>:999+:=@@999:ECB>E598;;:=>48:38923333;8848=2:8<97;>;>@@??:?>888=<7=>:>=;;;B@@@@AACCA@;>==?:@@@CBBBBBBB<;;===?@8;:;:>>=088881809<>?A>CBBBA6?;9<<<==>BB>B>BBA===??>D7<:::==5<==888-8==:
@6HNMW:01103:06064
TACGTAGGTGGCAAGCGTTGTCCGGATTTACTGGGTGTAAAGGGCGTGCAGCCGGAGGAGCAAGTCAGGCGTGAAATCCACGGGCTTAACCCGTGAACTGCGTTTGAAACTGTTCCCCTTGAGTGCTGGAGGGGCAATCGGAATTCCTAGTGTAGCGGTGAAATGCGTAGATATTAGGAGGAACACCAGTGGCGAAGGCGGATTGCTGGACAGTAACTGATGGTGAGGCGCGAGAGCGTGGGGAGCAAACAGG
+
BC@@@DD?BB?BC?@??@<@@A?A?BBB=BCBBB>BCCFB6:9,:A:;:@@@>B@BCIAAAB@CCCBB@BCCCCC>CD>AACC=CG@D<??:?@@@?CBBBCDD=ACC>CBAA?@DD8?>@BAABA?>:9999-:@@CCC@D@EAI@CDCCCCCCA@>@BBD=@A@BADDCDCC@BB?BB@B?BBB>BBB@=BCC>B=BB>CC@BCCCACB?@A?;@BABBA>ABCC@CBBBDDBBBBBCCC;AAAAA<@@@>
@6HNMW:01104:06070
GACGTAGGTGGCAAGCGTTACTCGGAATTACTAGGCGTAAAGCGCACGTAGGCGGAAATTTAAGTCTGTTGTGTAATCTCCGGGCTCAACCCGGAAACTGCAACGGAAACTGGGTTTCTTGAGTGAGGTAGAGGAAGACGAATTCCTGGTGTAGCAGTGAAATGCGTAGATATCAGGAGGAACACCGGGTGGCGAAGGCGGTCTTCTGGGCCTTTACTGACGCTAAAGTACGAAAGCTAGGGGAGCAAACGGG
+
;@?:98:88=:99244//)////;683;6;=00/4977??6@>?@@?BAA=@CC<??/;;/9;;;<B==;==BB@=@?;;6;B/;995.55)56;A6>>=;;55526@6@@??7>B6@B>BA@A@@?<@CBBB@A?A@;:92929:>>:?@ABBBAAA:::5:99A>?<;77388<6<=7=6;99,33(394;:@<?7?;6878,37793;6<<6=8==;:?9::;*///./AA7><96655&2559:-59;3
@6HNMW:01105:06065
TACGGAGGATGCGAGCGTTATCCGGATTTATTGGGTTTAAAGGGTGCGTAGGTGGCTTGTTAAGTCAGTGGTGAAAAGCTGCAGCTCAACTGTAGTCTTGCCGTTGAAACTGACGGGCTAGAGAGGAAACGAGGTATGCGGAATGTGTGGTGTAGCGGTGAAATGCATAGATATCACACAGAACGCCGATTGCGAAGGCAGCGTACCAGGCTCTATCTGACACTGAAGCACGAAAGCGTGGGGATCAAACAGG
+
BBBC@@@<@:::A@@>??=?CD@D?BBB=BB?BC>BB=BB=BC>>>>>>==9<?;?A<?>=?;<>BBBAB?CCCBC8A?A??@?@AAA=@@@@>?>BC<>>?AB?BCB>BCCC@BB<BA@BAB@@=@C=CCBB>BCCBBB@B@BB@AAA=ABBAAAB@BCCC>BBBBCBCCBBBCCCEA@@@>BBB@BBB>B@@?7<7;>><AAAC>>><>FFCBBBB@A@B>7?@799BCDEF>BAAABGD;@@@ED>A@B@
@6HNMW:01066:06116
TACGGAGGGAGCTAGCGTTGTTCGGAATTACTGGGCGTAAAGCGCACGTAGGCGGCTTTGTAAGTCAGAGGTGAAAAGCCTGGAGCTCAACTCCAGAACTGCCTTTGAGACTGCATCGCTTGAATCCAGGAGAGGTGAGTGGAATTCCGAGTGTAGAGGTGAAATTCGTAGATATTCGGAAGAACACCAGTGGCGAAGGCGGCTCACTGGACTGGTATTGACGCTGAGGTGCGAAAGCGTGGGGAGCAAACAGG
+
5;>A9>A>5969??@CCD@BC@DC>A7;5;AA@A9@@<<:+/0/0/;9:44.494599,59A;=/0///;47/555&5;5<<:;;;>CC?CGDAGGE@CAAAACC=ABACAAA@@9555525?8@@?BB=:;;@<;;;?@>2:4:8@299?>>>C@@A>A?AE>DGD;;;AA@@A=??;@?BB?BBB?BBA@;=;:*0+00*0:;:;;@8>>??>>?B;?CF;;;CCC?BBBCCC@DEECDDD:BBBDD>BBB=
@6HNMW:01068:06151
TACGGAAGGTCCGGGCGTTATCCGGATTTATTGGGTTTAAAGGGAGCGCAGACGGGCTGTTAAGCGTGACGTGAAATCCGGGGGCTCAACCTTCGGCTGCGTCGCGAACTGGCGGCCTTGAGTGGACGTAGGCAGGCGGAATTCGTGGTGTAGCGTGAAATGCTTAGATATCACGAAGAACCCCGATTGCGAAGGCAGCTTGCCGCAGTCTTACTGACGTTCATGCTCGAAGGTGCGGGTATCGAACAG
+
===>;?9<9AB>AA9;;>:;?;0945<>2::295,5>2<=5<<4<<///9///:<3655<7>:??>==<<94488044.5>>>+;;;<8<5:555.5;656=<555;.55;39:5;8;398/--(-----8(--50-5.4395::<=8655;;555;<>5<;;;044:;<;=;::=8<=8<<<&///+//::6:/56;;;5-.(-----,8385////::5:;<;;;;;=:>8<<444)44444928;;
@6HNMW:01075:06152
TACGGAGGATCCGAGCGTTATCCGGATTTATTGGGTTTAAAGGGAGCGTAGGCGGGCGCTTAAGTCAGCTGTGAAAGTTTGGGGCTCAACCTTAAAATTGCAGTTGATACTGGGTGCCTTGAGTGCAGTATAGGCAGGCGGAATTCGTGGTGTAGCGGTGAAATGCTTAGATATCACGAAGAACTCCTATTGCGAAGGCAGCTTGCTGGAGTGTAACTGACGCTGATGCTCGAAAGTGTGGGTATCAAACAGG
+
BBAA?A@?ABC?CA@@@@?@AB@C@CCC>CC@BB>BC>CC?CD?CCCCCBB@A@@9@0008>9=AAAGC<;=CCL>CBD<AAA7@BBA=A=A;@@@8@@CCEBB@CAB??:995:@>@C>@@BBBB999BB@@>ABB?BC<><>?AABB?BAA@A8899CCC>AAAA8@A>877:?>AB?BD?CCC@GCB>??AA>?>@CBBE=??AA<@@BBBC@CCCCB@?@@A@BBEAAAC@AAA>>?8?B:::B>BDF?
@6HNMW:01088:06123
TACAGGAGGATGCGAGCGTTATCCGGATTTATTGGGTTTAAAGGGAGCGTAGGCGGATTGTTTAAGTCAGTTGTGAAAGTTTTGCGGCTCAATCCGTAAAATTGTCAGTTTGATCACTGGCAGTCTTGAGTGCAGTAGAGGTTGGGCGGAATTCGTGGATGTAGCGGTTGAAAATGCTTAGATAATCACACAGAACGCCGATTCGAAAGGCAGCGTACCAGGCTCTATCTGGACACTGAAGCACGAAAGCG
+
/////35505-//779933-333-3288:199-33(39(33(38/8;;;9871773:95///)/5//////)57///)/:;;.///7777:,557;5---&,(,,***(((,-----/:5;:555<8<<<9988------(/(/6.686;6=5;;<<166<54488.4.4444&4444.4/7//)////<=;;;7;;=96658:555)5.5999;;44.44.4=<::96//)////::A8BA?=787*77;
@6HNMW:01096:06157
TACGGAGGATGCGAGCGTTATCCGGACTTATTGGGTTTAAAGGGTGCGTAGGTGGCTTGTTAAGTCAGTGGTGAAAAGCCTGCAGCTCAACTGTAGTCTTGCCGTTGAAACTGACGGGCTAGAGAGGAAACGAGGTATGGCGGAATGTGTGGTGTAGCGGTGAATGCATAGATATCACACAGAACGCCGATTGCGAAGGCAGCGTACCAGGCTCTATCTGACACTGAAGCACGGAAAGCGTGGGGATCAAACAGG
+
;;;:?=?;@99:@ABAAB6::@+0+077)//5;;/::3::3<>6BB>A==<900+0087<393:<4449937////&--(----//8:<7::9------(--38969993:<44444(4<>::><<49908:77177//)--063--//:95:;;;:9;)/0/)/889;===8<>??>==997/735.555+22285:5:5222855/22,2;A858A???A888BD=?>?:929=8<737;77+333;;19333
@6HNMW:01104:06110
TACGGAGGGTGCAAGCGTTACTCGGAATCACTGGGCGTAAAGGACGCGTAGGCGGATTATCAAGTCTTTTGTGAAATCTAATGGCTTAACCATTAAACTGCTTGAGAAACTGATAATCTAGAGTGAGGGAGAGGCAGATGGAATTGGTGGTGTAGGGGTAAAATCCGTAGAGATCACCAGGAATACCCATTGCGAAGGCGATCTGCTGGAACTTAACTGACGCTAATGCGTGAAAGCGTGGGGAGCAAACAGG
+
BDBA?@>@;?@>A>AABB@BBBBB?B@B@AACCD>AACCE?F@CAABAAACAGCAEG?AA;;5;A;;;;.9>==>9;;:A?CC@CC?C>A@AB<@@;@BBBB?AAAAE?BBBBCC@CCCBBCCCCFILICCAB?ACBBDC?B@B>A@<;7;AA;999&9@@@9BB?C?@;@@AA@CB@CC@C@BBBC=CC?BB;;6:5:ABBBCCAEC@D?BBBC>ABBAAAB@@<@CAAACFIGCABBDEE;BBBBB<BAA>
@6HNMW:01104:06115
TACGGAGGATGCGAGCGTTATCCGGACTTATTGGGTTTAAAGGGTGCGTAGGTGGCTTGTTAAGTCAGTGGTGAAAAGCTGCAGCTCAACTGTAGTCTTGCCGTTGAAACTGACGGGCTAGAGAGGAAACGAGGTATGCGGAATGTGTGGTGTAGCGGTGAAATGCATAGATATCACACAGAACGCCGATTGCGAAGGCAGCGTACCAGGCTCTATCTGACACTGAAGCACGAAAGCGTGGGGATCAAACAGG
+
BBBB?BC?BBB@@??@::5:9?=C>??>9:<3::/7=)87)7<98>?CBB@=AA<@>+00)0)/8<=9B=8<::BB9CCA:9:A@@?=;@;;;AAA@@499<AA?DBC=BCBBABB<ABBAABBB@BF>CB<;7;B;;;B?B?;;;BBD@CCF;;;;4:>@>8:99999@A@@@ABBABA@@=:::;@@A=@@??9><@???AAAC@::4:@998773889<<<55.59@@@BC999CB==?1;;=@C=CCC:
@6HNMW:01066:06190
TACGGAGGGTGCAAGCGTTACTCGGAATCACTGGGCGTAAAGGACGCGTAGGCGGATTATCAAGTCTTTTTGTGAAATCTAATGGCTTAACCATTAAACTGCTTGAGAAACTGATAATCTAGAGTGAGGGAGAGGCAGATGGAATTGGTGGTGTAGGGGTAAAATCCGTAGAGATCACCAGGAATACCCATTGCGAAGGCGATCTGCTGGAACTTAACTGACGCTAATGCGTGAAAGCGTGGGGAGCAAACAGG
+
BCCC?CCE<:;;@:@A@@?CCBBB?B@BCCCBBB=BA@AC;A<ADB;;;@C><;4;@4:9A>9=>::;:;$73:=;<=;;;@>>@CC?B?B?BD@CC?DBBBC=@@A@A6::9:DD@BABA@@@BB<;;00<00+00@@>?;?;B=A?AD?BAA@@@@8@CCG;@@@E@A@@CB@ABC@CC?C>@@BC<AA9;;AA=A?B988?933;@8@;@B6;69@AAAAB@?699949955)5;;5999*4=>@@;@BB?
@6HNMW:01072:06164
TACGTAGGGGGCAAGCGTTATCCGGATTTACTGGGTGTAAAGGGAGCGTAGACGGCATGGCAAGTCTGAAGTGAAAACCCAGGGCTCAACCCTGGGACTGCTTTGGAAACTGTCAAGCTAGAGTGCAGGAGAGGTAAGTGGAATTCCTAGTGTAGCGGTGAAATGCGTAGATATTAGGAGGAACACCAGTGGCGAAGGCGGCTTACTGGACTGTAACTGACGTTGATGCACGAAAGCGTGGGTATCAAACAG
+
;;:CCCCCCC3BB>AAA@<@@@=@?BBB<;;;BA<AA@@@8@A8A@ACCBCC;;9;DBB?BB?B@A@@@>@EDDDD6;;0;AA0;;BA5<<7<ED?A@@C;;<7<>BD=CAABDDABBCBBCCBBBDC@CDCB?BB@BBC@C@C@C@@AABDBAAAB<=99:/99:@ABBBBBB?BB?BB?B?BB@:@@9939A?8<999398:=>?B>>>>@@A7;;A?>=B?BDCCCEIBCF>CCBBAC;@@@BBA9@;;
@6HNMW:01094:06207
TACGAAGGGGGCGAGCGTTGTTCGGAATTACTGGGCGTAAAGGGTGTGTAGGTGGACGTGTAAGATAGCGGTGAAATGCCGGAGCTCAACTTCGGAATTGCCATTATAACTATGCGTCTAGAATTATAGAGAGGATAGCGGAATACCCAGTGTAGAGGTGAAATTCGTAGATATTGGGTAGAACACCAGTGGCGAAGGCGGCTATCTGGCTATATATTGACACTGAGGCACGAAAGCATGGGGATCAAACAG
+
CBBA?4;;;;*;@B<=BC>@@>AC<@<@688AB=7;;;C>6=B=@@>B?>?>AA>BB???AB=AA???8818888*8;;7=8<:;///556/6725:?:<626=-/.649;<>A><////.505*.2;;;A>9999:?8<:=055DD9?CCCCBB;;4;;;A0;5;ABABCBB@?BB<@@?@?AAA?BC:;80A>6;700+0>>099@>>00000//176:;9////)/:999;5==<==>>1;:<<A8<:<
@6HNMW:01103:06169
TACGTAGGTGGCAAGCGTTATCCGGATTTACTGGGTGTAAAGGGCGCGTAGGCGGGGATACAAGTCAGATGTGAAATCCCTATGGGCTTAACTCATAAACTGCATTTGAAACTGTATCTCTTGAGTGCTGGAGAGGTAGACGGAATTCCTTGTGTAGCGGTGAAATGCGTAGATATAAGGAAGAACACCAGTGGCGAAGGCGGTCTACTGGACAGTAACTGACGCTGAGGCGCGAAAGCGTGGGGAGCAAACAGG
+
BC@@@@?;??9>?;;:;@5;<B=A=ADF>CCBBD>CCCFJ?BB=@@CCCCB?ACDD;DDBBB?BB@@BC:;:BBB<BCC?CCDDD>BB@C@CCCCB@@<@?@@@@@9AAA;A;;;DDA@@@;????@AAA?BBBB?BAAACB?B?B?B?B=??A??@::7:DAD>AA@@@A@AACCC@C?C=@A>CBB?B@@A>BBB@C@BB@CCCBBBC@CCCCBC@CCBBBAA@@AA<AAA;;;7;BABBBB9@@@BD=B@@?
@6HNMW:01108:06199
TACGGAGGATACGAGCGTTATCCGGATTTATTGGGTTTAAAAGGGTGCGTAGGTGGCAGATTAAGTCAGCGGTGAAAAGCTGTGGCTCAACCATAGTCTTGCCGTTGATACTGGTTTGCTTGAGTACAGTTGATGTAGGCGGAATGCGTAGTGTAGCGGTGAAATGCATAGATATTACGCAGAACTCCGATTGCGAAGGCAGCTTACAAAAAGTGTAACTGACACTGATGCACGAAGCGTGGGTATCAAACAG
+
?BBB@CD@CBB;;;A;9;=??A;?;;BB:@B<A@8>C,;:;&9959<B@?@>;>@=@CBBEAC@CCBAABB?BBBCB7ACC@@C=AACB@C799A>>:><@A89:=A@@??@C?AC799@799@CBB????CAAAAAD?AA=A?:99AAA9988AABB>ABBE>989AA@90/::)-----45.33;4999.526638,222336933333$3333/4::///68898-------057/33;299:888.557
@6HNMW:01111:06164
TACGGAGGGTGCAAGCGTTACTCGGAATCACTGGGCGTAAAGGACGCGTAGGCGGATTATCAAGTCTTTTGTGAAATCTAATGGCTTAACCATTAAACTGCTTGAGAAACTGATAATCTAGAGTGAGGGAGAGGCAGATGGAATTGGTGGTGTAGGGGTAAAATCCGTAGAGATCACCAGGAATACCCATTGCGAAGGCGATCTGCTGGAACTTAACTGACGCTAATGCGTGAAAGCGTGGGGAGCAAACAGG
+
5444.499084445:944.4555;./)////<<<8=<<<;8@:?=5/////80/*//4::>>:@>>>??2=@BBC<BB@@=@@?BB=@=A<;;7;C=CCDBC8:;@@A;@A;;:?=:::BDCBBBAAA;CCAB?;;;@AA?B?B?BACC?BBB;;;;.;BBB8@@;@C;9;;;;A@A=@@:>8=;;:,9=:<<<<3<477?=9AA?BB8<99@?C@CD@@?A;;;599:99559,5@>@=@@499:<98/0/6
@6HNMW:01070:06228
TACGTAGGGTGCGAGCGTTAATCGGAATACTGGGCGTAAAGCGAGCGCAGACGGTTTGTTAAGCAGGATGTGAAATCCCCGAGCTCAACTTGGGAACGGCGTTCTGAACTGGCAGGCTAGAGTGTGTCAGAGGGGGGTAGAATTCCACGTGTAGCAGTGAAATGCGTAGAGATGTGGAGGAATACCGATGGGCGAAGGCAGCCCCCCTGGGATAACACTGACGTTCAGTGCTACGAAAGCGTGGGATAGCAAACAG
+
@@AAAAA@9>@@@@A;:;=A7<;@;?5;;9999)9@@>?8==BB999BBB;;:@CB7C>:?:B=@B=B966<=@6==C>6;959>:><@<:<B<A;?A=996165;<6;;>266=7;;>?>>===A<<:;;999=>'=?;?2:498=A=<<<==;;;=<;;1////9///:::8:9845054::<7;9333(38;38389344444#488088<3::6:0/-5535,--76---56617;====6888:::;299;
@6HNMW:01087:06243
TACGTAGGGGGCGAGCGTTGTCCGGAATGATTGGGCGTAAAGGGCGCGTAGGCGGCTCTTTAAGAGTGGAGTGAAAGTCCTGCTTTCAAGGTGGGAATGGCTTTGCTGACTGGAGGGCTTGAGTGCAGGAGAGGTAAGTGGAATTCCCGGTGTAGCGGTGAAATGCGTAGAGATCGGGAGGAACACCAGTGGCGAAGGCGACTTACTGGACTGTAACTGACGCTGAGGCGCGAAAGTGTGGGGAGCAAACAGG
+
??=?=:99:9)9B@;;;@<@CE@B?B@CBBB=A>8?==@A0;;0<;<;BCEA;;:;BBCC=C@BBBBA>ABCBCD=AAA;?@?@@<?D=@=AB@<@@BB@BBF=@@BBBAB@?::;7;G?ABBA@@AA>AAA@>AG?BBC?C?A?AC=D@BCBBB8878BBB<BBBBBBB@A@BBCD>BB>A>CBC?CB9978AA9>=?CBB@?BBBB>BA@B@@<@@===BBBA8757?==?@8@??<=>=5=A@??9@@@=
@6HNMW:01096:06212
TACGGAGGGTGCAAGCGTTACTCGGAATCACTGGGCGTAAAGGACGCGTAGGCGGATTATCAAGTCTTTTGTGAAATCTAATGGCTTAACCATTAAACTGCTTGAGAAACTGATAATCTAGAGTGAGGGAGAGGCAGATGGAATTGGTGGTGTAGGGGTAAAATCCGTAGAGATCACCAGGAATACCCATTGCGAAGGCGATCTGCTGGAACTTAACTGACGCTAATGCGTGAAAGCGTGGGGAGCAAAACAGG
+
BCCC?AA@6<=::5;AAB?CAA@E@C@DDBBBCC=BBBBB<B>BBAB;;;DA<;:;H?CBBB@BB@@?A3<====6;::@;@><@A=@=@?BB?CC>DBB@@@CA@@@;@DBBBD@BB;;;BBBCCCB=@AA?=@@===@:><@9=8;>::9489::.;=>>2>E9BBBBBCAAA;;8:C@DAA@@B<@@;?B;;5718:?85:BABB?@<?B;?<?@?>?;444.4;999555)5::5444&4<4449&4=::
@6HNMW:01100:06224
TACGGAGGGTGCAAGCGTTACTCGGAATCACTGGGCGTAAAGGACGCGTAGGCGGATTATCAAGTCTTTTGTGAAATCTAATGGCTTAACCATTAAACTGCTTGAGAAACTGATAATCTAGAGTGAGGGAGAGGCAGATGGAATTGGTGGTGTAGGGGTAAAATCCGTAGAGATCACCAGGAATACCCATTGCGAAGGCGATCTGCTGGAACTTAACTGACGCTAATGCGTGAAAGCGTGGGGAGCAAACAGG
+
CBAA?;:;7:A@A@BBAA?@BBBB@C?BBDCCCD>B<;;B.;4;@;;99=@7?<9<@:>D9949@9:;9.3799=5995<7:859>8=29.4>7@@<A=BAA?A:::@9ABBBBC@;99AAD>?@A??5?BAA=ACBBBC@C?B>A=;;2;>8<9::/;=>>/::265=<=>@CCCC@BC@B?AAEH?EC9;;@@:?:??@9::?AA@<A@CC@D@DCBBBBBBC@BBBBCCCC>BBCCBEE;;;;BB=ABB?
@6HNMW:01112:06232
TACGGAGGATGCGAGCGTTATCCGGACTTATTGGGTTTAAAGGGTGCGTAGGTGGCTTGTTAAGTCAGTGGTGAAAAGCTGCAGCTCAACTGTAGTCTTGCCGTTGAAACTGACGGGCTAGAGAGGAAACGAGGTATGCGGAATGTGTGGTGTAGCGGTGAAATGCATAGATATCACACAGAACGCCGATTGCGAAGGCAGCGTACCAGGCTCTATCTGACACTGAAGCACGAAAGCGTGGGGATCAAACAGG
+
BBAB@@@=@@??A;;;AB>AAA=A=@@@5;;2;:.;@.;:6;C>BCBCCCC@CC@CC@BB>A>AA@@@@@<@ABAA6@?;;;:AAB@A=A@@@::9BB?AB9?@<@BC=BBDECCC=CBBB@@??=?D=BBA@=@B@@@C@C@@??@@@=???AA??=@BBE>?@@BA???AAACCC@A@>>;=<@99;;7;;>>9=:=@CB@@@B=>>:==>=CA??>>>===9:299?=<;;5;;<7787*8;=AC=BBB?
@6HNMW:01070:06287
TACGGAGGGTGCAAGCGTTACTCGGAATCACTGGGCGTAAAGGACGCGTAGGCGGATTATCAAGTCTTTTGTGAAATCTAATGGCTTAACCATTAAACTGCTTGAGAAACTGATAATCTAGAGTGAGGGAGAGGCAGATGGAATTGGTGGTGTAGGGGTAAAATCCGTAGAGATCACCAGGAATACCCATTGCGAAGGCGATCTGCTGGAACTTAACTGACGCTAATGCGTGAAAGCGTGGGGAGCAAACAGG
+
;;;C@BCC>BB@B=@@@A@CCCDC@D@BBCCCCI>CB@@G?D@DBABCCBC?;;7;B?ABCC@DABBEE<CABAC=:;;;@DD@BC@B@A>AB7;;8;BCBF?BBBBC>CCCECC@BBBCCCCBB:::.0<00+0@@=AC@A@C@C?@A=@?@;<;;.<?@?6BB?BBCCCBBBCCC@CC@C?A@@@9@A>AAAA=@;????AABBCC@C@BB>B>BCCBCDC@@<;;<@BACC>BBBBCDD;@@@BB=BAA?
@6HNMW:01074:06287
TACGGAGGATACGAGCGTTATCCGGATTTATTGGGTTTAAAGGGTGCGTAGGTGGCAGATTAAGTCAGCGGTGAAAAAGCTGTGGCTCAACCATAGTCTTGCCGTTGATACTGGTTTGCTTGAGTACAGTTGATGTAGGCGGAATGCGTAGTGTAGCGGTGAAATGCATAGATATTACGCAGAACTCCGATTGCGAAGGCAGCTTACAAAAGTGTAACTGACACTGATGCACGAAAGCGTGGGTATCAAACAGG
+
;;;B?AD@CBCBC@@@A@@DCC?B@BCC=BC=??8?C6;;8;C=BBBBDEC@BB@BDBAB?B>BBB:;9:4:;:;;;):>@@;969CAA?A@BCBBBAA:?>;?@<@AB?>?E?BB=BCC>B@@ABBBBB>BC>?;=>8;:5;<000;=9==@A=<//*/66>6//8AAA???AA<AA>>>@@9>>>;>>>;A;;;:@<@???B<AAABB6?>>=?=A===>:;788;;:>;;;B9?===@@8>?>==<4=;:5
@6HNMW:01087:06276
TACGGAGGATGCGAGCGTTATCCGGATTTATTGGGTTTAAAGGGTGCGTAGGCGGCTATTTAAGTCAGCGGTGAAATCTTGGGGCTCAACCCTGAAACTGCCGTTGAAACTGGATGGCTTGAGTGTAGATGAGGTAGGCGGAATTCGTGGTGTAGCGGTGAAATGCATAGATATCACGAGGAACTCCGATTGCGAAGGCAGCTTACTAAGTTACAACTGACGCTGAAGCACGAAGCGTGGGTATCAACAG
+
;;;C:>>85555;<;>AB>AAB?B?BBA;@@9==,99,8>6><677399:;7=B>BBBBB=A?BA@AD??399;;1;=?6<<>5>@==188)8<<;0;;:?=AB8:;G6:;@:?>C8<<:>>A=AA>>==<<<<98;?CC?B?B8::AA<@AAAA?>8<999.9<99:@B@@ABBCC;;;@C>B@@<@@@=ABBB=@=;;;@C>BBBB?A@=?@@5:9???@B;9:69?=A??9?<<<<=6900//)/8>
@6HNMW:01089:06300
TACGGAGGATGCGAGCGTTATCCGGATTTATTGGGTTTAAAGGGAGCGTAGGTGGGATATTAAGTCAGCTGTGAAAGTTTGGGGCTCAACCTTAAAATTGCAGTTGATACTGGTTTCCTTGAGTACGGTACAGGTGGGCGGAATTCGTGGTGTAGCGGTGAAATGCTTAGATATCACGAAGAACTCCGATCGCGAAGGCAGCTCACCGGGCCGGAACTGACACTGATGCTCGAAAGTGCGGGTATCAAACAGG
+
CDAA=;:6;@@?;;99::3:AA=B>BCC>CC?CD>BB79829D;AAACA?;7<>>9AABC=A<ACCCBCCCA@AB9<;D=BBB9ABCC?B?B=@@@7?=@?@@><?@ABC@@=@C<?=B9:<DCAAA8::88?7===8=;2;6=077BB?BBA??::8:ADG>@@???BBABBA@@@993::3;CC;?@@999A?=B=?A??CBBB?AC:@9?9>278>>?>?A998@@==?@@9>@@9::,9><?@@;>==8
@6HNMW:01093:06275
TACGGGGGATGCGAGCGTTATCCGGATTTATTGGGTTTAAAGGGCGCGTAGGCGGGACGTCAAGTCAGCGGTAAAAGACTGCAGCTAAACTGTAGCACGCCGTTGAAACTGGCGCCCTCGAGACGAGACGAGGGAGGCGGAACAAGTGAAGTAGCGGTGAAATGCATAGATATCACTTGGAACCCCGATAGCGAAGGCAGCTTCCCAGGCTCGATCTGACGCTGATGCGCGAGAGCGTGGGTAGCGAACAGG
+
CBBBBBB2BDBBBAA@A?@BBC@D@CCC=CC@CC>DD>BB=?@:@C@@@CB@CBD>EBACAB>B@A??@@=@@CA9BDCBBBBABDDD=CBBA???@?@A?@?=99:7:AC@BABD>BBBAAABC>>=CDA@@:8707=8<<?>;@@BA@BB=>>>9>ABB>BBBBBAAACBBBBBB@B?B?BBB:BB@@CCBA7;4;;95507>77717=>=A>>>@BC>>>?>:99:9>?@>>>?@@A:A@??==;A>>:
@6HNMW:01100:06269
TACGGAGGATGCGAGCGTTATCCGGATTTATTGGGTTTAAAGGGAGCGTAGGTGGGATATTAAGTCAGCTGTGGAAAGTTTGGGGCTCAACCTTAAAAATTGCAGTTGATACTGGTTTCCTTGAGTACGGTACAGGTGGGCGGAATTCGTGGTGTAGCGGTGAAATGGCTTAGATATCACGAAGAAGCTCCGATCGCGAAGGCAGCTCACCGGGCCGGAACTGACACTGATGCTCGAAAGTGGCGGGTATCAAACAGG
+
9:9;=;4.4444488:;=344:2;6343(3;599.77(37(33(37333;;1333(59:;)/)/////;<955.55)/7;)///&////47(-(----$/)///::399:8888.49(3-3-49::;<;6896//)/99(//)/393:;::6866;>00+0=>=3/0(7717<;3333333/)/6)///:588;555//)/58///88886::2<7<9<8;=<557<>=><;<?6///(/66(--6/---56913233
@6HNMW:01089:06310
TACGTAGGTCCCGAGCGTTGTCCGGATTTATTGGGCGTAAAGCGAGCGCAGGCGGTTTCTTAAGTCTGGAGTAAAAGGCAGTGGCTCAACCATTGTACGCTCTGGAAACTGGGGAACTTGAGTGCAGAAGGGGAGAGTGGAATTCCATGTGTAGCGGTGAAATGCGTAGATATATGGAGGAACACCGGTGGCGAAAGCGGTCTCTGGTCTGTAACTGACGCTGAGGCTCGAAAGCGTGGGTAGCGAACAG
+
BBA@@@B=;;;.;::;9:.59;6;166@6>C@?G8<A;CC<B>A000==@@<9@7@@4?>0576=@@=@BAAADD9B???;;;:;;;>:=8=<256<:99///7277.5////&/)/9499998::<<3:::.88<4458=8<?B<>??B@?;;;=8>;<?;<<=<;;99///886244.4.4445:5440588;55547:3////)/9994414::==433;8828333/:1:;///;5;;778;8733
@6HNMW:01094:06314
TACGTAGGGGGCGAGCGTTATCCGGATTTATTGGGCGTAAAGCGTGTGTAGGCGGTTTATTAAGTCTAAGATTAAAGCCCGAGGCTTAACCTCGGTTCGTCTTAGAAACTGGTAGACTTGAGTGTGGTAGAGGCAAGTGGAATTTCTAGTGTAGCGGTTAAATGCGTAGATATTAGAAGGAACACCAGTGGCGAAGGCGGCTTGCTGGGCCATTACTGACGCTGAGACACGAAAGCGTGGGGAGCAAATAGG
+
@@ABBCCCCC3CC>?9;;<@CB?B@CCH?CCAHH>;;:AA<@@AAABBACCBCC@CC>CF@B@BCBBB?BBA5;;0;;;0;AA=AA>A<@=@CB@B@DBAAA?A@@B<:9:?CBBABD@B?==???;@AB@@>@B>BBB?B?BB>B@BBAA?@@>><>?BD>AAABBBBBBBA=A@@=A=A=ABB?CCBB>AAB<@>?C@CC?BBBBB=A799?BBDBBBCBBB@@@CBBBBB=BB???DD8:9:CC=BBB?
@6HNMW:01105:06349
TACGGAGGATGCGAGCGTTATCCGGATTTATTGGGTTTAAAGGGAGCGTAGGTGGGATATTAAGTCAGCTGTGAAAGTTTGGGGCTCAACCTTAAAATTGCAGTTGATACTGGTTTCCTTGAGTACGGTACAGGTGGGCGGAATTCGTGGTGTAGCGGTGAAATGCTTAGATATCACGAAGAACTCCGATCGCGAAGGCAGCTCACCGGGCCGGAACTGACACTGATGCTCGAAAGTGCGGGTATCAAACAGG
+
AA@C?BB?BA@@??A;;;8;BB?C?BCD=BC@DI>CC7;;0;A6A@ABBAB?ACB=CCDCADAHCCCCCBCDDDD<AAD>CCC8@@@A;>;?;???5@5<;@@@?BBBBCCC?BB>B@C?B@@>AAA=@@A>><?CC>BB?B?B?BBCC?CCBAA8838@@A;@@AB?AAABBDBBBBB?BB?BBB@CCBBBBBB?B@B>??BBBB?BD>C?B?B?BBBBBBACB@@@@AA<><6>>@AAC:@>>>?>7>>>;
@6HNMW:01107:06342
TACGTAGGTGGCGAGCGTTGTCCGGATTTACTGGGTGTAAAGGGCGCGTAGGCGGGGCAGCAAGTCAGATGTGAAATCTCCGGGCTTAACCCGGAAACTGCATTTGAAACTGTTGTTCTTGAGTGCCGGAGAGGTAGACGGAATTCCTAGTGTAGCGGTGAAATGCGTAGATATTAGGAGGAACACCAGTGGCGAAGGCGGTCTACTGGACGGTAACTGACGCTGAGGCGCGAAAGCGTGGGGAGCAAACAGG
+
CDBBA@@=@B?AC@@;::=@AA?A?BBB=BA@@@<@A@BB=BB:??@???B=@@AA2::>@@<@AAA@CB;;:AA9;:;@;@B<AB=B?BB<B=@A>BBBBCDD=BBE>C;;;=@A>AB=AAABBC@B@;;;C>AACBBB@B@C?DABBCCBBBC@@=@BBB=@??AAAAAABB?AC<??>@?A<:5;0005;==9@<::4:AB:99@??:929=6<<=9;=@889@<@999@@9>><8676(6::==7=>>;
@6HNMW:01077:06393
TACGGAAGGTCCGGGCGTTATCCGGATTTATTGGGTTTAAAGGGAGCGCAGGCCGTCGATTAAGCGTGACGTGAAATGCCGCGGCTCAACCGTGGAAGTGCGTCGCGAACTGGTTGACTTGAGTGCGCACGAGGAAGGCGGAATTCGTGGTGTAGCGGTGAAATGCTTAGATATCACGAAGAACCCCGATTGCGAAGGCAGCCTTCCAGGGCGTAACTGACGCTAAAGCTCGAAAGTGCGGGTATCGAACAGG
+
==BC@D;<8<C@CC>B;;79AB=B?BCC:;=ACC;CB/;:0;A9@A@DEDC@C>@A@;;;5:.9@<;5//----8/---88::6<<44.439888<5=44596<@@AB@BAB=A>@@BB>A@@@BACCCCAA@>B=A>@>;>292::89=BC???>?<?BBA=BCBC@BBBBBBBBCCC?BB?BCC:BBB@CBBB?B?CB@@=@?C@CLE>BBBB?ABA<<==:==5>987>>A399@337(3::<<=9<<<9
@6HNMW:01080:06372
TACGGAAGGTTCGGGCGTTATCCGGATTTATTGGGTTTAAAGGGAGCGTAGGCCGCTGTTCAAGCGTGTCGTGAAATGCGGTTGCTCAACGATCGCACTGCGGCGCGAACTGTCCGGCTTGAGTCAAGTGAAAGTAGGCGGAATTCGTGGTGTAGCGGTGAAATGCTTAGATATCACGAGGAACTCCGATTGCGAAGGCAGCTTACTGTAGTTGTACTGACGCTGAAGCTCGAAGGTGCGGGTATCGAACAGG
+
BBBC?C@C@C@AA@9<00,///)/3/55)55.5<3;;4;D4B<8<<@@===;>-00>>A<@@;@@>>??A@BCCC>BBAA>A?A@A??=?AAABB@??ABBE@B???D@BBBBB?B?BC>A;;;=>,/0=;@7@>>=8;;6827:?@@>;>>>@@@?<?@@@:@?>?;?<<<:::==>981818:;9>==68:AA<?:?ABBC:;;;9=957/29875556...7706;::<=3;5::;AE8@@AA>><>@>:
@6HNMW:01081:06375
TACGGAGGATACGAGCGTTATCCGGATTTATTGGGTTTAAAGGGTGCGTAGGTGGCAGATTAAGTCAGCGGTGAAAAGCTGTGGCTCAACCATAGTCTTGCCGTTGATACTGGTTTGCTTGAGTACAGTTGAATGTAGGCGGAATGCGTAGTGTAGCGGTGAAATGCATAGATATTACGCAGAACTCCGATTGCGAAGGCAGCTTACAAAAGTGTAACTGACACTGATGCACGAAAGCGTGGGTATCAAACAGG
+
BBBE@CB@B;:;:9::88<BAB?B?BBB>BE@CC>BB<??8?@8@@@A@@@?::79AAAE?@=@A000=?:?BBCC4:9???=9>>=A<A1656789;479257/3988877,33)335/2777799/-(--(---88255373?><8>:::=<@@9939<<?9777BBCBC@A=;?>>>@@@5;;:5;;;4:976)/*0@A@A=A9888)8:@:;5;;;;<:;;B>866=;9:;/977865(5877?B:?@?8
@6HNMW:01085:06365
CACGGGGGATGCGAGCGTTATCCGGATTCATTGGGTTTAAAGGGAGCGTAGGCGGCCCGACAAGTCAGCGGTAAAAGACTGCAGCTAAACTGTAGCACGCCGTTGAAACTGCCGGGCTAGAGTGCAGACGAGGTTGGCGGAACAGGTGAAGTAGCGGTGAAATGCATAGATATCACCTGGAACCCCGACAGCGAAGGCAGCTGACCAGGCTGTAACTGACGCTGATGCTCGAGAGCGTGGGTAGCGAACAGG
+
@@CBCCC2B;;;@@>AAA<A9:8:<?@?C@?=?C9AA8::8:A:@A;:000;00+0;3:;@A=ACCCBBA>ADDF:CBBBBBAAB@@@:@AAAAA;;;?@;;;6:@B=A@@B5:968=?A:::?AAAABC::7:<@<:949=??B>>>C?BABA7908;=?:BDBBBBBABBBBCB@CB?B?CCD:BAAABBDD9<5?98899::47928<<?A@BBBABDGCBABBBCA???@@>@99928;<<78149@5
@6HNMW:01103:06372
TACGTAGGGGGCAAGCGTTGTTCGGAATTACTGGGCGTAAAGCGCACGCAGGCTGACCGTTAAGTCTGTCGTCAAAGGCGGGGGCTCAACCTCCGTTCTACGATAGATACTGTCGGTCTAGAGTATGTGAGAGGGAAGTGGAATTCCCGGTGTAGCGGTGAAATGCGTAGATATCGGGAGGAACACCAGTGGCGAAGGCGCTTCCTGGCACACAACTGACGCTCATGTGCGAAAGCCAGGGCAGCGAACGGG
+
CBBBD@??@?1=?:@9::;?>=@@;@-0,0AAAF<AABCG<?@AA@:::@A>ABBBE?CC?C@BCBBCBA@A@@@:@?ABCBB5CLEC@CADCABC@CCBBBBDDDCBBC???BB?BDBAABBBBBBA@?????8??BBE@F?B?BA;@>@@ABBBB?BBBB>BBB>A@??>?B===8>B=@<@@@<@@>>:=DD<A<:89<6;6:939;:::@=B@BBBBBBBBBBBABB@C===:=AA9BBBBCC?BAB<
@6HNMW:01112:06390
TACGGGGGATCCTAGCGTTATCCGGATTTATTGGGTTTAAAGGGAGCGCAGACGGGCTGTTAAGCGTGACGTGAAATCCGGGGGCTCAACCTTCGGCTGCGTCGCGAACTGGCGGCCTTGAGTGGACGGTAGGCAGGCGGAATTCGTGGTGTAGCGGTGAAATGCTTAGATATCACGAAGAACCCCGATTGCGAAGGCAGCTTGCCGCAGTCTTACTGACGTTCATGCTCGAAGGTGCGGGTATCGAACAGG
+
/65>>>>+>CC@BBBA;;6;CC50+0>>*0/699/9>)00*9@6@@>>@@@;;;A<@BCB;A=AAABCDCAAACC=BA9>>@>,>@@?<?;@@@A<@@@??:::@?@;??@9993:2:3:@@::49??;ACB????=AA>A>A=AAAA=A@@@A994:@@@;AB>>:>AAA?<<CBCD?A>0999(89919=99395<999B?BB>A@?>=9:38A>@=>>@=@@BBAAABA=@??977=3?;<<;B>@@A>
@6HNMW:01119:05797
TACGTAGGGGGCAAGCGTTATCCGGATTTACTGGGTGTAAAGGGAGCGTAGACGGCGAAGCAAGTCTGAAGTGAAAACCCAGGGCTCAACCCTGGGACTGCTTTGGAAACTGTTTTGCTAGAGTGTCGGAGAGGTAAGCGGAATTCCTAGTGTAGCGGTGAAATGCGTAGATATTAGGAGGAACACCAGCGGCGAAGGCGGCTTACTGGACGATAACTGACGTTGAGGCTCGAAAGCGTGGGGAGCAAACAGG
+
ABBBABDEFD3BA7;;;;>ABB?B?BBB=BBBEC>BBACD>BC>BBBBBBCBBB?B:;8;@B?BBCCCC@BBBBBB9BD>BAD<BBCD@DD?BBB=@@@A@@@;??CG=BABBEH;A@DCCCCCCCCC@CBBA?@@<@BB?C@C@C@BBCBBAA@??<?AAA;????>@?@?@@<@@:>><>?DBB@BBAA=?A?8=89:4:=:::::<><@A>>9>@@@@@C<@AA=@AB@@A;ABBBBDD9@@@DD>CBB?
@6HNMW:01124:05798
TACAGAGGGTGCAAGCGTTAATCGGAATTACTGGGCGTAAAGCGCGCGTAGGTGGTTATTTAAGTCAGATGTGAAAGCCCCGGGCTTAACCTGGGAACTGCATCTGATACTGGATAACTAGAGTAGGTGAGAGGGAAGTAGAATTCCAGGTGTAGCGGTGAAATGCGTAGAGATCTGGAGGAATACCGATGGCGAAGGCAGCTTCCTGGCATCATACTGACACTGAGGTGCGAAAAGCGTGGGTAGCAAACAGG
+
?CCBBBCMDAA@B=@@BBAC@CBB@BAG;;;CED=CCBBB:@>@A;;;@BB@BB?B>@A@0;5;BBABBAA@@BH>@ADD6;;6;?@B=@=;;;6;>A::;CAB@BACDC;;:;CC=AACBA@@::6:@@BBBB>B@FCCBC@D@D@BB@A@@BBBB=B;;;6;CBCCCCCCBCCCB:;;?C?BCC?BBBD?A::7;=ABBCCAD@CB@CDDCCBBBCBCBCBA@9:6:??::::.;ABBCC=CBBBBD?CCC@
@6HNMW:01127:05789
TACGGAGGATACGAGCGTTATCCGGATTTATTGGGTTTAAAGGGTGCGTAGGTGGCAGATTAAGTCAGCGGTGAAAAGCTGTGGCTCAACCATAGTCTTGCCGTTGATACTGGTTTGCTTGAGTACAGTTGATGTAGGCGGAATGCGTAGTGTAGCGGTGAAATGCATAGATATTACGCAGAACTCCGATTGCGAAGGCAGCTTACAAAAGTGTAACTGACACTGATGCACGAAAGCGTGGGTATCAAACAGG
+
>>>><:?:?@@@A???AB?AAA=A=:99/9=9?@9@B=BB=AD>::9CCCC?BB?AABBB?B?BB@@A??<?BBBB8AABBBC?CBDD9=:>>AA@@@7::5:>499ABCBB>AA8?;<7=ABBDBB?;5;>;;;;;59818:888=======@?::3:99>;@@ACCBBCCAA:==>>:==,//9166>7:;880819>@@C?C>AAA2?888>9>???>>>:@;///999>@6:::988)7:89;<7=?A<
@6HNMW:01140:05775
TACGTAGGGGGCAAGCGTTATCCGGATTTACTGGGTGTAAAGGGAGCGTAGACGGTTTAGCAAGTCTGAAGTGAAAGCCCGGGGCTCAACCCCGGTACTGCTTTGGAAACTGTTAGACTTGAGTGCAGGAGAGGTAAGTGGAATTCCTAGTGTAGCGGTGAAATGCGTAGATATTAGGAGGAACACCAGTGGCGAAGGCGGCTTACTGGACTGTAACTGACGTTGAGGCTCGAAAGCGTGGGGAGCAAACAGG
+
9;;59:DDCC2AA=AAAA?@@@?A?BBB>AA@ED;@@@@@/:5,55559;5955.4;2;5557<:9>;>5;@BBB>BB@:BCB7BCAA?AGF;C?B@@;:9==5>;>>,559>9@<<A@<@C@BB<@@=::9A=?=;>@@<@@C?C?CBBBCCA@@@9?:::.9?>=>B?<;??174>AB>B@@AA?BC@@;@@@8<990,0>;;;//)/889:<3::;;9:@=<>=4=9949<)44@>:::.8555858492
@6HNMW:01150:05765
TACGGAGGATCCGAGCGTTATCCGGATTTATTGGGTTTAAAGGGAGCGTAGGCGGGCGCTTAAGTCAGCTGTGAAAGTTTGGGGCTCAACCTTAAAATTGCAGTTGATACTGGGTGCCTTGAGTGCAGTATAGGCAGGCGGAATTCGTGGTGTAGCGGTGAAATGCTTAGATATCACGAAGAACTCCTATTGCGAAGGCAGCTTGCTGGAGTGTAACTGACGCTGATGCTCGAAAGTGTGGGTATCAAACAGG
+
BBBC?BB@BCC@CCBABA>ABB?B?BBB>BC@BE=AA<A@:@C=??>BCAA>ABB9@888=@<ABBBBBBCCCCD>CCC>CCC9ABBD@DAD>BA@7@6;:BAA=BBEDDDCC<AA@@C@BABABBBBB@A>;8>??9?B?B@B@BBBA?BBB@@@?8>=>>:?ABD?BBBBBBBBACB>BA?BBB=ABB?BB??5858?@@C?BBBB@BBBCCCADEBB@@@BBBBBA@A9994:@??BB=BCCDCC>CBB?
@6HNMW:01114:05852
TACGGAGGGTGCAAGCGTTACTCGGAATCACTGGGCGTAAAGGACGCGTAGGCGGATTATCAAGTCTTTTGTGAAATCTAATGGCTTAACCATTAAACTGCTTGAGAAACTGATAATCTAGAGTGAGGGAGAGGCAGATGGAATTGGTGGTGTAGGGGTAAAATCCGTAGAGATCACCAGGAATACCCATTGCGAAGGCGATCTGCTGGAACTTAACTGACGCTAATGCGTGAAAGCGTGGGGAGCAAACAGG
+
BC;:4:99-8B??=@A;;4;A@A@?B?CDAAABB<AA@BE=C>BBBABABC?<;9;B?@AA@<@@@@BC:B??@C:@@@D?BB?BB=A=@>@A5;;0;BA@A=A@@@?8??=>>>=?@@BCCAA@<<<00000+0<==<=:<;C?C<?@;@A?BCCC4::;:.9?;=:;;?<@BCCC?CC@C@BBAB=AA=@@??9=9@=??BDBABB@I@CC=@<@:9:A:9;C@BBADCBBB<B@BACDC9A@<;;6;AA?
@6HNMW:01121:05841
TACGGAGGATACGAGCGTTATCCGGATTTATTGGGTTTAAAGGGTGCGTAGGTGGCAGATTAAGTCAGCGGTGAAAAGCTGTGGCTCAACCATAGTCTTGCCGTTGATACTGGTTTGCTTGAGTACAGTTGATGTAGGCGGAATGCGTAGTGTAGCGGTGAAATGCATAGATATTACGCAGAACTCCGATTGCGAAGGCAGCTTACAAAAGTGTAACTGACACTGATGCACGAAAGCGTGGGTATCAAACAGG
+
CGBB?BE@C9;;ABB;;;@ADD@B?CCC>CB@BC>CD=BB>BC=CCBBB@@<@@=AAABC?B?BBCDBBC@CCBBB;CCCCCCACCBB@C@BBBCCBB@CC?BBACCBBBAA>AA9A?@=??@?@@@??;>BBCBBB?BB?A?????BBBBBBBBBB>B???8???BBBAABAB?>?:;<//+/885656.259;2848;588488:<<1=B@;?;>>;;7776/////9.//6168877;12226::/5586
@6HNMW:01138:05821
TACGGAGGATGCGAGCGTTATCCGGATTTATTGGGTTTAAAGGGTGCGTAGGTTGTTTTTTAAGTCAGCGGTGAAAGTTTGTGGCTCAACCTAAAATTGCCGTTGAAACTGGAAGACTTGAGTGTGTTTGAGGTAGGCGGAATGCGTGGTGTAGCGGTGAAATGCATAGATATCACGCAGAACTCCGATTGCGAAGGCAGCTTACTAAACCATAACTGACACTGAAGCACGAAAGCGTGGGGATCAAACAGG
+
BBBBACD?A<;;::495925==<B>??D=CC?CC>CB=BB=BJ7;9??99=292599===&=254:::::4999=64:969BA=BB;;7;<::>>4@4950557<>>6::<2626>=A;@@CCB;;;B;B;;5;@@<@@=@?;<;AAC?C@>>=00,0;>>8;?@BBBC::9A8:9AA@@@<...0-.-(-/661848:==<7;@A?B<B=??A=@???B@@@@@6;;@?===/99?>>>@3??>>C=@BB@
@6HNMW:01138:05857
TACGTAGGGGGCGAGCGTTGTCCGGAATGATTGGGCGTAAAGGGCGCGTAGGCGGCTCTTTAAGAGTGGAGTGAAAGTCCTGCTTTCAAGGTGGGAATGGCTTTGCTGACTGGAGGGCTTGAGTGCAGGAGAGGTAAGTGGAATTCCCGGTGTAGCGGTGAAATGCGTAGAGATCGGGAGGAACACCAGTGGCGAAGGCGGATTGCTGGACAGTAACTGACGGTGAGGCGCGAGAGCGTGGGGAGCAAACAGG
+
@BAAB<;;;;);A>@;;;=A@C@C@CABBBCBDJ?BABAB.:;/;<;;CBD=;;8;@ABC?B?BBABC?@@@@==6><<5;BBBD?CC@CACCC>DABC@@@@;ACBCBCAA>;;;0;?=@AAAAACC@BB??=?C=@@C@D?A?AD=B?BBA@?8858ABC>BBBB@BBBBBBBCC>BB?B?BBB?BC8818??4847?<@A?AA@C=BABBCC?BB>?>C?CB>><?A@ABB>??BBBDD58:9AA;ABB?
@6HNMW:01158:05813
TACGGAGGATGCGAGCGTTATCCGGACTTATTGGGTTTAAAGGGTGCGTAGGTGGCTTGTTAAGTCAGTGGTGAAAAGCTGCAGCTCAACTGTAGTCTTGCCGTTGAAACTGACGGGCTAGAGAGGAAACGAGGTATGCGGAATGTGTGGTGTAGCGGTGAAATGCATAGATATCACACAGAACGCCGATTGCGAAGGCAGCGTACCAGGCTCTATCTGACACTGAAGCACGAAAGCGTGGGTATCAAACAGG
+
MDCC?A@=@;;;@@@;;;7;CD@BAB@A=@B?BB=BD?CC>CG>BBBCCBB?AB=@@:@@:@?ACDCBBB@C@@@@5@??AAAAADBB????@9:9AA4:9:>@=;<;6;AAADKE>CBBBCBBB?BC>BABA@CBAAAB?B????AAB>BAA>>>>;>A@C>>??BBBBCBBBBBBBBB@A=@@>:8:95::=<8=9=>?>@@@@=@?;?>>>>>=>><AA:7::=@@BBCCC=A???@@;@ABBCC>BBB@
@6HNMW:01161:05822
TACGGAGGATACGAGCGTTATCCGGATTTATTGGGTTTAAAGGGTGCGTAGGTGGCAGATTAAGTCAGCGGTGAAAAGCTGTGGCTCAACCATAGTCTTGCCGTTGATACTGGTTTGCTTGAGTACAGTTTGATGTAGGCGGAATGCGTAGTGTAGCGGTGAAATGCATAGATATTACGCAGAACTCCGATTGCGAAGGCAGCTTACAAAAGTGTAACTGACACTGATGCACGAAAGCGTGGGTATCAAACAGG
+
??AA=@@=@BBB@@?9::>AAD?B@BCE=BB?BC>CE<??:?C>AAABBBB?BA<>?AAA=A>ABBAAAA@BBBCD6?>BA@@=ACB@=@:==???BA8<@=;>9?BBCBBB@EE<A??;;???==>:99,8<888AA;??=A<>>>A???>>:>?9838?=A99::????CCCF588@@@??<>>B6::@8::BB<A<BAAAC>AACCC:C:::?<A@@BB888??;;6///=@2;77;BC:A==>??9=>=<
@6HNMW:01129:05867
TACGTAGGGGGCAAGCGTTATCCGGATTTACTGGGTGTAAAGGGAGCGTAGACGGCATGGCAAGTCTGAAGTGAAAACCCAGGGCTCAACCCTGGGACTGCTTTGGAAACTGTCAAGCTAGAGTGCAGGAGAGGTAAGTGGAATTCCTAGTGTAGCGGTGAAATGCGTAGATATTAGGAGGAACACCAGTGGCGAAGGCGGCTTACTGGACTGTAACTGACGTTGAGGCTCGAAAGCGTGGGGAGCAAACAGG
+
@CBCBCCCDE3BB5::@@=@CC@C@CCC=CBBBC=@@@BB8>>:ABBBBABAAA=ABBB?BB<AA??@B@BBCDDD;EF>A@@;@B@@<AC?CED>DCDCBBB?B@BF?D@ABCC?BBCCCABBBBCC@CCAA?AC=@@C@C@B?A?BABBDB?@9859??C>CC??>BBBBCC?@@:8939=??C>AA@B@@@?8=88717D=@@=C=BA===@=A@@@ABD@C::8:AAACC<BACCDDC8??CDD<BBB?
@6HNMW:01142:05906
TACGGGGGGTGCGAGCGTTAATCGGAATAACTGGGCGTAAAGGGCACGCAGGCGGTTGTTTAAGTGAGGTGTGAAAGCCCCGGGCTTAACCTGGGAATTGCATTTCAGACTGGACAACTAGAGTACTTTAGGGAGGGGTAGAATTCCACGTGTAGCGGTGAAATGCGTAGAGATGTGGAGGAATACCGAAGGCGAAGGCAGCCCCTTGGGAATGTACTGACGCTCATGTGCGAAAGCGTGGGGAGCAAACAGG
+
@@@@?@>@&?>@@@@BBC?B?BBB?B?BC>BBAB<;;;BE@DC>CCDDBCB=@@<@=ABC=B=AABAB@BCCBBB=A@AA7@@:@B?B>B?BBB=B<@=;;;@A599??CBC?B??;>AAAAAA@?@@;@@E>ABBB9ABCD?B?B?AAA@@?:::?;?@BB<BBBBBDCCCCCBBC@CD?B@BBA?@@?C;@;;5:7<666>>/@<?@<@@CCCCBBBBBBAAAA;;8BBBCF=B@A@BEF:BAAAA=AAA=
@6HNMW:01148:05908
TACGTAGGTGGCAAGCGTTATCCGGATTTACTGGGTGTAAAGGGCGCGTAGGCGGGGATGCAAGTCAGATGTGAAATCTAATGGGCTTAACTCATAAACTGCATTTGAAACTGTATCTCTTGAGTGCTGGGGAGGTAGACGAAAATTCCTTGTGTAGCGGTGAAATGCGTAGATATAAGGAAGAACACAGTGGCGAAGGCGGTCTACTGGACAGTAACTGACGCTGAGGCGCGAAAGCGTGGGGAGCAAACAGG
+
5548:>>:<>96645555055=0505<=4;;;BB=>C;?>5=@0;999==C@CCCD7;:9954999955666;;;1////)/79/:<6=7<554444)4::;;;>3599/4<;49599=>=AA????<@@@4>?:?;:;95555&55:5<8<==<666<49555)599996>;@>/0)/395:868/0////:;==599994:B@996?:699BAC?BBAA<695A??9559555)5999;=;&0////)//-3
@6HNMW:01150:05867
TACGGAGGATACGAGCGTTATCCGGATTTATTGGGTTTAAAGGGTGCGTAGGTGGCAGATTAAGTCAGCGGTGAAAAGCTGTGGCTCAACCATAGTCTTGCCGTTGATACTGGTTTGCTTGAGTACAGTTGATGTAGGCGGAATGCGTAGTGTAGCGGTGAAAGTGCATAGATATTACGCAGAACATCCGATTGCGAAAGGCAGCTTACAAAAAGTGTAACTGACACTGATGCACGAAGCGTGGTATCAAATAGG
+
//7728=8<5:9???74449::7<8<<=8==:==/37.7>6>A=BBBB@@@?BB>?@??A=@9???>?@@<??=??5?BBBBB?A???<=/6669755,276??<@BBCEAA>AC=:99=@@AAA@@?<2868877;7;;5<;99777;;<=<=>::::<?@,///<6788888859:85555//./5.355057222'.(/////(//////$/8833,3888:<9889////8;8(333362555777)..32
@6HNMW:01150:05897
TACGGAGGGTGCAAGCGTTACTCGGAATCACTGGGCGTAAAGGACGCGTAGGCGGATTATCAAGTCTTTTGTGAAATCTAATGGCTTAACCATTAAACTGCTTGAGAAACTGATAATCTAGAGTGAGGGAGAGGCAGATGGAATTGGTGGTGTAGGGGTAAAATCCGTAGAGATCACCAGGAATACCCATTGCGAAGGCGATCTGCTGGAACTTAACTGACGCTAATGCGTGAAAGCGTGGGGAGCAAACAGG
+
CCCD?;::7:?>@=A?@@;@@AAB?C?CCBBBBB<BBABC=B>BBBBABBC>AA?AF@CCCC=AA;;;;.9@@@@;@@@A?CD?BC=@<@=@@?BB>CBBAD@DAAAC>C?@?BD?CBCCDCCBC@@@8999@<@BBBCCAE@C?B?<;7:@B=@@A;@DEE;BC?BBBBBBBCDDC@BB@B?BCCC>CC?BA@>5849@@AAACBBB@B9;;?B?BCCCC;;;B?BB@ABCCC>C@AAEEE9;;;BB=BEE@
@6HNMW:01160:05875
TACGGAGGGTGCAAGCGTTACTCGGAATCACTGGGCGTAAAGGACGCGTAGGCGGATTATCAAGTCTTTTTGTGAAATCTAATGGCTTAACCATTAAACTGCTTGAGAAACTGATAATCTAGAGTGAGGGAGAGGCAGATGGAATTGGTGGTGTAGGGGTAAAATCCGTAGAGATCACCAGGAATACCCATTGCGAAGGCGATCTGCTGGAACTTAACTGACGCTAATGCGTGAAAGCGTGGGGAGCAAACAGG
+
BBBC?BCE>BBCC?@@A@=::;@A>B@C;;;BAA8A;;;@5?9A?@A;;;C@CB@DC?CC;;5;C;;;;;'8<<<:8555:::8=AB6;7:<?B2::69>>>C=A@AA@<ABCCBB@BCDBBBCBBAA@8;;:;5;A@@DG@B?C@B?;;7:BB:;;;.;CGC;@A=@C?9;;BAABC?BB@C@GDCD=AA?AB@?596:::9DCBBCC@C@CD@D@CBBBBBBBB?BBAABBCC=CBBABBB7AA@@@;@CC?
@6HNMW:01116:05954
TACGTAGGGTGCGAGCGTTAATCGGAATTACTGGGCGTAAAGCGAGCGCAGACGGTTTGTTAAGCAGGATGTGAAATCCCCGAGCTCAACTTGGGAACGGCGTTCTGAACTGGCAGGCTAGAGTGTGTCAGAGGGGGGTAGAATTCCACGTGTAGCAGTGAAATGCGTAGAGATGTGGAGGAATACCGATGGCGAAGGCAGCCCCCCTGGGATAACACTGGACGTCATGCTCGAAAGCGTGGGTAGCAAACAGG
+
/<<=>@AB<;;:BAC;99<C:BBB?B=B69996;2;999949@B>CCCCDCBBB<AA7;;>B?BBCBACCBBCCC>CCCC;B;;0@00,0>:>>8?;?A=A@@4595A496B8959266;;==BB@@@?895==@BB*CBBB@C?C@CDBAB@@AACCBCED=BBBA@@@AAB;;;@9==8<:>>::;9/0+/6649477344444#4::(44939:9//)/////:<;888:::2988887.7;333923336
@6HNMW:01125:05917
TACGTAGGTGGCAAGCGTTATCCGGATTTACTGGGTGTAAAGGGCGCGTAGGCGGGGATGCAAGTCAGATGTGAAATCTATGGGCTTAACTCATAAACTGCATTTGAAACTGTATCTCTTGAGTGCTGGAGAGGTAGACGGAATTCCTTGTGTAGCGGTGAAATGCGTAGATATAAGGAAGAACACCAGTGGCGAAGGCGGTCTACTGGACAGTAACTGACGCTGAGGCGCGAAAGCGTGGGGAGCAAACAGG
+
9@?A@@@>@C?BA;?>::6:DB>@=@BC=BABBC>?>>BB9AA8899AAAC@BBBB6@@:::?BB@??BBBA@@@00//===?7?C;=:<>7779:,9<=<=<<3><?8?::;B??===;?=;;;=;@=ABCBADA;;<A=A@EAE@C@CCECAA@B>BBBE>;;;@A@BBBBCB?A?A?BB=AAB<??A@>@:;8;<BB?BCCAAAD@CBBCCB?@@BBB@@?A;<5;A@BBC<B;;;@CC;AAAGC?CCC@
@6HNMW:01127:05930
TACGGAGGATGCGAGCGTTATCCGGATTTATTGGGTTTAAAGGGTGCGTAGGCGGTTTATTAAGTTAGTGGTTAAATATTTGAGCTAAACTCAATTGTGCCATTAATACTGGTAACTGGAGTACAGACGAGGTAGGCGGAATAAGTTAAGTAGCGGTGAAATGCATAGATATAACTTAGAACTCCGATAGCGAAGGCAGCTTACCAGACTGTAACTGACGCTGAAGCACGAGAGCGTGGGTAGCGAACAGG
+
BBBB@BA?B::;CAA;;;@ABA=A=@AA=DC?BB>CC>BB>BF>AAABA::6:@=@C>CC@B@BB?BCCC>B?BB<BA@@9A;;;ABA=ABAB?D9:0>>;00,0+00.00*/0)/683:<>>>?@>>>@@:???<@C8;8;@=@B?B>BCBB@@<@@@@8@=@?@CCCC@@@;;;7;BB?CBD?BBBCCCBC?C?BBCDB?BC@AAABBAAA<>>BBBBABBB>?@A@ABC???B99959???BB@BBB?
@6HNMW:01129:05927
TACGGAGGATACGAGCGTTATCCGGAATTATTGGGTTTAAAGGGAGCGTAGGCGGGCGCTTAAGTCAGCTGTGAAAGTTTGGGGCTCAACCTTAAAATTGCAGTTGATACTGGGTGCCTTGAGTGCAGTATAGGCAGGCGGAATTCGTGGTGTAGCGGTGAAATGCTAGATATCACGAAGAACTCCTATTGCGAAGGCAGCTTGCTGGAGTGTAACTGACGCTGATGCTCGAAAGTGTGGGTATCAAACAGG
+
@@AE@DC@C;;;?===7949AC?B?B<?;??:@A8@@+99,9;5789AA@@????8?99:;?<?CCBBBACBBAA;A@D<BBB7BB;;6;>C5;;;.:49>>:979@@@A@?A<A@@?A>@??====;;;733,333-3:2849488:@;>@===::09>?>7??/0/::89::::??<?B=AAA>9999<@==2919=898:????<AB;:;C@CCBCC@@@@@@@@@C@@@;?@@ACD>ECCCCC?CCC7
@6HNMW:01134:05928
TACGGGGGGGTGCGAGCGTTAATCGGAATAACTGGGCGTAAAGGGCACGCAGGCGGTTGTTTAAGTGAGGTGTGAAAGCCCCGGGCTTAACCTGGGAATTGCATTTCAGACGTGGACAACTAGAGTACTTTAGGGAGGGGTAGAATTCCACGTGTAGCGGTGAAATGCGTAGAGATGTGGAGGAATACCGAAGGCGAAGGCAGCCCCTTGGGAATGTACTGACGCTCATGTGCGAAAGCGTGGGGAGCAAAGCAG
+
?@:;;;;;;#;494<><@=@C@BDCAE?ABADCCC=BA:;;7:D>BBBBCCC@CC?C9:9=8;4;=@;;995:;;:.4:<>2?@7@>9<7;7:<<3:5:34:48916:;;///:6;;=7;;BBBBBA?@?6;;;09999-37?=19489:=@@AA@@::6:C@C<BB=>=:>ABB999B<@@8985A@:95.4.444.4.4:4445+58<>7>>A?A@A98;@@>>?>?A<::>?@5:4343:>3000=>*//;;
@6HNMW:01140:05930
TACGGAGGATCCTAGCGTTATCCGGATTTATTGGGTTTAAAGGGAGCGTAGGCGGGCGCTTAAGTCAGCTGTGAAAGTTTGGGGCTCAACCTTAAAATTGCAGTTGATACTGGGTGCCTTGAGTGCGGTATAGGCAGGCGGAATTCGTGGTGTAGCGGTGAAATGCTTAGATATCACGAAGAACTCCGATTGCGAAGGCAGCTTGCTGGAGCGTAACTGACGCTGATGCTCGAAAGTGCGGGTATCAAACAGG
+
BBCC?CB@CCC@BBBBBB>AAA?A=??@9@A>AA<AA;AB=BB=>>>DCB@=@CC<B=>==@;@BBAAACDBBBC>CBB>CJG9BBAA<@>A<@@@3A=AAA@B=BBBCCBCB>CCC@C>BBBBBBB>ABAAA>99:@DB@G?B@BBBC@ED889A@<@@A?<@@AC@BBACCBBBCBB?BB?BBB?BAB?B???5959?BAC?A@@@7;;ACCC@BBCA@@CCB::;A@ACCC>B@@@AC;AAAA@A;ACC@
@6HNMW:01144:05915
TACGGAAGGTTCGGGCGTTATCCGGATTTATTGGGTTTAAAGGGAGCGTAGGCCGCTGTTCAAGCGTGTCGTGAAATGCGGTTGCTCAACGATCGCACTGCGGCGCGAACTGTCCGGCTTGAGTCAAAGTGAAAGTAGGCGGAATTCGTGGTTTAGCGGTGAAATGCTTAGATATCACGAGGAACTCCGATTGCGAAGGCAGCTTACTGTAGTTGTACTGACGCTGAAGCTCGAAGGTGCGGGTATCGAACAGG
+
BCAC@D@C@C=BAB;;;;6;AD:C?CCD>DCACC=CB7:;6;B;BBBAAAB@B?BBB;;6;B@BBCBBCDDAAA?9:;;@9@588?=@>ABCDBBAAAA????AAABC@BBBBB?A>@B7><@=:99,:9:9<5;?@A?==8=8B>?==>79C6<@>?188==4<:::5;>>ABBBBB???<@8;;A<??>396//)/)/777:9=====>AA:>==>@C??9:9@@<@@@???8;9=000=7=?@?:828<<9
@6HNMW:01159:05957
TACGGAGGGTGCAAGCGTTAATCGGAATAACTGGGCGTAAAGGGCATGCAGGCGGTTCATCAAGTAGGATGTGAAATCCCCGGGCTCAACCTGGGAACAGCATACTAAACTGGTGGACTAGAGTATTGCAGGGGGAGACGGAATTCCAGGTGTAGCGGTGGAATGCGTAGATATCTGGAAGAACACCAAAGGCGAAGGCAGTCTCCTGGGCAAATACTGACGCTCATATGCGAAAGCGTGGGTAGCAAACAGG
+
CCBB?BBB=B@@@=@@9;:;ADEC?D?DD@DBAA<@?>?D6:;6;A;;;CC?BB>A?ACCCC@BBBB?CBBBBCH@CCBC7::6:;;;?B@@AA>AACDCCBBBBBBA<C@@>@B?BBBBBBBBBB?BBABDDD3BBBA@?AAC?C@AA=ABBCB@@?ADAB?BBBBBCCB@@?A@?<A@DD@DCD>AA6;6;BC;@=@AAAACD@BBB>BBC>BBBCDDCCBABCDBBBBBBC>BAABAA9????@A;@AA<
@6HNMW:01117:06002
TACGGAGGATGCGAGCGTTATCCGGATTTATTGGGTTTAAAGGGAGCGTAGGTGGGATATTAAGTCAGCTGTGAAAGTTTGGGGCTCAACCTTAAAATTGCAGTTGATACTGGTTTCCTTGAGTACGGTACAGGTGGGCGGAATTCGTGGTGTAGCGGTGAAATGCTTAGATATCACGAAGAACTCCGATCGCGAAGGCAGCTCACCGGGCCGGAACTGACACTGATGCTCGAAAGTGCGGGTATCAAACAGG
+
CCA@=>?;?AAAAAA?:97:AB?B@BBB>BA8<<.79(8;3;<9799BC@A>AAE>BCBB@B@CCCCCCCBCCCC>CFD=AAA7AEBB?B?B<@@@7@<@@CCC?BBCDCAB>AA9A=A@CCBB@@@?;;8=:7:=?<?B;@?B>AABB?BAAABBB>AA@A3:9??:?AAABA@@A::5:A>BDB?@A@A@BDE?B?B???BBBB@AB;B<?<?<@?AAC???BBBBBBCBBB?BAA99929@@@AB>?BB=
@6HNMW:01120:06009
TACGGAAGGTCCAGGCGTTTATCCGGATTTACTGGGTGTAAAGGGAGCGTAGGCGGTTATGCAAGTCAGATGTGAAAGCCCCGGGGCTTACCCCGGGACTGCATTTGAAACTGTGTAACTAGAGTGTCGGAGAGGTAAGTGATCGTGTGTAGCGGTGAAATGCGTAGATATAAGGAAGAACACCAGTGGCGAAGGCGGTCTACTGGACAGTAACTGACGCTGAGGCGCGAAAGCGTGGGGAGCAAACAGG
+
<44424.:5;@<?@<@;;;):44.4.444)5::<>2;;559)55,5>9<<<>:00*047000945;;?@<999959)5;;;-;@A0AA29555&55)5555;444)4:;2;599AAA=BAABBA@?A;;50>00*0.)..-----7::<<>=55.5555)5<>??@AA;;::299<9>@=@??498==;<<@2929929AC999@=A@>>:96:AAAB9::C;;5;A;;99,::949::-:9:::,:==7
@6HNMW:01126:05974
TACGGAGGATGCGAGCGTTATCCGGATTTATTGGGTTTAAAGGGTGCGTAGGTGGTGATTTAAGTCAGCGGTGAAAGTTTGTGGCTCAACCATAAAATTGCCGTTGAAACTGGGTTACTTGAGTGTGTTTGAGGTAGGCGGAATGCGTGGTGTAGCGGTGAAATGCATAGATATCACGCAGAACTCCGATTGCGAAGGCAGCTTACTAAACCATAACTGACACTGAAGCACGAAAGCGTGGGGATCAAACAGG
+
BBCC?BC@CB@?@@@@@@@BBB?B?BBC=CC@CD>FE>AA:@C;:<;BBBB@BEAECBCC>C@CCDCC9999BBC>CBD8A:;8;BBB@C?BBDEG;C>@@?BB@BBD=CCCC=C@BBB@ABABA@@@A9@@?;@@A=AA>@=@@???B?BBBAABA?BBBD?BBBBCCCCBBBBBBBAAAA>ABA<@@@388==9>9;;;;><A@@@@:@588B<@888@@?>??7;:;>>=?3;;===HE3?>CBE;;;;5
@6HNMW:01131:05963
TACGGAGGATACGAGCGTTATCCGGATTTATTGGGTTTAAAGGGTGCGTAGGTGGCAGATTAAGTCAGCGGTGAAAAGCTGTGGCTCAACCATAGTCTTGCCGTTGATACTGGTTTGCTTGAGTACAGTTGATGTAGGCGGAATGCGTAGTGTAGCGGTGAAATGCATAGATATTACGCAGAACTCCGATTGCGAAGGCAGCTTACAAAAGTGTAACTGACACTGATGCACGAAAGCGTGGGTATCAAACAGG
+
;;;A>@@=@@@AA@B;;;=@A@=A=ABB<BB@CG?DD:;;7<J9;<;ECBB@BDALCECC?A?@CBCCBB>B;;;;.<@A@;;:;DCEAF;;;@AACB:;;?AA?CCBBCCC@DK<@?A8::::AA:99>AAAAA??<?@=@?9::BAAAACD??@A>ACEE@9::CBCBBBDC??>?>;;;:==@9=:;-//88284997:94<3778*7>==>@BCCB@>>BBBAA?<5777)7<;;77.777?:A6===>
@6HNMW:01163:05999
TACGTAGGGTGCGAGCGTTAATCGGAATTACTGGGCGTAAAGCGGGCGCAGACGGTTACTTAAGCAAGATGTGAAATCCCCGGGCTTAACCTGGGAACTGCGTTTTGAACTGGGTAGCTAGAGTGTGTCAGAGGGGGGTAGAATTCCACGTGTAGCAGTGAAATGCTTAGATATCACGAAGAACTCCGATCGCGAAGGCAGCTCACCGGGCCGGAACTGACACTGATGCTCGAAAGTGCGGGTATCAAACAGG
+
BBBBCBCA=AA@@@????<?@@@@;?;@;??CBC>BCCBC9????9?@?@BBBA@C?A?A>A>??@?CB777ABB=BCDD9AA>CC>B>A>ACC@C>B@@AB@DC.>>;A>>>7>>>?>>>==<>>>BB@?888876%7>>A7;8:<A@;::D@@@AAAAAA:AA@@<;=;BBBCDB==:=@;@AA<>>>>>?AA6;7:=>=>?>>;>F:A<A<A<@?@@CB===A=<<>>888)8:::=B9??>>>@:=<<;
@6HNMW:01119:06028
TACGGAGGATCCGAGCGTTATCCGGATTTATTGGGTTTAAAGGGAGCGTAGGCGGGCGCTTTAAGTCAGCTGTGAAAGTTTGGGGCTCAACCTTAAAATTGCAGTTGATACTGGGTGCCTTGAGTGCAGTATAGGCAGGCGGAATTCGTGGTGTAGCGGTGAAATGCTTAGATATCACGAAGAACTCCTATTGCGAAGGCAGCTTGCTGGAGTGTAACTGACGCTGATGCTCGAAAGTGTGGGTATCAAACAGG
+
5>:@;@@8<<A:><:;38289<4=254=498289(33(37.7=,34;;?@B=A@@8@989:)99993888;@>9?=5>=@6@AB6;9B@@C@C@CDC7@=@?=AD699;::9::.9?@;?:@;>?@@AAA@A?@9???<>A?A9?9??=A?BAAAB999:ACD=BB??:?=>>==898@@?CC@DCA=A::6:?@@=A@AACAA<@?AA>CB;<<H?CCFBAABDCBBBCBBAAA<BAABFE@CBBBBB=BCC@
@6HNMW:01120:06011
TACGGAGGGTGCAAGCGTTACTCGGAATCACTGGGCGTAAAGGACGCGTAGGCGGATTATCAAGTCTTTTGTGAAATCTAATGGCTTAACCATTAAACTGCTTGAGAAACTGATAATCTAGAGTGAGGGAGAGGCAGATGGAATTGGTGGTGTAGGGGTAAAATCCGTAGAGATCATCAGGAATACCCATTGCGAAGGCGATCTGCTGGAACTTAACTGACGCTAATGCGTGAAAGCGTGGGGAGCAAACAGG
+
BAA@=;::09A@A>AABB<@@C;;7;>@@@;;:;)5;99;3;9<;;;;?BC@GGADFAIDFCACCBBBB;??A@D<:;;B@BB@CC?B<@;??499,59=<=:?995<3<==BFDA@AACC;;:CBCB=CCBB?BCA@@@=A>B=@=;;4<;489::/;=>>2;?9?>CEDBBBECAABB>A>AAAA<AB8;;DC=?=???@CAA?@A<A?B@=B?@;9;959997::::@;@C=CBA@???3;;;BC=B;;9
@6HNMW:01121:06058
TACGGAGGATCCGAGCGTTATCCGGATTTATTGGGTTTAAAGGGAGCGTAGATGGATGTTTAAGTCAGTTGTGAAAGTTTGCGGCTCAACCGTAAAATTGCAGTTGATACTGGATATCTTGAGTGCAGTTGAGGCAGGCGGAATTCGTGGTGTAGCGGTGAAATGCTTAGATATCACGAAGAACTCCGATTGCGAAGGCAGCCTGCTAAGCTGCAACTGACATTGAGGCTCGAAAAGTGTGGGTATCAAACAGG
+
BBBF@CC@CCC@CA@@994:@A?A?ABA<BB?DD<AA<@>:?C8BBBBBBBBCC?CCCCC=C?BBBB@@;@?>>>8?AA9???:?@@A=A?CBBAA6A49;BBB9=;FGFBB@BCCBBB@CCB;;;BBB>A::6:@@=AC?C@B?BEAA?ABAABBB>BBBB;@@BB?BCDDBBBBCBC?BC@BBB>BBC499@@2959AAB?ABAAA=AA???@<998>=78/777/7>>7778(8=>?AA9?A?>BB<AAA>
@6HNMW:01123:06033
TACGGAGGATGCGAGCGTTATCCGGACTTATTGGGTTTAAAGGGTGCGTAGGTGGCTTGTTAAGTCAGTGGTGAAAAGCTGCAGCTCAACTGTAGTCTTGCCGTTGAAACTGACGGGCTAGAGAGGAAACGAGGTATGCGGAATGTGTGGTGTAGCGGTGAAATGCATAGATATCACACAGAACGCCGATTGCGAAGGCAGCGTACCAGGCTCTATCTGACACTGAAGCACGAAAGCGTGGGGATCAAACAGG
+
BDCC?BA=A@?>@@@@@@=@CC<@<@@?;@@<@B<BC=BB>BC>BCCBCCC@BC@CC@CC@C?CCCBBBB@BCCDE:AA;;;?CCB==9=<<<554==48858<:==?8?<<<===6=><<<83939=6=@;;5:A?ABB?A?::;BBB?BCBBB>=<>CCC>AAABBBBBB>>>BBBBB5536>A8><@9@A=<8>=B@>>>=>A;;;7;>>>??==?>?==>BD999BBBBC>C999@AA6ABCCC>CDC?
@6HNMW:01137:06055
TACGGAGGGTGCAAGCGTTACTCGGAATCACTGGGCGTAAAGGACGCGTAGGCGGATTATCAAGTCTTTTGTGAAATCTAATGGCTTAACCATTAAACTGCTTGAGAAACTGATAATCTAGAGTGAGGGAGAGGCAGATGGAATTGGTGGTGTAGGGGTAAAATCCGTAGAGATCACCAGGAATACCCATTGCGAAGGCGATCTGCTGGAACTTAACTGACGCTAATGCGTGAAAGCGTGGGGAGCAAACAGG
+
FDEC?;;:69@@@<@@BB?ABC@@?@@CA@A;::/;;;AD>B?BCBBCCCC@;;9<B?BBBC7:;9>?;4?@;<=7?;;?<AB?ABAE>B?@@>@C?CB=;;@BBCBB=BCAABC@DBCCCBBBC<;;/;A;;5;C@@@@<?=A5<7<B@A?A9;;;*9?@C8BC:B@;;ACCB;;;@CD@B@CCCB=BC>?@AA=@=@???A?@?CCAC?AA@B?BDA@ADCBB?BBBBCCBB=C;;;@CC;BBBBB<AAA?
@6HNMW:01139:06023
TACGGGGGGGGCAAGCGTTGTTCGGAATTACTGGGCGTAAAGGGCTCGTAGGCGGCCAACTAAGTCGGACGTGAAATCCCCAGGCTCAACCTGGGAACCGCGTCCGATACTGGATGGCTTGAATCCGGGAGAGGGATGCAGAATTCCAGGTGTAGCGGTGAAATGCGTAGATATCTGGAGGAATACCGGTGGCGAAGGCGGCATCCTGGACCGGCATTGACGCTGAGGAGCGAAAGCCAGGGGAGCAAACGGG
+
C?CBBBCDDE"B<26;A;7:A7AA>A?B?BCCCF?CBBBF?CC?BCBIBBA@;;5;5<;BBA@BBBD?BB;4:;9)4;@<4?@=@@AC?A=BA@6B5;.5>@@B=CB@@@AA<A@@?AB?BC@CC@DF>CB;::/:AAABDD>A=A?A@<@BAABBC@CCCD?BBB@@@@@;;:9997=A@C@CCDBC@BB@BBC@CGA?8>>00+0=4::8?6:;9399<;;;=5;6;BDBBC<BA<A>AA4BB@@@:@AA=
@6HNMW:01159:06017
TACGGAGGATGCGAGCGTTATCCGGACTTATTGGGTTTAAAGGGTGCGTAGGTGGCTTGTTAAGTCAGTGGTGAAAAGCTGCAGCTCAACTGTAGTCTTGCCGTTGAAACTGACGGGCTAGAGAGGAAACGAGGTATGCGGAATGTGTGGTGTAGCGGTGAAATGCATAGATATCACACAGAACGCCGATTGCGAAGGCAGCGTACCAGGCTCTATCTGACACTGAAGCACGAAAGCGTGGGGATCAAACAGG
+
BCCC@BA?A::9AAA@@@@BBC<@=AAA=AB?BB<BB=BC=CD>BBBCCDD@CC=BC?CD?B?ACCCCBA?BCCCC8C@9::9@@AAB?AAAA::9BB>AB<?@@CCC?CCAABBD>C@@ABBAB?BB;AC::69@?@@C?B?999BBB?BCCBAAB@BBBB>BBBBBBBBDCCCACBBB;;7;>>9>??=?A@@<@=@>>>???@;887:<<<>>>=@AA>>=@A599?AABC>B??????5?AACC>AAA?
@6HNMW:01160:06034
TACGGAGGATACGAGCGTTATCCGGATTTATTGGGTTTAAAGGGTGCGTAGGTGGCAGATTAAGTCAGCGGTGAAAAGCTGTGGCTCAACCATAGTCTTGCCGTTGATACTGGTTTGCTTGAGTACAGTTGATGTAGGCGGAATGCGTAGTGTAGCGGTGAAATGCATAGATATTACGCAGAACTCCGATTGCGAAGGCAGCTTACAAAAGTGTAACTGACACTGATGCACGAAAGCGTGGGTATCAAACAGG
+
CCCC@CC@CBBCCCBCCC@BBB@C?BCC=DD@CC>CE=BB>AJ>;<;CCCD?A@?BCCCG@D?BBCBBBC=B;;::-;?AAAA?AFFD@C;;;BAAAB8;;@BB?BBCCDBBADD>CBB>?@AABBBBB@BBBBB@A>AB?B?>>>AAA@BABAA??<?AAC>>??BBBBBAAA@A????;;5;;;:>;;188;=:?;?AABB?BBBAA6ABAAA?BBBCBBA??:000>////)/;;;;<77;699>7>>@=
@6HNMW:01114:06095
TACGGAGGATACGAGCGTTATCCGGATTTATTGGGTTTAAAGGGTGTGTAGGTGGCAGATTAAGTCAGCGGTGAAAAGCTGTGGCTCAACCATAGTCTTGCCGTTGATACTGGTTTGCTTGAGTACAGTTGATGTAGGCGGAATGCGTAGTGTAGCGGTGAAATGCATAGATATTACGCAGAACTCCGATTGCGAAGGCAGCTTACAAAAGTGTAACTGACACTGATGCACGAAAGCGTGGGTATCAAACAGG
+
BCBB?@?>?DDBCBBBBB@BDC?C?CCC=AC?CD=CC:>>8>A;AB@@@9948>8>@@>B?A7>>889AA>ABBCC9????>@=@C@@=A<;;;;;?A:>B>@@=???B???>AA;@??<?ABA@A@??9>?>>>BB?BB<A7;:??=<AA>;???A=ABBG>AAACBBBAAAC@CCBAA=<4::>8==>:<>>>*/,0>>=>;@:999+:@@@B=A?;?@AB@@@000==000*8?9:<D:>>>@AA4;;;4
@6HNMW:01120:06072
TACGAAGGGGGCGAGCGTTGTTCGGAATTACTGGGCGTAAAGGGTGTGTAGGCGGTTATGTAAGATAGCGGTGAAATCCCGGGGCTTAACCTCGGAATAGCCGTTATAACTATGTAGCTAGAGTTATGGAGAGGATAGCGGAATACCCAGTGTAGAGGTGAAATTCGTAGATATTGGGTAGAACACCGGTGGCGAAGGCGGCTAATCTGGCCATATACTGACGCTGAGGCACGAAAGCATGGGGATCAAACAGG
+
99?>>9>?@>0=>0//88)//6:<5;6<288779*77;;;1881339?=::399288@??BB@BB>>>::5;7>@3;?>1;99'5649-/).//38-..883793922,22229:2559;9>>B;>>>;>ABC9==>;:;;?9=>@@5>>?;99:9928AAC6:68;;<9:79;6;;1;878;>>A<A<??;===180871786-5866051756689:;97::8://*/65:;;6677;999.999?A:6825
@6HNMW:01128:06063
TACGGAGGATCCGAGCGTTATCCGGATTTATTGGGTTTAAAGGGAGCGTAGGCGGATTGTTAAGTCAGTTGTGAAAGTTTGCGGCTCAACCGTAAAATTGCAGTTGATACTGGCAGTCTTGAGTGCAGTAGAGGTGGGCGGAATTCGTGGTGTAGCGGTGAAATGCTTAGATATCACGAAGAACTCCGATTGCGAAGGCAGCTCACTGGAGTGTAACTGACGCTGATGCTCGAAAGTGTGGGTATCAAACAGG
+
@AAC@;;;<BB?BBAAAA>AAC@B@BBB>BD@BC>BC<@@:@A99:9A@@A?@?<@C?BB@BADEDBBB?BB@AA<ABD=BCC@CCBB=B7;;ACC;E@BBC@B=BB;;<CC@CBCA@@>@@C@@@@;;;BBB@CCC=BA?A6:6;BBA=BBABC;;9;CCC>FCCCBDDCBBBBBCBDGCC<<;A?BAA8;;@A:@=ABBBBCBBBB?BBBBAA=ABBBB;;;B@BABB>>@@;?BBBCD=@?>9::.9:@:
@6HNMW:01131:06105
CACGGGGGATGCGAGCGTTATCCGGATTCATTGGGTTTAAAGGGAGCGTAGGCGGCCCGACAAGTCAGCGGTAAAAGACTGCAGCTAAACTGTAGCACGCCGTTGAAACTGCCGGGCTAGAGTGCAGACGAGGTTGGCGGAACAGGTGAAGTAGCGGTGAAATGCATAGATATCACCTGGAACCCCGACAGCGAAGGCAGCTGACCAGGCTGTAACTGACGCGTGATGCTCGAGAGCGTGGGTAGCGAACAGG
+
<;49999$4:94=>@@@@?AAC?C?;98:???BB?BB?CF>BB<AA==;00*00*0>,00?A973//0//(/888.7:8<8>777:>:3:>:?>?<>999;@A?BCC>CCA>088)59552225==;;:<7/)/(/3//(/39;969@G=:;9=881/8:818;//.98769;://*.;384999-7.22888848699999222,22389222,266995/./5336;256556998777.55999C15876
@6HNMW:01146:06067
TACGGAGGATGCGAGCGTTATCCGGATTTATTGGGTTTAAAGGGTGCGTAGGTGGCAGAGAAAGTCAGGGGTGAAAAGCTGCAGCTCAACCGTAGTCTTGCCTTTGAAACTTCTCAGCTAGAGTGTAGAAGAGGTATGTGGAATGTGTGGTGTAGCGGTGAAATGCATAGATATCACACAGAACTCCGATTGCGAAGGCAGCATACTGGGCTATAACTGACACTGAAGCACGAAAGCGTGGGTATCGAACAGG
+
CCBB@@@>@@@@CBB@@A@BBB@B?@??:?C?BB;AA29829A9BA@BB9:8:C>BABBBAB:AA?;>@=3=;;;;.;AAABCHCJCC?C<@@@@@BB?BBAEC;A@@;@B?BBBCBBBBBABBBBCCC>BBB?BCDCCB?A?:;;BBB@DDCCDBC?BDCC>AAAB@@@BCCCFCCCDAA@?BBC?B@@8<;AA5;8;?<?;::;DBB=CCBBC>A;=;IDCCBB>@?@C;;;0:9=>@D>CCBBBC@AAAA
@6HNMW:01146:06082
TACGGAGGATACGAGCGTTATCCGGATTTATTGGGTTTAAAGGGTGCGTAGGTGGCAGATTAAGTCAGCGGTGAAAAGCTGTGGCTCAACCATAGTCTTGCCGTTGATACTGGTTTGCTTGAGTACAGTTGATGTAGGCGGAATGCGTAGTGTAGCGGTGAAATGCATAGATATTACGCAGAACTCCGATTGCGAAGGCAGCTTACAAAAGTGTAACTGACACTGATGCACGAAAGCGTGGGTATCAAACAG
+
/9//)/<5::BBC@AABB>A@@39289?8?@9?>7=B;BB6BB:@A?=?9:4:??@????;?<???@;;;5;7778&77;7;;7<??>7?175=9867=>A<;??B@BBA=;*00*0/;3///:76;<;6<5353./(/6/5366997AA@>=ABBB@???D=9::?AAABBCC?AA?888=8<;A8=;;18/99)/*0=;;=:A@BBB9B:88A;A::>B@AABB>99==678)88775A9===877.777
@6HNMW:01158:06069
TACGGAGGATGCGAGCGTTATCCGGATTTATTGGGTTTAAAGGGAGCGTAGGTGGGATATTAAGTCAGCTGTGAAAGTTTGGGGCTCAACCTTAAAAATTGCAGTTGATACTGGTTTCCTTGAGTACGGTACAGGTGGGCGGAATTCGTGGTGTAGCGGTGAAATGCTTAGATATCACGAAGAACACCAGTGGCGAAGGCGACTCTCTGGTCTGCAACTGACGCTGAGGCTCGAAAGCATGGGTAGCGAACAGG
+
@@@B@;;6;??@>>?:9;;@@A>@<@CC<@@@CC;BB6;;0;A<;;;ECBA=@B@;@BBC?B><<;BBFBCCBCF>CCC>BBA7AAAA;?;?4;;;;*<5;:=?A:@@@BBB=?CF>D@B@CBAACAA=@@@::6:@A;AB>B>B?BB??<?@>AA::9:CCC<>?=B<@AB:99BBBBB?BB<A?B?BBBA?@::49=A999CCBBBB>AA@@@@9?;887;:;;//*/999982=>??BC@;?;B==8:::8
@6HNMW:01159:06088
TACGGAGGGTGCAAGCGTACTCGGAATCACTGGGCGTAAAGGACGCATAGGCGGATTATCAAGTCTTTTGTGAAATCTAATGGCTTAACCATTAAACTGCTTGAGAAACTGATAATCTAGAGTGAGGGAGAGGCAGATGGAATTGGTGGTGTAGGGGTAAAATCCGTAGAGATCACCAGGAATACCCATTGCGAAGGCGATCTGCTGGAACTTAACTGACGCTAATGCGTGAAAGCGTGGGGAGCAAACAGG
+
BCCB<;::4:A@B?BB:;;BA;;9;?BCCGAA?:>A>??8@<@AA@@@BB:=;ADD@BBCC@CCAA@@9A@BAD?CAAA?AC@GDGH@C?AA@BC>AAADDACCAAA<AAAABB?BCCCCCA:;;;;/:B@@=@C@??B<@<??@<::6:@AAABB9BCCD:BB=@=9:9??@BAA=AA?B@BBBC<@B>A@7709=@AABBB@A@@<@?AA?A?BCCBBBBBC@BBBBBBBB@BCCBBBB:AABCD>A?>9
@6HNMW:01159:06089
ATACAGGAGGGTGCAAGCGTTACTCGGAATCACTGGGCGTAAAGGACGCGTAGGCGATTATCAAGTCTTTTGTGAAATTCTATGGCTTAACCATTAAACTGCTTGAGAAACTGATAATCTAGAGTGAGGGAGAGGCAGATGGAATTGGTGGTGTAGGGGTAAAATCCGTAGAGATCACCAGGAATACCCATTGCGAAGGCGATCTGCTGGAACTTAACTGACGCTAATGCGTGAAAGCGTGGGGAGCAAACAGG
+
(-----0255/*,,((((,*(,22,,(/)//-////(///66(/)/683333:2333616///56///;;*///59(-(-----(-707)/)/7)//)/794404<<==7<<<=:94999955555:<<2<<5505<4449)/)/)/)//)/76////&/888+8:099??ABB=00/)//2737-//(/-(--88(/+/8;;;<999929.59.409BBBAAB;;595<;<@AA49;::>>>+99494(4/:5
@6HNMW:01162:06094
TACGGAGGATGCGAGCGTTATCCGGATTTATTGGGTTTAAAGGGAGCGTAGGTGGGATATTAAGTCAGCTGTGAAAGTTTGGGGCTCAACCTTAAAATTGCAGTTGATACTGGTTTCCTTGAGTACGGTACAGGTGGGCGGAATTCGTGGTGTAGCGGTGAAATGCTTAGATATCACGAAGAACTCCGATCGCGAAGGCAGCTCACCGGGCCGGAACTGACACTGATGCTCGAAAGTGCGGGTATCAAACAGG
+
DDBB?CB?BBBBBAA;;;@BBB?B?BBE>CD@CI=CC:;;8;D>BBBCBAA?CDL>DCCC@C@CCBBCCBBBDDD?BCB=BBB9BBBB=A?A=@A@6A:@??@@7;;CCBBB@BB=B?B?CCBBBBB@CBBBB?ABC<??;>?A49:BB>@>@@@00,0===8?;>C?>@?BCBBBBBB?BB?BBB@CBAAABBB=@=@>?>ABBA?BC:?>?>A:??BAAAB??>>>@BBAAA9@@AAAA7<8:;?>8?<=9
@6HNMW:01116:06124
TACGGGAGGATGCGAGCGTTATCCGGATTTATTGGGTTTAAAGGGTGCGTAGGCGGCTATTTAAGTCAGCGGTGAAATCTTGGGGCTCAACCCTGAAACTGCCGTTGAAACTGGATGGCTTGAGTGTAGATGAGGTAGGCGGAATTCGTGGTGTAGCGGTGAAATGCATAGATATCACGAGGAACTCCGATTGCGAAGGCAGCTTACTAAGTTACAACTGACGCTGAAGCACGAAAGCGTGGGTATCAAACAGG
+
@A;;;-9?;?;9;C<@9;;>BAB?C?CBC=BB>BB9AA7;;7;J<BCAAAAA>;;6;BBCC<A=@BBAA@B=B@?@6@=<2778*7<<=-87-7?=@=CAAA899:::;6:>@?AAB?BB?AABCAAABBA???=AAA?BBAE>A>AAAB799BAA??<?A@B=BC>@@BBBCCCBBCCBB?B@CBB?B@A=ABAC=A=ACBBC=@@BC?BB@B<;:;BBB;;;@;:49>@::9>8<<>==<698467>800/6
@6HNMW:01142:06112
TACGGAGGATGCGAGCGTTATCCGGACTTATTGGGTTTAAAGGGTGCGTAGGTGGCTTGTTAAGTCAGTGGTGAAAAGCTGCAGCTCAACTGTAGTCTTGCCGTTGAAACTGACGGGCTAGAGAGGAAACGAGGTATGCGGAATGTGTGGTGTAGCGGTGAAATGCATAGATATCACACAGAACGCCGATTGCGAAGGCAGCGTACCAGGCTCTATCTGACACTGAAGCACGAAAGCGTGGGGATCAAACAGG
+
FB@@=9:4:??=?@;;;B=@@B@D@B@@<@A>BB<BE=CC>CC=;<;BC@@=A@=@B@CC@C?BBCBB@A?B??>?0===@@@AAB@@=@??????CC9999?@>;;;7<BCCCCD>@@@AAA@A=AA<AAAC?BC@@@C@C?@??AAA=ABB@@AB?AABD=AAABBBCCABBBCBBBBBB>A==;>>>;><?=8<8<<<<>>=A=7858AAAAAA@???A?699<???>AAB79:??BCC:@??CC>BAA?
@6HNMW:01151:06137
TACGTAGGGGGCGAGCGTTATCCGGATTTATTGGGCGTAAAGCGTGTGTAGGCGGTTTATTAAGTCTAAGATTAAAGCCCGAGGCTTAACCTCGGTTCGTCTTAGAAACTGGTAGACTTGAGTGTGGTAGAGGCAAGTGGAATTTCTAGTGTAGCGGTTAAATGCGTAGATATTAGAAGGAACACCAGTGGCGAAGGCGGCTTGCTGGGCCATTACTGACGCTGAGACACGAAAGCGTGGGGAGCAAATAGG
+
ABBBB@@@@@,@@@@:;;@CDD@C@BBD>DC@DE>BBBBB=BCBBBBBBGCBDF?BA;@D7;8;C;;;;@@A4:;09=95=@@;A@?B?B@B@A?A@BBBBB?BBBD>CCB?BB@A@B<@>?>AAC?CCC9748>8<;?<??CC>CBBBBBBAB8000=??7000@@BABBAB?BCC@B@C?BCC@BCAA@CCC=@=@C?AA9>=887*93888=========B=88=<==BF<????A??2989B@9AB@?
@6HNMW:01156:06126
CACGGGGGATGCGAGCGTTATCCGGATTCATTGGGTTTAAAGGGAGCGTAGGCGGCCCGACAAGTCAGCGGTAAAAGACTGCAGCTAAACTGTAGCACGCCGTTGAAACTGCCGGGCTAGAGTGCAGACGAGGTTGGCGGAACAGGTGAAGTAGCGGTGAAATGCATAGATATCACCTGGAACCCCGACAGCGAAGGCAGCTGACCAGGCTGTAACTGACGCTGATGCTCGAGAGCGTGGGTAGCGAACAGG
+
:49::::*4><<@?;@AA6;8A:?7>?8AAB?BB<AD9??9?@/77@?@>?>9939=6:9:A?@=?@?9939@@A6BACBHICABAAA;@AAAABBB@AA=@@=BBB=BAAA=@@9==@B@?@??A:98@>;8;;><0000=?>@=@@C?ABBBA@=ABBB=???AAA@AA@AA??9;?;>=@BB9===@:;>;1819@<??ABE<?B?BAAAA>@@AA?@?BBBDBAABCCBAAACA@A=AAAABA;?;=8
@6HNMW:01118:06202
TACGGAGGATCCGAGCGTTATCCGGATTTATTGGGTTTAAAGGGAGCGTAGGTGGATTGTTAAGTCAGTTGTGAAAGTTTGCGGCTCAACCGTAAAATTGCAGTTGAAACTGGCAGTCTTGAGTACAGTAGAGGTGGGCGGAATTCGTGGTGTAGCGGTGAAATGCTTAGATATGACGAAGAACTCCGATTGCGAAGGCAGCCTTCTGGGGTGTTACTGACGCTGGGGCTCGAAAGCGCGGGTATCAAACAGG
+
9@?A=;;7:AB?BBBBAB@CCC?B?BBB=CD;??299,9A=CC>BBBBBBB?AA@BC?BB@B?BBBAAB9<<AAA9@@=+000+0@>@>C:;;BBC7C?B@AAB?BAI?HCGABCA@@@<@A@@@BCCAAA@@<?@@9;<5<<@:@C@?=?@@AA;;6;BBE<BACB>B;;;BBABBCC?@@?CAA>BBB?BAAA5;6;::;;?9?::;;.;BB5::AAA@>>>>:>4>@BBBB9?==977*9=<?@B:@@@=
@6HNMW:01122:06201
TACGTAGGTGCGAGTGTTGTCCGGATTTACTGGGTGTAAAAGGGCGCGTAGGCGGGATGGCAAGTCAGGTGTGAAATCTATGGGCTTAACCCATAAACTGCACTTGAAACTGCCATTCTTGAGTGTGCGGAGAGGTAGACGGAATTCCTAGTGTAGCGGTGAAATGCGTAGATATATGGAGGAACACCAGTGGCGAAGGCAGCTCTCTGGCATCATACTGACACTGAGGTCCGAAAGCGTGGGGAGCAAACAGG
+
BCCCBBB>;;5:<@9547>8:6:?@??:?AAAD;A@99::&9?8>@A:97@?ABF>???<9505==<=9==@><?4559<<<=8=@<@<@>4<655)555599949;;1;555.596;<06/99:0/0?;?@CC@B@??8959=B=B@BBCCDCCBBC@CABA;;<;BBBA@CDCBBB@CC@CBEDD?CD@@>@BC?B?BBAAAAAA@@>ACCCCCDDCBBCCBCAAA>BC>@AA=ACCCDCC;AAACJ?CBB?
@6HNMW:01133:06171
TACGGAGGGTGCAAGCGTTACTCGGAATCACTGGGCGTAAAGGACGCGTAGGCGGATTATCAAGTCTTTTGTGAAATCTAATGGCTTAACCATTAAACTGCTTGAGAAACTGATAATCTAGAGTGAGGGAGAGGCAGATGGAATTGGTGGTGTAGGGGTAAAATCCGTAGAGATCACCAGGAATACCCATTGCGAAGGCGATCTGCTGGAACTTAACTGACGCTAATGCGTGAAAGCGTGGGGAGCAAACAGG
+
5:@@:>BB=B@@@>A;;;<A@@CD@CABBBCGEE<;;;;A8@;>;:0000<800)/0*/ACB:=:9999*7==?A<;::@=A@=AA;@=@;??7@@:@@B@A899CDC>CAAACC@B@@@B@A@A<<;.;9;;2;9:9BC?>@A=@;:;4;B?;944&4;;;/>>9A<;;?BAABAA<AB?B@CCCD?CB@ACAA>@=@@@:9:949:5@9==9=255;@@999C?CCCBBDCB7;;;;ABB9BBAAA;>>?9
@6HNMW:01136:06172
TACGTAGGGGGCGAGCGTTGTCCGGAATGACTGGGCGTAAAGGGTGTGTAGGCGGTTTGACAAGTTAGATGTGTAATACCCAGGGCTTAACTCGGGTGCTGCATCTAAAACTGTCAGACTTGAGTGTCGGAGAGGATAGTGGAATTCCTAGTGTAGCGGTGGAATGCGTAGATATTAGGAGGAACATCAGTGGCGAAGGCGACTATCTGGACGATAACTGACGCTGATGCACGAAAGCGTGGGGAGCAAACAGG
+
@ACCCCBDDD3CCAA@@@<@@A>B?C?CCCAAAC>CBBBD<AA<AABCCDDBBB?BB;AB@@>@C@CEBBBBBBC@CCCC>CAA9@@<@>A@AAA=?@?AAAA@>999:+8@ABCBBBCC>?>BBBBBB?AA=<9<9:;AC?A?A?A?AAACBBCBAA>994:=::9??@ABBAB@CE@BA>A?AB@AABBA;>8;4;5;;<;BB;;;B=AA;;;C@CCCBBCBCCB;;;A;;6B=B9:9BBB9;:9CG>BBC@
@6HNMW:01152:06169
TACGGAAGGTCCGGGCGTTATCCGGATTTATTGGGTTTAAAGGGAGCGTAGGCGGCATGGTAAGCGTGTTGTGAAATGCGGGTGCTCAACATCCGGACTGCAGCGCGAACTGCCGTGCTTGAGTGCATTGAAGGAAGGCGGAATTCGTGGTGTAGCGGTGAAATGCTTAGATATCACGAGGAACCCCGATTGCGAAGGCAGCTTTCCGCGCTGTTACTGACGCTGAAGCTCGAAGGTGCGGGTATCGAACAGG
+
BBCC>B@B@CC@DB;:;:4;AA=A?BCC>CC@DD;CB/;9.;D;BBBBBCC?@A>BBBC?BE?BBBBBA>ACCCC?BBAAC=CDCCA?=ABCC>B?BC>==>>@@BBB@CDBB@BBCAA>ABBABBCC@CD@C@C@C?@@=@=@>ABBB@DBCCBAA>ABBB>BBBB?BBB@@ABBBBAA=@=AAB8ABA398==1829<==AB9A>B?;;>>>=BB@BBBBB@<B<@@BBCC>B?;=;??9?B@>>>;??><
@6HNMW:01162:06168
TACGGAGGGTGGCAAGCGTTAATCGGAATCACTGGGCGTAAAGCGCACGTAGGCTGTTTATGTAAGTCAGGGGTGAAATCCCACGGCTCAACCGTGGAACTGCCCTTGATACTGCACGACTTGGAATCCGGGAGAGGGTGGCGGAAGTTCCAGGTGTAGGAGTGAAATCCGATAGATATCTGGAGGAACGATCAGTGGCGAAGGCGGCCACCTGGACCGGTATTGACGCTGAGGTGCGGAAAGCG
+
5544.444(34.4838>=>=A;?AB@C?BCBC@AA;;;;AA0;6@@;9555:499:55)54:44.55:::>>/;;;<3<<:2:5404;;=7<<883,33777;?0=459@@A;>9:9<<<=+0+08<<8=>5>99::09@79505744.9:9928377<:><=::;3//)-----8889:<:0//(/(///886/778;=:6<6//)/(/.05935538487708873/////499/3.3>.755
@6HNMW:01116:06233
TACGGAGGATCCGAGCGTTATCCGGATTTATTGGGTTTAAAGGGAGCGTAGATGGATGTTTAAGTCAGTTGTGAAAGTTTGCGGCTCAACCGTAAAATTGCAGTTGATACTGGATATCTTGAGTGCAGTTGAGGCAGGCGGAATTCGTGGTGTAGCGGTGAAATGCTTAGATATCACGAAGAACTCCGATTGCGAAGGCAGCCTGCTAAGCTGCAACTGACATTGAGGCTCGAAAGTGTGGGTATCAAACAGG
+
BBBB?@?>?CC@D@A9:9@BBC?D?CCC>CB>AC<BC<@@<@B;?@@B@BBBBB?BBBBB>B<@@B???;>>>>C=BBD>BAA?BCBB@B<>>BA@4@7>?BBB>BCDDHBB@CCCBBB@B@?@CCBA@=A98299929>;>;?;>CBB@BCBBCAA>ADED=BBA@>@BBCAAACBBB=??@BBB?BBA789AA2829@@@;AA@BB=@ABBBB@DBBBCBB?B@?<?CAABB=A@C>9:3:>>=AA=ADD?
@6HNMW:01116:06247
TACGTAGGGGGCGAGCGTTGTCCGGAATGATTGGGCGTAAAGGGCGCGTAGGCGGCTCTTTAAGAGTGGAGTGAAAGTCCTGCTTTCAAGGTGGGAATGGCTTTGCTGACTGGAGGGCTTGAGTGCAGGAGAGGTAAGTGGAATTCCCGGTGTAGCGGTGAAATGCGTAGAGATCGGGAGGAACACCAGTGGCGAAGGCGACTTACTGGACTGTAACTGACGCTGAGGCGCGAAAGTGTGGGGAGCAAACAGG
+
BA@AA;::::)9=:49957;@DAM@B>CCCC=A@;@A@@@0;;,9=B000>:/0)/79==8=<@C9999BB@DBB;A;;6;ABBB>BC@BBCIG?G?A@;;;;0;BCCCCCB@DCD>BC=@@A@A@BB@CCBB?BB?BBC@C?A?BD>C?@@@A@@@=@AAB<BCBAAABBAAACDC>AB@B?989@B>??@AAA>@<???>?>AAAB=??ABBB?BBAAA@@CA@@>ABBBDE>BBBA@AA5???AA=???=
@6HNMW:01117:06221
TACGTAGGGGGCGAGCGTTATCCGGATTTATTGGGCGTAAAGCGTGTGTAGGCGGTTTATTAAGTCTAAGATTAAAGCCCGAGGCTTAACCTCGGTTCGTCTTAGAAACTGGTAGACTTGAGTGTGGTAGAGGCAAGTGGAATTTCTAGTGTAGCGGTTAAATGCGTAGATATTAGAAGGAACACCAGTGGCGAAGGCGGCTTGCTGGGCCATTACTGACGCTGAGACACGAAAGCGTGGGGAGCAAATAGG
+
EECCB99:::):A?A@A@@CCC@C@@@@=@CADF>BBBCD=BBBBBCCCBB=;;7:B:BD?B?AA::;?CCCGDD>;;;6;AA>AC?CAC@CCC?C@CBBBBABBBC>B@A>ABBBBB>BBBBBAA=@BC>=<>C:>=B?B?BB=BBCBBB@AA>><>?CD>BBAAABBBDBB@CBB=A>A>BDD@CCBA>BBB<@>@B>BB>@BB@?:?799@BBBBBBBBBBB@@BA<<?A;@@???BB6>?>@A<@AA?
@6HNMW:01131:06234
TACGTAGGTGGCAAGCGTTATCCGGATTTACTGGGTGTAAAGGGCGTGTAGGCGGGACTGCAAGTCAGATGTGAAAACTATGGGCTCAACCCATAGCCTGCATTTGAAACTGTAGTTCTTGAGTGTCGGAGAGGCAATCGGAATTCCGTGTGTAGCGGTGAAATGCGTAGATATACGGAGGAACACCAGTGGCGAAGGCGGATTGCTGGACGATAACTGACGCTGAGGCGCGAAAGCGTGGGGAGCAAACAGG
+
BCBBB@?;??:??:=>@@<@@C?C@BBD=BAADD>CCCCC?CC=@@CCBBB>ABB<BECABB@CDCBCA@@?;;;;.;;B;;;0<CCB5;;7;BBBB?BBCA@@;@BB=BDCBBBB@CC@CBBAABBC?BBAA;::30;<,0,0,0,0;::>A@A@A=?@@@:@@@ABBBCC@@@@@=;;5;>:::?AAAB?ABB599:B?BB<??A@:??:9:@<A@BAAAAAAAC@CBBABF>BA==?BB5>>>??7:;A=
@6HNMW:01133:06249
TACGTAGGGAGCAAGCGTTATCCGGAATTATTGGGTGTAAAGGGTGCGTAGACGGGATAACAAGTTAGTTGTGAAATACCTCGGCTCAACTGAGGAACTGCAACTAAAACTATTATTCTTGAGTGCAGGAGGGGAAAGTGGAATTCCTAGTGTAGCGGTGAAATGCGTAGATATTAGGAAGAACACCAGTGGCGAAGGCGACTTTCTGGACTGTAACTGACGTTGATGCACGAAAGTGTGGGGAGCAAACAGG
+
FCBCCA@A<9;9A=AAAA=@@B@C@E@C>AA=BB<BBBGJ=AA=@?@ACBBBCCD>CCDBCC>A@=BAB?BBCCE?CCCBCBB@BCCC@BAA@?;?=@:;:B?B9999-9ACC@CCACC@CBBBBA@@<@@@@9@C<BBC@D@D?D?CBCBBAA@9969?>C=AAABABDCBCC@??<?=@@=@BA?AB>>9=?B9@;@:::??8@AA?ABBB@@=@BBBBCB?DC<;<BC;;;8;ACBEDE:@@@@@9@AA?
@6HNMW:01137:06216
TACGGGGGGTGCGAGCGTTAATCGGAATAACTGGGCGTAAAGGGCACGCAGGCGGTTGTTTAAGTGAGGTGTGAAAGCCCCGGGCTTAACCTGGGAATTGCATTTCAGACTGGCAGTCTAGAGTATTTTAGGGAGGGGTAGAATTCCACGTGTAGCGGTGAAATGCGTAGAGATGTGGAGGAATACCGAAGGCGAAGGCAGCCCCTTGGGAATATACTGACGCTCATGTGCGAAAGCGTGGGGAGCAAACAGG
+
AD;;;;;;%;:;@?@:;9>A?CAB@CABB>BGIE>AAABB<CB=BAABB@@<@@>B5;;B:A=ABCCC@CDEDCE>BBBB:BC=BB?B?B>@@B=B@C>@@AAA<A@??ABA?CBBDCCCCBAA?@@=2=>?9=?@?5?AAA?DHK?A@@>@?=@;:47:?<9AAAADBBCBBA@@B?BA=A=@@?:?=.42944.45::::==/:3:@496944:8<99444495:<8::778-88344==3999>>5>@><
@6HNMW:01139:06215
TACGTAGGGGGCGAGCGTTGTCCGGAATGACTGGGCGTAAAGGGTGTGTAGGCGGTTTGACAAGTTAGATGTGTAATACCCAGGGCTTAACTCGGGTGCTGCATCTAAAACTGTCAGACTTGAGTGTCGGAGAGGATAGTGGAATTCCTAGTGTAGCGGTGGAATGCGTAGATATTAGGAGGAACATCAGTGGCGAAGGCGACTATCTGGACGATAACTGACGCTGATGCACGGAAAGCGTGGGGAGCAAACAGG
+
BBBCCBABA@1??@@BBB?BCC<@<@=A@BBBCG>BBBBB=BC>GCCCDCC=::6:A6@@AA>BB?BBCBB@@@>:?@AA8;9C>CC?B?BCDDD>????BAAAAADCC:BAABBBDAAA?BBAAAAAB?AA>C<@@=>AC@C@B?B?BCCCCCA@9949>8<=9:9????@BBC@CE?BB?B@D999AAAA>@BC;<8<0000000AB7;9999C?BBDCCBB9:95:A>00)00+0<00955&5:<>@8@==:
@6HNMW:01141:06217
TACGGAGGATCCGAGCGTTATCCGGATTTATTGGGTTTAAAGGGAGCGTAGGCGGATTGTTAAGTCAGTTGTGAAAGTTTGCGGCTCAACCGTAAAATTGCAGTTGATACTGGCAGTCTTGAGTGCAGTAGAGGTGGGCGGAATTCGTGGTGTAGCGGTGAAATGCTTAGATATCACGAAGAACTCCGATTGCGAAGGCAGCTCACTGGAGTGTAACTGACGCTGATGCTCGAAAGTGTGGGTATCAAACAGG
+
CCCD@CC?BBC?A:;:;;7<DB;@<@BB=CC@EF>CC:@@8AA9A@@;;;;7;B?BB?BB@C@CCCBBB@CB@@@:@BC<@AB?;;;;8;6:;CFD;D;;:@BB?BCBBCDC?CCB;;;?BCCCCBBBBBEBB>BAB;AB=A<@5;;@A>AAA@BBB?B@@@<@CCC@CCCCAAAAABB@AA?@CD@BLL?@ABB>B>A;;;;@A@;;69B@>@>:>9=;;6969:>>>@<A>C>CCCCDD>CCDBBC>BCC?
@6HNMW:01154:06228
TACGGAGGATCCGAGCGTTATCCGGATTTATTGGGTTTAAAGGGAGCGTAGGCGGGCTGCTTAAGTCAGACTGTGAAAGTTTGGGGCTCAACCTTAAAATTGCAGTTGATACTGGGTGCCTTGAGTGCAGTATAGGCAGGCGGAATTCGTGGTGTAGCGGTGAAATGCTTAGATATCACGAAGAACTCCTATTGCGAAGGCAGCTTGCTGGAGTGTAACTGACGCTGATGCTCGAAAGTGTGGGTATCAAACAG
+
;;;A>;;6;@C<?ABCAA>ABB?A>@@@9??<@@8?@,99+9A8::9A??;=@@>8/00:96;9<<?>733;73773(333(388+//--(-(-(---&-37577:5<:665555,787153533../7666//..377.33.55:38979.8299655+2252(22.6....35567875/5925556999055>>3;299955,22554?;333:49888===><BB>==?887(2222790588:::3766
@6HNMW:01127:06297
TACGAAGGGGGCGAGCGTTGTTCGGAATTACTGGGCGTAAAGGGTGTGTAGGCGGTTATGTAAGATAGCGGTGAAATCCCGGGGCTTAACCTCGGAATAGCCGTTATAACTATGTAGCTAGAGTTATGGAGAGGATAGCGGAATACCCAGTGTAGAGGTGAAATTCGTAGATATTGGGTAGAACACCGGTGGCGAAGGCGGCTATCTGGCCATATACTGACGCTGAGGCACGAAAGCATGGGGATCAAACAGG
+
AAA@@:@AA@0@A???@@6;;@EL@D?CADCBBB<CBAAB=BB=BBCBB@@<@@;@?CBCAF@CCCCCAB?BDGF>DCC<A@@3=>;@<@@CBB@B?AA@@<@@=@AA>BBBBBBBBBDAAAA@>@AA<B@>><>BABBB?B?CCCC=BBCCBBB::8:A@B8B?BCBBBBBBD@CC>CCCC@BAB@C@CB?BAA=A<00,0@==@??;>?BAAABBBBBBAA??@@>@AABBB=BAA@DDD:@@@BB<ACC>
@6HNMW:01130:06282
TACGTAGGTCCGAGCGTTGTCCGGATTTATTGGGCGTAAAGCGAGCGCAGGTGGTTTATTAAGTCTGGTGTAAAAGGCAGTGGCTCAACCATTGTATGCATTGGAAACTGGTAGACTTGAGTGCAGGAGAGGAGAGTGGAATTCCATGTGTAGCGGTGAAATGCGTAGATTATATGGAGGAACAGCCGGTGGCGAAAAGCGGCTCTCTGGCCTGTAACTGACACTGAGACTCGAAAGCGTGGGGAGCAAACAG
+
499:7::4/0+/8:/456::<8<>@@@9==9=>9@?>>@:@A9:9=<@99259.55)59495<<;;;9==<<<</:5;=C>@<@<<<:>:;;055;99:552/5;;3///7;;8;88+//7:789:7;4447::9::=5<8<7<7;;;;<<<<<>?9944)444;;9444.4449905/1716///5;6776:<<<</;6605==;;;<8:*////)////77///////77777.95555<<+565;<)556
@6HNMW:01132:06293
TACGGAGGGTGCAAGCGTTAATCGGAATACTGGGCGTAAAGCGCACGCAGGCGGTTTGTTAAGTCAGATGTGAAATCCCCGGGCTCAACCTGGGAACTGCATCTGATACTGGCAAGCTTGAGTCTCGTAGAGGGGGGGTAGAATTCCAGGTGTAGCGGTGAAATGCGTAGAGATCTGGAGGAATACCGGTGGCGAAGGCGGCCCCCTGGACGAAGACTGACGCTCAGGTGCGAAAGCGTGGGGAGCAAACAGG
+
<<?B<AAC9;9:0,00003=6:8<(/,/0999<3<<544)59559?>;@:8992;;05@4:.55559;970///(/777*77(44:;7;7:@;,925999=:997:///776:<8<;;7;>>555<::3549:;;;;#;<;;7;7;48;8=966ABB?@@?@5?90000//777<==:>>:>1559494;<7;;95;5//)/999(9949</5.59556;<=@<<<@:=99555)4;44444&4::;<6<<<7
@6HNMW:01135:06305
TACGGAGGATACGAGCGTTGCTCGGATTTATTGGGTTAAAGGGTGCGTAGGTGGCAGAGAAAGTCAGGGGTGAAAAGCTGCAGCTCAAGCTGTAGTCTTGCCTTTGAAACTTCTCAGCTAGAGTGTAGAAGAGGTATGTGGAATGTGTGGTGTAGCGGTGAAATGCATAGATATCACACAGAACTCCGATTGCGAAGGCAGCATACTGGGCTATAACTGACACTGAAGCACGAAGCGTGGGTATCGAACAGG
+
;;;B?BB@C;;:A;9.55),,,,,0,**),8388(/(/919;5///44==7;B=AAA??=B8?>?===?39;5<=7<ABB>B://99,//=9?:;;=B7<;=@D<<>A8A>+/////////77///:983/4924389997<766955;.54;4;494945;;<>5554;<<@CBA;::@??788=<<980488>;@7474==CCCBBB=@B@AA<@;;;A@@@BB?A@==00,00//55)5666>A:6999
@6HNMW:01145:06284
GACGTAGGTGGCAAGCGTTACTCGGAATTACTAGGCGTAAAGCGCACGTAGGCGGAAATTTAAGTCTGTTGTGTAATCTCCGGCTCAACCCGGAAACTACCAAGCTGGAGTACGGTAGGGGCAGAGGGAATTTCCGGTGGAGCGGTGAAATGCGTAGAGATCGGAAAGAACACCAACGGCGAAAGCACTCTGCTGGGCCGACACTGACACTGAGAGACGAAAGCTAGGGGAGCGAATGGG
+
BCA@@9:6;B=AB>A:;<>AB@@@?B>B?BBBCC@CDDCC=BBCCC;;;;;9<C?AA;@@;@?ABBBBC<?>@00,0822(.(----055,5(//)/7<<.5.559949<;6668<=>BC8;;?@@F;:9:C:@=A?B@<>?9949BDC=BCCCCCBBCBBAA=BB=AA<@BB>B?BE@CCCD>CCBB@>9=>99:.:4;CCEDAAAB;;;ABBBDD@A@B;@@;;;CC;ABAAA>AAA9
@6HNMW:01154:06281
TACGGAGGATACGAGCGTTATCCGGATTTATTGGGTTTAAAGGGTGCGTAGGTGGCAGATTAAGTCAGCGGTGAAAAGCTGTGGCTCAACCATAGTCTTGCCGTTGATACTGGTTTGCTTGAGTACAGTTGATGTAGGCGGAATGCGTAGTGTAGCGGTGAAATGCATAGATATTACGCAGAACTCCGATTGCGAAGGCAGCTTACAAAAGTGTAACTGACACTGATGCACGAAAGCGTGGGTATCAAACAG
+
5;>>45:8=;;;A;;;BB?BBC@E@BBD?AA?AE?DG>BB>CK?;=;DCCC?BB?@AA@B?B=@ADEGCGAC;;<;.;<B@AA>BCBB@B?BBD@@;;59;=@@5;:?>?@B>BC>AAA=??@@@A=7847???A>?=?A=A?999BBBAA@==8<<;878A=987ABA?AABB>>==677@7::D:?>@176;:5:797588493778*9>>@A?BCFBBBA?><>;;557881;8899969:8557.7;?
@6HNMW:01163:06307
TACAGAGGGTGCAAGCGTTAATCGGAATTACTGGGCGTAAAGCGCGCGTAGGTGGTTATTTAAGTCAGATGTGAAAGCCCCGGGCTTAACCTGGGAACTGCATCTGATACTGGATAACTAGAGTAGGTGAGAGGGAAGTAGAATTCCAGGTGTAGCGGTGAAATGCGTAGAGATCTGGAGGAATACCGATGGCGAAGGCAGCTTCCTGGCATCATACTGACACTGAGGTGCGAAAGCGTGGGTAGCAAACAGG
+
CCBABCEE=BBAB=A;;;AC@CBD@C@B@BBBCC=ABA@B6@@@@@@B;;;>BB7;7;CC0;7:A@@@B@@@CCD>CCEE;CD>DD?A>@@CCC>C?BBBBBBBCCCCCCCC@BBBBCCABA@@AA?AAABAAA<A>BBCAA?A@C@CC@AA@AAAA?ACCD?;;;BBCBBBCA@@C@BB@B@@@@?BBBC@DCC9:8:BBBC@C@CCACDCBCBBBCCBCBCCC@@;?@@@@@9?@@@@C>CCCCCD>@@@>
@6HNMW:01122:06340
TACGGAGGATGCGAGCGTTATCCGGACTTATTGGGTTTAAAGGGTGCGTAGGTGGCTTGTTAAGTCAGTGGTGAAAAGCTGCAGCTCAACTGTAGTCTTGCCGTTGAAACTGACGGGCTAGAGAGGAAACGAGGTATGCGGAATGTGTGGTGTAGCGGTGAAATGCATAGATATCACACAGAACGCCGATTGCGAAGGCAGCGTACCAGGCTCTATCTGACACTGAAGCACGAAAGCGTGGGGATCAAACAGG
+
@@AB@CDAD@@@@@==??;?AC?B?BAA?AA>AA9@@,99+9=3==?@A??<?D?BB=@@2829??A>>??BBBCC:@@??999;BAA=A888:9:??:?A39;9;;;6;?@@ABB<BBABBBCC?DC=BB<;7;?@???9@6;;;BBB?BCBAAAA=ACCC=BBB@AACC@@CBBCCCCBB?B@@<@AA:>=>>@B@BBB>??@A=>?<?BBBBBBBBBBAA=BB6;;;BA@A;@;::CCC4A?>@@:@BC@
@6HNMW:01142:06331
TACGGAGGGTGCGAGCGTTAATCGGAATAACTGGGCGTAAAGGGCACGCAGGCGGATTGTTAAGTGGGATGTGAAATCCCCGGGCTTAACCTGGGAATTGCATTTCAGACTGGCAATCTAGAGTATTTTAGGGAGGGGTAGAATTCCACGTGTAGCGGTGAAATGCGTAGAGATGTGGAGGAATACCGAAGGCGAAGGCAGCCCCTTGGGAATATACTGACGCTCATGATGCGAAAAGGCGTGGGGAGCAAACAGG
+
@@@@?BBB>A@@BCC;;;=@=@BB>B>BB?BCCC>CHBBC>BB>BCCDCBA?@A<@B?BC@C=@AAA<ABAA;;;0;AAB7BC=BA<A=@>BB@;A5;59:??=3??A@AAB8;;@BCBDCBB@:377&38;13738&7=:;4;7;9555<A@@A@@=>BCB>CCCCBBBB??;BBD?B=;C=@?<294385944.4.4;8888+85::2<7:99:::9::>@<<>>9330000//&/)-62222&,---9/8993
@6HNMW:01142:06335
TACGGAGGATGCGAGCGTTATCCGGATTTATTGGGTTTAAAGGGTGCGTAGGTGGCAGAGAAAGTCAGGGGGTGAAAAGCTGCAGCTCAACTGTAGTCTTGCCTTTGAAACTTCTCAGCTAGAGTGTAGAAGAGGTATGTGGAATGTGTGGTGTAGCGGTGAAATGCATAGATATCACACAGAACTCCGATTGCGAAGGCAGCATACTGGGCTATAACTGACACTGAAGCACGAAAGCGTGGGTATCGAACAGG
+
CCCC@CC@B;;;@@A@A@?AA@?B??@?9?A>BC>CC=AA:?B:998AB@?=8:79CBBBCC;?=<79:9;$99=9=096=<<=?CBCC@GBBBCBABB?AA@CD>AAC>DDBBB;;:BBBCBB96:B=A<A9;6;B?@@A>A?;;;@@C?CC@AABB@BCEC?BBBDABBB;;;BBCDB@@@?BBC?CBB>@>AA<@<@989C@@@BCD=AAA@@;@BAAACCA;;89@??@CD=@;::BB=BAAABBADDDA
@6HNMW:01114:06392
GACGTAGGTGGCAAGCGTTACTCGGAATTACTAGGCGTAAAGCGCACGTAGGCGGAAAATTTAAGTCTGTTGTGTAATCTCCGGGCTCAACCCGGAAACTGCAACGGAAACTGGGTTTCTTGAGTGAGGTAGAGGAAGACGGAATTCCTGGTGTAGCAGTGAAATGCGTAGATATCAGGAGGAACACCGGGTGGCGAAAGGCGGTCTTCTGGGCCTTTACTGACACTAAAGTACGAAAGCTAGGGGAGCAA
+
95877><;9;5;<5;?@?=ABA@@?B7;8;BBA@9@A:;;09>???:99=979=.959&44)549<==>?466==A6=>00+0@5=>AA>BD;C6;;49BBAG@CC?DC?;;:C>CG>CC@BBBBA@@;;:9CC@C@BCA?:>+0*0*0/)/8:/355555<=49:333976///6683//(/0///(//(/906///(338838886;==B;C477,3::99=9///9(//69:8;0;885755*569:@
@6HNMW:01115:06399
TACGGAGGATGCGAGCGTTATCCGGACTTATTGGGTTTAAAGGGTGCGTAGGTGGCTTGTTAAGTCAGTGGTGAAAAGCTGCAGCTCAACTGTAGTCTTGCCATTGAAACTGGACGGGCTAGAGAGGAAACGAGGTATGCGGAATGTGTGGTGTAGCGGTGAAATGACTAGATATCACACAGAACGCCGATTGCGAAGGCAGCGTACCAGGCTCTATCTGACACTGAAGCACGAAAGCGTGGGGATCAAAACAGG
+
CBBA@;:7;@@@;;9999;??@<@=@@@@CC?BB;BA8@D9BB<ACACCBC@BD@DC@BB>@=@ACBABB@CAAAA6@@;;:@AAAAD?BAAAA@A@B499<??88:>5;00*//8;2:==<<<==7;=3783833//9/.(/4:8;8/5,5;8:822,266;.7/...5665556822259:58<8/553*..685;5899>@@AA<>>:=>?A>==??=====8818<<>888-79=8888)6:7878'7;:6
@6HNMW:01142:06384
TACGGAGGATGCGAGCGTTATCCGGATTTATTGGGTTTAAAGGGAGCGTAGGTGGGATATTAAGTCAGCTGTGAAAGTTTGGGGCTCAACCTTAAAATTGCAGTTGATACTGGTTTCCTTGAGTACGGTACAGGTGGGCGGAATTCGTGGTGTAGCGGTGAAATGCTTAGATATCACGAAGAACTCCGATCGCGAAGGCAGCTCACCGGGCCGGAACTGACACTGATGCTCGAAGTGCGGGTATCAAACAGG
+
@DCC@CA>A:::???9::;?AB=@<?@?9?A?CC=BB299,9A9999BBBB?BBB>AAAM@C?CCCAAABCAAAC?CBJ?BCC<BCDC=A=@4;;;.;<@@@@@>ADBBBCD>AA=A@C@DCCCCCC?CAABB?BBB;:958<>:>@>>;>@A?A?>9?A@A;ABBB?BBBCCBBBAA@>@@=@AA?ABC@@@A@;=;=9:9@C@@=AB<A>A=A>B@@@FAAACCBA@A?9949@::9A;@@A=??9>AA=
@6HNMW:01147:06371
TACGGAGGATACGAGCGTTATCCGGATTTATTGGGTTTAAAGGGTGCGTAGGTGGCAGATTAAGTCAGCGGTGAAAAGCTGTGGCTCAACCATAGTCTTGCCGTTGATACTGGTTTGCTTGAGTACAGTTGATGTAGGCGGAATGCGATAGTGTAGCGGTGAAATGCATAGATATTACGCAGAACTCCGATTGCGAAAGGCAGCTTACAAAAGTGTAACTGGACACTGATGCACGAAAGCGTGGGTATCAAACAG
+
ABBCAEDACA@@@CA???=@DA8:89AA9@@=A?,99,99,:<5<9;00/95:>=?BBCD?C?CBAAA994:AAAA8:::AAA=>97<4717:6567917<;9@>BBAA?>>/00)//.2.///6666932222.33.37(.(.66//7AAB@@768>9=///)///7575..39)..6778;.526.59;6;:552'2+7;;;;=?;;@@.:55//(...(...358855565557.222.33,...558)..:
@6HNMW:01147:06373
TACGTAGGTGGCGAGCGTTGTCCGGATTTACTGGGTGTAAAGGGCGCGTAGGCGGGGCAGCAAGTCAGATGTGAAATCTCCGGGCTTAACCCGGAAACTGCATTTGAAACTGTTGTTCTTGAGTGCCGGAGAGGTAGACGGAATTCCTAGTGTAGCGGTGAAATGCGTAGATATTAGGAGGAACACCAGTGGCGAAGGCGGTCTACTGGACGGTAACTGACGCTGAGGCGCGAAAGCGTGGGGAGCAAACAGG
+
@@@CB::5:?;?@>?;;;>ABC?B?BCB>BBBBB>BCBBB;@@:@A@@BAA=<:;:5:C@A@?CCDCBBBDCBBB=:;;B?BC>BB=B6;;0;=AA=BBA@@?@8???8?@@@<@C?BB@CCCCCCAGADBBB@CBBCCC@C@CAC@CCDBCBCC9989BA@<@@@AABBAA@B@BB?AB=@;@AA;@?@?:88:;>9??<@BB???C@BBC>??<A@@@A@@;:8858B>>?D=BBAABAC3<=:::0:;;7
@6HNMW:01158:06368
TACGGAGGGTGCAAGCGTTACTCGGAATCACTGGGCGTAAAGGACGCGTAGGCGGATTATCAAGTCTTTTGTGAAATCTAATGGCTTAACCATTAAACTGCTTGAGAAACTGATAATCTAGAGTGAGGGAGAGGCAGATGGAATTGGTGGTGTAGGGGTAAAATCCGTAGAGATCACCAGGAATACCCATTGCGAAGGCGATCTGCTGGAACTTAACTGACGCTAATGCGTGAAAGCGTGGGGAGCAAACAGG
+
CA@A=;:;0;@?A=A;;;<@BBBC@C@FDDCCCC9@@99:6;>ABCBBBCE@;:::B=BB@B<AABBDE;C@AAE?:;;B@@@>AB@C@B@BD@DD>CCCBB=ACCCC;CAABBB?CCCBBBB??:::.:?9;6;BBCDD@D@C?B?BB=@??8;;;.;@@@7@B=ABBBBCCCDDC@CC@B?BBBB=CC@CBBB?A?ABBAAAABCC@CACC?B?BDCCBCCCC?BBAABCDD?CAA@@@@7@@@AA<A@A?
@6HNMW:01162:06377
[truncated: 44,922,324 more chars]
